# Supplementary material for: Bacterial communities of indoor surface of stingless bee nests
Source: PLoS One. 2021 Jul 9;16(7):e0252933. doi: 10.1371/journal.pone.0252933 (PMC8270128; doi:10.1371/journal.pone.0252933)
Supplement: S1 Appendix — (FASTQ) [file pone.0252933.s002.fastq]

@M02526:338:000000000-J69W4:1:1101:15722:1928 1:N:0:ACATCGT+AACACCG
TGGCCTACGGGAGGCAGCAGTGAGGAATATTGGTCAATGGGCGCAAGCCTGAACCAGCCAAGTCGCGTGAAGGACGACGGCCCTACGGGTTGTAAACTTCTTTTGTACAGGAATAAAGTGCCTTACGTGTAAGGTTTTGCATGTACTGTACGAATAAGCATCGGCTAACTCCGTGCCAGCAGCCGCGGTAATACGGAGGATGCAAGCGTTATCCGGATTTATTGGGTTTAAAGGGTGCGCAGGCGGGATGTTAAGTCGGCGGTGAAATTTTGCGGCTCAACCGTAAAAGTGCCTTCGAAACTGGC
+
A-8ACFFEFFECFEFFEGG?FF9F?EEF?FFF@FGGFG9CFGGFGEFGGG8<FGFGFGG8CCFFCGEGD7CECGGGGGGCEGFF8C==EGEDFCCFGEFGFGGGFGAFFFFGFGGCADE<FGGGGCCF8E,,C@FFDF=F9F<FBBF9FAF=7=FFGFGGGGGDF:FDGC=FGGDEGGGGGGF@@EEGGGGGFGGGEGEGGFGFFGGEGGGGGFGDCEGGGFFGFFEGDFCFGGGGDGDGFE3:5;D3CCDF>F4FF@3B@3>(84AFFFF*6>3>BFBB::BFFE>F4<9<99A<:BF?BB>:(
@M02526:338:000000000-J69W4:1:1101:15836:5153 1:N:0:ACATCGT+AACACCG
GCCTACGGGAGGCAGCAGTGGGGAATCTTAGACAATGGGGGCAACCCTGATCTAGCCATGCCGCGTGAGTGATGAAGGCCTTCGGGTTGTAAAGCTCTTTCAGCTGGGAAGATAATGACGGTACCAGCAGAAGAAGCCCCGGCTAACTCCGTGCCAGCAGCCGCGGTAATACGGAGGGGGCTAGCGTTGTTCGGAATTACTGGGCGTAAAGCGCACGTAGGCGGACCAGAAAGTTGGGGGTGAAATCCCGGGGCTCAACCTCGGAACTGCCTTCAAAACTATTGGTCTGGAGTTCGAGAGAGGTG
+
CCCCCGGGGGEGGGGGGGGGGGGGGGGGGFFGGGGGGGGGGGGGFGGGGGGGGGGGFGFGGGGGGGGGGFGGGGGGGGECFG,DGGFGGGGGGGGGGGGGGGGG9FGGGGGGGGGGGGGGGGGGGGGCEFGGGGGGGFGGGGGGGGGGAFGGGGGGGGGGGGGGGGGGGGGGGGEGGGGGGFGGGGGGGGCFGGGGGGGGGGGGGGGGGGGGGGCEGGGGGGGGDGGGG5CFGGFGG35CDEFFFFGFGGGGGFFFFFFFFF>37:9FFF?FFFFFFFFFF>*7?6@F?BFFFBFF01:>:B:::
@M02526:338:000000000-J69W4:1:1101:13581:6365 1:N:0:ACATCGT+AACACCG
TCCTACGGGAGGCAGCAGTGGGGAATATTGGACAATGGGGGGAACCCTGATCCAGCCATGCCGCGTGTGTGAAGAAGGCCTTTTGGTTGTAAAGTACTTTAAGCGGGGAGGAGGCTACTTTGGTTAATACCTAAAGATAGCGGACGTTACCCGCAGAATAAGCACCGGCTAACTCTGTGCCAGCAGCCGCGGTAATACAGAGGGTGCGAGCGTTAATCGGATTTACTGGGCGTAAAGCGTGCGTAGGCGGCTGAATAAGTCGGATGTGAAATCCCCGAGCTTAACTTGGGAATTGCATACTATAC
+
CCCCCGDEFGGGGGGG?CFEFGGGDGGGGAEEFEFGFGGGGGGGGGGG<A9E<FAEDGGGFG:FG+FFGGGGCFGGGGGGGGGGGGFGGGGFGGCCF,8FF<BFBFCCGGGGGDGGFFFGGGFG*CCGG9CCEFGGFGCCFF@EFG<FGGGGDE5C8FCFGGGF>EGGGEGDCEE<:CCCFFDFCCCFC5/:C8CC9:0<F8FGAE8CGCEG8C88F+:C5?EEGF+0<E=E5)77CD5DEB35>>*7<DCDGFFFFF?F=3:(04:*4B9?FFFFE73(3:==47@?>1<?:7264<)4)*6))
@M02526:338:000000000-J69W4:1:1101:18854:6919 1:N:0:ACATCGT+AACACCG
TTCGCGCCTACGGGAGGCAGCAGTGGGGAATATTGGACAATGGGGGGAACCCTGATCCAGCCATGCCGCGTGTGTGAGGAAGGCCTTATGGTTGTAAAGCACTTTAAGCGGGGAGGAGGCTACTGGTATTAATACTACTGGATAGTGGACGTTACTCGCAGAATAAGCACCGGCTAACTCTGTGCCAGCAGCCGCGGTAATACAGAGGGTGCGAGCGTTAATCGGATTTACTGGGCGTAAAGCGTGCGTAGGCGGCTGAATAAGTCGGATGTGAAATCCCCGAGCTTAACTTGGGAATTGCATAA
+
CCCCCGGGGGGGGGGGGGGGGGGGGGGGGGGGGGGGFGGGGGGGGGGGGGGGGGGGGGGGGGGGGGAFGGGGGGGGGGGGGGGGGGGGGGGGGGGGGGGGFGGGGGGFFGGGGEFCGGCGFGCFGGFCFGGGGGGGFFFGGCFCFGFGBFEGGGGCCCGGG>@FFFGGGGGGGGEGFGFFGGGDGGDGGGGGGGGGGEEGGD:::CGGGDGCECEEG7EGGGGGGGGEFF?EGGGGDGDGFFFDDBDDGDGGGFFE3::*6=F265?32<B?7BFFFFBBFFF>BBFFF>FFADF0:<?<<FF<)
@M02526:338:000000000-J69W4:1:1101:19213:7137 1:N:0:ACATCGT+AACACCG
ATCCTACGGGAGGCAGCAGTGGGGAATATTGGACAATGGGGGGAACCCTGATCCAGCCATGCCGCGTGTGTGAAGAAGGCCTTATGGTTGTAAAGCACTTTAAGCGAGGAGGAGGCTTACTTGGTTAATACCTAAGATAAGTGGACGTTACTCGCAGAATAAGCACCGGCTAACTCTGTGCCAGCAGCCGCGGTAATACAGAGGGTGCGAGCGTTAATCGGATTTACTGGGCGTAAAGCGTGCGTAGGCGGCTTAATAAGTCGGATGTGAAATCCCCGGGCTTAACCTGGGAATTGCATACGATA
+
CCCCCGGGGGGCGGGGGGGGGGGGGGGGGGGGFGGGGGGGGGDGGGGGGGGGGGGGGFGFFGGGGGGGGGGGGGGGGGGGFGGFFGGGGGGGGGGGGGGGGGGGGECFGECFGGGGACFFFEGGGGCCF;<BFFGFGGG9FFEFFGGCEBFGGGGEDEFGCGGGGFGGGDFGFGCFGCGGGF?EFGGGFEGG5:C;CFCC9FCCE:EGGGGEGEE5/:<F:EGG??C+0<CFGDGCCDFCB3))<BDDGGG<D>)96=469FFBFFFF2FF47@66:@B9(-569=6=145?(142>DB227:?(
@M02526:338:000000000-J69W4:1:1101:15910:10161 1:N:0:ACATCGT+AACACCG
GTCCTACGGGGCGCAGCAGTGGGGAATATTGGACAATGGGCGCAAGCCTGATCCAGCCATACCGCGTGGGTGAAGAAGGCCTTCGGGTTGTAAAGCCCTTTTGTTGGGAAAGAAAAGCAGTCGGTTAATACCCGATTGTTCTGACGGTACCCAAAGAATAAGCACCGGCTAACTTCGTGCCAGCAGCCGCGGTAATACGAAGGGTGCAAGCGTTACTCGGAATTACTGGGCGTAAAGCGTGCGTAGGTGGTGGTTTAAGTCTGCTGTGAAAGCCCTGGGCTCAACCTGGGAATTGCAGTGGATAC
+
CCCCCGGGGGGDFGGGGGGGGGGGFGGGGGGGGGGGGGGGGGGGGGGGGGGGGGGGGGGGGGGGGGGGGGGGGGGGGGGGGGGGGGGGGGGGGGGGGGFGGGGGGGGGGGGGGGGGGGGGGGGGGGGGGGGGGGEGGGGGGFCGGGGGGGGGGGGGGGGGGGGGGGGGGGGGGGGGGGGGGGGGGGGGGGGGGGGGGGGGGGGGGGGGGGGGGGEGGGGGGGGGGGGGGGGEGGGGGGGDFFFFFFGFFGGGGFFFFFFFFFF>FFFFFFFFFF@FFF::<<F?FFFFFFFBBDFFFFFFFF<<5
@M02526:338:000000000-J69W4:1:1101:19630:10227 1:N:0:ACATCGT+AACACCG
GAACCCTACGGGAGGCAGCAGTGAGGAATATTGGACAATGGGTGAAAGCCTGATCCAGCCATCCCGCGTGAAGGATTAAGGTCCTATGGTTTGTAAACTTCTTTTGTACAGGGATAAACCTACTCTCGTGAGGGTAGCTGAAGGTACTGTACGAATAAGCACCGGCTAACTCCGTGCCAGCAGCCGCGGTAATACGGAGGGTGCAAGCGTTATCCGGATTTATTGGGTTGAAAGGGTCCGTAGGCGGATCTATAAGTCAGTGGTGAAATCTCATAGCTTATCTATGAAACTGCCATTGATACTGT
+
@A@CCGC9<BFFG7:@7FE<FCFGGGCFG,<,@CGF6@FFCFFEF@EF8EF8,,,6E<A6C<FGGGCF@C,,CCF<,CF,<,,,,6?FDFEGGC?F<EECDF?EFGEGAFFGGFGGFDEFD<,5EE<F94=:8BFFDGF,C5FEEF9<<55<?+A=FF9F<FFE+33@=DFGGGEFCFFGGGGGGGCEGG>5>;FGGDGE5CEGF9F*/*=/;BF8:>C5++>CCFGGG5++0;**08CC8)>>*7))//:CF??48@?/9*).74<*69*96F6*6=26)-17@7@@23FAF(,)--62<4)6)
@M02526:338:000000000-J69W4:1:1101:18817:10668 1:N:0:ACATCGA+AACACCG
CTCCTACGGGAGGCAGCAGTAGGGAATCTTCCGCAATGGACGAAAGTCTGACGGAGCAACGCCGCGTGAGTGATGAAGGCTTTCGGGTCGTAAAACTCTGTTGTTAGGGAAGAATAAGTGCTAGTTGAATAAGCTGGCACCTTGACGGTACCTAACCAGAAAGCCACGGCTAACTACGTGCCAGCAGCCGCGGTAATACGTAGGTGGCAAGCGTTATCCGGAATTATTGGGCGTAAAGCGCGCGCAGGTGGTTTCTTAAGTCTGATGTGAAAGCCCACGGCTTAACCGTGGAGGGTCATGGGAAA
+
A@6C6CF@GGGGGG;CGGGFGAFGDGG@@FEFCEDGFGGFGCF:FFGGEFFGGGGDGGGG@BGGFC6CCFEEFGAFGGGG@FGFFGG=F@CFGGGFDEEFFF<,E<EGFFGGFFE<A?E?AFDEFFF9FF?<FFGA8FCFF8FGGGGGGGCG,FGGGGGGGGGFGGGGGGGGGGGGGGGGGGGGGGGGGGGGGGGGGGGGF?GGGGGGGGGGGGGGGGGGC58FGFFGGFGGGGGGFGGGFFFDBEDGCFFGGFFFFF/9FFFFFBBFFFFFFFF).<BFFF)6@FFF11<<(3((4:A)337>:
@M02526:338:000000000-J69W4:1:1101:6976:11448 1:N:0:ACATCGT+AACACCG
GCCCTACGGGGGGCAGCAGTGGGGAATATTGGACAATGGGGGGAACCCTGATCCAGCCATGCCGCGTGTGTGAAGAAGGCCTTATGGTTGTAAAGCACTTTAAGCGAGGAGGAGGCTTACTTGGTTAATACCTAAGATAAGTGGACGTTACTCGCAGAATAAGCACCGGCTAACTCTGTGCCAGCAGCCGCGGTAATACAGAGGGTGCGAGCGTTAATCGGATTTACTGGGCGTAAAGCGTGCGTAGGCGGCTTAATAAGTCGGATGTGAAATCCCCGGGCTTAACCTGGGAATTGCATACGATA
+
CCCCCGGGGGGGGGGGGGGGGGGGGGGGGGGGGGGGGGGGGGGGGGGGGGGGGGGGGGGGGGGGGGGGGGGGGGGGGGGGGGGFGGGGGGGGGGGGGGGGGGGGGGDGGGGGGGGGGGGGGGGGGGGGGGGGGGGGGGGGGGGGGGGGGGGGGGGGGGGGGGGGGGGGGGGGGGGGGGGGGGGGGGGGGGGGGGGGGGGGGGGGGGGGGGGGGGGGGGGGGGGGGGGGGGGGGGGGGFGGFFFFFFGGGGGGGF?FFFFFFFFFEFFFFFFFFFFFFEBF>BFFFFFFBFFFFFBFFFFF?FFF6
@M02526:338:000000000-J69W4:1:1101:11640:11788 1:N:0:ACCTCGT+CACACCG
ACCTACGGGAGGCAGCAGTAGGGAATTTTGGTCAATGGGCGCGAGCCTGAACCAGCCATGCCGCGTGCGTGACGAAGGCCTTCTGGGTCTTAAACCCTTTTTGTCCGGGAGAAATCGCACCTACTCATATTCACCTGGGATTACCGTACCAAAAAGGTACGGCCCACCTCACTCCATCCGCGCCGCTGATACGGTGCGTCCGATCCATGCGCTGATCTAATTGGCTTAACGTGAGGCGTGCGCGGACTGTTGTTCAGGAGCGAAATGAAATGCCCCGGCCTAACCTGGGCATTGCATTCGTGACT
+
CCCCCGGGGDGGGGGGGGG-FGGFFF,FFGG,EFGGGGG,F++@+@FGGG8FGGGG,FGGGGGGGGG7F6CFFGGGGGGG,F95EF8F,,,<F,C,+4BFG9+4,,B++@:+BE,AF+++3BFGD,,CF<,,,5,,,,>,,,:F,FFG73,,,:3++,7,@C7*3**6,,6,2,?,,,,*****=*1**2+2**2**1=**=*1=*+000*/*2:+0++++0+++<*+++2*****1)/9)0))))))*2**2)9@*?)0)8B0)4-*6*/**0.)))4,(.))7*))4,)4<7)6A4))4)8:.
@M02526:338:000000000-J69W4:1:1101:10991:12608 1:N:0:ACATCGT+AACACCG
ATCCCTACGGGGGGCAGCAGTGAGGAATATTGGTCAATGGGCGCAAGCCTGAACCAGCCAAGTCGCGTGAAGGACGACGGCCCTACGGGTTGTAAACTTCTTTTGTACAGGAATAAAGTGCCTTACGTGTAAGGTTTTGCATGTACTGTACGAATAAGCATCGGCTAACTCCGTGCCAGCAGCCGCGGTAATACGGAGGATGCAAGCGTTATCCGGATTTATTGGGTTTAAAGGGTGCGCAGGCGGGATGTTAAGTCGGCGGTGAAATTTTGCGGCTCAACCGCAAAAGTGCCTTCGAAACTGGC
+
CCCCCGGGGGGGGGGGGGGGGGGFGGGGGGGGGFGGGGGGGGGGGGGGGGGGGGGGGGGGGGGGGGGGGGGGGGGGGGGGGGGGGGGGGGGGGGGGGGGGGGGGGGGGGGGGGGGGGGGGGGGGGGGGGGGGGGCGGGGGGGGGGGGGGGGGGGGGGGGGGGGGGGGGGGGGGGGGGGGGGGGGGGGGGGGGGGGGGGGGGGGGGGGGGGGGGGGGCE=9FFGGGGGGGGGGGFDGGGGGFEEFFFGGGGGGGFFFFFFFFFEBFFFFBFFFFF@F>B?FFFFFFFFFFFF<<BFFB?FFFFD?:
@M02526:338:000000000-J69W4:1:1101:5109:12763 1:N:0:ACATCGT+AACACCG
CCAGACCCTACGGGAGGCAGCAGTGGGGAATATTGCACAATGGGCGAAAGCCTGATGCAGCAACGCCGCGTGAGCGATGAAGGCCTTTGGGTCGTAAAGCTCTGTCCTTGGGGAAGAATAAATGACGGTACCCTTGGAGGAAGCCCCGGCTAACTACGTGCCAGCAGCCGCGGTAATACGTAGGGGGCAAGCGTTATCCGGAATTATTGGGCGTAAAGAGTGCGTAGGTGGTTTTGTAAGCGCGGGGTGAAAGGCAATGGCTCAACCATTGTAAGCCTTGCGAACTGCAAGACTTGAGTGCAGGG
+
9CCCCFDFGGGGDGEGGGGGEGGEGGGGGGGGGGFFGFGGGGGGGGEC:FGGGGFGGGGGGFFFGGGGGGGGGGGGGGGG9?FFGGGGFFGGDGCC<<EFGFGFGGGGCDFGGDEGFGGGGGGGGGCGFGGGGFGGGGGGGGGGFGGGDGGGFGGDFGGGGGGGGGGGFGGGEG8CFGGGFCFGGGGGGGGGGGGGGCEEG5=8FCFFFGGGDEGGFGC6<CGGCEGGGEFCFGGGFC>7?BDDFFGGDFCFCFFF;FFFF5??@B0@BBFFB?FFFFF::6@>BFFF226(4>A2)8524@A?(
@M02526:338:000000000-J69W4:1:1101:28320:12785 1:N:0:ACATCGT+AACACCG
CTCGGCCTACGGGGGGCAGCAGTAAGGAATATTGGTCAATGGAGGCAACTCTGAACCAGCCATGCCGCGTGGAGGATGAAGGTCCTCTGGATTGTAAACTTCTTTTATATGGGACGAAAAAGGGTCTTTCCAGATCAACTGACGGTACCATATGAATAAGCACCGGCTAACTCCGTGCCAGCAGCCGCGGTAATACGGAGGGTGCAAGCGTTATCCGGATTCACTGGGTTTAAAGGGAGCGCAGGTGGGCTAGTAAGTCAGTGGTGAAATCTCCGGGCTTAACCCGGAAACTGCCGTTGATACTA
+
CCCCCGGGGGGGGGGGGGGGGGGGGGGGGGGGGGGGGGGGGGGGGGGGGGGGGGGGGGGGGGGGGGGGGGGGGGGGGGGGGGGGGGGGGGGGGGGGGGGGGGGGGGGGGGGGGGGGGGGGGGGGGGGGGGGGGGGGGGGGGGGGGGGGGGGGGGFGGGGGGGGGGGGGGGGGGGGGGGGFGGGGGGGGGGGGGGGGGGGGGDGGGGGGGGGGGGGGGCGGGGGGGGGGGGGGGGGG3<DGFFFFFFGGGGGGGFFFFFFFF?*8@?FFB?FFFFF3BD0?DAFFFF3>1;FFFFFFBF??BFFF2
@M02526:338:000000000-J69W4:1:1101:28617:13274 1:N:0:ACATCGT+AACACCG
GTTCCTACGGGGGGCAGCAGTAGGGAATATTGGTCAATGGGCGGGAGCCTGAACCAGCCATGCCGCGTGCGGGACGAAGGCCCTATGGGTCGTAAACCGCTTTTGTACGGGAACAACCGTGGCTACGCGTAGCCACCTGAGTGTACCGTAAGAATAAGGATCGGCTAACTCCGTGCCAGCAGCCGCGGTAATACGGAGGATCCGAGCGTTATCCGGAATTATTGGGGTTAAAGGGTGCGTAGGCGGCAGTTTAAGTCAGGGGTGAAATACATCGGCTCAACCGATGCAGTGCCTTTGATACTGAA
+
CCCCCGGGGGGG7FFGGGGGFEEFGGGGGFGGGGGGGFGGGGGGGEEFEGGGGGGGGGGGGGGGGGBFCFGGGGEFDFGGGGGG8FFGCCFGGGGFFG*<=CCC@FDGGGFEFGGGGGGGGGGGFGEGEGGGGGGGGFG8CFGGCFGGGGGGGGGGGGGGDGGGE@CCFFCGGF8CFCGGFGGCGGGGGGDCFGGEGEEDGCCG>EEEEGGFEGGGGE*<FGGGGD*:CG7??CCFCCDD3;:FDFG397FFF?F?FFF::>045>AFFFFF?5@BFD<23:>B5).9<<@D<94429AAFFAA2
@M02526:338:000000000-J69W4:1:1101:9443:14207 1:N:0:ACATCGT+AACACCG
GCCTACGGGGCGCAGCAGTGGGGAATATTGGACAATGGGCGCAAGCCTGATCCAGCCATACCGCGTGGGTGAAGAAGGCCTTCGGGTTGTAAAGCCCTTTTGTTGGGAAAGAAAAGCAGTCGGTTAATACCCGATTGTTCTGACGGTACCCAAAGAATAAGCACCGGCTAACTTCGTGCCAGCAGCTGCGGTAATACGAAGGGTGCAAGCGTTACTCGGAATTACTGGGCGTAAAGCGTGCGTAGGTGGTTGTTTAAGTCTGTCGTGAAAGCCCTGGGCTCAACCTGGGAATTGCGATGGAAACT
+
CCCC@FGEGGGGGGGGGG@FGGGGGGGGGGDFFGFFFGGGGGEGGGGGGCGGGGFGGGGGGGGGGGGGGGGGGGAFGFGGGFGGGEGGGGGGGGGGGGGGGFGGGGGCFFFGGGGGGGGGGGGGGGGGGGGGGGGGGGGGGGGGGDGGGGFDDCGGFGGGGGGGGGCGGGGGGGGGGGGDGGG7EGGGGEGGGGGGFD8:C=CFGGGGGGGGGEGGGGDGGFGGGGGGF5EEGGGDGD<<BFFFFDCGFGDGGF;@FF8BFFFFFFFF0@FF>FF43@BFFFFF5)758393:2::08(42F<?.
@M02526:338:000000000-J69W4:1:1101:10297:14428 1:N:0:ACATCGT+AACACCG
ACGCCTACGGGGGGCAGCAGTGGGGAATTTTGGACAATGGGCGCAAGCCTGATCCAGCCACTCCGCGTGCAGGATGAAGGCCCTCGGGTTGTAAACTGCTTTTGTACGGAACGAAAAGCTTTGGGTTAATACACTGAGGTGATGACGGTACCGTAAGAATAAGCACCGGCTAACTACGTGCCAGCAGCCTCGGCAATACGTAGGGTGCAAGCGTTAATCGGAATTACTGGGCGTAAAGCGTGCGCAGGCGGCTTTGTAAGACAGAGGTGAACTCCCCGGGCTGAACCTGGAGACTGCCTTTGTGG
+
CCCCCGGGGGGGGGGGGGGGGGGGGGGG,FGG:FGGGGGGG@GCFG+BFGGGGCGGGG@FG,DFGGGGG+33FGGGGCFGGG+DGGGGGGGGGGGG,@FGCG,3@,<DG<FGGGCFG8833,8,*1*88><9,222CF@<72,C<:C*4<:FGGF*/CC:C?+C9C*?*:8;FGC9?E88>*2<@:E8**2/**/103013+2CG81*<C98C;8C*<25:*8*<9@F?E55:7)****7>D)>>E3)77))1.)7=1@6@F4:?B0)(*1*1*))0)-,4;)0=6.<(4)(5(5?F0)).=4?(
@M02526:338:000000000-J69W4:1:1101:22446:14564 1:N:0:ACATCGT+AACACCG
ACCTACGGGACGCAGCAGTAGGGAATATTGGTCAATGGGCGGGAGCCTGAACCAGCCATGCCGCGTGCGGGACGAAGGCCCTATGGGTCGTAAACCGCTTTTGTACGGGAACAACCGTGGCTACGCGTAGCCACCTGAGTGTACCGTAAGAATAAGGATCGGCTAACTCCGTGCCAGCAGCCGCGGTAATACGGAGGATCCGAGCGTTATCCGGAATTATTGGGTTTAAAGGGTGCGTAGGCGGCAGTTTAAGTCAGGGGTGAAATACATCGGCTCAACCGATGCAGTGCCTTTGATACTGAATT
+
CCCCCGGGGGGGGGGGGGGGGGGGGGGGGGGGGGGGGGGGGGGGGGGGGGGGGGGGGGGGGGGGGGGGGGGGGGGGGGGGGGGGGGGGGGGGGGGGGGGGGGGGGGGGGGGGGGGGGGGGGGGGGGGGGGGGGGGGGGGGGGGGGGGGGGGGGGGGGGGGGGGGGGGGGGGGGGGGGGGGGGGGGGGGGGGGGGGGGGGGGGGGGGGGGG?EGGEGDGGGGGGGGGGGGGGGGGGGGGGGEFEF@@DGGGGGGFFFFFFFEFFFFFFB<FFFFFFFFFFFFFEE>*6=?FFBBFD><AA<BFFFA
@M02526:338:000000000-J69W4:1:1101:9480:15023 1:N:0:ACATCGT+AACACCG
GATCCTACGGGAGGCAGCAGTGAGGAATATTGGTCAATGGAGGCAACTCTGAACCAGCCATGCCGCGTGCAGGATGACGGTCCTATGGATTGTAAACTGCTTTTATACGGGAAGAAAAAGAGTTACGTGTAACTTATTGACGGTACCGTAAGAATAAGGATCGGCTAACTCCGTGCCAGCAGCCGCGGTAATACGGAGGATCCAAGCGTTATCCGGAATCATTGGGTTTAAAGGTCCGTAGGCGGTCTTATAAGTCAGTGGTGAAAGTTTTTAGCTTAACTAAAAAATTGCCATTGATACTGTTT
+
CCCCCGGGGGGGGGGGGGGGGGGGGFGGGGGGGGGGGGGGGGGGGGGGGGGGGGGGGGGGGGGGGGGGGGGGGGGGGGGGGGGGFGGGFGGGGGGGGGGGGGGGGGGGGGGEGGGGGGGGGGGGGGGGGGGGGGGGGGGGGGGGGGGGGGGGGGGGGGFGDGGGGGGGGGGGGG7EGGGGGGGGGGGGECGGFGBGGGGGGFGGCCGGGGEGGGDGG5FGCFGFGGGGGGGGGGGFGGGGDFF>FEGGGGGF:FFFFFFF?FFFFDFFFFFFF:BFFFFBFFF:BFD@F<FFAFFAAAAAABA9-
@M02526:338:000000000-J69W4:1:1101:19215:15840 1:N:0:ACATCGT+AACACCG
GGACCTACGGGGGGCAGCAGTAGGGAATATTGGTCAATGGGCGAGAGCCTGAACCAGCCATGCCGCGTGCGGGACGAAGGCCCTATGGGTCGTAAACCGCTTTTGTACGGGAACAACCGTGGCTACGCGTAGCCACCTGAGTGTACCGTAAGAATAAGGATCGGCTAACTCCGTGCCAGCAGCCGCGGTAATACGGAGGATCCGAGCGTTATCCGGAATTATTGGGTTTAAAGGGTGCGTAGGCGGCAGTTTAAGTCAGGGGTGAAATACATCGGCTCAACCGATGCCGTGCCTTTGCTACTGAA
+
BC<CCGGGDGDDEGGDGGGGGGGGDFGGGGGGGGFGGGGGDFEEGCCFFGGGGGGGEFG@FGGGGEFFB7FEGGDEEC+CBBFCFFCFCCGGGFFGGGGGGGFFFGGGGDGGGGGGGEC:*<CF:FBCB>EEGFFGFCG6C?FGGF98CE8F:?CCFFF<<CEEGG>8E?EGGE5CGFFGGGGGDD5CEEECFGGGDDE888@CEEEGC=CGGGG5855<7@FGGG8CE6EGGGDD*9CC:>>?BB57CCFFF?47@F?54@>>>>B46@F6=B>B5)5>?:@)0>7)(-)114:AF)6<FF<23
@M02526:338:000000000-J69W4:1:1101:21189:16229 1:N:0:ACATCGT+AACACCG
ACCCTACGGGAGGCAGCAGTGAGGAATATTGGTCAATGGGCGCAAGCCTGAACCAGCCAAGTCGCGTGAAGGACGACGGCCCTACGGGTTGTAAACTTCTTTTGTACAGGAATAAAGTGCCTTACGTGTAAGGTTTTGCATGTACTGTACGAATAAGCATCGGCTAACTCCGTGCCAGCAGCCGCGGTAATACGGAGGATGCAAGCGTTATCCGGATTTATTGGGTTTAAAGGGTGCGCAGGCGGGATGTTAAGTCGGCGGTGAAATTTTGCGGCTCAACCGTAAAAGTGCCTTCGAAACTGGCA
+
CCCCCGGGGGGGGGGGGGGGGGGGGGGGGGGGGGGGGGGGGGGGGGGGGGGGGGGGGGGGGGGGGGGGGGGGGGGGGGGGGGGGGGGGGGGGGGGGGGGGGGGGGGGGGGGGGGGGGGGGGGGGGGGGGGGGGGGGGGGGGGGGGGGGGGGGGGGGGGGGGGGGGGGGGGGGGGGGGGGGGGGEGGGGGGGGGGGGGGGGGGGGGGGGGGGGGGGEGGGGGGGGGGGGGGFCFGGGDGGGFFFFFF7CDGGGG?BFFFDEFEFFFFFFFFFFF>57@F?BF>B:@FF?>>FFFF<:6??7:F:14
@M02526:338:000000000-J69W4:1:1101:17922:20997 1:N:0:ACATCGT+AACACCG
GTCCTACGGGGCGCAGCAGTCACATTAGAAACCCGTGTAGTCCCAGATCGGAAGAGCACACGTCTGAACTCCAGTCACACATCGTATCTCGTATGCCGTCTTCTGCTTGAAAAAAAAAAAAAATCCATAATCCTCCAGCAACTAATCCCAAGCGTGTACATCATTCACTAGCGCGCAATTCTTAATATTCATCCTCCCTGAACTTGTTTCAGTGACTCTCAGCCACACCCACCGCAATCATACTCTATTCATATCACACCCTCCTTGCTTTCATCTACACCTCCAACCGCTTGTACGACCTCCAT
+
CCCCCGGGGGGGGGGGGGGGGGGGGGGGGGGGGGGGGGGGGGGGGGGGGGGGGGGGGGGGGGGGGGGGGGGGGGGGGGGGEGGGGGFFGGGGGGGGGGGGGGGGGGGGGGGGGGGGGEC++8+,,,,83<,,,,3,,:@,,3,3,,,,,,,,3****,37,,,,,,27,5,,114**4*,,,,+2+++++2+5CC+*1*+*+++++1+*4+++25>+<0++++01:C7;**:E))))**0***/*670**2*:**1**)))).4.))0)**/**/**/.(,(0)))/)((0(((-)((((()(.)
@M02526:338:000000000-J69W4:1:1101:17868:21475 1:N:0:ACATCGT+AACACCG
GAGTGCCTACGGGGGGCAGCAGTAAGGAATATTGGTCAATGGGGGGAACCCTGAACCAGCCATGCCGCGTGCAGGAAGACGGCCCTACGGGTTGTAAACTGCTTTTGCACGGGAATAACCCTGCGTTCGGGTATGCAGCTGAATGTACCGTGAGAATAAGGATCGGCTAACTCCGTGCCAGCAGCCGCGGTAATACGGAGGATCCGAGCGTTATCCGGAATTATTGGGTTTAAAGGGTGCGTAGGCGGGATGCTAAGTCAGTGGTGAAAGACGGTGGCTAAACCATCGCAGTGCCGTTGATACTG
+
CCCCCGGFGGGGGGGGGGGGGGGGGGGGGGGGGGGEEFGGFGGGGGGGGFGGGGGGGGGGGGGGGGGGGGGFGGGGGGGGGGGGGGGGGGGEEE?EGGCFGF<FGGGGGCFGGEE;FGCCFFFGEEAECGG;EEGEGGGGFFGCCCFFCC;CGGGGFGGGGG6CEGE8CFF9ECE;EEFFGFFG8EGGGGGGGGGFEEEGGEF6;CEE8CCE=FFGGGGGG6@7<FGGGGGGGFFGGCGGFEFFF=GDGC79<?=@@*9?F/9?*3>F<FF))7)8@FB)59??76?B?BF??<AFB?FBFFA9<
@M02526:338:000000000-J69W4:1:1102:20398:4703 1:N:0:ACATCGT+AACACCG
CAACCCTACGGGACGCAGCAGATCGGAAGAGCACACGTCTGAACTCCAGTCACACATCGTATCTCGTATGCCGTCTTCTGCTTGAAAAAAAAAAAAATTTACAAGAACACCCCCCACTTCCACTCACCATCCTACACATATTAACCTAACATCCAACCAGCCACCACTCTAACGCCGTTTCACCTGCACTTACACGTCATTGTTACACATCTAACCGGCTTAATCTGCAGCACACCCTCTGCTTTGCATCCCACACACCCCCTCTGACAATCCTCTTCGTACTACTATTGACTCATAATAGACAC
+
CCCCCGGGGFGGGGGGGGGGGGFGGGGGGGGGGGGGGGGGGGGGFGGGGGGGGGGGGGFCCCFEFFGGGGGGGGGGGGGFGGGGGGGGGGGGGG@4+,,,<,5A,4,,4,+8+@:F+,,,,,,,,,,,,,,,,,,,,,:,,,,,,,,,,,,,33,,7*@,@<,3,,*36,,7,*5*4**,77,,,2,6,6<,,++*****2+++++2;+++++22*/**2*00++++++++2****)****0***2**0+********/))).750****/*7*02/*))0(09=7********).).))-*)9)
@M02526:338:000000000-J69W4:1:1102:11649:5978 1:N:0:ACATCGT+AACACCG
AGGGTCCTACGGGACGCAGCAGGGAAAGAGTGATTAGAAACCCTGGTAGTCCCGAAGATCGGAAGAGCACACGTCTGAACTCCAGTCACACATCGTATCTCGTATGCCGTCTTCTGCTTGAAAAAAAAAAAACCACATAATTTAGCACCACCCTCATCAGCATCTCCGTCTACCACGACACCAACGGCTCTACGCACCCATACGCCACCTATTCAAACCATATCTACATCGCCTCCTCTCATCTGTCAATTTCAACTACTGCTAGTTTCTACCACTATTGCTCATTCTACCTCCACTCACACCAC
+
CCCCCGGGGGGGGGGGGGGGGGGGGGGGGGGGGGGGGGGGGGGGGGGGGGGGGGDCGGGGGGDGGGGGGGGGGGGGGGGGGGG,CFGGGGGGGGGGGFGGGGGGGGGGGGGGGGGGGGGGGGGGCFEGEC6++8:=>,,,,,,,,,,7,,+88@+,,3,,3,,,,,,*6,,*,,,7*15*16*,6*14**6,,**********21=855*5+++5++>:5+9+++++000**/**2**+20::**20*0+0+**02**02*0*********0*)*0)1/*1.99*208*/6*1)(.)(((.*-))
@M02526:338:000000000-J69W4:1:1102:25578:6328 1:N:0:ACATCGT+AACACCG
CTGCCTACGGGGGGCAGCAGTAAGGAATATTGGTCAATGGAGGGAACTCTGAACCAGCCATGCCGCGTGGAGGATGAAGGTCCTCTGGATTGTAAACTTCTTTTATCTGGGACGAAAAAAGGGAATTCTTTCTCGACTGACGGTACCAGATGAATAAGCACCGGCTAACTCCGTGCCAGCAGCCGCGGTAATACGGAGGGTGCAAGCGTTATCCGGATTTACTGGGTTTAAAGGGAGCGTAGGTGGGTTGGTAAGTCAGTGGTGAAATCTCCGAGCTTAACTTGGAAACTGCCGTTGATACTATC
+
CCCCCGGGGGGGGGGGGGGGGGGGGGGGGGGGGGGGGGGGGGGGGGGGGGGGGGGGGGGGGGGGGGGGGGGGGGGGGGGGGGGGGGGGGGGGGGGGGGGGGGGGGGGGGGGGGGGGDGGGGGGGGGGGGGGGGGGGGGGFGGGGGGGGGGGGGGGGGGGGGGGGGGGGGGGGGGGGGGGGGGGGGGGGGGGGGGGGGGGGGGGGGGGGGGGGGGGGGGGFGGGGGGGGGGGGGGGGGGGGGGGGGGGGGGGGGGGFGGGGFGFFFFFFFFFGFFGGFFFFFBFFFGFFFFFFFFFFFFFFBGB40
@M02526:338:000000000-J69W4:1:1102:22880:8384 1:N:0:ACATCGT+AACACCG
GTTTCCTACGGGGGGCAGCAGTGGGGAATTTTGGACAATGGGCGCAAGCCTGATCCAGCCATTCCGCGTGCAGGATGAAGGCCCTCGGGTTGTAAACTGCTTTTGTACGGAACGAAAAGCTTTGGGTTAATACCCTGAGGTGATGACGGTACCGTAAGAATAAGCACCGGCTAACTACGTGCCAGCAGCCGCGGTAATACGTAGGGTGCAAGCGTTAATCGGAATTACTGGGCGTAAAGCGTGCGCAGGCGGTTTTGTAAGACAGAGGTGAAATCCCCGGGCTCAACCTGGGAACTGCCTTTGTG
+
CCCCCGGGGGGGGGGGGGGGGGGGGGGGGGGGGGGGGGGGGGGGGGGGGGGGGGGGGGGGGGGGGGGGGGGGGGGGGGGGGGGGGGGGGGGGGGGGGGGFFGGGGGGGGGGGGGGGGGGGGGGGGGGGGGGGGGGGGFGGGGGGGGGGGGGGGGGGGGGGGGGGGGGGGGGGGGGGGGGGGGGGGGGGGGGGGGGGGGGGFFGGGGGGGGGGGGGGGGGGGGGGGGGGGGGGFGGGGGGGGGDDGGGGGGGGG3DFGGGGFGFFFFFFFFFGF?GGFFFFFF@FFGFFFFFFF?BFFF:BFD49.
@M02526:338:000000000-J69W4:1:1102:25803:9662 1:N:0:ACATCGT+AACACCG
CACTGCCTACGGGGGGCAGCAGTGGGGAATTTTGGACAATGGGCGCAAGCCTGATCCAGCCATTCCGCGTGCAGGATGAAGGCCCTCGGGTTGTAAACTGCTTTTGTACGGAACGAAAAGCTTTGGGTTAATACCCTGAGGTGATGACGGTACCGTAAGAATAAGCACCGGCTAACTACGTGCCAGCAGCCGCGGTAATACGTAGGGTGCAAGCGTTAATCGGAATTACTGGGCGTAAAGCGTGCGCAGGCGGTTTTGTAAGACAGAGGTGAAATCCCCGGGCTCAACCTGGGAACTGCCTTTGT
+
CCCCBFGFFFEGGGGGGGDEFGGFGGCGGGGGGGGGGCEFFFFFEGGGGGGGGFGFGGGGGGGGFABGCG@CDCFGGGGGFGFGGFGGDEGGGGGFAFCFGGGGEGGGGEEEGEGEF@FGGGGG:BFEGGGGGGGGGFGGCBCFGGFGGGGGGGGGGGGGGGGGGGGGGGG>8EFGFGGGGGGGGGGGEFFCECCEEEGGGC:<8EGFGGGGGGGEGGGGGGGGGGGGGGGFCFGEGGGGGGGDDDGDGCDGGGGDGGGF*:FFF@?@F6<CFFFGFFFFBBE:>GFFFFFFFFFFFF???C)70
@M02526:338:000000000-J69W4:1:1102:11527:9859 1:N:0:ACATCGT+AACACCG
TAGCTCCTACGGGAGGCAGCAGTGGGGAATTTTGGACAATGGGCGCAAGCCTGATCCAGCCATGCCGCGTGAGTGAAGAAGGCCTTCGGGTTGTAAAGCTCTTTCGCAAGGAGAGAAAACTTACATATGAATAATATGTGAGGTTGACGGTACCTTGATAAGAAGCACCGGCTAACTACGTGCCAGCAGCCGCGGTAATACGTAGGGTGCGAGCGTTAATCGGAATTACTGGGCGTAAAGCGAGCGCAGGCGGTTTTGCAAGTCAGATGTGAAAGCCCCGGGCTCAACCTGGGAACTGCGTTTGA
+
CCCC8FGFGGGGDFGGGEEGEFDFFGGDGGGGGFGGGGGG9CFFGGGGGGGGGGGGGGGFGGGDF8FGGCCEFFGGGDCEGGGFFGGGEGGGDGDFADGGFGGFF=FFGEFGGFEFFFGGGFGGGF<FFGEG9<FGGEGF<DFGGCGF@FFGGGFFGCDFDFFDDGD<D@CFGGGFAFGGFFG7C;7F>C:1>@*=::2=<EFFGDEGEC5185CEE8EFA88C*;<E:9<FC5=C):FFGC>C<55CD>CECD)99**2*>FBF*6/*=FGF6:CFFE3505559??F47>F441,42?6D(5*
@M02526:338:000000000-J69W4:1:1102:7298:12290 1:N:0:ACATCGT+AACACCG
GTGCCTACGGGAGGCAGCAGTGAGGAATATTGGACAATGGGTGCAAGCCTGATCCAGCCATCCCGCGTGAAGGACGACGGCCCTATGGGTTGTAAACTTCTTTTGTATAGGGATAAACCTTTCCACGTGTGGAAAGCTGAAGGTACTACACGAATAAGCACCGGCTAACTCCGTGCCAGCAGCCGCGGTAATACGGAGGGTGCAAGCGTTATCCGGATTTATTGGGTTTAAAGGGTCCGTAGGCGGATCTGTAAGTCAGTGGTGAAATCTCACAGCTTAACTGTGAAACTGCCATTGATACTGCA
+
CCCCCGGGGGGGGGGGGGGGGGGGGGGGGGGGGGGGGGGGGGGGGGGGGGGGGGGGGGGGGGGGGGGGGGGGGGGGGGGGGGGGGGGGGGGGGGGGGGGGGGGGGGGGGGGGGGGGGGGGGGGGGGGGGGGGGGGGGGGGGGGGGGGG9FGGGGGGGGGGGGGGGGGGGGGGGGGGGGGGGGGGGGGGGGGGFGGGGGGGGGGGGGGGGGGGGGGGGGGGGGGGGGGGGGGGGGGGGGGGGGGGGGGGGGGGGGGGGGGGFGFFFFFFFFFGFFGGFFFFFFFFFGFFFFFFFFBABAAFFGFF/
@M02526:338:000000000-J69W4:1:1102:13035:18276 1:N:0:ACATCGT+AACACCG
GATAACCCTACGGGACGCAGCAGATCGAAGAGCACACGTCTGAACTCCAGTCACACATCGTATCTCGTATGCCGTCTTCTGCTTGAAAAAAAAAATAGCTTTAGTATGCGGCTCTATATTGACTCTTCTTCCTCTATCGTAACCTTACATTCTACGTCCACTCGCTTCATTAATTCAACGTTTTAACAATCTACCTCTTCGTTCTGGCATCCATTGATCCCTCAGCGCCACTTCGCAACAGCACACGCCTCCTCTCCATTCACCCCTACCCTCTCTTTTACCCTATTCATCTTTACATCCAAAAA
+
CCCCCGGGGGGGGGGC@BCFFGGGGAFGGGGGFGEGGGFGGGGGGEGGCFFCGDEFG<FCFEGFGGGFGGG<FFFGGGGGGGGD<8FEEGCGFGG,:,:E9,,,<,,,<+++++,,,,<B<,<,FD<F,,<C?F,,,,+,,33,:,,3,3,=3,:+,:3+,7,8+83+,8;,,3,7@;,*6@::,,@=,,,,,@=,>FB6*>,6D2,2,>:,,6,,15,,,12,6,*****+3+1**1***7*22;5):75**7759>*:0*8*.0.84759>)229*61*.66.0***1*01*.))))(,*.)0
@M02526:338:000000000-J69W4:1:1102:20982:18748 1:N:0:ACATCGT+AACACCG
TTCCTACGGGACGCAGCAGTAAGGAATATTGGTCAATGGAGGGAACTCTGAACCAGCCATGCCGCGTGGAGGATGAAGGTCCTCTGGATTGTAAACTTCTTTTATCTGGGACGAAAAAAGGGAATTCTTTCTCGACTGACGGTACCAGATGAATAAGCACCGGCTAACTCCGTGCCAGCAGCCGCGGTAATACGGAGGGTGCAAGCGTTATCCGGATTTACTGGGTTTAAAGGGAGCGTAGGTGGGTTGGTAAGTCAGTGGTGGAATCTCCGAGCTTAACTTGGAAACTGCCGTTGATACTATCC
+
CCCCCGGGGGGGGGGGGGGGGGGGGGGGGGGGGGGGGGGGGGGGGGGGGGFGGGGGGGGGFGGGGGGGDFGGGGGGGGGGGGGGGGGGGGGGGGGGGGGGGGGGGGGGGGGGGGGGGGGGGGGGGGGGGGGGGGGGGGGGGGGGGGGGGGGGGGGGGGGGGGGGGGGGGGGGGGGGGGGGGGGGGGDGGGGFGGGCEGGGGGGGGGGGGGGGGDGEEGGGGGGGGFGGGGGGGGFEGGGGGGGGGGGGGGGE:FFGGGGG?FFEFFFFFFF:)<GGFFBFFFF?FCBFFFFFEFFF?BAFAFAF)
@M02526:338:000000000-J69W4:1:1103:24014:4135 1:N:0:ACATCGT+AACACCG
CCCTACGGGAGGCAGCAGTAAGGAATATTGGTCAATGGGCGGAAGCCTGAACCAGCCATGCCGCGTGCAGGATGACTGCCCTATGGGTTGTAAACTGCTTTTGTCCAGGAATAAACCTATCTACGTGTAGATAGCTGAATGTACTGGAAGAATAAGGATCGGCTAACTCCGTGCCAGCAGCCGCGGTAATACGGAGGATCCGAGCGTTATCCGGATTTATTGGGTTTAAAGGGTGCGTAGGCGGCCTGTTAAGTCAGGGGTGAAATACGGTGGCTCAACCATCGCAGTGCCTTTGATACTGACGG
+
CCCCCGGGGGGGGGGGGGGGGGGGGGGGGGGAFGGGGGGGGGGGGGGGGGGGGGGGGGGGGGGGGGGGGGGGGGGGFGGGGGGGGGGGGGGFFGGGGGGGGGGGGGGGGGGGGGGGFGGGGGGGGGGGGGFGFEGFGCFGEFGGGGGGDFGGFGGGGGGGGGGFGGGGGGGGGGGGGGGGGGGGGGGGGGGGGGGGGGGGGGDGGGEDGGFGGGC@>CGGGGGGGGGGCGGGGGGGGGGGGGGGGDGGGGGGFDGGGGFGDD7=FFGFFDFFDF*9CC@@EFF*75@C7F?>BFF<AA2:BFB3@
@M02526:338:000000000-J69W4:1:1103:25161:4192 1:N:0:ACATCGT+AACACCG
GCGCACCTACGGGAGGCAGCAGTAGGGAATATTGGGCAATGGATGCAAGTCTGACCCAGCCATGCCGCGTGCCGGATGAAGGCCCTCAGGGTTGTAAACGGCTTTTATTCGGGAAGAAGAGCAGGGATGCGTCCTTGTGTGACGGTACCGCATGAATAAGCACCGGCTAACTCCGTGCCAGCAGCCGCGGTAATACGGAGGGTGCGAGCGTTGTTCGGAGTTATTGGGTTTAAAGGGTGCGTAGGTGGCTGTTTAAGACAGTGGTGAAATACGGTTGCTCAACAATCGAGGTGCCATTGATACTG
+
--8CB:F<C<@;F@:FGGGGFGCE9<;EFGGA,@@FFE@<CF,,,;C@<E9FCEACFC<@CF@FFECFBFFCD:FF6FC,<==ECDA=CF8C,+8,,,C4?@EFD=F?EFDGE7CC<AF8FGG8<++,+8@8+38<FF<B>DD:+8@F,@+6FEB==C<<><F<<FFGGGC=FDF:F:D,DFF<>DCECGE:*+2?<5;*114B:811*/*/8/*+/:8*/*0++<FDGGEGGG+<>*:*:>EC****9=C:07:7D*2*2=:)05D*009F7;F3<C=F=?;C4*)/()88FF<9)6<-18464
@M02526:338:000000000-J69W4:1:1103:17406:8425 1:N:0:ACATCGT+AACACCG
TCACCTACGGGACGCAGCAGATCGGAAGAGCACACGTCTGAACTCCAGTCACACATCGTATCTCGTATGCCGTCTTCTGCTTGAAAAAAAAAAAAGCCCTCTCCTATTGAACGACAGAGCCGTTCCCATATAAGGAAGCCACGCCTACCACCGTGCCGGCAGCCCCAGTAATACGTAGTTGGCGAGCTTTGTCCGGAATTACTGGTCGTCAAGGGTGCTCAGGCGACCATTTAGTTTAGATTTGAATGCCCCAGGCTAAACTTGGCCCTTCCATTCCAAAATGGTATTCCTGATTGCGACAGAGG
+
CCCCCGGGGGGGGGGGGGGGGGGGGGGGGGGGGGGGGGGGGGGGGGGGGGGGGGECGGFGEFFGGFGGGGGGGGGFGGFFGGFFFGGGE:F:FC++,4+4,,,:?F9,5,,:=+64:4:3>+3+3B88,:@D,C,B,,BF,3++:,>>,3,++3,@:**@FGG7*5*63<D,@<*77<1,3<:*41<*+4+4?981***2BB9E72B81*;*<+/;8599+;8?EC**133+++2++3++:*00<**+*321****2**2>4:/9)*)1)))01**:C=*)*09/**3)*/)**))5(-(85(0.
@M02526:338:000000000-J69W4:1:1103:24981:8762 1:N:0:ACATCGT+AACACCG
GATAAACCTACGGGACGCAGCAGATCGGAAGAGCACACGTCTGAACTCCAGTCACACATCGTATCTCGTATGCCGTCTTCTGCTTGAAAAAAAAAACTGTTGTAAGTGAAGCACGTGAGGGTGCGTGTCAAGTTCACACAGTGACGGTACCTTACCACAGACGGACTACTAACTACGTTCCACCAGACGCGCTACTACACAGGGTGCAAGCGTTGTCCGGGCTTATTGAGCGTTTAGAAATCGAATCTATTGTGTTAAGCCATAAACTACTATCCATGCCTTTATTCTCGAATTCTTTTGAAACT
+
C@<BCF<CEFFGCC;FEE:F@CFG-,@;;FFF<CF<DEFFDECFFG<6CFCFGGG<EF<C,,:,:C<FC@@<E<CB+,DFEDFE,C,<C,EFGB++8B,<FFD<?E<5<,,,,B>FF9+,4+++>?8+3BDA,,,,8C==FG,5B+3B++,C=,=><,@,,,8++8*,77E,,73,*6,,5;,2,,,*4**1***,,6,22***+**+++*44=8*2A****1*2A++:++*****+2+<:*****10*+0+A70*0**02)*76***:)***10***)019=>8*9C)70(0).:2))9>*6*1
@M02526:338:000000000-J69W4:1:1103:22555:10134 1:N:0:ACATCGT+AACACCG
GGCGGCCTACGGGGCGCAGCAGTGAGGAATATTGGTCAATGGACGGAAGTCTGAACCAGCCATGCCGCGTGAAGGATGAAGGCGTTCTGCGTTGTAAACTTCTTTTATTTGAGAAGAAACCACTGATTTCTATTAGTGTTGACGGTATCAGATGAATAAGCACCGGCTAACTCCGTGCCAGCAGCCGCGGTAATACGGAGGGTGCAAGCGTTATCCGGATTTACTGGGTTTAAAGGGTGTGTAGGCGGACTTTTAAGTCAGGGGTGAAATCTCCGAGCTCAACTCGGAAACTGCCTTTGATACTA
+
CCCCCGGGGGGGGGGGGGGGGGGGFFGGGGGGGGGFGGGGGGGGGGGGGGGGGGGGGGGGGGGGGGGGGGGGGGGGGGGGGGGGGGGGGGGGGGGGGGGFGGGGGGGGGGGGGGGGGGGGGGGGGGGGGGGGGGGGGGGGGGGGGGGGGGGGGGGGGGGGGGGGGGGGGGGGGGGGGGGGGGGGGFGGGGGGGGGFGGGGGGGGGGGGGGGGGGFFEDCEGGGGGGGGFGGFGGGGGFGEGGGGGGGGGGGGGGGGGD>FGFGFFFGFCFFFGFGGDGEFFFFGFGEGFFFDFFF?AAAFFFFF*
@M02526:338:000000000-J69W4:1:1103:9227:10333 1:N:0:ACATCGT+AACACCG
ATATCCCTACGGGACGCAGCAGATCGGAAGAGCACACGTCTGAACTCCAGTCACACATCGTAACTCGTATGCCGTCTTCTGCTTGAAAAAAAAAAAATTCCCTCTACTTAAACAATGACTTTCCTATCTATAACTGACCCCGCTTTATCGTAATTTCACCCCCCTGCCCCCCCTTCACTCTCGCCCGCTCCTCTTCCAATATCTCGTTGGCAAGCCTTATCCGTATTTCTTGTGATTAACGCGACCCCAGCCATTTTTTTCTGTCTGATTTGAGATCCTTACTCTCCACCCAGTCTTTACCTTGC
+
CCCCCGGGFGGGGC@C:F7@FEGDFFGCFE,6C@FFGCC@FFFC@FCEFDCFFFGGG<FF,C,@,FFFG?F<,@FE<,,ECFFGG,<FFF>EFGE++,,,,5,44,5,,,<,,5:A,:CF<,,,,,,:,,C,,8C,,,:,+3++3+,,:@,3,:3D,,=>7+3**6D:,5*514,,77,@<,1<F**4*48<++++,+++53+?5**=C5++2**2++0++3*;*0<++:9+<+++3+:<*/*1*1)27:*:**+0**1)*/*19/*9*****)/0**90*)*;/7)0.))(00.)).)-*1)1)
@M02526:338:000000000-J69W4:1:1103:19037:11745 1:N:0:ACATCGT+AACACCG
CTCTCCTACGGGAGGCAGCAGTGGGGAATATTGGACAATGGGGGGAACCCTGATCCAGCCATGCCGCGTGTGTGAAGAAGGCCTTATGGTTGTAAAGCACTTTAAGCGAGGAGGAGGCTTACTTGGTTAATACCTAAGATAAGTGGACGTTACTCGCAGAATAAGCACCGGCTAACTCTGTGCCAGCAGCCGCGGTAATACAGAGGGTGCGAGCGTTAATCGGATTTACTGGGCGTAAAGCGTGCGTAGGCGGCTTAATAAGTCGGATGTGAAATCCCCGGGCTTAACCTGGGAATTGCATACGT
+
CCCCCGGGGGGGGGGGGGGGGGGGGGFGGGGGGGGGGGGGGGGGGGGGGGGGGGGGGGGGGGGGGGGGGGGGGGGGGGGGGGGGGGGGGGGGGGGGGGGGGGGGGGGGGGGFGGGGGGGGGGGGGGGGGFFGGGGGGGGGGGGGGGGGGGGGGGGGGGDCGGGGGGGGGGGGGGGGGGGGGGGGGGGGGGFGGGGGCCEFGGGGGG*CEGGGGEGGGGGGGGCEGGGFGFGG5FEGGGGFGGGGGGGGGEFGGDE9FGGGGFDFFDC3367=CBDFDGF@EFFGFG?FDFF?>F??BFFFFFF>*
@M02526:338:000000000-J69W4:1:1103:13706:12684 1:N:0:ACATCGT+AACACCG
TTAACCTACGGGACGCAGCAGATCGGAAGAGCACACGTCTGAACTCCAGTCACACATCGTACCTCGTATGCCGTCTTCTGCTTGAAAAAAAAAACAGCTTTTGTACGGAACGAAAAGCCCTGGGTTAATACCCTGGGGTCATGCCGGTACCGTAAGAATAAGCACCGGCTAACTACGTCCCAGCACCCGCGTAAATACTTATGGTCCGACCTTTAATCGGAATTCCTGGCCTACAGGCTTCCGCGTCCGTTTTTTTAACACAGTGTTGACACCCCCGGCTTCACCCTGGCACCTGCCTTTTTGAC
+
CB,@CGD<@FCEFGGGEGCEFC<F@C@@FCFFGGGGEE8CFEF<<FFGAF@FGD8F,@FGD7FAFGGDEF@CCG:<,,,6CFGF,6966@7CGGB,499CFDEFGA<+:F7:==:FDFGG8,A+F:FCD9FGG9F<++88BD,,:+B>:FEE<D+F9>A;@,@,:BG>@<:,<<,>*2,C*7,22,6=*****48+,3++?9++?+<*4*3*<+++++;1/*2+++0<6;89**<+*:E629/**)1*)10+**2)*2*2951*7*:)2**)/0//11))))16?/5*3)8).)((.).)**-)*
@M02526:338:000000000-J69W4:1:1103:6243:12805 1:N:0:ACATCGT+AACACCG
ACGTCCTACGGGGGGCAGCAGTGAGGAATATTGGTCAATGGGCGCAAGCCTGAACCAGCCAAGTCGCGTGAAGGACGACGGCCCTACGGGTTGTAAACTTCTTTTGTACAGGAATAAAGTGCCTTACGTGTAAGGTTTTGCATGTACTGTACGAATAAGCATCGGCTAACTCCGTGCCAGCAGCCGCGGTAATACGGAGGATGCAAGCGTTATCCGGATTTATTGGGTTTAAAGGGTGCGCAGGCGGGATGTTAAGTCGGCGGTGAAATTTTGCGGCTCAACCGTAAAAGTGCCTTCGAAACTGG
+
CCCCCGGGGGGGGGGGGGGGGGGGGGGGGGGGGGGGGGGGGGGGGGGGGGGGGGGGGGGGGGGGGGGGGGGGGGGGGGGGGGGGGGGGGGGGGGGGGGGGGGGGGGGGGGGGGGGGGGGGGGGGGGGGGGGGGGGGGGGGGGGGGGGGFFGGGGGGGGGGGGGGGGGGGGGGGGGGGGGGGGGGGGCEGGEGGGGGGGGGEGGGGGGGGGGGGGGGGGGGFGGGGGGEGGGGGGGGGGGGGDGGGGGGGGGGGGFGGGDGCEGEFFGFGFFFCFCGGGFFFFFG>GF5>FFFFFFFFFF?DEA67
@M02526:338:000000000-J69W4:1:1103:27319:16297 1:N:0:ACATCGT+AACACCG
CACCTACGGGAGGCAGCAGTGAGGAATATTGGTCAATGGGCGAAAGCCTGAACCAGCCATGCCGCGTGCAGGAAGACGGTCCTATGGATTGTAAACTGCTTTTATTTGGGAATAAACTCTGATACGTGTATCAGCCTGAAGGTACCAAATGAATAAGCACCGGCTAACTCCGTGCCAGCAGCCGCGGTAATACGGAGGGTGCAAGCGTTATCCGGAATCATTGGGTTTAAAGGGTCCGCAGGCGGTCTTATAAGTCAGTGGTGAAAGCCTACAGCTCAACTGTAGAACTGCCATTGATACTGTAA
+
CCCCCFGECEEGGGGGFGGF<<EFGGCGGGGGGCGE<ECG@FEGGGFCFFGGGGFD@@F@@E8@FGEEGFFGGGEG<?@BBB<C<EFFG<=9FGGCFGACFFGFGDEDFEFFGGGGDFGGFCAFDDFBFGDBEC=F8=FDFFGGD9@F<FGFGCCGGGGGCEGE@:AF,FDF>>C+F:FGG<FECEE@C@9EB@CEEEGEEEFGG>:EEEC;+=EEGFFG?EGGG8:*CFFGGGGFEEGGGGGDG3C=7CGGCF?DDF>D<=FBF?C<56?FG:*27CFFF@BGFFFCA=F(?666<<A9946=?
@M02526:338:000000000-J69W4:1:1103:3074:16433 1:N:0:ACATCGT+AACACCG
ATCCTACGGGGCGCAGCAGTGAGGAATATTGGTCAATGGACGGAAGTCTGAACCAGCCATGCCGCGTGAAGGATGAAGGCGTTCTGCGTTGTAAACTTCTTTTATTTGAGAAGAAACCACTGATTTCTATTAGTGTTGACGGTATCAGATGAATAAGCACCGGCTAACTCCGTGCCAGCAGCCGCGGTAATACGGAGGGTGCAAGCGTTATCCGGATTTACTGGGTTTAAAGGGTGTGTAGGCGGACTTTTAAGTCAGGGGTGAAATCTCCGAGCTCAACTCGGAAACTGCCTTTGATACTATTA
+
CCCCCGGCEFGGGGGGGGGFCEFGGGGGGG,CFGFGGGGGGGGGGGGGGFGGGGGGGGGGFGGGGGGDGGGGCFGGGGGGGGGGG9FGGGGGGGGGGGGGGGGGGGGFGGGFGGGGGGGGGGCGGGGGGGGGGGGGGCGGGGGGGGGGDFFGGGGGEGGGGGGGGGEGGGGGF7FGGFFGGGGGGGGGGEDFGGGDGG5:EGGGGGGGCEGFGGDGGEFGGGFEFGGGGGGGGGGCCGGFGGGGGGGEGFGFEFCDF775DFGFFFGFGFFFGBDDG6FFFF>*75@GFFFFFFDAB2AAFFFF6
@M02526:338:000000000-J69W4:1:1103:7764:16962 1:N:0:ACATCGT+AACACCG
CCGTCCTACGGGGGGCAGCAGTGAGGAATATTGGACAATGGGTGAAAGCCTGATCCAGCCATCCCGCGTGAAGGATTAAGGACCTATGGTTTGTAAACTTCTTTTGTACAGGGATAAACCTACTCTCGTGAGGGTAGCTGAAGGTACTGTACGAATAAGCACCGGCTAACTCCGTGCCAGCAGCCGCGGTAATACGGAGGGTGCAAGCGTTATCCGGATTTATTGGGTTTAAAGGGTCCGTAGGCGGATCTATAAGTCAGTGGTGAAATCTCATAGCTTAACTATGAAACTGCCATTGATACTGT
+
CCCCCGGGGGEGGGGGGGGGGGGGGGGGGGGGGGGGGGGGGGEFGDCGGGGGFGGGGGGGGGGGGGGGGGGGGGGGGGFGGGGFGFGGGGGGGGGGGGGGGGGGGGGGGGGGGGGGGGGGGGGGGGGGFFGGGGFDGGGGCGGGGGGGGGGGGGGGGGGGGGGGGGGGGGGGGGGGGGGGGGGGGGGDGGGDGGGFGGGGGGGGGGGGGGGCGGGGGDGGGGGGGGFGGGGGGGGGGGGGGGGGGGGGGGG?FFCD>CFGGF:@>FGFGFFFGFGGGGFFFFFGFGFFB?BAFF>9AFABFFA?9
@M02526:338:000000000-J69W4:1:1103:19168:16975 1:N:0:ACATCGT+AACACCG
ACCTACGGGACGCAGCAGATCGGAAGAGCACACGTCTGAACTCCAGTCACACATCGTATCTCGTATGCCGTCTTCTGCTTGAAAAAAAAAAAAACTATTTCGTTATTGAAGAAGGATAGAGGTATTAACTAGCCTTTATTTGACGGTAATCAACCAGACAGTCACCACTAACTACATCCCTGCCACCGCTCTAATAAATAGGTAGCAAGCATTCTCCAGCTTTCTTGCTCGTAAAGCAAGCGCATGCGTCCGATTACTTCTCAGTTTATCGACCTCTCCGTACCCGACGAGCTAACTCCGAAACT
+
CCCCCGGGGGGGGGGGGGGGGGGGGGGCFGGGGGFFGGGGGFGGGGGGGGGGGGGGDG@FFFGGEGGGDEFGFEGGGGGGGD=FFFG7>FGF:+49,9,,,,:=+,8,5,,:AF,,,,<E?<FB,,,8,5,,8D99F,:,B,B,+F3+:=D,3>CC,:+@,@>><,,6@,,3>,,,7,3,,3,@,,:*1***,6@E,,6@,4,,?,,4:C8BF9,++++++3++3+++5+*/1**+2+<**1=3*19**/**:*/***202****/****).98DD6*0.>))*1>@*()),8*)(.4)()),0/
@M02526:338:000000000-J69W4:1:1103:14892:18995 1:N:0:ACATCGT+AACACCG
TATGGACCTACGGGGGGCAGCAGTAAGGAATATTGGTCAATGGGCGGAAGCCTGAACCAGCCATGCCGCGTGCAGGATGACTGCCCTATGGGTTGTAAACTGCTTTTGTCCAGGAATAAACCTAAATACGCGTATTTAGCTGAATGTACTGGAAGAATAAGGATCGGCTAACTCCGTGCCAGCAGCCGCGGTAATACGGAGGATCCGAGCGTTATCCGGATTTATTGGGTTTAAAGGGTGCGTAGGCGGCCTGTTAAGTCAGGGGTGAAATACGGTGGCTCAACCATCGCAGTGCCTTTGATACT
+
CCCCCGGGGGGGGGGGGGGGGGGGGGGGGGGGGGGGGGGGGGGGGGGGGGGGGGGGGGGGGGGGGGGGGGGGGGGGGGGGGGGGGGGGGGGGGGGGGGGGGGGGGGGGGGGGGGGGGGGGGGGGGGGGGGGGGGGGGGGGGGGGGGGGGGGGGGGGGGGGGGGGGGEGGGGGGGGGGGGGGGGGGGGGGGGGGGGGGGGGGGGGGGGGEEGGGGGGGGEGGGGGGGGGGGGGGGGGGGGGGGGGGGGGGGGGGGGGFGGGGFFFFDGFGFFFGFGGFGF@FFFGFGFF?FF:FFFFFFFFFFAF=
@M02526:338:000000000-J69W4:1:1103:25159:21076 1:N:0:ACATCGT+AACACCG
GTGGCCTACGGGGGGCAGCAGTCACATTAGATACCCCGGTAGTCCTACAGATCGGAAGAGCACACGTCTGAACTCCAGTCACACATCGTATCTCGTATGCCGTCTTCTGCTTGAAAAAAAAAAAAATCGCTGAAGAAAGCAGCGAGATCGGAAGAGCAAAAGTCCGAACACCAGTCAACCTTGAGACATCGTATGACGACTTCAGTTTGACAAAAAAAACATAGGTACCTTAAGACACATGTTATATCACGCTCCAAGCACATACATGTTCACCATCTGAAACCTCCCAACAACCACTCCTACTC
+
CCCCCGGGGGGGFGGGGGGGGGGGGGGGGGGGFFGGGGGGGGGGGGGGGGFFGGGEGGGFEFGGGFGGGDGGFGGGGFGGGGGGGE8CCGFFFGGCBFGGGFBFFFGGGGGCC@FGGGECCF7**4,8*****,2,8,8,:<81<8**0A/*22A*;<,+**++02/1***8CFCFC9<*++00+2+2++*2***++1*2:8C+0++2+2+<<**;***2*+++0++++++++++++**++*3*0*2+2+*1**/******)*066**2/*/****0**10*1*)2)*,)0())((-(((19)/9
@M02526:338:000000000-J69W4:1:1103:16722:21284 1:N:0:ACATCGT+AACACCG
GTCCTACGGGGGGCAGCAGTGGGGAATATTGCACAATGGGGGGAACCCTGATGCAGCGACGCCGCGTGCGGGATGAAGGCCTTCGGGGTGTAAACCGCTTTTGTTGGGGAGCAAGCGAGAGTGAGTGTACCCTTCGAATAAGCACCGGCTAACTACGTGCCAGCAGCCGCGGTAATACGTAGGGTGCAAGCGTTATCCGGATGTATTGGGCGTAAAGAGCTCGTAGGCGGTTCGTCGCGTCGGGTGTGAAAGCCCATCGATGAACGATGGGTGGGCGCCGGAAACGGGCGGGCGTGAGTGCAGGA
+
?CCCCGGGGCGGGGDGGGGEDGGGFFDFGGGFGGGGGEFGGGGGGGGGFFFFFGGFGGEGFFBFGGGEFGGGEGGGGGGGE8@FCCE*:?EGFFF6CE:*;CFGGGGGGCGGGGGCEGG>CCC<EEFGFG?EFGGG;@FFCFGGGCE*/*ACGCCGG,A8ECFDCECGGGEG?EE<?CF2<CGD2;EF?FEE;*/:++;C>**+3++<E=88/::@9FF;<:C8;E8+:C:**:/115C*:/:C:>7:>+:C?**7CCD*1*2*18D3>>F/*)/9<D)7>))/777C(>>>0)471:.4**6))
@M02526:338:000000000-J69W4:1:1103:13436:22596 1:N:0:ACATCGT+AACACCG
TGACCTACGGGAGGCAGCAGTGGGGAATTTTGGACAATGGGCGCAAGCCTGATCCAGCCATTCCGCGTGCAGGATGAAGGCCCTCGGGTTGTAAACTGCTTTTGTACGGAACGAAAAGCTTTTGGTTAATACCCTGAGGTGATGACGGTACCGTAAGAATAAGCACCGGCTAACTACGTGCCAGCAGCCGCGGTAATACGTAGGGTGCAAGCGTTAATCGGAATTACTGGGCGTAAAGCGTGCGCAGGCGGTTTTGTAAGACAGAGGTGAAATCCCCGGGCTCAACCTGGGAACTGCCTTTGTGA
+
CCCCCFEECFGFGGGGCECCFDEGGCGFGEGCCFGAFFFGGGGEFGFFFFFFEFGGGGGGGFFGGGGGC:FGC?CECFAFD@EFDFGGGGGGFGGFGCFFGFGGGFFCGGGEC:FG7FGDFG,CBFFFFGF?<<,,3=>83?BD<FEEBFE<:>=C>=DEGFFAFCB:<>F:>D;,3>FG>BFFFGG>C:CCGEED;EFGEC7CCC7E7CFFGGCBFC?C88CCFFCG+8FCEG5EGFFGGGDGGDDC7EG==DGGFDF>***))999C=FBD**9D3@>7>>=?C4<0701;)54)4<AFFBF4
@M02526:338:000000000-J69W4:1:1103:25656:22803 1:N:0:ACATCGT+AACACCG
AACGCCTACGGGACGCAGCAGTCACATTAGATACCCGTGTAGTCCTGGATAGATCGGAAGAGCACACGTCTGAACTCCAGTCACACATCGTATCTCGTATGCCGTCTTCTGCTTGAAAAAAAAAAAGTGCGGTGTATTGCGTGTACCATCCGAATAAGCACCGGCAAACCACGTGCCAGCAGCCGCGGTCATATGGAAGATGAGAGAGTTATTCGGATCTGTTGGGTCTAAAGGGAGCGTACGCGGAGCGTCACGTCAGCTGGGAAATGTAGCGGCCGAACCGCGGCGCTGCAGTTGAAAGTGGC
+
CCCCCGGGGGGGGGFGECFFFFGDEGFGGGFAEFGFEGGF8FEE<EFFEEGFGGGGGGGGGGGGG<EFFFFGGGGGACGGGGGGGG@F8:FCF,<FFGGGDFGC:FFG<EDG9F,BFC<EB+6=F6B5,,6CB:8C,5E,88B33@:B8,:FEF7>9@,,,333*53@,*2*65>@7>FCE,<7<*=8:**+5+25,5:B;9+245**4+3++5<C5=*+++3381;**<<:C?AC**2*/)21577:)C*/:*:C*/>**)*00/**29*1*0)91/))))0).5)*,0.(/0.).:))**)*)
@M02526:338:000000000-J69W4:1:1103:23023:25005 1:N:0:ACATCGT+AACACCG
GTGTGACCTACGGGAGGCAGCAGTGAGGAATATTGGTCAATGGGCGAAAGCCTGAACCAGCCATGCCGCGTGCAGGAAGACGGTCCTATGGATTGTAAACTGCTTTTATTTGGGAATAAACTCTGATACGTGTATCAGCCTGAAGGTACCAAATGAATAAGCACCGGCTAACTCCGTGCCAGCAGCCGCGGTAATACGGAGGGTGCAAGCGTTATCCGGTATCATTGGGTTTAACGGGTCCGCAGGCGGTCTTATAAGTCAGTGGTGAAAGCCTACAGCCCAACTGTAGAACTGCCATTTATACT
+
@BCC<6EFDFFGEEGFGGGGGFGFFFF,EFEEFAFFFGF9CFGEFEGGFCGGGGGFGGCAFGGGGGGGDGEFCFGFBF8FEFEGEFFGGFGDFGFGGG9FD<EGGGFGFE<FF+4FFFGGFDCGF9FFFGG,BBFFGGGGEFEF?@AEGGFFF9FGGFFGFGGG<FGGG>EFF9=FGGGGGFGGFGGEGDEECEFFEFD8*:CEC:8CE5=BCE5EF5:*31<99<+8BC8?FC+=*7>E=)1)2>C5>:C5+7C**:FCFFD=?9F*09*5</0*276)078C5*1+6*9)**.48>4)994=7
@M02526:338:000000000-J69W4:1:1104:8183:1927 1:N:0:ACATCGT+AACACCG
CTTCCTACGGGGGGCAGCAGTGAGGAATATTGGTCAATGGGCGCAAGCCTGAACCAGCCAAGTCGCGTGAAGGACGACGGCCCTACGGGTTGTAACTTCTTTTGTACAGGAATAAAGTGCCTTACGTGTAAGGTTTTGCATGTACTGTACGAATAAGCATCGGCTAACTCCGTGCCAGCAGCCGCGGTAATACGGAGGATGCAAGCGTTATCCGGATTTATTGGGTTTAAAGGGTGCGCAGGCGGGATGTTAAGTCGGCGGTGAAATTTTGCGGCTCAACCGTAAAAGTGCCTTCGAAACTGGCA
+
-8ACCGGGGDEEGGGG>@F9FGGGFFGGGGGFFFFFCGGGGGGGG@CGGDGFGGFGFGGF@FFFEGDGGCFFGFFGGGGGDGGG8DFD@FGGGC@FGG<FGFGCFFF@@FFGGGGGGGFCCGG9FCGGFF:CCFBFGCGGGGG?FGGCC@CF7CCBCCFFGGEDG*CE@F6AECEGGGFFGGGGGGGGD5FCGGGECE58CCFCGFGEE=FC<;EC8;EDC79?ECEDGC?FGEF5EEEEDDE*9E>EGGG@7DGCD)C59DC@?7C@DGF?FGDD5=FF>>0155774676*94:>0(4<9:4.
@M02526:338:000000000-J69W4:1:1104:10942:3552 1:N:0:ACATCGT+AACACCG
CGCCCTACGGGGCGCAGCAGTGAGGAATATTGGTCAATGGAGGCAACTCTGAACCAGCCATGCCGCGTGCAGGATGACGCATCTATGGTGTGTAAACTGCTTTTGTACGGGAAGAAACATTCCTTCGTGAAGGAACTTGACGGTACCGTAAGAATAAGGATCGGCTAACTCCGTGCCAGCAGCCGCGGTAATACGGAGGATCCAAGCGTTATCCGGAATCATTGGGTTTAAAGGGTCCGTAGGCGGCCTTATAAGTCAGTGGTGAAAGTTTTCGGCTTAACCGAAAAATTGCCATTGATACTGTA
+
CCCCCGGGGGGGGGGGGGGGGGGGGGGGGGGGGGGGGGGGGGGGGGGGGGGGGGGGGGGGGGGGGGGGGGGGGGGGGGGGGGGGGGGGGGGGGGGGGGGGGGGGGGGGGGGGGGGGGGGGGGGGGGGGGGGGGGGGGGGGGGGGGGGGGGGGGGGGGGGGGGGGGGGGGGGGGGGGGGGGGGGGGGGGGGGGGGGGGGGGGGGGGGGGGGGGGGGGGGGGGGGGGGGGGGGGGGGGGGGGGGGGGGGGGGGGGGGGFGGGFGGFFGGFFGFFFGGGGFGFFFFGFGFGFFFFFFFFFFFAFFFF4
@M02526:338:000000000-J69W4:1:1104:9094:5278 1:N:0:ACATCGT+AACACCG
GATACCTACGGGGGGCAGCAGTCACATTAGAAACCCGTGTAGTCCCAGATCGGAAGAGCACACGTCTGAACTCCAGTCACACATCGTATCTCGTATGCCGTCTTCTGCTTGAAAAAAAAAACATAGCACTGGTAGCGGAAACTACTATCCAACTAACCACCAACTAACTACATTCTCTCGTCCGCTTTAATCTGGCACGAGTACCCGTTACCCACATCACTCTAGCTACACATATACTACTACTCCCTTATAACTTCTTACTCTGATCCTGTCCCGTTACCATCTTACTGCCACTAGTCCTTTCT
+
CCCCCGGGGGGGGGGGGGGGGGGGGGGGGGGGGGGGGGGGGGFGGGGGGGGGGGGGGGGGGGGGFGGGGGGGGGGGGGGGGGGGGGGG<DFGGFGGGGGGGGGGGGFGGGGGGGGGGGGG>*838,8,,,838,88*****82,,28,,5?,?25,,*,4**;8*++++<++22++++3**2*1/**1++0++++0*+****230+***2*0<+*/++++++++20+++3*+<+9+3+++203+*0**2+0+**+0**0+5?7*)*2*-*//)**/*)1)1669/*1:)*15)*(,*)).-1)**
@M02526:338:000000000-J69W4:1:1104:17851:6769 1:N:0:ACATCGT+AACACCG
GGCCCCTACGGGAGGCAGCAGTGGGGAATATTGCACAATGGGGGGAACCCTGATGCAGCGACGCCGCGTGCGGGATGAAGGCCTTCGGGTTGTAAACCGCTTTTGTTGGGGAGCAAGCGAGAGTGAGTGTACCCTTCGAATAAGCGCCGGCTAACTACGTGCCAGCAGCCGCGGTAATACGTAGGGCGCAAGCGTTATCCGGATTTATTGGGCGTAAAGTGCTCGTAGGCGGTTCGTCGCGTCTGGTGTGAAAGCCCATCGCTTAACGATGGGTCTGCGCCGGATACGGGCGGGCTTGAGTGCAG
+
CCCCCGGGGGGGGGGGGGGGGGGGGGGGGGGGGGGGGGGGGGGGGGGGGGGGGGGGGGGGGGGGGGGGGEGGGGGGGGGGGGGGGGGGGGGEGGGGGGGGGGGGGGGGGGGGEGGGGGGGGGGGGGGGGGGGGGGGGGGGGGGGGGGGGGGGGGGGGGGFCFGGGGGGGGGGGGGC>FGGGGGGGGGGGGGGGGGGGGGGGGE>CFGGGGGGGGGGGGGGGGGGGGEGGGGGGGGD=EDGDCCE<67?D=DFGGGGFG6?8DCFBFGFFDFFFGGCF?<EF6@1796<:@D@BFB653(8<FAF=
@M02526:338:000000000-J69W4:1:1104:2366:9772 1:N:0:ACATCGT+AACACCG
GGCGTGCCTACGGGGCGCAGCAGTGGGGAATATTGCACAATGGGGGAAACCCTGATGCAGCGACGCCGCGTGAGTGAAGAAGTATTTCGGTATGTAAAGCTCTATCAGCAGGGACGAATAAATGACGGTACCTGACTAAGAAGCCCCGGCTAACTACGTGCCAGCAGCCGCGGTAATACGTAGGGGGCAAGCGTTATCCGGATTTACTGGGTGTAAAGGGAGCGTAGACGGTGATGTAAGTCAGATGTGAAAGCCCGGGGCTCAACCCCGGGACTGCATTTGAAACTATGTTGCTAGAGTGCAGG
+
CCCCCGGGGGGGGGGGGGGGGGGFGGGEFGGGGGFGGGGGGGGGGGGGGGGGGGGGGGGGGGGGGGGGGGGGGGGGGGGGGGGGGGFGGGGGGGGGGGGGGGGGGGGGGGGGGGGGGGGGGGGGGGGGGGGFGGGGGGGGGGGGGGGGGGGGGGGGGGGGGGGGGGGGGGGGGGGGGGGGFGGGGGGGGGGGGGGGGGGGCEEEGGGGGGGGGGGGGGGDGGGGGGGGGGG;CF?CGGGGFGGGGGFFDFDGGGGGFGGGFDGFFFC>BGFFFGGGGFGFFF4CFGFGFFFFFBFFF?FAFFFFF
@M02526:338:000000000-J69W4:1:1104:10969:11914 1:N:0:ACATCGT+AACACCG
AATCCCTACGGGAGGCAGCAGGCTCTTCCGATTAGATACCCCGGTAGTCCCCAGATCGGAAGAGCACACGTCTGAACTCCAGTCACACATCGTATCTCGTATGCCGTCTTCTGCTTGAAAAAAAAAAAAAACCCTACTCTTCTCACTAACCTCCCCCCACCTACACCCGCTACTCTCTCACCTACCTCCCCCTCCCTCCTACTTCTCTACCCTTCTCTTTCCTTTATTCTTTTACTCCCTTGCCTCCCTTTCTCTTCCTTACTTCTTCCACCTCCCACCCCTTCCCCTCCTCTCCTTCTCCTCAC
+
CCCCCGGGGEEGGGGGGGGGGGGFGGGGGGEGGGGGGGGGGGGGFGGEGCGGGGGEGFGEGGGGGGGGGGGGGGGGFEFGGGGDFGGGGGGGGGCFEEFG@GGGGGGEFGFFGGFGGGGGGGGGGGG@+++++3,,:,,833,3,,,,,,,3,@*6*5***,5>?:,1*441=,,,7,,,72,,5++7*411=C8*4B=2+<425++++558+**+2++09<+3+0+339+++3<++0A6**++0+*2*0*+0*+<*:+<)*2*)2:*)2*))****)1)00)*.2)*())87),)*)--)*(1)
@M02526:338:000000000-J69W4:1:1104:6975:13850 1:N:0:ACATCGT+AACACCG
GGCCTACGGGGCGCAGCAGTCACATTAGATACCCGAGTAGTCCAGGAGATCGGAAGAGCACACGTCTGAACTCCAGTCACACATCGTATCTCGTATGCCGTCTTCTGCTTGAAAAAAAAAAACCACCCCCTACCCCCCCTCTATTCCTTTCCCCTCCCCACCCTCCTCCACACTTTTCTTCCATTCCACCTCTCCCCCCCACCTCTCTTCCATCTTTCTCCTCTTCACCCCCCCTCTTCACCACTCCTCAACCCCATCTGCCTTCCACTCTCCTCACCTCCCTCCCCTTCCGTCCACTACTCTCC
+
CCCCCGGEGGGGGGGGGGGGGGGGFFFFGGGGGGGGGGGGEFGGGGGCFGGGGGGGGGGGGGGGGGGGGGGGGGFEGFGFGGCFGGGGCCFEFGEGG9?FFEFCFGGGG,=EEFFGGGGFG>++,33+++++,:,>++**8,,,3,,,,,=,?,3>*8>,***6**,3,=C,4,,,,,,,,,,22>C,+2+*+5+2*4*/*1***3;6+<9+03<++<+++3*++<+++2:285*20+3+**+****+9+2;*/:5.9<+5***.97*)**)0**0*0*))-)*)*0*())0))((1.5,6)-/0
@M02526:338:000000000-J69W4:1:1104:3808:16894 1:N:0:ACATCGT+AACACCG
ATCCTACGGGACGCAGCAGTGGGGAATATTGGACAATGGGGGGAACCCTGATCCAGCCATGCCGCGTGTGTGAAGAAGGCCTTTTGGTTGTAAAGCACTTTAAGCGGGGAGGAGGCTACTTTGGTTAATACCTAAAGATAGCGGACGTTACCCGCAGAATAAGCACCGGCTAACTCTGTGCCAGCAGCCGCGGTAATACAGAGGGTGCGAGCGTTAATCGGATTTACTGGGCGTAAAGCGTGCGTAGGCGGCTGAATAAGTCGGATGTGAAATCCCCGAGCTTAACTTGGGAATTGCATACGATA
+
CCCCCGGGGGGGGGGGGGGGGGGGGGGGGGGGGGGGGGGGGGGGGGGGGGGGGGGGGGGGGGGGGGGGGGGGGGGGGGGGGGGGGGGGGGGGGGGGGGGGGGGGGGGGGGGGGGGGGGGGGGGGGGGGGGGGGGGGGGGGGGGGGGGGGGGGGGGGGGGGGGGGGGGGGGGGGGGGGGGGGGGGGGGGGGGGGGGGGGGGGGGGGGGGGGGGGGGDFGGGGGGGGGGGGGGGGGGGGGGGGGGGGGGGGGGGGGGFFGFGBGGFFGDFAGFF?GGGFFGFFFFGFGFGBFFFFF>BFFFFFFFF7
@M02526:338:000000000-J69W4:1:1104:16145:17164 1:N:0:ACATCGT+AACACCG
GAAACCTACGGGGCGCAGCAGGCGGAAGAGCACACGTCTGAACTCCAGTCACACATCGTATCTCGTATGCCGTCTTCTGCTTGAAAAAAAAAAAAACGCACCAAACATAAATAATCTGCAGACAAGAAAATAACCCGTACCTGCACTGAACTGCACTCTATATACCATCGCTGCCCCATGGATTACATCCCTATCCACCCCTCCTCATATGGATGTCAATACATGGACGCAACTAAGTTAATTAGTCCCACTCCCCACACCCTCAACTAGCTCCCCATGAACGTATACCTATATCCTCGACACCT
+
CCCCCGGGGGGGGGGGGGGGGGGGGGGGGGGGGGGGGGGGGGGGGGGGGGGGGGGFGGDF<EFGGGGFGGGGFGGGGGGGGGG,FGGGGGGGG:888+++++,,,8,,3,,,3:<,,,<3,,,,33<@,>,,,,,,****8,,3,,,,7<,37?,58,3,@937,3,361*,**4,*1+++7,2,+5,+5*++++42++*****++++53++03+0++++++00+*00*/***3+++++2**032+*+*+*0****))*/()*)(22@2*.***11*)0**))*)*)2-*****).*)(((),))
@M02526:338:000000000-J69W4:1:1104:21050:17494 1:N:0:ACATCGT+AACACCG
TCCCTACGGGGGGCAGCAGTAAGGAATATTGGTCAATGGAGGGAACTCTGAACCAGCCATGCCGCGTGGAGGATGAAGGTCCTCTGGATTGTAAACTTCTTTTATCTGGGACGAAAAAAGGGAATTCTTTCTCGACTGACGGTACCAGATGAATAAGCACCGGCTAACTCCGTGCCAGCAGCCGCGGTAATACGGAGGGTGCAAGCGTTATCCGGATTTACTGGGTTTAAAGGGAGCGTAGGTGGGTTGGTAAGTCAGTGGTGAAATCTCCGAGCTTAACTTGGAAACTGCCGTTGATACTATCG
+
CCCCCGFFFGGEGGGGGGGGGGGGGGGGGGCFGGGGGGGGDGEFFFGGGGGGGGGGGGGGFGGGGGFG@FGGGGGFGGGGFGGGGGGGGGGGFFGGGGGGGGGGCGGGGGGFCGGGGGEGG>:BFGGGGGGGGGGGGE:FGGGGGGGGGGGGGCGGGGGGGEEGEGGGFGGGGGGDGGGFGGGGGGEGGEGCFGGDGCEGGGGGGGGGGGGGGECE>EGGGGGGGFGGGGGGGGGGGGCEDGGGGGGGCGG9FGFFFGGGFGGF?CGFFGFFFGGGGFGBFA?FFFFDAFFFEEFBFFFFFFFF)
@M02526:338:000000000-J69W4:1:1104:12413:18306 1:N:0:ACATCGT+AACACCG
CTTCCTACGGGACGCAGCAGTAAGGAATATTGGTCAATGGAGGGAACTCTGAACCAGCCATGCCGCGTGGAGGATGAAGGTCCTCTGGATTGTAAACTTCTTTTATCTGGGACGAAAAAAGGGAATTCTTTCTCGACTGACGGTACCAGATGAATAAGCACCGGCTAACTCCGTGCCAGCAGCCGCGGTAATACGGAGGGTGCAAGCGTTATCCGGATTTACTGGGTTTAAAGGGAGCGTAGGTGGGTTGGTAAGTCAGTGGTGAAATCTCCGAGCTTAACTTGGAAACTGCCGTTGATACTATC
+
CCCCCGGGGGGGGGGGGGGGGGGGGGGGGGGGGGGGGGGGGGGGGGGGGGGGGGGGGGGGGGGGGGGGGGGGGGGGGGGGGGGGGGGGGGGGGGGGGGGGGGGGGGGGGGGGGGGGGGGGGGGGGGGGGGGGGGGGGGGGGGGGGGGGGGGGGGGGGGGGGGGGGGGGGGGGGGGGGGGGGGGGGGGGGGGGGGGGGGGGGGGGGGGGGGGGGGGGGGGGGGGGGGGGGGGGGGGGGGGGGGGGGGGGGGGGGGGGFGGGFGGFFGGFBGFFFGGGGFGFFFFGFGFGFFFFFFFFFFFFFFFF8
@M02526:338:000000000-J69W4:1:1104:25486:19080 1:N:0:ACATCGT+AACACCG
TTCCCTACGGGGGGCAGCAGTGAGGAATATTGGTCAATGGGCGAAAGCCTGAACCAGCCATGCCGCGTGCAGGAAGACGGTCCTATGGATTGTAAACTGCTTTTATTTGGGAATAAACTCTGATACGTGTATCAGCCTGAAGGTACCAAATGAATAAGCACCGGCTAACTCCGTGCCAGCAGCCGCGGTAATACGGAGGGTGCAAGCGTTATCCGGAATCATTGGGTTTAAAGGGTCCGCAGGCGGTCTTATAAGTCAGTGGTGAAAGCCTACAGCTCAACTGTAGAACTGCCATTGATACTGTA
+
CCCCCGGGGGGFGGGGGGGGGGGGGGGGGGGGGFGGGGFGGGGGGGGGGGGGGGGGGGGGGGGGGGGGGGGGGGGGGGGGGGGFGGGGGGGGGGGGGGGGGGGGGGGGGGGGGGGGGGFGGGGGGGGGGGGGGGGGFFGFGGGGGGGGGGGGGGGGGGGGGGGGGGGGGGGGGGGGGGGGGGGGGGGGGGGGGGGGGGGGGGGGFGGGGGGGGGGGGGGGGGGGGGGGGGGGGGGGGGGGGGGGG5>EDGGGGGGGFC?EAFF>ACF?BGFFFGGGGFGFFFFGFGFFAFFFFFA49ABFFFFF7
@M02526:338:000000000-J69W4:1:1104:12292:20103 1:N:0:ACATCGT+AACACCG
ACCTACGGGAGGCAGCAGTAAGGAATATTGGTCAATGGAGGGAACTCTGAACCAGCCATGCCGCGTGGAGGATGAAGGTCCTCTGGATTGTAAACTTCTTTTATCTGGGACGAAAAAAGGGAATTCTTTCTCGACTGACGGTACCAGATGAATAAGCACCGGCTAACTCCGTGCCAGCAGCCGCGGTAATACGGAGGGTGCAAGCGTTATCCGGATTTACTGGGTTTAAAGGGAGCGTAGGTGGGTTGGTAAATCAGTGGTGAAATCTCCGAGCTTAACTTGGAAACTGCCGTTGATACTATCGA
+
CCCCCGGGGGGGGGGGGGGGGGGGGGGGGGGFGGGGGGGGGGGGGGGGGGGGGGGGGGGGGGGGGGGGGGGGGGGGGGGGGGGGGGGGGGGGGGGGGGGGGGGGGGGGGGGGGGGGGGGGGGGGGGGGGGGGGGGGGGGGGGGGGGGFGGGGGGGGGGGGGGGGGGGGGGGGGGGGGGGGGGGGGGGGGGGGGGDGGGGGGGGGGGGGGGGGGGGGGG?FGGGGCGGFGGGGGGGGGGGGGGGGGGGGGGGGGGGGFGGGFGGFFGFFAFFFFGGGGFGFFFFGFCFGFFFFFFFFFFFFDFFB0
@M02526:338:000000000-J69W4:1:1104:17683:21525 1:N:0:ACATCGT+AACACCG
TGGACCCTACGGGAGGCAGCAGTGGGGAATCTTGCGCAATGGGCGAAAGCCTGACGCAGCCATGCCGCGTGAATGATGAAGGTCTTAGGATTGTAAAATTCTTTCACCGGGGACGATAATGACGGTACCCGGAGAAGAAGCCCCGGCTAACTTCGTGCCAGCAGCCGCGGTAATACGAAGGGGGCTAGCGTTGCTCGGAATTACTGGGCGTAAAGGGCGCGTAGGCGGACAGTTTAGTCAGAGGTGAAAGCCCAGGGCTCAACCTTGGAATTGCCTTTGATACTGGCTGTCTTGAGTACGGGAGG
+
CBBB@FGGGGGEG7BFGGGGGGFGGGGGGGFCFFGGEGGGGGGGEGFGDFGGGEDFGEGGFGGGGGGGGGGGGGGGAGFDFGGGGGGGGFGFEEFFAFGGGGGGGGGGGGGGGGGCFGEGFGFGGGGEBDFEFFEFGGGGGFGGEEFFEFGGGG>FGGFGFGGGGFEGGG:<<FGGGGGGGGGGGGFFFGEGGGGGEGECCFG:EFF>>E>EE>EDEEGGGGGGEGGGGC8EGGGGFGGGFFGGFDC?DFFF3CFGBG6:8=F>::DFDGFF@FCGGFG=FAFFFGFFF5@FFFF7FFA?>E05)
@M02526:338:000000000-J69W4:1:1105:25452:4441 1:N:0:ACATCGT+AACACCG
AGCCTACGGGAGGCAGCAGTGAGGAATATTGGTCAATGGGCGAAAGCCTGAACCAGCCATGCCGCGTGCAGGAAGACGGTCCTATGGATTGTAAACTGCTTTTATTTGGGAATAAACTCTGATACGTGTATCAGCCTGAAGGTACCAAATGAATAAGCACCGGCTAACTCCGTGCCAGCAGCCGCGGTAATACGGAGGGTGCAAGCGTTATCCGGAATCATTGGGTTTAAAGGGTCCGCAGGCGGTCTTATAAGTCAGTGGTGAAAGCCTACAGCTCAACTGTAGAACTGCCATTGATACTGTGA
+
CCCCCGGGGEGGGGGGGGGGGFGGGGGGGGGGGGGGGGGGGGGGEGGGGGGGGGGGGGGFF8EFGGGGGGGGGGGGGGGGGGGGGGGGGGFGGGGGGGGGGGGGGGGGGGGGGGGGGGGGGGGGGGGGGCFGGFGGDFGGGGGGGGGGGGGGGGGGGGGGGGGGGGGGGGGGGGGGGGGGGGGGGGGGGGGGGGGGGGGGGGGFGGGGGGGGGGGEGGGGGGGGGGGGGGGGGDFGGGGGGDGGGGGGGGFFGGGGGGGFFGGFFFCFFGGGGFF<CFFFFFFGFGFFFFFFFFAFFFBFAFDG*
@M02526:338:000000000-J69W4:1:1105:4808:5715 1:N:0:ACATCGT+AACACCG
TAGTTCCTACGGGGCGCAGCAGTCACATTAGAAACCCGGGTAGTCCCTTAGATCGGAAGAGCACACGTCTGAACTCCAGTCACACATCGTATCTCGTATGCCGTCTTCTGCTTGAAAAAAAAAAAACCATACATAGAGCAGCATTACCGATTGAATCCGTTCACGTATCTACGCTAATAACTAAACTGTTTTCGTTTGCCTTCTTCACTTTGCGCAATATGATTCTAACTGACTTCTCTTGTTGTTTGTTAATTTATTCGCCTTCAACCCTTCCTTTTTAGCCATTCCCTACTTCTTTCAGTCAT
+
C@CBCGAFFFFGFGEEGGG7EFCFFGAFGEAFFFDEGGGG7FGFFGGGGGGGFECF:F@FGGGGDFGGGGGAFFDFGGGGGFDAFG8<CEC,,,CCFGG@CGG+>@7B,?FA,=F8FC,7:7++3+8+,:,,,3,,,,,38,,,,,8:+8***7,,,,*3,@,,3,,7:,7,**1*4,,,,,,,,6<7,,,,6*6+4*5?+2<+5+4++23+?**4**5++++++2+++0++++0++<0+2*+*2*222*++**0**2+))1*097+))1*****:**10)*)29*9**0*8**))/6-*-*)*0
@M02526:338:000000000-J69W4:1:1105:13100:6474 1:N:0:ACATCGT+AACACCG
TCCTACGGGGCGCAGCAGTGGGGAATATTGCACAATGGGCGCAAGCCTGATGCAGCGACGCCGCGTGAGGGATGACGGCCTTCGGGTTGTAAACCTCTTTTAGCAGGGAAGAAGCGCATGTGACGGTACCTGCAGAAGAAGCGCCGGCTAACTACGTGCCAGCCGCCGCGGTAATACGTAGGGCGCAAGCGTTGTCCGGAATTATTGGGCGTAAAGAGCTCGTAGGTGGTTTGTCGCGTCTGGTGGGAAAACTCAAGGCTCAACCTTGAGCTTGCATCGGGTACGGGCAGACTAGACGGAGGTAG
+
CCCCCFGGGGGGGGGGGGECFGGGGGDFGCAFGGGDEGG,@FFG7<FCCFGGFGDF7FGCFGFGE>FCFGGDGGGBFCF7?F<AEECEEGAFGGFGD>FG,,:FEFGGFFGGGG,+>F+@@FFAFFC<FBCCG:>FGGCF8FEBC:C71::?,,C:<3:FC@C*4<CG*<<<889+:C<@EG*0:C5*C*;?ECECD858C*<9<AC?CFC::**:+;8@+;C5*;+<51@E8:7>FCC**96><*9*>:689*09CCF?507)0<0)9647C49*:0)))7.*)7))07)7?*.)*(-),8-7C
@M02526:338:000000000-J69W4:1:1105:17567:7762 1:N:0:ACATCGT+AACACCG
GGCGCCTACGGGACGCAGCAGTGGGGAATTTTGGACAATGGGCGCAAGCCTGATCCAGCCATTCCGCGTGCAGGATGAAGGCCCTCGGGTTGTAAACTGCTTTTGTACGGAACGAAAAGCTTTGGGTTAATACCCTGAGGTGATGACGGTACCGTAAGAATAAGCACCGGCTAACTACGTGCCAGCAGCCGCGGTAATACGTAGGGTGCAAGCGTTAATCGGAATTACTGGGCGTAAAGCGTGCGCAGGCGGTTTTGTAAGACAGAGGTGAAATCCCCGGGCTCAACCTGGGAACTGCCTTTGTG
+
CCCCCGGGGGGGGGGGGGGGGGGGGGGGGGGGGGGGGGGGGGGGGGGGGGGGGGGGGGGGGGGGGGGGGGGGGGGGGGGGGGGGGGGGGGGGGGGGGGGGGGGGGGGGGGGGGGGGGEGGGGGGGGGGGGGGGGGGGGGGGGGGGGGGGGGGGGGGGGGGGGGGGGGGGGGGGGGGGGGGGGGGGGGGGGGGGGGGGGGGGGGGGGGGGGGGGGGGGGGGGGGGGGGGGGGGGGGGGGGGGGGGGGGGGGGGGGGGGGFFFCF@F964?DFGFGGGGGFFFF:FFGFFFFF@FFFFF>?FBF9F*
@M02526:338:000000000-J69W4:1:1105:26064:9133 1:N:0:ACATCGT+AACACCG
GGCCCTACGGGGGGCAGCAGTAAGGAATATTGGTCAATGGGCGGAAGCCTGAACCAGCCATGCCGCGTGCAGGATGACTGCCCTATGGGTTGTAAACTGCTTTTGTCCAGGAATAAACCTAGATACGAGTATTTAGCTGAATGTACTGGAAGAATAAGGATCGGCTAACTCCGTGCCAGCAGCCGCGGTAATACGGAGGATCCGAGCGTTATCCGGATTTATTGGGTTTAAAGGGTGCGTAGGCGGCCTGTTAAGTCAGGGGTGAAATACGGTGGCTCAACCATCGCAGTGCCTTTGATACTGAT
+
CCCCCGGGGGGGGGGGGGGGGGGGGGGGGGGGGGGGGGGGGGGGGGGGGGGGGGGGGGGGGGGGGGGGGGGGGGGGGGGGGGGGGGGGGGGGGGGGGGGGGGGGGGGGGGGGGGGGGGGGGGGGGGGGGGCGGGGGGGGFGGGGGGGGGGGGGGGGGGGGGGGGGGGGGGGGGGGGGGGGGGGGGGGGGGGGGGGGGGGEGGGGGGGGGGGGGGGGGGGGGGGGGGGGGGGGGGGGGGGGGGGGGGGGGGGGGGGGGGGFFCDFFGGAFGGGGGGGGCFFFFFGFGFF>EFFF?A>FDFBBFFF7
@M02526:338:000000000-J69W4:1:1105:10715:9783 1:N:0:ACATCGT+AACACCG
TACCCTACGGGAGGCAGCAGAGATCGGAAGAGCACACGTCTGAACTCCAGTCACACATCGTATCTCGTATGCCGTCTTCTGCTTGAAAAAAAAAAAGCTCTTTCACCGATAAAGATATTCACCATAGTCTTACCAGCAGCCCCTGCTAACTCCGTACCAACAACCACGGGCATACTACGTGCCCTCACCTTGTTCAACATTACTGGTCCTAACGTTCCTCTAGACTACTAGTTCTATCACTTTCGTACTCCCTCAGCTCAACTACTTGACTACCTTTTTTACTCATTCTCTTAACTATTGTGTAA
+
CCCCC<@FCFGEGGFEEFFFFGGGGGGG@E<FEFCFGEGFFFFGGCFFGEGGG<EFGEGCC,,C,<CD@EF9,@87C@CFFG,F@F<CD,67+@FF+B,B,CB@,,,++844A9BCF,,58?,5::,<,,,C,,<B,,,:,8FCD>,,,,7,@+6,@>9,+:,<@+@+****,7E@,3<35*1,,,,>,,?,6,2,,,62?2,CBCGC,,16,;*?**++55+52?++5<+<1++4+++4+1<+1*2*:+2*2*/**03?*0*)0*2)****22***2*))19*****99=487)6*))1)*(*2
@M02526:338:000000000-J69W4:1:1105:12922:11479 1:N:0:ACATCGT+AACACCG
CTTGCCTACGGGAGGCAGCAGTGGGGAATATTGGACAATGGGGGCAACCCTGATCCAGCCATGCCGCGTGAGTGATGAAGGCCTTAGGGTTGTAAAGCTCTTTCACCGGTGAAGATAATGACGGTAACCGGAGAAGAAGCCCCGGCTAACTTCGTGCCAGCAGCCGCGGTAATACGAAGGGGGCTAGCGTTGTTCGGAATTACTGGGCGTAAAGCGCACGTAGGCTGATATTTAAGTCAGGGGTGAAATCCCGGGGCTCAACCCCGGAACTGCCTTTGATACTGGGTATCTTGAGTATGGAAGAG
+
CCCCCGGGFGGCGG@FGGGGGGGGGG@FGGGGGGDFFGCGFGGGGGFGGGCFGGGGGGGGGGGGGGGGGGGEFGFGGGGE8FFGGGCFGGGGGGGF?<F@FFGGGGGGGGFGGGGGGGGGFG@EGGEFGEFGGDDGGGCG<FGGDD:FFGGGGGGGGGFGGGFGGGGCCCBFFGGG@DFFEG7FEFGGDG:FGFGGG>8CGGFFG@8FEEGEGGGGDGGGGGGGCGGGGGGGFGGGGGGGGGGCGCFFGGGGDGDDGDG?FGGEFD*1>DF=F79F>74==BFCFDF?)9BF=/4<=)6;AF?FD
@M02526:338:000000000-J69W4:1:1105:10907:11732 1:N:0:ACATCGT+AACACCG
ACCGCCTACGGGAGGCAGCAGTCACATTAGAAACCCCTGTAGTCCACGCAGATCGGAAGAGCACACGTCTGAACTCCAGTCACACATCGTATCTCGTATGCCGTCTTCTGCTTGAAAAAAAAAAAAAAACACACACCAAAACATCTACAACCTCCTCTCGCTATACAATACCCTCATACATCGATCAACCCACACTACCTGACCACACTGTACATTTCACATCCACTGACAAACCTTCGTAGACACTAGTTCTTCCGCTCGCATTCACGTCATACAGATACCATCATTTCACCTCATATAGCTCT
+
CCCCCGGGGGGGGGGGGGGGGGGGGGGGGGGGGGGGGGGGGGEFGGGGGGGGGGGGGGGGGGGGGGGGGGGGGGGFGGGGGGGGGGGGGGGCFFGFFGGGGGGFGGGGGGG9FFGGGGGGGGGG+386++,3,+++++:,:,,,,,,:,,,35,6,,386<BC*,,,7,,,7,3*,,,77,,6222*74,**6;;7:89?+*+5+44**++++++2+++5++3+?6++3+++2***++*********+*+++**+*11*))))))*+))2***209*****)1*/*******1*((*))1)*)2*
@M02526:338:000000000-J69W4:1:1105:15829:12070 1:N:0:ACAGCGT+AACACAG
TTTTTCCTACGGGACGCAGCAGTGAGGGATATTGGTCAATGGGTGCAAGCCTGAACCAGCCATCCCGCGTGAAGGATTAAGGTCCTATGGATTGTAAACTTCTTTTGTATAGGGATAAACCTACCCTCGTCAGGGTAGCTGAAGGTACTATACGACTAAGCACCGGCTAACTACGTGCCAGCAGCAGCGGTAATACGGAGGGTGCAAGAGGTATAAGGAGGAATTGGGGGGAAAGGGTCGGTAGGAGGAGTTATAAGTAAGTGGTGAAAACCTGTCGCGTAACAATAGAACTGCGATGGATACGG
+
6@<@6CC<F<FE7-B:@:+@ACFFAF<,,C,<<@@6-C<<EEF,8@E<,<6CCEFFDA8EGF9CEGC+FCGC<F,:,,C66<F,C,6CAC9FF@?E,5CFEAF9FGFC?FF,CFG?AEAC<F<B?<B+4:+:=F8?EF,,:,,?F455AF9?E<F+>F<D<F><=CF@+3,>,,@5:3+,3<<FF:FFCE***7B5@*BEG81>*4,4,=,6,2,,5?C85*3C+58=*:*:**8***2151:9C+9ED5*2:7C7*:+9@C*6/C7)***102:<5*))75.*1*966/**/1(,)434:0)/1
@M02526:338:000000000-J69W4:1:1105:20873:13756 1:N:0:ACATCGT+AACACCG
CGAGCCTACGGGAGGCAGCAGTAAGGAATATTGGTCAATGGAGGGAACTCTGAACCAGCCATGCCGCGTGGAGGATGAAGGTCCTCTGGATTGTAAACTTCTTTTATCTGGGACGAAAAAAGGGAATTCTTTCTCGACTGACGGTACCAGATGAATAAGCACCGGCTAACTCCGTGCCAGCAGCCGCGGTAATACGGAGGGTGCAAGCGTTATCCGGATTTACTGGGTTTAAAGGGAGCGTAGGTGGGTTGGTAAGTCAGTGGTGAAATCTCCGAGCTTAACTTGGAAACTGCCGTTGATACTAT
+
CCCCCGGGGGGGGGGGGGGGGGGGGGGGGGGGGGFFGGGGGFGGGGGGGGGGGGGGGGGGGGGGGGGGGGGGGGGGGGGGGGGGGGGGGGGGGGGGGGGGGGGGGGGGGGGGGGGGGGGGGGGGGGGGGGGGGGGGGGGGGGGGGGGGGGGGGGGGGGGGGGGGGGGGGGGGGGFFGGGGGGGGGGGGGGGGGGGGGGGGGGGGFGGGGGGCFGGGDGGGGGFFFGGGGDGGGGGGGGGGGGGGGGGGGGGGGGGGGGGFFGGFFGGF=FGGGGDGGGFFFFFCFGFFFFFFFFF?B??FFFFG7
@M02526:338:000000000-J69W4:1:1105:5948:15398 1:N:0:ACATCGT+AACACCG
TTGCCTACGGGACGCAGCAGTAAGGAATATTGGTCAATGGGCGGAAGCCTGAACCAGCCATGCCGCGTGCAGGATGACTGCCCTATGGGTTGTAAACTGCTTTTGTCCAGGAATAAACCTAAATACGCGTATTTAGCTGAATGTACTGGAAGAATAAGGATCGGCTAACTCCGTGCCAGCAGCCGCGGTAATACGGAGGATCCGAGCGTTATCCGGATTTATTGGGTTTAAAGGGTGCGTAGGCGGCCTGTTAAGTCAGGGGTGAAATACGGTGGCTCAACCATCGCAGTGCCTTTGATACTGAC
+
CCCCCGGGGGGGGGGGGGGGFGGGGGGGGGGGGGGGGGGGGGGGGGGGGGGGGGGGGGGGGGGGGGGGGGGGGGGGGGGGGGGGGGGGGGGGGGGGGGGGGGGGGGGGGGGGGGGGGGGGGGGGGGGGGGGGGGGGGGFGGGGGGGGGGGGGGGGGGGGGFGGGGGGGGGGGGGGGGGGGGGGGGGGGGGGGGGGGGGGEFGGGGGGGGGGGGGGGGGGGGGGGGGCEGGGGGGGGGDGGGGGGGGGGGGGGG=CCGGGFFG<@>FGFFGGGCGGFDFFFFFFGFDEFFD@FFFFFFFFFBFF?6
@M02526:338:000000000-J69W4:1:1105:17381:16217 1:N:0:ACATCGT+AACACCG
TTCCTACGGGGGGCAGCAGTGGGGAATATTGGACAATGGGCGCAAGCCTGATCCAGCCATGCCGCGTGAGTGATGAAGGCCTTAGGGTTGTAAAGCTCTTTCACCGGTGAAGATAATGACGGTAACCGGAGAAGAAGCCCCGGCTAACTTCGTGCCGGCAGCCGCGGTAATACGAAGGGGGCTAGCGTTGTTCGGAATTACTGGGCGTAAAGCGCACGTAGGCTGATATTTAAGTCAGGGGTGAAATCCCGGGGCTCAACCCCGGAACTGCCTTTGATACTGGGTATCTTGAGTATGGAAGAGGG
+
CCCCCGGGGGGGGGGGGGGGGGGGGGGGGGGGGGGGGGGGGGGGGGGGGGGGGGGGGGGGGGGGGGGGGGGGGGGGGGGGGGGGGGGGGGGGGGGGFGGGGGGGGGGGGGGGGGGGGGGGGGGGGGGGGGGGGGGGGGGGGGGGGGGGGGGGGGGGGGGGGGGGGGGEGGGGGGGGGGGGGGDGGGGGGGGFGGGGGGFGGFGGGGGGGGGGGGGGGGGGGGGGFGGGGGGGGGGGGGGGGGGGGGGG4EGGGGGDGGGFFGGFFGEBFFGGGGGGGGFFFFFGFGFFFFFFFFAFFFFF<@FG5
@M02526:338:000000000-J69W4:1:1105:27724:16687 1:N:0:ACATCGT+AACACCG
TCATTCCTACGGGAGGCAGCAGTGAGGAATATTGGTCAATGGACGGAAGTCTGAACCAGCCATGCCGCGTGAAGGATGAAGGCGTTCTGCGTTGTAAACTTCTTTTATTTGAGAAGAAACCACTGATTTCTATTAGTGTTGACGGTATCAGATGAATAAGCACCGGCTAACTCCGTGCCAGCAGCCGCGGTAATACGGAGGGTGCAAGCGTTATCCGGATTTACTGGGTTTAAAGGGTGTGTAGGCGGACTTTTAAGTCAGGGGTGAAATCTCCGAGCTCAACTCGGAAACTGCCTTTGATACTA
+
CCCCCGGGGGGGGGGGGGGGGGGGGGGGGGGGGGGGGGGGGGGGGGGGGGGGGGGGGGGGGGGGGGGGGGGGGGGGGGGGGGGGGGGGGGGGGGGGGGGGGGGGGGGGGGGGGGGGGGGGGGGGGGGGGGGGGGGGGGGGGGGGGGGGGGGGGGGGGGGGGGGGGGGGGGGGGGGGGGGGGGGGGGGGGGGGGGGGGGGGGGGGGGGGGGGGGGGGGGGGGGGGGGGGGGGGGGGGGGGGGGGGGGGGGGGGGGFGGGGFFGGFFGG?FGGGGGGGGGFFFFFGFGFFFFFFFFFFFFFFFFFG7
@M02526:338:000000000-J69W4:1:1105:14078:17098 1:N:0:ACATCGT+AACACCG
GCCTACGGGAGGCAGCAGTAGGGAATATTGGTCAATGGGCGGGAGCCTGAACCAGCCATGCCGCGTGCGGGACGAAGGCCCTATGGGTCGTAAACCGCTTTTGTACGGGAACAACCGTGGCTACGCGTAGCCACCTGAGTGTACCGTAAGAATAAGGATCGGCTAACTCCGTGCCAGCAGCCGCGGTAATACGGAGGATCCGAGCGTTATCCGGAATTATTGGGTTTAAAGGGTGCGTAGGCGGCAGTTTAAGTCAGGGGTGAAATACATCGGCTCAACCGATGCAGTGCCTTTGATACTGAATT
+
CCCCCGGGGDGGGGGGGGGGGGGGGGGGGGGGGGGGGGGGGGGGGGGGGGGGGGGGGGGGGGGGGGEGGGGGGGGGGGGGGGGGGGGGGGGGGGGGGGGGGGGGGGGGGGGGGGGGGGGGGGGGGGGGGGGGGGGGGFGGGGGGGGGGGGGGGGGGGGGGGGGGGGGGGGGGGGGGGGGGGGGGGGGGGGGGGGGGGGDGGGGGGGGGGGGGGGGGGFGGGGGGGGGGGGGGGGGGGGGGGGGGGGGGGGGGGGGGGGGFFGGFFGGBFFGGGGGGGGFFFFFDEGFFFFFFFFFAFDBFDF7GG
@M02526:338:000000000-J69W4:1:1105:9822:18691 1:N:0:ACATCGT+AACACCG
CACCTACGGGACGCAGCAGTAAGGAATATTGGTCAATGGGCGGAAGCCTGAACCAGCCATGCCGCGTGCAGGACGACTGCCCTATGGGTTGTAAACTGCTTTTGTCCGGGAATAAACCTCTTTACGTGTAGAGAGCTGAATGTACCGGAAGAATAAGGATCGGCTAACTCCGTGCCAGCAGCCGCGGTAATACGGAGGATCCGAGCGTTATCCGGATTTATTGGGTTTAAAGGGTGCGTAGGCGGCCTGTTAAGTCAGGGGTGAAATACGGTGGCTCAACCATCGCAGTGCCCTTGATACTGATG
+
CCCCCDFEEGGGGGEGGCFGGGGGGGGGGGGGGGGG9FGGGGGGGGGGGGGGGGGGGGGGCGGGGGGDGGGGGGDGGGGGGGGGGGGGGGGGGGGGGFGGGGGGGGGGGGGGGGGGGGGGGGGGGGGGG8FGGFGGGGDFGGGGGGGGGGGGGGGGGCGFGGGGGGGGGGGGFFGGGGGGGGGGGGGGGGGGGGGGGECBCFG@@EGGG>FGFG>8CGFGGG7FGGGGFFGFGGF5EGGG=DFGGDCGFGGGCGGGGGGFFGGFFFGA4CG</9FGFGFFFFFGDG@3>?FFFFFBFF<FA@AD*
@M02526:338:000000000-J69W4:1:1105:20030:19818 1:N:0:ACATCGT+AACACCG
TCGGGACCTACGGGGGCAGCAGTGAGGAATATTGGACAATGGGTGAAAGCCTGATCCAGCCATCCCGCGTGAAGGATTAAGGACCTATGGTTTGTAAACTTCTTTTGTACAGGGATAAACCTACTCTCGTGAGGGTAGCTGAAGGTACTGTACGAATAAGCACCGGCTAACTCCGTGCCAGCAGCCGCGGTAATACGGAGGGTGCAAGCGTTATCCGGATTTATTGGGTTTAAAGGGTCCGTAGGCGGATCTATAAGTCAGTGGTGAAATCTCATAGCTTAACTATGAAACTGCCATTGATACTT
+
CCCCCGGGGGGGGGGGGGGGGGGGFGGGGGGGGGGGGGGGGGGGGGGGGGGGGGGGGGGGGGGGGGGGGGGGGGGGGGGGGGGGGGGGGGGGGGGGGGGGGGGGGGGGGGGGGGGGGGGGGGGGGGGGGFGGGGGGGGGGGGGGGGGGGGGGGGGGGGGGGGGGGGGGGGGGGGGGGGGGGGGGGGGGGGGGGGGGGGGGGGGGGGGGGGGGGGGGGGEEEGGGGGGGGGGGGGGGGGGGGGGGGGGGGGGGGGGGGGGFFGGFFGG7=FGGGGGFGGFFFFFGFGFFFFFFFFFFFAFFBFFD0
@M02526:338:000000000-J69W4:1:1105:18368:21531 1:N:0:ACATCCT+AACACCG
CTCCTACGGGGCGCAGCAGTGGGGAATCTTAGACAATGGGCGAAACCCTGACCGAGCCATGCCGCGTGAGTGATGAAGGCTTTCGGGTTGTAAAGCTCTTTTAGCTGGGAAGAAAAAGACGGAAGCAGAAGAAGAAGTACCGGCTAACTCCGTGCCCGCAGCCGCGGTAATACGGAGGGGACAAGAGTCGCTCGGAATTACTGGGCGTAAGGGGTACGCAGGCGGATTAGAAAGATGGGGGTGAAATCTCGGGGCTTAACCCCGAAGCTGACTTCAAAGCCACAGGTCTGGAGGTCGAGTGGGGG
+
-ACCCGGGGGGGGGDGGGGG<EGGGGGGFG9,,CFGGFG,,@+@F+,BFGG,6+@FG7F,EFGGGGGGGGGGGGGGGGGG,FG?FGGG@FGGGG9FGGGCE,,8F9E,CFGGG<3F,B+33++8@,=B,,:F=3,3BB,@F+++++,,7,@*@*5D,31>:*,*>**1*6CG,1*=:FBF*C**2+=,,=**22*:*2<++0<F5*:8CE*+***2+/*/:**/*?G5+<3<++*+2<*:*7**0<7+*+:*))>D*CG4*9*8))*()0***2:*::*))).*)**)95FFF3815,(/4)())
@M02526:338:000000000-J69W4:1:1106:16978:3545 1:N:0:ACATCAT+AACACCG
CCGCGGCCTACGGGGGGCAGCAGTGGGGAATATTGCACAATGGGGGAAACCCTGATGCAGCAACGCCGCGTGAGTGATGACGGCCTTCGGGTTGTAAAGCTCTGTCTTCAGGGACGATAATGACGGTACCTGAGGAGGAAGCCACGGCTAACTACGTGCCAGCAGCCGCGGTAATACGTAGGTGGCGAGCGTTGTCCGGATTTACTGGGCGTAAAGGGAGCGTAGGCGGATTTTTAAGTGAGATGTGAAATACTCGGGCTTAACCTGAGTGCTGCATTTCAAACTGGAAGTCTAGAGTGCAGGAG
+
CCCCCGGGGGGGGGGGGGGGGGGFGGGGGGGGGGGGGGGGGGGGGGGGGGGGGGGGGGGGGCGGGGGGGGGGGGGGGGGGGGGGGGGGFEGGGGGGGGGGGGGGGGGGGGGGGGGGGGGGGGGGGGGGGGGGGGGGGGEGGGGGGGGGGGGGGGGGGGGGGGGGGGGGGGDEGGGGGGFGGGFGGGGGGGGGGGGFGGGGGGFGGGGFFFC:?EGCFGFGGGGGGGGGGE>EGGGGGGGGCFCCFFGFGGGGGG?DGGGGFGFGFGFGFGFFFFGGGFFFFFFGFF?<??9=BFFFFFF?2<G?2
@M02526:338:000000000-J69W4:1:1106:4027:6026 1:N:0:ACATCCT+AACACCG
GGGCCTACGGGAGGCAGCAGTGGGGAATATTGGGCAATGGGCGAAAGCCTGACCCAGCAACGCCGCGTGAAGGAAGAAGGTTTTCGGCTCGTAAACTTCTATCCTTGGTGAAGATAATGACGGTAGCCGAGAAGGAAGCCCCGGCTAACTACGTGCCAGCAGCCGCGGTAATACGTAGGGGGCAAGCGTTGTCCGGAATGATTGGGCGTAAAGGGCGCGTAGGCGGCCAACTAAGTCTGGAGTGAAAGTCCTGCTTTTACGGTGGGAATTGCTTTGGAAACTGGATGGCTTGAGTGCAGGCGAGG
+
@ACCC@8FCFE;FFGBEGCEFGGFEFGFFGGG9EFCFFFG,CF:6:BFGGE8DGG,,C@EFFGGCF@FF?7AFFEEDCFFEFFFFF7+DFGGGFFCGGGE<AFGEFFEGFF<FFFE9EBFFG+B7>DD:+:>:F<D<DBFGGFBFGF8FFDF:F>FGCCF::FGFFG*C:1FAFFFG,*=7FCG:BFE<CECFG7C/?CFGGGG6CCGEE*;7CEGEC*?E58CEEGG*@>@07+<?FCGCCFC*0*<CGGGGGGGFF:*.*0>):348FFGFFGFF)**8@FD)?69>?))56<2?9)0(,),(
@M02526:338:000000000-J69W4:1:1106:23109:6257 1:N:0:ACATCGT+AACACCG
CGTGGCCCTACGGGGGGCAGCAGTAAGGAATATTGGTCAATGGGGGGAACCCTGAACCAGCCATGCCGCGTGCAGGAAGACGGCCCTACGGGTTGTAAACTGCTTTTGCACGGGAATAACCCTGCGTACGTGTACGCAGCTGAATGTACCGTGAGAATAAGGATCGGCTAACTCCGTGCCAGCAGCCGCGGTAATACGGAGGATCCGAGCGTTATCCGGAATTATTGGGTTTAAAGGGTGCGTAGGCGGGATGCTAAGTCAGTGGTGAAAGACGGTGGCTCAACCATCGCAGTGCCGTTGATACT
+
CCCCCGGGGGGGGGGGGGGGGGGGGGGGGGGGGGGGGGGGGGGGGGGGGGGGGGGGGGGGGGGGGGGGGGGGGGGGGGGGGGGGGGGGGGGGGGGGGGGGGGGGGGGGGGGGGGGGGGGGGGGGGGGGGGGGGGGGGEGGGGGGGGGGGGGGGGGGGGGGGGGGGGGGGGGGGGGGGGGGGGGGGGGGGGGGGGGGGGGGGGGGGGGGDGGGEEGGGGGGGGGGGGFGGGGGFGGGGGGGGGGGGGGGGGGGDGGGFGFDFGFGFC<FFGFGFGGGGFFFFFFGFGFGEEFFFFBFDBBFBFCA2
@M02526:338:000000000-J69W4:1:1106:14404:6757 1:N:0:ACATCGT+AACACCG
CCCTACGGGACGCAGCAGTAAGGAATATTGGTCAATGGACGCAAGTCTGAACCAGCCATGCCGCGTGGAGGATGAAGGCCCTCTGGGTTGTAAACTTCTTTTATATGGGACGAAACCTATCCTTTCTAGGGTAATTGACGGTACCATGTGAATAAGCACCGGCTAACTCCGTGCCAGCAGCCGCGGTAATACGGGGGGTGCAAGCGTTATCCGGATTCACTGGGTTTAAAGGGTGCGTAGGTGGGTTGGTAAGTCAGTGGTGAAATCTCCGAGCTTAACTTGGAAACTGCCATTGATACTATCAG
+
CCCCCGGGGGGGGGGGGGGGGGGGGGGGGGGGGGGGGGGGGGGGGGGGGGGGGGGGGGGGGGGGGGGGGGGGGGGGGGGCFGGGGGGGGGGGGGGGGGGGGGGGGGGGGGGGGGGGGGGGGGGGGGGGGGGGGGGGGGGGGGGGGGGGGGGGGGGGGGGGGGGDGGGGGGGGGGGGGFGGGGGGGGGGGGGGGGGGGGGGGGGGGGGGGGGGGGGGGGGGGGGGFGGGGGGGGGGGGGGGGGGGGGCGGGGGGGGGGGGFFGFGFGFGFGFGEGGCGFFFFFFGFGFGFFFFFFBAFFFFFFFA<
@M02526:338:000000000-J69W4:1:1106:22669:7386 1:N:0:AAATCGT+AACACCG
GCTCCTACGGGAGGCAGCAGTGGGGAATATTGCACAATGGGGGAAACCCTGATGCAGCGACGCCGCGTGAGTGATGAAGTATTTCGGTATGTAAAGCTCTATCAGCAGGGAAGATAATGACGGTACCTGACTAAGAAGCACCGGCTAAATACGTGCCAGCAGCCGCGGTAATACGTATGGTGCAAGCGTTATCCGGATTTACTGGGTGTAAAGGGTGCGTAGGTGGTGAGACAAGTCTGAAGTGAAAATCCGGGGCTTAACCCCGGAACTGCTCTGGAAACTGCCTGACTAGAGTACAGGAGAGG
+
CCCCCGGGGGGGGGGGGGGGGGGGGGGGGGGGGGGGGGGGGGGGGGGGGGGGGGGGGGGGGGGGGGGGGGGCFGGGGGGFGGGGGGGGGGGGGGGGGEGGFFGFGGGGGEGGGGGGGGGGGGGGGGGGGGGFFGEFFCGDGGGGGGGFGGGGGG<EFGCGGGGGGGGGEGDGGGGGDGGGGGGCEGGGGGGGGGGGEGCFGGGGGGFGGCFCFFGGGDEGGG5CGGGGGGGGGGGGGGGFFFGGGGGGGGFCDDGGGGGGFFFGFEBGFFFGFGGGGFFFFFF4@GFFFFFFF6>AFFFF??F6:
@M02526:338:000000000-J69W4:1:1106:20693:8478 1:N:0:ACATCGT+AACACCG
TAGCCTACGGGAGGCAGCAGTGAGGAATATTGGTCAATGGGCGCAAGCCTGAACCAGCCAAGTCGCGTGAAGGACGACGGCCCTACGGGTTGTAAACTTCTTTTGTACAGGAATAAAGTGCCTTACGTGTAAGGTTTTGCATGTACTGTACGAATAAGCATCGGCTAACTCCGTGCCAGCAGCCGCGGTAATACGGAGGATGCAAGCGTTATCCGGATTTATTGGGTTTAAAGGGTGCGCAGGCGGGATGTTAAGTCGGCGGTGAAATTTTGCGGCTCAACCGTAAAAGTGCCTTCGAAACTGGC
+
CCCCCGGGGGGGGGGGGGGGGGGGGGGGGGGGGGGGGGGGGGGGGGGGGGGGGGGGGGGGGGGGGGGGGGGGGGGGGGGGGGGGGGGGGGGGGGGGGGGGGGGGGGGGGGGGGGGGGGGGGGGGGGGGGGGGGGGGGGGGGGGGGGGGGGGGGGGGGGGGGGGGGGGGGGGGGGGGGGGGGGGGGGGGGGGGGGGGGGGGGGGGGGGGGGDGGGGGEGGGGGGGGGGGGGGGGGGGGGGGGGGGGGGEGGGGGGGGGGGGFGBD3EDGFGFGFGGGGFFFFFFGFDFGFFFFFFF?FFFFBFGF6
@M02526:338:000000000-J69W4:1:1106:5819:9234 1:N:0:ACATCGT+AACACCG
CCCCTACGGGGGGCAGCAGTGGGGAATATTGGACAATGGGCGAAAGCCTGATCCAGCAATGCCGCGTGAGTGATGAAGGCCTTAGGGTCGTAAAGCTCTTTTACCAGGGATGATAATGACAGCACCTGGAGAATAAGCTCCGGCTAACTCCGTGCCAGCAGCCGCGGTAATATGGAGGGAGCTAGCGTTGTTCGGAATTACTGGGCGTAAAGCGCACGTAGGCGGCTACTCAAGTCGGGGGTGAAAGCCCGGGGCTCAACCCCGGAACTGCCCTCGAAACTAGGTAGCTAGAATCTTGGAGAGGT
+
CCCCCGGGGGGGGGGGGGGGGGGGGGGGGGGGGGGGGGGGGGGGGGGGGGGGGGGGGGGGGGGGGGGGCGGGGGGGGGGGGGGGGGGGGGGGGGGGGGGGGGGGGGGGGGGGGGGGGGGGGGGGGGGGGGGGGGGGGGGGGGGGGGGGGGGGGGGGGGGGGGGGGGGGGGGEGGGGGGGDGGGGGGGGGGGGGGGGGGGGGGGGGGGGGGGFGGGGGEGGGGGGGGGGGGGGGGGGGDGGGGGFGGGGGGGCDGGGGGGGFDEGEGFGFGFFFFGGEFBEFFFCFFFGF==?=BDFF<<@::D:)
@M02526:338:000000000-J69W4:1:1106:4336:9851 1:N:0:ACATCGT+AACACCG
CGTCTCCCTACGGGAGGCAGCAGTAAGGAATATTGGTCAATGGAGGGAACTCTGAACCAGCCATGCCGCGTGGAGGATGAAGGTCCTCTGGATTGTAAACTTCTTTTATCTGGGACGAAAAAAGGGAATTCTTTCTCGACTGACGGTACCAGATGAATAAGCACCGGCTAACTCCGTGCCAGCAGCCGCGGTAATACGGAGGGTGCAAGCGTTATCCGGATTTACTGGGTTTAAAGGGAGCGTAGGTGGGTTGGTAAGTCAGTGGTGAAATCTCCGAGCTTAACTTGGAAACTGCCGTTGATACT
+
CCCCCGGGGGGGGGGGGGGGGGGGGFGGGGGGGGGGGGGGGGGGGGGGGGGGGGGGGGGGGGGGGGGGGGGGGGGGGGGGGGGGGGGGGGGGGGGGGGGGGGGGGGGGGGGGGGGGGGGGGGGGGGGGGGGGGGGGGGGGGGGGGGGGGGGGGGGGGGGGGGGGGGGGGGGGGGGGGGGGGGGGGGGGGGGGGGGGGGGGGGGGGGGGFGGGGGGGGGGGGGGGGGGGGFGGGGGGGGGGGGGGGGGGGGGGGGGGFGGGFGFGFGFGFGFGFGGGEEEFFFFGFGFGFFFFFFFFF??5:BGF<
@M02526:338:000000000-J69W4:1:1106:15644:9988 1:N:0:ACATCGT+AACACCG
CAATCCTACGGGGCGCAGCAGGGAAAGAGTGATTAGATACCCTTGTAGTCCCGAGATCGGAAGAGCACACGTCTGAACTCCAGTCACACATCGTACCTCGTATGTCGTCTTCTGCTTGAAAAAAAAAATACCCTATTATATCTACATAATAATTTCACCACCGCTACCTCTGTTCCTGCCACCGCTGTAATACGCAGCATCCAACCGTTATCCACATTTCTTGACTTTAATCACGGCGTTGCTGTCTTTTTCCTTCATTTGTGAGATATATCTCCTCAACCTTAAAATTTGCGTTGATACTTGTT
+
68,A<EEFGGG:FGCFGGGCFFGDGGGGGGGAF,EF9EAAF<;FFEFAFGC8:@FF,C<C7CCE6C89E<FDEFGGGGGGGGGC,???FCFE=:E==FF:F+EF,<,4B44CF9??EF8FF9,C>@:7,:,,3,,BF8,@,,38,,C,,83,,:,:,3,,3+@@+>*6,,,7@,7@,,3@,7D><:**?6;<CB*4**<,<,6,,6:**/*5?++<0?C9CC+5+C+++1++3+*/*****/?+2+:?*<E+0+<F67+0*2)**3)****2****:8:?>)1:*:*:)/**00-(..46).:).
@M02526:338:000000000-J69W4:1:1106:5763:15947 1:N:0:ACATCGT+AACACCG
GGCCGCCTACGGGGGGCAGCAGTGGGGAATATTGGACAATGGGCGAAAGCCTGATCCAGCAATGCCGCGTGAGTGATGAAGGCCTTAGGGTTGTAAAGCTCTTTTACCAGGGATGATAATGACAGTACCTGGAGAATAAGCTCCGGCTAACTCCGTGCCAGCAGCCGCGGTAATACGGAGGGAGCTAGCGTTGTTCGGAATTACTGGGCGTAAAGCGCGCGTAGGCGGTTACTCAAGTCAGAGGTGAAAGCCCGGGGCTCAACCCCGGAACTGCCTTTGAAACTAGGTAACTAGAATCTTGGAGA
+
CCCCCGGGGGGGGGGGGGGGGGGGGGGGGGGGGGGGGGGGGGGGGGGGGGGGGGGGGGGGGGGGGGGGGGGEGGGGGGGGGGGGGGGGGGGGGGGGGGGFGGGGGGGGGGGGGGGGGGGGGGGGGGGGGGGGGGGGGGGGGGGGGGGGGGGGGGGGGGGGGGGGGGGGGGGGGGGGGGGGGGGGGGGGGGGGGGGGGGDGGGGGGGGGGGGGGGGGGGGGGGCEGGGGGGGGGGGGFGGGGGFGGGGGGGGGGGGGGGEGFGFGFGBGDGEGFGGGGFFFFFFGFFFGFBFFF69AFDFFFFFF2
@M02526:338:000000000-J69W4:1:1106:20777:18469 1:N:0:ACATCGT+AACACCG
TGCTCCTACGGGACGCAGCAGTGGGGAATATTGCACAATGGGCGCAAGCCTGATGCAGCGACGCCGCGTGAGGGATGACGGCCTTCGGGTTGTAAACCTCTTTCGCCAGGGACGAAGCGTGAGTGACGGTACCTGGAGAAGAAGCACCGGCCAACTACGTGCCAGCAGCCGCGGTAATACGTAGGGTGCGAGCGTTGTCCGGAATTACTGGGCGTAAAGAGCTCGTAGGCGGTTTGTCGCGTCGTCTGTGAAATCCTGCAACTCAATTGCAGGCGTGCAGGCGATACGGGCAGACTTGAGTACTA
+
CCCCCGGGGGGGGGGGGGGGGGGGGGGGGGGGFGGGGGGGGGGGGGGGGGGGGGGGGGGGGGGGGGGGGGGGGGGGGGGGGGGGGGGGGGGGGGGGGGGGGGGGGGGGGGGGGGGGGGGGGGGGGGGGGGGGGGGGGGGGGGGGGGGGGGGGGGGGGGGGGGGGGGGGGGGGGGGGGGGGGGGGGGGGGGGGGGGGGGGGGGGGGGGGGGGGGGGGGGGGGGGGGGGGGGGGGGGGGGGGGGDEDGFGGGGGGGGGGGGGFGFGFGFGFGFGFDDDCEFFFBEGFGBGFFFDFFF?FFFFBFC>2
@M02526:338:000000000-J69W4:1:1106:20260:19166 1:N:0:ACATCGT+AACACCG
CTCCTACGGGAGGCAGCAGTGAGGAATATTGGTCAATGGGCGCAAGCCTGAACCAGCCAAGTCGCGTGAAGGACGACGGCCCTACGGGTTGTAAACTTCTTTTGTACAGGAATAAAGTGCCTTACGTGTAAGGTTTTGCATGTACTGTACGAATAAGCATCGGCTAACTCCGTGCCAGCAGCCGCGGTAATACGGAGGATGCAAGCGTTATCCGGATTTATTGGGTTTAAAGGGTGCGCAGGCGGGATGTTAAGTCGGCGGCGAAATTTTGCGGCTCAACCGTAAAAGTGCCTTCGAAACTGGCA
+
CCCCCGGGGGGGGGGGGGGGGGGGGGGGGGGGGGGGGGGGGGGGGGGGGGGGGGGGGGGGGGGGGGGGGGGGGGGGGGGGGGGGGGGGGGGGGGGGGGGGGGGGGGGGGGGGGGGGGGGGGGGGGGGGGGFGGGGGGGGGGGGGGGGGGGGGGGGGGGGGGGGGGGGGGGGGGGGGGGGGGGGGGGGGGGGGGGGGGGGGGGGGGGGGGGGGGGGGGGGGGGGGGGGGGGGGGGGGGGGGGGGGGGGGGGGGGFFGGGGGFGFGEG?GFGFGFGGGGFFFFFFGFGFGF=FFFFFBFFFFADGF1
@M02526:338:000000000-J69W4:1:1106:20106:20268 1:N:0:ACATCGT+AACACCG
CACCTACGGGGCGCAGCAGTAAGGAATATTGGTCAATGGACGCAAGTCTGAACCAGCCATGCCGCGTGGAGGATGAAGGCCCTCTGGGTTGTAAACTTCTTTTATATGGGACGAAACCTATCCTTTCTAGGGTAATTGACGGTACCATGTGAATAAGCACCGGCTAACTCCGTGCCAGCAGCCGCGGTAATACGGAGGGTGCAAGCGTTATCCGGATTCACTGGGTTTAAAGGGTGCGTAGGTGGGTTGGTAAGTCAGTGGTGAAATCTCCGAGCTTAACTTGGAAACTGCCATTGATACTATCA
+
CCCCC6FCGGGGGGGGGFDFGGGGF<FGGGGGECFFG9EECFGECE@FGGEEAFC8FFGEDFFGD+@C7FDFGGGGG9EEE:FGGGGGGEF@FGCEGGGGG<FEGGDECFGGDCFGE8<F9EEFG,CDGFFFFGGFG9FG::FFFADCF=FFFFGGGGGGGGG>CFGFCGGEGGDGFFGEGGG@GEGGDGFF;ECG7CEGD>CCFGCEGGFC9CEC8EFGGGFGGCC*<@EECE:8=E>EE<:?5CDCCCGGGFGFFGGGFGFGF7<CFC475CGG<=FFF?BGFGFC4BFFFF2<4<A=)<:<:
@M02526:338:000000000-J69W4:1:1106:21180:21547 1:N:0:ACATCGT+AACACCG
AAGCACCTACGGGAGGCAGCAGTGGGGAATTTTGGACAATGGGCGCAAGCCTGATCCAGCCATTCCGCGTGCAGGATGAAGGCCCTCGGGTTGTAAACTGCTTTTGTACGGAACGAAAAGCTTTGGGTTAATACCCTGAGGTGATGACGGTACCGTAAGAATAAGCACCGGCTAACTACGTGCCAGCAGCCGCGGTAATACGTAGGGTGCAAGCGTTAATCGGAATTACTGGGCGTAAAGCGTGCGCAGGCGGTTTTGTAAGACAGAGGTGAAATCCCCGGGCTCAACCTGGGAACTGCCTTTGT
+
CCCCCGGGGGGGGFGGGGGGGGGGFGGGGGGGFGGGGGGGGGGGGGGGGGGGGGGGGGGGGGGGGGGGGGGGGGGGGGGGGGGGGGGGGG<@FGGGGGGGGGGGGGGGFGGGGGGFGGGGGGGGGGGGGGGGGGGGGGGGFGGGFDGGGEGGGGGGGGGGDFGGGGGGGGGGGGDEGGGGGGGGFGGGFGFCGGGGGEF?FGFGGGGGGGGGGGGDEGFFEGGGGGGFF9:C@CECEEGGGCDGGEDEDEGGGGGGGGGGFDFGF?:CFFFGFGGGGFFB3>DDFD@GFFFFFFFBF?FF<A:>)
@M02526:338:000000000-J69W4:1:1106:13525:23135 1:N:0:ACATCGT+AACACCG
GACCGCCTACGGGGCGCAGCAGTGGGGAATTTTGGACAATGGGCGCAAGCCTGATCCAGCCATGCCGCGTGCAGGATGAAGGCCTTCGGGTTGTAAACTGCTTTTGTACGGAACGAAAAGCCTTCTTCTAATACAGGAGGGTCATGACGGTACCGTAAGAATAAGCACCGGCTAACTACGTGCCAGCAGCCGCGGTAATACGTAGGGTGCAAGCGTTAATCGGAATTACTGGGCGTAAAGCGTGCGCAGGCGGTGATGTAAGACAGTTGTGAAATCCCCGGGCTCAACCTGGGAACTGCATCTGT
+
CCCCCGGGGGGGGGGGGGGGGGGGGGGGGGGGGGGGGGGGGGGGGGGGGGGGGGGGGGGGGGGGGGGGGGGGGGGGGGGGFGGGGGGGGGGGGGGGGGGGGGGGGGGGGGGGGGGGGGGGGGGGGGGGGGGGFGGGGFG@FGGGGGGGGGGGGCFF7FGFGGGGGGGGCFEFCGGGGGGGGFGGDGGFGGGEGGG8CBC@CGF9C>C:CEGFGG5;CECFFGGEGGGGGEGGGFGEGGEGG:CE>7C*CEEGDEGCFC7CF?=D?F476C@FF>7><?;EFFEDFG*206<F<>BF?53*440).
@M02526:338:000000000-J69W4:1:1106:14556:24688 1:N:0:ACATCGT+AACACCG
GACCTACGGGACGCAGCAGTGGGGAATATTGGACAATAGGGGCAACCCTGATCCAGCCATGCCGCGTGAGTGATGAAGGCCTTAGGGTTGTAAAGCTCTTTCACCGGTGAAGATAATGACGGTAACCGGAGAAGAAGCCCCGGCTAACTTCGTGCCAGCAGCCGCGGTAATACGAAGGGGGCTAGCGTTGTTCGGAATTACTGGGCGTAAAGCGCACGTAGGCTGATATTTAAGTCAGGGGTGAAATCCCGGGGCTCAACCCCGGAACTGCCTTTGATACTGGGTATCTTGAGTATGGAAGAGGT
+
CCCCCGGGGGGGGGGGGGGGGGGGGGGGGGGGGGGGGGGGGGGGGGGGGGGGGGGGGGGGGGGGGGGGGGGGGGGGGGGGGGGGDFGFGGGGGGGGGGGGGGGGGGGGGGGFGGFGGGGGGGGGGGGGGEGGEGGGGGFFGGGGGGGGGFGGGGGGGGGGGGGGGGGGGGGGFFFGFCEGG7FFGGGGGDGGGGGGGGGGGGGGGGG>EGGGGGC>EEG*AA6+1*9:CFGGGG9CFGD=CDDGFCCF<EGGGGG3FGGGFGDG3519<FFDFGFCEFBFF795):4*9@687*.6??<=??F0)
@M02526:338:000000000-J69W4:1:1107:10953:2427 1:N:0:ACATCGT+AACACCG
AGATACCCTACGGGAGGCAGCAGATCGGAAGAGCACACGTCTGAACTCCAGTCACACATCGTATCTCGTATGCCGTCGTCTGCTTGAAAAAAAAACACCTTTGCTAGGAAACAAACAGCACACGGTAATAACCTAGGTCACTCCCGGTAACTACATACCAACACCCGCCTAACTACGTCCAAGCCACCCGCTTACTACATACGTTTTACGCGTTCATAGCACTTACTGGTCTTACATCCTGATCTGACAGTCCGGAAATCAACCTCTGAAATCCATTGGATACACCCTGCCAAGTCACTCTTTAC
+
@BCCCFGGAEDEFEGGGGGGEEFF<,FEF@F<EFGCFGFF<<DFGG,EFFGFGGFGGE@F7C9,C9EFFEEG9CCB++8CE6,C,C,C,<6@FGC?<?+EAF,,,55:?ECBF<A,:=<,,,:@4BFCE<,,4,,:,:,5A,?3,8+@+8<F>FB,,,,:3+++8C7+@**,,@;7*@,6@,,65,2DF*****,,,6,,,,,4<,*?9B1**4*+3+<+>+2><9?9+5?+9<+2++0<+*++*0*3**++*1*59)+*:6*))*/**0*::C4*3:4*0*)2)0))*)())))..*.*6@*.)
@M02526:338:000000000-J69W4:1:1107:16177:4790 1:N:0:ACATCGT+AACACCG
TCCTACGAGAGGCAGCAGTCACATTAGATACCCCAGTAGTCCAAGGAGATCGGAAGAGCACACGTCTGAACTCCAGTCACACATCGTATCTCGTATGCCGTCTTCTGCTTGAAAAAAAAAAAAAAAACACCAACCCCAAAAACACCAGAATACAAGACAAACATGAAGTACCCAATACATTGCTCAACCAGCCAAACGACACATCAACATTCGAATCGAGGACCGAAGAGCACAGACACTATAAAACTCCAAACACGAAGCGCTCGTGAACACGACAGAGATCACAACACCATAGAATCCCACCA
+
CCCCCGGGGGGGGGGGGGGGGGGGGGGGGGGGGGGGFGGGFGGGGGGGGGGGGGGGGGGGGGGGGGGGGGGGGGGGGGGGGGGGGGFG<FGGGGGGFCFGFGGFGGGGGGGGGGGGGGGGG>8638:+33+BD7++38+3,8+,8++,,3,,3,,,8,,,,,3,,,,777<,,7*,,7,,,,,,,7,,,;8,1,,2*****4+++2+*5*+2+5=+**03*3**1**/***202*+*:*++2++1**+**+<*****)**))1))))*)*****/1*))/)***.*0)*)-0**)))*)))))((
@M02526:338:000000000-J69W4:1:1107:10051:5007 1:N:0:ACATCGT+CACACCG
GCCTACGGGACGCAGCAGTGGGGAATTTTGGACAATGGGCGCAAACCTGATCCCGCCATTCCGCGTGGAGGGAGAAGGCTTTCGGGATTTAAACTGCTTTTGTACGGGACGAAAAGCTTTGGCGTAATCAACTGAGGTGATGACGGTAACGTAAGAATAAGCACCGGCTATCTACGTGCTGGCAGCCGCGGTAACCCGTTGGATGCAACCGATAATCGGAATTACTGGTCATATAGCGTGCGTAGGCAGTTTTAGAAGTCAACGCTGAAATCCGCTGGCTCAACCTTGGATAGACCTTTGTGACT
+
@CCCCGGGG;:FFGGGGGGGGGGGGG,EFGGGGGGGGG<F++@F+6,,,,,6C@,+@F,F,C,@:6++,,8+,,,C,E8,,C5,@F++,5,BF,55:,CFGA4,C+@+46++@FG,,,,CF8,+++B+<,3D,DG8F3+,<DGGGG33+,+@F3F,>,8@CCF,F:FG**,,2,,1,,**3,=CF@,=FG*=E8+22=*+**2?22+++***/8/+0*;8*;0++<EF<0+<+2<0+****1*/)9*0**0+****2*+2:*2.)1<)9*:*9)/**9.)0***0>*=76.*)*).)*68A5*.)
@M02526:338:000000000-J69W4:1:1107:23539:5697 1:N:0:ACATCGT+AACACCG
TTCCTACGGGAGGCAGCAGTGGGGAATTTTGGACAATGGGCGCAAGCCTGATCCAGCAATGCCGCGTGCAGGATGAAGGCCTTCGGGTTGTAAACTGCTTTTGTACGGAACGAAAAGCCTTCTTCTAATACAGGGAGGTGATGACGGTACCGTAAGAATAAGCACCGGCTAACTACGTGCCAGCAGCCGCGGTAATACGTAGGGTGCAAGCGTTAATCGGAATTACTGGGCGTAAAGCGTGCGCAGGCGGTTTTGTAAGACAGAGGTGAAATCCCCGGGCTCAACCTGGGAACTGCCTTTGTGAC
+
CCCCCGGGGGGGGGGGGGGGGGGGGGGGGGGGGGGGFGGGGGGGGGGGGGGGGGGGGGGGGGGGGGGGGGGGGGGGGGGGGFGGGGGGGGGGGGGGGGGGGGGGGGGGGGGGGGGGGFGGGGGGGGFGGGGGGGGGGGGGGGGGGGGGGGGGGGGGGGGGGGGGGGGGGGGGGGGGGGGGGGGGGGGGGGGGGGGGGGGGGFGGGGEFGGGGEGEFGGGGGGGGGGGGGGGGGGGGGGGCGGGGFGGGGGEEDCFGGGGGGGGFFG4CFFDFGGGGGGBF@FFFFGGFGF:F564??66?BFF2.
@M02526:338:000000000-J69W4:1:1107:24105:7489 1:N:0:ACATCGT+AACACCG
AGCAACCCTACGGGGGGCAGCAGTGGGGAATATTGGACAATGGGGGGAACCCTGATCCAGCCATGCCGCGTGTGTGAAGAAGGCCTTTTGGTTGTAAAGCACTTTAAGCGGGGAGGAGGCTACTTTGGTTAATACCTAAAGATAGCGGACGTTACCCGCAGAATAAGCACCGGCTAACTCTGTGCCAGCAGCCGCGGTAATACAGAGGGTGCGAGCGTTAATCGGATTTACTGGGCGTAAAGCGTGCGTAGGCGGCTGAATAAGTCGGATGTGAAATCCCCGAGCTTAACTTGGGAATTGCATAC
+
CCCCCGGGGGGGGGGGGGGGGGGGGGGGGGGGGGGGGGGGGGGGGGGGGGGGGGGGGGGGGGGGGGGGGGGGGGGGGGGGGGGGGGGGGGGGGGGGGGGGGGGGGGGGGGGGGGGGGGGGGGGGGGGGGFGGGGGGGGGGGGGGGGGGGGGGGGGGGGGGGGGGGGGGGGGGGGGGGGGGGGGGGGGGGGGGGGGGGGGGGFEDGGGGGGGGGDEGGGGGGGGGGGGGGGGGGFFGGGGGGGGGFGGGGGGGGGGGGGFGGGGFFGFGFGGGGGGGGGFFFFFGFGGFFFFFFFFFFFFFFFFF7
@M02526:338:000000000-J69W4:1:1107:17159:8357 1:N:0:ACCTCGT+AACACCG
CGTATGCCGTCTTCTGCTTGAAAAAAAAAAATTTACATTATTTTTGAACCCAACTTAACAACCCTTTAAATTTCAATTTCTTTAACAATCAAAACTTTCAACACCTTATCTCTTTGTTCTCTCATCGATGACTACCGCAGCTGCTTAGATCGCCCTATCCCACCTCTCAACTTCCGTCACACCTCGGATCCCTTCTCCCGTCTTCCTCTTTCAACACAAAACATAGTCATAATTTTGCTTTTGATTTTTCCTAACCTGTATTCCCTTGAGTGCTTATTCCAATCAATCAATACTGTACACACAGA
+
@@CC<FDCFGGGGGGGGFGFGGGGCC@F+7+;C<FF-<A,6C,EC+BE@FCFGD<,9E,,,,8B@D8C,C<FGGE9?6,9ECF<,6CAC,=9,:=C<C,,,,:,B,,,95<,,<5C<AFAF,C5,CB,=,,,,,,4+8+>@@,E8,:,7CF+++3+,85,75,+3,,,8@FF,@,+8>CF9FGG7@:@+@,,,@,3,7@4@8FF9,>>;9,6;D7D*,*1,=2,,,,,,,,,,=41,,41,*,/+++++0+<1+7C+0++1++11+/*/*3*++++++1++3+*/*0=C/6*)*).)/)*)0)((
@M02526:338:000000000-J69W4:1:1107:23542:8569 1:N:0:ACATCGT+AACACCG
GAAACCCTACGGGAGGCAGCAGATCGGAAGAGCACACGTCTGAACTCCAGTCACACATCGTATCTCGTATGCCGTCTTCTGCTTGAAAAAAAAAATCTTTTGTCCGTGAAGAAAAGCATCTGGCTAATACCTGGATGTGTTGACGGTACCGGAAGAATACGCACCGGCTAACTTCGTGCCAGCAGCCGCGGTAATACGAAGGGTGCAAGCGTTACTCGCAATTACTGGGCGTACAGCTTTCTTCTGTGGTCTGTTAAGTCTGCTGTGAAAGCCCTGGGCTCAACCTGGGCATGGCATTGGAACCT
+
CCCCCGEEFGGGGGGGGEGGGGF@FGGCCGFGGGGGFFFFGFGGGGGFFFGGGGGGG<CF9E:C<@EDFGGEFFB+,9F<EC<CFAE<CFGGGCF,,9,<,5=FEE,:BC?ACE,,B,?EFFFFFEGF9E8FFGFGEF,CFB,CFEE+FFGCF:CD8D8,+@5FFCE:>7F>FFA:FCFF;,>:>FFEEG7BECF9FG*=87*8BECCFG5B>7C@CG*:/::++<:C*//::**+<+3+3*0+*::+*9++9:7**2<FCCC=:F?*9>CF950**95<5?*5;*75958>))38<*)0)19,,
@M02526:338:000000000-J69W4:1:1107:16874:9379 1:N:0:ACATCGT+AACACCG
GCCTACGGGGGGCAGCAGTGGGGAATATTGGACAATGGGCGAAAGCCTGATCCAGCAATGCCGCGTGAGTGATGAAGGCCTTAGGGTTGTAAAGCTCTTTTACCCGGGATGATAATGACAGTACCGGGAGAATAAGCTCCGGCTAACTCCGTGCCAGCAGCCGCGGTAATACGGAGGGAGCTAGCGTTGTTCGGAATTACTGGGCGTAAAGCGCACGTAGGCGGCTTTGTAAGTTAGAGGTGAAAGCCTGGAGCTCAACTCCAGAATTGCCTTTAAGACTGCATCGCTTGAATCCAGGAGAGGTG
+
CCCCCGGGGGDGGGGGGGFGGGGGGGGGGGGGGGGGGGGGGGGGGGGGGGGGGFGGGGGFGGGGGGGEGGGGGGGGGGGFGGGFGGGGGGGEGGG9FGGGGGGGGGGGGDFGGGGGGFGGGGGGGGGGGGGGGGFGGGGGGGGG@FFGGGGGGGGGGGGGGGGGGGGGGGGGGGCCEGCGGGGGGGGEGGGEGGGGGGGGGGGCFGGGEGGGCEGGGG?@CGGGGECGGGFGGGGGGGGGFD7F?FFGGGGGGGGGGGGGCFGF49?>=FGGGFGGEGFFFFFFFCC758?FFF??FFBF05B::
@M02526:338:000000000-J69W4:1:1107:17031:10264 1:N:0:ACATCGT+AACACCG
GGCTCCTACGGGGGGCAGCAGTGGGGAATTTTGGACAATGGGCGCAAGCCTGATCCAGCCATTCCGCGTGCAGGATGAAGGCCCTCGGGTTGTAAACTGCTTTTGTACGGAACGGAAAGCTTTGGGTTAATACCCTGAGGTGATGACGGTACCGTAAGAATAAGCACCGGCTAACTACGTGCCAGCAGCCGCGGTAATACGTAGGGTGCAAGCGTTAATCGGAATTACTGGGCGTAAAGCGTGCGCAGGCGGTTTTGTAAGACAGAGGTGAAATCCCCGGGCTCAACCTGGGAACTGCCTTTGTG
+
CCCCCGGGGGGGGGGGGGGGGGGGGGGGGGGGGGGGGGGGGGGGGGGGGGGGGGGGGGGGGGGGGGGGGGGGGGGGGGGGGGGGGGGGGGGGGGGGGGGGGGGGGGGGGGGGGG7FGGGGGGGGGGGGGGGGGGGGGGGGGGGGGGGGGGGGGGGGGGGGGGGGGGGGGGGGGGGGGGGGGGGGGGGGGGGGGGGGGGGGGGGGGGGGGGGGGGGGGGGGGGGGGGGGGGGGGGGGGGGGGGGGFGGGGGGGDGGGGGGGGGGFFGFGFGGGGGGGGGFFFFFGFGGFGFFFFFB?FF?FFFFF1
@M02526:338:000000000-J69W4:1:1107:17779:10853 1:N:0:ACATCGT+AACACCG
GCATGCCTACGGGACGCAGCAGTCACATTAGAAACCCCGGTAGTCCGAGAGATCGGAAGAGCACACGTCTGAACTCCAGTCACACATCGTAATTCGTATGCCGTCTTCCGCTTGAAAAAAAAATCGCATCGATCAAGAACCCAGCAGCAGATCGCAAGCGAACCCGTCTGAACTCCCGTCACTCTCAAAGTCTCGTATGCCGTCTTCTGCATAAAATAAAACAGCATTCTTTCTCTAAACGCTAACGCACCCAAGTTACTTCTTCTGCATCTACAGCCCTCACATCAACCTCTGACTTCCCTTTT
+
--88CC@6;6F;FB+FEF::@6F<FAF9F9CF,<CC@@::+66C66@+7++CCF@CF::C6@F@FE@9,C@FG<F9<A,66996,6C64CE,,,594C,459>8+,+,,B:+B7,,5,9==+6,,+33=B8FE,8F,3B<,B:,>,:<B:>D7C+@+*****C*61>>::,3?>,?2*6<:*3@,<<,,,,44?2=*?*2B*48**+<+<+<34+5+35+5+4**2+9++<::+3+++++*)**)2*291*2***2**+******0/********9690)8)0**2***0()1)).)0-1(//)-
@M02526:338:000000000-J69W4:1:1107:15724:11326 1:N:0:ACATCGT+AACACCG
ATCGTCCTACGGGAGGCGCAGTGAGGAATATTGGTCAATGGAGGCAACTCTGAACCAGCCATGCCGCGTGCAGGATGACGCATCTATGGTGTGTAAACTGCTTTTGTACGGGAAGAAACATTCCTTCGTGAAGGAACTTGACGGTACCGTAAGAATAAGGATCGGCTAACTCCGTGCCAGCAGCCGCGGTAATACGGAGGATCCAAGCGTTATCCGGAATCATTGGGTTTAAAGGGTCCGTAGGCGGCCTTATAAGTCAGTGGTGAAAGTTTTCGGCTTAACCGAAAAATTGCCATTGATACTGT
+
CCCCCGGEGGGGGFGGGGGCFGGFGGGGGGGGGGGGGGGGGGGGGGGGGGGGGGFG@CFG<EEGGGGFGGGGGGEFGGGGGGGGAFGGGGGGEGGGGGGGCAFGGGGDGGGGGGGGGGGGGGGGGGGGGGGGGG8<EFGGGGGGGGDFEGGGGGDGGGGGFGGGGGGEGGGGGGFGGFGEGGGGGGGGDG77BCFFEEGC><BCGDFGGGDGGGCECEGGGGGGFFFGEEFCCEGGGGGGGGEEFGGGGDGE>CEGDG?FGFCFFC?7BFGGGGGGG5B?FFBD>CC:CFFF=FFFF4962?FAA
@M02526:338:000000000-J69W4:1:1107:24148:11849 1:N:0:ACATCGT+AACACCG
TCCCGCCTACGGGAGGCAGCAGTGAGGAATATTGGTCAATGGAGGCAACTCTGAACCAGCCATGCCGCGTGCAGGATGACGGTCCTATGGATTGTAAACTGCTTTTATACGGGAAGAAAAAGAGTTACGTGTAACTTATTGACGGTACCGTAAGAATAAGGATCGGCTAACTCCGTGCCAGCAGCCGCGGTAATACGGAGGATCCAAGCGTTATCCGGAATCATTGGGTTTAAAGGGTCCGTAGGCGGTCTTATAAGTCAGTGGTGAAAGTTTTTAGCTTAACTAAAAAATTGCCATTGATACTG
+
CCCCCGGGGGGGGGGGGGGGGGGGGGGFGGGGGGGGGGGGGGGGGGGGGGGGGGGGGGGGGGGGGGGGGGGGGGGGGGGGGGGGGGGGGGGGGGGGGGGGGGGGGGGGGGGGGGGGGGGGGGGGFGGGGGGGGGGGGGGGGGGGGGGGGGGGGGGGGGGGGGGGGGGGGGGGGGGGGGGGGGGGGGGGGGGGGGGGFGGGGEGGGGGGGGCGGGGGGGEGGGGGGGGGGGGGG7?FGGGGGGGGFGGGGGGGDFFGGGGFGFGFF:FGFGGFGFGGGGFFFFFGBGGFGBFFFFA>AFBFFFFF)
@M02526:338:000000000-J69W4:1:1107:25354:11850 1:N:0:ACATCGT+AACACCG
CACCCTACGGGACGCAGCAGATCGGAAGAGCACACGTCTGAACTCCAGTCACACATCGTATCTCGTATGCCGTCTTCTGCTTGAAAAAAAAAACTCCTCTTTTTGCGGAAGATACTTACCGTACTCAACAATGAAGTGACTGCTCACTCCGTGCCAGCAACCCCTCTAAAACATACCTCAACAACTTTGTCCGTAATTACTAGGTGTACATTCATCGCATGCTGTACAACAATTTGCAAGTTCAATCCATCTTCTCAACCCATCACCCTCTTTCCACACTTTTTTTCTTAACTAGTCCAAATGAT
+
CCCCC<FFGGGGGGGGGEFGFGGGGDGGGGGGGGGGFGGGFFECFGGGGGFFGGGGGGGG,CFFFGGGGFFGC:FGFFFGGGFCCFA=:>@FE+A:,,:,C,5,4,+C==+8C,5C,,:,+:+B+?DD<D<99,,,C,,C33B<,8,=>3+3>FFCFEC,,5++++,33,>F,7@,,,@@,,32>,?,,@,,62,*6@C9B,,,66?9;;,,,2>21:5*3?+++?;+5A8*2+@E+4++=+++31;C>7+2;7<0++:97*2)**0*8/*0::**<4>.11*08C**2*5/7*)../6*)*0))
@M02526:338:000000000-J69W4:1:1107:23055:11892 1:N:0:ACATCGT+AACACCG
ATAGGCCTACGGGACGCAGCAGTGGGGAATATTGGACAATGGGCGAAAGCCTGATCCAGCAATGCCGCGTGAGTGATGAAGGCCTTAGGGTTGTAAAGCTCTTTTACCCGGGATGATAATGACAGTACCGGGAGAATAAGCTCCGGCTAACTCCGTGCCAGCAGCCGCGGTAATACGGAGGGAGCTAGCGTTGTTCGGAATTACTGGGCGTAAAGCGCACGTAGGCGGCTTTGTAAGTTAGAGGTGAAAGCCTGGAGCTCAACTCCAGAATTGCCTTTAAGACTGCATCGCTTGAATCCAGGAGA
+
CCCCCGGGGGGGGGGGGGGGGGGGGGGGGGGGGGGGGGGGGGGGGGGGGGGGGGGGGGGGGGGGGGGGGGGGGGGGGGGGGGGGGGGGGGGGGGGGGGGGGGGGGGGGGGGGGGGGGGGGGGGGGGGGGGGGGGGGGGGGGGGGGGGGGGGGGGGGGGGGGGGCGGGGGGGGGGGGGGGGGGGGGGGGGGGGGGGGGGGGGGGGGGGGGGGGGGGGGGGGGGGGGGGGGGGGGGGGGGFFFGGGFFFGGGGGGFGGGGGGGGGFFGFGFGGGGGGGGGFF?FFGFGGFFEFFFFBFBFFFBFFF(
@M02526:338:000000000-J69W4:1:1107:17544:11922 1:N:0:ACATCGT+AACACCG
CGACCTACGGGGGGCAGCAGGCTCTTCCGATTAGATACCCCAGTAGTCCACAGATCGGAAGAGCACCCGTCTGAACTCCAGTCACACATCGTATCTCGTATGCCGTCTTCTGCTTGAAAAAAAAAATCCCCAAACACAAACAACTATTTTCTATTATACCACGCCCTCCTACCTACCTACCCCGTAACTCAAAAATTCACACCTTTCCACCATCTATCTCTTTTTTCTCTCATCCCTAGATAGCTCATCAATACATCACGCACAGTCACCCTCCTTCCCTCCAACTCCCAACTAGACTTCTACTT
+
CCCCCGGGGGGGGGGGGGGGGGFGGGGGGGGGGGGGGGGGGGGBFGGGGFGGGGFFGGGGGGGGGG,FGGGGGGGGGGGFGFGCFGGDGGGGG8DFFGGGGGCFGGGGGGGGGE,@FGGGFGGGGE8,38C:**<*=****2**8<9FA<<B:,,7,,?,?>***/8;**2+29+<*++322*/12*A2+++++*2++++<+;*<7@++<:*++2+3+3<300++2++0+3+0<<*0+*+3*++*2*30*++29+:**2**/)))2**0*1>59429*.*.8)2)*2)7;())))).*)/)*/))
@M02526:338:000000000-J69W4:1:1107:13248:11937 1:N:0:ACATCGT+AACACCG
AATCCTACGGGAGGCAGCAGTGAGGAATATTGGTCAATGGGCGCAAGCCTGAACCAGCCAAGTCGCGTGAAGGACGACGGCCCTACGGGTTGTAAACTTCTTTTGTACAGGAATAAAGTGCCTTACGTGTAAGGTTTTGCATGTACTGTACGAATAAGCATCGGCTAACTCCGTGCCAGCAGCCGCGGTAGTACGGAGGATGCAAGCGTTATCCGGATTTATTGGGTTTAAAGGGTGCGCAGGCGGGATGTTAAGTCGGCGGTGAAATTTTGCGGCTCAACCGTAAAAGTGCCTTCGAAACTGGC
+
CCCCCGGGGFCCFC7B;FGCEGDFFDGFGGFGGGGGGDGFGFGGGFGGGGGGGGGGGGGGGGGGGGGGGDGGFGGGGGGGGGGGGGGCF:FGGGGCFFAFFGGGFGGGGGFFGGFGGGEGFGAGGGGGGGGGGGGFGGGGGFGGGGCGFGGGGGGGGGGFFFDGG7FGGGGGGGFGCFGGGGGGGGGGCGGGGGGGGGGGGFGGGGGG8BEGCFGEEGDDC99CGDECEGG7CCGEEEGG5CCGFG<:DGGGD7EFCDCDCDD>FGFC?CF=FDGGCDF?F:>97<>=FFFFFF<??FFFBFFB(
@M02526:338:000000000-J69W4:1:1107:28454:12940 1:N:0:ACATCGT+AACACCG
CCCTACGGGAGGCAGCAGTGGGGAATATTGCACAATGGGCGCAAGCCTGATGCAGCGACGCCGCGTGGGGGATGAAGGCCTTCGGGTTGTAAACTCCTTTCAACCATGACGAAGCGTAAGTGACGGTAGTGGTAGAAGAAGCACCGGCTAACTACGTGCCAGCAGCCGCGGTAATACGTAGGGTGCGAGCGTTGTCCGGAATTACTGGGCGTAAAGAGCTCGTAGGTGGTTTGTCGCGTCGTCTGTGAAATTCCGGGGCTTAACTCCGGGCGTGCAGGCGATACGGGCATAACTTGAGTGCTGTA
+
CCCCCGGGGGGGGGGGGGGFGGGGGGGGGGGGGGFGFGGGGGGGDGGGGGGGGGGGGGGGEEEGGCGGGGGGGGGGGGGGGGGGGGGGGGGGGGCFGGGGGGGGGGGFGGGGGDGCCEFGGGGGGG=<FCFGGGGGGCGGGGGGGGEGGGFGGGGEGGGGGGGGGGGGGGGEGGGGGFC@FGFFGGGG7EEGGEGGGGGEGGGGGGGGGGGEGGGGGFEGFEE85CCCCCCCC:FCFGCE=C=GFFGGCFFGGGGG<DGGGFGFFF@3B3<DGGDC<D@@>EEG)>C3)7)9?4:A<?5?2=*.)
@M02526:338:000000000-J69W4:1:1107:5785:13142 1:N:0:ACATCGT+AACACCG
TTGCCTACGGGGCGCAGCAGTGGGGAATATTGGACAATGGGCGAAAGCCTGATCCAGCCATGCCGCGTGAGTGATGAAGGCCTTAGGGTTGTAAAGCTCTTTCAGTAGGGAAGATAATGACGGTACCCACAGAAGAAGCCCCGGCTAACTTCGTGCCAGCAGCCGCGGTAATACGAAGGGGGCTAGCGTTGTTCGGATTTACTGGGCGTAAAGCGCACGTAGGCGGATTGTTAAGTCAGAGGTGAAATCCTGGAGCTCAACTCCAGAACTGCCTTTGATACTGGCAATCTCGAGTCCGGAAGAGG
+
CCCCCGGGGGGGGGGGGGGGGGGGGGGGGGGGGGGGGGGGGGGGGGGGGGGGGGGGGGGGGGGGGGGGGGGGGGGFGGGGGGGGGGGGGGGGGGGGGGGGGGGGGGGGGGGGGGGGGGGGGGGGGGGGGGGGGGGGGGGGGGGGGGGFGGGGGGGGGGGGGGGGGGGGGGGFGGGGGGGGGGGGGGGGGGGGGGGGGGGGGGGGGGGGGGGGGGGGGGGGGGGGGGGGGGGGGGGGGGFFGGGGFGGGGGGGGGGGGFGCGGGFFG?DFGGGGGGGGGFFFFFFFGGFGFFF@@DFFF>@157??
@M02526:338:000000000-J69W4:1:1107:17263:14317 1:N:0:ACATCGT+AACACCG
GGGCCTACGGGGGACAGCAGTGGGGAATTTTGGACAATGGGCGCAAGCCTGATCCAGCCATTCCGCGTGCAGGATGAAGGCCCTCGGGTTGTAAACTGCTTTTGTACGGAACGAAAAGCTTTGGGTTAATACCCTGAGGTGATGACGGTACCGTAAGAATAAGCACCGGCTAACTACGTGCCAGCAGCCGCGGTAATACGTAGGGTGCAAGCGTTAATCGGAATTACTGGGCGTAAAGCGTGCGCAGGCGGTTTTGTAAGACAGAGGTGAAATCCCCGGGCTCAACCTGGGAACTGCCTTTGTGA
+
CCCCCGGGGGGGGGGGGGGGGGGGGGGGGGGGGGGGGGGGGGGGGGGGGGGGGGGGGGGGGGGGGGGGGGGGGGGGGGGGGGGGGGGEGGGGGGGGGGGGGGGGGGGGGGGGGGGGGGGGGGGGGGGGGGGGGGGGGGGGGGGGGGGGGGGGGGGGGGGGGGGGGGGGGGGGGGGGGGGGGGGGGGGGGGGGGGGGGGGGGGGGGGGGGGDFDEGEGGGGGGGGGGGGGGGGGGGCFFGGGGGGFDDGGGGGGGGGGGFGGGF4.>:CFGGFGGGGGDDFFFFF?GG@FFB@?FF<?FFF<4B:)
@M02526:338:000000000-J69W4:1:1107:4691:14921 1:N:0:ACATCGT+AACACCG
GACCCCTACGGGACGCAGCAGATCGGAAGAGCACACGTCTGAACTCCAGTCACACATCGTATCTCGTATGCCGTCTTCTGCTTGAAAAAAAAAATACTATAATGTGTTAGTACCAAATTCCTCTAGAAGAATATTGATTTTAACATATACATCAGTACCAACTTACTCAATTCCCCCACGACCAGTACTACTTAATATCTGCCGTTCATCCTTTTTTTGTGGTATCACTGTTCTCATAGTTACACTGTCCACTAAGTTGTTATTATTTACAGCTAGGTACTACAATTACAGTTTACACCTGACAC
+
CCCCCGGGGGGGGGGGGGGGGGDGGGGGGGGGGGGGGGGGGGGG9FFGGGGGDGGGFGFFG,CFFGGGGGGGGB@EFGFDEFGG<E<EC@FGEC,,,,,,,<,9<<,,,,,,B,59,EBDC9,,5,,,,,:,,BA,,,A@?@,,5CFF,,A7,,8,8,8<,+@,,C<<,8@,7C,,6++++3+3:739,,7,,3,3E@,,,3,*4*,6,,?,52>98**,,*6,2<++1+++++1+++++4+++*;*++2+++*+0+2+2*+1:++3>*****0***********2*02*,10*-6)*,0,))))
@M02526:338:000000000-J69W4:1:1107:26023:15066 1:N:0:ACATCGT+AACACCG
CTCGTCCCTACGGGACGCAGCAGTGGGGAATATTGGACAATGGGCGCAAGCCTGATCCAGCCATGCCGCGTGAGTGATGAAGGCCTTAGGGTTGTAAAGCTCTTTCACCGGTGAAGATAATGACGGTAACCGGAGAAGAAGCCCCGGCTAACTTCGTGCCAGCAGCCGCGGTAATACGAAGGGGGCTAGCGTTGTTCGGAATTACTGGGCGTAAAGCGCACGTAGGCTGATATTTAAGTCAGGGGTGAAATCCCGGGGCTCAACCCCGGAACTGCCTTTGATACTGGGTATCTTGAGTATGGAAG
+
CCCCCGGGGGGGGGGGGGGGGGGGGGGGGGGGGGGGGGGGGGGGGGGGGGGGGGGGGGGGGGGGGGGGGGGGGGGGGGGGGGGGGGGGGGGGGGGGGGGGFGGGGGGGGGGGGGGGGGGGGGGGGGGGGGGGGGGGGGGGGGGGGGGGGGGGGGGGGFGGGGGGGGGGGGGGGGGGGGGGGGGGGGGGGGGGGGGGGGGGGGGGGGGGCGGGGGGGGGGGGGFGGGGGGGGGGGGGGGGGGGGGFGGGGFGGGGGGGGGCFGGF>GFGFDGGGGGGGGFFFFFGFGFFGFFFFFFFFFDFFF??2
@M02526:338:000000000-J69W4:1:1107:3405:15670 1:N:0:ACATCGT+AACACCG
ACTATGCCTACGGGGGGCAGCAGTGGGGAATTTTGGACAATGGGCGCAAGCCTGATCCAGCCATTCTGCGTGCAGGATGAAGGCCCTCGGGTTGTAAACTGCTTTTGTACGGAACGAAAAGCTTTGGGTTAATACCCTGAGGTGATGACGGTACCGTAAGAATAAGCACCGGCTAACTACGTGCCAGCAGCCGCGGTAATACGTAGGGTGCAAGCGTTAATCGGAATTACTGGGCGTAAAGCGTGCGCAGGCGGTTTTGTAAGACAGAGGTGAAATCCCCGGGCTCAACCTGGGAACTGCCTTTG
+
BBCCCGGGFFGGGGGGGGGGGGFEFGGGGGGFFGGGGGGGEGGGGGGGGGGGGGGFGGEGFGGFGGGGFGGGFGGGGFGGGGGGFCGGGGGGGGGGGGFEGGGGFGGGGFGGGGGGGGGGGGFFGGGG*<FGFEFBFGFGGGEGGGGGGGGGGFGGGGGGGGGGGGGGGGGGGCEFFEFGGGGGFGGGGGGGGGGGEGGFGGFAFGGGFEEGGGGEE=EGGFGGGGGGGCCFGGFECCGGGGGEEDGEGGGGGG:>CGFGGGGFFGFGFGGGGGGCFF6@BFFG5CFFF@FFFFFFFF?F:@4>A
@M02526:338:000000000-J69W4:1:1107:16306:16343 1:N:0:ACATCGT+AACACCG
AGGACCTACGGGAGGCAGCAGTAAGGAATATTGGTCAATGGACGCAAGTCTGAACCAGCCATGCCGCGTGGAGGATGAAGGTCCTCTGGATTGTAAACTTCTTTTATCTGGGACGAAACACTCCTTTTCTAAGGGGCCTGACGGTACCAGATGAATAAGCACCGGCTAACTCCGTGCCAGCAGCCGCGGTAATACGGAGGGTGCAAGCGTTATCCGGATTCACTGGGTTTAAAGGGTGCGTAGGTGGGTATGTAAGTCAGAGGTGAAATCCCCGAGCTTAACTTGGGAACTGCCTTTGATACTAT
+
CCCCCGGGGGGGGGGDGGGGGGGFFGGGGGGGGGEGGGGGGGGGGGGEFFGEFFGGGGFGGGEFGEGGGGGGGGGCGGGGGFFFDFFGGGGGGGGGFGGGGGGGGGGGGFGDFFGFGGGGGGGGGGGF9FF9EGGGGGGGGGGGGGGGFGFFDCFCFFGFGGGGGGDGGGACAFFGDFGC7FGG:@FEGGGDECFGDEEGGCFGGF@ECCGGC9@EGGGGGFFGGDGGGGGG9EGGFGGGGDGDFGGGD*8CFFGFCGGGGGF?>GFDFGDFC<C3EDFFFFFGF77@<>7FFFFFFFFF>F?45
@M02526:338:000000000-J69W4:1:1107:25817:17135 1:N:0:CCATCGT+AACACCG
CCCTACGGGGCGCAGCAGTGGGGAATATTGCACAATGGGCGAAAGCCTGATGCAGCAACGCCGCGTGAGTGATGAAGGCCTTCGGGTCGTAAAGCTCTTTGATTAGGGATGATAATGTGAGTATTTAAAAAACAAGCTTCTGCTGACTACGTCACAATAACCGCCGGATTACGTAGGTGCCGCACGCTGTGCGGAATTACTGGTGGAAAAGTTTATCGGGATTACTTTGCATAAAGGCGGCGAAATCGCGTTGCTAAACTCGGGAAGTAATGCCCAAGCTGGACCTGTGGAGTGCAGTAAAGAAA
+
9CCCCGGGGF+FFGGGGGGGGGGGGGGGGGFFGGGGGGFFGGGGGGGGGGGAFGGG<F<FGGGGGGGCGGGGCGGGGG8FGGGGGCFEG4FFGGGFFGDG<@F,,EFGG8FF,,<,<,,,,<C?,,,,555+8,,3>,,383=,,,,:3DCF,+8@,,@,,@*@*>***5?F<4<<*?,33<4*44***4++***=*+++5BF78/*3<*3+2++3+***/*0++<+0+00+++0<+****1*:)9***)*/1*<*::+**95))))0*2*0*2CC:*)0/))*)2*12.8)0749)*)/-*/,(
@M02526:338:000000000-J69W4:1:1107:20437:18587 1:N:0:ACATCGT+AGCACCG
CCCCCTACGGGAGGCAGCAGTGAGGAATATTGGTCAATGGGCGCAAGCCTGAACCAGCCAAGTCGCGTGAAGGACGACGGCCCTACGGGTTGTAAACTTCTTTTGTACAGGAATAAAGTGCCTTACGTGTAAGGTTTTGCATGTACTGTACGAATAAGCATCGGCTAACTCCGTGCCAGCAGCCGCGGTAATACGGAGGATGCAAGCGTTATCCGGATTTATTGGGTTTAAAGGGTGCGCAGGCGGGATGTTAAGTCGGCGGTGAAATTTTGCGGCTCAACCGTAAAAGTGCCTTCGAAACTGGC
+
CCCCCGGGGGGGGGGGGGGGGGGGGFGGGGGGGGGGGGGGGGGGGGGGGGGGGGGGGGGGGGGGGGGGGGGGGGGGGGGGGGGGGGGGGGGGGGGGGGGGGGGGGGGGGGGGGGGGGGGGGGGGGGGGGGGGGGGGGGGGGGGGGGGGGGGFGGGGGGGGGGGGGGGGGGGGGGGGGGGGGGGGGGGGGGGGFGGGGGGGGGGGGGGGGGGGGGGGEGGFGGGGGGGGGGDGGGCGGGDGEGEEFGGCDGGGGGGGGGGGGGGFFG?GFGGGGGGGEGFFFFFC:DGF7?4FBFF>8FFE6FFF4
@M02526:338:000000000-J69W4:1:1107:8609:20113 1:N:0:ACATCGT+AACACCG
ACCTACGGGAGGCAGCAGTGGGGAATATTGGACAATGGGCGCAAGCCTGATCCAGCCATGCCGCGTGAGTGATGAAGGCCCTAGGGTTGTAAAGCTCTTTCACCGGTGAAGATAATGACGGTAACCGGAGAAGAAGCCCCGGCTAACTTCGTGCCAGCAGCCGCGGTAATACGAAGGGGGCTAGCGTTGTTCGGAATTACTGGGCGTAAAGCGCACGTAGGCGGGTATTTAAGTCAGGGGTGAAATCCCGGAGCTCAACTCCGGAACTGCCTTTGATACTGGGTACCTAGAGTATGGAAGAGGTA
+
CCCCCGGGGGGGGGGGGGCGGGGGGDFGGGGGGGGGGGGGGGGGGGGGGGGGGGGGGGGGGGGGGEGGGGGGGGGGGGGGGG8FGGGGGGGGGGGCGFGGGGGGGGDGGGGGGGGGGGGGGGGGGGGGGGGGGGGGGGGGGGGGGGGGGGGGGGGGGGGGGGGGGGFECGGGGGGGGGGGGGGGGGGGGGGGGGEGGGGGGGGGGGGGGGGGGGGGGGGGEGGGGEGGGGGGGGGGGGGGGGGGFGGGGGGGGGGGGGGGGGGFFGFGFGGFFGGGGGFFFFFGFGGFGFFFFFFFFFFFBFF:2
@M02526:338:000000000-J69W4:1:1107:26294:20320 1:N:0:ACATCGT+AACACCG
GCGCCCCTACGGGAGGCAGCAGTCACATTAGAAACCCGAGTAGTCCACGCCAGATCGGAAGAGCACACGTCTGAACTCCAGTCACACATCGTATCTCGTATGCCGTCTTCTGCTTGAAAAAAAAAAAACTAAGGAGCACGCCCTGGATACCTACCAGCCAGCCCCCGAAGACATATGGAGATGGCGTGCGCTGTCTTGATTTCTTGGACAGTAAGGGTGCGTAGCCGGTCTTTTCAGTGCGAAGTATAATATTCGCGCCCCCATAGATTCTTTTAATTCTAACTGGCAATCTTACATGAAGGGTG
+
BC@@CGGGGGGGGGGGGGGGGGGFGFFGGGFF9FGFGGGG<EF,CEFFGGGECGFGGCFGCFGGGGGGGG@CDAECFCCFFFGGGDED=FGFFFGFGGD=4E<FCG:A4,9FDB<=8FFE,@@+++@+3B,5<,C,3+3+++++,+3@C,,@9D,:<CC<,@**53**1**6,@F,2,<F,2,,=F*******4+2++5+5;,2>+5+5+*43C++33*/:C*:*<*/***+03+<2:++****)**+*:3+22*5))*))1)))***0*2:*226+29***/0**7)*/)8**-6)*)*))).(
@M02526:338:000000000-J69W4:1:1107:17520:24298 1:N:0:ACATCGT+AACACCG
GCGCGCCTACGGGACGCAGCAGTGGGGAATATTGCACAATGGAGGAAACTCTGATGCAGCGACGCCGCGTGAGTGAAGAAGGTCTTCGGATCGTAAAACTCTGTCCTTGGTGAAGAAAGAAATGACGGTAGCCAAGGAGGAAGCCCCGGCTAACTACGTGCCAGCAGCCGCGGTAATACGTAGGGGGCGAGCGTTGTCCGGATTTACTGGGCGTAAAGGGTGAGTAGGCGGTAATATGTGTCCGATGTAAAAGGCTAAGGCTTAACCATAGTTAGCATTTGAAACTGTGTTACTTGAGTGCAGGG
+
CCCCCGGGGGGGGGGGGGGGGGGGGGGGGGGGGGGGGGGGGGGGGGGGGGGGGGGGGGGGGGGGGGGGGGGGGGGGGGGGGGGGGGGGGGGGGGGGGGGGGGGGGGGGGGDDGGGGGGFGGGGGGGGGGGGGGGFCGGGGGGGGGGGGGGGGGGGGGGGDFGGGGGGGGGGGGGGGDAFFCEFEGGEGGGGGGGGGGGGGGEGGGGGGGGGDEEGGGGGGGGDG9EFEGEGGEEGCCGGGGF+:5DDGGGGGGDGCCFFFGGDFFFFG@FFGCGGFCFFFFFFCFGGFFFFFBFFBFFAFDBF?2
@M02526:338:000000000-J69W4:1:1108:18782:2511 1:N:0:ACATCGT+AACACCG
AAGCCTACGGGGGGCAGCAGTCACATTAGAAACCCCAGTAGTCCGCTCAGATCGGAAGAGCACACGTCTGAACTCCAGTCACACATCGTATCTCGTATGCCGTCTTCTGCTTGAAAAAAAAAATAATTTTATAATCTACCACTCTAACTTTCCCCAACCCCCCACCTATCCCTAACTTCGTTCCATCACCCACCCTAATACATACGTACCAACATTTGACCTCAAGTCTTTGTCATACACCCCGCTAACGTCGTTCTTTTAGTCTGATACAACCGCCCATCGCGCCACCTTCGTGTGTCCTTTAC
+
CCCCCGGGGGGGGGGGGGGGGGFGGGGGFGFEGGGGGGGGGFGGGGGGGGFFGGGDGGGGGGGFGGGGGGGGGGGFGGGGGDDFDFGGFG=FGFGEGGGGAFEGFFGFDGGGGFGGAFGDGC:<,3@,,,<<,,,,,<,88,,2,8?C,,2,2,+,1C<7**/18;*++3+3@+:;++<2@F>?9+0+<***;CC***++3++++2<+*;:+*2*+3+++<+++0+2+0+++3<+++30**))/1))20*2*)1*)*03**)1*0/0*00***01)/))))))))))./)/(0(0((*.*)*/))
@M02526:338:000000000-J69W4:1:1108:17837:2967 1:N:0:ACATCGT+AACACCG
GCCTACGGGAGGCAGCAGTGGGGAATATTGGACAATGGGCGAAAGCCTGATCCAGCAATGCCGCGTGAGTGATGAAGGCCTTAGGGTTGTAAAGCTCTTTTACCCGGGATGATAATGACAGTACCGGGAGAATAAGCTCCGGCTAACTCCGTGCCAGCAGCCGCGGTAATACGGAGGGAGCTAGCGTTGTTCGGAATTACTGGGCGTAAAGCGCACGTAGGCGGCTTTGTAAGTTAGAGGTGAAAGCCTGGAGCTCAACTCCAGAATTGCCTTTAAGACTGCATCGCTTGAATCCAGGAGAGGTG
+
CCCCCGGGGGGGGGGGGGGGGGGGGGGGGGGGGGGGGGGGGGGGGGGGGGGGGGGGGGGGGGGGGEGGGGGGGGGGGGGGGGFEGGGGGGGGGGGGGGGGGGGGGGGG@FGGGGGGGGGGGGGFGFGGGFGGFGGGGFGGGGGGGGGFGDFGFGGGGG<FGGEGGGEGGGGCFG:FFGEFGGFGGGCEEGGFGGGGGGGFCGGGGGGGGFF:C>8EEGGGGGGEEGDC?99EGEFGG9FGGGDGGGGGGGGGGGFFGGF4DFFF7@FFFGFGCFCFGGF?FFFGGCEFD37294@?BFFB65B::
@M02526:338:000000000-J69W4:1:1108:15710:4093 1:N:0:ACATCGT+AACACCG
GCCTACGGGAGGCAGCAGTGGGGAATATTGGACAATGGGCGCAAGCCTGATCCAGCCATGCCGCGTGAGTGATGAAGGCCTTAGGGTTGTAAAGCTCTTTCACCGGTGAAGATAATGACGGTAACCGGAGAAGAAGCCCCGGCTAACTTCGTGCCAGCAGCCGCGGTAATACGAAGGGGGCTAGCGTTGTTCGGAATTACTGGGCGTAAAGCGCACGTAGGCGGACATTTAAGTCAGGGGTGAAATCCCGGGGCTCAACCTCGGAACTGCCTTTGATACTGGGTGTCTTGAGTATGGAAGAGGTC
+
CCCCCGGGEGGGDGGGGGGGGGGGFFGGGGGFGGGGGGGGGGGGGGFGGGGGGGGGGGGGGGGGGGGGGGGGGGGGGGGGGGDGGGGGGGFGFGGGGGGGGGGGGGGGGGGGGGGGGGGGGGCEFGGGGGGGGG8FGGGGGGGGGFGGAEEGGGGGGGGGGGGGGGGGFGGFGFGGGGGGGG@FGGGGGEFGEEGG>FCCFFFFGGGGGGGGGGGGGGGGGGGGGGGGGGGGGGGGGGCGGGGGFCGGGDGGDGGFGGFFCFEFC:>:@FFGGFGGGG?BF:FCCCF?FFF>FFFAF>4)(2::(
@M02526:338:000000000-J69W4:1:1108:15114:4942 1:N:0:ACATCGT+AACACCG
TGCCTACGGGAGGCAGCAGTGAGGAATATTGGTCAATGGACGGAAGTCTGAACCAGCCATGCCGCGTGAAGGATGAAGGCGTTCTGCGTTGTAAACTTCTTTTATTTGAGAAGAAACCACTGATTTCTATTAGTGTTGACGGTATCAGATGAATAAGCACCGGCTAACGCCGTGCCAGCAGCCGCGGTAATACGGAGGGTGCAAGCGTTATCCGGGTTTACTGGGTTTAAAGGGTGTGTAGGCGGACTTTTAAGTCAGGGGTGAAATCTCCGAGCTCAACTCGGAAACTGCCTTTGATACTATTA
+
-66ACEG;@+BFGFCFGGG<@-CFC,CFFG<EFEFGCF<@FFE;8@6@CCFE@CCFG8@@FFGGGEC@,CFGG@FGGG<,C8CFG<FG,B4C59F??CFG9E,,B?F5?=CA?FBF<AFB,B,,CF<AF<<FBAFAAEFA=FFDFFFCFAD?FEC9DG<3<C=:=BFF+><>>F:FFF:3@CFEGGGCC8@;>E7BCG**/*?+?===EEF,@FE*=E5E?99CF:B58E:CCE*A/:F7FFDC<5C*7C+C<*+17:C)7.;34BF?97B3)75DCC@4//>77*>:FBF1FB?<)*-/5C?4)
@M02526:338:000000000-J69W4:1:1108:13109:6619 1:N:0:ACATCGT+AACACCG
GCCTACGGGGGGCAGCAGTGGGGAATTTTGGACAATGGGCGCAAGCCTGATCCAGCCATTCCGCGTGCAGGATGAAGGCCCTCGGGTTGTAAACTGCTTTTGTACGGAACGAAAAGCTTTGGGTTAATACCCTGAGGTGATGACGGTACCGTAAGAATAAGCACCGGCTAACTACGTGCCAGCAGCCGCGGTAATACGTAGGGTGCAAGCGTTAATCGGAATTACTGGGCGTAAAGCGCGCGCAGGCGGTTTTGTAAGACAGAGGTGAAATCCCCGGGCTCAACCTGGGAACTGCCTTTGTGACT
+
CCCCCGGGGGGGGGGGGGGGGGGGGGGGGGGGGGGGGGGGGGGGGGGGGGGGGGGGGGGGGGGGGGGGGGGGGGGGGGGGGGGGGGGGGGGGGGGGGGGGGGGGGGGGGGGGGGGGGGGGGGGGGGGGGGGGGGGGGGGGGGGGGGGGGGGGGGGGGGGGGGGGGGGGGGGGGGGGGGGGGGGGGGGGGGGGGGGGGGFGGGGGGGGGGGGGGGGGGGGGGGGGGGGGGGGGGGGGGGGGGGGGGGGGGDECFGG*?FFFFFFFGFFFFGFGFFGGGGFFFFFGGGFFGFFBFFFFFGFFBFFFA
@M02526:338:000000000-J69W4:1:1108:26531:8318 1:N:0:ACATCGT+AACACCG
ATCCTACGGGACGCAGCAGATCGGAAGAGCACACGTCTGAACTCCAGTCACACATCGTATCTCGTATGCCGTCTTCTGCTTGAAAAAAAAAAACTCTGTTATAAGTGAAGAACATATGGGTAAGTAACTGTGCACATCTTGTCGGTACCTAATCAGAAAGCCCCAGCTAACTACCTGCCCGCGGCCTCTTTAATACGTAGGTGGCCAGCGTTATCCGGAATTATTGTACGTAGAGCGCGCGTAGGCTGTTTTTTAAGTCTGATGTTAAAGCCCCCGGCTCCACCGTGTGGGGTCGTTGAAAACTG
+
A6A<<EEFFCCFCEGDG9EGF9C@;7@,6CCFFE@F@A@9F@,EFCAFFFGGGG8FC@E,CCFFF7FF,6@F+C,C9CFFG9C=E69@+@FG@CCEF,CE?E,,,<@?,,,,4BEF99,,:?F,C,FCD,C,CEG,A5CD<,,+868+C,=FG,@F,BF:,,+8++@BFFEE9F,3,@<,65**4>*,,,222;@;8,4:*?:*=,:*3*3C*<;,:*=:C6;;C+++1*<+*:+3>E*)*97=C9*:9C9:DGC:FC7***17**17*:6**)9)/).5)))21170*))4),.(42(/4:F:4
@M02526:338:000000000-J69W4:1:1108:28251:8630 1:N:0:ACATCGT+AACACCG
AATTCCTACGGGACGCAGCAGATCGGAAGAGCACACGTCTGAACTCCAGTCACACATCGTATCTCGTATGCCGTCTTCTGCTTGAAAAAAAAAAAAAAAGCAAACATAAAACGAGCACACACCTGCGATGCACAGAACAGCAGAAGGGCGAGCCAATATCGAGGAACACCCAGCAATCGATAGGATTATATGAGATTAATAAAAAGTGAGAAAGGGTAATACACAACTACTGCACAGCAAACAGTGATGTGATATATCGAACGCCACGCGATACAAGATACAGACGATACTCATGGAACTGTGGA
+
CCCCCGGGGGGGGGGGGGGGGGGGGGGGGGGGGGGGGGGGGGGGGGGGGGGGGGGGGGGGGFFGGGGGGGGGGDGGGGGGGGGGGGGGGGGGGG@+84+8,8,8:,,:,,:,+++++,,,+++,,,+3+++,,:,33,,,,3,8,,,*8*****,,6,87:***1,,,3***,*+5,,1+4**5+++2+5++25+,2+3,+++++43+++0+*+**2<++03++:*;+++2++3++0***3*/***2+**++2*3****.07))/))))171*0**9*/******)))*.*)*)/).*.))*1(.
@M02526:338:000000000-J69W4:1:1108:17033:10983 1:N:0:ACATCGT+AACACCG
CTGAGGCCTACGGGGGGCAGCAGTGAGGAATATTGGTCAATGGGCGAAAGCCTGAACCAGCCATGCCGCGTGCAGGAAGACGGTCCTATGGATTGTAAACTGCTTTTATTTGGGAATAAACTCTGATACGTGTATCAGCCTGAAGGTACCAAATGAATAAGCACCGGCTAACTCCGTGCCAGCAGCCGCGGTAATACGGAGGGTGCAAGCGTTATCCGGAATCATTGGGTTTAAAGGGTCCGCAGGCGGTCTTATAAGTCAGTGGTGAAAGCCTACAGCTCAACTGTAGAACTGCCATTGATACT
+
CCCCCFGGGGGGGGGCGGGGGGGGGGGGGGGGGGGGGGGGGGGGGGGGGGGGGGGGGGGGGGGDGGGGGGGGGGGGGGGGGGGGGGGGGGFGGGGGGGGGGGGGGGGGGGGGGGGGGGGGGGGGGGFGGGGGGGGGGGGGGGGGFGGGGGGGGGGGGGGGGGGGGGGGGEGGGGGGGGGGGGGGGGGGGGGGGGGGGGGGGGGGGGGGGGGGD8FEGGGGGGGGGGGGGGDGGGGGGGGGGGGGGGCGD9EGGGEFGGGB>BFFDFFFFGFGGFGGGGF)9F@FG6F?FFFFF?F0::>F>GFFD
@M02526:338:000000000-J69W4:1:1108:20323:11012 1:N:0:ACATCGT+AACACCG
ATACCCTACGGGACGCAGCAGATCGGAAGAGCACACGTCTGAACTCCAGTCACACATCGTATCTCGTATGCCGTCTTCTGCTTGAAAAAAAAAACAAAACTTTCAACACCATATCTCTTTTCTCTCGCATCCATTAAGAACCCATCCACACATCGTCATCACACCTTTCAGAACTCCCATCACCCTGTCGATCTCCTATTCTTTCTTCTTCTTTCAAAAACACAAAACCAGCCTTAGCACACCTCTTCACCACTCTCCCCACCTCCCCTATTATTACTCACATCTCCAACCCACTCTGCCCCTAC
+
CCCCCGGGGGGGGGGGGGGGGGGCFGGGGGGFGGGGGGGGGGEEEEEFGGGGGGGGFGEFC,CFFGGGGGGGGCFGGDFFFGGGGEGGGGGGG7+:4BAE,,5A<<,,8+:C,AEEEF<<,,,<8<8B:BC8B9A<,,,:B,+3,,:,,33=DF88@F,,,:7@+,,,@38,,3,8C,,3@:DF,*,6>**1>D9,?,>,=,,,,,2@CA?,+79;,,1*/,,,*,43*3****++++1*****/0+22*++*0096**0207)/0.84*/*2*2*2***0)**2****))(.452)*,*.5)((
@M02526:338:000000000-J69W4:1:1108:9358:11165 1:N:0:ACATCGT+AACACCG
TCAGCCTACGGGGGGCAGCAGTGGGGAATATTGGACAATGGGCGCAAGCCTGATCCAGCCATGCCGCGTGAGTGATGAAGGCCCTAGGGTTGTAAAGCTCTTTCACCGGTGAAGATAATGACGGTAACCGGAGAAGAAGCCCCGGCTAACTTCGTGCCAGCAGCCGCGGTAATACGAAGGGGGCTAGCGTTGTTCGGAATTACTGGGCGTAAAGCGCACGTAGGCGGGTATTTAAGTCAGGGGTGAAATCCCGGAGCTCAACTCCGGAACTGCCTTTGATACTGGGTACCTAGAGTATGGAAGAG
+
CCCCCGGGGGGGGGGGGGGGGGGGGGGGGGGGGGGGGGGGGGGGGGGGGGGGGGGGGGGGGGGGGGGGGGGGGGGGGGGGGGGGGGGGGGGGGGGGGGGGGGGGGGGGGGGGGGGGGGGGGGGGGGGGGGGGGGGGFFGGGGGGGGGGGGGGGGGGGGGGGGGGGGGGEGGGGCGGFFEGGGGGGGFGGGGGGGGDGGGGGFCGGGFGEGEGFGGGEGGGGGGGGGGGGEGGGGGGGGGFFGDGGGFGGGGGGG5>GGGFGFFFGFEFFGFGGFGGGGFFFFFGDDFFGFFAF>FFFGFFAG??B
@M02526:338:000000000-J69W4:1:1108:3345:11396 1:N:0:ACATCGT+AACACCG
GTAGCCTACGGGAGGCAGCAGTAAGGAATATTGGTCAATGGACGCAAGTCTGAACCAGCCATGCCGCGTGGAGGATGAAGGTCCTCTGGATTGTAAACTTCTTTTATCTGGGACGAAACACTCCTTTTCTAAGGGGCCTGACGGTACCAGATGAATAAGCACCGGCTAACTCCGTGCCAGCAGCCGCGGTAATACGGAGGGTGCAAGCGTTATCCGGATTCACTGGGTTTAAAGGGTGCGTAGGTGGGTATGTAAGTCAGAGGTGAAATCCCCGAGCTTAACTTGGGAACTGCCTTTGATACTAT
+
CCCCCGGGFGGGGGGGGGGGGGGGGGGGGGFGGGAFFFEGGFFGGGGGFGFGGGGGGGGGGGGGGGGGGGGGGGGFGGGGGFGFGGGGGGGGGGGGGGGFGGGG9FFEFFGGGGGGGGGFGGGGGCEGGGGGGGGGGGGGGGGGGGFGFGGFGGGGGGGEGFGGGGGGGGGGGEFGGGGGGGGGGGGGGGGGGGGGEEGGGCGDF<E@EGEGFGGGGGGCGGC<CGGCEEGGGGGGC*8CADGGFGGGGFEGGGGFGGGFGFFFGFFFFF46D@GGGGFFFFBGGGFFGFFDF07<>GFFFFFB)
@M02526:338:000000000-J69W4:1:1108:17857:12344 1:N:0:ACATCGT+AACACCG
ACCCCTACGGGACGCAGCAGATGGAAGAGCACACGTCTGAACTCCAGTCACACATCGTATCTCGTATGCCGTCTTCTGCTTGAAAAAAAAAAAAACCCAAACCACCTCTCCACTATTCACTACACATACTACCAACCCCCCTTCACACTCCCTCCCCCCCCCCCCCCTCCTTCCTCCTTATCTCCCTCTTTTCTACTTCACCTTCCTTCACCCTACCTTACACCTCCCGACCCTCCATCTCCCCCCTTCCACCTCTCTCCCCCGTGCCTCACCCCCTCCCCTCACCTCTGTCGCCCTCTTCTCTT
+
CCCCCGGGGGGGGGGGGGGGGGGGGGGGGGGGGGGGGGGGGGGGGGGGGGGGGGGGGFGCFFGGGGGGGGGGGGGGGFGFDFFEGGGGDGGG:+64++++,:B,+4,,,,:,,,:,,5,,,,,5,,,5A,,<=<,++8B=C+,,8,,,,,:>,,<C**>57**4=7*8*8*+2*3<8*+++3+++*2:*++++++0+++++2++0*++0+++/*2*72++0++****2*********2+*+***)))*2*0+**;*>*<)08))*)))*0)*1)11)*.))))**1*.*)*.0()((1,*)*0))
@M02526:338:000000000-J69W4:1:1108:22517:13652 1:N:0:ACATCGT+AACACCG
AACCTACGGGAGGCAGCAGTGAGGAATATTGGTCAATGGGCGCAAGCCTGAACCAGCCAAGTCGCGTGAAGGACGACGGCCCTACGGGTTGTAAACTTCTTTTGTACAGGAATAAAGTGCCTTACGTGTAAGGTTTTGCATGTACTGTACGAATAAGCATCGGCTAACTCCGTGCCAGCAGCCGCGGTAATACGGAGGATGCAAGCGTTATCCGGATTTATTGGGTTTAAAGGGTGCGCAGGCGGGATGTTAAGTCGGCGGTGAAATTTTGCGGCTCAACCGTAAAAGTGCCTTCGAAACTGGCA
+
CCCCCGGGGGGGGGGGGGGGGGGGGGGGGGGGGGGGGGGGGGGGGGGGGGGGGGGGGGGGGGGGGGGGGGGGGGGGGGGGGGGGGGGGGGGGGGGGGGGGGGGGGGGGGGGGGGGGGGGGGGGGGGGGGGGGGGGGGGGGGGGGGGGGGGGGGGGGGGGGGGGGGGFGGGGGGGGGGGGGGGGGGGGGGGGGGGGGGGGGGGGGGGGGGGGGGGGFEGGGGGGGGGGGGGGGGGGGGGGGGGGGGGDGGGGGGGGFGGGFGFFFFFFFFGFGGFGGGFFFFFFGDF?BFFFFFFFFFGBBAGFF7
@M02526:338:000000000-J69W4:1:1108:21747:16810 1:N:0:ACATCGT+AACACCG
AAGGCCTACGGGGGGCAGCAGTGAGGAATCTTCCACAATGGGCGAAAGCCTGATGGAGCAACGCCGCGTGAAGGATGAAGGCCTTAGGGTTGTAAACTTCTTTTATGAGTGAAGAATATGACGGTAACTCATGAATAAGCACCGGCTAACTACGTGCCAGCAGCCGCGGTCATACGTAGGGTGCAAGCATTATCCGGAGTGACTGGGCGTAAAGAGTTGCGTAGGCGGTTATATAAGCGAATAGTGAAATCTGGGGGCTCAACCTTACAGACTATTGTTCGAACTGTATAACTCGAGAATGGTAG
+
CCCCCGGGGGGGGGGGGGGGGGGGGGGGGGGGGGGGGGGGGGGGGGGGGGGGGGGGGGGGGGGGGGGGGGGGGGGGGGFGGGGGGGGGGGGGGGGGGGGGGGGGGGGGGGGGGGGGGGGGGFGCFGGFEFGGGFFGGGGGGGGGGGGGGGFGGGGGGGGGGFFGGGGGGEGEFCFGGFGCEFCEFDGGGGGFG?<CGGGGFFGGGGGGGGGEFGGGGGGGGGGGG6EGGEEGGGGGGGGGGGGGGGGGGGGGGGFEGGGFGFF@FF4@FFFG<FDDGGFFF4FGGGFBCFFAFAF?B73/44=<<
@M02526:338:000000000-J69W4:1:1108:5423:18212 1:N:0:ACATCGT+AACACCG
CCGTCCTACGGGGGGCAGCAGTGAGGAATATTGGACAATGGGTGAAAGCCTGATCCAGCCATCCCGCGTGAAGGATTAAGGAACTATGGTTTGTAAACTCCTTTTGTACAGGGATAAACTTACTCTCGTGAGGGTAGCTGAAGGTACTGTACGAATAAGCACCGGCTAACTCCGTGCCAGCAGCCGCGGTAATACGGAGGGTGCAAGCGTTATCCGGATTTATTGGGTTTAAAGGGTCCGTAGGCGGATCTATAAGTCTGTGTTGAAATCTCACAGCTTAACTATGAAACTGCCATTGATACTGT
+
<ACCCGEGGDGGE@FGGCFG@FCGGGFEGGGGA9?FCFG9?FFGFGGGGGGGDGFG<FFCD,<FGEGGGGCGGGGFGGDDG9,,:>DGGFFGEGGGAEF,>F9FC,DFF==BFGGEGEC,>=FG;@FCC,3<F:F:FGCAF9F:F9FCFFGFC*,=BCCG?:FGGGGGG@2FC<F:7<CF:68FFGGGEGG5<FFGGGGDGEE*<+<*;;CG<C7*28C*3<CGG+*:AE+99CG57:*9EGGD4CC55C9+::C@CG+/:7/596*9420>:*0*5*9*96@:C7@F07@A4,?AFF2?ACB26
@M02526:338:000000000-J69W4:1:1108:25866:18586 1:N:0:ACATCGT+AACACCG
GGCACCCTACGGGAGGCAGCAGTGAGGAATATTGGTCAATGGGCGCAAGCCTGAACCAGCCAAGTCGCGTGAAGGACGACGGCCCTACGGGTTGTAAACTTCTTTTGTACAGGAATAAAGTGCCTTACGTGTAAGGTTTTGCATGTACTGTACGAATAAGCATCGGCTAACTCCGTGCCAGCAGCCGCGGTAATACGGAGGATGCAAGCGTTATCCGGATTTATTGGGTTTAAAGGGTGCGCAGGCGGGCTGTTAAGTCGGCGGCGAAATTTTGTGGCTCAACCGTAAAAGTGCCTTCGAAACTG
+
@BC@CFFFGFGGFFEGGGGGCGEFEGGGGGFGFFGEGGECFFGGCCG@7EGDGGGGGFGFFGGGGFGGGGGGGGGGFFGEGECFDGGGGGGGEECFGFGGGCFGFEEE?EFGGGGFFCFGEFFDFACEGFFFFDC85C<DFFCFGEGA@DFGGFE<DFFGFGDFGGGGEGFGAFEFG75>FFGGGGEGDEGC8@;F8E8<88CG8:+?@5;*1*5258=E=FG+>C:8EE><EGGFDCE:ED35C)>GG)8CG4<67:@>5>3:7DB3;CF>C40*97;?F??GGD)7*9=<F94<4*3)3C))6
@M02526:338:000000000-J69W4:1:1108:3415:19017 1:N:0:ACATCGT+AACACCG
GGATTGCCTACGGGAGGCAGCAGTAAGAAATATTGGTCAATGGGCGGAAGCCTGAACCAGCCATGCCGCGTGCAGGATGACTGCCCGATGGGTTGTAAACTGCTGTTGTCCAGGAATAAACCTAAATACGCGTATGTAGCTGAAGGTACTGGAAGAATAAGGATCGGCTAACTCCGTGCCAGCAGCCGCGGTAATACGGAGGATCCGAGCGTTATCCGGATGAATTGGGGTGAAAGGGTGCGTAGGCGGCCTGTTAAGTCAGGGGTGAAATACGGTGGCGCAACCATCGCAGTGCCTTTGATACC
+
BCCC@FF9<@CF;@CC@@FC;EC<-6@,CFFDF<EE<<;C,EGG@C@EFG8CEFF8,:FECD8,C@FGCFFC,:CE:C:FFFF8FC,++8?FFF7?,ABGGF9C,E@C=5EFFFGGBA?D,8FFFGG<FDFEG7=,CCBDAF?>,3B3,CBFF=FFFGGFFFF,@FBF++@<;,@>>F*33@CDGGCC7>E:8=EFC8*<=*C?+23*8:8*:*:,+*3A**+0<CC8881*;+:<=C*917//CC455C**1?:BCC31:95>77<)1*1C>FCF<DF))08D4<=@C3)8<?=<)*)9676-)
@M02526:338:000000000-J69W4:1:1108:20345:23878 1:N:0:ACATCGT+AACACCG
TCCTACGGGGGGCAGCAGCGGGGAATATTGGACAATGGGCGAAAGCCTGATCCAGCAATGCCGCGTGAGTGATGAAGGCCTTAGGGTTGTAAAGCTCTTTTACCCGGGATGATAATGACAGTACCGGGAGAATAAGCTCCGGCTAACTCCGTGCCAGCAGCCGCGGTAATACGGAGGGAGCTAGCGTTGTTCGGAATTACTGGGCGTAAAGCGCACGTAGGCGGCTTTGTAAGTTAGAGGTGAAAGCCTGGAGCTCAACTCCAGAATTGCCTTTAAGACTGCATCGCTTGAATCCAGGAGTGGTG
+
CCCCCGGGGGGGGGGGGGGEGGGGGGGGGGGFGGGGGGGGGGGGGGGGGGGGGGGGGGGGGGGEFFGCFFGGGGGGFGFGGGFFGGGGGGGGGGFFFGGGGGFFCFEGGCCEFGGGFC<FGGGFGGGGGGGGGGGGGGGGGGGGGGGGFGGEFEGGGGGGFGGGGGEGGCE9CEGGGGEGGG?FGGCEGEGFGGGEGCFFEFFGGGGGGGG?DEGG>@FGD+8>EEGFEFFCGGGGGGCCFGGFGGGCFFFGGGF?CF;@FFFF=?FFFGBGGFFGGG4FF44?:C@>DFF?=9:<BF?3(95-2
@M02526:338:000000000-J69W4:1:1109:7908:2346 1:N:0:ACATCGT+AACACCG
GGGTACCCTACGGGAGGCAGCAGTGGGGAATTTTGGACAATGGGCGCAAGCCTGATCCAGCCATTCCGCGTGCAGGATGAAGGCCCTCGGGTTGTAAACTGCTTTTGTACGGAACGAAAAGCTTTGGGTTAATACCCTGAGGTGATGACGGTACCGTAAGAATAAGCACCGGCTAACTACGTGCCAGCAGCCGCGGTAATACGTAGGGTGCAAGCGTTAATCGGAATTACTGGGCGTAAAGCGGGCGCAGGCGGTTTTGTAAGACAGAGGTGAACTCCCCGGGCTCAACCTGGGAACTGCCATTT
+
CCCCCGGGGGFCFGGGGGGGGGGGC@@@@@ECFCGGDFDFGF8FFGGGGGGGGGGGGGGGGGGGGGFGGGGGFGFGEGGFFGGG?FCFGDG4BFG,@FGGGCCFFGGGF<BCGGEF+BBCEG9FFFG=FEGGAFEFCGDFGFFFGGGCFGGECGFGGGGGFFGCEGGFG77@<*>FGFGFGFBFEFGGGGF@GGG7CCE9FFC,+2=CFGEGG?F:;CEGFF8C:>FF7CFGGCCC=5E*CFE)*9E5>DGE5C*8EF:42:**/77?75>C*=***97>3;>359*C?@FF4152(92)3*8>)
@M02526:338:000000000-J69W4:1:1109:11215:5770 1:N:0:ACATCGT+AACACCG
GCCTACGGGGGCAGCAGTGGGGAATTTTGGACAATGGGCGCAAGCCTGATCCAGCCATGCCGCGTGCAGGATGAAGGCCTTCGGGTTGTAAACTGCTTTTGTACGGAACGAAAAGGCTCTTTCGAATAAAGAGGGCTCATGACGGTACCGTAAGAATAAGCACCGGCTAACTACGTGCCAGCAGCCGCGGTAATACGTAGGGTGCGAGCGTTAATCGGAATTACTGGGCGTAAAGCGTGCGCAGGCGGTGATGTAAGACAGATGTGAAATCCCCGGGCTCAACCTGGGAACTGCATTCGTGACTG
+
CCCCCGGGGGGGGGGGGGGGGGGGGGGGGGGGGGGGGGGGGGGGGGGGGGGGGGGGGGGGGGGGGGGGGGGGFGGGGGGFFGGGGGGGGGGGGGGGFGGCFGGGGGGDEGEGGGGGCGGGGGGGGGGGGGGGGGGGGGGGFGGGGGGGGGGGGGFGGGGGGGGGGGGGGGGGGGGGGGGGGGGGGGGDEEGGGGF;CFGGGGGGGGDGGGEEEFGGFEC88FG+@FGGFGEGGGGGGGGGGGGGGGGD5587FGFFG4F4CFCF=FFFFBFCCFDGGFBF=??GDGFFFFFFF2?BA*44643<6
@M02526:338:000000000-J69W4:1:1109:19403:9090 1:N:0:ACATCGT+AACACCG
GCGTGCCTACGGGAGGCAGCAGTAAGGAATATTGGTCAATGGACGCAAGTCTGAACCAGCCATGCCGCGTGGAGGATGAAGGCCCTCTGGGTTGTAAACTTCTTTTATATGGGACGAAACCTATCCTTTCTAGGGTAATTGACGGTACCATGTGAATAAGCACCGGCTAACTCCGTGCCAGCAGCCGCGGTAATACGGAGGGTGCAAGCGTTATCCGGATTCACTGGGTTTAAAGGGTGCGTAGGTGGGTTGGTAAGTCAGTGGTGAAATCTCCGAGCTTAACTTGGAAACTGCCATTGATACTA
+
CCCCCGGGGGGGGGGGGGGGGGGGGGGGGGGGGGGGGGGGGGGGGGGGGGGGGGGGGGGGGGGGGGGGGGGGGGGGGGGGGGGGGGGGGGGGGGGGGGGGGGGGGGGGGGGGGGGGGGGGGGGGGGGGGGGGGGGGGGFGGGGGGGGGGGGGGGGGGGGGGGGGGGGGGGGGGGGGGGGGGGGGGGGGGGGGGGGGGGGGGGGGGGGGGGGGDGGGGGGGGGGGGGGGFGGFGFGGGGGGGGEDGGGGGGGFGGGFFFFADGGFFGFFGBDFGGGGGFEFFFFGGGFGFFFFFFFFFFFFDFFF2
@M02526:338:000000000-J69W4:1:1109:12545:9697 1:N:0:ACATCGT+AACACCG
TCCTACGGGACGCAGCAGTGAGGAATATTGGTCAATGGGCGCAAGCCTGAACCAGCCAAGTCGCGTGAAGGACGACGGCCCTACGGGTTGTAAACTTCTTTTGTACAGGAATAAAGTGCCTTACGTGTAAGGTTTTGCATGTACTGTACGAATAAGCATCGGCTAACTCCGTGCCAGCAGCCGCGGTAATACGGAGGATGCAAGCGTTATCCGGATTTATTGGGTTTAAAGGGTGCGCAGGCGGGATGTTAAGTCGGCGGTGAAATTTTGCGGCTCAACCGTAAAAGTGCCTTCGAAACTGGCAA
+
CCCCCGGGGGGGGGGGGGGGGGGFGGGGGGGGGGGGGGGGGGGGGGGGGGGGGGGGGGGGGGGGGGGGGGGGGGGGGGGGGGGGGGGGGGGGGGGGGGGGGGGGGGGGGGGGGGGGGGGGGGGGGGGGGGGGGGGGGGGGGGG9FGGGGGGGGGGGGGGGGGGGGGGGGGGFCGFGGGGGGGGGGGGGGGGGGGGGGGGGGGGGGGGGGGGGGGGGGGGGGGGGEGGGGGGGGGGGGGGGGGEGE3CDGGFFGGGFGFG>DGGFFFFFGFGGGGGGGFFFFFFGGGFGFFFFFFFFFFFFFGFF?
@M02526:338:000000000-J69W4:1:1109:6264:13667 1:N:0:ACATCGT+AACACCG
CGATCCTACGGGAGGCAGCAGATCGGAAGAGCACACGTCTGAACTCCAGTCACACATCGTATCTCGTATGCCGTCTTCTGCTTGAAAAAAAAAAATCTTTTATAAAGCAATAAAGTCGGGTATGCATACCCTTTTGCATCTACTTTATGTATAACGATCGACTAACTCCTTCCCAGCAGCCGCGGTACTACGTAGTATCCGACCGTTATCCGGCTTTCTTGGTTTTAAATGGATCGTAGTTGGCTGTTTAAGTCATTTTTCATCGTTTGCTGCTCAACCCTCAACTTCCAGTTACTACTGGATAT
+
6B,A<FCFFGGEGGGFGGEGGFEFFC7BGFGGGGGGGGGGG<FF<F<FFDFFFFGE8CCDG,C@FGFGGGA<FCFGCF,C,6FE86E,,6@FG@+,,,C,A5E,@<,,B=FGG9,<?C7C<CF?<AFD@@,,:,5,,555?,,CFFGFD,5:,,,+33B++3>+@@<@F@,,@>,,,,,D3*5**55<>2?76>,*,,42*:*4*;BE5;9***1=6+>?+++3:C9+3++0+++*2*/*3*+*+*:C7:+*3>09<BD<*2**9CF>94*0967*0<4)0)80*:0*/*19*)*-)*-,)**-)
@M02526:338:000000000-J69W4:1:1109:4185:15157 1:N:0:ACATCGT+AACACCG
CTGGGCCTACGGGGGGCAGCAGTAAGGAATATTGGTCAATGGGCGGAAGCCTGAACCAGCCATGCCGCGTGCAGGATGACTGCCCTATGGGTTGTAAACTGCTTTTGTCCAGGAATAAACCTATCTACGTGTAGATAGCTGAATGTACTGGAAGAATAAGGATCGGCTAACTCCGTGCCAGCAGCCGCGGTAATACGGAGGATCCGAGCGTTATCCGGATTTATTGGGTTTAAAGGGTGCGTAGGCGGCCTATCTAGTCAGGGGTGAAATACGGTGGCTCAACCATCGCAGTGCCTTTGATACTT
+
BC,,<EFEEFGGGGGC@GGGGGCFFECF@F=FGFAFGGFFGDGDGGE7FFFG?EFGGGFGGFGFGCGGFFGGGGFGGGGGGGGFF:CFGCFF+@F;,=DF:CFEAFGGFGFFGFGGG?;<FF8FFFGFF@F>FFBEGFGE:2CBFGCGGGGGGFGGGGG9BC@FFGGGEGGGFGCE8EF+@E@FGGEGEGGGCEGGGGD>GEFGGGGGGGGGGGGCEGCC8E+<:7CG::EFGF?75=CC:C55EGGD5DEFG6+1<9?9C>*8@C37D@:CC79>DF>6*9?C5CFGDFBE?2=)5?<<4>BF4
@M02526:338:000000000-J69W4:1:1109:29452:15219 1:N:0:ACATCGT+AACACCG
GGGCCCTACGGGGCGCAGCAGTAGGGAATTTTGGACAATGGGCGCAAGCCTGATCCAGCCATGCCGCGTGCAGGATGAAGGCCTTCGGGTTGTAAACTGCTTTTGTACGGAACGAAAAGCCTTCTTCTAATACAGGAGGGTCATGACGGTACCGTAAGAATAAGCACCGGCTAACTACGTGCCAGCAGCCGCGGTAATACGTAGGGTGCAAGCGTTAATCGGAATTACTGGGCGTAAAGCGTGCGCAGGCGGTGATGTAAGACAGTTGTGAAATCCCCGGGCTCAACCTGGGAACTGCATCCGTT
+
<9C@CGGGGGGGGGGGGGGGGGGFFGGGGEGGGG8FGGGG8@FGCBCFGGGGGCFGGGGGGGCF=FFFGE:FCFGGGGGCFGGGGFCCFBFEGEGGDEDCFFGFF=EFDFEGGGGGGDGGGEGGGA9F<EFFGA>D<:CFE,BFFGGD@FCCFFEFG7;FEFAFFCF,<:FCGGC@FG:<F:<FGG?FGGGEE7:BEGGFFGFGGDGGGGC?FG;CEFFCG>E588C@F+:7:C7?CC?CC*:C*7CDEDCBEGGFGFGFF>7?0:6BF):CDFGDC5>35B>DFDF46.5@4:.8)15<4*)(,
@M02526:338:000000000-J69W4:1:1109:29118:15516 1:N:0:ACATCGT+AACACCG
ATGAAACCTACGGGACGCAGCAGATCGGAAGAGCACACGTCTGAACTCCAGTCACACATCGTATCTCGTATGCCGTCTTCTGCTTGAAAAAAAAAAACAGCAACGGCCGCACAGTCAAAACGAAGGCGAGCGAAAATCAATTTCGCAGGCGGGGAGACGAGGTGTAGAGATTCTCACCAAACAATATCACTAATACTAGACCAACAGGAAATTCCATTCCTATGAATCAACCAACCGACAATAACGTCCTACGAACTCACAAACACACTATGGACAACGGACTACTTTGTTGAATCAATACTGAA
+
CCCCCFGGGGGGGGGGGGGGGGGGGGGFFGEGGGGGGGGGGGGGGGGFFFGFGGGGGGGGFGGCFFGGGGGGGGGGGGGGGGGGAFEGGGGGDGE>++:4,:A,+4++8++3+,:5:@5C,6++++,++3+38+5*8,,88,,=,*8*5****4*414***4:8+++++++30++0+/0**/*1++++++++0<+++0:<9+***2***0++3<+<++++022+2+++<0*9*1*//*///*+*+1*1*1+**/2059+(**1))*.00)**2**2*))05)8*****1*0)*.*-)/)),**).
@M02526:338:000000000-J69W4:1:1109:24037:15651 1:N:0:ACATCGT+AACACCG
ACCCCCTACGGGACGCAGCAGTCACATTAGAAACCCCGGTAGTCCTCGAACAGATCGGAAGAGCACACGTCTGAACTCCAGTCACACATCGTATCTCGTATGCCGTCTTCTGCTTGAAAAAAAAAAATCTGAATAAGCACCAGCTACCTCCTTCCCTGCTTCCGCTTCAATCAGTCTGCTTCCACCTTTACTCGAATTCTCTAGACTTACATCACCTTTTCTCTGATTTATCACTTTTCATTTCAATCCTACCACTCTACTCTACCACTTCTTTCTCCACTCTTACTCCCGTCTGCGGGCTTGTT
+
CCCCCB6FFFFEDGGCGCFFGGEGGGGGEGFFFGCFCFGFGG<FC@C66CFDGFCFFDEFGGDFEFE@FFGGGGGG??FGFGFEFGGGDEEFG,CFFFGGGFCAFGGGFFFEFGFG,BFGFG:F=::,,,,5,,83,:,=<,,:,8=,,,35D<,@,,3,,:,*66**7>,@,,37?,37@E,22>:F9;F,;*,2,*2,624,,2?C,22,?9C+950+1+?1++5>++?>+++1+2++++++1++2C+1*005)**3.******)0**9********)/)0*020:)))))(0)()--,*)(-
@M02526:338:000000000-J69W4:1:1109:25274:16960 1:N:0:ACATCGT+AACACCG
ACCTACGGGAGGCAGCAGATCGGAAGAGCACACGTCTGAACTCCAGTCACACATCGTATCTCGTATGCCGTCTTCTGCTTGAAAAAAAAAAAAACTCATTATCTAACGAAACACCTCACTTCCATTACCTATACCTAGCAAAACCTTCACTAACCCACCAGCCACCAATCACTCCTATCCATCACCCCCTCTACACCACTACTTGCAAGCCCACTGCACATATAGTATCCACGCAGTTCTATCTCTCTAACCACTACATCCCAACATAACTCCCTCTCCACTACCCACCTACTCCCCACAGAACA
+
CCCCCGGGGGGGGGGGGGGGGGGGGGGGGGGGGGGGGGGGGGGGGGGGGGGGGGGGFG<FEFGGFGGGGGGGGGGGGGGGEE<9CFDFEEBC>+8,,,,,,,,,59,+8C+@A,+848,,,,,,,,,:C,<?,<<,,,,,::3=3,,,,,:::3,@+<+@,,F,,,,635,,=737,,,,,33,,,,*4>B,DF,,411,,,,,,6,,,*1*,13+0+>++3++52+52?+**/2**+4:@+1+++0*+2+)0*0/+)+.***)0*0*20*0*1*22)0*)*/C****))))*)0((8((.291(
@M02526:338:000000000-J69W4:1:1109:5339:17215 1:N:0:ACATCGT+AACACCG
CGTTACCTACGGGACGCAGCAGATCGGAAGAGCACACGTCTGAACTCCAGTCACACATCGTATCTCGTATGCCGTCTTCTGCTTGAAAAAAAAAAATCTCTCCGCAGAGAATATTATGGCTGTTCCTTACTCAGATGGCTCGTCCCCCCCAATTCCCACCGGCGCGGTAATACCGTGCGTTCTATCCGTGTCCTGGTTTCTTTCATTTACACGTTTCTTTGGGCTCCAATTTGCTCAGCATTCGACTGACACTTCCTTGTCGTCGGCCGGCGCTTTAACTTGCAGTCTGTCTTTTGCGTGCGATC
+
CCCCCGGGGGGGGGGGGGGGGGGGGGGGGGGGGGGGGGFGGGGGGGGGGGGGGGGGGGGGGG<FAGGGGGGGGGFGFFGGGGGGGDFFFGDGGGE+9,,,,,,+++6+8,4,,5,,8,,4,+8,<C,,,,<,,,,,5,:,:+3++8,++@**3==;>@,**1*****4**2,77112**44*4:+,,*1*42+24+++3++++++++++3<<8*;20++++0//***+++2*+00++0+*+*+*3**/+*3)3*0/+*+)2**))))0))19)/****11**106:6C*/***.*.))-,()72(
@M02526:338:000000000-J69W4:1:1109:25158:18435 1:N:0:ACATCGT+AACACCG
GCCTACGGGGGGCAGCAGTGAGGAATATTGGACAATGGGCGCAAGCCTGATCCAGCCATGCCGCGTGCAGGATGAAGCATCTATGGTGTGTAAACTGCTTTTGTACGGGAAGAAACACCCCAACGTGTTGGGGCTTGACGGTACCGTAAGAATAAGGATCGGCTAACTCCGTGCCAGCAGCCGCGGTAATACGGAGGATCCAAGCGTTATCCGGAATCATTGGGTTTAAAGGGTCCGTAGGCGGCTTTATAAGTCAGTGGTGAAATCCGGCAGCTCAACTGTCGAACTGCCATTTATACTGTAGG
+
C@CCBFGEGGDGGEGD=F<=FGFEEFF?CF<9?EFEA<EFEGGG@FGGFEGBEGGGGFC=FAFGCGEGFGFCFG@DFCGFFFFGFCFGGGGGGGGGGGGGGGGGGGGGGGGGGGGGGFFGGGGGGFEFGGGEGGGGGCFEGGGGGGGGGGGGGGGGGFBFGGGGGGGGGGGGFGGGGG8FDGGGGGGGEGGGGGGGGGFGCFGGFGGDGGFGGGGGDEFGGFEFGGGGGGGGEGFGGGF**9C<EDGGCFG??FGBCFG?F3D?@CFF3BGCCDG4C*<FFFFGGFFG??4?FA*5<FBA9:@<D
@M02526:338:000000000-J69W4:1:1109:4775:18790 1:N:0:ACATCGT+AACACCG
GATCCCTACGGGGGGCAGCAGTGGGGAATATTGGACAATGGGCGAAAGCCTGATCCAGCCATGCCGCGTGAGTGATGAAGGCCCTAGGGTTGTAAAGCTCTTTCACCGGTGAAGATAATGACAGTAACCGGAGAAGAAGCCCCGGCTAACTTCGTGCCAGCAGCCGCGGTAATACGAAGGGGGCTAGCGTTGTTCGGAATTACTGGGCGTAAAGCGCACGTAGGCGGATATTTAAGTCAGGGGTGAAATCCCGGGGCTCAACCCCGGAACTGCCTTTGATACTGGGTATCTAGAGTATGGTAGAG
+
CCCCCGGGGGGGGGGGGGGGGGGGGGGGGGGGGGGGGGGGGGGGGGGGGGGGGGGGGGGGGGGGGGGGGGGGGGGGGGGGGGGGGGGGGGGGGGGGGGGGGGGGGGGGGFGGGGGGGGGGGGGGGGGGGGGGGGGGGGGGGGGGGGGGGGGGGGGGGGGGGGGGGGGGGGGGGGGGFGGGGGGGGGGGGGGGGGGGGGGGGGGGGGGGGGGDGGGGGGGGGGGGGGGGCCGGGGGFFGGGGFGDECGGFFGFGGGFGEGFGGGFFGFFGFGGFGGGGFFFFFFGFFFGFFFFBAFFAF2347@B<
@M02526:338:000000000-J69W4:1:1109:9848:19066 1:N:0:ACATCGT+AACACCG
ACCTACGGGACGCAGCAGATCGGAAGAGCACACGTCTGAACTCCAGTCACACATCGTATCTCGTATGCCGTCTTCTGCTTGAAAAAAAAAAAAGCAATGTCAATCGGGACGCAAGGCCTTCTTGCTAATCGTTAGGAGGATTGACCGTACCGGAATAGAACACCAGGGCTACCTACGTGCCAGCAGCCGCCGTTATACGTCTGTAGCAAGCGTATTGCGGACTTATTGTGCTTAAAACGCGCGCGGTCAAATCCGACAGCTCAACCTCAAACTTCGGCGCGTAACCCCGAGACTGGATGGCAGCC
+
CCCCCGGGGGGGGGGGGGGGFGGGGGGGGGGGGGFFGGGGFFGGGGGGGGFGEGGGDF@FFFGGEGGGFFFGGFFGGF9EC,=C?=CCFEGE:+,9,A,5,,<?C<C+:+>4@+838D@89,C,C,<@3>+BF+8,B,++3,,3>,@<+3*@*5**,,,,3,@>*31*>>C,27?:*4,16B,<:=FF@**:E*8B99EF***2+5+?<6;:C*1+0<58**23+<<7+++*3+0++0*)2)//*)*/**3*<**)20:1*6**809.7:7*2:>3*))).085*:)1))83))).1B422<)(.
@M02526:338:000000000-J69W4:1:1109:4221:20893 1:N:0:ACATCGT+AACACCG
TGGCCTACGGGGGGCAGCAGTGGGGAATATTGGACAATGGGCGCAAGCCTGATCCAGCCATGCCGCGTGAGTGATGACGGCCCTAGGGTTGTAAAGCTCTTTCGGCGGGGACGATAATGACGGTACCCGCAGAAGAATCCCCGGCTAACTTCGTGCCAGCAGCCGCGGTAATACGAAGGGGGCCAGCGTTGTTCGGAATCACTTGGCGTAAAGGGCTCGTAGGCGGACATTTAAGTCAGGGGTGAAATCCCGGGGCTCAACCCCCGAACTGCCCTTGATACTGGATGTCTTGAGACCGGCAGAGG
+
C<CCC<E<7@FFGGGG:CGCFGG<C:FEEF9,,CEFF@,,9EFGGGFFFF<B<FFFGGDFDAFFCFGCFC@3CFGGG<+@>FEF@:,>@>:3<@DFAAFFGGGDCGE7@FCEE8>>??,<FC>A**0<**CE*<,30,30:8*//:20@:<E>;58CF?FGGGF>E5CC8CC0+/:1*11:81*2*;CCEEE8?EDCC5+0AA0+<+**2/;+<*A*;*:*2:C5*:8/:EFDF920<+5E)A5*7C0+90)258>/8+4*9*5)))0/)***9CC7*7=B6B<*7)9=9F?48>>:5((4)0:?
@M02526:338:000000000-J69W4:1:1109:18770:21701 1:N:0:ACATCGT+AACACCG
CGGTGGCCTACGGGGGGCAGCAGTGGGGAATATTGGACAATGGGGGGAACCCTGATCCAGCCATGCCGCGTGTGTGAAGAAGGCCTTATGGTTGTAAAGCACTTTAAGCGAGGAGGAGGCTTACTTGGTTAATACCTAAGATAAGTGGACGTTACTCGCAGAATAAGCACCGGCTAACTCTGTGCCAGCAGCCGCGGTAATACAGAGGGTGCGAGCGTTAATCGGATTTACTGGGCGTAAAGCGTGCGTAGGCGGCTTAATAAGTCGGATGTGAAATCCCCGGGCTTAACCTGGGAATTGCATAC
+
BCCCACGGGGGGGGGGGGGGGGGGGGGGGGGGGGGGGGGGGGGGGGGGGGGGGGGGGGGGGGGGGGGGGGGGGGGGGGGGGGGGGGGGGGGGGGGGGGGGGGGGGGGGGGGGGEGGGGGGGGGGGGGGGGGFGGGGGGGGGGGGGFFGGGGEGGGGGGGGGGGGGGGGGGGGGGGGGGGFGGGGGGGGGGGGGGGGGEGGGGGGGFGGDGGGDCGDGGGGGGFFGEGGGGCFGGGGGEGGFFC<EDGGGGE@FGGFGBGF=FGFFGEF<5DCFCDFFF:FFB>DDDFFFFFFFFFFBFBBBGFF2
@M02526:338:000000000-J69W4:1:1109:22713:21842 1:N:0:ACATCGT+AACACCG
CTGCGCCTACGGGGGGCAGCAGTGGGGAATATTGGACAATGGGCGCAAGCCTGATCCAGCCATGCCGCGTGAGTGATGAAGGCCCTAGGGTTGTAAAGCTCTTTCACCGGTGAAGATAATGACGGTAACCGGAGAAGAAGCCCCGGCTAACTTCGTGCCAGCAGCCGCGGTAATACGAAGGGGGCTAGCGTTGTTCGGAATTACTGGGCGTAAAGCGCACGTAGGCGGGTATTTAAGTCAGGGGTGAAATCCCGGAGCTCAACTCCGGAACTGCCTTTGATACTGGGTACCTAGAGTATGGAAGA
+
CCCCCGGGGGGGGGGGGGGGGGFGGGGGGGFCGGGGGGGGGGGGGGGGEGGGGGGGGGGGGGGGGGGGGFGGGGGGFFGGGGGGGFGGGGGGGGGGGGGGGGGGGGGGGGGGGGGGGGGGGGGGGGGGGGGGEGGFGGGGFCCGGGGGGGGGGGGGGGGGGGGGGGGGGGGGGGGGGGFGGGGGGDEGGGGGGGGGGGGEGFGGGGGGGGGGGFGGGGGGGGGGGGGGGEGDGGGGGGFGGFFDGGGFCGEFFGE>GFFFGGGFFCD:<@<GFFGGGFFFFFF7FGFGFFF4F?FB<@AF<GF?(
@M02526:338:000000000-J69W4:1:1109:24569:22929 1:N:0:ACATCGT+AACACCG
AGCCTACGGGGGGCAGCAGTGGGGAATATTGGACAATGGGCGCAAGCCTGATCCAGCCATGCCGCGTGAGTGATGAAGGCCTTAGGGTTGTAAAGCTCTTTCAGTAGGGAAGATAATGACGGTACCTACAGAAGAAGCCCCGGCTAACTTCGTGCCAGCAGCCGCGGTAATACGAAGGGGGCTAGCGTTGTTCGGATTTACTGGGCGTAAAGCGCACGTAGGCGGTTTGTTAAGTCAGGGGTGAGATCCCGGAGCTCAACTCCGGCACTGCCTTTGATACTGGCAAGCTAGAGTCCGGAAGAGGG
+
CCCCCGGGGBFGGGGGGCGGFGGG7+FFGGGGFGGDGGDFFGGCFGGGGDF?FFGGFDGFFFCGGG@FFEGGGGGGCGDCFGGGGCECDGFGBFF9FFGGGFFGCFCGGF<FGCGGC;FFCEEEFGFGFFGGGGGGCF8F@@EFEGGACFGGCGG7FD@AGCFCGGECE8:@GCFGE:>EGG>>CCGC52;EGGGEEG6CFFCFCFGGGGFGGGGDGDCFGE?EE88CEGFFFFFFFCCFGGGF*:?63>?@5DD>G?+3*:C35)0)9FGGDFCCFFFF?B:F<4>FF*9?FF*.6:((-9F?(
@M02526:338:000000000-J69W4:1:1110:18434:4338 1:N:0:ACATCGT+AACACCG
AGCCTACGGGACGCAGCAGTGAGGAATATTGGTCAATGGAGGCAACTCTGAACCAGCCATGCCGCGTGCAGGATGACGGTCCTATGGATTGTAAACTGCTTTTATACGGGAAGAAAAAGAGTTACGTGTAACTTATTGACGGTACCGTAAGAATAAGGATCGGCTAACTCCGTGCCAGCAGCCGCGGTAATACGGAGGATCCAAGCGTTATCCGGAATCATTGGGTTTAAAGGGTCCGTAGGCGGTCTTATAAGTCAGTGGTGAAAGTTTTTAGCTTAACTAAAAAATTGCCATTGATACTGTTA
+
CCCCCGGGGGGGGGGGGGGGGGGGGGGGGGGGGGGGGGGGGGGGGGGGGGGGGGGGGGGGGGGGGGGGGGGGGGGGGGGGGGGGGGGGGGGGGGGGGGGGGGGGGGGGGGGGGGGGGGGGGGGGGGGGGGGGGGGGGGGGGGGGGGGGGGGGGGGGGGGGGGGGGGGGGGGGGGGGGGGGGGGGGGGGGGGGGGGGGGGFFGGGGGGGGGGGGGGGGGGGGGGGGGGGGGGGGGGGGGGGGGGFGGGGGGGGGGGGGGFFGGFFFGDGGFFFGGFGFFFFFFFFGGFGFFFFFF<<?FAB<FBB)
@M02526:338:000000000-J69W4:1:1110:6131:4566 1:N:0:ACATCGT+AACACCG
CGAGGCCCTACGGGACGCAGCAGTAAGGAATATTGGTCAATGGACGCAAGTCTGAACCAGCCATGCCGCGTGGAGGATGAAGGCCCTCTGGGTTGTAAACTTCTTTTATATGGGACGAAACCTATCCTTTCTAGGGTAATTGACGGTACCATGTGAATAAGCACCGGCTAACTCCGTGCCAGCAGCCGCGGTAATACGGAGGGTGCAAGCGTTATCCGGATTCACTGGGTTTAAAGGGTGCGTAGGTGGGTTGGTAAGTCAGTGGTGAAATCTCCGAGCTTAACTTGGAAACTGCCATTGATACT
+
CCCCCGGGGGGGGGGGGGGGGGGGGGGGGGGGGGGGGGGGGGGGGGGGGCGGGGGGGGGGGGGGGGGGGGGGGGGGGGGGGGGGGGGGGGGGGGGGGGFGGGGGGGGGGGGGGGGGGGGGGGGGFFGGGFGGGGGGGGGGGGGGGGGGGGGGFGFGGGCGGGFGGGGGGGGGGGGGGGGGGGGGGGGGGGGGEGGGGGGGGGGFEEGGGGGGGGGGGGGGGGGGGGGGGEGGFFFGGGGGGGGFGGGGG=GGEDGG?FC?FGFFFG?FGFFFG=?EBEFDFBFFGFFFFFFBFFF?6BAAFGAF<
@M02526:338:000000000-J69W4:1:1110:19712:6200 1:N:0:ACATCGT+AACACCG
AGAAACCCTACGGGGGGCAGCAGATCGGAAGAGCACACGTCTGAACTCCAGTCACACATCGTACCTCGTATGCCGTCTTCTGCTTGAAAAAAAAAACACTACAAACGATTATGAGCCTCCATTATTTTCTCCTCCGCGATAGTGGTCGTTACCCGCAGAATAACCTCCTCCATACTCTCTTCCAGCCTCCGCCCTACTCCAGCTGCTACCGTCCTTCATAGTTTCTACTCGTCGTCCACCCTCCGTCTTCCTCTTATTACGTCTTCTGTCACCTCACTCTTCTCCTGTTCTCACTCTCCTTACAT
+
CCCCCGGGGGGGEGGDGGGGGGGGGGGEGGGGGGGFGEGFFFFFGGAFGGGGFGGGGCDEEFG+B@FFBBFFFDE=CB7BDDDGGGGG,>FFGGGCF:,3,,8?,8***,*,,,8,33,8,8@,@;,,,,,8,,,****=*88,<2?:**4<,<8>**?8C+++3+218*;*+02<+++++02++0**2;*/*2C**3+<<+0<0<+00;:****<9++++0+++0+2+0*1;/1**1+2/5*)*1**:::*3:**+**0/C4))2-0:0*0**8+0*0**6?***)26**-=6))*/(.)0(.)
@M02526:338:000000000-J69W4:1:1110:13981:6227 1:N:0:ACATCGT+AACACCG
TCCTACGGGGCGCAGCAGTGGGGAATTTTCCGCAATGGGCGAAAGCCTGACGGAGCAATGCCGCGTGGAGGTAGAAGGCCCACGGGTCGTGAACTTCTTTTCCCGGAGAAGAAGCAATGACGGTATCTGGGGAATAAGCATCGGCTAACTCTGTGCCAGCAGCCGCGGTAATACAGAGGATGCAAGCGTTATCCGGAATGATTGGGCGTAAAGCGTCTGTAGGTGGCTTTTTAAGTCCGCCGTCAAATCCCAGGGCTCAACCCTGGACAGGCGGTGGAAACTACCAAGCTGGAGTACGGTAGGGG
+
CCCCCGGGGGGGGGGGGGGGGGGGGGGGGGGGGGGGGGGGGGGGGGGGGGGGGGGGGGGGGGGGGGGGGGGGGGGGGGGGGGGGGGGGGGGGGGGGGGGGGGGGGGGGGGGGGGGGGGGGGGGGGGEGGGGGFGGGGGGGGGGGGGGGGGGGGGGGGGGGGGGGGGGGGGGGGGGGGGGGGGGGGGGGGGGGGGGGGGFGGGGGGGGGGGGGGGGGGGGGGGGGGGGGGGGGGGGGGGGGGGGFGDFFFDF<?FDGCDFFGGFFFG:DFF3FGGEGFFFFFAFFGGFGFFFFFF:?FFF?<C:FF
@M02526:338:000000000-J69W4:1:1110:9926:6332 1:N:0:ACATCGT+AACACCG
AGAACCCCTACGGGGCGCAGCAGATCGGAAGAGCACACGTCTGAACTCCAGTCACACATCGTATCTCGTATGCCGTCTTCTGCTTGAAAAAAAAAATATCCATCTTCGAGTATTACTTTTGCCTTATATTGGCTTGTGGCAATAGATTTTAACTAAGCTGGAGTTGAGCTTGTGCCCACTTTCGATCTCATTGTATTTATCAGCATATCTTCAATTCTGACTTCAATATAATAAACTGTGCCTTACCAATTCTATCAACCACATATTAATCCCTGTAATCTTTGTACTTGCATCTCTTACTAACT
+
CCCCCGGGGGGGGGGEFGGGGFGGGGGGGEGGGGGGGGGGGGGGGGGGGFGFGGGFGGGGGGG8<FAFFGGGGFECFG7EFFGGGGGGCFGGGGGG=C,,,95,,,,+:,,,,,,,,BF99FB,<,BFA<9,,8,3,,++:,,:,,8,,3,:@,>,33,,,,,3@9,,,3,76@3,@,*,73@**7>7@;@,,665,@2D,,,,,,6,>,C,,,,2>2,;,C;,,,>?<,,>+++++3+1+3+69**27+1+3+:7++*)2*.)+2)2++096C)0**//*-**2*.:9**.**).**.))0.,)
@M02526:338:000000000-J69W4:1:1110:27569:8821 1:N:0:ACATCGT+AACACCG
CCCCCTACGGGAGGCAGCAGTGGGGAATATTGGACAATGGGCGCAAGCCTGATCCAGCCATGCCGCGTGAGTGATGAAGGCCCTAGGGTTGTAAAGCTCTTTCACCGGTGAAGATAATGACGGTAACCGGAGAAGAAGCCCCGGCTAACTTCGTGCCAGCAGCCGCGGTAATACGAAGGGGGCTAGCGTTGTTCGGAATTACTGGGCGTAAAGCGCACGTAGGCGGGTATTTAAGTCAGGGGTGAAATCCCGGAGCTCAACTCCGGAACTGCCTTTGATACTGGGTACCTAGAGTATGGAAGAGG
+
CCCCCGGGGGGGGGGGGGGGFGGGGGGGGGGGGGGGGGGGGGGGGGGGGGGGGGGGGGGGGGGG@FGGDGGGGGGGGGGFFGGGGGFGGGGGGGGGGGFGGGGGGGGGGGGGGGGGGGGGGGGGGGGGGG7+FFFEGCGGGGGGGGGGGGGGGGGGGGGGGGGGGGGGGGGGFGG>>FCEGGGGGGGGGGGGGGGGGGGGGGGGGDGGGGGFGGGGGDGGGGGGDEGGGGFGGF:CD?CF>3DEGFGGGDGGEG332CDFF7F?>5<GD:?FFGFGFFF??949*9-*9FF?@FABFFB>?6:B:
@M02526:338:000000000-J69W4:1:1110:8021:10756 1:N:0:ACATCGT+AACACCG
ATTGGCCTACGGGGCGCAGCAGTGGGGAATATTGGACAATGGGGGCAACCCTGATCCAGCCATGCCGCGTGAGTGATGAAGGCCTTAGGGTTGTAAAGCTCTTTCACCGGTGAAGATAATGACGGTAACCGGAGAAGAAGCCCCGGCTAACTTCGTGCCAGCAGCCGCGGTAATACGAAGGGGGCTAGCGTTGTTCGGAATTACTGGGCGTAAAGCGCACGTAGGCTGATATTTAAGTCAGGGGTGAAATCCCGGGGCTCAACCCCGGAACTGCCTTTGATACTGGGTATCTTGAGTATGGAAGA
+
CCCCCGGGGGGGGDGGGGGGGGGGGGGGGGEFFGGGGGGGGCGGGGDFGGGGGGGGGGGCFFGGGFGGGGGGGFGGFGGFGGGGGGGGGGFFGGGGGGGGGGGGFGGGGGGGGGGGGGGGDGGGGGGGGGGGGGGDGGGGGFGGGGGGGGGGFGGFGGCEECFGGGGGGGF@EFCCFFDFGGGGGGGGGGGGGGGFEGGGFGGGGGGFFC?ECGCFGGGGGFGGGFGGF?FCGFFGGFGGGGGFGGFF<FGFFDCDDDDFFFFFBE>DGFFFGGFGFFFFFAFFGGFGFFFFFFF?FF<A7EDB,
@M02526:338:000000000-J69W4:1:1110:20395:11056 1:N:0:ACATCGT+AACACCG
GACCTACGGGAGGCAGCAGTGGGGAATTTTGGACAATGGGCGCAAGCCTGATCCAGCCATTCCGCGTGCAGGATGAAGGCCCTCGGGTTGTAAACTGCTTTTGTACGGAACGAAAAGCTTTGGGTTAATACCCTGAGGTGATGACGGTACCGTAAGAATAAGCACCGGCTAACTACGTGCCAGCAGCCGCGGTAATACGTAGGGTGCAAGCGTTAATCGGAATTACTGGGCGTAAAGCGTGCGCAGGCGGTTTTGTAAGACAGAGGTGAAATCCCCGGGCTCAACCTGGGAACTGCCTTTGTGAC
+
CCCCCGGGGGGGGGGGGGGGGGGGGGGGGGGGGGGGGFGGGGGGGGGGGGGGGGGGGGGGGGGGGGGGGGGGGGGGGGGGGGGGGGGGGGGGGGGGGGGGGGGGGGGGGGGGGGGGGGGGGGGGGGGGGGGFGGGGGGGGGGGGGGGGGDGGGGGGGGGGGGGGGGGGGGGGGGGGGGGGGGGGGGGGGGGGEGGGGGGGFGGGGGGGFFGGGGGGGGGGGGGGGGGGGFDGCGGGGGGGGGG>EGGGGGGGGGGGGF>6CF;59CBGCFFFFDFGDFFFB:6FFGBGFFFFF47<FFAB>F?A)
@M02526:338:000000000-J69W4:1:1110:21029:11091 1:N:0:ACATCGT+AACACCG
TTGCCTACGGGGGGCAGCAGTAAGGAATATTGGTCAATGGGCGGAAGCCTGAACCAGCCATGCCGCGTGCAGGACGACTGCCCTATGGGTTGTAAACTGCTTTTGTCCGGGAATAAACCTCTCTACGTGTAGAGAGCTGAATGTACCGGAAGAATAAGGATCGGCTAACTCCGTGCCAGCAGCCGCGGTAATACGGAGGATCCGAGCGTTATCCGGATTTATTGGGTTTAAAGGGTGCGTAGGCGGCCTGTTAAGTCAGGGGTGAAATACGGTGGCTCAACCATCGCAGTGCCCTTGATACTGAT
+
CCCCCGGGGGGGGGGGGGGGGGGGGGGGGGGGGGGGGGGGGGGGGGGGGGGGGGGGGGGGGGGGGGGGGGGGGGGGGGGGGGGGGGGGGGGGGGGGGGGGGGGGGGGGGGGGGGGGGGGGGGGGGGGGGGGGGGGGGGGGGGGGGGGGGGGGGGGGGGGGGGGGGGGGGGGGGGFGGGGGGGGGGGGGGGGGGGGGGGGGGGGGGGDGGGGGGGGGGGGGGGG7FGEEGGGGGGGGGG5DEDGF8DDGGFFGECFGG=F@FGDEFF:FFFFFG3>F4?FFFFFFFC:C>B4<FFBFFFF<<FAFA
@M02526:338:000000000-J69W4:1:1110:27589:11230 1:N:0:ACATCGT+AACACCG
CGGGGTCCTACGGGGGGCAGCAGTAAGGAATATTGGTCAATGGAGGGAACTCTGAACCAGCCATGCCGCGTGGAGGATGAAGGTCCTCTGGATTGTAAACTTCTTTTATCTGGGACGAAAAAAGGGAATTCTTTCTCGACTGACGGTACCAGATGAATAAGCACCGGCTAACTCCGTGCCAGCAGCCGCGGTAATACGGAGGGTGCAAGCGTTATCCGGATTTACTGGGTTTAAAGGGAGCGTAGGTGGGTTGGTAAGTCAGTGGTGAAATCTCCGAGCTTAACTTGGAAACTGCCGTTGATACT
+
CCCCCGGGGGGGGGGGGGGGGCFGGGGGGGG@FGFFEFGGGGGFFGGGGGGGGGGGGGGGGGGGGGGGGGGGGGGGGFGGDDGGFGGGGGGGGGFFGGFGGFGGGGGFGFGFGGGGGGGDGGGGGGGGGGGGGGGGGGCCFGEFCEGGGGGFGFFGGGGGGGGGGGGGG>FFGEGD@8EGGGGGGGGGGEEE>*CGGGGEEEGGGGGFGGE;>CFGGGGECGCGCFFFFGGDFFFGFGFGGDD@GGGCGGG3?DGGGGGBFCF4;F?DCFFFGGFGBFFFFFFFGGFGF=F?F6<0>EF::?):.
@M02526:338:000000000-J69W4:1:1110:10174:15445 1:N:0:ACATCGT+AACACCG
GGTCCTACGGGGGGCAGCAGTAAGGAATATTGGTCAATGGAGGGAACTCTGAACCAGCCATGCCGCGTGGAGGATGAAGGTCCTCTGGATTGTAAACTTCTTTTATCTGGGACGAAAAAAGGGAATTCTTTCTCGACTGACGGTACCAGATGAATAAGCACCGGCTAACTCCGTGCCAGCAGCCGCGGTAATACGGAGGGTGCAAGCGTTATCCGGATTTACTGGGTTTAAAGGGAGCGTAGGTGGGTTGGTAAGTCAGTGGTGAAATCTCCGAGCTTAACTTGGAAACTGCCGTTGATACTATC
+
CCCCCGGGGGGGGGGGGGGGGGGGGGGGGGGGGGGGGGGGGGGGGGGGGGGGGGGGGGGGGGGGGGGGGGGGGGGGGGGGGGGGGGGGGGGGGGGGGGGGGGGGGGGGGGGGGGGGGGGGGGGGGGGGGGGGGGGGGGGGGGGGGGGGGGGGGGGGGGGGGGGGGGGGGGGGGGGGGGGGGGGGGGGGGGGGGGGGGGGGGGGGGGGGGGGGGGGGGGGGGGGGGGGGGGGGGGGGGGGGGGGFCFDGGGGGG7FGFGFFGGFFFGFGGFFFGGFGFFFFFFFFGGFGFFFFFFFFFFFFFGFF2
@M02526:338:000000000-J69W4:1:1110:6652:16098 1:N:0:ACATCGT+AACACCG
AACCCCACGGGACGCAGCAGGCTCTTCCGATTAGATACCCGAGGAGACCACAGATCGGAAGAGCACACGTGTGAACTCCAGTCACACATCGTATCACGTATGCCGTCTTCGGCTTGAAAAAAAAAAACCAAGGAAGAAGCCCCCGCTAACCTACTGCCCGCCGCCGGGGTAATACGTTGGTGGCGAGCCTTGTTCGGGATTAACGGGCGTAAAGGGTTGGTCGGCCGATGTTTAAGTTGGGTGTTAAATTACCGGGCCTTACCTGGTGGCTGCCTTCCCAACTGGAGTTCCTGAGTGCCGGAGGG
+
CCCCC,B:@FGC@FGG77F9F79@<6C<CFGF7C9-E-,,@+C+@,,CF<C8EFCF7FFF7EFGEF<EFC,:C,ECCE<CFGG9,CC=<<,9,,,,5844?F,,4B>?4,+BC++6BFE,AF+++838+,:,+:,@,@<3@+3+@***5,,,,,,,,6,1**4=C***44*??,,*72*2*4=+1:/***3+3+2:8***;0++/*;8*2*;8<CCC***1+/***/1*2*<E7><>+<0*//8**:>9+*;C*7)/)14C*9**:,9*0<)**/3*))9:B@)9*(*0**)1*3<**),(*((,
@M02526:338:000000000-J69W4:1:1110:14664:16642 1:N:0:ACATCGT+AACACCG
CCACCCCTACGGGGGGCAGCAGTGGGGAATATTGCACAATGGGCGCAAGCCTGATGCAGCCATGCCGCGTGTATGAAGAAGGCCTTCGGGTTGTAAAGTACTTTCAGCGGGGAGGAAGGGAGTGAGGTTAATAACCTCATTCATTGACGTTACCCGCAGAAGAAGCACCGGCTAACTCCGTGCCAGCAGCCGCGGTAATACGGAGGGTGCAAGCGTTAATCGGAATTACTGGGCGTAAAGCGCACGCAGGCGGTCTGTCAAGTCGGATGTGAAATCCCCGGGCTCAACCTGGGAACTGCATTTGA
+
CCCCCGGGGGGGGGGGGGGGGGGGGGGGGGGGGGGGGGGGGGGGGGGGGGGGGGGGGGGGGGGGGGGGGGGGGGGGGGGGGGGGGGGGGGGGGGGGGGGGGGGGGGGGGGGGGGGGGGGGGGGGGGGGGGGGGGGGGGGGGGGGGGGGGGGGGGGGGGGGGGGGGGGGGGGGGGGGGGGGGGGGGGGGGGGGGGGGGGGGGGGGGGGGGGGGGGGGGGGGGGGGGGGGGGGGGGGGGGGGGGGFGGGGGGGGGGGGGGGFGGFFFGFDGFFFGGFGFFFFFFFEGGFGF?F?>F>FFFFFFGF>9
@M02526:338:000000000-J69W4:1:1110:12834:16767 1:N:0:ACATCGT+AACACCG
AGCCTACGGGACGCAGCAGTGGGGAATATTGGACAATGGGGGGAACCCTGATCCAGCCATGCCGCGTGTGTGAAGAAGGCCTTTTGGTTGTAAAGCACTTTAAGCGGGGAGGAGGCTACTTTGGTTAATACCTAAAGATAGCGGGCGTTACCCGCAGAATAAGCACCGGCTAACTCTGTGCCAGCAGCCGCGGTAATACAGAGGGTGCGAGCGTTAATCGGATTTACTGGGCGTAAAGCGTGCGTAGGTGGCTGAATAAGTCGGATGTGAAATCCCCGAGCTTAACTTGGGAATTGCATACGATA
+
CCCCCGGGGGCEGGGGGGGGGGGGEGGGGGGGGGGGGGGGGGGGGGGGGGGGGGGGGGGGGGGGGGGGGGGGGGGGGGGGGGGGGGGGGGGGGGGGGGGGGGGGGGGGGGGGGGGGGGGGGGGFGGGGGGGGGGGGGGGGGGGGGGGGGGGGGGGGGGGGGGGGGGGGGGGGFGGGGGGGGGGGGGGGFEGGGGGGGGGGGGGGGGGGGGGGGGGGGGGGGGGGGGGGGGFGGGGGGGGGGGGFGGGGGFGGGGGGGGGFGGFFFGBGCFFFGGFGFFBDFFFFGGFGFFFFFFF<FFDFF>(:(
@M02526:338:000000000-J69W4:1:1110:24637:16970 1:N:0:ACATCGT+AACACCG
TACCTACGGGACGCAGCAGATCGGAAGAGCACACGTCTGAACTCCAGTCACACATCGTATCTCGTATGCCGTCTTCTGCTTGAAAAAAAAAAAAACTTCTTTTTTCAGGGACGAGTAGAAGACGGTACCTGACGAATAAGCCACGTCTAACTACGTGCCAGCAGCCGCGGTAATACGTAGTTGGCAAGCGTTGTCCGGATTTACTGGGTGTAAAGTGCGATTAGCCGGGAGGGCAAGGCAGATGTGAAATCCACGGTCTCAACTCGTGATCTGCATTTGAAACTACTCTTCTTGATTATCCGAGA
+
CCCCCGGGGGGGFGEFGGGGGGGGGGGGEFFGGGGFGGGFGGGGGGGFGGGGGGFGGFG6CFGGGEFGFFFCFFEEGGGGFECC6EFC@>:7@CFE,5,5<F?,+,@,::BF+=FBFDGG9<A++BDGGFDFFGDGGGGFG8FGF+8,@;E,@FEGCFEG7CGGGFFC:*<:FGGG*?:<*72:8<F*;8:@7CEG*:5FGBEFEE6C:5?:<@F+0+***;C<8E:8***2:55C<**5*1*90*:*<00*AF5319C6*:?@4*456)*/*212*0*9?49F*2697/9)*1)-/6)))*((,
@M02526:338:000000000-J69W4:1:1110:20615:17327 1:N:0:ACATCCT+AACACCG
ATTCCCCTACGGGGCGCAGCAGTAGGGAATCTTCGGCAATGGGCGAAAGCCTGACCGAGCAACGCCGCGTGAATGATGAAGGCCTTCGGGTTGTAAAATTCTGTTATAAGGGAAGAACGACTTTAGTAGGAAATGGCTAGAGTGTGACGGTACCTTATGAGAAAGCCACGGCTAACTACGTGCCAGCAGCCGCGGTAATACGTAGGTGGCGAGCGTTATCCGGAATTATTGGGCGTAAAGAGCGCGCAGGTGGTTGATTAAGTCTGATGTGAAAGCCCACGGCTTAACCGTGGAGGGTCATTGGA
+
CCCCCGGGGGGGGGGGGGGGGGGFEDGGGGGGGGGGGGGGGGGGGGGGGGGGGGGGGGGGEGGGGGDGGGGDFGGGGGGGGGGGGFGGGGGGGGGGGGFGGGGGGGGGGGGGGGGGGGEGGGGGGGGGGGGGGGGGGGGGGGGGGGGGGGGGGGGGGGGFGGGGGGGGGGGGGGGGGGGGGGGGGGGGGGGGGGGGGGGGGGGGGGGGGGGGGGGGGGGGGG5CEDFGGGGGGGGGGGGFCDFEGGGGGGGGFGFGFFGFFGFFFGAGG=FFGGFGFFFFEBEDDFBGFEBFEFFFFFF0<<)4)
@M02526:338:000000000-J69W4:1:1110:9686:19012 1:N:0:ACATCGT+AACACCG
TATAACCCTACGGGAGGCAGCAGTGGGGAATATTGGACAATGGGCGCAAGCCTGATCCAGCCATGCCGCGTGAGTGATGAAGGCCTTAGGGTTGTAAAGCTCTTTCACCGGTGAAGATAATGACGGTAGCCGGAGAAGAAGCCCCGGCTAACTTCGTGCCAGCAGCCGCGGTAATACGAAGGGGGCTAGCGTTGTTCGGAATTACTGGGCGTAAAGCGCACGTAGGCGGATATTTAAGTCAGGGGTGAAATCCCGGGGCTCAACCCCGGAACTGCCTTTGATACTGGGTATCTGGAGTATGGAAG
+
CCCCCGGGGGGGGGGGGGGGGEFGGGGGGGGGGGGGGGGGGGGGGGGGGGGGGGGGGGGGGGGGGGGGGGGGGGGGGGGGFGGGGGGFGGGGGGGGGGGGGGGGGGGGGGGGGFGGFGFGGGGGGGGGGGGGDGGGGGGGGGGGGGGGGGGGGGGGGGGFDGGGGGGFGGEGGGGFGGGFFGGGEGGECGDGGGGGGGG@>FGEFGGGCFGGGGCFGGGGGDGGFGGGGCGGFGGFGCFGFGGFGGGGGFFFGGDCGGGFFFFFFG?DC3BFGCFGFFFF6<BFDG?*749A??2)<73<>CBF(
@M02526:338:000000000-J69W4:1:1110:23092:19272 1:N:0:ACATCGT+AACACCG
TACCTACGGGGGGCAGCAGTCGAGAATCTTTCACAATGGGGGCAACCCTGATGGAGCGACGCCGCGTGGAGGATAAGGTCTTCGGATTGTAAACTCCTGTCATGCGTGAACAAGGCTGACTGGTTAATACCTGGTCAGATTGATGGTAACGCAAGAGGAAGAGACGGCTAACTCTGTGCCAGCAGCCGCGGTAATACAGAGGTCTCAAGCGTTGTTCGGAATCACTGGGCGTAAAGGGTGCGTAGGTGGCGTGGTAAGTCAGATGCGAAAGCCCGGGGCTCAACCTCGGAACTGCATCCGATACT
+
CCCCCGGGGGGGGGGGGGGGGGGGGGGGGGGGGGGGGGGGGGGGGGGGGGGGGGGGGGGGGGGGGGGGGDGGGGGGGGGGGGGGGGGGGGGGGGGGGGGGGGGGGGGGGGGGGGGGGGGGGGGGGGGGGGGGGGGGGGGGGGGGGGGGGGGGGGGGGGGGGGGGGGGGGGGGGGGGGGGGGGGGGGGGGGGGEGGGGGGGGGGGGGGGGGGGGGGGGGGGGGGGGGGGGGGGGGGGFGGGGGGFGGGGGGGGGGGGGGGFGGFFFGFGDFFFGGFGFBFBFFFFGGFG>EF>FFFFFFFFFGFF<
@M02526:338:000000000-J69W4:1:1110:16877:19753 1:N:0:ACATCGT+AACACCG
CTCCCTACGGGAGGCAGCAGTGGGGAATATTGGACAATGGGCGCAAGCCTGATCCAGCCATGCCGCGTGAGTGATGAAGGCCTTAGGGTTGTAAAGCTCTTTCACCGGTGAAGATAATGACGGTAACCGGAGAAGAAGCCCCGGCTAACTTCGTGCCAGCAGCCGCGGTAATACGAAGGGGGCTAGCGTTGTTCGGAATTACTGGGCGTAAAGCGCACGTAGGCGGACATTTAAGTCAGGGGTGAAATCCCGGGGCTCAACCTCGGAACTGCCTTTGATACTGGGTGTCTTGAGTATGGAAGAGG
+
68BCCGFGGGGGGGGGGGGGFFGGGGGGGGGGGGGGGFGGFDF>FG+FFGGGGGGGGGGGGGGGGGGGGGGGGGGGGGGFGGGGGGGGGGGGGGGGGAFGGFAGGGGG+FF<FGEEFGCGFF+8FF,?:=C@E?=F>,CBFEECCCFDDFDGC<>F>3<<DC@>3>3>5CCGGCFFFGGGGCG***5FBCE1*5888:8<CBEGGG>ECCGC902*?:8@*@5<>EGE8<?@C<DE7CF4ED<5;C:*CG<>CD)9=>F?FG6)<C>3)/*0*C?+08==B>B)C587/8*676>96F?<52(48
@M02526:338:000000000-J69W4:1:1110:16414:22222 1:N:0:ACATCGT+AACACCG
TCCTACGGGACGCAGCAGTGGGGAATTTTGGACAATGGGCGCAAGCCTGATCCAGCCATTCCGCGTGCAGGATGAAGGCCCTCGGGTTGTAAACTGCTTTTGTACGGAACGAAAAGCTTTGGGTTAATACCCTGAGGTGATGACGGTACCGTAAGAATAAGCACCGGCTAACTACGTGCCAGCAGCCGCGGTAATACGTAGGGTGCAAGCGTTAATCGGAATTACTGGGCGTAAAGCGTGCGCAGGCGGTTTTGTAAGACAGAGGTGAAATCCCCGGGCTCAACCTGGGAACTGCCTTTGTGACT
+
CCCCCGGGGGGGGGGGGGGGGGGGGGFGGGGGGGGGGGGGGGGGGGGGGGGGGGGGGGGCGGGGGGGGGGGGGGGGGGGGGGGGGGGGFGGGGGCFGGGGGGGGGGECFGGCEGGFGGGF<FCCFGGGFFGGDFCFGGGGF,FGEGGGGGGGEGGGGGGGGDGGGGGGDGGGFFGGGFGG;B7CDFCCEEGEGGCC?EC@;CCFE>E?9CE85;FGGFGEGFCE:AEGFCC88C*<7*/97CC0CD79EGCC;CFG9*:?<FFF>+4F=7=BFG3=::>>3<FFC68DFF??FF?(9*<)4*64)
@M02526:338:000000000-J69W4:1:1110:10191:22290 1:N:0:ACATCGT+AACACCG
GTGGTCCCTACGGGGCGCAGCAGTGGGGAATTTTGGACAATGGGCGCAAGCCTGATCCAGCCATTCCGCGTGCAGGATGAAGGCCCTCGGGTTGTAAACTGCTTTTGTACGGAACGAAAAGCTTTGGGTTAATACCCTGAGGTGATGACGGTACCGTAAGAATAAGCACCGGCTAACTACGTGCCAGCAGCCGCGGTAATACGTAGGGTGCAAGCGTTAATCGGAATTACTGGGCGTAAAGCGTGCGCAGGCGGTTTTGTAAGACAGAGGTGAAATCCCCGGGCTCAACCTGGGAACTGCCTTTT
+
CC@CCGGGFFGGGGGGDGGCEFGEGGGGGGFGGFGGFFGFCGG@CCCGGGGGGGCFFDGGFGGGAFFFCCFCCCFGG8CFFFGG@CDFGGD<FCFGGGGGCFFGGF<FGEEEFFFEGCECG?FFGGGGGEGGGGF<F<DFFE3=AEF,>FEFCGFEFFEFGGFGFGGGGGC@@CC:?>,?CCFFG;<7:2CFEGGG5CC<+<C?FF7C*:5C7<5;AEGGGFGGGEC8C99AFF589EEDC:9>8*/)/*59CDCD5C4FGGF**324F:65FFF<@?FFFF:)9C?4?5)2<)((0/)).+-5)
@M02526:338:000000000-J69W4:1:1110:23484:24098 1:N:0:ACATCGT+AACACCG
ACCCTACGGGAGGCAGCAGTAAGGAATATTGGTCAATGGGCGGAAGCCTGAACCAGCCATGCCGCGTGCAGGATGACTGCCCTATGGGTTGTAAACTGCTTTTGTCCAGGAATAAACCTAAATACGCGTAGTTAGCTGAATGTACTGGAAGAATAAGGATCGGCTAACTCCGTGCCAGCAGCCGCGGTAATACGGAGGCTCCGAGCGTTATCCGGATTTAGTGGGGTTAAAGGGTGCGTAGGCGGCCTGTTAAGTCCGGGGTGAAATACGGTGGCGCAACCATCGCAGTGCCTTTGGTGACGGCG
+
CCCCCGGGGGFGGGGGGGGF96EGGGGGGGGGDFGGGGGGGGGGGGGGGGGFGGGGGGGGGGGGGGGG>DEFGGGG9?FFGGFGCFGEG7=CGF9FGAFFGG<,:E<,BDG8EAFFFEFD<,FGGFC@>F+BDA<,,,:>FE,,,?CDD@@,@<@DFG@,=FE@@3,@9>CC@>:F>FC:FG::>FGGE:CEGGGD57*,3BE=8CEEGGC+>E78;*<C++38@*:>@+<++:D1*:/1C:>@5>5**32*<7:2+/)0<7@F4AA0*7<F3D)15>>EF<46D3:9@)*6*9A4)0())/(-(
@M02526:338:000000000-J69W4:1:1111:23839:3110 1:N:0:ACATCGT+AACACCG
CACCTACGGGGGGCAGCAGTGGGGAATATTGGACAATGGGCGAAAGCCTGATCCAGCCATGCCGCGTGTGTGAAGAAGGTCTTCGGATTGTAAAGCACTTTAAGTTGGGAGGAAGGGCAGTAAGCGAATACCTTGCTGTTTTGACGTTACCGACAGAATAAGCACCGGCTAACTCTGTGCCAGCAGCCGCGGTAATACAGAGGGTGCAAGCGTTAATCGGAATTACTGGGCGTAAAGCGCGCGTAGGTGGTTCGTTAAGTTGAATGTGAAAGCCCCGGGCTCAACCTGGGAACTGCATCCAAAAA
+
@CCCCCGGGGGGDGEEDFFGFGGGGGGFGGCGGGGGGGGGGGGGGGGGDGG9FG9FGGGGEGD:FCFGFGGGGGFFDFGFCDFGGGCGGFGGFFEFGGGGGGGDGGCGEGG@FGCFC>GDCGGGGGGGGGGGGGGGCFGFFG8FFGFDFGF@FGDGGGGGGGGGGGGGGDGGGFGFGGCGGGF*@FGGGGDGGGECFFGFGGGGGGGGGGGGGGGGGEFCEEGGC@FFC58CEGGGGGC7DGGGCG<FGGGGFGGGGGGFG=FFF4F?C?FFFDFGEFFFBFFFGFFG?F?;:24<FFA?>9F?(
@M02526:338:000000000-J69W4:1:1111:16595:5951 1:N:0:ACATCGT+AACACCG
TGCCCTACGGGACGCAGCAGATCGGAAGAGCACACGTCTGAACTCCAGTCACACATCGTATCTCGTATGCCGTCTTCTGCTTGAAAAAAAAAAACCTTTCCGTCAGGAAAAATCCAGAGTCACGCTACCTTCAGCATCACCTCCTCCTCACTCCGTCCCCTCCGCCGCGTCCCTCCCTCTTCCGCCAGCGTTGTCCGTCATTATTTTCCCTCCAGCTCTCTTATTTGGCTTTTTGCCTCTTCCTTCAAACCCCACTTCTCAACCTCGGTCATTCGGTTGATCCTTCAATTCTAGTATAGGTTTAT
+
CCCCCGGGGGGDGGGGGDGGGGGGGG@FGFGGGGGGGGFGFGGGGGFGFGGGGGEFGEDD,@@FFGGGGGGGGG@7F<D<F,EDFCD=:FEC748C,??,,+,A++,,,9B<,,,,,,,8,5C+,88+8,<D,5,:,,,,:,:>,3@DD,,,,>C+,8CF33+53>*C*****3,1*34,?,2*:*113*4**=C@*4***+4:++++5++3*4++++2+0+++++3+0+*+++*3+32+:+2*3*2**+*::*)*2329*274*7))/))*0:**)))).)9**)/*)*-1=)-6F9)))*0.6
@M02526:338:000000000-J69W4:1:1111:5522:6741 1:N:0:ACATCGT+AACACCG
ATGACCCCTACGGGAGGCAGCAGTGGGGAATTTTGGACAATGGGCGCAAGCCTGATCCAGCCATTCCGCGTGCAAGATGAAGGCCCTCGGGTTGTAAACTGCTTTTGTACGGAACGAAAAGCTTTGGGTTAATACCCTGAGGTGATGACGGTACCGTAAGAATAAGCACCGGCTAACTACGTGCCAGCAGCCGCGGTAATACGTAGGGTGCAAGCGTTAATCGGAATTACTGGGCGTAAAGCGTGCGCAGGCGGTTTTGTAAGACAGAGGTGAAATCCCCGGGCTCAACCTGGGAACTGCCTTTT
+
CCCCCGGGGGGGGGDEGGGGGGGGFGGGGGGFGFGGGGGGGGFGGEGGGGGGGGGFGGGGGGFFGGGGCGGGGGGGFGGGGGGGCEGGGGGFGEEGGGGGGGGGGGGGGGGGGGGGGGGGGGGGGEFGGGGEGGGGGCE8FFFGGGGGFFGGGGGGGGGGGGFGGGGFFGGGGGDCGFF:FDEFGCFF?FFGGGGEEEGFFCGCCCEEGGDFGGGEGGEGGGGGGCDGGGGGGGGGEGGGGGGDCD<CCEDE=:DD<C<@:F==*)..9F6**>?GFFFF>;3>)(10,>?FF?B?F?F?06=<)
@M02526:338:000000000-J69W4:1:1111:15709:8108 1:N:0:ACATCGT+AACACCG
TGGATCCTACGGGACGCAGCAGATCGGAAGAGCACACGTCTGAACTCCAGTCACACATCGTATCTCGTATGCCGTCTTCTGCTTGAAAAAAAAAAAACCTCTACTCCAAAATAAGACCATTTCATATAGTCCCTGTCCATATTTGGCCTGTCTCTCACCATCCACCCCCGCTTCCTCCCTTCCCACCGCCCCCGGCCTCCCGTCGTTTCCCGCCTTCCTCCGTTTTTCTTGTCGTAACACCTCGCCAGTCTCCTTCTTTATTCTTATTTGCAATCCCCTCGCTTTACTCGCCCATTCCCTTCGTT
+
CCCCCGGGGGGGGGGGGGGGGGGFGGGGGGGGGGGGGGFGGGGGGGGGGFFGGGGGGGGGGG,EFGGGGGGFEGFGGGGGGGGGGDFEFFGGGGG=+8+=4B,,,5,:,A,,:,,5,,:,,<,,,,<@,<,,BA,>,<FF95,,,,3,7+,8E9DDF98C9,63,55+5+@***7,3,*67DFF,,611:*4=7****34****34B4+++***2;+*3C*2*0<**39++3+*:***+0**1**)*)0<*++<0*2?*1:0**0*****1:=*0?6)552(5)*)0*-)(0.-,.*...-5)((
@M02526:338:000000000-J69W4:1:1111:14119:8709 1:N:0:ACATCGT+AACACCG
TGAAATCCTACGGGGGGCAGCAGATCGAAAGAGCACACGTCTGAACTCCAGTCACACATCGTATCTCGTATGCCGTCTTCTGCTTGAAAAAAAAAAAATAATAACCAATCCGCACACCTTTCCATCCCCACAACATGCACATACTAATCACGTCAACCTAATCACCCTCTCCTCCCTTTCTATCACACTGTTTCCTTCCTGCATATACCTCCTTCCTTCTACTTTCTCACTTTATATACCCTTTACTCTCACTTACCACTCCTCCTTTCTATACTGTGCCCACACCTTGTCCATACTCCTCTCAT
+
CCCCCGGGGGGGGGGGGEGGGGGGGGGGGGGGGGGGGGGGGGGGGGGGGGGGGGGGGGGGGFG?FGGGGGGGGGFFEGGGGGGGGGGGGGGGGGGG@*,,,3,,,8,*,,,*144*,*,,,8,,,,8*1,****2,,82,,,,2,,,,,,,*+4**30:+++0+00/*2*203**/2++++02<0++3*+++00<++0*+++*++++0+0:**+3;++300++++++++++++0++++0+*+**2****+*+++**00*)0**)*0**0****2*0**0/(.0.9()6)*.**-)(18(.(*.))
@M02526:338:000000000-J69W4:1:1111:26194:9060 1:N:0:ACATCGT+AACACCG
GTTCCTACGGGGGGCAGCAGTGAGGAATATTGGTCAATGGGCGAAAGCCTGAACCAGCCATGCCGCGTGCAGGAAGACGGTCCTATGGATTGTAAACTGCTTTTATTTGGGAATAAACTCTGATACGTGTATCAGCCTGAAGGTACCAAATGAATAAGCACCGGCTAACTCCGTGCCAGCAGCCGCGGTAATACGGAGGGTGCAAGCGTTATCCGGAATCATTGGGTTTAAAGGGTCCGCAGGCGGTCTTATAAGTCAGTGGTGAAAGCCTACAGCTCAACTGTAGAACTGCCATTGATACTGTA
+
CCCCCGGGGGGGGGGGGGGGGGGGGGGGGGGGGGGGGGGGGGGGGGGGGGGGGGGGGGGGGGGGGGGGGGGGGGGGGGGGGGGGGGGGFGGGGGGGGGGGGGGGCGGGGGGGGGGGGGGGGGGGGGGGGGGGGGGGGGGGGGGGGGGGGGGGGGGGGGGGGGGGGGGGGGGGGGGGGGGGGGGGGGGGGGGGGGGGGGGGGGGGGGGGGGGGGGGGGGGGGGGGGGGGGGGGGGGGGGGGGGGGGGGGGGGGGGGGGGGFGGFFGFFFGFFGFGFGFFFFFFFFGFFGFFFFFFFFFFFFFFFF9
@M02526:338:000000000-J69W4:1:1111:5456:9429 1:N:0:ACATCGT+AACACCG
TCACCTACGGGAGGCAGCAGTGGGGAATTTTGGACAATGGGCGCAAGCCTGATCCAGCCATTCCGCGTGCAGGATGAAGGCCCTCGGGTTGTAAACCGCTTTTGTACGGAACGAAAAGCTTTGGGTTAATACCCTGAGGTGATGACGGTACCGTAAGAATAAGCACCGGCTAACTACGTGCCAGCAGCCGCGGTAATACGTAGGGTGCAAGCGTTAATCGGAATTACTGGGCGTAAAGCGTGCGCAGGCGGTTTTGTAAGACAGAGGTGAAATCCCCGGGCTCAACCTGGGAACTGCCTTTGTGA
+
CCCCCGFFGGGGGGGGGGGGGGFGGGGGFGGGGFGGGGFCFGGGGGGGGGGGGGGGGGGGGGGGGGGGGGGGGGGGGGGGGDFF8:FGGGGGFGGGEFGGGGGGGGGGGGGEGGGGGGGGGGGFDGEGFFGDG8FF,BFDF9FDFGGGGGGFDGFGFCCFGGFGGGGGGGGGGGGCGGGGGGGFGGGGFEGGGC7;CFFGGGFFEFCCGGFEEBEC8B+=8EEGGGDF9CGGG5CEGFFGGGGDGDDGGGGE=EFGG<:BFD::*/7?G?FG4*;?>78:;>@@D0>4,7?FF??B?:?9A?6:-
@M02526:338:000000000-J69W4:1:1111:3852:11950 1:N:0:ACATCGT+AACACCG
GTCCTACGGGGCGCAGCAGGCTCTTCCGATTAGAACCCCTGTAGTCCCATGAGATCGGAAGAGCACACGTCTGAACTCCAGTCACACATCGTATCTCGTATGCCGTCTTCTGCTTGAAAAAAAAAAAAACATTCTTCATACTATACCTGAGCACACCATGCCTCCCAACACCAACACACCCCCATCTGTTTTTACACTTATTCCATAACTGCATCTCTCCTTTAAATCATTACACCCAACATCACTCAGTATTACTCACATCTCTTGTTCGTACACCCTCTCCTACAACCAGTCTCACACACTCC
+
CCCCCGGGGGGGGGGGGGGGGGGGGGGGGGGGGGGGGGGGGGGGGGGGGGGGGGGGGGGGGGGGGGGGGGGGGGGGGGGGGGGGGGGGGGGGGFGGGGGGGGGGGFGGGGGGGGFFGGGGGGGGGD836+,3,,8,,,3<A,,,:,:@,,,,,,,6@D,,,,,3,63,>*1**6*6*,**1*4*,,,,,2++*4++3++,+++,+5+2++23++2+1+<E7+2?+++++30+0<<***/**:**32:**3*+0+2*0+*0***0***/*1.1)1)<)))).(0*04)04),)*))./.).())(.
@M02526:338:000000000-J69W4:1:1111:9417:12542 1:N:0:ACATCGT+AACACCG
GGATCCTACGGGAGGCAGCAGTGGGGAATTTTGGACAATGGGCGCAAGCCTGATCCAGCCATGCCGCGTGCAGGATGAAGGCCTTCGGGTTGTAAACTGCTTTTGTACGGAACGAAAAGCCTTCTTCTAATACAGGAGGGTCATGACGGTACCGTAAGAATAAGCACCGGCTAACTACGTGCCAGCAGCCGCGGTAATACGTAGGGTGCAAGCGTTAATCGGAATTACTGGGCGTAAAGCGTGCGCAGGCGGTGATGTAAGACAGTTGTGAAATCCCCGGGCTCAACCTGGGAACTGCATCTGTG
+
CCCCCGGGGGGGGGGGGGGGGGGGGGGGGGGGGGGGGGGGGGGGGGGGGGGGGGGGGGGGGGGGGGGGGGGGGGGGGGGGGGGGGGGGGGGGGGGGGGGGGGGGGGGGGGGGGGGGGGGGGFGGGGGGGGGGGGGG8FCEEFFGGGGGGGGGGGGGGGGGGGGGGGGGGGGGGGGGGGGGGGGGGGFGGGGGGGGGGGGGGGGGGGGGGGGGGGGG=EGGFGGGGGGFGGGGGGGGGGGGGGCDGGGGGGGGGEGGGGFFGFFFGFFFG3=DFGFGFF@F9BFFGFFGFFFF>::?F>FFFFFF4
@M02526:338:000000000-J69W4:1:1111:10339:15431 1:N:0:ACATCGT+AACACCG
GGGGCCTACGGGGCGCAGCAGTAAGGAATATTGGTCAATGGGCGGAAGCCTGAACCAGCCATGCCGCGTGCAGGATGACTGCCCTATGGGTTGTAAACTGCTTTTGTCCAGGAATAAACCTAAATACGCGTATTTAGCTGAATGTACTGGAAGAATAAGGATCGGCTAACTCCGTGCCAGCAGCCGCGGTAATACGGAGGATCCGAGCGTTATCCGGATTGATTGGGTTTAAAGGGTGCGTAGGCGGCCTGTTAAGTCAGGGGTGAAATACGGTGGCTCAACCATCGCAGTGCCTTTGATACTGA
+
A-6ACGGGGGGGEGGGGGGGDFGGGFFGGFGGGFGGGGFGGGGGGGECFGGCFGGGGGGGGGGGFCCCFC@FFFGGGGGGECGGG?GGGGGGCGGGGGGG,?F9BF?FFFGGFGFGFF<DF@F@FFGFGGGGGCDFF9FFCFGGGGGFCFG,CFFGGGGGGCCFGDBFFECF7E1>FFFGGCFFFEGGGEC8?C+;8CC@CCGCFCCB8:EEFGEE5>CC*<FF?>FECEF<CEFCC=EEGCC5<>7<559FGE*CFFFFGF37DFF?FBBG@GFGF46?7BFDGBFGFFFFF2)<=<<AAF?<2
@M02526:338:000000000-J69W4:1:1111:15620:23062 1:N:0:ACATCGT+AACACCG
TGGCCTACGGGGGGCAGCAGTAAGGAATATTGGTCAATGGAGGCAACTCTGAACCAGCCATGCCGCGTGGAGGATGAAGGTCCTCTGGATTGTAAACTTCTTTTATATGGGACGAAAAAGGGTCTTTCCAGATCAACTGACGGTACCATATGAATAAGCACCGGCTAACTCCGTGCCAGCAGCCGCGGTAATACGGAGGGTGCAAGCGTTATCCGGATTCACTGGGTTTAAAGGGAGCGCAGGTGGGCTAGTCAGTCAGTGGTGAAATCTCCGGGCTTAACCCGGAAATTGCCGCTGATACATTT
+
CCCCCGGGG7FFEGGGGGGGGFGGG,EF<FGGGGEGGGGGGGGGGGGGGGGGGGGGGGGGGGFGGGGGGGGGGGGGGGCFGGFGGGGGCDDEB=@CFGGGGGGGGGGGGGGGGGGGDCE@:FGFGGFEFGGBFGGGGFG,>FCF7FGCF:FCGGGGGGCG>@:CFCGGGCFGGGGGG7FGGGGGEGGDEG*<CGFCGGCE*/A:C7@GGDGC<FE5**A9E++32C@CEF@:CF*::::*):/>6353C/*3+<***02@DC@):@4@FBFFD3):)5?4>2))177D)*.7?1907922)**).
@M02526:338:000000000-J69W4:1:1112:8631:4443 1:N:0:ACATCGT+AACACCG
TTCCTACGGGAGGCAGCAGATCGGAAGAGCACACGTCTGAACTCCAGTCACACATCGTATCTCGTATGCCGTCTTCTGCTTGAAAAAAAAAAAACAACCACTAAAATAATGCACGCTCGCCTATCCACATAAGCTCAAAGCGATCACACATAGTTCCCACCTCCTCTGTCACTATGACCGAGCAGTATGTATCATACCATACGTTATATACATCATCGACATACTACCAACTCAATAGATTTATGACACTCTATCCTGCCGTACGTGCGATACTCTGCCTACGTACCGCATTTACATACCACTCT
+
CCCCCEFGGGGGGGGGGGGGFFGGGEGGGGGGGGGGGGGGGGGGGGGGGGGGGGGGGCF:CFGGGGGGGGGFEFFGFFFFFGGDFGGGGGGF@7+,4,8++,,,,,,,,,,,,,4644++++8,:,,:,,,,,,,,3,,38++,+36>3+,,,,,7:,,,5,6,,7,7,,37,,,,,,3***5*,,,71,,7,,@C?,6,,,,,,,22,,,++5,+1+0*3*+?+;+*++**+++1++++++3+++**3+*+2+*****0)0))))).)1.*)*******)(,*,).*(.))*)).*.)(0)(.)
@M02526:338:000000000-J69W4:1:1112:27191:6132 1:N:0:ACATCGT+AACACCG
GGGCCTACGGGGGGCAGCAGTGGGGAATTTTGGACAATGGGCGCAAGCCTGATCCAGCCATGCCGCGTGAGTGAAGAAGGCCTTCGGGTTGTAAAGCTCTTTCGCAAGGAAAGAAAACTTACATATGAATAATATGTGAGGTTGACGGTACCTTGATAAGAAGCACCGGCTAACTACGTGCCAGCAGCCGCGGTAATACGTAGGGTTCGAGCGTTAATCGGAATTACTGGGCGTAAAGCGAGCGCAGGCGGTTTTGCAAGTCAGATGTGAAAGCCCCGGGCTCAACCTGGGAACTGCGTTTGAAA
+
CCCCCGGGGGGGEGGGGGFGGGGGGGGGGGGGGGGGGGGGGGGGGGGGGGGGGGGGGGGGGGGGGGGGGGGGGGFGGGGGGGGGGGGGGGGGGGGGGGGGFFGDGEFEGGGGGCGCGGGGGGGG;CGFFGGFGGGGGGGFGGGEGGGDGGGGGGGGGGGFF9FGGGGGGGG>FGCEGGGGFGGCFFDEFEEEGE>8CFGFGGGGGG**::@EGGEGFGFEGGEGGGGGGGGGGGGDFFGGGGGGGGGGGGGGGGGGGGGFGFFFFFFF4>@F@FFGGFF;32,+.<>4:F>)?<BF??:?>5<AF
@M02526:338:000000000-J69W4:1:1112:14688:9842 1:N:0:ACATCGT+AACACCG
GTCCTACGGGAGGCAGCAGTGGGGAATTTTGGACAATGGGCGCAAGCCTGATCCAGCCATGCCGCGTGCAGGATGAAGGCCTTCGGGTTGTAAACTGCTTTTGTACGGAACGAAAAGCCTTCTTCTAATACAGGAGGGTCATGACGGTACCGTAAGAATAAGCACCGGCTAACTACGTGCCAGCAGCCGCGGTAATACGTAGGGTGCAAGCGTTAATCGGAATTACTGGGCGTAAAGCGTGCGCAGGCGGTGATGTAAGACAGTTGTGAAATCCCCGGGCTCAACCTGGGAACTGCATCTGTGAC
+
CCCCCGGGGEGGGGGGGGGGGGGGGGGGGGGGGGGGGGGGGGGGGGGGGGGGGGGGGGGGGGGGGGGGGGGGGGGGGGGGGGGGGGGGGGGGGGGGGGGGGGGGGGGGGGGGGGGGGGGGGGGGGGGGGGGGGGGGGGGGGGGGGGGGGGGGGGGGGGGGGGGGGGGGGGGGGGGGGGGGGGGGGGGGGGGGGEGGGGGFGGGGGGGGGGGGGGGGGGGGGGGGGFCGGFGGEGDGGGGGGGGGGGDGGGGGGGGCGCGFC:?FFFFEFGFGFFFGGFFFBFFG?@FGFFFF5?BFFFFFFF946
@M02526:338:000000000-J69W4:1:1112:18553:10156 1:N:0:ACATCGT+AACACCG
ATACCTACGGGACGCAGCAGATCGGAAGAGCACACGTCTGAACTCCAGTCACACACCGTACCTCGTATGTCGTCTTCTGCTTGAAAAAAAAAAGTAACATTCTTTTTTATATATATAAACATACCCTCTTGCTGTTATCTTTCTGTCCTAACCGAATCCCCACCGGCTAACTCCGTACCAGCAGCCGCGCTAATACTGATGTTGCACTCGTTATCCTCATTTATTTGTTTTACCTAGTCCGTATGCGTACTGTTAATTCATTCTTTACATCCTGTCTCCTACCGATCTACCTGCTCTACATCCTT
+
CCCCC,FEFBFE@FGF@CGCGGGGDDGDGGFAEGGG-,CCFFFGGGGGEGGGGCG,BCC<,BFF:CC@E,@CCCE@F9,EF<,,CEG?FCE74+,<,C,5?,5C?F,+B<,,,,,9,,,,,,CF8,9F,,,5F,,:,,:E,,,:C5,:C,,,,63>::,,+:3+3+3C+,3@9D*@3@:,,@:<6>>:**=*4B,,;,;,,,4,,2253**1*221+3++1++;?CA20*0<+0++04:C**9***11::C+++***209:677*97****2**12*9**)).*()8<)*97*(()*.))9*.)6
@M02526:338:000000000-J69W4:1:1112:28705:12642 1:N:0:ACATCGT+AACACCG
TCCTAGGGGGGCAGCAGTGGGGAATATTGCACAATGGGGGGAACCCTGATGCAGCGACGCCGCGTGCGGGATGAAGGCCTTCGGGTTGTAAACCGCTTTTGTTGGGGAGCAAGCGAGAGTGAGTGTACCCTTCGAATAAGCGCCGGCTAACTACGTGCCAGCAGCCGCGGTAATACGTAGGGCGCAAGCGTTATCCGGATTTATTGGGCGTAAAGAGCTCGTAGGCGGTTCGTCGCGTCTGGTGTGAAAGCCCATCGCTTAACGATGGGTCTGCGCCGGATACGGGCGGGCTTGAGTGCAGTAGG
+
CCCCCGGGGGGGGGGGGGGGGGGGGGGGFGGGGGGGGGGGGGGGGGGGGGGGGGGGGGGGGGGGGGGGGGGGGGGGGGGGGGGGGGGGGGGCGGGGGDGGGGGGGGGGGGGGGGGGG5EGGGGGGGGGGGGGGGGGGGGFGGGGGGGGGGGGGGGGGGGGGGGGGGGGGGGEEGGGGFFFECFGEGGGFGGGGGGGGGGECEGGGFGGGEGGGGGGGGGGGDEFGGGGEGGGGGGGGGGGGGGGGGGGGGGGGGGGGGGFGFFFEFFFFGFGFFDDGFFB1-324>:97BFFFB?7@ADAFFAAF
@M02526:338:000000000-J69W4:1:1112:13559:13224 1:N:0:ACATCGT+AACACCG
GTACGCCTACGGGACGCAGCAGTGAGGAATATTGGTCAATGGACGGAAGTCTGAACCAGCCATGCCGCGTGAAGGATGAAGGCGTTCTGCGTTGTAAACTTCTTTTATTTGAGAAGAAACCACTGATTTCTATTAGTGTTGACGGTATCAGATGAATAAGCACCGGCTAACTCCGTGCCAGCAGCCGCGGTAATACGGAGGGTGCAAGCGTTATCCGGATTTACTGGGTTTAAAGGGTGTGTAGGCGGACTTTTAAGTCAGGGGTGAAATCTCCGAGCTCAACTCGGAAACTGCCTTTGATACTT
+
CCCCCGGGGGGGGGGGGGGGGGGGDGGGGGFGGGGGGGGGGGGGGGGGGGGGGGGGGGGGGGGGGGGGGGGGGGGGGGGGGGGGGGGGGGGGGGGGGGGGGGGGGGGGGGGGGGGGGGGGGGGGGGGGGGGGGGGGGGGGFFGGGGGGGGGGGGGGGGGGGGGGGGGGGGGGGGEGDGGGGGGGGGGGGGGGGGGGGGGGGGGGGGCBFGGGGGGGGGGGGGGGGGGGGGGGGGG7EGGGGGGGGGGGEGGFGGGDGGGFDFFFFFFFFGFFFFFDGFDF??F@<DB<:EFFFFFBFFDAF@<A)
@M02526:338:000000000-J69W4:1:1112:10242:14718 1:N:0:ACATCGT+AACACCG
CGCGCCTACGGGGGGCAGCAGTGAGGAATATTGGTCAATGGGCGAAAGCCTGAACCAGCCATGCCGCGTGCAGGAAGACGGTCCTATGGATTGTAAACTGCTTTTATTTGGGAATAAACTCTGATACGTGTATCAGCCTGAAGGTACCAAATGAATAAGCACCGGCTAACTCCGTGCCAGCAGCCGCGGTAATACGGAGGGTGCAAGCGTTATCCGGAATCATTGGGTTTAAAGGGTCCGCAGGCGGTCTTATAAGTCAGTGGTGAAAGCCTACAGCTCAACTGTAGAACTGCCATTGATACTGT
+
CCCCCGCGGGCFG@CFGGGGGGGGFFFGGFGCFFBFFFGGGGGGGEGGFGGGGGGGGGGGGA=FFGGGGGGGGGGGGGGGGGGGGGGGGFGGGGGGGGGGGGGGFFGGGGGGGGGGGGGGGG@FGGGGGGGGGGGGGGGGFGGFGGGGCFGCFGGGGGGGGGGGGGDGGGGGCEFGGFGGGGGCCGGGGEGGDGDGGGGGGGGDGGG5EEGGGGCGG=CGGG79EFGEGG?FFGGGGGGGGEGGGGGGGGGFFFFG>FFFGFFFF?FFFGFGFFFGGFFFFFF:<FFG<FFF4<?FFFFFFFFF5
@M02526:338:000000000-J69W4:1:1112:18919:16753 1:N:0:ACATCGT+AACACCG
GACGGGCCTACGGGACGCAGCAGTGGGGAATATTGGACAATGGGCGCAAGCCTGATCCAGCCATACCGCGTGGGTGAAGAAGGCCTTCGGGTTGTAAAGCCCTTTTGTTGGGAAAGAAATCCTATCGGTTAATAACCGGTGGGGATGACGGTACCCAAAGAATAAGCACCGGCTAACTTCGTGCCAGCAGCCGCGGTAATACGAAGGGTGCAAGCGTTACTCGGAATTACTGGGCGTAAAGCGTGCGTAGGTGGTGGTTTAAGTCCGTTGTGAAAGCCCTGGGCTCAACCTGGGAATTGCAGTGG
+
9CCC8@FGGGGGGF;FFGCC:@E<EFFCGGGFFGGGDGGGGGGGFGGGGGGGGGGAFGGGGGFGFCEGGGGDECC?FFACFF8FGGGFGGGGGGGGGGGFG@EEGGGGGGGGGGGGGGGGFDFFFGGGGGDGGGG@FCFFEGE:BFEFFFEGDCFGGGGGGGFGGGF9BFGGGFEGCFFGGGGGGGGFC@FGGGD8EGCCCGGFGGE5CDEGD9>CEGGC+:EGGGGGGGGGGGGDCGGGGGD<95DDDDG:EGG3CDGFCFF64*7@FGEDF=BFG4F?032;(.?77>?4F<0:FF?<@?9:2
@M02526:338:000000000-J69W4:1:1112:4924:17696 1:N:0:ACATCGT+AACACCG
AGCCTACGGGAGGCAGCAGTGAGGAATATTGGTCAATGGACGGAAGTCTGAACCAGCCATGCCGCGTGAAGGATGAAGGCGTTCTGCGTTGTAAACTTCTTTTATTTGAGAAGAAACCACTGATTTCTATTAGTGTTGACGGTATCAGATGAATAAGCACCGGCTAACTCCGTGCCAGCAGCCGCGGTAATACGGAGGGTGCAAGCGTTATCCGGATTTACTGGGTTTAAAGGGTGTGTAGGCGGACTTTTAAGTCAGGGGTGAAATCTCCGAGCTCAACTCGGAAACTGCCTTTGATACTATTA
+
CCCCCGGGD@FGGGEGGGG9CEEFCFDGGGGGGFGG9FGCFGGGCF<<<CFE@F@FGC<EECFFGGFD@DFFEFGGGGGGGBFGGGGGCCEGFDGFFGGF9FGFGGEEFGFGGGGGBAFGGDFGGGGGFCFFFFGGGGGGGGGGGGGFGGGGGGGGGGGGGFGGGGGGFFGGGG7FFFFGGFGCCECCC*?EGGGEEG8=:8CFGCEGGGFEGCG5=CGFG9FFCBEDFGGFGDGEGGGFFGDGCD<DCFGGG7CFFGGFC@EF?FF4*07D@DBCFFF?<8-*1>DGFF4)*63)8464@?AB4
@M02526:338:000000000-J69W4:1:1112:7641:21301 1:N:0:ACATCGT+AACACCG
TCCTACGGGACGCAGCAGATCGGAAGAGCACACGTCTGAACTCCAGTCACACATCGTAAATCGTATGCCGGCTTCGGCGGGAAAAAAAAAGAAAAACTCTGATATTAGGAAAGAACAAACGTGGAAGGAACTGTGCACGACTTGACGGTACCTAACAAGAAAGCCAAGGCTAACTACGTGACAGCAGCCGAGGTAATACGTAGGTGGAAAGCGGTATCCGGAATAATGGGGCGTAAAGCGAGAGGAGGAGGATGCTTAAGGATGATGTGAAAGCCCAAGGCACAACCGGGGAGGGTCAGCGGAAA
+
@-8@CFBEGECCC:C:@DG-;@C@@BFGGGFGGF;C@F@C<<,6CC6CFFAEG,6B,C,,96BC9CE<,7+86+,686++@=:ACE:FGG++:A=>8,,,A,8,<?A,,,:B33B:=BBF:,@+3@@+:@BCC,@,@F@***3@>,>FCC:C9>F,,7>F:<<<,=,,=*4,C:CG7:=<*4,2*97+*41=8*5<+B+1+3/80+;*30;*:*2:;:@582?;+0+09*:2:*:*/++1/1)9*9*7*29*7+2*::***1*9;17*97/*/.)**)0)-((*())1,))))-3-).()0)-34
@M02526:338:000000000-J69W4:1:1112:22651:23613 1:N:0:ACATCGT+AACACCG
AGTCCTACGGGACGCAGCAGTGAGGAATATTGGTCAATGGGCGCAAGCCTGAACCAGCCAAGTCGCGTGAAGGACGACGGCCCTACGGGTTGTAAACTTCTTTTGTACAGGAATAAAGTGCCTTACGTGTAAGGTTTTGCATGTACTGTACGAATAAGCATCGGCTAACTCCGTGCCAGCAGCCGCGGTAATACGGAGGATGCAAGCGTTATCCGGATCTATTGGGTTTAAAGGGTGCGCAGGCGGGATGTTAAGTCGGCGGGGAAATTTTGCGGGTCAAACGTAAAAGTGACTTCGAAACTGGG
+
B98A@E<CFCFFEEGEGBCFCFCFE<FFECEFC6C@6;FGGFEGDCB@F@@EEEFFDFGFEFCFGDG@@FCCFE=F>::C:+C<B=?FGG++895<FGGFG<FGFF<<FEFGGGDFFG<FCEGCDCDB=F3EFF,A?>DFF<DFDEEDFGGGGCEFGDGGFE7FGGCEF<>>@*3**7@>8FCG;EEEGG8;CFC=8@5<6>*<3+*;1;C*@9<:**3>9+>CFGGC8C?FGGGFEDG33CDDD<3/:EFG79CG7DDD5>))75>?FC4745))105?)<021>)*67F**5:))(.4)1)5(
@M02526:338:000000000-J69W4:1:1112:7933:24646 1:N:0:ACATCGT+AACACCG
TGGGCTCCTACGGGGCGCAGCAGTGGGGAATATTGCACAATGGGCGAAAGCCTGATGCAGCAACGCCGCGTGAGCGATGAAGGCCTTTGGGTCGTAAAGCTCTGTCCTTGGGGAAGAATAAATGACGGTACCCTTGGAGGAAGCCCCGGCTAACTACGTGCCAGCAGCCGCGGTAATGCGTAGGGGGCAAGCGATATCCGGAATTATTGGGCGTAAAGAGTGCGTAGGTGGTTTTGTAAGCGCGGGGTGGAAGGCAATGGCTCAACCATTGTAAGCCGTGCGAACTGCCAGACTTGAGTGCAGGG
+
CCCCCCFGGGGGEEGGGEGFCFFFGFGGGGGGGGGFFFGGGGGGFEFGGEGGGGFGGGGGFGGGGGGGGEFCBFAFGFGEBFGCGGFCFGD:A>=<FGFGG8AFFGFFDEGGEBCFFFADFDFFFFFCE<F<AFGGGDA>7DF?<FEGGGCGFGGC>CEG:>FFEGFEAE1<B4*<B,,<C*==CEE@C5C/;*;:8E:EE8E58++<EFFFEGGEE<?EFG7C>EEG+<:2A*CFCC9?FGGGDDD)2*1ACE4<9**975)7??FEF7=>=F?2*)00-4(?>4=9(0<>),))1.<>4=A7(
@M02526:338:000000000-J69W4:1:1113:8421:9658 1:N:0:ACATCGT+AACACCG
GGCCTGCCTACGGGACGCAGCAGTGAGGAATATTGGTCAATGGACGGAAGTCTGAACCAGCCATGCCGCGTGAAGGATGAAGGCGTTCTGCGTTGTAAACTTCTTTTATTTGAGAAGAAACCACTGATTTCTATTAGTGTTGACGGTATCAGATGAATAAGCACCGGCTAACTCCGTGCCAGCAGCCGCGGTAATACGGAGGGTGCAAGCGTTATCCGGATTTACTGGGTTTAAAGGGTGTGTAGGCGGACTTTTAAGTCAGGGGTGAAATCTCCGAGCTCAACTCGGAAACTGCCTTTGATACT
+
CCCCCGGGGGGGGGGGGGGGGGGGGGGGGGGGGGGGGGGGGGGGGGGGGGGGGGGGGGGGGGGGGGGGGGGGGGGGGGGGGGGGGGGGGGGGGGGGGGGGGGGGGGGGGGGGGGGGGGGGGGGGGGGGGGGGGGGGGGGGGGGGGGGGGGGGGGGGGGGGGGGGGGGGGGGGGGGGGGGGGGGGGGGGGGGGGGGGGGGGGGGGGGGGGGGGGGGGGGGGGGGGGGGGGGGGGGGGGGGGGGGGGGGGGGGGGGFGGGFGGFFFBDFFFFGFGGFGGFFBFDGFGFGFFFFGFFFFFFFFFAAF=
@M02526:338:000000000-J69W4:1:1113:6073:10469 1:N:0:ACATCGT+AACACCG
CGTGCCTACGGGACGCAGCAGTGGGGAATATTGGACAATGGGGGGAACCCTGATCCAGCCATGCCGCGTGTGTGAAGAAGGCCTTATGGTTGTAAAGCACTTTAAGCGGGGAGGAGGCTACTGGTATTAATACTACTGGATAGTGGACGTTACTCGCAGAATAAGCACCGGCTAACTCTGTGCCAGCAGCCGCGGTAATACAGAGGGTGCGAGCGTTAATCGGATTTACTGGGCGTAAAGCGTGCGTAGGCGGCTGAATAAGTCGGATGTGAAATCCCCGAGCTTAACTTGGGAATTGCATACGA
+
CCCCCGGGGGGGGGGGGGGGGGGGGGEEFGFFFGGFFGGGGGGGGGGGGGGGGGGGGGFGGGGGGGGGGGGGGGGGGGGGGGGGGGGGGGGEEGGFGGEFG@FGGGGGGGGGGGGGGGGFGGGGGGGGGGGGFGFFGGGGGGGFGGGFCFGFGGGGG>EEGFGGGGGGGGEDGGFFF?FFFGGGGGGGGFGGGGGGGGGG?FGGGFGEGGGGGGEGEGGFGGGGGGGGFFFGGGGGGGGGFGGGGGGGGGGD=EEGGFFFGFF=BF@EBFGFGGFDCFFB>F31>6CBFFBGFB?FFBA<B<>5)
@M02526:338:000000000-J69W4:1:1113:19548:10739 1:N:0:ACATCGT+AACACCG
TCTCCTACGGGACGCAGCAGTGGGGAATATTGGACAATGGGCGAAAGCCTGATCCAGCAATGCCGCGTGAGTGATGAAGGCCTTAGGGTTGTAAAGCTCTTTTACCCGGGATGATAATGACAGTACCGGGAGAATAAGCTCCGGCTAACTCCGTGCCAGCAGCCGCGGTCATACGGAGGGAGCTAGCGTTGTTCGGAATTACTGGGCGTAAAGCGCACGTAGGCGGCTTTGTAAGTTAGAGGTGAAAGCCTGGAGCTCAACTCCAGAATTGCCTTTAAGACTGCATCGCTTGAATCCAGGAGAGG
+
CC8@CCF9F;7-CF@CCC@FGFGFDEGGCCFGFFF,@<FFGFFGG:B<FD@E,CF@EEGDFEGGGDGGG=CE<ACDCA<,F,CFDE@F,=FCFGFF<,BFGGG,,?=>FEEGGG@AA<EDEFAE@FFGDCFEEFGGGGG<BDC>C3FGGG<A<F7F7F<BFCGGGE:FG7FGGGFC7**=*44<FFFCCE8:CG:8CEG8C99BECCEGE88EF88EGGGGFC98*1C5@@:?:A0C?C7D*29F=DFGC<0A*0*2*96DF=:@FFFFB*7CFFCF?4=?F47F6*(.).7<.)9)543>?:57
@M02526:338:000000000-J69W4:1:1113:10009:11266 1:N:0:ACATCGT+AACACCG
TACCTACGGGAGGCAGCAGGCTCTTCCGATTAGATACCCGAGTAGTCCGTATAAAGATCGGAAGAGCACACGTCTGAACTCCAGTCACACATCGTATCTCGTATGCCGTCTTCTGCTTGAAAAAAAAAACACACAAAAAACAACTTACAACACATACTTCAGATTGTAATCTTCAATGCACACTAGATTATTACACACTTTCAACAACATCTTTCTCTATTCCTGAATATCTACATCACGCATCACACCTATAGACAGGCCACGCCTCTAGAGACCCTCCGACATATTCCTCCCATATACCCATT
+
CCCCCGGGGGGGGGGGGGGGGGGGGGGGGGGGGGGGGGGGGGGGGGGGGGGGGGGGGGGGGGGGGGGGGGGGGGGGGGGGGGGGGGGGGGGGGGGGFGGGGGGGGGGGGGGGGGGGGGGGGGGGGGGGG+:,,++::B+CC8B,,333C,:>6,,,:,,,3,:,7,,,8,,,,,,,,,,,,,,66,>,5,,2,,7?,4,,,,,6,,,,6,2,,,,,,,,,,2,,,2246,,,11144<E*/)/578**1**+3++*+*)**2)))0).)*2*0*8**))),(1(***)*1):)((1()).9:))*
@M02526:338:000000000-J69W4:1:1113:12813:11818 1:N:0:ACATCGT+AACACCG
CAACCTACGGGAGGCAGCAGTAAGGAATATTGGTCAATGGGCGGAAGCCTGAACCAGCCATGCCGCGTGCAGGATGACTGCCCTATGGGTTGTAAACTGCTTTTGTCCAGGAATAAACCTAAATACGCGTATTTAGCTGAATGTACTGGAAGAATAAGGATCGGCTAACTCCGTGCCAGCAGCCGCGGTAATACGGAGGATCCGAGCGTTATCCGGATTTATTGGGTTTAAAGGGTGCGTAGGCGGCCTGTTAAGTCAGGGGTGAAATACGGTGGCTCAACCATCGCAGTGCCTTTGATACTGAC
+
CCCCCFGGGGGGGGGGGGGGGGGGGGGGGGGGGGGGGGGGGGGGGGGGGGGGGGGGGGGGGGGGGGGGGGGGGGGGGGGGGGGGGGGGGGGGGGGGGGGGGGGGGGGGGGGGGGGGGGGGGGGGGGGGGGGGGGGGGGGGGGGGGGGGGGGGGGGGGGGGGGGGGFGGGGGGGGGGGGGGGGGGGGGGGGGGGGGGGGGGGGGGGGGGGGGGGGGG8CGGGGGGGGGGGGGGGGGGGGGGGGGGGGGGGGGGGGFGGGFGGFFFFFFFFFGFGGFG:FFFFFGFGBGB57:F?>ABABFF?ADF4
@M02526:338:000000000-J69W4:1:1113:25720:12718 1:N:0:ACATCGT+AACACCG
GATCCTACGGGGGGCAGCAGTGGGGAATATTGGACAATGGGGGGAACCCTGATCCAGCCATGCCGCGTGTGTGAAGAAGGCCTTATGGTTGTAAAGCACTTTAAGCGGGGAGGAGGCTACTGGTATTAATACTACTGGATAGTGGACGTTACTCGCAGAATAAGCACCGGCTAACTCTGTGCCAGCAGCCGCGGTAATACTGAGGGTGCGAGCGTTAATCGGATTTACTGGGCGTAAAGCGTGCGTAGGCGGCTGAATAAGTCGGATGTGAAATCCCCGGGCTTAACTTGGGAATTGCATACGAT
+
CCCCCGGGGGGGEGGGGGGGFGGGG:FGGGGGGGGGGFGGGGGGGGGGGGGGGGGGGGGGGGGGGGGGGGGGGGGGGGGGGGGGGGGGGGGGGGGGGGGGGGGGGGGGGGGGDGGEG@FGGGGGGGGGGGGGGGGFGFGGGGGGGGGGEFEGGGGGGGGGFGGGGGGGGGGGGGGGGGGGGGGGGGGGGGGGGGGGGGGGCGGFFGGGGGGGGGEGGGGGGGCCCFGFFGGGGGGGDCEFDGGGGGGGGGGGG5>FGGFGGFFFFFFFFFGFGGFGGFFFBFD0C=CBFF:G4:BFBD>96?:F7
@M02526:338:000000000-J69W4:1:1113:15943:15444 1:N:0:ACATCGT+AACACCG
CGGTCACCTACGGGGGGCAGCAGATCGGAAGAGCACACGTCTGAACTCCAGTCACACATCGTATCTCGTATGCCGTCTTCTGCTTGAAAAAAAAAAAATATTGTTGAGAAAGATAATGACGGTACTCAACAAAGCAGAGACAGCTCACTCCACGCCATCAGCCGCAGTAATACGCAAGGTCCGGGCATTATCCGTCTTTATTAGGTTTACAGTGAGCGTATGCCTTAGCTTTACCGTGTTTTGAACATTATATTCTCAACCTCTTCACTGCACCGCGTACTAGCTTCCTTCATCACTCCCAACGT
+
CCCCCGGGGGGGGGGGGGGGGGGGGGGFGEGFFGGFGGFFF=FGFGGGGGGGGGGGGGGGGFG,EFGGGGGGDFFFFEDDDCEFCGGGAFDGGGGG**,3<,,,<,@,,3,,8<<,<3,8111**<,>FB@2*8:,,,12<,222,:B,,5,+***:*,+++*1:*22+<?CC**2***+++2**2*2A++++*****0+3<++++03+<++3++++2:>**20+3<9+33+<++*2:0*2*2**20*0+2*23/0:*9<F486*076**21*077))08()2(2**./=)**))/))42F?(.0
@M02526:338:000000000-J69W4:1:1113:4456:15644 1:N:0:ACATCGT+AACACCG
CTTCCTACGGGACGCAGCAGTGGGGAATATTGGACAATGGGCGAAAGCCTGATCCAGCAATGCCGCGTGAGTGATGAAGGCCTTAGGGTTGTAAAGCTCTTTTACCAGGGATGATAATGACAGTACCTGGAGAATAAGCTCCGGCTAACTCCGTGCCAGCAGCCGCGGTAATACGGAGGGAGCTAGCGTTGTTCGGAATTACTGGGCGTAAAGCGCGCGTAGGCGGTTACTCAAGTCAGAGGTGAAAGCCCGGGGCTCAACCCCGGAACTGCCTTTGAAACTAGGTAACTAGAATCTTGGAGAGG
+
CCCCCGGGGGGCGGGGGGGGGGGGGFGGGGGGGGGGGGGGGGGGGGGGGGGGGGGGGGGGGGGGGGGGGGGGGGGGGGGGGGGGDGGGGGGGGGGGGGGGGGGGGGGGGGGGGGGGGGGGGGGGGGGGGGGGGGGGGGGGGGGGGGDGGGGGGGGGGGGGGGGGGGGGGFGGGGGGGGGGGGGGGGGGGGGGGGGGGGGGCGGGGGGGGGGGGGGGGGGGGGGGGGGGGGGFGGGGGGGGGFFDGGGGGGGGGGFGDGFGGFFFFEFFFFGFGGFGGFFFFFD>GFGFFFFGFFFFFABFFF:ED
@M02526:338:000000000-J69W4:1:1113:11233:19399 1:N:0:ACATCGT+AACACCG
TACCTACGGGAGGCAGCAGTGGGGAATATTGGACAATGGGCGCAAGCCTGATCCAGCCATACCGCGTGGGTGAAGAAGGCCTTCGGGTTGTAAAGCCCTTTTGTTGGGAAAGAAAAGCAGTCGGTTAATACCCGATTGTTCTGACGGTACCCAAAGAATAAGCACCGGCTAACTTCGTGCCAGCAGCCGCGGTAATACGAAGGGTGCAAGCGTTACTCGGAATTACTGGGCGTAAAGCGTGCGTAGGTGGTGGTTTAAGTCTGCTGTGAAAGCCCTGGGCTCAACCTGGGAATTGCAGTGGATAC
+
CCCCCGGGGGGGGGGGGGGGGGGGGGGGGGGGGGGGGGGGGGGGGGGGGGGGGGGGGGGGGGGGGGGGGGGGGGGGGGGGGGGGGGGGGGGGGGGGGGGGGGGGGGGGGGGGGGGGGGGGGGGGGGGGGGGGGGGGGGGGGGGGGGGGGGGGGGGGGGGGGGGGGGGGGGGGGGGGGGGGGGGGGGGGGGGGGGGGGGGGGGGGGGGGGGGGGGGGGGGGGGGGGGGGGCEGGGGGGGGGGGGDGGGFFGDFGGFGGGFGGFFFBF7:FFGFFGFGFFFF?FGFGFGFF:?CFBFFF?<:FFFF4
@M02526:338:000000000-J69W4:1:1113:15442:19525 1:N:0:ACATCGT+AACACCG
CCGGGCCTACGGGGGGCAGCAGTAAGGAATATTGGTCAATGGGGGCAACCCTGAACCAGCCATGCCGCGTGCAGGATGACTGCCCTATGGGTTGTAAACTGCTTTTACCAGGGAATAACCCCCACTACGTGTAGTGGGCTGAATGTACCTGGAGAATAAGGATCGGCTAACTCCGTGCCAGCAGCCGCGGTAATACGGAGGATCCGAGCGTTATCCGGATTTATTGGGTTTAAAGGGTGCGTAGGCGGCACTTTAAGTCAGGGGTGAAATACGGCAGCTCAACTGTCGCAGTGCCTTTGATACTG
+
CCCCCGGGGGGGGGGGGGGGGGGGGGGGGGGGGGGGGGGGGGGGGGGGGGGGGGGGGGGGGGGGGGGGGGGGGGFGGGGGGGGGGGGGGGGGGGGGGGGGGGGGGGGGGGGGGGGFGGGGGGGGGGGGGGGGGGGGGGGGGAFGDGGGGGGGGGGGGGGGGGGGGGGGGCGGGGGGGGGGFGGGGGGGGGGCGGGGGGGGGGGGGGGGGGGGGGGGGEGGGGGGGGGGGGGGGGGGGGGGGGGGGGGDGGDGGGFCGGFGGFFFFFFFFFGFFDEGDEFFFFG<FFG?FFBGFFFFFBFBFFFF9
@M02526:338:000000000-J69W4:1:1113:7319:23972 1:N:0:AGATCGT+AACACCG
CAAGGGCCTACGGGGGGCAGCAGTAAGGAATATTGGTCAATGGAGGAAACTCTGAACCAGCCATGCCGCGTGGAGGATGAAGGTCCTCTGGATTGTAAACTTCTTTTATATGGGACGAAAAAACGGTTTTCTAACCGGACTGACGGTACCATACGAATAAGCACCGGCTAACTCCGTGCCAGCAGCCGCGGTAATACGGAGGGTGGAAGCGTTATTCGGATTCACTGGGTGTAAAGGGAGCGCAGGTGGGCGAGTAAGTAAGTGGTGGAATCACCGCGCTTAACCCGGAAAGTGGCGTTGATACA
+
CC,@8;C@B@@FGGGC7+:F7<<5CCECCBF<E?E@F<ECCGF9ECGGFFFGFGF<F<FFGGGG<<FF@FFFC+BC:>BD<FGF,C9=>>F<F=<=F9,>AB=FFACG,F,@>@8:<5>FCCG@1C=<:<CFG@FGDDDGEG,,=FFG<CFGGG:CFCFC97<*A8CG5/CC90+*2**;CEGGE:FG?8C??*<<9C:*88C8C*;:FF**;*;+:@8***+0<C@=F8**3+<<</*1)1)9<D77>E<):E)*::1***/1?*)).9*1**09).0.(-:<F)92)5(**6)8>6;>3<2*/
@M02526:338:000000000-J69W4:1:1114:12804:7807 1:N:0:ACATCGT+AACACCG
CCCTACGGGGCGCAGCAGTGAGGAATATTGGCCAATGGAGGCAACTCTGAACCAGCCATGCCGCGTGCAGGATGACGCATCTATGGTGTGTAAACCGCTTTTGTACGGGAAGAAACATTCCTTCGTGAAGGAACTTGACGGTACCGTAAGAATAAGGATCGGCTAACTCCGTGCCAGCAGCCGCGGTAACACGGAGGATCCAAGCGTTATCCGGAATCATTGGGTTTAAAGGGTCCGTAGGCGGCCTTATAAGTCGGTGGTTAAAGTTTTCGGCTTAAGCGAAAAATTGCCATTGATATTGTAGG
+
A@C,,FBGGGG:@CCFCGEE<FGFG86@F@<,,CFF@FFFCFFE<EADEAEF<ECCFDF8FF:::@C:FGCEC@ECFC:FC?<<FDA?FFGGGGA,4CEGGGGG9CFGGGG:FGD<FCGGFFFG<,AFC,AFDG8FD,AFCF7:FGGCBC,:@<>F9FCFCFG<C7A=@<>DF7@AE*2,>:FGGEC8@,?8:*:*14?+?BF9583;B8C;8*/8;C7C+<CFCEEE7C9C5787EFC5CCDDGGG47C977C*<<373*)/*9@FB7FF>GE97?7*92(7()0<6*04>F<F4)6*)16B<A
@M02526:338:000000000-J69W4:1:1114:16414:8037 1:N:0:ACATCGT+AACACCG
GACCTACGGGAGGCAGCAGTAGGGAATATTGGTCAATGGGCGAGAGCCTGAACCAGCCATGCCGCGTGCGGGACGAAGGCCCTATGGGTCGTAAACCGCTTTTGTACGGGAACAACCGTGGCTACGCGTAGCCACCTGAGTGTACCGTAAGAATAAGGATCGGCTAACTCCGTGCCAGCAGCCGCGGTAATACGGAGGATCCGAGCGTTATCCGGAATTATTGGGTTTAAAGGGTGCGTAGGCGGCAGTTTAAGTCAGGGGTGAAATACATCGGCTCAACCGATGCAGTGCCTTTGATACTGAAT
+
CCCCCGGGGGGGGGGGGGGGGGGGGGGGGGGGGFGGGGGGGGGGGGGGGGGGGGGGGFGFGGGGGGGGGGGDEGGGGGGGGGGGGGGGGGGGGGGGFGGGGGGGGGEFGGGGGGGGGGGFEGEGGDE7C@FGGGGG7>C:EE@FGGGGGGGGGGGGFG@CFGGGGEFGCGGGGFGCF<CAFGC<CGDGGDDGGGG@>>CCEEFE8?5ECD=GGE>CCCGFG77@FEGGGDGG7E@CEGGCEGCC3C5D7CFGCF49FGGGGBB>F?=@FFFFGFGD>?FF39:1CBFF4?BDBAFA>BF<=2B7<
@M02526:338:000000000-J69W4:1:1114:3939:9930 1:N:0:ACATCGT+AACACCG
GGCCTACGGGGGGCAGCAGTGGGGAATATTGCACAATGGAGGAAACTCTGATGCAGCGACGCCGCGTGAGTGAAGAAGGTCTTCGGATCGTAAAACTCTGTCCTTGGTGAAGAAAGAAATGACGGTAGCCAAGGAGGAAGCCCCGGCTAACTACGTGCCAGCAGCCGCGGTAATACGTAGGGGGCGAGCGTTGTCCGGATTTACTGGGCGTAAAGGGTGAGTAGGCGGTAATATGTGTCAGATGTAAAAGGCTAAGGCTTAACCATAGTTAGCATTTGAAACTGTATTACTTGAGTGCAGGAGAG
+
CCCCCGGGGGGGCGGEGGGGGGGGGGGGGGGGGGGGGGGFGGGGGGGGGGGGGGGGGGGGGGGEGGGDGGGGGGGFGGGGGGGGGGGGGGGGGGGGGGGGGFGGGGGFGGGGGGGGGGGGGGGGGGGEGGFGGGGGGEFEGGGGGGGGEGGGGGGGFGGGGGGGGGGGGGGGGGGGGFGGGGGGGGGGGGGGGGGGEGEEEGGGFFGGGGGGGFGGGGGGGGGGGGGGGGGFGGGFGGGGGFGGGGGGGGGFGG@FFGGGGFFFFFFFGFFFGFGGFFFFA7FBGFFFFFFFFA?>FFF>>BDFF
@M02526:338:000000000-J69W4:1:1114:22920:12972 1:N:0:ACATCGT+AACACCG
CACCCCTACGGGGCGCAGCAGATCGGAAGAGCACACGTCTGAACTCCAGTCACACATCGTATCTCGTATGCCGTCTTCTGCTTGAAAAAAAAAAAAAATACAACAAACAAATCACTCCATTCCCCACTGACTACGTACCGACACATTACGTCCCATCCGCCCCACTCACCACATATGCCCTCTCCTCATCTCTCATCATTAGACCTCTACCGCACTATATATTAACATTCCTTTCATCTTTGTACGACTTCCCATCACTTATCATACTCCACACACTATCCTCACTTTGACATTCTATCTGTACC
+
CCCCCGGGGGGGGGGGGGGGGGGGGGGGGGGGGGGGGGGGGGGGGGGGGGGGGGGGGGGGGEFGGGGGGGFGGGGGGGGFGGGGGGGGGGGGGGCF++,,,,:,:,3,:,,,,:>,,:,,,,,,,,@,,>>,,,3,:++++3**,8,8>*@DFG9,,>8*****1,,,,,7*,,7,+,7+,4<<2?8++55++2+2+4++++5+2++++3+//*/*++32+<++++++3+3+++2*+<+*+*2***1/1*0*00*)26:**/1*/**1*)0.0)*1)0*1()7<D*0=*166*.7.)48)*)*))
@M02526:338:000000000-J69W4:1:1114:8742:14515 1:N:0:ACATCGT+AACACCG
CGGCCTACGGGGCGCAGCAGTGGGGAATATTGGACAATGGGCGAAAGCCTGATCCAGCCATGCCGCGTGTGTGAAGAAGGTCTTCGGATTGTAAAGCACTTTAAGTTGGGAGGAAGGGCAGTAAGCGAATACCTTGCTGTTTTGACGTTACCGACAGAATAAGCACCGGCTAACTCTGTGCCAGCAGCCGCGGTAATACAGAGGGTGCAAGCGTTAATCGGAATTACTGGGCGTAAAGCGCGCGTAGGTGGTTCGTTAAGTTGAATGTGAAAGCCCCGGGCTCAACCTGGGAACTGCATCCAAAA
+
CCCCCCGFGGCGGFEEGGFGGGGFECGGGGGGGGGGGFGGGGGGGGGGGGGGGGGGGGGGGDFGGGGGGGGGGGGFFGGGGGGGGGGGGGGGGGG9DGGC8FFFFBFGGGGGGGFGGEGGGGGGGBC:FGGGGGFFGFFFFFFGGFGGGGGGGGGGGGGGGGGGGGGGGGGGGGGGGGGGGGGGGGGGGGGGEEGGGGFGGGFGGGGGGGCCEC8EGGGGGDGGGGGGGGGGGEGGGGGGC35CDGCGFGGGGGE@FGCFGFF?FFFFGFFFGFGGFEBFB9FBFFFFFFFFFFFFFF@AF3@FF
@M02526:338:000000000-J69W4:1:1114:12246:16573 1:N:0:ACATCGT+AACACCG
CCTGCCTACGGGAGGCAGCAGTGGGGAATTTTGGACAATGGGCGCAAGCCTGATCCAGCCATGCCGCGTGCAGGATGAAGGCCTTCGGGTTGTAAACTGCTTTTGTACGGAACGAAAAGCCTTCTTCTAATACAGGAGGGTCATGACGGTACCGTAAGAATAAGCACCGGCTAACTACGTGCCAGCAGCCGCGGTAATACGTAGGGTGCAAGCGTTAATCGGAATTACTGGGCGTAAAGCGTGCGCAGGCGGTGATGTAAGACAGTTGTGAAATCCCCGGGCTCAACCTGGGAACTGCATCTGTG
+
CCC@CGGGGGGGGGGGGGGGGGGGGGGGGGGGGGGGGGGGGGGGGGGGGGGGGGGGGGGGGGGGGGGGGGGGGGGGGGGGGGGGGGGGGGGGGGGGGGGGGGGGGGGGGGGGCGGGGGGGGGGGGGGGGGFGDGGG8>:FGGGGGGGGGGGGGGGGGGGGCGGGGGGGGGGGGGGGGGGGGGGGGGGGGGGGGGEEEGGGG>FGGGGGGGGGGGGGGGGGGGGGGGGGGGGGGGGGGGGGGGGGGGGGGGGGGG3@GGF>F?F?FFFFGFFFFFG4FFFF>FFBGFFFFFF:FBFFFFFFFFFD)
@M02526:338:000000000-J69W4:1:1114:13124:18056 1:N:0:ACATCGT+AACACCG
TGTCCTACGGGGGGCAGCAGTGGGGAATATTGGACAATGGGGGCAACCCTGATCCAGCCATGCCGCGTGAGTGATGAAGGCCTTAGGGTTGTAAAGCTCTTTCACCGGTGAAGATAATGACGGTAACCGGAGAAGAAGCCCCGGCTAACTTCGTGCCAGCAGCCGCGGTAATACGAAGGGGGCTAGCGTTGTTCGGAATTACTGGGCGTAAAGCGCACGTAGGCTGATATTTAAGTCAGGGGTGAAATCCCGGGGCTCAACCCCGGAACTGCCTTTGATACTGGGTATCTTGAGTATGGAAGAGG
+
CCCCCGGGGGGGGGDGGGGGFGGGGCGGGGGGGGGGGGGGGGGGGGGGGGGGGGGGGGGGGGGGGGGFGGGGGGGGGGGGGGGGGGGGGGGGFGGGGGGGGGGGFGGGGGGGGGGGGGGGGGGGGGGGGDGGGGGGGFFFGGGGGGGGGGGGGGGGGGGGGGGGGGGGGGGGGGGFGEGGGGGGGGGGGGGGFFEGGGGGGGGGGFDGGGGFFGGDGGGGGGDGFEC7EGGGGFGGGGGGGGGGGGFGGD6DGGFF3FFGGFFFFFFFG:FFGFGGFFFFFAFFGFF:?F<9=:@2):FDFFFBF
@M02526:338:000000000-J69W4:1:1114:20290:19039 1:N:0:ACATCGT+AACACCG
CCCTACGGGGCGCAGCAGTGAGGAATATTGGTCAATGGGCGAAAGCCTGAACCAGCCATGCCGCGTGCAGGAAGACGGTCCTATGGATTGTAAACTGCTTTTATTTGGGAATAAACTCTGATACGTGTATCAGCCTGAAGGTACCAAATGAATAAGCACCGGCTAACTCCGTGCCAGCAGCCGCGGTAATACGGAGGGTGCAAGCGTTATCCGGAATCATTGGGTTTAAAGGGTCCGCAGGCGGTCTTATAAGTCAGTGGTGAAAGCCTACAGCTCAACTGTAGAACTGCCATTGATACTGTAAG
+
CCCCCGGGGGGGGGGGGGGGGGGGGGGGGFGFFGGGGGGGGGGGFGGGGGGGDFFGGGGGGGGGGGGGGGGGGGGGGGCGGGGGGGAFGCFFGGGGGFGGGGFGGGGGGGGFGGGGGF9EFFGGGGFBBFFEGCGGG8ABCFGGGGGGC<=BFFFFF<DFFGGCGGGCCGGEEGGGGGGGGDEGGGGGGGGGGGGGGCCCECGGGEEEGGGFEEGCGGGCFGFGEEGGFFG7EFGCEGGGEGDDDCCFGGGGGGFFGGGGGFFFFFFFFFFFCF*7@FFF:BFBGFFF*/(4FAFA2)*-9<?2)
@M02526:338:000000000-J69W4:1:1114:22060:19226 1:N:0:ACATCGT+AACACCG
AAGCAACCTACGGGGGGCAGCAGTGGGGAATATTGGACAATGGGGGGAACCCTGATCCAGCCATGCCGCGTGTGTGAAGAAGGCCTTTTGGTTGTAAAGCACTTTAAGCGGGGAGGAGGCTACTTTGGTTAATACCTAAAGATAGCGGACGTTACCCGCAGAATAAGCACCGGCTAACTCTGTGCCAGCAGCCGCGGTAATACAGAGGGTGCGAGCGTTAATCGGATTTACTGGGCGTAAAGCGTGCGTAGGCGGCTGAATAAGTCGGATGTGAAATCCCCGAGCTTAACTTGGGAATTGCATAC
+
CCCCCGGGGGGGGGGGGGGGGGGGGGGGGGGGGGGGGGGGGGGGGGGGGGGGGGGGGGGGGGGGGGGGGGGGGGGGGGGGGGGGGGGGGGGGGGGGGGGGGGGGGGGGGGGGGEGGEGGGGGGGGGGGGGFGGGGGGFGGGGGGGGGGGGGGGGGGGGGGGGGGGGGGGGGGGGGGGGGGGGGGGGGGGGGGGGGGGGGGGGGGGCGGGGGGGGGGGGGGGGGGGGGGGGGGGGGGEGGGGGGGGGGGGGGGGGFFGGGFGFFFFFFFGFBFGFGGF?FFFFF>GFFFFFFFFBFB?BF?FBF<5
@M02526:338:000000000-J69W4:1:1114:22937:20400 1:N:0:ACATCGT+AACACCG
GTGCCCTACGGGAGGCAGCAGGCTCTTCCGATTAGATACCCGAGTAGTCCAAGATCGGAAGAGCACACGTCTGAACTCCAGTCACACATCGTATCTCGTATGCCGTCTTCTGCTTGAAAAAAAAAAAAACGAAAAAAAAAAGGAAAGGAAAGAAAAAGAAAAAACAGGATAAAGAAAAGAAAGACGCAGCGAAAAAAGGGAGATGGCAAGAAAAAGGCAGAAAAAAGGGGAGTACAGCGAGGGAAGAAGGAGAGTGAAAGAGGAATGGAAAACACATGGAGCACACAAGGAGGAGCAGAGGAAAG
+
CCCCCGGGGGGGCFGGGDEGGGG<FAFGGGGGDGFGGGGFGGGGCFGFGFFGGF9CFGGGEFGGEF?FGFGGGGF<EFDGGGGCFGDGGGGFG,6<EFGGGGFAF=BFFFEE,,C?EFGFEGGGE7@:C++38++:+3++*3*,,,3,8,,,,,,6<1*53,34*,,,6,272,2+++,*22,+2****43*44**:***/***0+**0*0****2*2*/*++*/2*******++2++*)*)1****20*****)**22**)))))))9**)*)**)*))((.(*)))))(()()(-4)()(..(
@M02526:338:000000000-J69W4:1:1114:17318:24196 1:N:0:ACATCGT+AACACCG
GCCTACGGGGGGCAGCAGTAAGGAATATTGGTCAATGGGCGGAAGCCTGAACCAGCCATGCCGCGTGCAGGATGACTGCCCTATGGGTTGTAAACTGCTTTTGTCCAGGAATAAACCTAAATACGAGTATTTAGCTGAATGTACTGGAAGAATAAGGATCGGCTAACTCCGTGCCAGCAGCCGCGGTAATACGGAGGATCCGAGCGTTATCCGGATTTATTGGGTTTAAAGGGTGCGTAGGCGGCCTGTTAAGTCAGGGGTGAAATACGGTGGCTCAACCCTCGCAGTTCCTTTGATACTGATGG
+
CCCCCGGGGGGGGGGGGGGGGGGGGGGGGGGGGGGGGGGGGGGGGGGGGGGGGGGGGGGGGGGGGGGGGFGGGGGGGGGGGGGGGGGGGGGGFGGGGGGGGGGGGGGGGGGGGGGFGGGGGGGGGCEGGGGGGGGGGFGGGGEGGGGFFGCGGGGGGGGGGGGGGGGGFFGGGEGGGGGGGGGGGGEGGFFGDGGGGG6FGGGGGGGGGFFFEEGDE?FGG7ED>EGG9C97CGGGGGGDGCGGG5DGGGGCCFFBFGGDD55FF?@FGFF35>*7*9F)(.)(9:)0*1:>4:4)69@27)=<?
@M02526:338:000000000-J69W4:1:1115:16117:2057 1:N:0:ACATCGT+AACACCG
TCGAGGCCTACGGGAGGCAGCAGTGGGGAATATTGGACAATGGGGGCAACCCTGATCCAGCCATGCCGCGTGAGTGATGAAGGCCCTAGGGTTGTAAAGCTCTTTTGTGCGGGAAGATAATGACGGTACCGCAAGAATAAGCCCCGGATAACTTCGTGCCAGCAGCCGCGGTAATACGAAGGGGGCTAGCGTTGCTCGGAATCACTGGGCGTAAAGGGTGCGTAGGCGGGTATTTAAGTCAGAGGCGAAATCCTGGAGCTCAACTCCAGAACTGCCTTTGATACTGAGGAGCTTGAGTTCGGGAG
+
@AAC6FFGGGGECGGCGGGGGDE6CFG>FDGGFGGGGGDDCFFFEEEEEFFEG@ECFGGGGGGGGGGGGG>FFEEFGCCFGGFDGE7<FFGFGCFFGFAFFFGGGGGGGFFG++@+FEF<AFAF:3==+DFGGCCFGGFGGAFFGG>7@C,,=@C:FFFF;7<>,@DEFEGBCCGGGF:7BECCEG7;:BEEC88+@FGGC>FGG7:C*;CGGD5C@CE5CCE=EE:5CE:*+3A>*<D7FD>?:*)1))1*0:>F*9<>D@=F**)9*)05@*97?@?*64*9CB=/8))-0(((5<<23(762
@M02526:338:000000000-J69W4:1:1115:8091:6309 1:N:0:ACATCGT+AACACCG
CATCCTACGGGACGCAGCAGTCACATTAGATACCCTTGTAGTCCGTAGATCGGAAGAGCACACGTCTGAACTCCAGTCACACATCGTATCTCGTATGCCGTCTTCTGCTTGAAAAAAAAAAACTAACTAACTCTTCCCCTCCTTACTACCACTAATCCCAACGCCACTTCTTCCTACGTGCCCTCCCCCTCTTTTATTCTTTTTTTGCAAGCCCTATCTGCTATTACTCCTCTCAAATATCCCTTAGTCCCTCTTCTTCCTTCTCTTCTTACCCTCTCCCCTCCCACCCTCCTCTCTCATAGTAA
+
CCCCCGGGGGGGGGGGGGGGGGGGGGGGFFGGGGGFFFGGGEGGGGGGCGGGGGGGGGGGGGGGGGGGGGGGGGGGFGGGGGGGGGGGGGGGFGGGGGGGGGGGGGGGGGGGCEEFGGG:=>+5,,:,,:4,85:5,8,3=+6,C3,,3,,:@,,3:3,@,3+5>>+,87,,3,=,,*3,**,3@**>*4*2,,,5,,6>;,,64*1,,1+***2*+3++++1+3+5++20<+*+1*4++++*)+2*+220**0:1******1/***1*)0*)0*9)0))((.)*(0)(0)()..(4))-0)*))
@M02526:338:000000000-J69W4:1:1115:28477:7919 1:N:0:ACATCGT+AACACCG
TGCCTACGGGACGCAGCAGTGAGGAATATTGGTCAATGGAGGCAACTCTGAACCAGCCATGCCGCGTGCAGGATGACGCATCTATGGTGTGTAAACTGCTTTTGTACGGGAAGAAACCTTCCTTCGAGAAGGAACTTGACGGTACCGTAAGAATAAGGATCGGCTAACTCCGTGCCAGCAGCCGCGGTAATACGGAGGATCCAAGCGTTATCCGGAATCATTGGGTTTAAAGGGTCCGTAGGCGGCCTTATAAGTCAGTGGTGAAAGTTTTCGGCTTAACCGAAAAATTGCCATTGATACTGTAG
+
CCC<@6CFECFF@BCBFEEEFA@@-EFEC<A<6C@CCEGFEFCCCFGGF9<@FCEGGDC@@@FGEGGGEGEFCCCECC@CEG<EE,CCAECFF5CFGGFCFFCEFFGF=FGG8BFE,,BC<FFE?FFGFGGGDFGFGGFGGEGGGG7F+>,C,CFF9>>DFGGGFDF<FCFGGFGDFCG7FAFFCG*>:EBDFFGGC@*<8CCDGD>EGGC;CG8/3/>FF9FFGGGG?EGGD5:9CCF5DDG55D<5C6C:>7C8C*095=7==BF=C)977.<5769F7;>>E>@>>74)9<4<A<BB4>69<
@M02526:338:000000000-J69W4:1:1115:26218:11954 1:N:0:ACATCGT+AACACCG
GGCCTACGGGACGCAGCAGTGGGGAATATTGCACAATGGGCGCAAGCCTGATGCAGCAACGCTGCGTGAGGGATGACGGCCTTCGGGTTGTAAACCTCTTTTAGTAGGGAAGAAGCGAAAGTGACGGTACCTGCAGAAAAAGCACCGGCTAACTACGTGCCAGCAGCCGCGGTAATACGTAGGGTGCAAGCGTTGTCCGGAATTATTGGGCGTAAAGAGCTCGTAGGCGGCTTGTCGCGTCTGCCGTGAAAACCCCAGGCTCAACCTGGGGCGTGCGGTGGGTACGGGCAGGCTGGGGTGCGGTG
+
-8ACCGGGGGGGGGGGGGGGGGGGCEGGGGGGGGGGGGGG<FCGG:,DFGGGGGGGGGGGGG>EGGGGGGGGGGGGGGDDCEFGGGDAFGGGGGDGEGG,E,EF@EFGGGGGGCBFC?FBC8,@F:>>F@?,5FFCEDGFDGCF=CF:::>,,7EF<57*@C7:CFF7CEEE*<CF;AF,<<FE71CCB@5:1*=C?:C=78*?+BFFFFGGCCE5<90A78:??8C6CEG::CFG3/97)9CFD<C3CGD7CD*73*1<*<?FFF4@G8)007:5>5)049D4+3;B(077>?0((,(-)-<((
@M02526:338:000000000-J69W4:1:1115:10349:14201 1:N:0:ACATCGT+AACACCG
ATGCCTACGGGGCGCAGCAGTGGGGAATATTGGACAATGGGCGCAAGCCTGATCCAGCCATACCGCGTGGGTGAAGAAGGCCTTCGGGTTGTAAAGCCCTTTTGTTGGGAAAGAAAAGCAGTCGGTTAATACCCGATTGTTCTGACGGTACCCAAAGAATAAGCACCGGCTAACTTCGTGCCAGCAGCCGCGGTAATACGAAGGGTGCAAGCGTTACTCGGAATTACTGGGCGTAAAGCGTGCGTAGGTGGTTGTTTAAGTCTGTCGTGAAAGCCCTGGGCTCAACCTGGGAATTGCGATGGAAA
+
CCCCCGGGGGGGGGGGGGGGFGGGGGGGGGGGGGGGGGGGGGGGGGGGGGGGGGGGGGGGGGGGGGGGGGGGGGGGGGGGGGGGGGGGGGGGGGGGGGGGGGGGGGGGGGGGGGGGGGGGGGGGGGGGGGGGGGGGGGGFGGGGGGGGCFFGGGGGGGGGGGGGGGGGGGDGGGGGGGGGGGGGGGGGGGGGGGGGGGGGGGGGGGGGGGGGGGGGGGGGGGGGGGGGGGGGGGDGGGGGDGGFDGGGGGGGGGGFGGGFGFFFFFFFGFFFFFFGFFFFFFFFGFFFFFF1FF?FFFFFFFFBF
@M02526:338:000000000-J69W4:1:1115:22425:15690 1:N:0:ACATCGT+AACACCG
GACCATCCTACGGGACGCAGCAGTAAGGAATATTGGTCAATGGAGGGAACTCTGAACCAGCCATGCCGCGTGGAGGATGAAGGTCCTCTGGATTGTAAACTCCTTTTATCTGGGACGAAAAAAGGGAATTCTTTCTCGACTGACGGTACCAGATGAATAAGCACCGGCTAACTCCGTGCCAGCAGCCGCGGTAATACGGAGGGTGCAAGCGTTATCCGGATTTACTGGGTTTAAAGGGAGCGTAGGTGGGTTGGTAAGTCAGTGGTGAAATCTCCGAGCTTAACTTGGAAACTGCCGTTGATACT
+
CCCCCGGGGGGGGGGGGGGGGGGGGCFE@FGGGGGGGGGGGGGGGGEEGGGGGGGGGGGGGGGFGGGGGGGGGGGGGGGFEGFGFGGGGGGGGGGGGGEFFFCFGGGGGGGGCGGGGGGGGGGGGGGGGGGGGGGGGGGGGGGDGGF>:FFCGFGGGGGGGGGGGGGGGGGGGGGGGGGGGGGGGGGGGGGGEGGGGGGEGGGGGGFGGGGGGGGGGGGGGGGGGGGGGGGGGFFGGC5CCDCBGGFGGGGGGDDFGGCF:FFFFFFFG>FFFFFGBDFFF<?FCDF?7?FBFFFFFFFFFAFF4
@M02526:338:000000000-J69W4:1:1115:11003:15844 1:N:0:ACATCGT+AACACCG
CAGGCCCTACGGGAGGCAGCAGTGGGGAATATTGCACAATGGGGGGAACCCTGATGCAGCGACGCCGCGTGCGGGATGAAGGCCTTCGGGTTGTAAACCGCTTTTGTTGGGGAGCAAGCGAGAGTGAGTGTACCCTTCGAATAAGCGCCGGCTAACTACGTGCCAGCAGCCGCGGTAATACGTAGGGCGCAAGCGTTATCCGGATTTATTGGGCGTAAAGAGCTCGTAGGCGGTTCGTCGCGTCTGGTGTGAAAGCCCATCGCTTAACGATGGGTCTGCGCCGGATACGGGCGGGCTTGAGTGCA
+
CCCCCGGGGGGGGGGGGGGGGGFGGGGGGGGGGGGGGGGGGGGGGGGGGGGGGGGGGGGGGGGGGGGGGGGGGGGGGGGGGGGGGGGGGGGGGGGGGGGGGGGGGGGGGGGGGGGGGGGGGGEGGDCGFGGGGG,CCFGGGGGGGGGGCEGGGGGGGGGGGGGGGGGGGGFGDEGGGGGGGGFGFGGFGGGGGFEGGGGGFGGEGGGGGCCGGGGGGGGGGGGGGGEGGG6EGGGGGGD<5DDFCGGFCFGFGGGFCCFFCDEF>>FFD:FFFFFGFFFF>:EEEF:6?@@>EFF>96>2?<?F)
@M02526:338:000000000-J69W4:1:1115:17627:23896 1:N:0:ACATCGT+AACACCG
GCCTACGGGAGGCAGCAGTGGGGAATTTTGGACAATGGGCGCAAGCCTGATCCAGCCATGCCGCGTGCAGGATGAAGGCCTTCGGGTTGTAAACTGCTTTTGTACGGAACGAAAAGCCTTCTTCTAATACAGGAGGGTCATGACGGTACCGTAAGAATAAGCACCGGCTAACTACGTGCCAGCAGCCGCGGTAATACGTAGGGTGCAAGCGTTAATCGGAATTACTGGGCGTAAAGCGTGCGCAGGCGGTGATGTAAGACAGTTGTGAAATCCCCGGGCTCAACCTGGGAACTGCATCTGTGACT
+
CCCCCGGGGGGGGGGGGGGGGGGGGGGGGGGGGGGGGGGGGGGGGGGGGGGGGGGGGGGGGGGGGGGGGGGGGGGGGGGGGGGGGGGGGGGGGGGGGGGGGGGGGGGGGGGGFFGGGGGFGGGGGGGGGGGGGGGGGGGGGFFGGGGGGGGGGGGGGGGGGGGGGGGGGGGGGFCGGGGGGGGGGGGCGGGGGGGG7FFGGGC2;CFGGGGGGGGGGGGGDGGGECCEGGGGGCFCFGGDGGGEDDDGGDGFGGGFGGGFD?FFFFF?FA?@66FG:B@B?FF4::>50)01?27>)-)6F449-
@M02526:338:000000000-J69W4:1:1116:8308:5822 1:N:0:ACATCGT+AACACCG
GATCCTACGGGAGGCAGCAGTGGGGAATATTGGACAATGGGCGAAAGCCTGATCCAGCCATGCCGCGTGAGTGATGAAGGCCTTAGGGTTGTAAAGCTCTTTCAGTAGGGAAGATAATGACGGTACCTACAGAAGAAGCCCCGGCTAACTTCGTGCCAGCAGCCGCGGTAATACGAAGGGGGCTAGCGTTGTTCGGATTTACTGGGCGTAAAGCGCACGTAGGCGGATTGTTAAGTCAGAGGTGAAATCCTGGAGCTCAACTCCAGAACTGCCTTTGATACTGGCAATCTCGAGTCCGGAAGAGG
+
CCCCCGGGFGGGGGGGGGGGGGGGGCFGGGGGGFFGGGD<FEECFEGFG8FGDGGGGGGGGGGGDECGGGGGGACFGGGCGGGGGGGGGGGGGGGG9FFFGGGGGEEGGEFGGFGFFGG<EFFGGGGGGFGFGFFF8FGFGGGGGEGFGGFFGGGGGDGFFFG@FGGGGG7FCFFCC:FGG::CGE8EGEE8B?ECEEG6FGGGFFGEEEGGGFGGGGDCGFEGGGGGGGGGEGGGGGFGGGGFGGGGGFDGGGFGGGFFFFFFFFFFFFFFFF7??FF:AFFFGFFFBFFFF?)4>:9?>FFFB
@M02526:338:000000000-J69W4:1:1116:12781:6702 1:N:0:ACATCGT+AACACCG
CCCTACGGGAGGCAGCAGTAAGGAATATTGGTCAATGGACGCAAGTCTGAACCAGCCATGCCGCGTGGAGGATGAAGGCCCTCTGGGTTGTAAACTTCTTTTATATGGGACGAAACCTATCCTTTCTAGGGTAATTGACGGTACCATGTGAATAAGCACCGGCTAACTCCGTGCCAGCAGCCGCGGTAATACGGAGGGTGCAAGCGTTATCCGGATTCACTGGGTTTAAAGGGTGCGTAGGTGGGTTGGTAAGTCAGTGGTGAAATCTCCGAGCTTAACTTGGAAACTGCCATTGATACTATCAG
+
CCCCCGGGGGGGGGGGGGGGGGGGGGGGGGGGGGGGGGGGGGGGGGGGGGGGGGGGGGGGGGGGGGGGGGGGGGGGGGGGGGGGGGGGGGGGGGGGGGGGGGGGGGGGGGGGGGGGGGGGGGGGGGGGGGGGGGGGGGGGGGGGGGGGGGGGGGGGGGGGGGGCGGGGGGGGFGGGGGGGGGGGGGGGGGGGGGGGGGGGGGGGGGGGGGGGGGGGGGGGGGGGGGGGGGGGGGGGGGGGGGGFGGGGGGGGGGFGGGFFFFFFFBFF4BEDFFG:?FFBFFFFGFFFFF?FFFFAA<BFFAAF6
@M02526:338:000000000-J69W4:1:1116:26111:7979 1:N:0:GCATCGT+AACACCG
CCTTCCTACGGGGGGCAGCAGTGGGGAATTTTGGACAATGGGCGCAAGCCTGATCCAGCCATTCCGCGTGCAGGATGAAGGCCCTCGGGTTGTAAACTGCTTTTGTACGGAACGAAAAGCTTTGGGTTAATACCCTGAGGTGATGACGGTACCGTAAGAATAAGCACCGGCTAACTACGTGCCAGCAGCCGCGGTAATACGTAGGGTGCAAGCGTTAATCGGAATTACTGGGCGTAAAGCGTGCGCAGGCGGTTTTGTAAGACAGAGGTGAAATCCCCGGGCTCAACCTGGGAACTGCCTTTGTT
+
CCCCCGGGGGGGGGGGGEGGGGGGFGEGGGGGGGGGGGF,BFGGGGGGGGGGFGGGGGGGGGCGGGGGGG>FGGDFDFGGGGGGGGGDGGGGGGGGGGGGGFGGFGGCGGGFFGGGGGGGGGGG8CFCFGGGFDFCF8FDFCFGGGGGD:@FGGGFGGGGGGFCFFGGGGGGGGFGGGGE6EFG8FFGGGEGGG>CGCGGGGGGGGCEGGGGGGGGGGGGGGDGGF@CGGGGCECDG*:DGGDFDGGGGGGGC7>GGGFFBFFBFFFFFFFFF6CFFFE(2;>FFF?F?B?FF78?<BFFF<)6(
@M02526:338:000000000-J69W4:1:1116:4657:8396 1:N:0:ACATCGT+AACACCG
TGTCCTACGGGAGGCAGCAGTGGGGAATATTGGACAATGGGGGGAACCCTGATCCAGCCATGCCGCGTGTGTGAAGAAGGCCTTATGGTTGTAAAGCACTTTAAGCGAGGAGGAGGCTTACTTGGTTAATACCTAAGATAAGTGGACGTTACTCGCAGAATAAGCACCGGCTAACTCTGTGCCAGCAGCCGCGGTAATACAGAGGGTGCGAGCGTTAATCGGATTTACTGGGCGTAAAGCGTGCGTAGGCGGCTTAATAAGTCGGATGTGAAATCCCCGGGCTTAACCTGGGAATTGCATACGAT
+
CCCCCGGGGGGGGGGGGGGGGGGGGGGGGGGGGGGGGGGFGGGGGGGGGGGGGGGGGGGGGGGGGGGGGGGGGGGGGGGGGGEGGGGGGGGGGGGGGGGGGGGGGGGGGGGGGGGGGGGGGGGGGGGGGGGGGGGGGGGGGGGGGGGGEGGGGGGGGGGGGGGGGGGGGGGGGGGGGGGGGGGGGGGGGGGGGGGGGGGGGGGGGEGGGGGGGGGGGGGGDGGGGGGGGGGGGGGGGGGFGGGFGGGGEGGGGGFGGGFFFFFBE;DEFFFFFFGFF:@>B>FFGFFFFFFFFFFF?AAFBFF:2
@M02526:338:000000000-J69W4:1:1116:6338:9507 1:N:0:ACATCGT+AACACCG
GAATCCCTACGGGACGCAGCAGTAAGGAATATTGGTCAATGGACGCAAGTCTGAACCAGCCATGCCGCGTGGAGGATGAAGGCCCTCTGGGTTGTAAACTTCTTTTATATGGGACGAAACCTATCCTTTCTAGGGTAATTGACGGTACCATGTGAATAAGCACCGGCTAACTCCGTGCCAGCAGCCGCGGTAATACGGAGGGTGCAAGCGTTATCCGGATTCACTGGGTTTAAAGGGTGCGTAGGTGGGTTGGTAAGTCAGTGGTGAAATCTCCGAGCTTAACTTGGAAACTGCCATTGATACTT
+
CCCCCGGGGGGGGGGGGGGGGGGGGGGGGGGGGGGGGGGGGGGGGGGGGGGGGGGGGGGGGGGGGGGGGGGGGGGGGGGGGGGGGGGGGGGGGGGGGGGGGGGGGGGGGGGGGGGGGGGGGGGGGGGGDGGGGGGGGGGGGGGGGGGGGGGGGGGGGGGGGGGGGGGGGGGGGGGGGGGGGGGGGGGGGGGDGGGGGGGGGGGGGGGGGGGGGGGGGGGGGGGGFGGGCGGGGGGGGGGGGGGFGGGGGGGGGGFGGGFFFFFFFFFFFB??FFCDFFFF>BF?F=FFFFFFFFFFFFB><AFF)
@M02526:338:000000000-J69W4:1:1116:25225:10046 1:N:0:ACATCGT+AACACCG
TTGCCTACGGGGGGCAGCAGTGGGGAATATTGGACAATGGGCGCAAGCCTGATCCAGCCATACCGCGTGGGTGAAGAAGGCCTTCGGGTTGTAAAGCCCTTTTGTTGGGAAAGAAAAGCAGTCGGTTAATACCCGACTGTTCTGACGGTACCCAAAGAATAAGCACCGGCTAACTTCGTGCCAGCAGCCGCGGTAATACGAAGGGTGCAAGCGTTACTCGGAATTACTGGGCGTAAAGCGTGCGTAGGTGGTGGTTTAAGTCTGCTGTGAAAGCCCTGGGCTCAACCTGGGAATTGCAGTGGATA
+
CCCCCGGGGGGGGGGGGGGGGGGGGGGGGGGGGGGGGGGGGGGGGGGGGGGGGGGGGGGGGGGGGGGGGGGGGGGGGGGGGGGGFGGGGGGGGGGGGGGGGGGGGGGGGGGGGGGGGGGGGFGGGGGGGGGGGGGGGGGGGFGGGGGGGGGGGGGGGGGGGGGGGGGGGGGGGGGGGGGFGGGGGGGGGGGGGGGGFGGGGGGEGGGGGGGGGGGGGGGGGGGGGCFGGGGGGGGGGGGGDDGFGGDGGGGGGGDGGGFFFFFFFFFFFFFFFFGFFFFBFBFF4FFFFFFFFFB?AFFB??FF)
@M02526:338:000000000-J69W4:1:1116:5193:10064 1:N:0:ACATCGT+AACACCG
ATCAGCCCTACGGGGAGCAGCAGTAAGGAATATTGGTCAATGGACGCAAGTCTGAACCAGCCATGCCGCGTGGAGGATGAAGGCCCTCTGGGTTGTAAACTTCTTTTATATGGGACGAAACCTATCCTTTCTAGGGTAATTGACGGTACCATGTGAATAAGCACCGGCTAACTCCGTGCCAGCAGCCGCGGTAATACGGAGGGTGCAAGCGTTATCCGGATTCACTGGGTTTAAAGGGTGCGTAGGTGGGTTGGTAAGTCAGTGGTGAAATCTCCGAGCTTAACTTGGAAACTGCCATTGATACT
+
CCCCCGGGGGGGGGGGGGGGFFGFGGGGGGGGGGGGGDGGGGGGGGGGGGGGGGGGGGGGGGGGGGGGGGGGGGGGGGGGGGGGGGGGGGGGDGGGGGGGGGCFGGGGGGGGGGGGGGGGGGGGGDFGGGGGFGGGGGGGGGGGGGGGEGGGGGFGGGGGGGGGGGGGGGGGGGGGGGGGGGGGGGGGGGGGGGGGGGGGGGGGGGGGGGGGGGGGGGGDGD6CFGGGGCGGGGFFGGGDGGGEGGGGFGGGDGFGFGFFFFFF5<>F?FFFFFGF@ED>?A?FGFFFFFFFFF<:?AAA<BFFA
@M02526:338:000000000-J69W4:1:1116:19675:11076 1:N:0:ACATCGT+AACACCG
GCACCTACGGGGGGCAGCAGTGGGGAATATTGGACAATGGGCGCAAGCCTGATCCAGCCATACCGCGTGGGTGAAGAAGGCCTTCGGGTTGTAAAGCCCTTTTGTTGGGAAAGAAAAGCAGTCGGTTAATACCCGATTGTTCTGACGGTACCCAAAGAATAAGCACCGGCTAACTTCGTGCCAGCAGCCGCGGTAATACGAAGGCTGCAAGCGTTACTCGGAATTACTGGGCGTAAAGCGTGCGTAGGTGGTGGTTTAAGTCTGCTGTGAAAGCCCTGGGCTCAACCTGGGAATTGCAGTGGATA
+
CCCCCGGGGGGGGGGGGGGGGGGGGGGGGGGGGGGGGGGGGGGGGGGGGGGGGGGGGGGGGGGGGGGGGGGGGGGGGGGGGGGGGGGGGGGGGGGGGGGGGGGGGGGGGGGGGGGGGGGGGGGGGGGGGGGGGGGGGGGGGGGGGGGGGGGGGGGGGGGGGGGGGGGGGGGGGGGGGGGGGGGGGGGGGGGGGGGGGGGGGGGGGGGGGGGGGGGGGGGGGGGGGGGGGGGGGGGGGGGGGGGFGGGGGGGGGGFGGGFFFFFFFFFFFFFFFFGFFFFFF?FFGFFFFFFFFFFFFD?FFFFF4
@M02526:338:000000000-J69W4:1:1116:24000:11115 1:N:0:ACATCGT+AACACCG
TGACCTACGGGGGGCAGCAGTTGGGAATCTTGGACAATGGGGGAAACCCTGATCCAGCCATGCCGCGTGAGTGATGAAGGCCTTCGGGTTGTAAAACTCTTTCGACGGGGACGATAATGACGGTACCCGTAGAAGAAGCTCCGGCTAACTTCGTGCCAGCAGCCGCGGTAATACGAAGGGGGCTGGCGTTGTTCGGAATTACTGGGCGTAAAGCGCGCGCAGGCGGCTATCCAAGTCAGTGGTGAAAGCCCGGAGCTCAACTCCGGAACTGCCATTGAAACTGTTTAGTTTGAGGACGAGAGAGG
+
CCCCCGGGGGGGGGGGGGGGGGGGGGGGGGGGGGGGGGGGGGGGGGGGGGGGGGGGGGGGGGGGGGGGGGGGGGGGGGGGGGGGGGGGGGGGGGGGGGGGGGGGGGGGGGGGGGGGGFGGGGGGGGFGGGGGGFGGGGGGGGGGGGGGGGGGGGGGGGGGGGGGGGGGGGEGGGGFCGGGGGGGGGGGGGGGGGGGGGGGGGGGFFGGGGGFGGGGGGGGGGGGGGGGGGGGGFGGGGGGFGG>GGGGFGGGGGFGFGFFFFFFEBEEFFFFFFGFF4B<AFFFGFFFFFABFBF?F0;649?F?
@M02526:338:000000000-J69W4:1:1116:15226:11278 1:N:0:ACATCGT+AACACCG
GCCTACGGGACGCAGCAGTGAGGAATATTGGACAATGGGTGCAAGCCTGATCCAGCCATCCCGCGTGAAGGACGACGGCCCTATGGGTTGTAAACTTCTTTTGTATAGGGATAAACCTTTCCACGTGTGGAAAGCTGAAGGTACTATACGAATAAGCACCGGCTAACTCCGTGCCAGCAGCCGCGGTAATACGGAGGGTGCAAGCGTTATCCGGATTTATTGGGTTTAAAGGGTCCGTAGGCGGATCTGTAAGTCAGTGGTGAAATCTCACAGCTTAACTGTGAAACTGCCATTGATACTGCAGG
+
CCCCCGGGGGGGGGGGGGGGGGGGGGGGGGGGGGGGGGGGGGGGGGGGGGGGGGGGGGGGGGGGGGGGGGGGGGGGGGGGGGGGGGGGGGGGGGGGGGGGGGGGGGGGGGGGGGGGGGGGGGGGGGGGGGGGGGGGGGGGGGGGGGGGGGGGGGGGGGGGGGGGGGGGGGGGGGGGGGGGGGGGGGGGDFGGGCGGGGGGGGGGGGGGGGGGGDGGGGFGFGGGGGGGGGGGGGGGGGGGGGGFGGGGFGG7FGFDCF?FF:?BFFFFFFFFFFFFFFFF>BFFGFFFBBBFFFDFFAFFAAA(4
@M02526:338:000000000-J69W4:1:1116:22104:12828 1:N:0:ACATCGT+AACACCG
ACCTACGGGAGGCAGCAGTCACATTAGATACCCCGGTAGTCCTAGATCGGAAGAGCACACGTCTGAACTCCAGTCACACATCGTATCTCGTATGCCGTCTTCTGCTTGAAAAAAAAAAAAAAAACAAATTAACGACACAACCGATACCTACACAAACACATCCCTCACGTCCAGTCTCCATTTCCCCACACCATTCACGCCACGAAAATTCCTCCACTCACACCGCTAGTGACATGACCCATACCTCCTCCACAATCATCCACCCTCCTCCAGCATGCACTCAGCTGCAACGCATCATCAGCATT
+
CCCCCGGGGGGGGGGGGGGGGGGGGGGGGGGGGGGGGGGFGGGGGGFGGGGGGGGGGGGGGGGGGGGFGGGGGGGGGGGGGGGGGCFFGGGGGGGGGGGDGGGGGGGGGGGGGGGGGGC>+6+8+3,,,,3,8+><+3,++8***5>,,,,85,*,353,,,>,,,,6,,**1,22,,73,,,+7+4******++55+*3*****1**+++0+3***+20+++/***2*+++0+0**+*0**2)**2/*****0.**2***)),)()))).)))2**)1))..)0/)0())))(((,))-)))))
@M02526:338:000000000-J69W4:1:1116:23363:13639 1:N:0:ACATCGT+AACACCG
GCATTCCTACGGGAGGCAGCAGTGAGGAATATTGGACAATGGGTGCAAGCCTGATCCAGCCATCCCGCGTGAAGGACGACGGCCCTATGGGTTGTAAACTTCTTTTGTATAGGGATAAACCTTTCCACGTGTGGAAAGCTGAAGGTACTATACGAATAAGCACCGGCTAACTCCGTGCCAGCAGCCGCGGTAATACGGAGGGTGCAAGCGTTATCCGGATTTATTGGGTTTAAAGGGTCCGTAGGCGGATCTGTAAGTCAGTGGTGAAATCTCACAGCTTAACTGTGAAACTGCCATTGATACTG
+
CCCCCGGGFGGGGGGGGGGGGGGGGGFFGGFGGFGGGGGGGGGGGGGGGGGGGGGGGGGGGGGGGGGGGGGGGGGGGGGGGGGGGGGGGGGGGGGGGGGGGGGGGGGGGGGGFGGGGGGGGGGGGGGGGGGGGGGDGGGGGFGGGGGGGGGGGGGGFGGGGGGGGGGGGGGGGGGGGGGGGG?FGGGGGGGGGGGGGGC=EGGGDCFGGGGG5EGGGGGGDGGGGGDCEGGGGGCGDCFGGGDEGGGGCCDGDGFGGGFFFFFFF<F6B?FBFFGFFFFFAFFFGFFFAFFFFF:?FAFB><AF)
@M02526:338:000000000-J69W4:1:1116:17494:13803 1:N:0:ACATCGT+AACACCG
CGGGCCTACGGGGGGCAGCAGTAGGGAATATTGGTCAATGGGCGAGAGCCTGAACCAGCCATGCCGCGTGCGGGACGAAGGCCCTATGGGTCGTAAACCGCTTTTGTACGGGAACAACCGTGGCTACGCGTAGCCACCTGAGTGTACCGTAAGAATAAGGATCGGCTAACTCCGTGCCAGCAGCCGCGGTAATACGGAGGATCCGAGCGTTATCCGGAATTATTGGGTTTAAAGGGTGCGTAGGCGGCAGTTTAAGTCAGGGGTGAAATACATCGGCTCAACCGATGCAGTGCCTTTGATACTGA
+
CCCCCGGGGGGGGGGGGGGGGGGGGGGGGGGGGGGGFGGFGGGGGGGGGGGGGGGGGGGGGG<FGGGEGEGGGGGGGGGGGGGGGGGGGGGGGGGGGGGGGGGGGGGGGGGGGGGGGGGGG7CFGGFFGGGGCFGGGGGGGGGFGFGGGGGGFGGGFFGGGFFCGGCGFGGGGGCFECFFGGGGGGEEGGGGFFGGEGGGGEGGFGEGGGEEGGGGCEGFF9E9AFFE?EGG7FGGGEGGGDGEGDGCCDFGGGFDGGFFFFFFEFFFFFFFFFDBE5@?BFF>57<DA<DFB<DFFA29<<BB-
@M02526:338:000000000-J69W4:1:1116:15480:14423 1:N:0:ACATCGT+AACACCG
GCAGGGCCTACGGGACGCAGCAGTGGGGAATTTTGGACAATGGGCGCAAGCCTGATCCAGCAATGCCGCGTGCAGGATGAAGGCCTTCGGGTTGTAAACTGCTTTTGTACGGAACGAAAAGCCTTCTTCGAATAAAGGGAGGTGATGACGGTACCGTAAGAATAAGCACCGGCTAACTACGTGCCAGCAGCCGCGGTAATACGTAGGGTGCAAGCGTTAATCGGAATTACTGGGCGTAAAGCGTGCGCAGGCGGTTTTGTAAGACAGAGGTGAAATCCCCGGGCTCAACCTAGGAACTGCCTTTT
+
-6C@<CGE78FFFEGFGGEFF96C-EFGGGGGGGDCCFC8EFGFFGGGGGGGGGGGGEGGGGGGGGGGDEGGGGGGCEFF9FFGGGGGGGGGGDGGGGGGGGFGGGFEGFFGCC=FGEGG=FGGGGGCGGFGGGAFGGGF@CEGFFFFGGGGGGGGGGCFCFDGFGGGGFCFGGGGGGGGGGGFFGCFGGGDGGDCCCGGC9B:9EEDGGDGGGGGEGEFFFF=8CGDEFFCE@FCDEDCDGGFGGGGGCDDGG@CC*)8989AFB)<FF:@BFCFF?F:B>3)17F4(40??409??<<1).--
@M02526:338:000000000-J69W4:1:1116:12129:14462 1:N:0:ACATCGT+AACACCG
TGCAGCCTACGGGACGCAGCAGTAAGGAATATTGGTCAATGGAGGGAACTCTGAACCAGCCATGCCGCGTGGAGGATGAAGGTCCTCTGGATTGTAAACTTCTTTTATCTGGGACGAAAAAAGGGAATTCTTTCTCGACTGACGGTACCAGATGAATAAGCACCGGCTAACTCCGTGCCAGCAGCCGCGGTAATACGGAGGGTGCAAGCGTTATCCGGATTTACTGGGTTTAAAGGGAGCGTAGGTGGGTTGGTAAGTCAGTGGTGAAATCTCCGAGCTTAACTTTGAAACTGCCGTTGATACTA
+
CCCCCGGGGGGGGGGGGGGGGGGGGGGGGGGGGGGFGGGGGGGGGGGGGGGGGGGGGGGGGGGGGGGGGGGGGGGGGGGGGGGGGGGGGGGGGGGGGGGGGGGGGGGGGGGGGGGGGGGGGGGGGGGGGGGGGGGGGGGGGGGGGGGGGGGGGGGGGGGGGGGGGGGGGGGGGGGGGGGGGGGGG7EGGGGGGGGGGGGGGGGGGGGGGGGGGGGGGGGGGGGGGGGGGGGGGGGGGGGGGGGFGFGGEGGGGGFFGGFFFFFFFFFFFFF?FFGFFFFFFFFFG=FFDFFFFFFFFFFFFFFF2
@M02526:338:000000000-J69W4:1:1116:24974:15020 1:N:0:ACATCGT+AACACCG
GGTTCCTACGGGACGCAGCAGTGGGGAATATTGGACAATGGGCGCAAGCCTGATCCAGCCATGCCGCGTGAGTGATGAAGGCCCTAGGGTTGTAAAGCTCTTTCACCGGTGAGGATAATGACGGTAACCGGAGAAGAAGCCCCGGCTAACTTCGTGCCAGCAGCCGCGGTAATACGAAGGGGGCTAGCGTTGTTCGGAATTACTGGGCGTAAAGCGCACGTAGGCGGGTATTTAAGTCAGGGGTGAAATCCCGGAGCTCAACTCCGGAACTGCCTTTGATACTGGGTACCTAGAGTATGGAAGAG
+
CCCCCGGGGGGGGGGGGGGGGGGGGGGGGGGGGGGGGGGGGGGGGGGGGGGGGGGGGGGGGGGGGGGGGGGGGGGGGGGGGGGGGGGGGGGGGGGGGGGGGGGGGGGGGGGGGGGGGGGGGGGGGGGGGGGGGGGGGGGGGGGGGGGGGGGGGGGGGGGGGGGGGGGGGGGGGGGGGGGGGGGGGGGGGGGGGGGGGGGGGGGGGGGGGGGGGGGGGGGGGGGGGGGGGGGGGGGGGGGGGGGFGGGGGGGGDGFGGGFFFFFFFFFFFFFFFFGFFFFFFFFFGFFFFFFFF<DFFFFFAFBFF
@M02526:338:000000000-J69W4:1:1116:18222:15714 1:N:0:ACAGCGT+AAGACCG
GACCTACGGGACGCAGCAGTGGGGAATCTTAGACAATGGGGGCAACCCTGATCTAGCCATGCCGCGTGAATGAAGACGGCTTTCGGATTGTAAAGCTCTTTTCTCTGGGAAGAAACTGACTGTAGCAGCAGAAGAAGAACCGTCTGACTCCGTCGCGGCAGCAGCGGTGGTAAGGCGGGGGCTGGCGGCGTTCGCAGTTACTGGTGGGAGAGCGGACGTCGGAGGCCGGGCTTGATGGTGGTGAAATACGGGGGCGGCATCCCGGTACTACCTTCACCAATATCGGTCTGGTGTTCGAGAGAGGG
+
C-BCCGGGGG@8FFGGGGGGGGGGGGGCGG,,CFGGGGGGGG7FGGGGGGGG,9EFG,F,CFGGGGGGG,,CF,EF,BF:4+C,CF4FFGGGGG,,FFGGG,,5,CF,BEGG,,A,,5C?,55,,,<EFG,E,BFF,,,,B++@,+7,,,@+3,+3++@FGG,DF:C5**>F,7,,1*1CE>G******2:E*/*1**+++3+++*2/***/********:**:C***28/*****2+0:>7/*0***0*9)))))))0)))0,),))**90**0**/9(.4*1>57>?(.*0(-)46<?F66<(
@M02526:338:000000000-J69W4:1:1116:4535:16979 1:N:0:ACATCGT+AACACCG
GGCCTACGGGGGGCAGCAGTGGGGAATATTGGACAATGGGGGCAACCCTGATCCAGCCATGCCGCGTGTGTGAAGAAGGCCCTAGGGTTGTAAGGCACTTTCAGCGAGGAGGAAATCATGAGGGTTAATACCCTTCATGGGGGACGTTACTCGCAGAAGAAGCACCGGCTAACTCCGTGCCAGCAGCCGCGGTAATACGGAGGGTGCAAGCGTTAATCGGAATTACTGGGCGTAAAGGGCGCGTAGGCGGCCTGTTAAGCCAGATGTGAAAGCCCCGGGCTTAACCTGGGAACCGCATTTGGAAC
+
CCCCCGGGGGGGGGGGGGGGGGGGGGGGGGGGGGGG9FGGGGGGGGGGGGGGGGGGGGGGGGGGGGGGGGGGGGGGGGGGGGGGGGGGGGGGGGGGGGGGGGGGGGGGGGGGGGGGGGGGGGGGGGGGGGGGGGGGGGGGGDGGGGGGGGGGGGGGGGGGGGGGGGGGGGGGGGGGGGGGGGGGGGGGGGGGGGGGGGGGGGGGGGGGGGGGGGDGGGGGG5CFFGGGGGGGGGGGGGGGGGGFGGGGGGGGGGFGGCFFFFFFFFFFFFFFFFGFE@>B>BFFGFFFBBFFFFFF>FFFFFFF4
@M02526:338:000000000-J69W4:1:1116:5321:17203 1:N:0:ACATCGT+AACACCG
CACCTACGGGACGCAGCAGTCACATTAGAAACCCGTGTAGTCCATAGATCGGAAGAGCACACGTCTGAACTCCAGTCACACATCGTATCTCGTATGCCGTCTTCTGCTTGAAAAAAAAAAACAAAAAGTCATTCTTCTGCCTTTCCCGTTCCTCCCCCAGCCACTGCATCTAACTCCCGTGCCACCCCCTCCTTTCTCCCACACTTTCCATCTTTTTTCTTACTTATTTTACTTTCCACTCTCCCCTTCTATCCTTTCACGTCATTTTTCCCATCCTCCCCCCACACTTTTCTATTTCTTCGTCC
+
CCCCCGGGGGGGGGGGGGGGGGGGGGGGGGGGGGG;FGGGGGGGGGGGGGGGGGGGGGGGGGGGGGGGGGGGGGGGGGGGGGGGGGGE=EFGGGGGGGGGGGGGGGGFGGGGGGGGGGGE8+,,8,++,,,,8C9?,?,,C,,5:,,63,,8,,,86+3+,:,<,,8,33;,7,,3,,*6*@*73,*1****2,,4,,2:,21*?,,4,1,,,,43+*>++++3>++=+5+22>+1++02;+*)*****22***6*::*7.0)())*/0)*****.*/)(((.)155).8)/*:><)))))((-(
@M02526:338:000000000-J69W4:1:1116:22897:20179 1:N:0:ACATCGT+AACACCG
TCTCCTACGGGGGGCAGCAGTGGGGAATTTTGGACAATGGGCGCAAGCCTGATCCAGCCATTCCGCGTGCAGGATGAAGGCCCTCGGGTTGTAAACTGCTTTTGTACGGAACGAAAAGCTTTGGGTTAATACCCTGAGGTGATGACGGTACCGTAAGAATAAGCACCGGCTAACTACGTGCCAGCAGCCGCGGTAATACGTAGGGTGCAAGCGTTAATCGGAATTACTGGGCGTAAAGCGTGCGCAGGCGGTTTTGTAAGACAGAGGTGAAATCCCCGGGCTCAACCTGGGAACTGCCTTTGTGA
+
CCCCCGGGGGGGGGGGGGGGGGGGGGGGGGGGGGGGGGGGGGGGGGGGGGGGGGGGGGGGGGGGGGGGGGGGGGGGGGGGGGGGGGGGGGGGGGGGGGGGGGGGGGFGGGGGGGGGGGGGGGGGGGGGGGGGGGGGGGGGGGGGGGGGGGGGGGGGGGGGGGFGGGGGGGGGGGGGGGGGGFGGGGGGGGGGGGGGGGGG?FFEE*;=CFGGCEGGGGGDGGGGGG?FGGGGGGGGGFCG3DDFGGDGGGG99CFCFGF46?F2@?FFFFF@=?7:>EDF9>FFG?@?BF<;?<7??F?>2<AF)
@M02526:338:000000000-J69W4:1:1116:10708:21518 1:N:0:ACATCGT+AACACCG
ATGCACCTACGGGGGGCAGCAGTGGGGAATTTTGGACAATGGGCGCAAGCCTGATCCAGCCATTCCGCGTGCAGGATGAAGGCCCTCGGGTTGTAAACTGCTTTTGTACGGAACGAAAAGCTTTGGGTTAATACCCTGAGGTGATGACGGTACCGTAAGAATAAGCACCGGCTAACTACGTGCCAGCAGCCGCGGTAATACGTAGGGTGCAAGCGTTAATCGGAATTACTGGGCGTAAAGCGTGCGCAGGCGGTTTTGTAAGACAGAGGTGAAATCCCCGGGCTCAACCTGGGAACTGCCTTTGT
+
CCCCCFGGGFGGGGGGGGGGGGGGGGGDEGGGGGGGGGGGGGGGGGEGGGGGGGGGGGGGDEGGFGGGGGG@FGGGGGGGGGGGGGGGGGGGGGGGGGGGGGGGGGGGGGGGGGGFGGGGGGGGFGGGGGGGGGGGGGFFFFGGGGGGGGGGGGGGGGGGGGGGGGGGGGGGGGGGGGGGGGGGGGGGGGGGGGGGGGGGGGEGGGGGGGGGFGGGGGGGFGGGGFGGGGGGGGGGGGGGGGGFGGGGGGGGG9BGFGFBFFB4::5?FFFFFFGF:?F>B9)5>FFF?FFF3:?BFFF78A3A4
@M02526:338:000000000-J69W4:1:1116:9928:22918 1:N:0:ACATCGT+AACACCG
TACCCTACGGGACGCAGCAGATCGGAAGAGCACACGTCTGAACTCCAGTCACACATCGTATCTCGTATGCCGTCTTCTGCTTGAAAAAAAAAAAACTTCTGATCTGAGAAGAGAATAAAGATGGTAGCAAAAGAGACAGCCACGGCTAAAGAGGTGCCCGCAGCAGTGGTAAGGCGGAGGTGGCAAGTGTTCTGCGGAAATAGTGGGTGTAACGGAGGCGGAGGCGGGATGCCATGTAAGCTGTGAAAACTATGGGCATCACAGGACAACTGCAGGTACAAGTGGTATTCTTGTGAGAAGTAGAG
+
CCCCCGGGGGGGGGGGGGGGGGGGGGGGGGGFGGGCFGFGECFFGGGFGGGGGGGGGGGGCEFFGGEGGGCGEGG?E9ECFGGC8CEFFCCFFCC+,,,5,<,<5,5A9,,=B4FF,55CF,A:,<:<,58,3B,=,,,3+:6++8++@,,,D,3:,5,@:FGF,D3@>F@7,,,1***44**2<48,,?,++++*=*1*5++2+3;31399+*2**/;8*:/:;**:8/**+3+0*+*?*:*1**0*2*2*:*40**0)9F6))(0))0)009*)0*/..)9*9@*1)))1/).).-),.6)).
@M02526:338:000000000-J69W4:1:1117:11046:5372 1:N:0:ACATCGT+AACACCG
TGGAAGCCTACGGGAGGCAGCAGTAAGGAATATTGGTCAATGGGGGGAACCCTGAACCAGCCATGCCGCGTGCAGGAAGACGGCCCTACGGGTTGTAAACTGCTTTTGCACGGGAATAACCCTGCGTACGTGTACGCAGCTGAATGTACCGTGAGAATAAGGATCGGCTAACTCCGTGCCAGCAGCCGCGGTAATACGGAGGATCCGAGCGTTATCCGGAATTATTGGGTTTAAAGGGTGCGTAGGCGGGATGCTAAGTCAGTGGTGAAAGACGGTGGCTCAACCATCGCAGTGCCGTTGATACT
+
CCCCCGGGGGGGGGGGGGGGGGGFGGGGGGGGGGGGGGGGGGGGGGGGGGGGGGGGGGGGGGGGGGGGGGGGGGGGGGGGGGGGGGGGGGGGGGGGGGFGGGGGGGGGGGGGGGGGGGGGGGGGGGGGGGGGGGGGGGGGGGGGGGGGGGGGGGGGGGGGGGGGGGGGGGGGGGGGGGGGGGGGGGGGGGGGGGGGGGGGGGGGGGGGGGGGGGGGGGGGGG6FFGGGGGGGGGGGGGGGGGGGGGGGGGDGGGGGFGFGFFFFFFFFDFFFFEGFGEFFFBFFGFGFDFF@?FFFBFBF:=BF=
@M02526:338:000000000-J69W4:1:1117:23808:6621 1:N:0:ACATCGT+AACACCG
AGAACCTACGGGGGGCAGCAGATCGGAAGAGCACACGTCTGAACTCCAGTCACACATCGTATCTCGTATGCCGTCTTCTGCTTGAAAAAAAAAAAAATCATTTCAACTATAAGCACGACCATCAATTTACTCACCTTGTTCATTTACTTTACCCTCAGTCTCATCACCTACTCACTCCATGCCAGCCGCCGCGTTAATACTTCAGTTTCCCTCTTTATCCTACATTCCTTTGCTTACCTCTCCCATCTGCGCATTATTCACTCAACTACTCACTCTCATTTCTCAACCTTGTTACTACATTTCAT
+
CC@CCGGGGGGGGGGGGGGGGGGGGGGGFGGFGGGGGFFGGGGGFGGGGFFGGGGGCGGDFFGGFGGGGGCFGGGFGGFFGDGCCGGGGGEE7C:>*,,,,33@,,8,,,,,,,?,***1*,8<,,2?,2,:,<*2?,,,,<7:,??,?:<>:<2*4,+++2<+<+6A++0<++<+9C+::C8:+:*/*:8?*:>*8++<+3++++3+0*3+**3++3+2++++0++++02+:9*29+*+0***0****21))1**/2*+**17,5@7:4)*)0**9**6964@*)2<)7)9)))))..))*.**
@M02526:338:000000000-J69W4:1:1117:5561:8913 1:N:0:ACATCGT+AACACCG
ACCTACGGGAGGCAGCAGTGGGGAATATTGGACAATGGGGGGAACCCTGATCCAGCCATGCCGCGTGTGTGAAGAAGGCCTTTTGGTTGTAAAGCACTTTAAGCGGGGAGGAGGCTACTTTGGTTAATACCTAAAGATAGCGGACGTTACCCGCAGAATAAGCACCGGCTAACTCTGTGCCAGCAGCCGCGGTAATACAGAGGGTGCGAGCGTTAATCGGATTTACTGGGCGTAAAGCGTGCGTAGGCGGCTGAATAAGTCGGATGTGAAATCCCCGAGCTTAACTTGGGAATTGCATACGATAC
+
CCCCCGGGGGGGGGGGGGGGGGGGGGGGGGGGGGGGGGGGGGGGGGGGGGGGGGGGGGGGGGGGGGGGGGGGGGGGGGGGGGGGGGGGGGGGGGGGGGGGGGGGGGGGGGGGGGGGGGGGGGGGGGGGGGGGGGGGGGGGGGGGGGGGGGGGGGGGGGGGGGGGGGGGGGGGGGGGGGGGGGGGGGGGGGGGGGGGGGGGGGGGGGGGGGGGEGGGGGGGDGGGGGGGGGGGGGDGGGGGGGGGGGGGGGGGGGGGFGFGFFFEFFF=AFFFFFGFGFFFFBFFGFGFFFFFFFFBAAFFFF:F)
@M02526:338:000000000-J69W4:1:1117:25079:13786 1:N:0:ACATTGT+AACACCG
TAAGCCTACGGGGCGCAGCAGATCGGAAGAGCACACGTCTGAACTCCAGTCACACAGCGTCTCTCGTATGTTGTCTTCTGCTTGAAAAAAATAACACTCCTTTGCCCATGCCGATTATAACGTCACTACACCACTCAACCCCGGCTACCTATTTGCCGCCGCCGTCGGCAGCACCTCCTAATCTCCCCTGGTTCGTCGTCAGTCTCCGTCCATTGTGCATCTTCGGCTCTCTCTCTCGTACGGACAGCCCTCGCCCTCAACTCCCTTCATCCCGTTGACCCTGTATGGGTTATGCACACCCGCTG
+
C<B9C@@<-@;FG:+@@BF@FG<DFGE7+,C<CECECGCCCEAEFFGG?C@FFFGC,:66,,:,,8FCCF,,CC,,6E,6CAF@C,,?E++4C,,,4?4,,,C?FBE,,=F8++@++C,,CF,+8+,5,,:,:+=,,,:BF+6+8C+6<F3,8DF,,++8*****5*5**1*,6,,2,63,2,6,+?*4**25+***4:8**?+++>E****0++033<0<+:C*2*/*30<*0*0*:9=7D3*1)/****93))*0/)20*9),7/).97*.)18*7*.0446*605)/-))))).)(((82.7
@M02526:338:000000000-J69W4:1:1117:10568:14477 1:N:0:ACATCGT+AACACCG
GCCTACGGGACGCAGCAGTGGGGAATTTTGGACAATGGGCGCAAGCCTGATCCAGCCATTCCGCGTGCAGGATGAAGGCCCTCGGGTTGTAAACTGCTTTTGTACGGAACGAAAAGCTTTGGGTTAATACCCTGAGGTGATGACGGTACCGTAAGAATAAGCACCGGCTAACTACGTGCCAGCAGCCGCGGTAATACGTAGGGTGCAAGCGTTAATCGGAATTACTGGGCGTAAAGCGTGCGCAGGCGGTTTTGTAAGACAGAGGTGAAATCCCCGGGCTCAACCTGGGAACTGCCTTTGTGACT
+
CCCCCGGGGGGGGGGGGGGGGGGGGGGGGGGGGGGGGGGGGGGGGGGGGGGGGGGGGGGGGGGGGGGGGGGGGGGGGGGGGGGGGGGGGGGGGGGGGGGGGGGGGGGGGGGGGGGGGGGGCGGGGGGGGGGGGGGGGGGGGGGGGGGGGGGGGGGGGGGGGGGGGGGGGGGGGGGGGGGGGGGGGGGGGGGGGGGGGGGGGGGGGGGGGGGGGGGGGGGGGGGGGGGGGGGGGDGGGGGGGGGGDGGGGD<DGGGGFGFGFFFFFFFFFFFFFFGFGFFFFBFFGFGFFF?FFFFFFF>AA>AF?
@M02526:338:000000000-J69W4:1:1117:17034:16855 1:N:0:ACATCGT+AACACCG
CCCCCTACGGGGCGCAGCAGTGAGGAATATTGGTCAATGGGCGCAAGCCTGAACCAGCCAAGTCGCGTGAAGGACGACGGCCCTACGGGTTGTAAACTTCTTTTGTACAGGAATAAAGTGCCTTACGTGTAAGGTTTTGCATGTACTGTACGAATAAGCATCGGCTAACTCCGTGCCAGCAGCCGCGGTAATACGGAGGATGCAAGCGTTATCCGGATTTATTGGGTTTAAAGGGTGCGCAGGCGGGATGTTAAGTCGGCGGTGAAATTTTGCGGCTCAACCGTAAAAGTGCCTTCGAAACTGGC
+
CCCCCGGGGGGGGGGGGGGGGGGGGGGGGGGGGGGGGGGGGGGGGGGGGGGGGGGGGGGGGGGGGGGGGGGGGGGGGGGGGGGGGGGGGGGGGGGGGGGGGGGGGGGGGGGGFGGGGGGGGGGGGGGGGGGGGGGGGGGGGGFGGGGGGGGGGF<FEGGGGGGGGGGGGGGGGGGGGGGGFGGGGGGGGGEGFGGEE<EGGGGGFFGCGGGGGGGGGCEFGGGGGGGGGGEFFFDGD5DEGGGGGGGGGDGGC*>DFG>=BEFDBF4=<FFFFFGF7>FFF<(8>3F==B27>BA4(1<:4?4;4
@M02526:338:000000000-J69W4:1:1117:26382:17278 1:N:0:ACATCGT+AACACCG
CGGACCTACGGGGGGCAGCAGTGGGGAATATTGGACAATGGGGGGAACCCTGATCCAGCCATGCCGCGTGTGTGAAGAAGGCCTTTTGGTTGTAAAGCACTTTAAGCGGGGAGGAGGCTACTTTGGTTAATACCTAAAGATAGCGGACGTTACCCGCAGAATAAGCACCGGCTAACTCTGTGCCAGCAGCCGCGGTAATACAGAGGGTGCGAGCGTTAATCGGATTTACTGGGCGTAAAGCGTGCGTAGGCGGCTGAATAAGTCGGATGTGAAATCCCCGAGCTTAACTTGGGAATTGCATACGA
+
CCCCCGGGGGGGGGGGGGGFCFGGGGGGGGGGGGGGGGGGGGGDGGGGGGGGFGGGGGGGGGGGGDGGGGGGGGCCGGGGGGGGGGGGGFGGGGGGFGFGFGGGFGGGGGG5C5EEEGGFGGGGGGGGGGCGGGGGG<@FFEFGGGGGDGGGGFGGGEGDFGGFGGFGFGGEGGGGGGGGGGGGGGGGGGGGGGGGGC@EFFGGGGDEEDGEGGGGG5CFGGCCEGFGGGGEFGDGDE*<CGDDGGCDGCGGGGGGFGFFF=@F<:5>BFFBFFG=D:F>399EF9FFFFF?::,8:<2<AF<50
@M02526:338:000000000-J69W4:1:1117:18810:17313 1:N:0:ACATCGT+AACACCG
TCCTACGGGGGGCAGCAGTGGGGAATATTGGACAATGGGCGCAAGCCTGATCCAGCCATACCGCGTGGGTGAAGAAGGCCTTCGGGTTGTAAAGCCCTTTTGTTGGGAAAGAAAAGCAGTCGGTTAATACCCGATTGTTCTGACGGTACCCAAAGAATAAGCACCGGCTAACTTCGTGCCAGCAGCCGCGGTAATACGAAGGGTGCAAGCGTTACTCGGAATTACTGGGCGTAAAGCGTGCGTAGGTGGTGGTTTAAGTCTGCTGTGAAAGCCCTGGGCTCAACCTGGGAATTGCAGTGGATACT
+
CCCCCGGGGGGGGGGGGGGGGGGDGGGGGGGGGGGGGGGGGGGGGGGGGGGGGGGGGGGGGGGGGGGGGGGGGGGGGGGGGGGGGGGGGGGGGGGGGGGGGGGGGGGGGGGGGGGGGGGGGGGGGGGGGGGGGGGGGGGGGFFGGGGGGGGGGGGGGGGGGGGGGGGGGGGGGGGGGGGGGGGGGGGGGGGGGGGGGGGGGGGGGGGGGGGGGGGGGGGGGGGGGGGGGGGGGGGGGGGGGGGGGGGGGGGGGGGGFGFGFFFFFFFFBFFFFFGFGFF:FFFFGBGFF>?F??FDFA>?>FAF4
@M02526:338:000000000-J69W4:1:1118:24166:4471 1:N:0:ATATCGT+CACACCG
TTTCCTACGGGGCGCAGCAGTGGGGAATATTGCACAATGGGGGAAACCCTGATGCAGCAACGCCGCGTGAGTGATGACGGTCTTCGGATTGTAAAACTCTGTCTTCAGGGACGGTAATGACGTTACCTGTGGAGGAAGCCAAGGCTAACTACGTGCCAGCAGCCGCGGTAATACGTAGGGCGCAAGCGTTGTCCGGTTTTACGGGGCGTAAAGGAAGCGTAGGTGGATATTTGAGTGGGATGTGAAATCCTCGGGATTAACATGGGGGCGACACTCCAAGCTGGATATGTAGAGTGCAGGAGAGG
+
<CCCCGGC@FCF:CCGEGGGGDFFGFGGDGGF,C@FFGFGGGG@FC:FCGGGCCFGGCEG,CFEGGGFF7=FFGA9E,BF=FEGGGD+CCEEFE9AF,=?,C,5?F,CF<F7CC8FCA@FF7+:,F<33,,8>,C:DFB8,,4>3,,::,,@FF::<F:@C@,><7*<*4=,@C=,,6**,**4<:CC8*:B;9*:*/**<+*;58>E2>*8<+*20**18>5<C8C99+2+*+0<287*67)**9**:*89/9)))*.:6*.A80(*()).<@07*;6*4)),9):<)94<F2:<AA41087?1
@M02526:338:000000000-J69W4:1:1118:8872:6086 1:N:0:ACATCGT+AACACCG
ACGGTTCCTACGGGGCGCAGCAGTGGGGAATATTGCACAATGGGGGGAACCCTGATGCAGCGACGCCGCGTGCGGGATGAAGGCCTTCGGGTTGTAAACCGCTTTTGTTGGGGAGCAAGCGAGAGTGAGTGTACCCTTCGACTAAGCGCCGGCTAACTACGTGCCAGCAGCCGCGGTAATACGTAGGGCGCAAGCGTTATCCGGATTTATTGGGCGTAAAGAGCTCGTAGGCGGTTCGTCGCGTCTGGTGTGCAAGCCCGTCGCTTAACGATGGGTCTGCGCCGTATACGGGCGGGCTTGAGTGG
+
CCCCCGGGGDGGGGGGDGGGGGGFGG<FFGG9FG<FGGCGGGGGGGGGGGFGGGGGDGGFGG=@FGCGGGGGGGGGGGGCD<FFGGGGGGGGGGG9<FGGGGGGGGGFGFGGGGGGFGCFECEGEFFCFGDCFGDFGGFFF*;>FCFEGGCEGGGGGGGGEECGGGFFF>CEEGC*C5CFGGGG9CGGGGGDGGGGGDGGGGGG5CGGGGGFCC58EEE5<CCGGFEEEFGCCGFE?C@C>EEG<BFFGC>E7F=F>FB*451EB?:CB337:3>?CF)=9>FB/(9:B5?;D;FF>(3>158)(
@M02526:338:000000000-J69W4:1:1118:24105:6972 1:N:0:ACATCGT+AACACCG
ACCCCTACGGGACGCAGCAGATCGGAAGAGCACACGTCTGAACTCCAGTCACACATCGTACCTCGTATGCCGTCTTCTGCTTGAAAAAAAAATATAACCCTCTTTCTGCAGCCACCCCGCTACAGTTGCCATACCTTCACACGTTTCCCCTACTTACCCCGTTCCACAAGCCGCAGTACTTCGTAGCGCTCGCTCCTTTTCCTCAATTACTCTTCTTAACTAGCTTTTTTTCTGTTTACTGCCTCTCCTGTGATATATCGAGTCTTCACCCCGCTCTCTCATTTGTTCCGTCCAGACTACTTGTC
+
CCCCCCFGGGGGFGGGGGGGGGGGGGGEGG8FGGFB@FGGDGGGGGGGFFGGGGGGEFCF,B@CFCFFGA9@C@ECEEGGFEF8A9CFEFE+,,,<F,,B<B@A9,,,5,9,,,,4B:++4++,:8,,8,5C,BB,,3,8F,+,:,3,8,,+:,,,3,,:++,@D3,,,,663F**@,,@,,*,61****4**6,*5,,,,6,,452+2+++55+1>++23+02+1>++**+*2/:)+*3*+)27600**/+***2*2)/().24.)+,*)0007>F*/9-5/6*)24A),(0()-48).)-*.)
@M02526:338:000000000-J69W4:1:1118:14573:7093 1:N:0:ACATCGT+AACACCG
CACCTACGGGACGCAGCAGTAAGGAATATTGGTCAATGGAGGCAACTCTGAACCAGCCATGCCGCGTGGAGGATGAAGGTCCTCTGGATTGTAAACTTCTTTTATATGGGACGAAAAAGGGTCTTTCCAGATCAACTGACGGTACCATATGAATAAGCACCGGCTAACTCCGTGCCAGCAGCCGCGGTAATACGGAGGGTGCAAGCGTTATCCGGATTCACTGGGTTTAAAGGGAGCGCAGGTGGGCTAGTAAGTCAGTGGTGAAATCTCCGGGCTTAACCCGGAAACTGCCGTTGATACTATTT
+
CCCCCGGGGGGGGGGGGGGGGGGGGGGGGGGGGGGGGGGGGGGGGGGGGGGGGGGGGGGGGGGGGGGGGGGGGGGGGGGGGGGGGGGGGGGGGGGGGGGGGGGGGGGGGGGGGGGGGGGGGGGGGGGGGGCGGGGGGGGGGFGGGGGFEGGGFFGGGGGGGGGGGGGGGGGGGCGFGGGGGGGGGGGGEDGGGGDGGGGGGGGGGGGGGGGFGGGGGGGGFGCGGGGGGEFGFGFGBGFGFGFGGFGG<FFCCCFFFGFGFFFG?ADG<?FDFBF@GFFFFFFFDBG74FDFF0:?<<:2>AFF)
@M02526:338:000000000-J69W4:1:1118:5991:10016 1:N:0:ACATCGT+AACACCG
GGGCCTACGGGAGGCAGCAGTGGGGAATTTTGGACAATGGGCGCAAGCCTGATCCAGCCATTCCGCGTGCAGGATGAAGGCCCTCGGGTTGTAAACTGCTTTTGTACGGAACGAAAAGCTTTGGGTTAATACCCTGAGGTGATGACGGTACCGTAAGAATAAGCACCGGCTAACTACGTGCCAGCAGCCGCGGTAATACGTAGGGTGCAAGCGTTAATCGGAATTACTGGGCGTAAAGCGTGCGCAGGCGGTTTTGTAAGACAGAGGTGGAATCCCCGGGCTCAACCTGGGAACTGCCTTTGTGA
+
@CCCCGGGGGGGGGGGGDGGGGGGGGGGGGFFGGGGGGGGGFFGGGEGGGGGFGGGGG@EAFGGGGGGGFCGGDAFGGGGGGGGFFGGGEFGGGGGAFGGGGGGGGFGGGGGGGGGDGCFGFFCDFCFFGGG<FFD<3<>FFDFGGGG:FFGG@FFGGGGGGGC9CFEGC:CBCFGGGFFGGCGGCGGGGGCEECEGFGF2B7ECFEGGGGGGG5CFEGGDGGFGGDCCCFFGEEC6FFGFEBGG:DDGGD/>D>F)<6GBFFC?:BF?@@FFFF@F7<BF0@?FBFBFF?0?::BB?<2<A?7)
@M02526:338:000000000-J69W4:1:1118:26594:12775 1:N:0:ACATCGT+AACACCG
CGCATCCTACGGGGGGCAGCAGTAAGGAATATTGGTCAATGGGCGGAAGCCTGAACCAGCCATGCCGCGTGCAGGATGACTGCCCTATGGGTTGTAAACTGCTTTTGTCCAGGAATAGACCTATCTACGTGTAGATAGCTGAATGTACTGGAAGAATAAGGATCGGCTAACTCCGTGCCAGCAGCCGCGGTAATACGGAGGATCCGAGCGTTATCCGGATTTATTGGGTTTAAAGGGTGCGTAGGCGGCCTATTAAGTCAGGGGTGAAATACGGTGGCTCAACCATCGCAGTGCCTTTGATACTG
+
CCCCCGGGGGGGGGGGGGGGGGGGGGGGGGGGGGGGGGGGGFGGGGGGGGGGGGGGGGGGGGGGGGGGGGGGGGGGGGGGGGGGGGGGGGGGGGGGGGGGGGGGGGGGGGGGGGGGGGGGGGGGGGGGGGGGGGGGGGGGG<FGGGGGGGGGGGGGGGGGGGGGGGGGGGGGGGGGGGGGGGGGGGGGGGGGGGGGGGEGGGGGGGEEGGGGDGFGGGGGGCGGGGGGEEECGGFGBGFGEGFGDFGGGGFCFF6CFEA@AFBEFFFGBFFFFFFFGFFF??FBGFGBFFFFFFA<24>BFFFF)
@M02526:338:000000000-J69W4:1:1118:26933:13579 1:N:0:ACATCGT+AACACCG
CCCTACGGGAGGCAGCAGTAGGGAATATTGGTCAATGGGCGGGAGCCTGAACCAGCCATGCCGCGTGCGGGACGAAGGCCCTATGGGTCGTAAACCGCTTTTGTACGGGAACAACCGTGGCTACGCGTAGCCACCTGAGTGTACCGTAAGAATAAGGATCGGCTAACTCCGTGCCAGCAGCCGCGGTAATACGGAGGATCCGAGCGTTATCCGGAATTATTGGGTTTAAAGGGTGCGTAGGCGGCAGTTTAAGTCAGGGGTGAAATACATCGGCTCAACCGATGCAGTGCCTTTGATACTGAACT
+
CCCCCGGGGGGGGGGGGGGGGGGGGGGGGGGGGGGGGGGGGGGGGGGGGGGGGGGGGGGGGGGGGGGGGGGGGGGGGGGGGGGGGGGGGGGGGGGGGGCGGGGGGGGGGGGGGGGGGGFGGGGGGGGGGGGGGGGGGGGGGAFGGGGGGGGGGGGGGGCFFGGGGGGGGGGGGGGGGGGGGGGGGGGGGGGGGGGGGGGGGGDEGGGGGGGGGGGDCFGGGGGGGGGGGGGGGF@E>EBGFGFGGFGCFFFGFGFGFFBEFFFFDBBFAFFEEF@DGFFFFFFFGFGFBFAFF2)5>AFF<BFB6
@M02526:338:000000000-J69W4:1:1118:17401:15345 1:N:0:ACATCGT+AACACCG
GCCTACGGGGGGCAGCAGTCACATTAGAAACCCTGGTAGTCCGCTCTAAGATCGGAAGAGCACACGTCTGAACTCCAGTCACACATCGTATCTCGTATGCCGTCTTCTGCTTGAAAAAAAAAAAAACAACCACTCAAGACCAGACTAACGTACACCGACAAGACTACGTATGTAAAACAAAGGCACACTCTAATATGACTCCACACAACACCACACACACCTACACACACAAACATCATACTCTAACTAAACACTTCTCACAATCCTAACCCCAACACTATGTGATCTCATCGCACAGCCACTCC
+
CCCCCGGGGGGGGGGGGGGGGGGGGGGGGGGGGGGGGGGGGGGGGGGGGGGGGGGGGGGGGGGGGGGGGGGGGGGGGGGGGGGGGGGGGGBFGGGGGGGGGGGGGGGGGGGGGGGGGGGGGGG=1*****81*,,,,,,,+,*24,,,,**0*20*2******2+++**++*3+++++**/2********++3+3+++++++0*+********//**1*//*03+*+2***/**)3.+/+9+6***2***)+0***6+)+.))+(()+))))))))/)0)))*.2)*).*)))(((,((((,)(.
@M02526:338:000000000-J69W4:1:1118:7131:15652 1:N:0:ACATCGT+AACACCG
TCCTACGGGACGCAGCAGTAAGGAATATTGGTCAATGGAGGGAACTCTGAACCAGCCATGCCGCGTGGAGGATGAAGGTCCTCTGGATTGTAAACTTCTTTTATCTGGGACGAAAAAAGGGAATTCTTTCTCGACTGACGGTACCAGATGAATAAGCACCGGCTAACTCCGTGCCAGCAGCCGCGGTAATACGGAGGGTGCAAGCGTTATTCGGATTTACTGGGTTTAAAGGGAGCGTAGGTGGGTTGGTAAGTCAGTGGTGAAATCTCCGAGCTTAACTTGGAAACTGCCGTTGATACTATCGA
+
CCCCCGGFGGEFGEEGGGGGGGGFGGGGGGFGGGGGFGGGGGGGGFGGGGGGGGGGGGFFGFGGEGGGGGGGGGGGGGFCGDGGGGGGGGGFGGGDFGGGGGGGGGGGGGGGGGGGGGGGGGGGGGGGGGFGDGGGGGGGGFFGGFGGGDAFFFFGGGGGEGGGGGGCFG@FFDGGFGFGGGGGGGGGGGFGGG5EED8CCFGDCC;EEFGGGGGGEFGGGGFGGGEGGFC9DF>83:>EEGFGDFCCGGFGFFFGFFBG<>6<2>9CB?D>DEFFGFF?A<F:>A59<@09B:B1:9<4<)781
@M02526:338:000000000-J69W4:1:1118:5448:16802 1:N:0:ACATCGT+AACACCG
GCCTGCCTACGGGACGCAGCAGTGAGGAATATTGGTCAATGGGCGCAAGCCTGAACCAGCCAAGTCGCGTGAAGGACGACGGCCCTACGGGTTGTAAACTTCTTTTGTACAGGAATAAAGTGCCTTACGTGTAAGGTTTTGCATGTACTGTACGAATAAGCATCGGCTAACTCCGTGCCAGCAGCCGCGGTAATACGGAGGATGCAAGCGTTATCCGGATTTATTGGGTTTAAAGGGTGCGCAGGCGGGATGTTAAGTCGGCGGTGAAATTTTGCGGCTCAACCGTAAAAGTGCCTTCGAAACTG
+
CCCCCGGGGGGGGGGDGGEGGGGGGGGGGGGGGGGGGGGGGFFGGGGGGGGGGGGGGGGGGGGGGGGGGGGGGGGGGGGGGGGGGFGGGGGGGGGGGGGGGGGGGGGGGGGGGGGGFGGGGGGGGGGGGGGGGGGGFCFGGGFGGGGGGGGGGGGGGGFGGGGGGGGGDGGGFGGGGGGGGGFGGGGGGGGEDEGGGGGGEGGGGGGGGGGGEFGGGGEGEFGGGGGGGGGGGF?C?@DGEGFGGFGDGDEGGGFGFG2A>F>=>>B?9B?FFFFFCBBFF<FFGFGF1=AA@AAAA??BFFFA6
@M02526:338:000000000-J69W4:1:1118:24315:16987 1:N:0:ACATCGT+AACACCG
TAAGGACCTACGGGAGGCAGCAGTGGGGAATATTGCACAATGGGCGCAAGCCTGATGCAGCGACGCCGCGTGGGGGATGAAGGCCTTCGGGTTGTAAACTCCTTTCAACCATGACGAAGCGTAAGTGACGGTAGTGGTAGAAGAAGCACCGGCTAACTACGTGCCAGCAGCCGCGGTAATACGTAGGGTGCGAGCGTTGTCCGGAATTACTGGGCGTAAAGAGCTCGTAGGTGGTTTGTCGCGTCGTCTGTGAAATTCCGGGGCTTAACTCCGGGCGTGCAGGCGATACGGGCATAACTTGAGTG
+
CCCCCGGGGGGGGGGGGGGGGGGGGGGGGGGGGGGGGGGGGGGGGGGGGGGGGGGGGGGGGGGGGGGGGGEGGGGGGGGGGGGGGGGGGGGGGGGGGGGGGGGGGGGGGGGGGGGGGGGGGGGGGGGGGGGFGGGGGGGGGAEFGGGGGGGGGGGGGGGGGGGGGGGGGGGGGGGGGGGGGGGGFGGGGGGGGGEEGGGGGGGGGGGGGGGGGGGGEGGGGGGGCEEGGGGEGG5FFGFGDGEDGFDGCC7CGGFFFFA<9B>=>0?FAFFFFFDEGFFFFA>>G>D09FFFFFFFBFFAAAFF2
@M02526:338:000000000-J69W4:1:1118:18473:22667 1:N:0:ACATCGT+AACACCG
TACCTACGGGGCGCAGCAGTGGGGAATATTGGACAATGGGGGGAACCCTGATCCAGCCATGCCGCGTGTGTGAAGAAGGCCTTTTGGTTGTAAAGCACTTTAAGCGGGGAGGAGGCTACTTTGGTTAATACCTAAAGATAGCGGACGTTACCCGCAGAATAAGCACCGGCTAACTCTGTGCCAGCAGCCGCGGTAATACAGAGGGTGCGAGCGTTAATCGGATTTACTGGGCGTAAAGCGTGCGTAGGCGGCTGAATAAGTCGGATGTGAAATCCCCGAGCTTAACTTGGGAATTGCATACGATA
+
CCCCCGGGGGGGGGGGGGGDGGGGEEGGGGGGGGGGGGGGGGCGGGGGGFGDGGGF?FGGGGGEG=FCG<FGGFFGGGCCGGGGFGGGGGGFGFGF8FFFGGF9FGGCGGGGEGDGGFCBFG9CC<C8<FF:CFGGCFGGGFB8::8CGGGGCCG>:*::EGGGF>FGDGGGCF?FDFF7CGFGGG@8*:CG>?CCG?F7+<CFGGCC>=>EEEECGFGG5;EGGGCCGGFGCEDG?GF55/75*07*97>EDD>**<2+.9:*439CAFF?B647CB57139<>AGF2F0:F?F7AAAA2<F0(
@M02526:338:000000000-J69W4:1:1118:14529:23784 1:N:0:ACATCGT+AACACCG
GCCCTACGGGAGGCAGCAGTGAGGAATATTGGACAATGGGTGCAAGCCTGATCCAGCCATCCCGCGTGAAGGACGACGGCCCTATGGGTTGTAAACTTCTTTTGTATAGGGATAAACCTTTCCACGTGTGGAAAGCTGAAGGTACTATACGAATAAGCACCGGCTAACTCCGTGCCAGCAGCCGCGGTAATACGGAGGGTGCAAGCGTTATCCGGATTTATTGGGTTTAAAGGGTCCGTAGGCGGATCTGTAAGTCAGTGGTGAAATCTCACAGCTTAACTGTGAAACTGCCATTGATACTGCAG
+
CCCCCGGGGGGGGGGGGGGGGGGGGGGGGGGGGGGGGGGGGGGGGGGGGGGGGGGGGGGGGGGGGGGGGGGGGGGGGGGGGGGGGGGGGGGGGGGGGGGGGGGGGGGGGGGGGGGGGGGGGGGGGFGGGGGGGGGGGGGGGFGFGGGGGGGGGGGGGGGGGGGGGGGGGGGGGGGGGGGGGGGGGGGGGEGGGGGDGGGEGDGGG>GEGGGGGGGGGGGF7CGGGGEGGGGFGGFG?E5CDGFGGF:<FFFGGG?FF9)38FBFFF9<:??4?=FFCBFF<AFFG<74A?<?FFF2:<B9AAFD7
@M02526:338:000000000-J69W4:1:1118:18914:23911 1:N:0:ACATCGT+AACACCG
GGTTGCCTACGGGGGGCAGCAGTGGGGAATATTGGACAATGGGCGAAAGCCTGATCCAGCAATGCCGCGTGAGTGATGAAGGCCTTAGGGTTGTAAAGCTCTTTTACCCGGGATGATAATGACAGTACCGGGAGAATAAGCTCCGGCTAACTCCGTGCCAGCAGCCGCGGTAGTACGGAGGGAGCTAGCGTTGTTCGGACTTACTGGGCGTAAAGCGCACGTAGGCGGCTTGGTAAGTTAGAGGGGAAAGCCTGGAGCTAAACTCCAGAATTGCCTTTAAGACTGCATCGCTTGAATCCAGGAGA
+
CCCCCFFFFGGGGGGD=FCFFGEEGGGGGFFGGGGGGGGEGGGCFGGEGGGEEG9<F<EEGGFGGFECG@F=FBFFD@FFGFFFGGFFGGFCFGGGGGG:FFGGGGF9>FGGGCFFDGG?CFGGF<F<;CFECFFGG<><C,5>FFGD:?:,?FECGEE+<@CFGGGEGG85:<F7??5CECEE>F7FFEEDE>C0ACC8*:C?7CFGGDGED*<?CEGGG5CFGGGGG*:*><7C?39?F<BC*)9799)*9C@*0040-6535))<))94=4787796467<F(2)554?F?B2AFFF2?)((
@M02526:338:000000000-J69W4:1:1118:16678:25035 1:N:0:ACATCGT+AACACCG
GCCTACGGGACGCAGCAGTAAGGAATATTGGTCAATGGACGCAAGTCTGAACCAGCCATGCCGCGTGGAGGATGAAGGTCCTCTGGATTGTAAACTTCTTTTATCTGGGACGAAACACTCCTTTTCTAAGGGGCCTGACGGTACCAGATGAATAAGCACCGGCTAACTCCGTGCCAGCAGCCGCGGTAATACGGAGGCTCCAAGCGTTATCCGGATTCCCTGGGTTTCAATGGCGCGTAGGTGGGTATGTTATTCATAGGTGACATCCCCGAGCTTAACTTTGGAACCTCCTTTGATACTTTCTT
+
CCCB6CFCGGGGGGGDG9CFGGGGGGGGG<,FFG<EE@FGGGGGCGGF@FGG<FEFFFGCDF+CFBF:C@FBFGCCFFGGFA<FFFAFG,CCEGGGAFFFGGFCF<ABDGG7FFGGGFEFGGGGEFC5CFGFC@>FG,A:++6FFBFCB??DDFGFFGFGG7F3@<FACEFG+@@DFE@@ECCC<11*1?,?*:**4*6,6+42;8;E*1>C55:339+30+**0=;++<7+2858,:)/5E**)0:F*2*2*0676+.+.*43:64*357)).872=/*64*2*.0((.(.96)).-)4).*-)
@M02526:338:000000000-J69W4:1:1119:21387:3062 1:N:0:ACATCGT+AACACCG
TTCCTACGGGAGGCAGCAGTGGGGAATTTTGGACAATGGGCGAAAGCCTGATCCAGCCATGCCGCGTGCAGGATGAAGGCCTTCGGGTTGTAAACTGCTTTTTTACGGAACGAAAAGACTCTTTCTAATAAAGAGGGTCCGTGACGGTACCGTAAGAATAAGCACCGGCTAACTACGTGCCAGCAGCCGCGGTAATACGTAGGGTGCAAGCGTTAATCGGAATTACTGGGCGTAAAGCGTGCGCAGGCGGTTATGTATGACAGAGGTGAAATCTCCGGGCCCAACCTGGTAACTGCCTTTGTGAA
+
CCCCCCF;;F@FGECCF-CF@EFD@FFD9FD7@FDFGGGGFFEFEGGGFFFDFGGG<FG<,@F::@@:C@EGGFC,FEGGGGG9CGGGGGGGFGFCFCEGGG,C=E:FCF:FFGECA<FGGG9A<@?@EDFA??C@>+AE+@+BDFCF7@=7D@FFGFFCGGGGGG73<C73>A2>>FEF1,246>FG=CBCCB1;<959+;*=2=CFCFGEC8<7FGFEGDG6:0++0;5C551/*?CCB3<C))))C3>*)22AF*.+-65:)(5529B?F*9451),(-91*86>@):F764)(.68)*(6)
@M02526:338:000000000-J69W4:1:1119:4587:5246 1:N:0:ACATCGT+AACACCG
AAAAAACCTACGGGGCGCAGCAGATCGGAAGAGCACACGTCTGAACTCCAGTCACACATCGGACCTCGTATGCCGTCATCTGCTTGAAAAAAAAAAATCTTGTAATAAGAAAAGACAGACATTTAGAGTACTTTGTAAGTGTTTGAGGTACTTTAACAAGAAACGAACGCTTACTTCGTTGCAGGCAGCGCGGGAAGTACGAAGTTTCCAACGTTAGTCGTAATTAATTGGACTTAAGGCGGCGTCGGCCGGTTATTACAGTTTTGAGTGAACGCCACTCGTTCACCTGTGAAATTGATTTGGAA
+
CCCCCBFE@E<CCGEFEFGG7FCEEFCCCGC8,C@FFFGCD,CCF<CFGDFFEAEF,,,6,,8+C,EFGCGG,,@F:,4,CC,C<E,=E9A:CGGG+,,,5,A,,C<<<A?F8,BD8,,,,,<,C,,3,:,=,3:,,,,:<E9,338,3,,,,,,37,335>,,5>******5D,<,*2?>CF:7*,*61*****=332+*3***0:<+3++*2;*2<:**22;C++<<+++3+038008)11)177)1*)27C*9**-3)*)01.4::FF91)08)2)(,,*3709*)*.*)*5)))6<A7),6
@M02526:338:000000000-J69W4:1:1119:18867:8967 1:N:0:ACATCGT+AACACCC
GTCCTACGGGGGGCAGCAGTGAGGAATATTGGACAATGGGTGCAAGCCTGATCCAGCCATCCCGCGTGAAGGACGACGGCCCTATGGGTTGTAAACTTCTTTTGTATAGGGATAAACCTTTCCACGTGTGGAAAGCTGAAGGTACTATACGATTACGCACCGGCTAACTCCGTCCCAGCAGCCGCGGTAATACGGAGGCTGCAATCGTTATCCGGATTCATTGGGTTTAAAGGGTCCGTAGGCGCATCTGTAATCCAGTGGTGAATTCTCAAGGCTTAACTTTAAACCTGCCATTGCTACTGCAG
+
9CCCCFGGGGGGGFEGGGGGDCEDCDF,CF9FFFGGGGGG?FGGGGGGGGGCGFGGGBGA<FGGGGGGGCAFFDGEGGGGCCGACGC8>7*@BFFGG983EG;:FFE<FCFC,>>FFFECFG@C<FF7FC*,83,88,8,8,?,,2<<A@7<*2C,111<FGGE5?++:C6;C*:/+2;8*2*?E5EE*/0+08*C58**1;C++<C8*18C+;*/;8+++0++*2;CC<+<C*70<C**7CFG)<D39>FC?:*+*9:F09(09)-0-****)8?0)*.)-*)0/*)7;:@7@42)))).9<B2
@M02526:338:000000000-J69W4:1:1119:12362:9060 1:N:0:ACATCGT+AACACCG
TGGCGCCCTACGGGAGGCAGCAGATCGGAAGAGCACACGTCTGAACTCCAGTCACACCTCGTATCTCGTATGCCGTCTGCCGCTTGAAAAAAAAACACTTTAAGTAGGGCGGAAAAGCTAATGGTTAATACCCCTTAGCCCTGACGTTACCTACAGAATAAGCACCGGCTCACTCTGTGCCAGCAGCCGCGGTAATACAGAGGTTGCAAGCGTTAATCGGACTTACTTGGCGTACAGCGCGCGTCGGTGGTTACTTAAGTCAGATTTTAACGCCCCGGTCTTAACCTGGGCACTGCATCTGCTCC
+
8<@C@@FFEEC@F@FGCBCFEGG@<C@CC@F<EFGCCEFFGCDGGC,E@@@FG96CF,,,BC6,C<6EGCGGF9F6+9,C,++@FG<C,54@CC+4BEB5EF9CFEF9+,4>+>:F:FF<<FFFGF<<FCGGG+DDAFGFGG7@CCFFGGGGGGG,7F;F9,EAC7@:CF*?FCFFCFGFG,<C<<<B:81B88*B99++2+=5BCCG++;*3=CF9?;=C*:<@E?0+<+2:C)8/9):)5<C))11*)9C=FGC6*.<<*.+1).+./1>>BFF)1.3:::):?6;))()-<7?3ADFF*647
@M02526:338:000000000-J69W4:1:1119:7732:10692 1:N:0:ACATCGT+AACACCG
CGACCCCTACGGGGGGCAGCAGTGGGGAATTTTGGACAATGGGCGCAAGCCTGATCCAGTCATTCCGCGTGCAGGATGAAGGCCCTCGGGTTGTAAACTGCTTTTGTACGGAACGAAAAGCTTTGGGTTAATACCCTGAGGTGATGACGGTACCGTAAGAATAAGCACCGGCTAACTACGTGCCAGCAGCCGCGGTAATACGTAGGGTGCAAGCGTTAATCGGAATTACTGGGCGTAAAGCGTGCGCAGGCGGTTTTGTAAGACAGAGGTGAAATCCCCGGGCTCAACCTGGGAACTGCCTTTGT
+
CCCCCGGGGGGGGGGGGGGGGGGGGGGGGGGGGGGGGGGGGGGGGGGGGGGGGGGGGGGGGGGGGGGGGGGGGGGGGGGGGGGGGGGGGGGGGGGGGGGGGGGGGGGGGGGGGGGGGGGGGGGGGGGGGGGGGGGGGGGGGGGGGGGGGGGGGGGGGGGGGGGGGGGGGGGGGGGGGGGGGGGGGGGGGGGGGGGGGGGGGGFGGGGGGGGGGGGGGGGGGGGGGGGGGGGGGGGGFGFGFGGGGFGGGGGGFDGGFGBCAFFGF?FGFFFFFFFFFBF9;>GFGFFFFFBFFFFFF>BFFFFAF
@M02526:338:000000000-J69W4:1:1119:5806:10955 1:N:0:ACATCGT+AACACCG
GATGCCTACGGGAGGCAGCAGTGAGGAATATTGGTCAATGGGCGCAAGCCTGAACCAGCCAAGTCGCGTGAAGGACGACGGCCCTACGGGTTGTAAACTTCTTTTGTACAGGAATAAAGTGCCTTACGTGTAAGGTTTTGCATGTACTGTACGAATAAGCATCGGCTAACTCCGTGCCAGCAGCCGCGGTAATACGGAGGATGCAAGCGTTATCCGGATTTATTGGGTTTAAAGGGTGCGCAGGCGGGATGTTAAGTCGGCGGTGAAATTTTGCGGCTCAACCGTAAAAGTGCCTTCGAAACTGG
+
CCCCCGGGGGGGGGGGGGGGGGGGGGGGGGGGGGGGGGGGGGGGGGGGGGGGGGGGGGGGGGGGGGGGGGGGGGGGGGGGGGGGGGGGGGGGGGGGGGGGGGGGGGGGGGGGGGGGGGGGGGGGGGGGGGGGGGGGGGGGGGGGGGGGGGGGGGGGGGGGGGGGGGGGGGGGGGGGGG9FGGGGGGGGDGGGGGGGGGGGGGGGGGGGEGGGGGGGGEGGGGGGGGGGGGGGGGGEFGGGFGGDGFGGGDGGFGGGFGBGBFF:>BBF2FFFFFEFGBF?FBGFGFFFF?BFFFFFFFFF?BFFB
@M02526:338:000000000-J69W4:1:1119:22906:11488 1:N:0:ACATCGT+AACACCG
TACCCTACGGGGGGCAGCAGTGGGGAATATTGGACAATGGGCGCAAGCCTGATCCAGCCATACCGCGTGGGTGAAGAAGGCCTTCGGGTTGTAAAGCCCTTTTGTTGGGAAAGAAAAGCAGTCGGTTAATACCCGATTGTTCTGACGGTACCCAAAGAATAAGCACCGGCTAACTTCGTGCCAGCAGCCGCGGTAATACGAAGGGTGCAAGCGTTACTCGGAATTACTGGGCGTAAAGCGTGCGTAGGTGGTTGTTTAAGTCTGTCGTGAAAGCCCTGGGCTCAACCTGGGAATTGCGGTGGAAA
+
CCCCCGGGGGGGGGGGGGGGGGGGGGGGGGGGGGGGGGGGGGGGGGGGGGGGGGGGGGGGGGGGGGGGGGGGGGGGGGGGGGGGGGGGGGGGGGGGGGGGGGGGGGGGGGGGGGGGFFGGGGGGGGGGGGGGGGGGGGGG?FGGGGGGGGGGGFGGFFGGGGGGGGGGGGGGGGGGGGFFGGFGGGGGGGGGGGGGGGGGGGGGDGDD8EFGGGGGGGGDG5EGGGGGGGGGGDCCFGGGDCGDDEGGGFG;FCD5<CA@AF<<@4::3?>FFFFFGFFFFFGFGFFFFFFFFFFFFFBF>B6?B
@M02526:338:000000000-J69W4:1:1119:5359:14730 1:N:0:ACATCGT+AACACCG
TTTTCCCTACGGGAGGCAGCAGGCTCTTCCGATTAGAAACCCCTGTAGTCCTAGATCGGAAGAGCACACGTCTGAACTCCAGTCACACATCGTATCTCGTATGCCGTCTTCTGCTTGAAAAAAAAAAACAAACAAATTATAGTAGAGGTTACCTGAATAAAAAGGGCATGCGAACAATGTGCAGGCACATGTGTAACTACTGGTGAGGAGAGATTAAACGTAGACTACAAGGCAAACAGCGGAAGATGAGTGCCTATAGATGGACAAGTGCAATGAGCGGGCAGAGCTGGAGGACGCCGAGGGAG
+
CCCCCGGGGGGGGEGGGGGGGGGGFFFFFGGGDGGGGGGGFEGFGGFGGGGGGGGEGGGGGGGGGGGGGGGGGGGGDFGFFGGGGGGGGGGGGG,CFGGGEGGGGGFEF=FFFF9,EEFGGGGGGGGB+,,3,,3,,,,,,,,,,5,:,6,,,,3:,,:,,,8+++++,,,++33*,3,,,7@,3><,26,6,6,,,,2,,,,,4,,,,*,**,741,,*3***++++++0/*0*+)***)))/))*2+22+1*2+**)3)*)*/),*)****1*/*4)(-()(/).8)0()()((,(,((0(-(
@M02526:338:000000000-J69W4:1:1119:15472:17836 1:N:0:ACATCGT+AACACCG
AGTTACCTACGGGGGGCAGCAGTGGGGAATATTGGACAATGGGCGCAAGCCTGATCCAGCAATACCGCGTGAGTGATGAAGGCCTTAGGGTTGTAAAGCTCTTTTACCCGGGAAGATAATGACTGTACCGGGAGAATAAGCCCCGGCTAACTCCGTGCCAGCAGCCGCGGTAATACGGAGGGGGCTAGCGTTGTTCGGAATTACTGGGCGTAAAGCGTACGTAGGCGGCTTTGTAAGTTAGAGGTGAAAGCCCGGGGCTCAACCCCGGAATTGCCTTTAAGACTGCATCGCTTGAATCGCGGAGA
+
CCCCCGGGGGGGGGGGGGGGGGGGGGGGGGGGGGGGGGGGGGGGGGGGGGGGGGGGGGGGGGGGGGGGGGGGGGGGGGGGGGGGGGFGGGGGGGGGGGGGGGGGGGGGGGGGGEGGGGGGGGGGGGGGGGGGGGGGGGGGGGGGGGGGGGGGGGGGGGGGGGGGGGGGGGGGGGGGGGGGGGGGGGGGGGGGGGGGGGGGGGGGGGGGGGGGGGFFGGGGGGGGGGGGGGGGGGGGFGGGFGGGGFGGGGGGFGGGFGFF>FF;<<BE>EFFFFFFGF@AF>DBFFFFFB<FFFFFFFFFF:(,,
@M02526:338:000000000-J69W4:1:1119:16100:24790 1:N:0:ACATCGT+AACACAG
ACCTACGGGGCGCAGCAGTCACATTAGATACCCCAGTAGTCCCCGTAAGATCGGAAGAGCACACGTCTGAACTCCAGTCACACATCGTATCTCGTATGCCGTCTTCTGCTTGAAAAAAAAAAAACTATATTGGACTATTGTGTGTACCCTATAAATAAACAAAGAGTAACTACATTACAGGTACCGCCGTAATAAATGCAACCCATGCGTCATACTTACATAGAGCATACATACCGAACGTAGTACGATCATTAATGTAGCGTACAGATTACAAGTCCCAGATCTGTACTCGTGTGATATACGTC
+
CCCCCGGGGGGGGGGGGGGGGGGGGGGGGGGGGGGGGGGGGGGGGGGGGGGGGGGGGGGGGGGGGGGGGGGGGGGGGGGGGGGGGGGGG=EFGGGGGGGGGGGGGGGGGGGGGGGGGGGGGG=++,,3:,,<,3,,3,,C3,8,,,,,,7:3,,3@,3,,,,,,,,,3,73,,,773,?,,,,,7****116*,,,,2,,,5,***3+4=*A*+24+>++><++5++++>932+**)/)*)2/9*1*/*1*0*2:C**)+-)(*)4-+./*******-03)(*(***09*)),).(.))).*(5(
@M02526:338:000000000-J69W4:1:2101:26094:6095 1:N:0:ACATCGT+AACACCG
CATCTCCTACGGGAGGCAGCAGTAGGGAATATTGGTCAATGGGCGAGAGCCTGAACCAGCCATGCCGCGTGCGGGACGAAGGCCCTATGGGTCGTAAACCGCTTTTGTACGGGAACAACCGTGGCTACGCGTAGCCACCTGAGTGTACCGTAAGAATAAGGATCGGCTAACTCCGTGCCAGCAGCCGCGGTAATACGGAGGATCCGAGCGTTATCCGGAATTGTTGGGTTTAAAGGGTGCGTAGGCGGCAGTTTAAGTCAGGGGTGAAATACATCGGCTCAACCGATGCAGTGCCTTTGATACTG
+
CCCC<FFGCGGGGGGEGCFGGGFGGGGGGGGGGGGGGGGGGGGGGGDGGGGGGGGGGDGGGGGGEGGGGGCCGGGGGDCEEGGGGGFGEFFGFGGGDGGFGGCGF?FGGCFGGECFGGGGEECGGGGEGGGGGGGGG8FFGGCFEGGGGGGGGGGGGGGGFFFGGGGGGGGGGGEGFGGDFGGGFGGGECECCFDF>;E8CEE8FGDGGGGDGGGGDGDG5FFGGCFGCEEGFGCCGF=DGGG>GGGGGF59>DCFGGFFFFFF?DFFAF4F47>BFGFFFFBF3@@BEFBFFFFF<<AFB)=F*
@M02526:338:000000000-J69W4:1:2101:17503:6971 1:N:0:ATATCGT+CACACCG
TCTGTCCTACGGGACGCAGCAGTGGGGAATATTGGACAATGGGCTAGCGCCTGATCCAGCCATCCCGCGTGTGTGACGACGGTTCTCGGGATTTAAAACTTCTTTTATATAGGGAAAAACCTGTACTCTAATGATTAGCTGAAGTTACTTTATGGATAGGATCCGCCTCACTCCGTTCCGGGCGAGCCGTTACTGCAGTGGATGCAAGCGTTATGTGGATTGATTGGACTTGAAGTATCGGTAGCCTGGCTGGTAAGTCAGTTGGGAAATGCGGTCGCTGAACTGTCGCTCTGCCCTGCATACTG
+
A-B,6CEFGGGEGF+CCEGDCFEF@FFCGGGGGGEGGFGGGGG8CF,CBEEEF<EFFE<EEEF<FGGGGGG6,,CC,BF+@@FC,E,+94+@,,,<E,C,5,CFB<,C59<@EG,,B,,+B?,5,5,,,,,8,<5,8CF<8,,7,5CF,,C?C,373E3,,,3,@<:7+54>,3:+,@,+**********61*,,,,,4,,,62,,53******+3++5A+*2+3+<++>9+2+=1+11*)**0****/0C*9>**9:*68=4*(0>6(9*0.)*0.>7(0)5C=**).)).1)*,.((4@)//*
@M02526:338:000000000-J69W4:1:2101:8456:8070 1:N:0:ACATCGT+AACACCG
TTGGCCCTACGGGACGCAGCAGATCGGAAGAGCACACGTCTGAACTCCAGTCACACATCGTATCTCGTATGCCGTCTTCTGCTTGAAAAAAAAAAACACTAAATTATTAGTCACCCACAAATGCTAATTGTATACGCTGTCGCTCTGAAGATACCCTACCAGTAATGCAGTGCCCACTACTTGCGCACAACCTCATTGACACAGATGTATCGTGCTTTATCCTGCCGACTTGTCATTCTCTCACGCGCATATTATTTGTTACTTCTCGTTTCAATACCCACGGTCCCACCCTCGATGCTCATTTT
+
CCCCCGGGGGGGGGGGGGGGGGGCFGGGGGGGGGGGGGGGGGGGGGGGGGGGGGGGGGGFFG,CFFGFGGGGGGGGFGGCFFDGGGGGGGGEG:FF8<4C,,,,<,,,,,5,C,,,+B7,:,,,<,:5?,B,:5,:+8++5+++,:3,,,,9,,7,,:@,,,3>E,,@,,,5=,@,3,5@3@;,*3*4*21*6,,62,,,51,,4,,1,,4*,,6/1,,1+++++***3**+++++4:+++0*1**))1)*2****2*/)***/)1*),)0)*0**0*))0((/))0955)).-)(-(.)94*/*
@M02526:338:000000000-J69W4:1:2101:2986:11797 1:N:0:ACATCGT+AACACCG
CTGCCTACGGGAGGCAGCAGTAAGGAATTTTGGTCAATGGAGGGAACTCTGAACCAGCCATGCCGCGTGGAGGATGAAGGTCCTCTGGATTTTAAACTTCTTTTATCTGGGACGAAAAAAGGGTATTCTTTCTCGACTGACGGTACCAGATTAATAAGCACCGGCTAACTCCGTTCCAGCCGCCGCGGTAATACGGAGGGTGCAAGCGTTATCCGGCTTTACTGGGTTTAAAGGGAGCGTAGGTGGGTCGGTAAGTCAGTGGTGAAATCTCAGAGCTTAACTTGGAAACTGCCGTTGATACTATC
+
@B6<CCFF;CGBCFG@BBAFG@@FFFGF,CF<@FFGGGGG,C,+BE@FFEEFFGGGGGGFGGGGEG:F7:7CFGGGGFDGFGGGFFDGCFF,C<FDGDF?EAFG?AFC<?EFEE+@CC<@+8:,4BFF?<FGF<F8:FC8A::==FGAAB5,,93<,7C,<<FCG+3@<7=F8@,<F973**5@:CEDG*B;6;B7**1E;?8B+28*3;;:+A;5*:C?F7:C8=*;?<C+:7CF=7:15<G==FGG*0>D*560:C@=4?F5:46@2*=*6:2<740<F>97/)9779=*?3>:4(6>F)**1
@M02526:338:000000000-J69W4:1:2101:19373:12209 1:N:0:ACATCGT+AACACCG
GCCCCTACGGGGCGCAGCAGTGGGGAATATTGGACAATGGGCGAAAGCCTGATCCAGCCATGCCGCGTGAGTGATGAAGGCCCTAGGGTTGTAAAGCTCTTTCACCGGTGAAGATAATGACGGTAACCGGAGAAGAAGCCCCGGCTAACTTCGTGCCAGCAGCCGCGGTAATACGAAGGGGGCTAGCGTTGTTCGGAATTACTGGGCGTAAAGCGCACGTAGGCGGATATTTAAGTCAGGGGTGAAATCCCGGGGCTCAACCCCGGAACTGCCTCTGATACTGGGTATCTAGAGTATGGTAGAGG
+
CCCCCGGGGGGGGGGGGGGGGGGGGGGGGGGGGGGGGGGGGGFGGGGGGGGGGGGGGGGGGGGGGGGGGGGGGGGGGGGGGGGGFGGGGGGGGGGGGGGGGGGGGGGGGGGGGGGGGGGGGGGGGGGGGGGGGGGGGFGGGGGGGGGGGGGGGFGGGGGGGGGGGGDGGGGFGGGG<CFGGGGGGGGGGEGGGGGGGEGGFGFGGGGGGDGGGGGGGGGGGGGGGGGGGGGGGGGGFGFGGGGFGGGFFFGGGGGGGGFFFFBF6>FFFFFF?7FFFGFAFAFFF@FFFFFFF?@ABFFFFDFFF
@M02526:338:000000000-J69W4:1:2101:2526:12818 1:N:0:ACATCGT+AACACCG
TGCCTACGGGGCGCAGCAGTGGGGAATTTTGGACAATGGGCGCAAGCCTGATCCAGCCATGCCGCGTGCAGGATGAAGGCCTTCGGGTTGTAAACTGCTTTTGTACGGAACGAAAAGCCTTCTTCTAATACAGGAGGGTCATGACGGTACCGTAGGAATAAGCACCGGCTAACTACGTGCCAGCAGCCGCGGTAATACGTAGGGTGCAAGCGTTAATCGGAATTACTGGGCGTAAAGCGTGCGCAGGCGGTGATGTAAGACAGTTGTGAAATCCCCGGGCTCAACCTGGGAACTGCATCTGTGAC
+
CCCCCGGGGGGGGGGGGGGGGGGGEGDGGGGGGGGGGGGGGGGGGEGGGGGGGFGGGFFGGGGEGGEGGGGGGGGGGGGGGGGGGGGGGGGGGGGGGGG9FFGGGFFGGGGGGGGGFGGGGDGGGGGGGGGGGGGEGGGGGGGDGGGGGGGGGGGGGGGGGGGGGGGGGGGCF9EGGFFGGGGGGGGCEGGDEGGGGGG9EGGGGGGGGGGG?EECE?GGGGGFGGD+CCFGGGE*30:CDGGBGGCDDDGGGGGGDFFFFF@F<BBBAF??@FGFFG595<FC@F?>>34?F?F?FBBAFA?B6
@M02526:338:000000000-J69W4:1:2101:19653:13067 1:N:0:ACATCGT+AACACCG
GGCCTACGGGGGGCAGCAGTGGGGAATATTGGACAATGGGCGCAAGCCTGATCCAGCCATGCCGCGTGAGTGATGAAGGCCTTAGGGTTGTAAAGCTCTTTCACCGGTGAAGATAATGACGGTAACCGGAGAAGAAGCCCCGGCTAACTTCGTGCCAGCAGCCGCGGTAATACGAAGGGGGCTAGCGTTGTTCGGAATTACTGGGCGTAAAGCGCACGTAGGCGGACATTTAAGTCAGGGGTGAAATCCCGGGGCTCAACCTCGGAACTGCCTTTGATACTGGGTGTCTTGAGTATGGAAGAGGT
+
CCCCCGGGGGGGGGGGGGGGGGGGGGGGGGGGGGGGGGGGGGGGGGGGGGGGGGGGGGGGGGGGGGGGGGGGGGGGGGGGGGGGGGGGGGGGGGGGGGGGGGGGGGGGGGGGGGGGGGGGGGGGGGGGGGGGGGGGGGGGGGGGGGGGGGGGGGGGGGGGGGGGGGGGGGGGGFGGGGGGGGGGGGGGEGGGGGGGGGGGGGGGGGGGGGGGGGGGGGGGGGGGGGGGGGGGGGGGGGGGGGG@GGGFGFGGGGGDGGFFFF@FFFFFFFFFFCFF?GFFFFFG5DFFFFFF?>4>ABF3@FFF0
@M02526:338:000000000-J69W4:1:2101:22711:13554 1:N:0:ACATCGT+AACACCG
CACCTACGGGGGGCAGCAGTGAGGAATATTGGACAATGGGTGAAAGCCTGATCCAGCCACCCCGCGTGAAGGATTAAGGACCTATGGTTTGTAAACTTCTTTTGTACAGGGATAAACCTACTCTCGTGAGGGTAGCTGAAGGTACTGTACGAATAAGCACCGGCTAACTCCGTGCCAGCAGCCGCGGTAATACGGAGGGTGCAAGCGTTATCCGGATTTATTGGGTTTAAAGGGTCCGTAGGCGGATCTATAAGTCAGTGGTGAAATCTCATAGCTTAACTATGAAACTGCCATTGATACTGTAG
+
CCCCCGGGGGGGGGGGGGGFGGGGGGGGGGGGGGGGGGGGGGGGGGGGGGGGGGGGGGGGGGGGGGGGGGGGGGGGGGGGGGGGGGGGGGGGGGGGGGGGGGGGGGGGGGGDFGGGGGGGGGGGGGGGCGGGFFGGGGGGGGGGGFGGGGGGFGGGGGGGGGGGGDFGGGGGFGGGGGGGGGGGGGGGD5CFGGEEGGGEGGGGGGGGDGGGGG>CGGGGGGGGGGGDGGGGG=CFG):CDD45CD<DGFGGGGFF7>BFFFFF??FFBF?76>F?9:BAF<9D4@FFF6=@?FFFA9<>@<649
@M02526:338:000000000-J69W4:1:2101:11226:15456 1:N:0:ACATCGT+AACACCG
CCGACCTACGGGGGGCAGCAGTCGAGAATCTTTCACAGTGGGGGCAACCCTGATGGAGCGACGCCGCGTGGAGGATAAGGTCTTCGGATTGTAAACTCCTGTCATGCGTGAACAAGGCTGACTGGTTAATACCTGGTCAGATTGATGGTAACGCAAGAGGAAGAGACGGCTAACTCTGTGCCAGCAGCCGCGGTAATACAGAGGTCTCAAGCGTTGTTCGGAATCACTGGGCGTAAAGGGTGCGTAGGTGGCGTGGTAAGTCAGATGTGAAAGCCCGGGGCTCAACCTCGGAACTGCATCCGATA
+
CCCCCGGGGGGGGGGGGGGGGGGGGGGGGGGGGGGGGGGGGGGGGGGGGGGGGGGGGGGGGGGGGGGGGGGGGGGGGGGGGGGGGGGGGGGGGGGGGGGGGGGGGGGGGGGGGGGGGGGGGGGGGGGGGGGGGGGGGGGGGGGGGGGGGGGGGGGGGGGGGGGGGGGGGGGGGGGGGGGGGGGGGGGGGGGGGGGGGGGGGGGGGGGGGGGGGGGGGGGGGGGG?FGGGGGGGEGGGGGGGGGFDDGGGFFGGGGGGGFFFFFFFFFFFFFFFGGFFGFFF66FFFFFFEDFEBFFBFF<??DD3
@M02526:338:000000000-J69W4:1:2101:6959:15636 1:N:0:ACATCGT+AACACCG
GCCTACGGGGCGCAGCAGTGGGGAATATTGGACAATGGGGGCAACCCTGATCCAGCCATGCCGCGTGAGTGATGAAGGCCTTAGGGTTGTAAAGCTCTTTCACCGGTGAAGATAATGACGGTAACCGGAGAAGAAGCCCCGGCTAACTTCGTGCCAGCAGCCGCGGTAATACGAAGGGGGCTAGCGTTGTTCGGAATTACTGGGCGTAAAGCGCACGTAGGCTGATATTTAAGTCAGGGGTGAAATCCCGGGGCTCAACCCCGGAACTGCCTTTGATGCTTGGTATCTTGAGTATTGAAGAGGTT
+
@CCCCGGGGEGFGGGGGGGGGGGGGGCFGCG9FGGGGGGGGGGGGGGGGGFGFGGGGG9EGGGGGGGGGGGGGGGGGGFFGGGGGGGGGGGGGGGGGFGGFEFEFFEGGGGGA,?FGGEFGGFG=9FGG@FF?=FFG<FGGDGG@ADF9@CGFGGGFCFDCFGDCBB1*@EF@*BCC@F:F<*:BE1;EBF<*8C8C+:@CFF>FCCCEG?C*:>EC;*:8CE8FGDDFF7202<EGCGGG7>4:D>FD>*1)7<7DFF>7>EDB>>:7?FFFFFF6C6)*.47*/7FFF4?F<7).)))*(8))
@M02526:338:000000000-J69W4:1:2101:14020:22756 1:N:0:ACATCGT+AACACCG
GCGACCCTACGGGACGCAGCAGTGGGGAATTTTGGACAATGGGCGCAAGCCTGATCCAGCCATGCCGCGTGCAGGATGAAGGCCTTCGGGTTGTAAACTGCTTTTGTACGGAACGAAAAGCCTTCTTCTAATACAGGAGGGTCATGACGGTACCGTAAGAATAAGCACCGGCTAACTACGTGCCAGCAGCCGCGGTAATACGTAGGGTGCAAGCGTTAATCGGAATTACCGGGCGTAAAGCGTGCGCAGGCGGTGATGTAAAGCAGTTGTGAGATCCCCGGGCTGAACCTGGGAACTGCATCTGT
+
CCCCCGGGGGGGGEGGGGGGGGFGGGGGGGGGGGGGGGGGGGGGGGGGGGGGGGGGGGGGGGGGGGGGGGGGGDGGGGGGGGGGGGGGGGGGGGGGGGGGFFGGGGGGGGGGGGGGGGGGGG<DGGGGGGGGGGGGGGGGGGGGGFGGGGGGGGGGFGGFGGGGGGGGGGGGGGGFGGGGGGFGGG7,,<BEGGGG5EBEGGCC:ECFEGGGEFG5CEGC:FEGGGGF?+*27=ECEGGFCDG:*))9)<5CC55/CC9@4**/478*)0)**020=FFFF>6<).99F55:@,6:2)).65=41
@M02526:338:000000000-J69W4:1:2101:21179:23417 1:N:0:ACATCGT+AACACCG
ACGGGACCTACGGGACGCAGCAGTAAGGAATATTGGTCAATGGAGGGAACTCTGAACCAGCCATGCCGCGTGGAGGATGAAGGTCCTCTGGATTGTAAACTTCTTTTATCTGGGACGAAAAAAGGGAATTCTTTCTCGACTGACGGTACCAGATGAATAAGCACCGGCTAACTCCGTGCCAGCAGCCGCGCTAATACGGAGGGTGCAAGAGTTATCCGGATTTACTGGGTTTAAAGGGAGCGTAGGTGGGTTGGTAAGTCAGTGGTGAAATCTCCGAGATTTACTTGGAAACTGCCGTTGATACT
+
CCCC,FGGGGGFCFGEFG7FG@FCFGG?EE<,CF9EFAEC<FGG@@BFE@8@EFFFGGGCEFGCEAFGGGGG7FGDGFG<,CE<E<CE<F,5CEFFGAFFGC,,CFF9AGAFG8,BFGCCC=FC+BBFG,F<FA9<?:,33+,33>+:@=DD=3@FDFGGGGFGCFB<C>BCBFFCFEE<F7F@8C@8>C*:11,@C*1;E5ECEC+<;*=A+5C7<=E=C?C:+<+8@6***0++<55C37C5)/2CFB7/>DG7:C?7@?FF7F>B2@FFFCGBED),*).:F*9))0*)0)*(--8(0)1//
@M02526:338:000000000-J69W4:1:2101:11036:24846 1:N:0:AGATCGT+AACACCG
AAATCCTACGGGACGCAGCAGGCGCGAAACCTCCGCAATGGGAGAAAGCGCGACGGAGGGACCCCACGTGCGAGTCTTAACGGGATGGCTTTTCTTTAGTGTTAAAAGCTAATGAAATAATAGGTGAGCAAGTGCGGTGCCAGTCTCCGCGGTTACACAGGCAGCTCTGGCGGTATCCGTGCTTGTTGGGTCTAAAGTGCGCGTGGCGCGTTTAATAAATGTATGGTGATATCCTGTAGCTTAACTGTGGGATTTGCTGAGGATACTATTAGACTTGACAGCGCGAGGGGTGAGTGGTAATGGCA
+
6<@CCGGGGGEEE:@B@BFFG9+@+CCG+@,CFDCFFGGG8F6BCFG8F:FFGGBGGGC+4,,8C=4CFG++8:=B9,<@?C@E:=FCF<,,C,,,5BFA9@,<A,8,,,,,<B,C3,>F,,3,<C,BBEFD,,,@53++,,,,,,73F*3*51>,,?,>>>CFE<<9,77*4***,+*4***++42+2**5+++5<>0+///2*:***22***+3<++20++<9*3+<++02+2+3:CD***/*:700):**2C7*:4*0))0))//6*1/977*9>).*(()..))7;D)839-(.4-6)0))
@M02526:338:000000000-J69W4:1:2101:14012:24881 1:N:0:ACATCGT+AACACCG
ATCCTACGGGGGGCAGCAGGCTCTTCTGATTAGATATCCCAGCAGTCCAAGATCGGAAGAGCACCCGTCTGAACTCCAGTCACACATCGTAACTCGTCTGTCGTCTTCTGCGTGAAAAACAAAAAACAACTAAGACCCTCCTACTGACTTCTTACCAGCAAGCAACGGAATACGAAACGCCATAGGGCTCTTCAGTATTGATGTGCCTAACGTGAACCACATCTAATATCTGTATCACGGACTACATCCCGCATCTCCACTTCCAAACGAATATTTATACTTAACATCGGAATTGTGTTGGCACT
+
CCCCCGGGGGG@FGGGGGGFGGFFF?,A<FFA9,5F,9C<,B,B?FGG,554:F<F:C:EFGFD,86?:FDFF,5,5ADDF<??DFF,+>,,+3:>B+@+,<>:@D+833>:<73@;,D*,@FF**8,8,8<,,,,,8,*8,,7,,,,,7?<F9C7::CF:+4+<+<**4*77*1***1*1*22++**2*<E+++++0+++2+3++0+++**0***38*/*00+++2<++2+*2+<+0**)/))**22*.*))*):**/0*1**4**)(0)))****2*)0-)0*0/90)))))*)-((()(100
@M02526:338:000000000-J69W4:1:2102:22532:2182 1:N:0:ACATCGT+AACACCG
AAGGGGCCTACGGGGGGCAGCAGTGGGGAATATTGGACAATGGGCGCAAGCCTGATCCAGCCATGCCGCGTGAGTGATGAAGGCCTTAGGGTTGTAAAGCTCTTTCACCGGTGAAGATAATTACGGTAGCCGGAGAAGAAGCCCCGGCTAACTTCGTGCCAGCAGCCGCGGTAATACGAAGGGGGCTAGCGTTGTTCGGAATTACTGGGCGTAAAGCGCACGTAGGCGGATCGGTCAGTTAGGGGTGAAATCCCAGGGCGCAACCCTGGAACTGCCTTTAATACTGCCGGTCTTGAGTTCGAGAG
+
ACC8,@ECFGGGGGGGGGGGDGFGGGGEGEGFFGGGGGGGGGGC<BCGGEDGFGGGGAFG@+BFFGCCEBGCFGGF,@FDFFCCGGGFGGGFC<FGGG9FCFGGCF@D,>FCFGFCFF?FF9CEGCFGGGGGC*FCFGGGCGGFGG@E@EGGGGFGGCEF7CFCC>FEEEGG8?+<@EGGGGG5?C5EGFECC8;>CECEEFGGGGGGDFCEC8*CGCCGGGGGGGC?8CEEGGGEGCGG7F6>75CFGDGC6<DFDD=)9C1).5C).*9<DGFF9:9A=<FGFCF45<>5B4@<?FFBE*(//
@M02526:338:000000000-J69W4:1:2102:14180:4369 1:N:0:ACATCGT+AACACCG
GCCTACGGGGCGCAGCAGTAGGGAATATTGGTCAATGGGCGGGACCCTGAACCAGCCATGCCGCGTGCGGGAGGAAGGCCCTATGGGCCGTAAACCGCGTTGGTACGGGAAAAACCGTGGCTACGCGGAGCCACCTGAGTGTGCCGTAAGAATAAGGATAGGCTAACGCCGTCCCCGCAGCCGCAGTAATACGGAGGCTCCGGTCGTTATCCGGATTTATTGGGTTTAAAGGGTGCGTAGGCGGCAGTTTAAGTCAGGGGTTGAATAAATAGGCTCAACCGTTGCAGTGCCTTGCATACTGAATT
+
@CCCCGGGG7+CFGGGGGGGGGGGGG9FG9F6EFGGGGG<FG7F+BFGGGFG,FGG7F?FGGGGGGG7F:FG:FGGGGC<+B4,E,,,+38BF+E3+3+@F+,+@,+@+@*,@,**@FF:*8:3C*F*=1**,,=,,?,,?F,,?F14C*,,?F<8,,,,,?4,<:0*:*:*****2//*:*:E*:*+00+3*/A*/**0*;**2:/*;/C+18**1+++22+*2;E+<00<*2**?51*:FG3*/923*32+2*+3*/)1))9@F7*9**:DGF5<*)4),.*80*2)**29/))6)))*25*:
@M02526:338:000000000-J69W4:1:2102:11112:5865 1:N:0:CCATCGT+AACACCG
AATTGTCCTACGGGACGCAGCAGTGGGGAATATTGGACAATGGGGGGAACCCTGATCCAGCCATGCCGCGTGTGTGAAGAAGGCCTTATGGTTGTAAAGCACTTTAAGCGAGGAGGAGGCTTACTTGGTTAATACCTAAGATAAGTGGACGTTACTCGCAGAATAAGCACCGGCTAATTCTGTGCCAGCAGCCGCGGTAATACAGAGGGTGCGAGCGTTAATCGGATTTACTGGGCGTAAAGCGTGCGTAGGCGGCTTAATAAGTCGGATGTGAAATCCCCGGGCTTAACCTGGGAATTGCATAC
+
@CCC<FCGDGEE;F6FGGGGCFGEGCFDGDGFECDFF<@FE<FECFGGF7DC,E@9?FFGGDCEFG,66:>F:FCDFGGGFFFGG8FFFGGGEFCFFB9>FFGGGGGGGGGEGGGGGEGGFFGGGDGGFCCAFCGFCFGGAFGFGGGE::C1FFGGCFCFGGGGGGFGGFGGGGGG+<FC9C:+<FF:EFGGGEG>5ECGGGCGC<<EGGGCEGGGGG*;;F::8CEEGG@0?F:CEGCGFFFDG5<DEDGDGE):7<FCCCCFFFGFFD@77C*2<F65F>B3)<CFFGFCF:@:>:?<FF>G*
@M02526:338:000000000-J69W4:1:2102:12832:6077 1:N:0:ACATCGT+AACACCG
TCGACCCTACGGGAGGCAGCAGTGGGGAATATTGGACAATGGGGGGAACCCTGATCCAGCCATGCCGCGTGTGTGAAGAAGGCCTTATGGTTGTAAAGCACTTTAAGCGAGGAGGAGGCTTACTTGGTTAATACCTAAGATAAGTGGACGTTACTCGCAGAATAAGCACCGGCTAACTCTGTGCCAGCAGCCGCGGTAATACAGAGGGTGCGAGCGTTAATCGGATTTACTGGGCGTAAAGCGTGCGTAGGCGGCTTAATAAGTCGGATGTGAAATCCCCGGGCTTAACCTGGGAATTGCATACG
+
CCCCCGGGGGGGGGEFGGGGGGFGGGGGGGGGGGGGGGGGGGGFGGGGGGGGGGFEGGGGGGGGGGGGGGGFFGFCFGGGGGGGGGGGGGGGGGGGGGGDFGGGGGGGGGGGGGGGGGGGGGGGGC@FFFC;FFGGGGGDGFEFGGGFFEBFFGF:FGEFGEFF@CFGFCG7CGGGCFCGGGGGGCFG?EG:EGD8ECGGFFDC7EF>EGGGEECGGGGFGGGGG8EFFGG97@=EGG*:?FEG7EGD=DEG=EG=EG?:CC7CFBDDDCF>C70;:C??373)<F7*9>FG)577:?<>FGFG5
@M02526:338:000000000-J69W4:1:2102:15799:6122 1:N:0:ACATCGT+AACACCG
TTCCTACGGGACGCAGCAGTGGGGAATATTGGACAATGGGGGCAACCCTGATCCAGCCATGCCGCGTGTGTGAAGAAGGCCTTCGGGTTGTAAAGCACTTTAGGTCGGGAGGAAGGTTCGCTGGCTAATATCCAGCGGAATTGACGTTACCGACAGAATAAGCACCGGCTAACTCCGTGCCAGCAGCCGCGGTAATACGGAGGGTGCAAGCGTTAATCGGAATTACTGGGCGTAAAGCGCGCGTAGGCGGCTTGGTAAGTCGGATGTGAAAGCCCTGGGCTCAACCTGGGAACTGCATTCGATAC
+
CCCCCGGGGGGGGGGGGGGGGGGGGGGGGGGGGGGGGGGGGGGGGGGGGGGGGGGGGGGGGGGGGGGGGGGGGGGGGGGGGGGGGGGGGGGG9FGGGGGGGGGGFGGGGGGGEGGGGGGGGGGGGGGGGGGGGGGGGGGFGGGFGGGGGGGGGGGGFGGFGGGGGGDGGGDGGGGGGGGGGGGGGGGGGGGGGGCFGGGGEGGGGGGGGFGGGGGGGGGGGGGGGGGGGGGGGGGGGGGGGGGGGGGGGGGGGGGGCCFGGGDGFFGFF7BGGGGGEFFFFFFGFFFGFFFFFFFDFFFFFFFDC
@M02526:338:000000000-J69W4:1:2102:22844:6219 1:N:0:ACATCGT+AACACCG
TCCTACGGGAGGCAGCAGTAAGGAATATTGGTCAATGGAGGGAACTCTGAACCAGCCATGCCGCGTGGAGGATGAAGGTCCTCTGGATTGTAAACTTCTTTTATCTGTGACGAAAAAAGGGAATTCTTTCTCGACTGACGGTACCAGACGAATAAGCACCGGCTAACTCCGTGCCATCAGCCGCGGTAATACGGAGGGTGCAAGCGTTATCCGGATTTACTGGGTTTAAAGGGAGCGTAGGTGGGTTGGTAAGTCAGTGGTGAAATCTCCGAGCTTAACTTGGAAACTGCCGTTGATACTATCGA
+
@CCCCGEC+B@FGGGGGGG9F@AFGD<E9C,CF<,EFGCFGGG,9EFG<ECEGF,C@EFEGF::FGGG@FECEC@EE<C?=,E,,:,:E=E6FFFD<AFEFGDF<F<5,<5B?4BCF4FCCFEDFGGGGF<CFEF?@,B?F?FG<FA<B++3AD<C=<CA=CBF:D>>D<7>DC<F,37,3@:<*>>>EE;DECF7*8C*=FF9FEFG8=CEC>EGGGGC?9B>FCE6@90AA;==C=8*:C9D:79C5C:FC?70<:ACD<>4@BFFFD)))/)99CF9@A42=C<F4957075<AA4<?F<5*
@M02526:338:000000000-J69W4:1:2102:2608:11023 1:N:0:ACATCGT+AACACCG
GTCCTGCCTACGGGGGCAGCAGTGAGGAATATTGGACAATGGGTGAAAGCCTGATCCAGCCATCCCGCGTGAAGGATTAAGGACCTATGGTTTGTAAACTTCTTTTGTACAGGGATAAACCTACTCTCGTGAGGGTAGCTGAAGGTACTGTACGAATAAGCACCGGCTAACTCCGTGCCAGCAGCCGCGGTAATACGGAGGGTGCAAGCGTTATCCGGATTTATTGGGTTTAAAGGGTCCGTAGGCGGATCTATAAGTCAGTGGTGAAATCTCATAGCTTAACTATGAAACTGCCATTGATACTG
+
CCCCCFGGGGGE7CEDGEFGFFGGEFGCFFEGGDGFGAFGGGGGGGGGGGGGGCFGGGGGGGGGGGGGGGGC@FFGGFGGGF,CFGGGGGGGGGGGGGGGGGGGGGFGGGGFEGGGDFGGGGGGGGGGGGGCGGGGGGGGF@D@CFFGGGGGGGDGGGFGGGGGGGGGDFGGGGGGCFGGGGGGGGGGGDGGGGGGGG@CEEFGGGFCGGEGDGGGGGGGGGFGGGGGGGDFGGGGGGFGGGCDGGDGCGGGGGFF7FGFGGGGFFFFFGFGGGGGGGFFF>FFFGCGFDFGFFFFFFFFFGFG7
@M02526:338:000000000-J69W4:1:2102:21186:11104 1:N:0:ACATCGT+AACACCG
CGGGGCCTACGGGAGGCAGCAGTGGGGAATTTTGGACAATGGGCGCAAGCCTGATCCAGCCATTCCGCGTGCAGGATGAAGGCCCTCGGGTTGTAAACTGCTTTTGTACGGAACGAAAAGCTTTGGGTTAATACCCTGAGGTGATGACGGTACCGTAAGAATAAGCACCGGCTAACTACGTGCCAGCAGCCGCGGTAATACGTAGGGTGCAAGCGTTAATCGGAATTACTGGGCGTAAAGCGTGCGCAGGCGGTCTTGTAAGACAGAGGTGAAATCCCCGGGCTCAACCTGGGAACTGCCTTTGT
+
CCCCCGGGGGGGGGGGGGGGGGGGGGGGGGGGGGGGGGGGGGGGGGGGGGGGGGGGGGGGGGGGGGGGGGGGGGGGGGGGGGGGGGGGGGGGGGGGGGGGGGGFGFGGGGGGGGGGGGGGGGGGFGGGGGGGGGGGGGGGGGGGGGGGGGGGGGGGGGGGGGGGGGGGGGGGGGGGGGGGGGGGGGGGGGGGGGC=EGGGGGEGGGGFGGGGFGEGGDGGGGGGGGGFGGGGGFEGGGGGGGGDGGGGGDGGGGGGGGGGCFGGFFDFFF>7>CFGGF@9E9D5FFCFFGFG@@:<?FFFFF>G:
@M02526:338:000000000-J69W4:1:2102:17611:14353 1:N:0:ACATCGT+AACACCG
GGACCCCTACGGGACGCAGCAGTGGGGAATTTTGGACAATGGGCGCAAGCCTGATCCAGCCATTCCGCGTGCAGGATGAAGGCCCTCGGGTTGTAAACTGCTTTTGTACGGAACGAAAAGCTTTGGGTTAATACCCTGAGGTGATGACGGTACCGTAAGAATAAGCACCGGCTAACTACGTGCCAGCAGCCGCGGTAATACGTAGGGTGCAAGCGTTAATCGGAATTACTGGGCGTAAAGCGTGCGCAGGCGGTTTTGTAAGACAGAGGTGAAATCCCCGGGCTCAACCTGGGAACTGCCTTTGT
+
CCCCCGGGGFGGGGGD@FGGGGGGGCE@@EEFCFEFEFGGGGCCFGGGGGGFGGGGGGGGGFGGFGGEGGGGDFFFFGGGGGGEEG@FFEDBFG?AEEGGFGGGGGGGGFGGGDFGGECFGGGGFGEFGGGGGCFFBF<D@FGGEGFFF@FECAFEGDFGGG9FFGGGGGCF@FGGGGGGGGFGGGGGGGEEGEGGGGFGGG<EGGEFDCEFFGGGGCEC?FGGGGGFFEFGFGEEEGGFGC89**)9EGGGG>DEGFGGGGF49?<FFF:GFFFDFC59>>B3>FFGF<FF>5@?FF>:4>7D*
@M02526:338:000000000-J69W4:1:2102:18614:16806 1:N:0:ACATCGT+AACACCG
GTTTACCTACGGGACGCAGCAGTGAGGAATATTGGTCAATGGAGGCAACTCTGAACCAGCCATGCCGCGTGCAGGATGACGCATCTATGGTGTGTAAACTGCTTTTGTACGGGAAGAAACATTCCTTCGTGAAGGAACTTGACGGTACCGTAAGAATAAGGATCGGCTAACTCCGTGCCAGCAGCCGCGGTAATACGGAGGATCCAAGCGTTATCCGGAATCATTGGGTTTAAAGGGTCCGTAGGCGGCCTTATAAGTCAGTGGTGAAAGTTTTCGGCTTAACCGAAAAATTGCCATTGATACTT
+
CCCCCGGGGGGGGGGGGGGGGGGGGGGGGGGGGGFFGGGGGGGGGGGGGGGGGGGGGGGGGGFGGGGGGGGGFFGGGGGGGGEGGGFGGGGGGGGGGGGGGGGGGGGGGGGGGGGGGCGGGG<EFGGGGGGGGGGGGGGGGF@@EGGGGGGGGGGGGGGGGGGGGGGGGGGGGGGFFGGGFGGFGGGGGDCEEFFGGGEECGGGGGGGGEGCCGGCED>GCGGGGFCCGGGGGCFFEF6CE<5D5EGGGGGG?CFGGG7FFGGGFFGFFGFFGFGGGGFFFAFGEDGCD>@FFF=ABFFFFG<F*
@M02526:338:000000000-J69W4:1:2102:4690:17141 1:N:0:ACATCGT+AACACCG
TGAAACCTACGGGGCGCAGCAGATCGGAAGAGCACACGTCTGAACTCCAGTCACACATCGTATCTCGTATGCCGTCTTCTGCTTGAAAAAAAAAAATCGTTTTGCACATGATTAAAAATACTCTCGGGAGATTTCTTGATACCATCTCCTAAATATGCACCAGTCACCTCCGTAACACATACTGTTCTTTTTTTTTCCGTAAGTCCTCTTTCAAAATTTATTGTACACACATCACCAGTTTCTTGTAGACTTTCCGCCGCGTGACCTCTAGTTCTCCACTCAATCATGCTCTCCGCAGATCGTAT
+
CCCCCGG9FGFGGG@FGGGCFDGGGGFGGG@E8E@FEFCDFGFFCAEGGGFGGGGCGGCG,E,CFF<DEFF99C?7<,CECFAFF@<CFGEF=4++,,+:B++,5,5,5,:F9,,,,,:?8?<,D++8FB:,,3,<,3,,<,,@,8<=3>,33@F,3,,,:,,,3,,7,6,53>>*>,,,,7,7,2,2,,6>***=2+*5*3*5++7+++5+23++;+<;9++235+1+**+02+2+*2+0*+*03::@*<9<30*5**1)1)*86*)1*****0*02)))()2******/*1))-(((,0*.**
@M02526:338:000000000-J69W4:1:2102:19143:17288 1:N:0:ACATCGT+AACACCG
GACCCTACGGGACGCAGCAGTGGGGAATATTGGACAATGGGCGCAAGCCTGATCCAGCCATACCGCGTGGGTGAAGAAGGCCTTCGGGTTGTAAAGCCCTTTTGTTGGGAAAGAAAAGCAGTCGGTTAAAACCCGATTGTTCTGACGGTACCCAAAGAATAAGCACCGGCTAACTTCGTGCCAGCAGCCGCGGTAATACGAAGGGTGCAAGCGTTACTCGGAATTACTGGGCGTAAAGCGTGCGTAGGTGGTTGTTTAAGTCTGTCGTGAAAGCCCTGGGCTCAACCTGGGAACTGCGGTGGAAA
+
CCCCCGGGGGGDFGGGGGGGGGGGGGGGGGGGGGGGGGGGGGGGGGGGGGGGGGGGGGGGGGGGGGGGGGGGGGGGGGGGGGGGGGGGGGGGGGGGGGGGGGGGDGFGGGGGGGGGGGGGGGGGGGGGGDFFEGG:@CGGGGGGGGGGGGGGGFGFGFFGGGGGGGGGGFEEGGGGGGGGGGGGGGGGGGGEGGGGGGGGCFGG7EGGGFGGGGG*;FGGGGGGGGGGGCCFGGGGGGFGGC=CGGGGGGGGGGGGFGGGGGGGFBCFFDFGGGGG7F@0>BFGFGGGF:376<F??F9BFGFGD
@M02526:338:000000000-J69W4:1:2102:20509:17586 1:N:0:ACATCGT+AACACCG
TAAATCCCTACGGGAGGCAGCAGTAAGGAATATTAGTCAATGGAGGCAACTCTGAACCAGCCATGCCGCGTGGAGGATGAAGGTCCTCTGGATTGTAAACTTCTTTTATATGGGACGAAAAAGGGTCTTTCCAGATCAACTGACGGTACCATATGAATAAGCACCGGCTAACTCCGTGCCAGCAGCCGCGGTAATACGGAGGGTGCAAGCGTTATCCGGATTCACTGGGTTTAAAGGGAGCGCAGGTGGGCTAGTAAGTCAGTGGTGAAATCTCCGGGCTTAACCCGGAAACTGCCGTTGATACT
+
CCCCCGGGGGGGGGGGGGGGGGGGGGGGGGGGGGGGGGGGGGGGGGGGGGGGGGGGGGGGGGGGGGGGGGGGGGGGGGGGGGGGGGGGGGGFGGGGGGGGGGGGGGGGGGGGGGGGGGGCGGGGGGGGGGGGGGGGGGGGGGGGGGGGGGGGGGGGGGGGGGGGGGGGGGGGGGGGGGGGGGGGGGGGGGGGGGGGGGGGGGGGGGGGGGGGGGGGGGGGGGGGGGGGGGGGGGGGGGGGGGGGGGGGGGGGGGGGGGGGGDFGFFGFFFFGCFFGDG@>FFFGFGGGEGFGFFFFFFFB>FDGC
@M02526:338:000000000-J69W4:1:2102:18607:21892 1:N:0:ACATCGT+AACACCG
ATCTCCCCTACGGGGGGCAGCAGTGGGGAATATTGGACAATGGGCGCAAGCCTGATCCAGCCATGCCGCGTGAGTGATGAAGGCCCTAGGGTTGTAAAGCTCTTTCACCGGTGAAGATAATGACGGTAACCGGAGAAGAAGCCCCGGCTAACTTCGTGCCAGCAGCCGCGGTAATACGAAGGGGGCTAGCGTTGTTCGGATTTACTGGGCGTAAAGCGCACGTAGGCGGACTTTTAGGTCAGGGGTGAAATCCCGGGGCTCAACCCCGGAACTGCCTTTGATACTGGAAGTCTTGAGTATGGAAA
+
CCCCCFGGGGGGFG:BFGGGGGFEFFGDGGGGGGGFGGGGGGGGGGGGGGGGGGGGGGGGGGGGGGGGGGGGGGFFGGGGDCCFGDGGGGGFAFFCFGGGFCFGGGGGGGG<FGFGGGGGGGGGGGGGGFFEGGGGGGGGGGGGGFEGGGDGGGGGFGGGGGGGGGGGGGGE8EGGGGFFEEEEGGGGGGGGGGEEGGDGCEGGGGGGFCEG>>FGCGGE8CCCDGFGG?EDGGGGGGGG6DFFDE<DCFGG7CDGGGGDGGGGFFGFFGFGGGGGEFFAFBFGFGG4?C9FFFFF:BBFF<AF*
@M02526:338:000000000-J69W4:1:2102:17283:22247 1:N:0:ACATCGT+AACACCG
CCACCCTACGGGACGCAGCAGTCACATTAGAAACCCCGGTAGTCCCGAGATCGGAAGAGCACACGTCTGAACTCCAGTCACACATCGTATCTCGTATGCCGTCTTCTGCTTGAAAAAAAAAATAGCCACTTCAACCTCCTCCATCATTTTTCCTACCGCTGAAGCACCGTTTGTCTATGTACCAGTATTCACACCAATATGTTTCTGCCAACCACTCTACGACAACATTTGAACTCCCACCACCGCATCCTATTTCTATCCCCTTATCTTCTTGCTCCTCTATTCATCGTCGTCTACTATTGAAA
+
CCCCCGGGGGGGGGGGGGGGGGGGGGGGGGDFAFGGGGGGGDAEFFGGGGGGGGDGG,CECFGGEGGGFGGAFG?FGFGGGG=,EFGGEEFG9EFF8EEFGGFGG<FFG,B?FGF<FG:C=C,,,:=<,,85,,,8,,:,38,,,:,,,,,:,,,,,++++5:,3,,@*65,*,,7<,7,,@F97,,2,6,5,6**,62,4,,62,,,28,1*4*5*3+>****3*4*+1++2>++>5***/***2/78C+++0*+2*0*09*0.)**/*******22)(*)****006/7<)7)(.)).**-**
@M02526:338:000000000-J69W4:1:2102:12558:22273 1:N:0:ACATCGT+AACACCG
ACCTACGGGAGGCAGCAGTGAGGAATATTGGTCAATGGACGGAAGTCTGAACCAGCCATGCCGCGTGAAGGATGAAGGCGTTCTGCGTTGTAAACTTCTTTTATTTGAGAAGAAACCACTGATTTCTATTAGTGTTGACGGTATCAGATGAATAAGCACCGGCTAACTCCGTGCCAGCAGCCGCGGTAATACGGAGGGTGCAAGCGTTATCCGGATTTACTGGGTTTAAAGGGTGTGTAGGCGGACTTTTAAGTCAGGGGTGAAGTCTCCGAGCTCAACTCGGAAACTGCCTTTGATACTATTAG
+
CCCCCGGGGGGGGGGGGGGGGGGGGGGGGGGGGGGGGGGGGGGGGGGGGGGGGGGGGGGGGGGGGGGGGGGGGGGGGGGGGGGGGGGGGGEGGGGGGGGGGGGGGGGGGGGGGGGGGGGGGGGGGGGGGGGGGGGGFGGGGGGGGGGGGGFDFGGGGGGGGGGGGGGGGGGGGGGGGGGGGGGGGGGGGGGGGGGGGGGGGGGGGGGGGGGFGGGDGGDGFGGGEGGGGGGGGGGGGGGGGGGGGECFFGGGGGGGDGGGGDFGFFD4=DBDDGGCFFFAF3BGBG4:FDFCFFFAA<9AF7::*
@M02526:338:000000000-J69W4:1:2102:17739:22744 1:N:0:ACATCGT+AACACCG
ACCTACGGGAGGCAGCAGTAAGGAATATTGGTCAATGGGCGCAAGCCTGAACCAGCCATGCCGCGTGCAGGAGGACTGCCCTATGGGTTGTAAACTGCTTTTATCAGGGAATAAACCCCTTTACGAGTAGAGGGTTGAATGTACCTGAAGAATAAGGATCGGCTAACTCCGTGCCAGCAGCCGCGGTAATACGTAGGATCCGATCGTTATCCGGATTTATTGGGTTTAAAGGGTGCGTAGGCGGCATGCTAAGTCAGTGGTGAAAGACGGTGGCTCAACCATCTCAGTGCCGTAGATACAGGCGG
+
ABBA,CFGGFG@FGGGE@<<@ECFEFGD9@<6E,CCAFGGFGEF7CFEGGDGGFCCFFGG896@+@CE79@FEF@<<FG<EG=FFGGGGCFCEDFG,FEFGFFFGGGFFGGGFGGGCFGGFFE9FGGGGGGGFC8B7EFF9BFADCF?FGGGGGGGGC5<F::F+>DFGGED@CFGGGGECG@CDGGF7F9;E,?:8?E@,;***=FEGG9CFEG7CFCC99C*3C7@9FFD=@=C5:EEEG5):E74023+7CF7+205?5FGFF5;5CEG397<+>:1726**:22*:BC5)0-46<)**(1)
@M02526:338:000000000-J69W4:1:2103:24593:3270 1:N:0:ACATCGT+AACACCG
ATCGTCCCTACGGGGGGCAGCAGTAAGGAATATTGGTCAATGGGCGGGAGCCTGAACCAGCCATGCCGCGTGCAGGGGGACTGCCCTACGGGTTGTAAACTGCTTTTGTACGGGAACAAACGCACCTTCGTGAAGGTGTCTGAGTGTACCGTAAGAATAAGGATCGGCTAACTCCGTGCCAGCAGCCGCGGTAATACGGAGGAACCGAGCGTTATCCGGATTTATTGGGTTTAAAGGGTGCGTAGGCGGCGTGCTAAGTCAGGGGTGAAAGACGGTGGCCCAACCATCGCAGTTGCATTGATAAT
+
CCCCCFGGGGDGGE@FEEGGDGG?EFG=,FEFGBEFGFGGGGGCEFDE@FCGC=FFGGGGGGGF==FG7EGB<FGF*@FCEGGG,>:FFGGGG7FGGFGFGGFGGGGGGGGGEEGGGGGGFGGEGEGFGGECEFFGGGFF?F9@0A<<9CEGF88CGGFGFGG@FCDE>8EFGCE>58CGC?@F6*;:*/::*:<:9EC;>E8****::EE*;8;E+;C8:8:9<F9CC:1C7FFFFE6*21;/:DFDE)**:7DD?FC0CBF:<.)*1*:?F5C359))-*3CDG@<C)5)9**6*6492=*9*
@M02526:338:000000000-J69W4:1:2103:26520:5270 1:N:0:ACATCGT+AACACCG
GCCTACGGGGGGCAGCAGTGGGGAATATTGGACAATGGGCGCAAGCCTGATCCAGCCATGCCGCGTGGGTGAAGAAGGCCTTCGGGTTGTAAAGCCCTTTTGTTGGGAAAGAAATCCTGTCGGTTAATACCTGGCGGGGATGACGGTACCCAAAGAATAAGCACCGGCTAACTTCGTGCCAGCAGCCGCGGTAATACGAAGGGTGCAAGCGTTACTCGGAATTACTGGGCGTAAAGCGTGCGTAGGCGGTTCGTTAAGTCCGTTGTGAAAGCCCTGGGCTCAACCTGGGAATTGCAGTGGATACT
+
CCCCCGGGGGGGGGGGGGGGGGGGGGGGGGGGGGGGGGGGGGGGGGGGGGGGGGGGGGGGGFGGGGGGGGGGGGGGGGGGGGGGGGGGGGGFGGFGGGGGGGGGGGGGGGGGFFGGGGGGGGGGGGGGGGGGGGGGGGGDGG?GGGGGGGGGGGGGGGGGGGGGGGGGGGGGGGGGGGGGFFGGGGCEGEEGGGGGGGGGGGGGEGGGGGGGGGGGGGGEGGGGGGFGFGGGG>FGGGGGGDGGGGGGGGGGGGGGGFGGGF=7C>DGFFF@EGGGGGFFFGFGFGFC<))7DFF<FA?FGF469
@M02526:338:000000000-J69W4:1:2103:25914:5511 1:N:0:ACATCCT+AACACCG
CTCGAGCCTACGGGACGCAGCAGTGGGGAATATTGCACAATGGGCGCAAGCCTGATGCAGCAACGCCGCGTGAAGGAGGAAGGCCTTCGGGTCGTAAACTTCTGTCCAAAGGGAAGAAGAATGACGGTACCTTTGGAGGAAGCCCCGGCTAACTACGTGCCAGCAGCCGCGGTAACACGTAGGGGGCGAGCGTTATCCGGAATTACTGGGCGTAAAGAGTGCGTAGGTGGCTTTGCAAGCGTAGGGTATAAGGCGACAGCCCAACTGTCGTTGGCCCCGCGAACTGTAAGGCTTGAGTACAGGAG
+
CCCCCGGGGGGGGGEGGGGGGGGFGGGGGGGGGGGGGGGGGGGGGGGGGGGGGGGGGGGGGGGGGGGGGGGGGGGGGGGGGGGGGGGGGGGGGGFGGGGGGGGGGGGGGGGGGGGGGGGGGGGGGGGGGGGGGGGGGGGGGGGGGGGGGGGGGGGGGGGGGGGGGGGGGGGGGGGGGGGGGGGGGGGGGGGGGGGGGGGGGGGGGG?FGGGGGGGGGGGGGGGEGGGGGGGGGGGGGGGGGGGGGGGGGGGGGGGGGFGGFDGGGFGFF@FFGGGGGDDFFGFGFGFGDFF?CFFBFAFFGFFFE
@M02526:338:000000000-J69W4:1:2103:18451:5825 1:N:0:ACATCGT+AACACCG
GCCTACGGGACGCAGCAGTGAGGAATATTGGTCAATGGGCGCAAGCCTGAACCAGCCAAGTCGCGTGAAGGACGACGGCCCTACGGGTTGTAAACTTCTTTTGTACAGGAATAAAGTGCCTTACGTGTAAGGTTTTGCATGTACTGTACGAATAAGCATCGGCTAACTCCGTGCCAGCAGCCGCGGTAATACGGAGGATGCAAGCGTTATCCGGATTTATTGGGTTTAAAGGGTGCGCAGGCGGGATGTTAAGTCGGCGGTGAAATTTTGCGGCTCAACCGTAAAAGTGCCTTCGAAACTGGCAA
+
CCCCCGGGGGGGGGGGGGGGGGGGGGGGGGGGGGGGGGGGGGGGGGGGGGGGGGGGGGGGFGGGGGGGGGGGGGGGGFGGGGGGGGGGGGGGGGGGGGGGGGGGGGGGGGGGGGGG<FFGGGGGGGGGGFBBBFAFGGGGGGGGFDGGGGGGFGGGGGGGCGGGGGGGGGGGGGFGGGGGGDFFGEGEEFGFFGBEGGGGGGCEGCGGGCFCFG*BC?FCFCFGGGC?EFFGGEECGGCCG*:>5>EGGGGGGGGGCDGD/3:CGFC>F49@EDDDGF@F>D6DFGBGFFF4CFF:><>FD?47?
@M02526:338:000000000-J69W4:1:2103:26753:6059 1:N:0:ACATCGT+AACACCG
TTAATCCTACGGGACGCAGCAGGCTCTTCCGATTAGATACCCGGGTAGTCCGTCCGAGATCGGCAGAGCACACGTCTGAACTCCAGTCACACATCGTATCTCGTATGCCGTCTTCTGCTTGAAAAAAAAAAAAATGGATGTCATGTCGGTAAAGGAAGAATATGAAACGAGCAAATTCGTTACAGTAGCCGTGGTAAGAAGAAGGATGAAAGAGTTAATCGGAATTACAGGGCGTAAAGCTATCGTCGGAGGTCTGTAAAGTGTGAAGTGGACGCCCATGTCCACAGCTGGGAATGGCATTGGGA
+
CCCCCGGGGGGGGGGGGGGGGGGGFFGGGGGGCEFFGFGGGGGGFGGGGGGGGGGGGGGGGGG+@FGGGGGGGGGGGGGGGGGGGGGGGGGACFGGFFFGGGFGDGGGGG:FEFGGFGAFGGFFGGDGGG>C+8,8,:,,,,,@C,3,5@:*37@::F,::F,7,7,75*5**2,>7<7,,**23,,7,,<*1=*2+?;,<+:BC+,0532++4392?+;*2**/<?0++21*2*:**+*3++*20*1:)*22**2:*0:>9+*2***1*2*+557**).)*)**2)**))70)706((***)).
@M02526:338:000000000-J69W4:1:2103:18792:6704 1:N:0:ACATCGT+AACACCG
TCCTACGGGACGCAGCAGTGAGGAATATTGGTCAATGGGCGCAAGCCTGAACCAGCCAAGTCGCGTGAAGGACGACGGCCCTACGGGTTGTAAACTTCTTTTGTACAGGAATAAAGTGCCTTACGTGTAAGGTTTTGCATGTACTGTACGAATAAGCATCGGCTAACTCCGTGCCAGCAGCCGCGGTAATACGGAGGATGCAAGCGTTATCCGGATTTATTGGGTTTAAAGGGTGCGCAGGCGGGATGTTAAGTCGGCGGTGAAATTTTGCGGCTCAACCGTAAAAGTGCCTTCGAAACTGGCAA
+
CCCCCGGGGGGGGGGGGGGGGGGGGGGGGGGGGGGGGGGGGGGGGGGGGGGGGGGGGGGGGGGGGGGGGGGGGGGGGGGGGGGGGGGGGGGGGGGGGGGGGGGGGGGGGGGGGGGGGGGGGGGGGGGGGGGGGGGGGGGGGGGGGGGGGGGGGGGGGGGGGGGGGGGGGGGGGGGGGGGGGGGGGGGGGGGGFGGGGGGGGGGGGGGGCGGGGGGGGGGGGGGGGGGGGGGGGGGGGG8CGGGGGDGGGGF9EFGGGDEGGFEFGFGGFFGFGGGGGGFFFGFDFGFGGFFFGFFBF?FFFFF:6
@M02526:338:000000000-J69W4:1:2103:25511:7127 1:N:0:ACATCGT+AACACCG
ACCCTACGGGACGCAGCAGTGGGGAATTTTGCGCAATGGGCGAAAGCCTGACGCAGCAACGCCGCGTGTGTGATGAAGGTCTTTGGATTGTAAAGCACTTTCGACCGGGACGAAACCGTAAAGCCTAATACGCTTTGCCTTGACGGTACCGGGAGAAGAAGCACCGGCTAACTCTGTGCCAGCAGCCGCGGTAATACAGAGGGTGCAAGCGTTGTTCGGAATTATTTGGCGTAAAGCGCGTGTAGGCGGCTTTGCAAGTCGGGTGTGAAAGCCCTCAGCTCAACTCAGGAAGTGCGCCCGAAACT
+
CCCCCFGEGGEGGGEEGFEDFGGGGGFG<FCF:FGGGGGGGCFGGFFEFFFF6B@FFCFFCFG==CFFFFE?<F?FGGGGADFGGGGGGFDGFGEFEE=FEGEDGEGGGGGGGEGGGGCFGFDGGGDFDFECFFCFFCGAF8F@>C:@F@FGGFGGCFGGGCCFGGCE@@FFFGGGGGCFFFGG+<CCEGE8*A<C:C<C8;8/*:C@:*A;/*;;CEE8CFFGGG+0CGGGGEC<9CGDCG8C9FF7:5*:F77+39<>57=*7)9C=FF?6FD<CDFF:6>C?+970<FFFFF9>:>BDB:D9
@M02526:338:000000000-J69W4:1:2103:24245:8057 1:N:0:ACATCGT+AACACCG
GGGGACCTACGGGGCGCAGCAGTGAGGAATATTGGTCAATGGAGGCAACTCTGAACCAGCCATGCCGCGTGCAGGATGACGGTCCTATGGATTGTAAACTGCTTTTATACGGGAAGAAAAAGAGTTACGTGTAACTTATTGACGGTACCGTAAGAACAAGGATCGGCTAACTCCGTGCCAGCAGCCGCGGTAATACGGAGGATCCAAGCGTTATCCGGAATCATTGGGTTTAAAGGGTCCGTAGGCGGTCTTATAAGTCAGTGGTGAAAGTTTTTAGCTTAACTAAAAAATTGCCATTGATACTG
+
CCCCCGGGGGGGGGGGGGGGGGGGGGGGGGGGGGGGGGGGGGGGGGGGGGGGGGGGGGGGGGGGGGGGGGGGGGGGGGGGGGGGGGGGGGGGGGGGGGGGGGGGGGGGGGGGGGGGGGGGGGGGGGGGGGGGGGGGGGGGGGGGGGGGGGGGGGGGGGGGGGGGGGGGGGGGGGGGGGGGGGGGGGGGGGGGGGGGGGGGGGGGGGGGGGGGGGGGGGGGGGGGGGGGGGGGGGGGGGGGGGGGGGGGGGGGGCGEGFGGGFGGGFGGFFGFGGGGGGFFFGFGFGFGGEFFGFBAFFFFGFFF7
@M02526:338:000000000-J69W4:1:2103:24962:8600 1:N:0:ACATCGT+AACACCG
TTAACCCCTACGGGAGGCAGCAGTGAGGAATATTGGTCAATGGAGGCAACTCTGAACCAGCCATGCCGCGTGCAGGATGACGGTCCTATGGATTGTAAACTGCTTTTATACGGGAAGAAAAAGGGTTACGTGTAACTTATTGACGGTACCGTAAGAATAAGGATCGGCTAACTCCGTGCCAGCAGCCGCGGTAATACGGAGGATCCAAGCGTTATCCGGAATCATTGGGTTTAAAGGGTCCGTAGGCGGTCTTATAAGTCAGTGGTGAAAGTTTTTAGCTTAACTAAAAAATTGCCATTGATACT
+
CCCCCGGGGGGGGGGGGGGGGGGGGEGGGGGGGGGGGGGGGGGGGGGGGGGGGGGGGGGGGGGGGGGGGGGGGGGGGGGGGGGGGGGGGGGGGGGGGFGGGGGGGGGGGGGGGGGGGGGGGGGGGGGGGGGGGGGGGGGGGGGGGGGGGGGGGGGGGGGGGGGGGGGGGGGGGGGGGGGGGGGGGGFGGGGGGGGGGGGGGGEGGGGGGGGGGGGGGGGGGGGGGGGFGGGGGGGGGGGGGGGGGGGGGGGGGGGGGFGGFFGGGFCFFFGFGGGGGGFFFGFGFGFGGFDFGFF<@DFFGFFF@
@M02526:338:000000000-J69W4:1:2103:15088:10774 1:N:0:ACATCGT+AACACCG
CGATACCCTACGGGAGGCAGCAGTGGGGAATATTGGACAATGGGGGCAACCCTGATCCAGCCATGCCGCGTGAGTGATGAAGGCCCTAGGGTTGTAAAGCTCTTTTGTGCGGGAAGATAATGACGGTACCGCAAGAATAAGCCCCGGCTAACTTCGTGCCAGCAGCCGCGGTAATACGAAGGGGGCTAGCGTTGCTCGGAATCACTGGGCGTAAAGGGTGCGTAGGCGGGTCTTTAAGTCAGAGGTGAAACCCTGGAGCTCAACTCCAGAACTGCCTTTGATACCGAGGATCTTGAGTTCGGGAG
+
CCCCCGGGGGGGGGGGGGGGGGGGGGGGGGGGGGGGGGGGGGGGGGGGGGGGGGGGGGGGGGGGGGGGGGGGGGGGGGGGGGGGGGGGGGGGGGGGGGGGGGGGGGGGGGGGGGGGGGGGGGGGGGGGGGGGGGGGGGGGDFGGGGGGGGGGGGGGGGGGCGGGGGGGGGEGGGGGGGGCFFGGGGGGGGGGGGGGGGGGGGFGGGGGGGGGGGGGGGGDGGGGDGFGGECGGGGGGGGGGGGGGGGGGGGGGC<GGF=7C?CDGB4C6=7FCGGGGGFFFGDGF55<CD6:CFFBFFFFGFFE;
@M02526:338:000000000-J69W4:1:2103:19664:12136 1:N:0:ACATCGT+AACACCG
GGGTTCCTACGGGGCGCAGCAGGCTCTTCCGATTAGATACCCCTGTAGTCCCGCGAGATCGGAAAAGCACACGTCTGAACTCCAGTCACACATCGTATCTCGTATGCCGTCTTCTGCTTGAAAAAAAAAAAACTATTTATCTTTCACTTCTTCATCAGGCTCGGCTAACTCCTTTCCCTCAGCCGCTGTACTACTGCGGATCCACGCGTTCTCCCGCTTTCTTTCGCTTAAATCGACCGTCTGCTTCTTGTTACTTCCGTTATTCACTTCTTACTCTCAACCGTCTCATTTCCTTTACTCCTTCC
+
CCCCCGGGGGGGGGGGGGGGGGGGGGGGGGGGGGGGGGGGGGGGGGGGGGGGGGGGGGFGGGGGGGGGGGGFGGFGGGGGDGGGGGGGGGGEGGGFGF8ECFGEGFGGGGGGFFFGGFGGGGGGGGGGGEC++,,,<,,,,3,3,,8@,,7;,@CC,,,,35**6:*@FCFG,C,C@,7@,,3FF71=B;9?:B2++*44=:<++*:/:C*/3C***1**+3+3+**2/*003+*2*2:9****+2+*2*3<+**3?*/20):0*00**921+*2;97?*40(1)*0*2**1*1*)/))97**/8
@M02526:338:000000000-J69W4:1:2103:26658:13189 1:N:0:ACATCGT+AACACCG
ATACGCCTACGGGGCGCAGCAGTAAGGAATATTGGTCAATGGACGCAAGTCTGAACCAGCCATGCCGCGTGGAGGATGAAGGCCCTCTGGGTTGTAAACTTCTTTTATATGGGACGAAACCTATCCTTTCTAGGGTAATTGACGGTACCATGTGAATAAGCACCGGCTAACTCCGTGCCAGCAGCCGCGGTAATACGGAGGGTGCAAGCGTTATCCGGATTCACTGGGTTTAAAGGGTGCGTAGGTGGGTTGGTAAGTCAGTGGTGAAATCTCCGAGCTTAACTTGGAAACTGCCATTGATACTA
+
CCCCCGGGGGGGGGGGGGGGGGGGGGGGGGGGGGGGFGGGFGGGGGGGGFGGGGGGGGGGGGGGGGGGGGGGGGGGGGGGGGGGEFFGGGDBFCGGGGGGGGCDGGGGGGGGGGGGFGGGGGGGGGGGGGFGGGGGGGGGCDFGGGGEFGGGGFGGGGGG=FDGG>FGEGGCFGDFFGGGGGGGCFGGGGGGGGGGGEGGGE:BCEFGGGEGGGGFGEEGEF?CEF>F;EG+<FGGEGGGGEEDEFGFG7ECEGGGGF?>DFGDGFGGFFGFFGGGGGFFFGFGFGFGFFFFFFFBFFFFGFFF*
@M02526:338:000000000-J69W4:1:2103:21557:14158 1:N:0:ACATCGT+AACACCG
CAAGCCTACGGGACGCAGCAGTGGGGAATATTGGACAATGGGCGCAAGCCTGATCCAGCCATGCCGCGTGAGTGATGAAGACCTTAGGGTTGTAAAGCTCTTTCACCGGTGAAGATAATGACGGTAACCGGAGAAGAAGCCCCGGCTAACTTCGTGCCAGCAGCCGCGGTAATACGAAGGGGGCTAGCGTTGCTCGGAATTACTGGGCGTAAAGCGCACGTAGGCTGATATTTAAGTCAGGGGTGAAATCCCGGGGCTCAACCCCGGAACTGCCTTTGATACTGGGTATCTTGAGTATGGAAGAG
+
CCCCCGGGGGGGGGGGGGGGGGGGGGDGGGGGGGGGGGGGGGGGGGGGGGGGGGGGGGGGGGGGGGGGGGGGGGGGGGGGCFFGGGGGGGGGGGGGGGGGGGGGGGGGGGGGGGGGGGGGGGGGGGGGGGGGGGGGGGGGFGGGGGGGGGGGGGGGGGGGGGGGCFGGGGEGGGFGGGGGGGGGGGGGGGGGGGGGGGGGGGFGGGGGGGGGFGGGGGGGGGGGGGGFGGGGGGGGGGGGGGGGGGGGGGGGGGGGGFGGGFGGGFDCBEGFFGFGFGFFFGFGFF@CDFF=CFFFFFFFGFF57
@M02526:338:000000000-J69W4:1:2103:2595:14292 1:N:0:ACATCGT+AACACCG
GTAGACCTACGGGAGGCAGCAGTGGGGAATATTGGACAATGGGCGAAAGCCTGATCCAGCAATGCCGCGTGAGTGATGAAGGCCTTAGGGTTGTAAAGCTCTTTTACCCGGGATGATAATGACAGTACCGGGAGAATAAGCTCCGGCTAACTCCGTGCCAGCAGCCGCGGTAATACGGAGGGAGCTAGCGTTGTTCGGAATTACTGGGCGTAAAGCGCACGTAGGCGGCTTTGTAAGTTAGAGGTGAAAGCCTGGAGCTCAACTCCAGAATTGCCTTTAAGACTGCATCGCTTGAATCCAGGAGA
+
CCCCCGGGGGGGGGEEGGGGGGGGGGGEGFEGGFFFGGGGGGGGGGGGGGGGGGGGGGGGGGGGGGGDGGGGGEFGFGGGGGFFGGGGGGFEFGEGDEFGGFEAFGF9FGGGGEFFGGGGGGEFCEFA<CCE@@FDFGGFAEGGGGGGGGGGGGGFFGGGGGGGGFGGDGF>FCFFFGG>FG:FCFGGCE<EF8B+CCB@FF:C@EGF7CGGCGF?EECEEFGGE+?EDCE6A:::9+:C<?FGGGGGGGGGGGGDFFGGGF?FF6DCFFGFGFGGGFBFF>2:?C?FGF5FGFF:F9)967FF5
@M02526:338:000000000-J69W4:1:2103:9004:15283 1:N:0:ACATCGT+AACACCG
GGTCACCCTACGGGGGGCAGCAGTGAGGAATATTGGTCAATGGGCGCAAGCCTGAACCAGCCAAGTCGCGTGAAGGACGACGGCCCTACGGGTTGTAAACTTCTTTTGTACAGGAATAAAGTGCCTTACGTGTAAGGTTTTGCATGTACTGTACGAATAAGCATCGGCTAACTCCGTGCCAGCAGCCGCGGTAATACGGAGGATGCAAGCGTTATCCGGATTTATTGGGTTTAAAGGGTGCGCAGGCGGGATGTTAAGTCGGCGGTGAAATTTTGCGGCTCAACCGTAAAAGTGCCTTCGAAACT
+
CCCCCGGGGGGGGGGGGGGGGGGGGGGGDGGGGGGGGGGGGGGGGGGGGGGGGFGGGGGGFGGGGGGGGGGGGGGGGGGGGGGGGGGGGGGGGGGGGCFFGGGGGGGGGGGGGGGGGGGFGGGGGGGGGGGGGGGGGGGGGGGGGGGGGGGGGGGGGGGGGGGGGGGGGGGGGGGGGGGGGGGGGGGGGGGGGGGGGFGGGGGGGGFGFFGGGGGGFGGDGGFFFGGGGEGGFF?FGGGGGDGGGGGGGGEEGGGFGFGFDEGGGBGGFFGFGDGGG:DBBD2FFGBFG>FFGFFAFA>FDFEB=
@M02526:338:000000000-J69W4:1:2103:15521:18809 1:N:0:ACATCGT+AACACCG
CTGCCTACGGGACGCAGCAGTGGGGAATATTGGACAATGGGGGGAACCCTGATCCAGCCATGCCGCGTGTGTGAAGAAGGCCTTTTGGTTGTAAAGCACTTTAAGCGGGGAGGAGGCTACTTTGGTTAATACCTAAAGATAGCGGACGTTACCCGCAGAATAAGCACCGGCTAACTCTGTGCCAGCAGCCGCGGTAATACAGAGGGTGCGAGCGTTAATCGGATTTACTGGGCGTAAAGCGTGCGTAGGCGGCTGAATAAGTCGGATGTGAAATCCCCGAGCTTAACTTGGGAATTGCATACGAT
+
CCCCCGGGGGGGGGGGGGGGGGGGGGGGGGGGGGGGGGGGGGGGGGGGGGGGGGGGGGGGGGGGGGGGGGGGGGGGGGGGGGGGGGGGGGGGGGGGGGGGGGGGGGGGGGGGGGGGGGGGGGGGGGGGGGGGGGGGGGGGGGGGGGGGGGGGGGGGGGGGGGGGGGGGGGGGGGGGGGGGGGGGGGGGGGGGGGGGGGGGGGGFGGGGGGGGGGGGGGFGGGGGGGGGGGGGGGGGGGGGGGGGGGDGDGGGGGGGF@CGGFCGGFGDFFGFGGGGGGFFFGFGFGFGGFFFFF>?FFFFF?F:5
@M02526:338:000000000-J69W4:1:2103:25085:21186 1:N:0:ACATCGT+AACACCG
ATCCTCCCTACGGGGCGCAGCAGTCACATTAGATACCCCGGTAGTCCGCGCAGATCGGAAGAGCACACGTCTGAACTCCAGTCACACATCGTAGCTCGTATGCCGTCTTCTGCTTGAAAAAAAAAATACCGGAAGAATAAGCTCCGGCTCACTTAGTGCAAGAAGACGCGGTAAAACGTAGGGGGCTAGCGTTGCACAGAATCACGGGGAGTAAAGTGCGGGAAGGAGGCCATGTAAGTCGGCGGGGAAGGCCTGTGGGTCAACGAGTGAAATGACTTCGATCCTGGGTGGATGGAGTCGTGAAG
+
CCCCCGGGGGGGGGCEGGGGGGGGFEE9FFCGFFCAEFGGGCCFCEFCGGGGFEEFFFGEG<FC,FAEFEDFF<FEFCFFGGFDGGGGGGGFG+<BE@==FFFDCGCGFGFF<<5BF,F<8=F@:=:F<,++3+@><<=C9,,,88*>*1:9>,,3<,83DF,3<,><4<<***,,7=++4<7<7*4C=88*22*+++*3+3+++*/:5*:;<++2+001*******2*1**20+2C+<:75*55)/)**1**010<:*7*)+**0)*09269**20**03*.1*+07>>@)*))()..)186)/
@M02526:338:000000000-J69W4:1:2103:17135:23046 1:N:0:ACATCGT+AACACCG
CCGCACCTACGGGAGGCAGCAGTAAGGAATATTGGTCAATGGACGCAAGTCTGAACCCGCCATGCCGCGTGGAGGATGAAGGCCCTCTGGGTTGTAAACTTCTTTTATATGGGACGAAACCTATCCTTTCTAGGGTAATTGACGGTACCATGTGAATAAGAACCGGCTAACACCGTTCCAGCAGCCGCGGTAATACGGAGGGGGCCATCGTTATCCGGATTCACTGGGTTTAAAGGGTGCGGAGGTGGGTTGTTAAGTCATTGGTGAAATCTCCGAGCTTATCTAGGAACCTGCGATTGATACTA
+
CCCCCCFF@EFFGGEFEEEGDFFEF,@FFG9EDFF@EA,6@F9E+@+:BFEG<CEC6,6@F+8F@EFFGGGCCC=F8<,CFFDGGECGGFFDGEFGG,CFF9F,FGEF9<FFGGGGD7:B,B<DDF9FEF,5F@EAFGB?<??F+BB8FCFFGEFFGGFD,>,=:@E7:C<,3F*5*,6,,6@FG,FFCE<**6F,*11*:**:**1++31C*;9CC5=85+:+<ED5;//++2+3/*2*>*/9*9CC:)1:*7>3+*+**1:C05**9/*/+:5)1/.))*62*+12:)))2<)-58(*:6=*/
@M02526:338:000000000-J69W4:1:2103:19213:25090 1:N:0:ACATCGT+AACACCG
GGCCCTACGGGAGGCAGCAGTGAGGAATATTGGTCAATGGGCGCAAGCCTGAACCAGCCAAGTCGCGTGAAGGACGACGGCCCTACGGGTTGTAAACTTCTTTTGTACAGGAATAAAGTGCCTTACGTGTAAGGTTTTGCATGTACTGTACGAATAAGCATCGGCTAACTCCGTGCCAGCAGCCGCGGTAATACGGAGGGTGCAAGCGTTATCCGGATTTATTGGGTTTAAAGGGTGCGCAGGCGGGATGTTAAGTTGGGGGTGAAATTTTGCGGCTCAACCGGAAGAATGCCTTCGAAACTGGC
+
CCCCCGGGGGGGGGGGGGGGGCCFGGGGGGGGGGGGGGG?,CFGGGGGGGGGGDFCGGFGGGGGGGGGGGG,EGCCFGGG>FFGGGG:FFC:BFAFFGDF,EGGGGF<EGGGGFFG<FECGFGGD,DFGDDFE<C9?FBBFFGGGGFGGGGGGGC@<F9FA>7@FF7CF>><<*:*FFFGC@CCFEG7EG792?*=88B*4=<CFCFE@EE>FEGGD8:+?+CFFFGGGGC+<FG>5*CCG=8):)1/:D6ACC>F+*<))0>DGF>F662=C<DDGD?F?*1)7=)**094<**5)4<>DFFF7
@M02526:338:000000000-J69W4:1:2104:18346:2553 1:N:0:ACATCGT+AACACCG
TAATACCTACGGGGCGCAGCAGATCGGAAGAGCACACGTCTGAACTCCAGTCACACATCGTATCTCGTATGCCGGCTTCTGCTTGAAAAAAAAAACACTTTCACTTCCTATTCGTATTCGTCATCGTCTCCCCTTTTCTTACGTCGCGTTCTTCCCCGTAGCTACCTTCTACTCCTTACCCTTCATTCTCATAATTACTCTTTCTCTTACCATCCTCTGTCTTCACTTTTCGTCGCCATCTCCGTTGTGTTTCTCTCAGTATGCTGATGACTCCTCACAACACACACCCGTCCTTCATTCCAACA
+
C@CCCGGDCFGGEEFCFGGGGGGGGGDGDEDFFGGGGGGCFFGG8FFGGFGFGGFFFGGG@F,C@FGFCGGFFE+@++,CCCEEC,CFGA+4CFG@<,,,,<B5?<8:,,<,,,4B8,,,,+8A93=,3,:,+,83C,<8,:+:3++++5*6,,,8,*35*6,7D,7,,2,7,,?,,,4,87,?<,,7,?,,,,7,3,2,,,,2,+,+,+?E,+8+,+23+3+?EF97B+;**=**/**<+0+)*0***:*8*0*+)*++**3+)0+2.***09*9+1*))*)*.***))/)))/)*))12=*))
@M02526:338:000000000-J69W4:1:2104:14938:3582 1:N:0:ACATCGT+AACACCG
ACCTACGGGGGGCAGCAGTGGGGAATATTGGACAATGGGGGGAACCCTGATCCAGCCATGCCGCGTGTGTGAAGAAGGCCTTATGGTTGTAAAGCACTTTAAGCGAGGAGGAGGCTTACTTGGTTAATACCTAAGATAAGTGGACGTTACTCGCAGAATAAGCACCGGCTAACTCTGTGCCAGCAGCCGCGGTAATACAGAGGGTGCGAGCGTTAATCGAATTTACTGGGCGTAAAGCGTGCGTAGGCGGCTTAATAAGTCGGATGTGAAGTCCCCGGGCTTAACCTGGGAATTGCATACGATAC
+
CCCCCFGEGGDGGGGDEGGGCFGGGGGGGFGGGGGGGGFEGGGGGGGGGFGGFGGGGGGGGGGGGGG:FGGCBF:FG7:FGGGGGGCFGEG:CGGCFGGGGGGGGGGGGGGGGDGGF,0CFCFGGGGGGGGFFFFGEFGFFG?FGG:@C>FGGGGGG?FG7<FGD@EGGGGGGGGGGGGGGFFGGGGFGGGGG>CFDFGGGGGDGGGGCEGGGEGGGGG6C0;CEGGGGFCE=CC8+<*:CGCBCGECGGGGCC79<77095EE:D<:<BGG?GG4CCD9D*6C4C>4F5CFF@F>F<B?FFFB3
@M02526:338:000000000-J69W4:1:2104:4787:4989 1:N:0:ACATCGT+AACACCG
TGCGCCTACGGGGGGCAGCAGTGGGGAATTTTGGACAATGGGCGCAAGCCTGATCCAGCCATTCCGCGTGCTGGATGAAGGCCCTCGGGTTGTAAACTGCTTTTGTACGGAACGAAAAGCTTTGGGTTAATACCCTGAGGTGATGACGGTACCGTAAGAATAAGCACCGGCTAACTACGTGCCAGCAGCCGCGGTAATACGTAGGGTGCAAGCGTTAATCGGAATTACTGGGCGTAAAGCGTGCGCAGGCGGTTTTGTAAGACAGAGGTGAAATCCCCGGGCTCAACCTGGGAACTGCCTTTGTG
+
CCCCCGCEGGGEFG:@FFGGGGGGGGGGGGGGGGGGFCGGGGFGGGGEEDFGGGFFFGGGFFFGGGG7=F@+CB,CFCGGGGCFFGGGG@F*@FFGGGCFFGGFFGGGGGCEEGGEEGFGGGG9B7<FFGGFF2?BE@FF:*<FGFCC>FCFEGGDGGGGGGFFGGGGGGGGGGGFGGGGCGGFC5CGGGGGEGEGCFGFCGGGDCEEGGGCFGGGEGFGDEGCGGFFCEG55C=ED=C:E8/75C/C*:E*9EGG:FF964+<:*2*5577<CFGFGDB558FFGFFFFG)7@F?7<7FG?FF)
@M02526:338:000000000-J69W4:1:2104:6972:5551 1:N:0:ACATCGT+AACACCG
AGATCCTACGGGGGCAGCAGTGGGGAATATTGGACAATGGGGGGAACCCTGATCCAGCCATGCCGCGTGTGTGAGGAAGGCCTTTTGGTTTTAAAGCCCTTTAAGCGTGGAGGAGGCTTCTTTGGTTACTACCTAAAGATAGCGGCCGTTTCCCGCAGAATAAGCACCGGCTAACTCTGTGCCAGCAGCCGCGGTAATACAGAGGGTGCGAGCGTTAATCGGATTTACTGGTCGTAAAGCGTGCGTAGGCGGCTGAATAAGTCGGAGGTGAAATCCCCGAGCTTAACTTGGGAATTGCATACGAT
+
@C8@BFGGGGGGG@FGEG@9FCFCF@F,6CF,E6E<9F<FFGFGEEEGDF?AE<F9,EF<D,BF:C+F+CDFDA,:@@FDF<FCGFF7<F:@9<,33,3@FF;,3?>+1>>D7*<7=F,<<=F<,=B;,@@3CC?,,,,8,2?<***441,3@F5C*2*,0+023+;C**?*2<FCCFDE::C:EGDGGGDE?EEG5CGF9E7<8EGE5CED>EGGC89FDEGGCECEGFG0CEGCGCCCCCC>ECEEE6E5CEDF?F++1@9*-)*)-8*9+:?<8D9>DGF6F?7FB=*).9>?FAFBF?FF)
@M02526:338:000000000-J69W4:1:2104:23172:6108 1:N:0:ACATCGT+AACACCG
GCCTACGGGAGGCAGCAGTAGGGAATATTGGTCAATGGGCGAGAGCCTGAACCAGCCATGCCGCGTGCGGGACGAAGGCCCTATGGGTCGTAAACCGCTTTTGTACGGGAACAACCGTGGCTACGCGTAGCCACCTGAGTGTACCGTAAGAATAAGGATCGGCTAACTCCGTGCCAGCAGCCGCGGTAATACGGAGGATCCGAGCGTTATCCGGAATTATTGGGTTTAAAGGGTGCGTAGGCGGCAGTTTAAGTCAGGGGTGAAATACATCGGCTCAACCGATGCAGTGCCTTTGATACTGAATT
+
CCCCCGGGFDFECCGGGGGGGGGGGGGGGGGGGGGGGGGGGGGGGGGGGGGGGGGGGGGGGGGGGGGGGGGGGG+@FFGGGGGGGGGGGGGFGGGGGGGGGGGGGGGGGGGGGGGGGGGGGGGGGGGGGGGGGGGGGGGGGGGGGGGGGGGGGGGGGGGGGGGGGGGGGGGGCGGGGGGGGGGGGGGGGFFEFGGGGGGGGGCEGGGGEGGGGGEGGGFGGFGGGGGGGGGGGGEE*:CEGGEBGDCFFGGGFGGGA4;EBD*<>GFGFFGDED<DCFGFE3>579*?:FGFFFF:BADFFFFFF
@M02526:338:000000000-J69W4:1:2104:19915:7858 1:N:0:ACATCGT+AACACCG
AGATACCCTACGGGACGCAGCAGATCGGAAGAGCACACGTCTGAACTCCAGTCACACATCGTATCTCGTATGCCCTCTTCTGCTTGAAAAAAAAAATACCTATAACCTATTTATCTCTTGGATCTCTCATCTCTCCACACAACCACACCTATTTTTTACTCTACCACATCATCACCTCTCCCTCCCTCGTACCCCCATTCCTCCACCCTCTCACCCCCCTCCACCTCTATTCTCCCCACCATTCAACCACACTCCATGTTAGACAGAGCCACCTCATCATCTCCCGGCACTAGTCCGCACACGTT
+
CCCCCGGGGGGGGGGGGGGGGGGGGGGFGGGGGGGFGGGGGGGGGGGGGGGGGGGGGGGGGGFAFGGGGGGGGF,6C@DCFFGGGG8FEDGE:FCE,:,5,5:,5B,,,,C,,CFG,,C,,,,,,,9BA9E9C,EF,:4B+++888<3>=,,,,:,+33,,,3,:,,,:>=,733,,33,@,,,**,5***33E:*5,,,,,,,64,4=*64,6,2******+*+<25+5?;9++****2*++++*3*2***0**2.*+3**3+-2*2(020***2+**-1*0+.*)))0*)***)),257))0.
@M02526:338:000000000-J69W4:1:2104:11146:8946 1:N:0:ACATCGT+AACACCG
GCCTACGGGGCGCAGCAGTGAGGAATATTGGTCAATGGAGGCAACTCTGAACCAGCCATGCCGCGTGCAGGATGACGCATCTATGGTGTGTAAACTGCTTTTGTACGGGAAGAAACATTCCTTCGTGAAGGAACTTGACAGTACCGTAAGAATAAGGATCGGCTAACTCCGTGCCAGCAGCCGCGGTAATACGGAGGATCCAAGCGTTATCCGGAATCATTGGGTTTAAAGGGTCCGTAGGCGGCCTTATAAGTCAGTGGTGAAAGTTTTCGGCTTAACCGAAAAATTGCCATTGATACTGTAGG
+
CCCCCGGGGGCFGGDGGFGGGGGGGGGFFGGGGGGGGGGGGGGGGFGGGGGGGGGGGGGGGGGGGGGGGGGGGGGGGGGGGGGGGGGGGGGGGGGGGGGGGGGGGGGGGGGGGGGGGGGGGGGGGGGGGGGGGGGGGGG9FGGGGGGGGGGGGGGGGGGGGGGGGGGGGGGGGGGGGGGGGGGGGGGCDGGGGGGGGGFGGGGCFEGGEGGGGGGGGGGGGGGGGGGGFGGGGGGGGGEEGGGFGGGGGGGGGGGGADEFB@7FBG<FAFGGGGGGGFCAFDEGFGGGFFGFFFFBFBBF>?F=F
@M02526:338:000000000-J69W4:1:2104:28435:11431 1:N:0:ACATCGT+AACACCG
TAAACCCTACGGGACGCAGCAGATCGGAAGAGCACACGTCTGAACTCCAGTCACACAACGTATCTCGTATGCCGTCTGCTGCTTGAAAAAAAAAAAATGTCAGTGAGGGAGAAATAACTAAAGGTAAGTAAATTTCAAGACAGAGCTAATAACACACCAGAAATCAAGGTATAACGAAGCGACCACGCGCGCTCCGGTATGTATGTGACGCTAGTTGGAGGTAGTCGTTGCGAAAATAGAGCGCGAAAGCGGTTGTCTGAATCTTGTAATAAATCCTCCCACTACTGTAGTTGAGTGCTGGACAG
+
9C8<@FF@<FGGGG:FGGGDDFF9FC7FFECFFGGFG7C<6FFGG9FE8F6EFCFC@,B@6C,,CFFC@F@,,8,7CD,CF::?C8=F9,++FE78+,:9,,,,,,,,+8++B?,C,5?,:,:,,,,,<@,,,,5,,<55,,3,,8,,8,3,,,,,++@>,,,,:,3,:8=,,,,***6*5**51***4**44*4***=*51<?<+,+,*1***++,3+***++++*/*2*2//*1+++0<+/)*)2*******)*)2+2*/3+)2+*)***+2:7:2*()20+0+*2*/**1*06744*000))
@M02526:338:000000000-J69W4:1:2104:10365:12973 1:N:0:ACATCGT+AACACCG
CGCCTACGGGGGGCAGCAGTGAGGAATATTGGTCAATGGACGGAAGTCTGAACCAGCCATGCCGCGTGAAGGATGAAGGCGTTCTGCGTTGTAAACTTCTTTTATTTGAGAAGAAACCACTGATTTCTATTAGTGTTGACGGTATCAGATGAATAAGCACCGGCTAACTCCGTGCCAGCAGCCGCGGTAATACGGAGGGTGCAAGCGTTATCCGGATTTACTGGGTTTAAAGGGTGTGTAGGCGGACTTTTAAGTCAGGGGTGAAATCTCCGAGCTCAACTCGGAAACTGCCTTTGATACTATTT
+
CCCCCGGGGGGGGGGGGGGGGGGGGGGGGGGGGGGGGGGGGGGGGGGGGGGGGGGGGGGGGGGGGGGGGGGGGG>FGGGGGGGGGGGGGGGGGGGGGGGGGGGGGGGGGGGGGGGGGGGGGGGGGGGGGGGGGGGGGGGGGGGGGGFGGGGGGGGGGGGGGGGGGGGGGGGGGGGGGGGGGGGGGGGGGGGGGGGGGGGGGGGGGGGGGGGGGGGGGGGGGGGGGFGGFFFFGGCGGGGGGGGEGGGGGGGFGFFE:F6EEFGGBGGG>FGGGGGGGGGFFGBCEGGGFFGFFFFBFFB?:BFF*
@M02526:338:000000000-J69W4:1:2104:15378:14707 1:N:0:ACATCGT+AACACCG
ACCCAGCCTACGGGACGCAGCAGATCGGAAGAGCACACGTCTGAACTCCAGTCACACATCGTATCTCGTATGCCGTCTTCTGCTTGAAAAAAAAAACCTACCACCAATGATTCTTTCCCCACTATATATCTTTACATCTCCGGCATCAACCTTCTCCGTACTTCCCCCCCTACACCCACCCCATTCTTTTTTTGTATTTCTCTATCCATTCATCATCTCCTTCCCCCCCTCACCCTTACTCTTCCACCCTTTCGCCACCTTCTCTCCTTCATCTCACAACCTTCCCGCACTCAACCCACGCGAAC
+
CCCCCGGGEGGGGGGGGGGGGGGGADFGCFGGGGGFGGGGGGGGGFGGGGGFGGGGGGGGGD<FFEFFGGGGGGGFG8CFGGGGGGCGD?CCFC7@449,,:,,8:,E,5,<<?@,,,5B,44,5,,5,,B,5C95,B,5F7:+8+>,,,:,:,,:=+338<,@>F<+*@*>D><,><**8**,,6@;C;C***4+,55+,5:<,54+7+?<,+5+?C++?9+2+3<*/2***2:**++++3+*<:9:5**+2*1/(1**)0+36C*:<**0<*?7:*2,)*137**)..)00).3>?6))))0.
@M02526:338:000000000-J69W4:1:2104:21951:17716 1:N:0:ACATCGT+AACACCG
TTACCTACGGGAGGCAGCAGTGAGGAATATTGGTCAATGGACGGAAGTCTGAACCAGCCATGCCGCGTGAAGGATGAAGGCGTTCTGCGTTGTAAACTTCTTTTATTTGAGAAGAAACCACTGATTTCTATTAGTGTTGACGGTATCAGATGAATAAGCACCGGCTAACTCCGTGCCAGCAGCCGCGGTAATACGGAGGGTGCAAGCGTTATCCGGATTTACTGGGTTTAAAGGGTGTGTAGGCGGACTTTTAAGTCAGGGGTGAAATCTCCGAGCTCAACTCGGAAACTGCCTTTGATACTATT
+
CCCCCGGGGGGGGGGGGGGGGGGGGGGGGGGGGGGGGGGGGGGGGGGGGGGGGGGGGGGGGGGGGGGGGGGGGGEFGGGGGGGGGGGGGGGGGGGGGFGGGGGGGGGGGGGGGGGGGGGGGGGGGGGGGGGGGGGGGGGGGGGEGGGGGGGGGGGGGGGGGGGGGGGGGGGGGGGGGGGGGGGGGGGGGGGGGGGGCEGGGGGGGGGGGGGGGGGGFGGGGGGGGGGGGGGGGGGGGGGGGGGFGGEGGGGGGGGGFGGGFDEG?G?GAFGGGGGGEGGFFDFGFEGGFFGFFFFFFFFFGFFFF
@M02526:338:000000000-J69W4:1:2104:22635:17750 1:N:0:ACATCGT+AACACCG
GACCTACGGGAGGCAGCAGTGGGGAATCTTGCGCAATGGGCGAAAGCCTGACGCAGCCATGCCGCGTGAATGATGAAGGTCTTAGGATTGTAAAATTCTTTCACCGGGGACGATAATGACGGTACCCGGAGAAGAAGCCCCGGCTAACTTCGTGCCAGCAGCCGCGGTAATACGAAGGGGGCTAGCGTTGCTCGGAATTACTGGGCGTAAAGGGCGCGTAGGCGGACAGTTTAGTCCGAGGTGGAAGCCCAGGGCTCAACCTTGGAATTGCCTCTGATACTGGCTGTCTTGAGTACGTGCGAGGT
+
8@CCCGG7FGGGGFGGGGGGGGGGGGG9FGGGCGGGGGGGGGGGDGGGGGGF@FGGGGGAFC@FEGGGCGAFGFFF9FF,C,CECF?EFDE,CFF,EFDFGF<BE:==CBBECCFGG9EBFGGG:?DD+C+33=<<,>FD:F+>FCCDGGGGF:CF=D*,::>>@*<=<1<<FF:<<CC7FF@*48FED5*2AEGE88<CE:E8CEGECE5++1*:C5CGE5<CGC:8F:0:CF23+22:CE5)/96**1/17C<;:7<:5;++(79*8=7C<*0*+0:<7FFF):2*9=:?FF*6>3()))0.0
@M02526:338:000000000-J69W4:1:2104:15751:20124 1:N:0:ACATCGT+AACACCG
CTCCTACGGGACGCAGCAGATCGGAAGAGCACACGTCTGAACTCCAGTCACACATCGTATCTCGTATGCCGTCTACTGCTTGAAAAAAAAAACCAATTACGTGTTTACAGAATTTAATACTGTTATTAACTTCTTATCCTCATAATCCTTTCCCTGCCCACCACCTTTGACCTACATGTCTGCACCGCGTGCTCTAAAACCTTCGGCACAAACCATCTTCATTATTCTCTTTCCTTACGGATAGACCATCTTTTTTATCATGTCTTACTTCCTTTCTCTTGCTTCGTTCATGTTTTCCTTCTCTT
+
CCCC@9FFEGGEEEFGGGGF<FFCFGCFGFGGGGGFGGGGGGFFGGFFGGGGGGGGGCC6EFGE7FFFFFFGGG,9<FAFFC,CEFDFGG++++,+,,5<+,4,4:9C,,<,,9,,<FF,,,<,5C,,C,,,8,,,,:C,5,,,8C,C,C,5C,:,,8,:++3++,,,3,9>,8,,,,3,:,@=<,+***5**,,,,5,4<,,,1****,6,,*,,,,6<,;6,2+,+++551><71+*1***)+*5*<+5+144*(2+0**2+)*+*)*2:+:0*0:*)*2*<9:09)/****0.*.)9*?***
@M02526:338:000000000-J69W4:1:2104:7900:21162 1:N:0:ACATCGT+AACACCG
ATAAACCTACGGGACCAGCAGATCGGAAGAGCACACGTCTGAACTCCAGTCACACATCGTATCTCGTATGCCGTCTTCTGCTTGAAAAAAAAAAACTTCTTTAATAGAAGACAACTCACAGACCAGACGCACGCAGGAGGTCTAATATAAATACGTGCCAGCCGACACTGCTTTCGTACCGACCCTAGTCCTGAAAGACTACATGCTATATCTAGTTATCGTACGCAGCATTTTCACATGTGGCTCTATAAGCGCGCCTTTAACTATGTCCTCACGCTACTACTCATTGGAGTTAGCCTGTTGAA
+
CC<C@FGGGGGGGGGGGGGGGCCFGGGGEFFF@FFFEGGFGFDFCGGGEEFGGEGEAFGGFAFECEEGGGC<FC6CFGF9<<F99,CF@+>=C7@+:?,@C,,,<,,,9:4B,9,:,,,B,,,+,,:++4+63++++B++8:,C,,<3,333,,+:,+33,@+++***7,,,,,,6,31*8**1*,,4,,7,,27,,,26,,2,,+2+7+5+,+2+,+3+4*+***4**3>+>E++++0333+55*+++0++**/*()/:*1++)0+2)***3***/9*-)2*<)+***)*)/.*)*).0**0**
@M02526:338:000000000-J69W4:1:2104:7731:21275 1:N:0:ACATCGT+AACACCG
TGCCTACGGGAGGCAGCAGTGAGGAATATTGGTCAATGGGCGCAAGCCTGAACCAGCCAAGTCGCGTGAAGGCGACGGGCCTTCGGGTTGTAAACTTCTTTTGTACAGGAATAAAGTGCCTTACGGGTAAGGGTTTGCATGTTCTGTACGAATAAGCATCGGCTGACTCCGTGCCAGGAGCCGCCGTAATACGGAGGATGCAAGCGTTATCCGGATTTAGTGGGTTTAAAGGGTGCGGCGGGCGGATGTTAAGTGGGCAGTGTGATTTTGCGGCTCAACCGTAAAAGTTCCTTTGAAACTGGCAA
+
CCCCCGGGGGGFGGGGGFGGG9FGGGGCFGCGFGGGGGGG9FEGGFGGGGGGG8FGGGGGGGGGGGGGG?E,,+++6@:FCG,EBGDGEEFFFG,5EE<5EF??@?,,B=F,CFGCFG9,?5?,+++3+B,,,DFE+8?@93,,,,3,,B>8D+C,@<,,+3+:+:>:,@6*3@*E:**61C@**4*64:@,<CF**82<++>?**4B**+?FE7*=C++258C:??+<+<<EE*****:5**0:7*>33+2*0*+(1*:?6++6*+:4**)/))*+9*()9)27:7:***1**9)8-3*:77;6
@M02526:338:000000000-J69W4:1:2105:26444:4734 1:N:0:ACATCGT+AACACCG
TTACCTACGGGAGGCAGCAGTGGGGAATTTTGGACAATGGGCGCAAGCCTGATCCAGCCATTCCGCGTGCAGGAGAAAGGCCCTCGGGGTGTAAACTGCTTTTGTACGGAACGAAAAGCTTTGGGTTAATACCCTGAGGGGATGACGGTACCGTAAGAATAAGCACCGGCTAACTACGTGCCAGCAGCCGCGGTAATACGTAGGTTGCAAGCGTTAATCGGAATTACTGGGCGTAAAGCGTGGGCAGGCGGTTTTGTACGACAGAGGTGAAATCCCCGGGCTCAACCTGGGAACTGCCTTTGTGA
+
CCCCCFFGDGGDGEF@C@-CCFFGG7BFFFFF7,6EEE<<FEGGGG+C8CE@FGAE,C<FGFA<,BCFGFFCF:6,69=CF=F@EF:F+8+@,5FDFGGGFGGGGGG<FEFCFG7FB84EEDAFGG@<,B55D,=>,,:++8BBB>B+8DFFFG@<FDCF=@::>F:>F<FEGF@F7:FG7F;CGGF8,=B8@EE7,+;8FGCE,+=8C9+B<?EECFGFEEE@:F?99C59*:EE@<F*12*1><?5CCE:=**09C+)93*5;*;,.>DC*<?A55D31<3?=*<2*8>47>?DF??7<?*)*
@M02526:338:000000000-J69W4:1:2105:13804:6317 1:N:0:ACATCGT+AACACCG
GAACCTCGGGGCGCAGCAGTGGGGAATATTGGACAATGGGCGAAAGCCTGATCCAGCAATGCCGCGTGAGTGATGAAGGCCCTAGGGTTGTAAAGCTCTTTTACCCGGGATGATAATGACAGTACCGGGAGAATAAGCTCCGGCTAACTTCGTGCCAGCAGCCGCGGTAATACGAGGGGAGCTAGCGTTGTTCGGAATTACTGGGCGTAAAGCGCGCGTAGGCGGCTTTTTAAGTCAGAGGTGAAAGCCCGGGGCTCAACCCCGGAATTGCCTTTGAAACTGGAAAGCTAGAATCTTGGAGAGGT
+
CCCCCFGGEGGGGGGGGE@FGFFGGGGGGGGGGGGGGGGFGGGGGGGGGGGGGGGGGGFGDFG:FGGGGGGGGF??EEFGFGFGGGGGG@FEFCGGFGGGGGGGGGGDGGGGGGGGGGGGGDFFGGGGGGGGBDFFFGGGGGDGGGGGGGGGGGGGGGGGDFGDGGDFGBFGDGFGEEGDGEGCF?CEGGGGGEEEGEGGCFCFGEGGGGGGGEGGGGGDGCEE>>ECFFGGDCCFGGGGGGCDF>CFGCEDGDE7<F+<FGGDE):46>FC7:FFDGCFFGF?F<>GCFFGGFFFFD)D?F>>9
@M02526:338:000000000-J69W4:1:2105:16921:7161 1:N:0:ACATCGT+AACACCG
CGTGTCCTACGGGGCGCAGCAGTAGGGAATATTGGACAATGGGGGCAACCCTGATCCAGCAATGCCGCGTGAGTGATGAAGGCCTTAGGGTTGTAAAGCTCTTTTACCCGGGATGATAATGACAGTACCGGGAGAATAAGCCCCGGCTAACTCCGTGCCAGCAGCCGCGGTAATACGGAGGGGGCTAGCGTTGTTCGGAATTACTGGGCGTAAAGCGCACGTAGGCGGCGATTTAAGTCAGGGGTGAAAGCCCAGTGCTCAACACTGGAACTGCCCTTGAGACTGGATTGCTTGAATCACGGAGA
+
CCCCCGGGGGGGGGGGGGGGGGGGGGGGGGGGGGGGGGGGGGGGGGGGGGGGGGGGGGGGGGGGGGGGGGGGGGGGGGGGGGGGGGGGGGGGGGGGGGGGGGGGGGGGGGGGFGGGGGGGGGGGGGGGGGGGGGGGGGGGGGGGGGGGGGGGGGGGGGGGGGGGGGGGGGGGGGGGGGGGGGGGGGGGFGGGGGGGGGGGGGGGGGGGGGGGGGGGGGGGGGGGGGGGGGCGGGGGGGGGGCFGGGGGFGGGGGGGFGFFGGGFFGF<FFGGGGFGGGGFFDFFFGFGGF?G=?F:DBFGFFFF)
@M02526:338:000000000-J69W4:1:2105:5430:7430 1:N:0:ACATCGT+AACACCG
TACGGCCTACGGGGGGCAGCAGTGAGGAATATTGGTCAATGGGCGCAAGCCTGAACCAGCCAAGTCGCGTGAAGAACGACGGCCCTACGGGTTGTAAACTTCTTTTGTACAGGAATAAAGTGCCTTACGTGTAAGGTTTTGCATGTACTGTACGAATAAGCATCGGCTAACTCCGTGCCAGCAGCCGCGGTAATACGGAGGATGCAAGCGTTATCCGGATTTATTGGGTTTAAAGGGTGCGCAGGCGGGATGTTAAGTCGGCGGTGAAATTTTGCGGCTCAACCGTAAAAGTGCCTTCGAAACTG
+
CCCCCGGGGGGGGGGGGGGGGGFGGGGGGGGGGFGFGGGGGGGGGGGGGGGGGGGGGGGGFGGGGGGGGGGGGG,BFGGGGGGGGGGGGGGGGGGGGGGGGGGFGGGGGGGGGCFGGGG@FCFFGFGCFGFEGFGGGGGFFGFF9<FG@FGGCGGACCCC:CEDEEEFGECCFEC/CEF90;88EGGDE8CE;9FFC*;CEEF88<CCFGGGCFGGGCEE>FGGGGGGGG>FGGGGG=EEDDED<CGGG=EGGGG?*;9@D3CDFGC??FFFF<=559))4CFFFEFDGF*>>B7<><1C7><F9
@M02526:338:000000000-J69W4:1:2105:25405:9542 1:N:0:ACATCGT+AACACCG
ATGGTGCCTACGGGACGCAGCAGATCGGAAGAGCACACGTCTGAACTCCAGTCACACATCGTATCTCGTATGCCTTCTTCTGCTTGAAAAAAAAACACTTTAAGCGAGGAGGAGGCTACTTTAGTTAATACATAGAGATAGTGGACGTTACTCGCAGAATAAGAACCGGCTAACTCTGTGCCAGCACCGGCGTTAATACAGAGGGTGGGAGCGTTACTCGTATTTCCTGGGCGTAAAGCGTGCGTAGGCGGCTTATTATTTCGTATGTTAAATCGCCGAGCTTAACTTGGGATTTACAGTCGATT
+
@CC<CEGACFFCFCGE@@@EFFFFDEFE;;FEFFGDFEGFFGGGGGCFFDCGGFEFFB@9C6C,CEEFGGGGDFF<ECCFEAEEFGF<6,=FGGE:9:<,<F9,?=+>+8B88+++,,,,<<<,,,<E?FG,,,,5D?FF9,,:5BC>>FECD+63+8B=F9,,:<,++3**@F=7>BDDAA,7<D,>*@EG*/=*<,6,,,?**3:*4*3:*:;<*3+3*2;@C+9CF+29*:E**0@*1/*)9***0::>E5+22*+*0*27)98A6:09:?)*/))035)16+9**959*7=)0))0.)07*
@M02526:338:000000000-J69W4:1:2105:14083:10502 1:N:0:ACATCGT+AACACCG
TCCTACGGGGGGCAGCAGTGGGGAATATTGGACAATGGGGGGAACCCTGATCCAGCCATGCCGCGTGTGTGAAGGAGGCCTTTTGGTTGTAAAGCACTTTAAGCGGGGAGGAGGCTACTTTGGTTAATACCTAAAGATAGCGGACGTTACCCGCAGAATAAGCACCGGCTAGCTCTGTGCCAGCAGCCGCGGTAATACAGAGGGTGCGAGCGTTAATCGGATTTACTGGGCGTAAAGCGTGCGTAGGCGGCTGAATAAGTCGGATGTGAAATCCCCGAGCTTAACTTGGGAATTGCATACGATAC
+
A-AC<FCE@CF=FGEGGGGGFGG7FFGDGGGGFGGGGGGGGGGGGGGFCEFF<FGGGGFCBFGGGFEEGFFCFF,=<FEGGGGCEFFGGGCGGFCFGCFGGGGFGGGGGGGGEEDCGGEFGGFGGGGGGGGGGF?CFGFGCEGGGGEGGG7CGGEGGGGGGGGGFGGGGGGFGFFGGGGGGGGGGGGGGEGG?EEGGCF?FCGG1:C?EGGGECGGGGGDGGDFC9CEGGGDEGGGGGGE5CG3>DEGEGCECGGGGGFFGGDB5DCAFGGGGCFGGDGF9FFFFCFGCFFCGF?AGAFGFF@@)
@M02526:338:000000000-J69W4:1:2105:13164:12444 1:N:0:ACATCGT+AACACCG
CAACCCTACGGGGGGCAGCAGGCTCTTCCGATTAGATACCCGTGTAGTCCGTAAGATCGGAAGAGCACACGTCTGAACTCCAGTCACACATCGTATCTCGTATGCCGTCTTCTGCTTGAAAAAAAAAACGAAAGAATAAGCACCCGCTAACTTCCTTCCCCCATCCGCTGTTATACCAAGCCTGCTACCCTTTCTCGGAATTACTGTGCTTCACACGCACTCAGGCCGTCTGTTAATTTTCATGTTCACTCCCCGCGCTCCACCTTGTCACTCCCTTCTACTCTTACCTTCTCTTGTCGTCTTCA
+
CCCCCGGGFGGGGGEGGGGGGGGFGFFGEFFGGGGGGGFEEFBFEFFFGGFGGGGGGGGECGGGGGFFGFGFFGDFFFFGGGFGGGGGGGGFGGG,8EFG@CGGGEG:FFGGGFGCFFGFFGGGG@FD**48**8=F<<,,,,<****4*?+2C+<<7:,,2*,2;1C**/++++++9+;**+:/+<+2*2;8<0</;*:86<9C+3+++2+<00<:=*2/2*2**/21*8*++0++3++020*2*+3+0<CEE**9C/7)*27)0267*:<**)0:7**)*/**+***//****)*)(1())**
@M02526:338:000000000-J69W4:1:2105:27351:12705 1:N:0:ACATCGT+AACACCG
GTCACGCCTACGGGGGGCAGCAGTAAGGAATATTGGTCAATGGAGGCAACTCTGAACCAGCCATGCCGCGTGGAGGATGAAGGTCCTCTGGATTGTAAACTTCTTTTATAAGGGACGAAAAAGGGTCTTTCCAGATGAACTGACGGTACCATATGAATAAGCACCGGCTAACTCCGTGCCAGCAGCCGCGGTAATACGGAGGGTGCAAGCGTTATCCGGATTCACTGGGTTTAAAGGGAGCGCAGGTGGGCTAGTAAGTCAGTGGTGAAATCTCCGGGCTTAACCCGGAAACTGCCGTTGATACT
+
ACC8,6FFEFFEGDCF:4>BC<EEGFG=B4<9<9FCGFGF,E?FFEGGCD<5,9CFGGGFGGG,,45@CFCG7+BFC,B<FFF=>FG9FFGFGC<@FCFCFFFGGFCC9F,@F:FFGGGGGGGGEG8=C<FFG9<F,,3?,,<8CFEF*CCGCC,<C,:CCFGGGGGDEGG?+2<ECCEFE:ECEGG8*:CEEECC+2?5?EGE;/<C<=EGECCCFEE5CGCFG7CEGC>3:CFFG8*8)/279DCFGGGFCGFGCC31>79@?:8:FG>?*<?EGGD)4CBFFGFC/5>5CFFBGFB<1=F?/
@M02526:338:000000000-J69W4:1:2105:11722:13297 1:N:0:ACATCGT+AACACCG
CGCCCTACGGGAGGCAGCAGATCGGAAGAGCACACGTCTGAACTCCAGTCACACATCGTATCTCGTATGCCGTCATCTGCTTGAAAAAAAAAAACTTCTTTAATACGGAAATAAAGTGAGCCACGTGTGGCTTTTGGTATGTACCGTATGAATAAGGAGCGGCTAACACCGTGTCAGCAGCCGCGGTCATACTGAGGATCCTACCGTTATCCTCATCTATTGTGTTTAAAGCGAGCGTAGTCGTGTTCTAAAGGCATTTGTGAAAGTGTACGGATCAACAGTGACATTGCCGATTATCCTCGTGC
+
CCCCCCFGGGGFFEGEFGGGGGGGGEGEFGGGGGGGGGGGGGGFFGGGGGGGFEGEGEDGFDFGGGGGGCFFGE,96CFGFFG@<C,EC:4FGG+9<,,,C,<<,,::+BCA<E,<CECCFFDDG=,BBCF8<DF,+3B<,55,,+:>,,@,,99=:<,<+8+:*3@,55*@7,6@7?>FGD771BB::C9?,12<*5+8++2++*=CC*+?,+5?+3?C++++25<CGG9*1*1*1:88*:**110+3+++3+:6*C?*2*+1*2<)1**/1*)/02**4:1**3*2***1/).,2))0)))))
@M02526:338:000000000-J69W4:1:2105:12546:15918 1:N:0:ACATCGT+AACACCG
TTCCTACGGGAGGCAGCAGTAAGGAATATTGGTCATGGACGCAAGTCTGAACCAGCCATGCCGCGTGGAGGATGAAGGCCCTCTGGGTTGTAAACTTCTTTTATATGGGACGAAACCTATCCTTTCTAGGGTAATTGACGGTACCATGTGAATAAGCACCGGCTAACTCCGTGCCAGCAGCCGCGGTAATACGGAGGGTGCAAGCGTTATCCGGATTCACTGGGTTTAAAGGGTGCGTAGGTGGGTTGGTCAGTCAGTGGTGACATCTCCGAGCTCAACTTGGAAACTGCCATTGATACTATCAG
+
CCC<B<CF@FCGEGEEGGFEGFFGCEGGFF@AFCF<<<EEFFECF@<E6,6CCC<FGGC<,,@F:@CF7EG@FD,<FEE<,,CF=FFCFGFA,E95CC<,EF<<<??CG<<>FFF:EF,CFGGFGF9,5EFFDFGGGG?BF@<35,CBEF9FCGFGGGG8B73+@<DAF7@33@F<CF@EC:FGEECE:DE@F:*BF8CC7C,<<==ECCCCGGGG8>C?FGGG:BGDFGF>E8C=:E=EDEFFGG=E=:+3>F<CDD95*/</8>36=CCC<EB+2><@9:6:4C4*09.9:6@4:).*)9*=*
@M02526:338:000000000-J69W4:1:2105:2636:18150 1:N:0:ACATCGT+AACACCG
AGATACCTACGGGGCGCAGCAGTGGGGAATATTGGACAATGGGCGAAAGCCTGATCCAGCCATGCCGCGTGAGTGATGAAGGCCTTAGGGTTGTAAAGCTCTTTCAGTAGGGAAGATAATGACGGTACCTACAGAAGAAGCCCCGGCTAACTTCGTGCCAGCAGCCGCGGTAATACGAAGGGGGCTAGCGTTGTTCGGATTTACTGGGCGTAAAGCGCACGTAGGCGGATTGTTAAGTCAGAGGTGAAATCCTGGAGCTCAACTCCAGAACTGCCTTTGATACTGGCAATCTCGAGTCCGGAAGA
+
CCCCCGGGGGCGGGDGFGGGGGGGFGGGGGFFGGGFGGGFGGFGEGGGGGGGFDGFCFEFGFFFEFFGGCEEFCF<CFGFGGGGFFEAFGFCGFCGGGGGGGGCECFGFGGGE<FF<EFFGGGGGCFFGGGGGFGGGFGGGFBFGDGGGFFEFGGGGDCCDGGGGGGGGG:FGGCGG<EEDCCGEGCGFGCEEGGGGGDD<EF;2<:F5:EGGGGGGEGECGGGDGGGEDG7A@GEFGGCDFFGGGGCFGFGGGGGGG@:FFCFFFG?7FGFFFF?FGFFBCFF?F4*C69DFF?BC<)91>@30
@M02526:338:000000000-J69W4:1:2105:23141:24762 1:N:0:ACATCGT+AACACCG
CCCGCCTACGGGGGGCAGCAGTAGGGAATATTGGTCAATGGGCGGGAGCCTGAACCAGCCATGCCGCGTGCGGGGCGAAGGCCCTATGGGTCGTAAACCGCTTTTGTACGGGAACAACCGTGGCTACGCGTAGCCACCTGAGTGTACCGTAAGAATAAGGATCGGCTAACTCCGTGCCAGCAGCCGCGGTACTACGGAGGATCCGAGCGTTATCCGGACTTATTGGGTTTAAAGGGTGCGTAGGCGGCAGTTTAAGTCAGGGGTGAAATACATCGGCGCAACCGATGCAGTGCCTTTGATACTTA
+
CCCCCGGGGGD7@FBFECFGECEFGEGGEGGFFFFGGEGG,4B7B:CFDG?DFFGFDFD7,BFGFFGCF:FGG@5:FF@@FGGGGGGFFG@FEFGGGGG*8CEFG9CCGGC>*:FFGDGCG>*88EFGGGGGCEGGGGC,;,<CEFFCGGG>*<FG7FCFG6EE;CECFF@AGG8*:;:+;8;@FGG8::E*<<E>*;5*2<<F**88?CCAFC?EED*:A?CE9:**;8<>+:+:;8A8>*:CC)/:E7;CF+CFG77*2**.09<2*02:*:78C19)375)755CD@F**9*6F)<:67**1
@M02526:338:000000000-J69W4:1:2105:18956:25107 1:N:0:ACATCCT+AACACAG
GTTTCCTACGGGGGGCAGCAGTGGGGAATATTGGGCAATGGGGGAAACCCTGACCCAGCAACGCCGCGTGAATGAAGAAGGCTTTCGGGTTGTAAACTTCTTTGATCAGGGAGGAAACAAATGACGCTAACTGAAGAACAAGCCAAGGCTAACTACGTGCTAGCAGCCGCGGTACTACGTAGGAGGAACGCGATATCCGGGATTGCTGGGAGTAAAGGGCGTGAAGGCGGGTCGGAAAGAGGGGTGTGGTATTTCGGGGCTTAAGAGGTAAGGGTCCGCCGAAAATGCGGAGCTCGACAACCAGA
+
ACCC8FGGGGGG7FGGGGGGGGGGGGEGGGGFFGCFFFGGGG7FFGG8BFFGG,8EFGF@F<FFFGGCCF7@,@:3@FFGF7<:>BFG*DFFFCGGFE;FCFG,F;<@CGGF*CCF<:C:C,?F3B*=F<:,2,,8,,,8,,**,,2**2<2?,<8*,2*/++3+3:>E*/:8:*+0<CE+;8+;810:C*/****+2/***2009C@C5*/*0+0+2**:****+3AEG598***;8@***2)*11:**+0<<<*)1*))/0***+.)2:+2:)2*))0,105)+*2107))))()(()4))).
@M02526:338:000000000-J69W4:1:2106:5559:4287 1:N:0:ACATCGT+AACACCG
GGACTCCTACGGGGGGCAGCAGTGGGGAATTTTGGACAATGGGCGCAAGCCTTATCCAGCCATTCCGCGTGCAGGATGAAGGCCCTCGGGTTGTAAACTGCTTTTGTACGGAACGAAAAGCTTTGGGTTAATACCCTGAGGTGATGACGGTACCGTAAGAATAAGCACCGGCTAACTACGTGCCAGCAGCCGCGGTAATACGTAGGGTGCAAGCGTTAATCGGAATTACTGGGCGTAAAGCGTGCGCAGGCGGTTTTGTAAGACAGAGGTGAAATCCCCGGGCTCAACCTGGGAACTGCCTTTGT
+
CCCCCFGGGGGGDGGEGGGGGGGGGGGGEFGFGGGGGGGCGGGGGGGGECEEGGGGFGGG@FGGGGGGEGGGGGGGGGGGGGGFDFCG:@FGGGGGGGGGGGGGGGGGGGGGGEGEGGGGGGGGECFFEGGGGGDEGGCFGFFGGGGGGGGFGGGGGGGFEGG,<EFGGGGGGGGGGGGGFGGGGGGG;EFE5EG?CEF9FF9<CEGFGGFGGGGGGGGGGGGGGGGGGGGGGGGGEGGGGGGGDGE:CGGGG:7=DGGCCGGCFFFGFFGGC:DGG6>DF3B>CFFGGFGFF>?:F??GBFFFF
@M02526:338:000000000-J69W4:1:2106:9148:8658 1:N:0:ACATCGT+AACACCG
AGCCTACGGGGGGCAGCAGTGGGGAATTTTGGACAATGGGCGCAAGCCTGATCCAGCCATTCCGCGTGCAGGATGAAGGCCTTCGGGTTGTAAACTGCTTTTGTACGGAACGAAAAGCCTTCTTCTAATACAGGAGGGTCATGACGGTACCGTAAGAATAAGCACCGGCTAACTACGTGCCAGCAGCCGCGGTAATACGTAGGGTGCAAGCGTTAATCGGAATTACTGGGCGTAAAGCGTGCGCAGGCGGTGATGTAAGACAGTTGTGAAATCCCCGGGCTCAACCTGGGAACTGCATCTGTGAC
+
@CCCCFFFED@FGGG:CAFFGGGGGG8FCCGG=FGG<FGGEFCFGFGGCDE9,FF5B?3?,CF=>FFC+BFFGGGGGGGEFGFCGC@>><CDCEGGGGCFG98DFCDGGGF@GEFCFF:F9<<>;F3@,@;<<8:7<712:FGFGGGGGFFCFGE<F<<FGGE,2CEGGGGGGGGGGGGGGGGGGGGGGGGGGGGGFFGGGGG>;5E@FFGGEG8A9:CCGEGGGDGGGFFGEGGGGGG5DCGGGGGGGGE5*23CFGDCFFG>*<7*/CFF7FC5<D@C9*9FFG:=7>4?DC6<:<?729***
@M02526:338:000000000-J69W4:1:2106:19258:11622 1:N:0:ACATCGT+AACACCG
ACCTACGGGAGGTAGCAGTGAGGAATATTGGACAATGGGTGAAAGCCTGATCCAGCCATCCCGCGTGAAGGATTAAGGACCTATGGTTTGTAAACTTCTTTTGTACAGGGATAAACCTACTCTCGTGAGGGTAGCTGAAGGTACTGTACGAATAAGCACCGGCTAACTCCGTGCCAGCAGCCGCGGTAATACGGAGGGTGCAAGCGTTATCCGGATTTATTGGGTTTAAAGGGTCCGTAGGCGGATCTATAAGTCAGTGGTGAAATCTCATAGCTTAACTATGAAACTGCCATTGATACTGTAGG
+
CCCCCGGGGGGGCCFGEGGGGGGGGFFGGGGFGFGGGGGFGGGGAFGFCGGCFGGGGGGGFGGGGGGGGFFFFGGGGGGGGGGGGGGGGGGGGGGGGGGGGGGGGGGGGGGGGGGGGGGGGGGGGECFEFGGGGGGGGGGGGFGGGGGGGGG@FDFGGGFGGG8@5AFGGGFDFGFFFGFGGGGGGGEEDCFCEGDCEFC><>ECCCEEGGFCE:C5BCCFFECEGGGECCFEGCEGG==DGGGGGG?FGGG+A7+:CF5C7CGBGFGFGGFCFGGFFFGAC4?><FGFF<FFGF<C:FCA?F41
@M02526:338:000000000-J69W4:1:2106:8294:12989 1:N:0:ACATCGT+AACACCG
AAGACTCCTACGGGACGCAGCAGTCACATTAGAAACCCGAGTAGTCCGGGAAGATCGGAAGAGCACACGTCTGAACTCCAGTCACACATCGTATCTCGTATGCCGTCTTCTGCTTGAAAAAAAAAATCAAACTCTTGCGTAACTTTTCCGTCTGAATAAACTTACTTCTAAAATTACCACTTTTAACAACGGATCTCTTGGATCTTACATCGATTCCGAACGCCGTGCAAATATCGTAAGAGCCCACGTCTGCACTCCAGTCACAGTTAGCACCACGTCTCCCTTTTGCTGCGTGAACATGACCA
+
CCCCCGGGGGGG7FFCGGGGGGGFFGGGADGFGGFGDFC@CFGFFGGG7FEC@FGEC@EF:,CF@FFF+:<FFGGFGGFGGFFEFFF@@GGFG,CFFFGGGGGGGFEFFFCEF9AFDCFGGGEGG73,CB,C<=F,,5668:+,=B,3,+73,5,,,@<9=,,,,@F,,,8@:,,@,,7><,@F9,@,@C*****,3=@9,,789,2?,,,*,4,,,,*1314:11**132++>;**32/0+9*25857*:*++339:+*:CFG?:F>F+:F*/2:19)92*0)*+/+*1**/1783-**(1)))
@M02526:338:000000000-J69W4:1:2106:28171:14081 1:N:0:ACATCGT+AACACCG
TCCTACGGGAGGTAGCAGGCTCTTCCGATTAGAAACCCCTGGAGTCCATTCAAGCGGAAGAACACACGTCTGAACTCCAGTCACACATCGTATCTCGTATGCCGTCTTCTGCTCGAAAAAAAAATAACTGATACCTACAAAGCAAGAACGAACTAGCACACTACGGACAGCCACGCACCTGCCACCGCGCCCAGCCATTACTGGGCTTCTAAGGATTACTGGGATTGTAGGAGGGTAAGTGGTTCTGCAGTGAACTATCTGTTTTGAACGACAGGCGCGGCGTCTGTACTGGGAGGTTGAGATGG
+
CCCCCGE@FGGGEFFFGE9@FEC<CCFEC76,6@9C<,6@C,CFFG,<,<C,;,;F@FCB@,:EF,CC:CFDA<C9<<CCFF9F,=C,<:FE,C96,CBC<?,>FGGCC,C?,,8@FB7F7++=,5,5C,,,C,58,:,,,,:><,,:36+8+@D,,,,,3:,,+++++@<<,3*****,6,32,,1******,,1,0,,,,,+**+*2+,+7*+,+29++2*+322?++++***/+0++2+**+*+3++2+++++*03*02**.2)0)2*))1*1/)))(/))*/*+*1:644)(1.)0.)*/)
@M02526:338:000000000-J69W4:1:2106:24194:14329 1:N:0:ACATCGT+AACACCG
GACCTACGGGGGGCAGCAGTGGGGAATATTGGACAATGGGGGAAACCCTGATCCAGCGACGCCGCGTGAGTGAAGAAGTATTTCGGTATGTAAAGCTCTATCAGCAGGGAAGAAAATGACGGTACCTGACTAAGAAGCCCCGGCTAACTACGTGCCAGCAGCCGCGGTAATACGTAGGGGGCAAGCGTTATCCGGATTTACTGGGTGTAAAGGGAGCGTAGACGGCGAAGCAAGTCTGGAGTGAAAGCCCGGGGCTCAACCCCGGGACTGCTTTGGAAACTGTTTTGCTAGAGTGCAGGAGAGGT
+
CCCCCGGGGGGE7CFGGGGGGGGGGGGGGGGGGGGGGGGGGGGGGGFGGGGGFEFFFGGGGGGGGGGG+CFGGGGGGGGGGGGGGGGGGGGGGGGGGFGGFGFGGGGGGGGGGGGGGGGGGGGGGFFGGGGGGGGGGGGGGGGGDGGGGGGGGGGGGGGGGGG8CEGGGGGGGFGGGGGGGGGGGGGGDGFFGEGGEGGGGGGG>EEEGGGGGGFGEEGGEGGGGGGGGGGGGG9FFFFFFGGGGGGGGGGGGGGEFGGGFDCCDGFDFFG7C7CCFGFGFGFFGGFFFF7=CGFA=:>5:4;5/
@M02526:338:000000000-J69W4:1:2106:13499:14659 1:N:0:ACATCGT+AACACCG
TCCTACGGGAGGTAGCAGGTTCTTCCGATTAGAAACCCCGGTAGTCCGGATAGAGATCGGAAGAGCACACGTCTGAACTCCAGTCACACATCGTATCTCGTATGCCGTCTTCTGCTTGAAAAAAAAAACAACTATAAACGTTTTAACACTACCCACTCCAACTGCCCCTACTCCATACATTCCCTCAACCTCGACTAACCATAAGTAGCACTCTATCTAACTACACCCTTAACTTACCACTCACTTTATCTCCTTTTTCCATCTACTTATACCTGTCCTTACTCCCACTCATGCTATCATCTTCA
+
CCCCCGGGGGGGEGGGGGGGGGGGGGGGGGGGGGGGGGGGGGGGGGGGGFGGGGGGFGGGGGGGGGGGCFGGGGGGGGGGGGGGGGGGGGGGGGG=EFGGGGGGGGGGGGGGGGGGFGGGGGGGGGGG3:3,,,,,5,5+,,,33,:,,:,>83=F,,8,,,,:<<5@+*33,,,,7>,@,,,73:,,,:,,5*51*,,2,4,6,,,,,,7,,,2@,,,,+2528+****++5++0+>1+*:*+=;+:+++++++4*++2**0:13*0*+2****+29**)29*084**0*****)0.**)/9@*
@M02526:338:000000000-J69W4:1:2106:24523:14722 1:N:0:ACATCGT+AACACCG
CCTCCTACGGGGGGCAGCAGTAAGGAATATTGGCCAATGGAGGGAACTCTGAACCAGCCATGCCGCGTGGAGGATGAAGGTCCTCTGGATTGTAAACTTCTTTTATCTGGGACGAAAAAAGGGAATTCTTTCTCGACTGACGGTACCAGATGAATAAGCACCGGCTAACTCCGTGCCAGCAGCCGCGGTAATACGGAGGGTGCAAGCGTTATCCGGATTTACTGGGTTTAAAGGGAGCGTAGGTGGGTTGGTAAGTCAGTGGTGAAATCTCCGAGCTTAACTTGGAAACTGCCGTTGATACTATC
+
CCCCCGGGGGGG>FGGGGGGGGGGGGGGGGGGGGGGGGGGGGGGGGGGGGGGFGGGFGGGDGGGGGGG@CFGGGGGGGGGGGGGGGGGGGGGGGGGGGGGGGGGGGGGGGGGGGGGGGGGGGGGGGGGGGGGGGGGGGGGGGGGGGGGGGGGGGGGGGGGGGG<?EGGGGGGGGGGGGGGGGGGGGGGGGGGGGGGGEGGGGEG@FGGCCGGGGGGGGGGGGGGGGGGGGGGGGGGGGGGDGGGGGGGGGGGGGGGGGGGGGGGFGFGFGGGGGGGCGFGFFFFGGFFGFGFGGDFGFFGFF?F6
@M02526:338:000000000-J69W4:1:2106:7624:19267 1:N:0:ATATCGT+AACACCC
AGCGGTCCTACGGGACGCAGCAGTAGGGAATCTTCGGCATTGGGCGAAACCCTGACCGAGCAACGCCCCGTGAATGATGAAGGCCTTCGGGCTGTAAAATTCTGTTATAAGGGAAGAACGACTTTAGTAGGAAATGGCTAGAGTTTGACGGTACCTTATGAGACAGCCACGGCTAACTACATGCCAGCAGCCGCGGTAGTACGTAGGTGGCGAGAATTGTCCGGAATTATTTGGCGAAATGAGCCGTCAGGTGGTTGATCAAGTCCGTTGTGAAACGCTGCGGCCTAACCGTGGGGAGTCCTTGG
+
CCCCC@C:<CCF668@+@F7+;--;CF7@6E@C;EF-@F+6EF<67CF@+:,,:,96@:6FC,ECF7+68?FG7,5CEEFEG8F<B,CBF7+>=<EF,,C,9E,C5,<,5BFDFGCAFG7C3+8,<?FG9<,CFFC,BCE>,33,>FCF:+353@F=<<,:@3:5>FF,@EG7*>?,7D>,,@,>,,*68F7<81:4**22+**81*>CCGG*:**+++<C:C885;F9F+++++**2**0+:E*)*2>/*<2*2*929**0901+)/)/**2:*+*/)*,/0.);?+95))*)),14>4)*/*0
@M02526:338:000000000-J69W4:1:2106:20722:19348 1:N:0:TCATCGT+AACACCG
CCACCCTGCGGGTCGCAGCAGATCGGAAGAGCACACGTCTGAACTCCAGTCACTCATCGTATCTCGTATGCCGTCTTCTGCTTGAAAAAAAAAAAACTTTCCACCACGGCTATCTAGTTCCTCTCATCGATGCCTCTCGCTTCAGATCGGCAAAGCCCACATCGACACTCCAGTACCGTGCCACATCCCCTATTCCGTCTTCTGGTCGCAACACAACCGCACTCAAAAGTACTACAATCCTGCCACGTATATTCTAAACTATCACATTAACGCACACCGCCAAAACTATCAGACCACTAACACCA
+
CCCCCGGGGGGG+=@CGEGGFGEFFGEFGGGGGGGGGFFGFFGFGAEFCFFGFEFEF<CCC,,<ECFFFFG<@FGDFGGGC<FCFFGGGGG7CEBCC@,?,,,548+8++6+5B9,,55,,,,,:,5<BDDF7,3,8<C7++38,==FC++3+3,7F*,>3<>7,***,3?,,@,,7>F:=*3,2,,6,*21,,,+80*;*4FCA<+*****2*44****:**+00++*0+3+++0++3;*+*23****++33+<00:+***2**+***02*/))/**0905))**0+**2002)4*(0*(0)).
@M02526:338:000000000-J69W4:1:2107:8201:4846 1:N:0:ACATCGT+AACACCG
GGCCTACGGGACGCAGCAGTGGGGAATATTGCACAATGGGCGCAAGCCTGATGCAGCAACGCCGCGTGAGGGATGACGGCCTTCGGGTTGTAAACCTCTTTTAGCAGGGAAGAAGCCTTTGGGTGACGGTACCTGCAGAAAAAGCACCGGCTAACTACGTGCCAGCAGCCGCGGTAATACGTAGGGTGCGAGCGTTGTCCGGAATTATTGGGCGTAAAGAGCTCGTAGGCGGTTTGTCGCGTCTGCCGTGAAAACCCGAGGCTCAACCTCGGGCCTGCGGTGGGTACGGGCAGGCTAGAGTGCGG
+
CCCCCGGGGGGGGGGGGGGGGGGGGGGGGGFGGGGGGGFGGGGGGGGGGGGGGGGGGGGGGGGGGGGG7FFGGGCFGGGGGGGGGGGGGGGGGGGGGGGGGGGGGGGGGGGGGGGGGGGGGGGGGGGGGGGGGGGGGGGGGGGGGGGGGGGGGGGGGGGGGGG,>CGGGGGGGGGGGGGGGGGGGGGGGEEGG>=EGGGFGG5E>?FGGDFCGEGEGGEGGGGGGGGGGGGGEEGGGCGGGGGGGGGGGGGGGGFGGGGGGGFGFGFGFFDFGCDG=FGF>BFGGFFGE@DEGFF7DF?FGAAEF
@M02526:338:000000000-J69W4:1:2107:25728:5062 1:N:0:ACATCAT+AACACCG
CCAGGCCTACGGGGGGCAGCAGTGGGGAATATTGCACAATGGACGAAAGTCTGATGCAGCAACGCCGCGTGGAGGATGACACATTTCGGTGCGTAAACTCCTTTTATATAAGAAGATAATGACGGTATTATATGAATAAGCACCGGCTAACTCCGTGCCAGCACCCGCGGTAATACGGAGGGTGCAAGCGTTACTCGGAATCACAGGGCGTAAAGAGCGTGTAGGCGGATTGATAAGTTTGAAGTGAAATCCTATAGCTTAACTATAGAACTGCTTTGAAAACTGTTAATCTAGAATGTGGGAGG
+
BCC@ADFFGGGGGGGDGFGGDGCFFGDECCBFGGGGGGG9FFG8CEGGGGGGGGGGGEFFGFEFGGGG+8@C:F7CAFG9=>3FFGGG@FGEGGFFF9CGFFGGGC@FFGGGGGGG@EGGGF:FC:FF;AFFGGF,?CDE9:FGGGCECGFGGGGGFFGGGGG,/;CGGE:/;EGG>CE*:C/;;:9C*;2/199C/::;8F90,2;5:C?>?FGFGFE8CEFGFFGG8CGGGGGGG+@EGFDGGGGGGGGF9CGGFG?FGGFFFGBFFGGFFFC:7CDF?F?FGE6>F4:8D=FFF4<F7?BF)
@M02526:338:000000000-J69W4:1:2107:16114:8956 1:N:0:ACATCGT+AACACCG
TGGGACCTACGGGGGGCAGCAGTGGGGAATTTTGGACAATGGGCGCAAGCCTGATCCAGCCATTCCGCGTGCAGGATGAAGGCCCTCGGGTTGTAAACTGCTTTTGTACGGAACGAAAAGCTTTGGGTTAATACCCTGAGGTGATGACGGTACCGTAAGAATACGCACCGGCTAACTACGTGCCAGCAGCCGCGGTAATACGTAGGGTGCAAGCGTTAATCGGAATTACTGGGCGTAAAGCGTGCGCAGGCGGTTTTGTAAGACAGAGGTGAAATCCCCGGGCTCAACCTGGGAACTGCCTTTGT
+
CCCCCGGGGGGGGGGGGGGGGGGGGGGGGGGGGGGGGGGGGGGGDGGGGGGGGGGGGGGGFFGGGGGG=FGGGGGGGGGGGGGGGGGGGGGGGGGGGGGGGGGGGGGGGGGGGGD<CFGGGGGGFGGGGGGGGGGGGGGFGGGFGGGGGGGGGGGGGGGGGFG0;EGGGGGGDGGGGGGGGGGGGGGGGGGGEDGGDEGGGCCCFGGGGGGGGGGEGGGGGGGGGGGGGGGGGGGGGGGGGGGCDEEGGGGGGEGGGGGGGGFFFGFGFFGFGGGGGGGFFFFDFGFGFFGFGFFFGFD@FD<48
@M02526:338:000000000-J69W4:1:2107:24539:13163 1:N:0:ACATCGT+AACACCG
CAGCCTACGGGAGGCAGCAGTAAGGAATATTGGTCAATGGAGGGAACTCTGAACCAGCCATGCCGCGTGCAGGATGACTGCCCTATGGGTTGTAAACTGCTTTTGCCAGGGAATAAACCTCCGGTCGTGACCGGAGCTGAATGTACCTGGAGAATAAGGATCGGCTAACTCCGTGCCAGCAGCCGCGGTAATACGGAGGATCCGAGCGTTATCCGGATTTATTGGGTTTAAAGGGAGCGCAGGCGGCCATTTAAGTCAGCGGTGAAAGACGGCAGCTCAACTGTCGCAGTGCCGTTGATACTGAG
+
CCCCCGGGGGGGGGGGGGGGGGGGGGGGGGGGGGGGGGGGGGGGGGGGGGGGGGGGGGGGGGGGGGGG+CFFGGGGGGGGGGGGGGGGGGGGGGGGGGGGGGGGGGGGGGGGGGGGGGGGGGGGGGGGGGGGGGGGGGGGGGGGGGGGGGGGGGGGGGGGGGG3@FGGGGGGGGGGGGGGGGGGGGGGFGGGFDGGGGGB@EGGFEGGGGGGGGGGGGGGGGGGGGGGGGGGGGGGGGGGGGGGGGGGGGGGGGGGGGGGGGFGFGFGFFGFGGGG?FFF@FFGGGFD@EGFGF3<D@<FGB9=6
@M02526:338:000000000-J69W4:1:2107:8164:13511 1:N:0:ACATCGT+AACACCG
GCCTACGGGAGGCAGCAGTGGGGAATTTTGCGCAATGGGCGAAAGCCTGACGCAGCAACGCCGCGTGTGTGATGAAGGTCTTTGGATTGTAAAGCACTTTCGACCGGGACGAAACCGTAAAGCCTAATACGCTTTGCCTTGACGGTACCGGGAGAAGAAGCACCGGCTAACTCTGTGCCAGCAGCCGCGGTAATACAGAGGGTGCAAGCGTTGTTCGGAATTATTGGGCGTAAAGCGCGTGTAGGCGGCTTTGCAAGTCGGGTGTGAAAGCCCTCAGCTCAACTGAGGAAGTGCGCCCGAAACTG
+
CCCCCGGGGGGGGGGGGGGGGGGGGGGGGGGGGGGGGGGGGGGGGGGGGGGGGGGGGGGGGGGGGGGGDGGGGGGGGGGGGGGGGGGGGGGGGGGGGGGGGGGGGGGGGGGGGGGGGGGGGGGGGGGGGGGGGGGGGGGGGGGGGGGGGGGGGGGGGGGGGGGFEGGGEGGGGGGGGGGGGGGGGGGGFGGEEDGGCGGGGGGGGGFGGGGGGGGGGGEGGGGGGGGFGGGGGGGGGGGGGGGGGGGGGGGGGGGGGGGGGGFGDGFGFGGFGGGGGGGFFFFGFGFGFFCFGFFFCEFED>FF7
@M02526:338:000000000-J69W4:1:2107:5554:15805 1:N:0:ACATCGT+AACACCG
TTAGGACCTACGGGGCGCAGCAGTGGGGAATATTGGACAATGGGGGGAACCCTGATCCAGCCATGCCGCGTGTGTGAAGAAGGCCTTTTGGTTGTAAAGCACTTTAAGCGGGGAGGAGGCTACTTTGGTTAATACCTAAAGATAGCGGACGTTACCCGCAGAATAAGCACCGGCTAACTCTGTGCCAGCAGCCGCGGTAATACAGAGGGTGCGAGCGTTAATCGGATTTACTGGGCGTAAAGCGTGCGTAGGCGGCTGAATAAGTCGGATGTGAAATCCCCGAGCTTAACTTGGGAATTGCATAC
+
CCCCCGGGGGGGGGGGGGGGGGGGGGGGGGGGGGGGGGGGGGGGGGGGGGGGGGGGGGGGGGGGGGGG=FGGGGGGGGGGGGGGGGGGGGGGGGGGGGGGCGGGGGGGGGGGGGGGGGGGGGGGGGGGGGGGGGGGGGGGGGGGGGGGGGGGGGGGGGGGGGG<CFGGGGGGEGGGGGGGGGGGGGGGGGGGGGGGEGGGGGGGGGGGGGGGGGGGGGGGGGGGGGGGGGGGGGGGGGGGFFGGGGGGGGGGGGGGGGGGGGFGFGFGEGGFFFGGGGGFFFFGGGFGFFGFFFFFGFB9FABF9
@M02526:338:000000000-J69W4:1:2107:27802:16349 1:N:0:ACATCGT+AACACCG
TTATCCTACGGGGCGCAGCAGGCTCTTCCGATTAGAAACCCCAGTAGTCCCTGGGTAGATCGGAAGAGCACACGTCTGAACTCCAGTCACACATCGTATCTCGTATGCCGTCTTCTGCTTGAAAAAAAAAATACATTCTACCACCTCACCAGTCACCATGCTTACCACACACAACACACACCATAAATTTTCTTTCATTATCTGGTCATTCCACATCTCCTTTCTACCAATCAATAACCTATTCCATCCTTTCCACCTAGCCCATCTCTGTTCTCTACCCTGTCTGTACCACGTTTTCAACATAT
+
CCCCCGGGGGGGGGGGGDGGGGGFGGGGGFFCCCEFGGF,BFFGGGGGGGGGGGGGGGGFCFFECEFG=CFFGGFGGGFEGGDGGGGGFGGGGGGCAFFFCEGFFGFEGGGGDFFGGGFAFGGGGFGGFC@,,3,,,8@8,,,:+,,<,@,,7,8,<<,,:,,,3,@,,@3C***,5>1>*>FA,,,,814,,+7,,,,6@,7,,,626,,,34?,25+5?++5+,+5+++*25++++++*31;+=++*0++++30**+**2)/)*0**+0**02*30*)*)/**+***0*0/))(**)*0.(//
@M02526:338:000000000-J69W4:1:2107:17202:17441 1:N:0:ACATCGT+AACACCG
ACCTACGGGGCGCAGCAGTGGGGAATATTGGACAATGGGCGCAAGCCTGATCCAGCCATACCGCGTGGGTGAAGAAGGCCTTCGGGTTGTAAAGCCCTTTTGTTGGGAAAGAAATCCTATCGGTTAATAACCGGTGGGGATGACGGTACCCAAAGAATAAGCACCGGCTAACTTCGTGCCAGCAGCCGCGGTAATACGAAGGGTGCAAGCGTTACTCGGAATTACTGGGCGTAAAGCGTGCGTAGGTGGTGGTTTAAGTCCGTTGTGAAAGCCCTGGGCTCAACCTGGGAATTGCAGTGGATACT
+
CCCCCGGGGGGGGDGGGGGGGGGGGGGGGGGGGGGGGGGGGGGGGGGGGGGGGGGGGGGGGGGGGGGG=FGGGGGGGGGGGGGGGGGGGGGGGGGGGGGGGGGGGGGGGGGGGGGGGGGGGGGGGGGGGGGGGGGGGGGGGGGGGGGGGGGGGGGGGGGGGGGGFGGGGGGGGGGGGGGGGGGGGGGGGGGGFGGGGGGFFEEGGGGGGGGGGGGGGGGGGGGGGGGGGGGGGGGGGGGGGGGEGGGGGGGDGGGGGGGGGGFFFGFGFGGFGGGGGGGFFFFGGGFGFFGFGFF<=FFFFFFF4
@M02526:338:000000000-J69W4:1:2107:27791:17562 1:N:0:ACATCGT+AACACCG
ATCCTACGGGGGGCAGCAGTGAGGAATGTTGGACAATGGGTGCAAGCCTGATCCAGCCATCCCGCGTGCAGGACGACGGCCCTATGGGTTGTGAACTTCTTTTGTATAGGGATAAACCTTTCCACGTGTGGAAAGCTGAAGGTACTATACGAATAAGCACCGGATAACTCCGTGCCAGCAGCCGCGGTAATACGGAGGGTGCAAGCGTTATCAGGATTGATTGGGTTCAAAGGGTCCGTAGGCGGATCAGTAAGGCAGTGGGGAAATATAACAGAGTAACTGTGAAAATGCCATTGATACTGCAG
+
CACCCFGGGG@FCGGGDFGCCFF@DFG,<9ECFE,=?EEGGGGGGDGGGGGFFGGG8FGGEFGEEE:7+BDC7FC7CFGGGGE8FC?8@C>@+,@FFGFGGGGGGCFCDF@CCGGFFDFFCGGGFGFFFFDGGG>8FF@CFGGGGGFFGFGGFGFGG9,<BC=:??FGGGCE8*;C98>CE6CCEGCEEGG7<CEC>=EEECCF?5?E*::E+<8+<@*<C++;8CCFGFFFGC=C>EGGGEGGGG=C*<CF:?+*9C*75/87<=**0+20::2*+::4*9B>>EF**9>)94@<GFA=:6AF@
@M02526:338:000000000-J69W4:1:2107:12529:18305 1:N:0:ACATCGT+AACACCG
TCCCTACGGGAGGCAGCAGTGGGGAATTTTGGACAATGGGCGCAAGCCTGATCCAGCAATGCCGCGTGCAGGATGAAGGCCTTCGGGTTGTAAACTGCTTTTGTACGGAACGAAAAGCCTTCTTCGAATAAAGGGAGGTGATGACGGTACCGTAAGAATAAGCCCCGGCTAACTACGTGCCAGCAGCCGCGGTAATACGTAGGGTGCAAGCGTTAATCGGAATTACTGGGCGGAAAGCGTGCGCAGGCGGTTTTGTAAGACAGAGGTGAAATCCCCGGGCTCAACCTGGGAACTGACTTTGGGAC
+
BCCCCC@FGEEGCFEGCCF@EGGCFB@FGFF@EFG@CFGCCCFGEEG@@AC<FC@FEGFAFGFCBECB6:CC:FCFAGGG8FDDFGGGCBCGGFGGGF,E@FEGGBFGGGGB:FGCFEFG,,:5EDGGGFGGGCF<CE:>F<?9=BBFGGCC=@+<3EFFFD=,4+5@<FGF,FG7FGG<F;C:2>3;F=E7=/CC:18?,2CE8=*BG+1;*=8:2?BCCCF+C:0:@CC=*/1CFFD8**1:CC=EE=**;*7EGGED76@5<F<**<DF767FE3DD3)=79;)47@57*96)0*.9C(27)
@M02526:338:000000000-J69W4:1:2107:8004:18549 1:N:0:ACATCGT+AACACCG
ACCTACGGGACGCAGCAGTGAGGAATATTGGACAATGGGTGAAAGCCTGATCCAGCCATCCCGCGTGAAGGATTAAGGACCTATGGTTTGTAAACTTCTTTTGTACAGGGATAAACCTACTCTCGTGAGGGTAGCTGAAGGTACTGTACGAATAAGCACCGGCTAACTCCGTGCCAGCAGCCGCGGTAATACGGAGGGTGCAAGCGTTATCCGGATTTATTGGGTTTAGAGGGTCCGTAGGCGGATCTATAAGTCAGTGGTGAAATCTCATAGCTTAACTATGAAACTGCCATTGATACTGTAGG
+
CCCCCGGGGGGGGGGGGGGGGGGGGGGGGGGGGGGGGGGGGGGGGGGGGGGGGGGGGGGGGGGGGGGG<FFGGGFGGGGGGGGGGGGGGGGGGGGGGGGGGGGGGGGGGGGGGGGGGGGGGGGGGGGGGGGGGGGGGGGGGGGGGGGGGGGGGGGGGGGGGGG8AFGGGGGGGGGGGGGGGGGGGGGGGGCFFGGGCEEGGGGGGGGGGGGGGGEEGGGGGGGGGGGGGGGGGGGGGGGEGFGGGGGGGGGGGGGGGGGGGDFGFGFGFGG@FGGGGGGFFFFGGGFGFFF6>F?AGFFFGB>BB
@M02526:338:000000000-J69W4:1:2107:15613:18886 1:N:0:ACATCGT+AACACCG
GAGATCCTACGGGACGCAGCAGATCGGAAGAGCACACGTCTGAACTCCAGTCACACATCGTATCTCGTATGCCGTCTTCTGCTTGAAAAAAAAAAATATTTCTCTACACCTCTAATTCTTTACCCACCCTGTATTTTTATTTCTACACTATCTCACCTCACATGTCTTCCCACCCAACCACCCAACAATTCTTTTTATTTTATTATCTATACTCTCACACTCCTCATTACAACCGCCCCACAACTATTCCCCATTCTCACCCCCATCCCCTTCTTTTCCACCCACTATCAACAACCCCCTACACC
+
CCCCCGGGGGGGGGGGGGGGGGGGGGGGGGGGGGGGGGFGGGGGGGGGGGGGGGGGGGGGCECFFFGG6CFFGGGGGGGGFGFGGGGGCEF:>448,,,,,,<,,5C,,4,,:B,55AC,,,5,85C++4,55C@F,<,C<,5,?<<,5,:CD,:,,>>,@,,,3,,3,7:@,F>++++8*****63,8,7539,93<,,,,,,,,6625,,,,,<BC7,42,,,,,,5?,,66**1*3/)***2+++2+0*0*++*++0**)).*)*.**)**20+**/*)055*)2*12)>).(*)()*(())
@M02526:338:000000000-J69W4:1:2107:24279:20210 1:N:0:ACAGCGT+AACACCG
CTACGCCTACGGGGCGCAGCAGTGGGGAATATTGCACAATGGGGGAAACCCTGATGCAGCGACGCCGCCTGAAGGAAGAAGTATCTCGGTATGTAAACTTCTATCAGCAGGGAAGATAATGACGGTACCTGACTAAGAAGCCCCGGCTAACTACGTGCCAGCAGCCGCGGTAATACGTAGGGGGCAAGCGTTATCCGGATTTACTGGGTGTAAAGGGAGCGTAGACGGACTGGCAAGGCTGATGTGAAAGGCATGGGCTCAACCTGTGGACTGCATTGGAAACTGTTAGTCTTGAGTGCCGGAGG
+
CCCCCCEDEGEGGGGCGGGGGGEFCFF7CCC<CDFGFGGAEFFGGCEEFEFEFGGGG9FF:FFE@FFF+BFFFDAFGGFFFFFFGG9E<FGGGGGDFA,CFFGGF9F@?,B>:DCGGGGGGGFEGGGGGGG,,,>FF<DE<>C@FGCFEFCEFCE>F7*FGGG,=>FGGD<*:C,,@,<F7C:*11<ACECE<<,:/8::;+3:,3<F;=8++<?7CEEGGEE8ECCGGE>88:@FF*C+**;CGGCC?@*CFGFCF5:5*?FD<0/*5C7*CD>*+9C4==4*:09>B4:=FFB0:=<67;BEE
@M02526:338:000000000-J69W4:1:2107:14571:22666 1:N:0:ACATCGT+AACACCG
CCCTACGGGAGGCAGCAGTGAGGAATATTGGTCAATGGGCGCAAGCCTGAACCAGCCAAGTCGCGTGAAGGACGACGGCCCTACGGGTTGTAAACTTCTTTTGTACAGGAATAAAGTGCCTTACGTGTAAGGTTTTGCATGTACTGTACGAATAAGCATCGGCTAACTCCGTGCCAGCAGCCGCGGTAATACGGAGGATGCAAGCGTTATCCGGATTTATTGGGTTTAAAGGGTGCGCAGGCGGGATGTTAAGTCGGCGGTGAAATTTTGCGGCTCAACCGTAAAAGTGCCTTCGAAACTGGCAA
+
CCCCCGGGGGGGGGGGGGGGGGGGGGFEFFFGGF<FFDGGGGGDGGGGGGGGFGFGFGGGFGGGGGGG,CCFFGEGEGGGGFCEGGGGEGGFGGGGGCFGGGGGGFFFGGGGGGFGGGFFGGGFFEEGGGFGFGGFGGGGGGG9DFGGGGDGFGGFGGDGGGG8@FFFGGGGGDCGFGGGGFGGGGGGFFGG<?FG*AFGGGE9*=;ECFCFGGGGGGFGG9CGEDGF?EGGGFGDCEGGGGGGGEEGGGGGGGGGGGDD3C@=@C@F?+075DDCGGG@B>>DFG4D48D?FFFFGEF4*51:F
@M02526:338:000000000-J69W4:1:2107:11648:23231 1:N:0:ACATCGT+AACACCG
AGTACCCCTACGGGAGGCAGCAGGGAAAGAGTGATTAGAAACCCTGGTAGTCCCAGATCGGAAGAGCACACGTCTGAACTCCAGTCACACATCGTATCTCGTATTCCGTCTTCTGCTTGAAAAAAAAATATACCTACTTTAATATACAATATGAATAATGACAGGGTAATTGCGTACCACTAGCCGCGTTAAGACGGAAGGTGTAGTCGTTATACGGCGTTATGAGGAGTAAGGACGACAGAAGATGAAGATTAAGTTTGGTGATACATGTAGAGGGTCAAAGCGTGAATTTCAACACTAATTGG
+
C9CCCGGFGGEGDG;F:FC-@FFFGFGG,@,EFDGGG@FFGFG;F8DFFGGG,@CFF9FF,B@+FFF@,6C+C7F,CFFAFG,,E<CFC<BF,,CF,9CF=FCF,CCEFD,=,,9,,5CAAA?8=F+44,,<,,,<,CF,,,,,8:5,,,8,,,:?,,,,:,7,++:<FF<,C+86+3,:,3@D:+++**3*,57CC58**4,,@,,,**11@,,2**4*1*325,5+*4+>2>+**//*/**30<:++++++0+0*++0*1)*0+***0*0>****1*)***2);)/)/*/0/*-*)))*.6@)
@M02526:338:000000000-J69W4:1:2108:19180:3777 1:N:0:ACATCGT+AACACCG
ACCTACGGGGGGCAGCAGTAGGGAATATTGGACAATGGGGGCAACCCTGATCCAGCAATGCCGCGTGAGTGATGAAGGCCTTAGGGTTGTAAAGCTCTTTTACCCGGGATGATAATGACAGTACCGGGAGAATAAGCTCCGGCTAACTCCGTGCCAGCAGCCGCGGTAATACGGAGGGAGCTAGCGTTGTTCGGAATTACTGGGCGTAAAGCGCGCGTAGGCGGCTATTTAAGTCAGAGGTGAAAGCCTGGAGCTCAACTCCAGAACTGCCTTTGAGACTGGATAGCTAGAATCCTGGAGAGGTG
+
CCCCCGGGGGGGGGGGGGGGGGGGGGFGGGGGGGGGGGGGGGGGGGGGGGGGGGGGGGGGGGGGGGGGGGGGGGGGGGGGGGGGGGGGGGGGGGGGGGGGGGGGGGGGGGGGGGGGGGGGGGGGGGGGGGGGGGGGGGGGGGGGGGGGGGGGGGGGGGGGGGG*:EGGGGGGGGGGGGGGGGGGGGGGGGGGGGGGFFGGGGGGGGGGGGGGGGGGGGGGGGGGGGGGGGGGGGGGGGGGGGGGGGGGGGGGGGG<9CFGGGFGFGFGGGGGGGGGGGGFFFFFGFFGFFGFGFFABFFF:GFG<
@M02526:338:000000000-J69W4:1:2108:23899:5079 1:N:0:ACATCGT+AACACCG
GAGCCTACGGGACGCAGCAGTGGGGAATTTTGGACAATGGGCGCAAGCCTGATCCAGCCATTCCGCGTGCAGGATGAAGGCCCTCGGGTTGTAAACTGCTTTTGTACGGAACGAAAAGCTTTGGGTTAATACCCTGAGGTGATGACGGTACCGTAAGAATAAGCACCGGCTAACTACGTGCCAGCAGCCGCGGTAATACGTAGGGTGCAAGCGTTAATCGGAATTACTGGGCGTAAAGCGTGCGCAGGCGGTTTTGTAAGACAGAGGTGAAATCCCCGGGCTCAACCTGGGAACTGCCTTTGTGA
+
CCCCCGGGGGGGGGGGGGGGGGGGGGGGGGGGGGGGGGGCGGGGGGGGGGGGGGGGGGGGGGGGGGGGGGGGGGGGGGGGGGGGGGGGGGGGGGGGGGGGGGGGGGGGGGGGGGGGGGGGGGGGGGGGGGGGGGGGGGGGGFFFGGGGGGGGGGGGGGGGGGG:@FGGGGGGGGGGGGGGGGGGGGGGGGGGGGGGGGGGGGGGGGGGGGGGGGGGGGGGGGGGGGGGGGGGGGGGFGGGGGGGGGGGGGGCEGGGGGGGGGFGFGFGGGGGGGGGGGGFFDFFGGFGFFGFGFGFFFFG>C<47
@M02526:338:000000000-J69W4:1:2108:4524:6208 1:N:0:ACATCGT+CACACCG
AAGGCCTACGGGGGGCAGCAGTGGGGAATTTTGGACAATGGGCGCAAGCCTGATCCAGCCATTCCGCGTGCAGGATGAAGGCCCTCGGGTTGTAAACTGCTTTTGTACGGAACGAAAAGCTTTGGGTTAATACCCTGAGGTGATGACGGTACCGTAAGAATAACCACCGGCTAACTACGTGCCAGCAGCCGCGGTAATACGTAGGGTGCAAGCGTTAATCGGAATTACTGGGCGTAAAGCGTGCGCAGGCGGTTTTGTAAGACAGAGGTGAAATCCCCGGGCTCAACCTGGGAACTGCCTTTGTT
+
<<<CCGGGGGDFGGDGGDGGGGGD9CCCGGGGGG8DGGGAFFFEGDDCGGGGGGGGGGGGFGGGGGDGEFGGGGGGGG<<<FFGGGEFEFEFGFFFFGGGGGGGGGCG@7FFGGDC@7:CFFG9FFFGC,?FGGGGGGGDFGCFFFFFFFCFGFGGCCCFCCG,<ACGE8EGDDFGGGEGCFGGGGCFGGGGG>ED>FFGFGE*;CFEEFG9@EEGEFGGG*:?EGGGG7ECF>EEEGCFGG5EGGG5EEEDEGGC*99**3977*?>CFF4?CGEGGD37BEFFCFGGF935(>49676<GFF*
@M02526:338:000000000-J69W4:1:2108:17826:7577 1:N:0:ACATCGT+AACACCG
GAGGCCTACGGGGGGCAGCAGTGGGGAATATTGGACAATGGGCGAAAGCCTGATCCAGCCATGCCGCGTGAGTGATGAAGGCCTTAGGGTTGTAAAGCTCTTTCAGTAGGGAAGATAATGACGGTACCTACAGAAGAAGCCCCGGCTAACTTCGTGCCAGCAGCCGCGGTAATACGAAGGGGGCTAGCGTTGTTCGGATTTACTGGGCGTAAAGCGCACGTAGGCGGTTTGTTAAGTCAGAGGTGAAATCCTGGAGCTCAACTCCAGAACTGCCTTTGATACTGGCAATCTCGAGTCCGGAAGGG
+
CC,8BFF<@CFEGGGGE7@9<FFGGGE7FGGDC@,FGFCFCG?@FECFGGGGGFGDBGF73?FF8>CGFG@F>FFE9F<BCECEFFA@FDF7>@FGFF9DFFGGFG;;FE:F::F;;FC99,>@F7FBF9FG8?AFFE8FBB7C77*C,<CFG7G>F<BBCCC<;CEGGGEC7@CFCCEEDEGGGFEGEGCEEGFG>5CC999CFGF>E88CFFFEGE=8:6CC?EG*2;CCGG?FGFGF?<CCFF?C9C?FFGC67C676C=CFC?DC<CGGF=GF=79*/97?FFE4:79C7C35=2C?33*1
@M02526:338:000000000-J69W4:1:2108:5407:11618 1:N:0:ACATCGT+AACACCG
ACGGATCCTACGGGAGGCAGCAGCCGCGGTAATACGTAGGGTGCAAGCGTTGTCCGGAATTATTGGGCGTAAAGAGCTTGTAGGTGGCTTGTCGCGTCTGCCGTGAAAACCCGGGGCTCAACCCCGGGCGTGCGGTGGGTACGGGCAGGCTGGAGTGTGGTAGGGGAGACTGGAACTCCTGGTGTAGCGGTGAAATGCGCAGATATCAGGAAGAACACCGATGGCGAAGGCAGGTCTCTGGGCCATTACTGACACTGAGAAGCGAAAGCATGGGGAGCGAACAAGATTAGAAACCCCTGTAGTCC
+
CCCCCGGGGGGGGGGGGGGGGGGGGGGGGGGGGGGGGGGGGGGGGGGGGGGGGGGGGGGGGGGGGGGGGGGGGGGGGGGGGGGGGGGGGGGGGGGGGGGGGGGGGGGGGGGGGGGGGGGGGGGGGGGGGGGGGGGGGGGGGGGGGGGGGGGGGGGGGGGGGGG+=FFGGGGGFFGGGGGGGGGGGGGGGGGGGGGGGGGGGGGGGGGGGGGGGGGGGGGGGGGGGGGGGGGGGGGGGGGGGGGGGGGGGGGGGGGGGGGGGFFGFGFGGGGGGGGGGGGFFEFFGGFFGFFFGFGFFFFGFGFGG
@M02526:338:000000000-J69W4:1:2108:5757:13934 1:N:0:ACATCGT+AACACCG
TAGCCTACGGGTCGCAGCAGGCTCTTCCGATTAGATACCCGGGTAGTCCAACTTCAGATCGGAAGAGCACACGTCTGAACTCCAGTCACACATCGTATCTCGTATGCCGTCTTCTGCTTGAAAAAAAAAACTATTATATTCATCGCCGTACTAATACTTGCCTGCCTCCGTGACTACCGGTCTGTTGCAACGATTATACGTATTTTTTTCCCTTTTTACTGTCTTATTTGTCTTAATACTTATATTTTTACTTTCTTTGTCTTACTTTGATCTTCCACTGTACACTTCCTCATTATCCTCTATAC
+
CCCCCGGGGGGGGGGGGGGGGGFFGGAEFGGGGGGGGGGFGGGBFEGGGGGGGGGGGGGGGGGGGGGGGFFGGGGGFGGGGGCAFGGGGGGGFGGF@C=FFGGGGGFFGFGFGGGGGGFFGGGEFGGDGG:,:,5,<,,,,58,,+++++++:33,@,:<<398,@,8@*5**6,7,@***5*??,7;,77**1@*,,6@4,,,,,6*3++,25229*+5+3+2?2+?+?+12+++5++5+03+30+3+*3++3+3:*+:*+***+****+*+2*<*:*)**1*+2*+06***)2)**.*6*)**
@M02526:338:000000000-J69W4:1:2108:5167:14506 1:N:0:ACATCGT+AACACCG
TTCGCCTACGGGACGCAGCAGTAAGGAATATTGGTCAATGGAGGGAACTCTGAACCAGCCATGCCGCGTGGAGGATGAAGGTCCTCTGGATTGTAAACTTCTTTTATCTGGGACGAAAAAAGGGAATTCTTTCTCGACTGACGGTACCAGATGAATAAGCACCGGCTAACTCCGTGCCAGCAGCCGCGGTAATACGGAGGGTGCAAGCGTTATCCGGATTTACTGGGTTTAAAGGGAGCGTAGGTGGGTTGGTAAGTCAGTGGTGAAATCTCCGAGCTTAACTTGGAAACTGCCGTTGATACTAT
+
@CCCCGCE@FGGGGGGGGFGGEFGFGFFGGFFGEE@@EFGGGFEGDGGFFGGGGGGGGGGGGGGCFGGGGGGFGGCFEDFGGG@?9FEGGFFEFCFGFCGFGGGGGGFGGGGGGGGEFEGGGGEGGGGGEDDEFEFGGGGCFGGGGGGGGGFGGGGGGGGGGG+@FDCCFCFFFDFCDFGFGGFFGGEG@@CCFB<EBCFECE7CGGDEECFF9CEEE8>FGFCFGG:**3AFC:E:E5CC=ED:EFGEDGGGGFFFFF7FFFFFGFGG7CGFDCEDDDBB4=BFGFCC?7FF:C?FFF*6?<FC
@M02526:338:000000000-J69W4:1:2108:8552:16682 1:N:0:ACATCGT+AACACCG
CATCCTACGGGGGGCAGCAGTGGGGAATTTTGGACAATGGGCGCAAGCCTGATCCAGCCATTCCGCGTGCAGGATGAAGGCCCTCGGGTTGTAAACTGCTTTTGTACGGAACGAAAAGCTTTGGGTTAATACCCTGAGGTGATGACGGTACCGTAAGAATAAGCACCGGCTAACTACGTGCCAGCAGCCGCGGTAATACGTAGGGTGCAAGCGTTAATCGGAATTACTGGGCGTAAAGCGTGCGCAGGCGGTTTTGTAAGACAGAGGTGAAATCCCCGGGCTCAACCTGGGAACTGCCTTTGTGA
+
CCCCCGGGGGGGGGGGGGGGGGGGGGGFGGGGGGGGGGGGGGGGGGGGGGGGGGGGGGGGGGGGGGGGGGGGGGGGGGGGGGGGGGGGGGGGGGGGGGGGGGGGGGGGGGGGGGGGGGGGGGGGGGGGGGGFGGGFFGGGGGGGGGGGGGGGGGGGGGGGGGF,<FFGGGGGGGGGGGGGGGGGGGGGGGGGGGGGGGGGGGGGGGGGGGGGGEGEGGGGGGGGGGGGGGGGGGGGFGGGGGGGGGGGGGG:EEFGGGGGGGFGFGFGFGGGGGGFGDGFD>FFGGFCF?CFGFGFFFFFFFAG>
@M02526:338:000000000-J69W4:1:2108:22180:17644 1:N:0:ACATCGT+AACACCG
TCTCCTACGGGGGGCAGCAGTGAGGAATATTGGTCAATGGGCGCAAGCCTGAACCAGCCAAGTCGCGTGAAGGACGACGGCCCTACGGGTTGTAAACTTCTTTTGTACAGGAATAAAGTGCCTTACGTGTAAGGTTTTGCATGTACTGTACGAATAAGCATCGGCTAACTCCGTGCCAGCAGCCGCAGTAATACGGAGGATGCAAGCGTTATCCGGATTTATTGGGTTTAAAGGGTGCGCAGGCGGGATGTTAAGTCGGCGGTGAAATTTTGCGGCTCAACCGTAAAAGTGCCTTCGAAACTGGC
+
CCCCCGGGGGGGGGGGGGGGGGGGGGGGGGGGGGGGGGGGGGGGGGGGGGGGGGGGGGGGGGGGGGGGGGGGGGGGGGGGGGGGFGGGGGGGGGGGGGGGGGGGGGGGGGGGGGGGFFGGGGGGGGGGGGGGGGGGGGGGGGGGGGGGGGGGGGGGGGGGCGG;:CEGGGGGGGGGGGGGGGGGGG*:EFEGGFFGGEGEGGGGGGGEGGEGGGGGCEGCFGGGGGGEGF@<CCGGGGGDEEGGGGD==EFGFFGGGGGGDGEGFGFGGGGGGDGGDGFFFFEFGGFGGFF=FFGFFFFG>FAF>
@M02526:338:000000000-J69W4:1:2108:19347:19060 1:N:0:ACATCGT+AACACCG
GTTAAGCCTACGGGAGGCAGCAGGCTCTTCCGATTAGATACCCCAGTAGTCCGAGCTAGATCGGAAGAGCACACGTCTGAACTCCAGTCACACATCGTATCTCGTATGCCGTCTTCTGCTTGAAAAAAAAAATTATTATAACAACATAAAACTTTCAACAACGGATCTCTTGGCTATCGCATCGATGCAGAACGCAGCAAACAGATCGGCAGATCACACGTCTGAACTCCATTCACCCTTGAGCTACCGTATGCCGTCTTCTTCTTCGAAAACTACACTACGCACTGCGCAACCAACCTCTATAA
+
CCCCCGGFFGFG;FFEGGGGGFFGGCFGGGFG;FC;ECE<DFFGGBFFGFFFFEGGEGGFGGGEGGECGGGFFGDE@F@CEEFGGFDGFCF,CFFG:CE8=CCEFCF=EDC=FDFFGGC?AAAFG9AF:>7=,:C<8F<FGGGF,<,FF,,CB<=FF,B3B<>:C7FGG93,8@,@>,3>*@**7,7*2,,>,4>C88,4,6C,,4B****11+?:A9CEC*4*++59<+2+?BCF+=FC6++++0+**2/C*+3**/:CF+/:7C**/**9***+***))0).*))+*(/7/(*(.)(*)0)0*
@M02526:338:000000000-J69W4:1:2108:15374:20883 1:N:0:ACATCGT+AACACCG
GTCACCTACGGGGGGCAGCAGTGAGGAATATTGGTCAATGGGCGCAAGCCTGAACCAGCCAAGTCGCGTGAAGGACGACGGCCCTACGGGTTGTAAACTTCTTTTGTACAGGAATAAAGTGCCTTACGTGTAAGGTTTTGCATGTACTGTACGAATAAGCATCGGCTAACTCCGTGCCAGCAGCCGCGGTAATACGGAGGATGCAAGCGTTATCCGGATTTATTGGGTTTAAAGGGTGCGCAGGCGGGATGTTAAGTCGGCGGTGAAATTTTGCGGCTCAACCGTAAAAGTTCCTTCGAAACTGG
+
CCCCCGGGGGGGGGGGE7FFGGGGGGFGGGGGGGGGGGGGGGGGGGGGGGGFGGGGGGGGGGGGGGGGGGGGGGGGGGGGGGGGGGGGGGGGGGGFFGGGGGFGGFGGGGGGGGGGGGGGGGGGGGGGGGGGGGFGGGGDFGGGGGGGGDGGGGFFGGGGGGG;8EGGGGGGGGGGGGGGGFGGGGGGDGGGGGGGGG5?CGGGGGGGGEC>FFFGGCEGGGGGGGGGDGGFGGGGGCCEEEGDGGGGGCGGGG7<:C=DDGFGFGFFFFEFEFGDDDC6F:>BCC>CC)>*:4C:F>0D?GFD7
@M02526:338:000000000-J69W4:1:2108:23996:22160 1:N:0:ACATCGT+AACACCG
GACGCGCCTACGGGAGGCAGCAGTAAGGAATATTGGTCAATGGGCGGAAGCCTGAACCAGCCATGCCGCGTGCAGGATGACTGCCCTATGGGTTGTAAACTGCTTTTGTCCAGGAATAAACCTAGATACGAGTATTTAGCTGAATGTACTGGAAGAATAAGGATCGGCTAACTCCGTGCCAGCAGCTGCGGTAATACGGAGGATCCGAGCGTTATCCGGATTTATTGGGTTTAAAGGGTGCGTAGGCGGCCTGTTAAGTCAGGGGTGAAATACGGTGGCTCAACCATCGCAGTGCCTTTGATACT
+
CCCCCGGGGGGGGGGEGDGGGGGGGGGGGGGGGGGGFGGGGGGGGGGGGGGGGGGGGGGGGGGGGGGGGGGGGGGGGGGGGGGGGGGGGGGGGGGGGGCFGEFFFGGGGGGGGGGGGGGGGGGGGGGGGGGGGGGGGGGGGGGGGGGGGGGGGGGGGGGGGGG3@@GEFGGGGGGGGGGGGGGGGGGFFGGGGGGGGGGFGG<@FGGG8EGGGDGFGGGGCEGGGGGGG8CEGGGGDGGGGGGGGGFGGGGGGGGGGGCFFF?FFEBCFCFGFCDECDCF)99<CGFFGFG:DBGFF6<F2FAC:
@M02526:338:000000000-J69W4:1:2109:17648:2260 1:N:0:ACATCGT+AACACCG
CGTGCCCCTACGGGACGCAGCAGTGGGGAATTTTGGACAATGGGCGCAAGCCTGATCCAGCCATTCCGCGTGCAGGATGAAGGCCCTCGGGTTGTAAACTGCTTTTGTACGGAACGAAAAGCTTTGGGTTAATACCCTGAGGTGATGACGGTACCGTAAGAATAAGCACCGGCTAACTACGTGCCAGCAGCCGCGGTAATACGTAGGGTGCAAGCGTTAATCGGAATTACTGGGCGTAAAGCGTGCGCAGGCGGTTTTGTAAGACAGAGGTGAAATCCCCGGGGTCAACCTGGGAACTGCCTTTG
+
CCCCCGGGGGGGGGGGGGGGGGGGGGGGGGGGGGGGGGGGGGGGGGGGGGGGGGGGGGGGGGGGGGGGGGGGGGGGGGGGGGGGGGGGGGGGGEGGGGGGGGGGGGGGGGGGGGGGGGGEF@CFGFGGGGGGFGGGGGGGGGGGGGGGGGGGGGGGGGCFGGGFGFGGGGCGDGGGGGGGGGGGGGGGGGGGGGGGGGGGGGGCGGGGCCCGGFCGGDGGFGGGGGFGGGGGG>5C8EEGGFGGDEG<EGGGGGE):**.<0=>??:<<5*9CGFCFFG).7<)11<DF>F>*376:@@F1<40+
@M02526:338:000000000-J69W4:1:2109:20327:2881 1:N:0:ACATCGT+AACACCG
CACCTACGGGGGGCAGCAGTGAGGAATCTTCCACAATGGGCGAAAGCCTGATGGAGCAACGCCGCGTGCAGGATGAAGGCCTTCGGGTTGTAAACTGCTTTTATGAGTGAAGAATATGACGGTAACTCATGAATAAGCACCGGCTAACTACGTGCCAGCAGCCGCGGTCATACGTAGGGTGCAAGCATTATCCGGAGTGACTGGGCGTAAAGAGTTGCGTAGGCGGTTATATAAGCGAATAGTGAAATCTGGGGGCTCAACCTTACAGACTATTGTTCGAACTGTATAACTCGAGAATGGTAGAG
+
CCCCCGGGGGGGGGGGGGGGGGGGGGGGGGGGGGGGGGGGGGGGGGGGGGGGGGGGGGGGGGGGGGGGGGGGGGGGGGGGGGGGGGGGGGGGGGGGGGGFGGGGGFGGGGGGGGGGGGGGGGGGGGGGGGGGGGGGGGGGGGGGGGGGGGGGGGGGGGGGGGGGGGGEGGGGGGCCFGGGGGGGGGGGGGGGGGGGGGGGGFGGGGGCGGGGGGGGGGGGGGGGGGGEECFGGGGGGGGGFGCFGGCCFC9FGGEGDGG?FCFGFGFGGGCFDFFGGGGF@FFFFD?FFFFFGF>C:7FF9C<??
@M02526:338:000000000-J69W4:1:2109:11535:3861 1:N:0:ACATCGT+AACACCG
ATCCTACGGGAGGCAGCAGTAAGGAATATTGGTCAATGGACGCAAGTCTGAACCAGCCATGCCGCGTGGAGGATGAAGGTCCTCTGGATTGTAAACTTCTTTTATCTGGGACGAAACACTCCTTTTCTAAGGGGCCTGACGGTACCAGATGAATAAGCACCGGCTAACTCCGTGCCAGCAGCCGCGGTAATACGGAGGGTGCAAGCGTTATCCGGATTCACTGGGTTTAAAGGGTGCGTAGGTGGGTATGTAAGTCAGAGGTGAAATCCCCGAGCTTAACTTGGGAACTGCCTTTGATACTATAT
+
BCCCCFGGEE@FGGGGGDGGEFGGGGGGGGGCFFFFGGGGGGGGEGGGGCEFGGGFGGGGGGGGGGEFGCEGFFGGGGGGCEFGGFEFEGGGGFECGGGFGGGEFFGGFFFGGGGGGGGGGGGGGGGGGGG8EFDGGGDFGGGGEFCFFGGGGGGGGGGGGGGGC7FFGFGGGGGGGGGGGGGGGGGGGGGGGGGGGGDE>>FEFGGEGGFGGGGFGGFGGFGGGGGGGDEGGGGGGGGGGGGGGGGFGGGGFFGGGF745CFGFGFF7CFCG=@CGGGFFF8FAC?C?6=5CFFF2FFFD7<00
@M02526:338:000000000-J69W4:1:2109:10670:5918 1:N:0:ACATCGT+AACACCG
GGAGCCTACGGGAGGCAGCAGTGGGGAATATTGGACAATGGGGGCAACCCTGATCCAGCCATGCCGCGTGAGTGATGAAGGCCCTAGGGTTGTAAAGCTCTTTTGTGTGGGAAGATAATGACGGTACCGCAAGAATAAGCCCCGGCTAACTTCGTGCCAGCAGCCGCGGTAATACGAAGGGGGCTAGCGTTGCTCGGAATCACTGGGCGTAAAGGGTGCGTAGGCGGGTCTTTAAGTCAGAGGTGAAATCCTGGAGCTCAACTCCAGAACTGCCTTTGATACTGAGGATCTTGAGTTCGGGAGAG
+
CCCCCGGGGGGGGGGGGGGGGGGGGGGGGGGGGGGGFGGGGGGGGGGGFGGGGGGGGGGGGGGGGGGGGGGGFFGGGGGGGG8FDGGGGFGGGGGGFGGGGGFGGEFFFGGGGGGGGGGGGGGGGGGGGGGGGGGGGGGGGGGGGGGGCGGGGGGGGGGGGGGGFGGGGGGGGGGGGFGEGGGGGGGGGGGGGGGGGGGGGGGGGGGGGGGGGGGGGGGGEGEDFGGGGGGGGGGGGCFGGGGGGGFFCCFGGGGGGGG<GGFGFG?FGGFFGGFGGGFFFFFFCGFFFFFFGFFGFFFB>C>7C
@M02526:338:000000000-J69W4:1:2109:7453:5986 1:N:0:ACATCGT+AACACCG
ACTCCTACGGGACGCAGCAGATCGGAAGAGCACATGTCTGAACTCCAGTCACACATCGTAACTCGTATACCGTCTTGTTTTTGTAAAAAAAAACTCTTTTAGCAAGGTACCTTTTTGCCGTTACCTCACTGGAAACCACAGGCCGATTACGTGCAAGCACCCGCGTTTAAACTCCAGTCCCTCTCGATATCTCGAATTCCGTCTTCTACCTGCAAAGCAATCGGTCCGCCCAGTTGGGCGTCACATCTATGTACTCACACCACACATTGCTTGCAACACTTCTCGCCTTCAGTCTCTGAGCACTT
+
CCCCC<96@FGGEG7FEGGCCAFDB,6+;F<FFE,C<,FE@C<FE<CF<FGEE<,C,6:,,8,C:F,C,,,6:@,,,:,66C+,9E?<F6:FG7:,5?,?,,,,E,B,E,,,5,,54B?+8++8:?C8,,,,,4,,,:BBC,++++6++:+,6B+:8+,3,C++5****7@9;,,,6F,,>,,,5*,,,*7,@,,,?;>C,6,6C@,,64,,38+,+*50+54*43****3**3+++*/*2/**3+0*3:+23:0*<*+,**)*,2)22*C7*:*06*1?*/*1**)*0***277*.*1@3:(2+
@M02526:338:000000000-J69W4:1:2109:23893:6938 1:N:0:ACATCGT+AACACCG
GTACCTACGGGAGGCAGCAGTGGGGAATATTGGACAATGGGGGAAACCCTGATCCAGCGACGCCGCGTGAGTGAAGAAGTATTTCGGTATGTAAAGCTCTATCAGCAGGGAAGAAAATGACGGTACCTGACTAAGAAGCCCCGGCTAACTACGTGCCAGCAGCCGCGGTAATACGTAGGGGGCAAGCGTTATCCGGATTTACTGGGTGTAAAGGGAGCGTAGACGGCGAAGCAAGTCTGGAGTGAAAGCCCGGGGCTCAACCCCGGGACTGCTTTAGAAACTGTTTTGCTAGAGTGCAGGAGAGG
+
CCCCCGGGGGGGGGGGGGGGGGGGGGGGGGGGGGGGGGGGGGGGGGGGGGGGGGGGGGGGGGGGGGGGGGGGGGGGGGGGGGGGGGGGGGGGGGGGGGGGGGGGGGGGGGGGGGGGGGGGGGGGGGGGGGGGGGGGGGGGGGGGGGGGGGGGGGGGGGGGGGGGGGGGGGGGGGGGGGGGGGGGGGGGGGGGGGGGCGGGGGGGGGGGGGGGGGGGGGGGGGGGGGGGGGGGGGGGGGGGGGGGGGGGGGGGGGGGEFG>CFDD;E>GGFGGGGFGGFGFFFFF7CFFFFFFGFFCAFFF?GFGG
@M02526:338:000000000-J69W4:1:2109:25044:7486 1:N:0:ACATCGT+AACACCG
CGACCCTACGGGAGGCAGCAGTGGGGAATTTTGGACAATGGGCGCAAGCCTGATCCAGCCATTCCGCGTGCAGGATGAAGGCCCTCGGGTTGTAAACTGCTTTTGTACGGAACGAAAAGCTTTGGGTTAACACCCTGAGGTGATGACGGTACCGTAAGAATAAGCACCGGCTAACTACGTGCCAGCAGCCGCGGTAATACGTAGGGTGCAAGCGTTAATCGGAATTACTGGGCGTAAAGCGTGCGCAGGCGGTTTTGTAAGACAGAGGTGAAATCCCCGGGCTCAACCTGGGAACTGCCTTTGTG
+
CCCCCGEGFEGGEFGGG@F-;ECFGD,@<E6EAF@F9C@6EFFGGDGEGGGGFFFEFEGFGFG,CE@CCFDGGFGCFDG9FE,FFFFEFEFE+CFFGG9GAF9EFEDCDGGGEGEFGCGGDFCAFGG@EFFGGGGGG8FEFGGGG9DFGGFGGGFFGGGGGGCFEGFGCG@B<<FGEG*>EGFGFFGGGGGGGECCEGGCFEC78FCFGGCGGGGDGGDCE@>ECFFGFCFGFG7CEG?F5:C5CGED**>7:7CC6DG<FGFD06.19<7CCGF+9C5>>5)8?=?C?)..9<7D)=)6<F2<*
@M02526:338:000000000-J69W4:1:2109:22468:8879 1:N:0:ACATCGT+AACACCG
TTGTTCCTACGGGACGCAGCAGTGGGGAATATTGGACAATGGGGGCAACCCTGATCCAGCCATGCCGCGTGAGTGATGAAGGCCTTAGGGTTGTAAAGCTCTTTCACCGGTGAAGATAATGACGGTAACCGGAGAAGAAGCCCCGGCTAACTTCGTGCCAGCAGCCGCGGTAATACGAAGGGGGCTAGCGTTGTTCGGAATTACTGGGCGTAAAGCGCACGTAGGCTGATATTTAAGTCAGGGGTGAAATCCCGGGGCTCAACCCCGGAACTGCCTTTGATACTGGGTATCTTGAGTATGGAAGA
+
CCCCCGGGGGGGGGGGGGGGGGGGGGGGGGGGGGGGGGGGGGGGGGGGGGGGGGGGGGGGGGGGGGGGGGGGGGGGGGGGGGGGGGGGGGGGGGGGGGGGGGGGGGGGGGGGGGGGGGGGGGGGGGGGGGGGGGGGGGGGGGGGGGGGGGGGGGGGGGGGGFGGGGGGGGGGGGGGGGGGGGGGGGGGGGGGGGGGGGGGGGGGGGGGGGEGGGGGGGGGGGGGGGGGGGGFGGGGGGGGGGGGGGGGGGGGGGGGGGGFGGFGFG>DGGGGGGFGGGGFFBFFGGFGFFFFGFFGFFFFFFFG6
@M02526:338:000000000-J69W4:1:2109:17591:9423 1:N:0:ACATCGT+AACACCG
ATCTGCCTACGGGACGCAGCAGATCGGAAGAGCCCACGTCTGAACTCCAGTCACACCTCCTATGCCGTATGCCGTCTTCTCTTCGAAAAATAAAATACTGTTGTCAAAGAAGATAATGACGTTACGTAACAAGGATGTCACTGCCAACATCATACCAGCAGGCCCCGTCTAACTTCGGTCCCACGCCCTCTCCAAAATTACTGGGTGTAACGTGAGCGCACGCTATTAGACAAGTTGGAAATGAAATCCATCGTCTCAACCTATTCACTAATGTCACCACTCTATCTCTTGAGTAGTCCTGAGAA
+
ACC8,,E@CEGEG;7CFGGCEGCE9,,,6+,,-,6C6C:CEFGGC,CF6F,6,CFA,:,,6,,,,6+,6C@,::@+,9<E,,C6F,C,+6,CFGF<CFGAFF<FE9,CFDGCC,AE,@,B+4+,++,:?F<5,,,,B,,8A,B,,,8A+,:,,,:B55A@<++6+3@FC6@,>,,,38+@+,:3+>4**374@,,33,,6?FGFGCE*222>>C,*4*BE1:7***+?<+A+**25+>C+50<+113;8+1+*/1>**3(=+/2)+.0:**0*+1+**28F)1*+28*7**9*1*0.*1*.<:++
@M02526:338:000000000-J69W4:1:2109:2955:10179 1:N:0:ACATCGT+AACACCG
TTCCCTACGGGAGGCAGCAGTGGGGAATTTTGGACAATGGGGGCAACCCTGATCCAGCCATCCCGCGTGTGCGATGAAGGCCTTCGGGTTGTAAAGCACTTTTGGCAGGAAAGAAACGGCTCTGGCTAATACCTGGGGCAACTGACGGTACCTGCAGAATAAGCACCGGCTAACTACGTGCCAGCAGCCGCGGTAATACGTAGGGTGCGAGCGTTAATCGGAATTACTGGGCGTAAAGCGTGCGCAGGCGGTTCGGAAAGAAAGATGTGAAATCCCAGGGCTTAACCTTGGAACGGCATTTTTAA
+
CCCCCGGGGGGGGGGGGGGGFGGGGGGGGGGFGGGGGGGGGGGGGGGGGGGGGGGGGGGGGGGGGGGGGGGGGGGGGGGGGGGGGGGGGDGFEGGGFGGGGGGGGFGGGGGGGGGGGGGGDGGGGGGGGGGGGGGGGGGGGGGGGGGGGGEGGGGGGGGGGGGGGGGGGGGGGGCGGGGGGGGGGGGGGGGGGGGGGGGGGGGGGGGGGGG:EEGGGGGGGGEGGGGGGGGGGGGGGGFEEGGGGGGGGGGGGGGGG388:=FGFF<DGGFGGGFGGGFFFFFFGGFGFFFFGFFGFFFFFGAF7
@M02526:338:000000000-J69W4:1:2109:18826:10505 1:N:0:ACATCGT+AACACCG
GCAAGCCTACGGGGCGCAGCAGTGAGGAATATTGGACAATGGGTGAAAGCCTGATCCAGCCATCCCGCGTGAAGGATTAAGGACCTATGGTTTGTAAACTTCTTTTGTACAGGGATAAACCTACTCTCGTGAGGGTAGCTGAAGGTACTGTACGAATAAGCACCGGCTAACTCCGTGCCAGCAGCCGCGGTAATACGGAGGGTGCAAGCGTTATCCGGATTTATTGGGTTTAAAGGGTCCGTAGGCGGATCTATAAGTCAGTGGTGAAATCTCATAGCTTAACTATGAAACTGCCATTGATACTG
+
CCCCCGGGGGGGGGGGGGGGGGGGGGGGGGGGGGGGGGGGGGGFGGGGGGGGGGGGGGGGGGGGGGGGGGGGGGGGGGGGGGGGGGGGGGGGGGGGGGGGGGGGGGGGGGGGGGGGGGGGGGGGGGGGGGGGGGGGGGGGGGGGGGGGGGGGGGGGGGGGGGGGGGGGGGGGGGGGGGGGGGGGGGGGGGGGGGGGGGGGGGGGGGGGGGGGGGGGGGGGGGGGGGGGGGGGGGGGGGGGGGGGGGGGGGGGGGGGGGGFGGFGDCAFFGGFGGFGGFDFFFFFGGFGFFFFGFFGFFFFFGDG?
@M02526:338:000000000-J69W4:1:2109:11056:11315 1:N:0:ACATCGT+AACACCG
ACCCTACGGGACGCAGCAGTAAGGAATATTGGTCAATGGAGGGAACTCTGAACCAGCCATGCCGCGTGGAGGATGAAGGTCCTCTGGATTGTAAACTTCTTTTATCTGGGACGAAAAAAGGGAATTCTTTCTCGACTGACGGTACCAGATGAATAAGCACCGGCTAACTCCGTGCCAGCAGCCGCGGTAATACGGAGGGTGCAAGCGTTATCCGGATTTACTGGGTTTAAAGGGAGCGTAGGTGGGTTGGTAAGTCAGTGGTGAAATCTCCGAGCTTAACTTGGAAACTGCCGTTGATACTATCG
+
CCCCCGGGGGGGGGGGGGGGGGGGGGGGGGGGFGGGGGGGGGGGGGGGGGGGGGGGGGGGGGGGGGGGGGGGGGGGGGGGGGGGGGGGGGGGFGGGGGGGGGGGGGGGGGGGGGGGGGGGGGGGGGGGGGGGGGGGGGGGGGGGGGGGGGGGGGGGGGGGGGGGGGGGGGGGGGGGGGGGGGGGGGGGGGGGGGFFGGGGGGGGGGGGGGGGGGGGGGGGGGGGGGGGFFGGGGGGGGGGGGGGGGGGGGGGGGGGGGGFGGFGBGFGGGGGGGFGGGGFFFFFGGFGFFFFGFFGFFFFFGFG=
@M02526:338:000000000-J69W4:1:2109:5198:12931 1:N:0:ACATCGT+AACACCG
CTGGTGCCTACGGGGCGCAGCAGTGGGGAATCTTGCGCAATGGGCGAAAGCCTGACGCAGCCATGCCGCGTGAATGATGAAGGTCTTAGGATTGTAAAATTCTTTCACCGGGGACGATAATGACGGTACCCGGAGAAGAAGCCCCGGCTAACTTCGTGCCAGCAGCCGCGGTAATACGAAGGGGGCTAGCGTTGCTCGGAATTACTGGGCGTAAAGGGCGCGTAGGCGGACAGTTTAGTCAGAGGTGAAAGCCCAGGGCTCAACCTTGGAATTGCCTTTGATACTGGCTGTCTTGAGTACGGGAG
+
CCC<AEFGGGGCEFFGGGGGDFGFGEDEGCGGFGCEFDGEEGGFEGGGDFGGGFGFGGGCEFGFGGGGGGGFGGGGGGGE??FFFG9EECBFGGFFFFEEFBFGG9FGFGGGGCGGGGGGGGGGGDGGGG9FF:CEF:FFG8>:CCFCGGGGGCEEFGCGGGGGGGGGGED<FCDGGGD:@FF<EEEFFGDGGGCFFGGGGF6CFG@FG>C>CGGGGGGGEGGGEGCEGEGGGC?EGCC9@FCGGGGFDCC6=GGF=C5:7E49<08FGFF><CBEGGG6?FFFF:?7@EFFGF?C:F=??D>E=
@M02526:338:000000000-J69W4:1:2109:12904:13598 1:N:0:ACATCGT+GACACCG
TGGCCTACGGGAGGCAGCAGTGGGGAATATTGGACAATGGGCGCAAGCCTGATCCAGCCATACCGCGTGGGTGAAGAAGGCCTTCGGGTTGTAAAGCCCTTTTGTTGGGAAAGAAAAGCAGTCGGTTAATACCCGATTGTTCTGACGGTACCCAAAGAATAAGCACCGGCTAACTTCGTGCCAGCAGCCGCGGTAATACGAAGGGTGCAAGCGTTACTCGGAATTACTGGGCGTAAAGCGTGCGTAGGTGGTTGATTAAGTCTGTCGTGAAAGCCCTGGGCTCAACCTGGGAATTGCGATGGAAA
+
CCCCCGGGGGGGGGGGGGGGGGGGGGGGGGGGGGGGGGGGGGGGGGGGGGGGGGGGGGGGGGGGGGGGGGGGGGGGGGGGGGGGGGGGGGGGGGGGGGGGGGGGGGGGGGGGGGGGGGGGGFGGGGGGGGGGGGGGGGGGGGGGGGGGGGGGGGGGGGGGGGGGGGGGGGGGGGGGGGGGGGGGGGGGGGGGGGGGFGGGGGGGGGGGGGGGGGGGEGGGGGGGGGGGGGGGGGGGGGGGEGGGCEGGGGFGGGGGGGGFGGFGFF?GGGGGGGFGGGFFFF:FGGFGFFFFGFF44@EFFE?FG
@M02526:338:000000000-J69W4:1:2109:6248:15292 1:N:0:ACATCGT+AACACCG
GTCCTACGGGAGGCAGCAGTGAGGAATATTGGACAATGGGTGCAAGCCTGATCCAGCCATCCCGCGTGAAGGACGACGGCCCTATGGGTTGTAAACTTCTTTTGTATAGGGATAAACCTTTCCACGTGTGGAAAGCTGAAGGTACTATACGAATAAGCACCGGCTAACTCCGTGCCAGCAGCCGCGGTAATACGGAGGGTGCAAGCGTTATCCGGATTTATTGGGTTTAAAGGGTCCGTAGGCGGATCTGTAAGTCAGTGGTGAAATCTCACAGCTTAACTGTGAAACTGCCATTGATACTGCAG
+
<CCCCGGGGGGGGGGGGGGGGGGGGGGGGGGGGGGGGGGGGGGGGGGGGGGGGGGGGGGGGGGGGGGGGGGGGGGGGGGGGGGFGGGGGGGGGGGGGGGGGGGGGGGGGGGGGGGGGGGGGGGGGGGGGGGGGGGGGGGGGGGGGGGGGGGFGGGGFGGGGGGGGGGGGGGGGGGGGGGGGGGGGGGGGGGGGGGGDGGGGGGGGGGGGGGGGGGFCCFFGGGGGGGGGGGGGGGGGGGGGGGGECEC@7CFGGGGGGG<6EFGF@<CFC>FGGFGGGFF??FFGCFGFFFFGFF>>F?*<9<??
@M02526:338:000000000-J69W4:1:2109:24794:16820 1:N:0:ACATCGT+AACACCG
AGTGGGCCTACGGGGGGCAGCAGCGAGGAATATTGGTCAATGGAGGCAACTCTGAACCAGCCATGCCGCGTGCAGGATGACGGTCCTATGGATTGTAAACTGCTTTTATACGGGAAGAAAAAGAGTTACGTGTAACTTATTGACGGTACCGTAAGAATAAGGATCGGCTAACTCCGTGCCAGCAGCCGCGGTAATACGGAGGATCCAAGCGTTATCCGGAATCATTGGGTTTAAAGGGTCCGTAGGCGGTCTTATAAGTCAGTGGTGAAAGTTTTTAGCTTATCTAAAAAATTGCCATTGATACT
+
BCCC8FGGCGGEGGGGGGEGGGGGDGEGGF?FGG,BEDFFFGFGFGGGFEGFFGGGGGFFGFDCGFFGGGD7@FGFFF@<<CEFC:FFGGGGFCFGGA;AFGGCGGGGGGGGGG::FEFGGGDEGFFGGGGGGGGCFCFGGGFG**<BFGGGGGGGGGGGGDGCGGECFGGFCF@EGGGGDGGFC88EEEDGGGDGGGECEGGGFGGFFG>ECGGGGDGCEGGGG7:FFECCGGGGGE:?AC79EGFDGCEGGFGDEF94F:FF?G1FG=CF:+=FC<79=FF6ECFFFFFF49*:AF?F<+2:<
@M02526:338:000000000-J69W4:1:2109:14188:17168 1:N:0:ACATCGT+AACACCG
CCATCCTACGGGGCGCAGCAGTGGGGAATATTGGACAATGGGCGAAAGCCTGATCCAGCCATGCCGCGTGAGTGATGAAGGCCTTAGGGTTGTAAAGCTCTTTCAGTAGGGAAGATAATGACGGTACCTACAGAAGAAGCCCCGGCTAACTTCGTGCCAGCAGCCGCGGTAATACGAAGGGGGCTAGCGTTGTTCGGATTTACTGGGCGTAAAGCGCACGTAGGCGGATTGTTAAGTCAGAGGTGAAATCCTGGAGCTCAACTCCAGAACTGCCTTTGATACTGGCAATCTCGAGTCCGGAAGAG
+
CCCCCGGGFFGGGGEGEGGGGGGGGGGGFGGGGGGGGGGFGGGGEEFFGGGFGGGGGGGGGGGGGGGGGGGFGGFGGGGGGGGGGFFGGGGGGGGGFGGGGGGGGGGGGGGGGGGGGGGGGGGGGGGGGGGGGFGGFGGGGGGGGGG@FDGCGGGGGGFGGGGGFCFGGGG*DFFC<CFDCFEGGFGGGGEGGGGGGGGGGCCGGGGFGGGGGGGGGGD5E?F;CCEEGGGGGGEGFFGGFGGGGF9FGFGGFFDCFCC<FFFG:C>:CGGG4E?GF=:@FFB*0>>D:@FFFF5*(@DB0:96C
@M02526:338:000000000-J69W4:1:2109:19306:17992 1:N:0:ACATCGT+AACACCG
GTCTGCCTACGGGGCGCAGCAGTAGGGAATATTGGTCAATGGGCGAGAGCCTGAACCAGCCATGCCGCGTGCGGGACGAAGGCCCTATGGGTCGTAAACCGCTTTTGTACGGGAACAACCGTGGCTACGCGTAGCCACCTGAGTGTACCGTAAGAATAAGGATCGGCTAACTCCGTGCCAGCAGCCGCGGTAATACGGAGGATCCGAGCGTTATCCGGAATTATTGGGTTTAAAGGGTGCGTAGGCGGCAGTTTAAGTCAGGGGTGAAATACATCGGCTCAACCGATGCAGTTCCTTTGATACTG
+
9CCCCGGGGGGGGDGGGGGGGGGFGGGGGGGGGGGGGGGGGGGGCFCGCGGGGGGGGGGGGGGGGGGGGGGGGGGGGGGGGGGGCGFFGFGGDEFGGFFG:FCFGGGFEFGGGGGCCCFGGC,CFGGGGGGGGDF@E,DFEFGBFGGGGECFG:<;FFCGGGFGCEGDBBFGG:CCFEGFGFFCF:CFEGGGEG7EGGGCEEEGGG8CGGG8>FGFG5*8:+<<CCFGAEEFGGGGGGC=E7EGECC7::C?CFEFGG@9:?FG2/3DCCD>C98C3D5@FFFFGGFD@FFF*09?AFB?2+4<<
@M02526:338:000000000-J69W4:1:2109:21461:18185 1:N:0:ACATCGT+AACACCG
AAGAAACCTACGGGGCGCAGCAGATCGGAAGAGCACACGTCTGAACTCCAGTCACACATCGTATCTCGTATGCCGTCTTCTGCTTGAAAAAAAAAAAATTTAAGATTACACCCAGCCCATATGCCTACCACACATTCCGATGCAAAATACAACCCAAACACCACACTAATCCACCATTGCCTATCTCTCCCCTCCTACCACTTATATAATCTTTTCTGATTGTTACCTTTCATCCAACTATCCCCTCCGTTCATTCAACTCTCTCATCACCTATCCTACCTCGCCCCTCTAACTCACCTATACAT
+
CCCCCGGGGGGGGGGFGFGGGGGGGGGGGGGGGGGGGGGGGGGGGGFGGGGGGGGGGGGGGFG6EFGGGGGGGGGFFFGGGGGGGGGGGGGGGGGGG+,,,,8:,,<,,,,,+:,,++33,,,,,3>,8:,<++:,><,3+3+,3,,,,@,,38@@*,*>>*3*,*>,,7,3,,,,3,,3?2,,,7@,,,6426*,,6++++,,+,+22+74<++<;++3+++223+5<?F7B+<8++*+++09/:8**;+0++2*+*0-<+)*)+)**022*+*+0**)*0))/*.1)09*****.)/))2)++
@M02526:338:000000000-J69W4:1:2109:8395:20264 1:N:0:ACATCGT+AACACCG
CGTCCCTACGGGAGGCAGCAGTGGGGAATTTTGGACAATGGGCGCAAGCCTGATCCAGCCATGCCGCGTGCAGGATGAAGGCCTTCGGGTTGTAAACTGCTTTTGTACGGAACGAAAAGCCTTCTTCTAATACAGGAGGGTCATGACGGTACCGTAAGAATAAGCACCGGCTAACTACGTGCCAGCAGCCGCGGTAATACGTAGGGTGCAAGCGTTAATCGGAATTACTGGGCGTAAAGCGTGCGCAGGCGGTGATGTAAGACAGTTGTGAAATCCCCGGGCTCAACCTGGGAACTGCATCTGTG
+
CCCCCGGGGFDFGGGGGGGGGGGGGGDGFGGGGGGGGGGGGGGGGGGGGGGGGGGGGGGGGFGGGGGGGGGGGGGGFFFFFGGGGGCEGGGGGGGGGGGGGGGGGGGGGGGGGGEGGGGGGGFFGFGGFGGGGGGFDGCGGGGGGGGGGGGGGGGGGGGGFFGCEGGGGGGGGFFFGFGGGGGGGFFFBEGGGGGCCFEFG?FFGGGGGFGGGGGGGGGGGGGGFGGGGGGGGDCEGGGGGGC5=E?DGEGGGG5CFC7:???F:FADFDGGGGFGGFG>BF:@GG?D4@>FGFF63F?*67)3+
@M02526:338:000000000-J69W4:1:2109:21364:21971 1:N:0:ACATCGT+AACACCG
ACACCTACGGGGGGCAGCAGTAAGGAATATTGGTCAATGGGCGGAAGCCTGAACCAGCCATGCCGCGTGCAGGATGACTGCCCTATGGGTTGTAAACTGCTTTTGTCCGGGAATAAACCTCTCTACGAGTAGAGAGCTGAATGTACCGGAAGAATAAGGATCGGCTAACTCCGTGCCAGCAGCCGCGGTAATACGGAGGATCCGAGCGTTATCCGGATTTATTGGGTTTAAAGGGTGCGTAGGCGGCCTGTTAAGTCAGGGGTGAAATACGGTGGCTCAACCATCGCAGTGCCCTTGATACTGAT
+
CCCCCGGGGGGGGGGGGGGGGCCFG=DFGGFGGGGGDF<,EFGGGGCFGGGGGGGGGGGGGFGGGGGGGGGDFGFFGGGGFGGGGG9>FEFEEFFGGGGGGGGGFFGGGGGCFFFGGGGGGGGGGGGGGEGFGGFEFGGGGGGGGGGGGCGGGGGFFGGGGGGDGGCGGGGGGG5AFFGGGGGGGGGGGGGGGGGGGGDACGGGEGDGGGGFGGGGEGCGEGGGFFGEG6FGCGGG=C8EE=EFEGGGGFGG<CG>FC73C77<(<6FFGFDF5>F:FGF:.;=CDDG7@66>?;<:FFFDGFC?
@M02526:338:000000000-J69W4:1:2109:10532:22994 1:N:0:ACATCGT+AACACCG
GTTCGTCCTACGGGGGGCAGCAGTGGGGAATATTGGACGATGGGCGAAAGCCTGATCCAGCCATGCCGCGTGAGTGATGAAGGCCTTAGGGTTGTAAAGCTCTTTCAGTAGGGAAGATAATGACGGTACCTACAGAAGAAGCCCCGGCTAACTTCGTGCCAGCAGCCGCGGTAATACGAAGGGGGCTAGCATTGTTCGGATTTACTGGGCGTAAAGCGCACGTAGGCGGATTGTTAAGTCAGAGGTGAAATCCTGGAGCTCAACTCCAGAACTGCCTTTGATACTGGCAATCTCGAGTCCGGAAG
+
CCCCCGGGGGGGGGGGGGGGGGGGGGGGGGGGGGGGGG7CGGGGGGGGGGGGGGGGGGGGGGGGGGGGGGGGGGGGGGGGGGGGGGGGGGGGGGGGGGGGGGGGGGGGFGGGGGGGGGGGGGGGGGGGGGGGGGGGGGGGGGEFGEEGGGGFGGGGGGGGGGGGGGFGGGGGGGGGGGFEEGGGEGGFGGGGGGFGGGGEGGGGGGGGGGGGGGGGGGGGGGGGGGGGGGGGGGGFGFGGGGGGGGGGGDFFGGFGFFGBGGFGFGFFGFFGCCFGGGGFFFFFGGFFFFFF7@FD0@FFFD?E5
@M02526:338:000000000-J69W4:1:2110:18285:2504 1:N:0:ACATCGT+AACACCG
TGTTACCTACGGGAGGCAGCAGTGAGGAATATTGGTCAATGGGCGCAAGCCTGAACCAGCCAAGTCGCGTGAAGGACGACGGCCCTACGGGTTGTAAACTTCTTTTGTACAGGAATAAAGTGCCTTACGTGTAAGGTTTTGCATGTACTGTACGAATAAGCATCGGCTAACTCCGTGCCAGCAGCCGCGGTAATACGGAGGATGCAAGCGTTATCCGGATTTATTGGGTTTAAAGGGTGCGCAGGCGGGATGTTAAGTCGGCGGTGAAATTTTGCGGCTCAACCGTAAAAGTGCCTTCGAAACTG
+
CCCCCGGGGGGGGGGGGGGGGGGGGGGGGGGGGGGGGGGGGGGGGGGGGGGGGGGGGGGGGGGGGGGGGGGGGGGGGGGGGGGGGGGGGGGGGGGGGGGGGGGGGFGGGGGGGGGGGGFGGFGGGGGGGGGGGGGGGFGGGFGGGGGGGGGGGFFGGGGGGGFGGGGGGGCFFFFGGGGGGGGGGGGGGGGGGGGGGGGGGGGGGGGGGGEGGGGGGGE8?FFGGGGGGGGGGGGGDEEGGGGGGGGGG=EDFGGGFGGFGGFDFGFFGFCGGGGGGG@@@F5DD17<FC49CAFFF?:?BG3@6
@M02526:338:000000000-J69W4:1:2110:26178:3999 1:N:0:ACATCGT+ATCACCG
GGGTGACCTACGGGAGGCAGCAGTGGGGAATATTGCACAATGGACGCACTCCTGATGCAGCGCCGCCGCGTGGGGGATGAAGGCCTTCGGGTTGTAAACTCCTTTCAACCATGACTAAGCGTAAGTGACGGTAGTGGTAGAAGAAGCACCGGCTACCTACGTGCCAGCAGCCGCGGTAATACGTAGGGTGCGAGCGTTGTCCGGAATTACTGGGCGTAAAGAGCTCGTAGGTGGTTTGTCGCGTCGTCTGTGAAATTCCGCGGCTGAACTCCGGGCGTGCAGGCGAGACGGGCATAACTTGAGTG
+
A9,AA@FG9FGF@FG>CECGC@ECF,,7C,@<@,;-EDC<<FG,CCF7++;CFF66CDE,EC+@FED7>FFF>F:EGGGC?,,=FEFE<7FE=CF<?,CFDEGGGCG<EGGDF<D,CD,B@F>E<FGA3==:C+8B8=,3,:>FGCEFCG+::>*,@>CFCG8FGC@<<,,3**=<CG7,7<F2>F**?*<F7C:EE7CEGGGDE*860<CEFGGD?E1*3AC8<ACGCC*3+*:8CEFGG=EC*::CGFC>++3:<+:9*))95*7=7FC<595>)CEF>*)))))17D)733:*6)06>F669
@M02526:338:000000000-J69W4:1:2110:8003:6092 1:N:0:ACATCGT+AACACCG
GAGGGCCCTACGGGACGCAGCAGTAGGGAATATTGGTCAATGGGCGGGAGCCTGAACCAGCCATGCCGCGTGCGGGACGAAGGCCCTATGGGTCGTAAACCGCTTTTGTACGGGAACAACCGTGGCTACGCGTAGCCACCTGAGTGTACCGTAAGAATAAGGATCGGCTAACTCCGTGCCAGCAGCCGCGGTAATACGGAGGATCCGAGCGTTATCCGGAATTATTGGGTTTAACGGGTGCGTAGGCGGCAGTTTACGTCAAGGGTGAAATACATCGGCTCAACCGATGCAGTGCCTTTGATACT
+
CCCCCGGGGGGGEECEG@:@CFFFDFFFGFGGGGGFEFGGGAAFGGDCE7:F<FGGF7FGFCCFCEGECFBCEGEGGEEGF@GGDGGGGD<FGFCGGGGGCCFGG<FFFGFGGE:CGGGGGEGGD:DFGGGGGGGGGECGGFCFFGGGGGGGFGGGGGGGCGGGGGGGGGGFGGGDGGGE9:EFEFFCDE:CEEGGG:;EEG>CGGGDDCEGE:@FGEC/CFGFGFFF8;=CC:+;?*:>EGGGDGGGEG*>CF?:+/958*027@)577:CCDFG3>BFF?FFG5)97D=?C7FGA??4<FFF7
@M02526:338:000000000-J69W4:1:2110:7173:9066 1:N:0:ACATCGT+AACACCG
AGTATCCTACGGGACGCAGCAGATCGGAAGAGCACACGTCTGAACTCCAGTCACACATCGTATCTCGTATGCCGTCTTCTGCTTGAAAAAAAAAACACAATAAGCGAGGATTATGCTACTTTATTTAATAACTAGAGATAGTAGATGTTACTCGCAGAATAAGCACCAGCTCACTCTGTGCCAGCAGCCGCGATAATACATAGAGTGCTATCTTTCATCGTATTTACTTGGCGTAAATCTTTCCTATGCTGCTTATTCAATCTGCTTTCCCCTCCCCGAGCTTCACTTGTTCATTGCATTCGCTT
+
CCCCCGGGGGGGGGGGGGGGGGGGGGGGGGGGGGGGGGGGGGGGFFGGFGGFFGGFCFGGGG9@CFFGGGGGGGCFFGGGFGGCFFFGGGGGGGF7FE,+5,,,,8+4+@,,C<<:,EGFFC9,8AEG<E,=DF<,8,8<,:,,55D?CFFED+@F+3,:,,@FC<C,33,,7>><BBCB>FC,@F,>,4*5****,@?F9,7,2,2=@,,6,@,,2,,+**+3<1+35+++*/***34+1+1+1+4*+++*<+:?C+:*3762*+*/*****1:*1)7))0/2:7@*12***)1:)**.4+)))
@M02526:338:000000000-J69W4:1:2110:19126:9590 1:N:0:ACATCGT+AACACCG
TAACCTACGGGGGGCAGCAGTGGGGAATTTTGGACAATGGGCGCAAGCCTGATCCAGCCATTCCACGTGCAGGATGAAGGCCCTCGGGTTGTAAACTGCTTTTGTACGGAACGAAAAGCTTTGGGTTAATACCCTGAGGTGATGACGGTACCGTAAGAATAAGCACCGGCTAACTACGTGCCAGCAGCCGCGGTAATACGTAGGGTGCAAGCGTTAATCGGAATTACTGGGCGTAAAGCGTGCGCAGGCGGTTTTGTAAGACAGAGGTGAAATCCCCGGGCTCAACCTGGGAACTGCCTTTGTGA
+
CCCCCGGGGGGGGGGGGGGGGGGGGGGGGGGGGGGGGGGGGGGGGGFGGGGGGGGGGGGGGGGGGGGGGGGGGGGGGGGGGGGGGGGGGGGGGGFGGGGGGGGGGGGGGGGGGGGGGGGGGGGGGGGGGGGGGGGGFGGGGGGGGGGGGGGGGGGGGGGGGGGGGGGGGGGGGGGGFGGGGGGGGGGGGGGGGGGGGGGGGGGGGGGGGGFDGGGGGGGGGGGGGGFGGGGGGGGGGGGGGCEDD5EDEGGGGGCFGFDFGGFFFGFFGFGGGGGGGGFFE:@GGF@F@GFFGFFFFFFFFF?4/
@M02526:338:000000000-J69W4:1:2110:27534:9654 1:N:0:ACATCGT+AACACCG
CCCCTACGGGACGCAGCAGTGGGGAATTTTGGACAATGGGCGCAAGCCTGATCCAGCAATTCCGCGTGCAGGATGAAGGCCCTCGGGTTGTAAACTGCTTTTGTACGGAACGAAAAGCTTTGGGTTAATACCCTGGGAGGATGACGGTACCGTAAGAATAAACACCCGCTAACTACGTGCCAGCAAGCGCGGTAATACGTAGGGTGCAAGCGTTAATCGGAAATACTGGGCGTAAAGCGTGCGCAGGCGGGTTTGTAAGACAGAGGTGAAATCCTCGGGCTCAACCTGGGTACTGCCTTTGTGAC
+
CCCCCGGGGGGDCEGD@;CFGGGEGBFGGFA@C<FFFGGCGG7FFGGD,:ECF9F<8,C,6FGGGGG7B<?FGGGGFGG8EBFFGECFGGEGGGGG<<FGGFFE<ECCCFCCGGGE<FGFF?E7B++C5C8,:E8++,+8C=<,C+=@FD>CF+@,,@<=>,:@F**@*@:FCF;7@:7*>;::8,,=B*<@:*CC92*22;BFGG*?CGCEB8<C9F>EEG*0<+<@CG5ECGE*++/1:::)**:3:8*98C:7:<>6<C5<);6)?=DCC7+:CD@>)8****0773)1*6=7(9F2>+090
@M02526:338:000000000-J69W4:1:2110:7229:13469 1:N:0:ACATCGT+AACACCG
TGCCTCCCTACGGGACGCAGCAGTCACATTAGATACCCGAGTAGTCCCGAGATCGGAAGAGCACACGTCTGAACTCCAGTCACACATCGTATCTCGTATGCCGTCTTCTGCCTGAAAAAAAAACATTTCACCACTCAAGCCTCGCTTCTTATTGGGCACCTCGGTCCTCCGCTTGCCTCAAATCGACCGACTTAGTCTTCTGTCCCCTCAGCTTTGTGGCCACTATTCGCTAACGTTTGTTCGTGAGGCTACGCCGTACACCCACCCACTCTCTCCGGTTGCCCTCGTATCAGTTAGCGATCACC
+
CCCCCGG@FGGGDGCFBCF@FEFECFFFGGGGGGGG9FFGCCCCEFCFCFEC@FGDFGG,CEAFFGGGGG@CFFGGFGCCEDEFGGAFCC6FEE9CFEC@EEFF@,9FGGG,CF<?EFFF:F4+:<<<?FFG,<DFD><CF8FF7+=3,:@BA,,,>F+@,@+><FF,>F:@*@*@FFCGGFFG:>CFE*416,7@C2@,?;3;+?FGGC7C9+??<E***5BE:9<>*=8=*+/****2AF**1+1*1/<08C5)*1*)+2)57C>)10*:676*9)7;).9425)*)90*2)/7-*8(3*).0
@M02526:338:000000000-J69W4:1:2110:20941:14289 1:N:0:ACATCGT+AACACCG
GCCCTACGGGACGCAGCCGATCGGAAGAGCACACGTCTGAACTCCAGTCACACATCGTAGCTCGTATGCCGTCTTCTGCTAGAAAAAAAAAACGTAAAACCCTGTTTTCTGTGCCAATCATGCCAGTACCCGATGCGGCAACCACCTCTAACTACATGCCATCCGCCGCTGTCCTACGTAGGTTGCAATCGTTATCCGGATTTACTGGTCTTAAATGTTACGTACACGTATGCTTCCTTTAGTTCTGACATACCTATGCTTACCTTACGTGCTGCATTACAAACTTGGCCTCTAGCACACAGGAG
+
A-A<@EF@CCEFGGGGC,@B::CEEGGGFGFCFDECD,CFFF@@ECF6CDF<<B<FC:F,C@,8@,:FG,CB6,C,,,6,,<669,44=FF=84B,A+,5+B,:,858F9?5C,A,B=AF?5,B5,:,?9,>:>+++3@C++:CC+,:<,@<A,,,@,7@,,,,*6B1<1>>,,,,7*=,,1?,8,:<,614=**2?1*<*3:7C9,25++5++75++?+>;4B**<88?+;+<<+3+3+2++003+CC+3>C6+*++299D)9@C*)*)*/*0<9DG*//*112:7*)2*)*.*2./083*.))
@M02526:338:000000000-J69W4:1:2110:21420:15966 1:N:0:ACATCGT+AACACCG
GATCCTACGGGAGGCAGCAGATCGGAGAGCACACGTCTGAACTCCAGTCACACATCGTATCTCGTATGCCGTCTTCCGCTCGTAAAAAAACTAAACTCTCTTTTTATAAAGATTAACATACCCTCGTGTCGCTGCTCAATTTTACTCTGTATCTAACCACCGGCTCACTCCTTGCTACCTGCCGCCATCATCCGTAATATGCAAGTGTTAACCGTACTTCTTGTGTTTTAAGCTTCCATCGCGCGCCTTCTTAGTCTTTAGTGAAATCCTGTCGCTTTACGCTAGAACTGCCATTGATATCGTAA
+
<@CC<-<@BFE;F@FC,6C<,CFFDE7FC<<<@F7C<EF<F<,;,CC,,6CFF7F<,696C,CFC,CF99C@+@C,,8B,+@6,6,9,++,,,,C4,,,?B?E,?,C,5<A5,,<BF,C<,B?@+@+494++8++,,,5,5,<,,,5A,,,5,:,,,3AB:++3+@DB<,5=,,@,@3,,@CD**3*6@,3,5*@,*1272;,7,,7,2?,,?4***1,,,4,BFF?:*+5<?+=+++4+*2*)2:**A?C*+33*++*1<C***0/9**00*1=*9*1*))<*/09>***)2)**.*/))*055
@M02526:338:000000000-J69W4:1:2110:8878:16884 1:N:0:ACATCGT+AACACCG
CGAACCTACGGGGCGCAGCAGTAGGGAATCTTCCGCAATGGACGCAAGTCTGACGGAGCAACGCCGCGTGAGTGAAGAAGGTTTTCGGATCGTAAAGCTCTGTTGCCCTAGACGAACAGCATGGGGAGTAACTGCCCGGTGTGTGACGGTATAGGAGAAGAAAGCCCCGGCTAACTACGTGCCAGCAGCCGCGGTAATACGTAGGGGGCAAGCGTTGTCCGGAATTATTGGGCGTAAAGCGCGCGCAGGCGGTGCGGAAAGTCTGATGGTAAAGGCCGGGGCTCAACCCCGGTGTACATTGGAAA
+
CCCCCGGGGGFFGGGGGFGGGGGGGGGGGGGGGGGGGGGGGGGGGGGGFGGGGGGGGGGGGGGGGGGGGGGGGGGGGGGGGGGGGGGGGGGGGGGGGGGGGGGGGGGGGGGGGGGGGGGGGGGGGGGGGGGGGGGGGGGGGGGGGGGGGFGGGGGGGGGGGGGGGGGGGGGGGGGGGGGGGGGGGGGGGGGGGGGCEGGGGCFFEEDGGDGGGGEGGGGGGGGGG6FGGGFFGGGGGGGGGGGGGGGGGGGGGGGGGG3>EFFFFCFFFFGGGGGGGGFDFFEGGGFGFGFED>FCAFFFFGFFF
@M02526:338:000000000-J69W4:1:2110:18641:17325 1:N:0:ACATCGT+AACACCG
CAACCCTACGGGAGGCAGCAGTGGGGAATATTGGACAATGGGCGAAAGCCTGATCCAGCAATGCCGCGTGAGTGATGAAGGCCTTAGGGTTGTAAAGCTCTTTTACCCGGGATGATAATGACAGTACCGGGAGAATAAGCTCCGGCTAACTCCGTGCCAGCAGCCGCGGTAATACGGAGGGAGCTAGCGTTGTTCGGAATTACTGGGCGTAAAGCGCACGTAGGCGGCTTTGTAAGTTAGAGGTGAAAGCCTGGAGCTCAACTCCAGAATTGCCTTTAAGACTGCATCGCTTGAATCCAGGAGAG
+
CCCCCGGGGGGFEGGGGCECGGFFFGGGGGGGFGGGGGGAFGGGGGGG?CGGGGGFGGGGGGFGGGGGGDEFGFGGFAFFGGGGGGGGGGGDGAFGGGGGGGGGGGGGGGGDGGGFFGGFFGEGGGGGGGGGG:FF?FF9<BFEEEG>=FGDGGGGGGGGDGGGGCEGGCFEFGGFG7BFECEGGFGGGGGFEF2<BECGFFGGGGFGDGGGGGGDCEEG8CCECGEGGGFCFGGGCFGGGECD5EGGGGGGGFDFGGGFGGFGFGF4CBGCDGGGG*@FFFF4CFFGEGFFF?@GFFFFBFFF>
@M02526:338:000000000-J69W4:1:2110:18822:17515 1:N:0:ACATCGT+AACACCG
TACCTACGGGGGGCAGCAGTGGGGAATATTGGACAATGGGGGGAACCCTGATCCAGCCATGCCGCGTGTGTGAAGAAGGCCTTTTGGTTGTAAAGCACTTTAAGCGGGGAGGAGGCTACTTTGGTTAATACCTAAAGATAGCGGACGTTACCCGCAGAATAAGCACCGGCTAACTCTGTGCCAGCAGCCGCGGTAATACAGAGGGTGCGAGCGTTAATCGGATTTACTGGGCGTAAAGCGTGCGTAGGCGGCTGAATAAGTCGGATGTGAAATCCCCGAGCTTAACTTGGGAATTGCATACGATA
+
CCCCCGGGGGGGGGGGGFGGGGGGGGGGGGGGGGGGGGGGGGGGGGGGGGGGGGGGGGGGGGGGGGGGGGGGGGGGGGGGGGGGGGGGGGGGGGFGGGGGGGGGGGGGGGGGGGGGFFGGGGGGGGGGGGGGGGGGGGGGGGGGGGGGGGGGGGGGGGGFFGGGGGGGGGGGGGGGGGGGGFGGGGGGGGGGGGGGGGCFGGGGGGGGGGGGGGGGGGGGGGDGGFGGGGGGGGGGGGGGGGGGGEGGGGGGGGGGGGF6CFEGFGFFGFGGGGGGFG;BFF@GFGFGFF4<C?FGFFFFFGFF3
@M02526:338:000000000-J69W4:1:2110:22515:17864 1:N:0:ACATCGT+AACACCG
TTAAGCCTACGGGACGCAGCAGATCGGAAGAGCACACGTCTGAACTCCAGTCACACATCGTAGCTCGTATGCCGTCTTCTGCTTGAAAAAAAAAAACTTCTTTTCCTGAGACAAATGACTCTACTTTATACCTAGGATCAACCACGGTACAGTACGCATCAGGCCCCGCTATCATCCTTCTATCAACAGCTTTACTACGTTTTTCTGGAGCTTTAATTCGTACTCCTTGTAGTAAATGTTGCGTGTGCACTTCTTTCTCATCACATGTCACTCCCCTCTGCTAATTTTTTACTTTCCTTCCTAAT
+
CCCCCGG@EEFGGFFFGCFGFGCFFFGG@FCFGGGGCFFDFFGFFAFFCFECGGGGG,F7CE,C,CB@@CEAF@8@CD,<EFGGD,6EEC+C=>C+4,59E?,C,,,5,,5,B,,,,,,,:8,,CB,@,,,8?B@8,5:,,,,+88+3++:,<,=:+8+@,,,:@F::*@**7,,7,,3?3,,76,,,6D?,2,,7,4*,,21*,7,,,,262+,+3++*+3*3,3+0?2++5++?++++1+2)/*2*++3*00+*3<:6+0/0*+*927:***2*2*))***20*9*/9)/*-**-/1-(2*1*
@M02526:338:000000000-J69W4:1:2110:23004:20391 1:N:0:ACATCGT+AACACCG
AAGCCCCTACGGGGCGCAGCAGTGGGGAATATTGCACAATGGGCGCAAGCCTGATGCAGCGACGCCGCGTGGGGGATGAAGGCCTTCGGGTTGTAAACTCCTTTCAACCATGACGAAGCGTAAGTGACGGTAGTGGTAGAAGAAGCACCGGCTAACTACGTGCCAGCAGCCGCGGTAATACGTAGGGTGCGAGCGTTGTCCGGAATTACTGGGCGTAAAGAGCTCGTAGGTGGTTTGTCGCGTCGTCTGTGAAATTCCGGGGCTTAACTCCGGGCGTGCAGGCGATACGGGCATAACTTGAGTGC
+
CCCCCGECGGGCGGGGGEGGGGFGFFDEEGGGGGGFGD@FGGGGCGGG:7CFFCFGGGCFGGEGGGGGGGGGDCGGGGGGGGFGFGFGGGGED:,AFGGFGGEGGGGFGEDFGDCFEFDCEF7DAFGGGG@CFC@F>9,@FCCGF@FGGGFD7FF87FFGGGG7FCG<4CFG@CF:<FDFGF?CFGGCEGGEC5:EC:;?CEGGGFFFFFCFGGGEDCC??CCF6E*;FECGGEF6?E7CF=5<C>57F+AF?<FG99CD5C)>>6967=4<DGDG)953B)<))9:)>C@)717>?44))+9B/
@M02526:338:000000000-J69W4:1:2111:8424:2536 1:N:0:AAATCGT+AACACCG
CAGCCGCCTACGGGAGGCAGCAGTGGGGAATGTTGGACAATGGGCGCAAGCCTGATGCAGCCATTCGGCGTGCAGGATGAAGGCCCTCGGGTTGTAAACTGCTATTGTACGGAACGAAAAGCTTTGGGTTAATACCCTGAGGTGATGACGGTACCGTAAGAATAAGCACCGGCTAACTACGTGCCAGCAGCCGCGATAATACGTAGGGTGCAAGCGGTAATCGGAATTACTGGGCGTAAAGCGTGCGCAGGCGGTTTAGTAAGACAGAGGAGAAATCCGCGGGCTCAACCTGAGGACTGCCTTGG
+
CCCC@CFGG;FGGEEFGGGGC@F<C@FFGGG,<CFFC@@C9EFC8@C++@D,:<,,,CCEF@@,6C,CCGC=CEFGGFGF<<CDGCC8FCFA+@=FFFGGD,,,5CEFCEFGFC7F+B=CD8,,CFFEBCGCGE,,A5BDDFDFFEG9==+F<FF3DCF>FFCFGGGG>7B*55*7,,>3:>A*@DGFGFGGE*8*:C;<9+4+?@EG8CCGFF*8*3==9:8:*12AECF?GG58:*;/>+5:7*>*/:EGGD<5D+9>+:C6=FGFFD*.<767:))))-7<)76*72)7*0098(1.4*2**
@M02526:338:000000000-J69W4:1:2111:19632:3768 1:N:0:ACATCGT+AACACCG
TAGAACCTACGGGACGCAGCAGAGATCGGAAGAGCACACGTCTGAACTCCAGTCACACATCGTATCTCGTATGCCGTCTTCTGCTTGAAAAAAAAAAAACGTACCACATCAACTTCTTAACCCACACTGGAATTTAATATCTAAACTCCCGGAACTATCAATTCACTGCACACAAAACACGAGCGATAATTAATATTTGATTATCTAGTTCTACAAACTCTGCACTAAAAAAGAGAGCAAAGTATTATAAACTAACAACATGCGCAATCCTGTCTCCTGCATGGGAACAAAAGTAGACGAACTAG
+
CCCCCGGGGGGGGGGGGGGGGGGDGGGFBGGGGFFGGGGGGGGGGGGGGGGGGGFEFGGGGG@FCEFGGGGGFFGGGGGFFFGGGGGFDFFF>F7@@=6=+,,4B,,,,:,:,A?,A,,58,,>+++:,,B,8,<,,3,,@,:3,3,,,,++5++3,,:,3,,3,,,,,3>@,*>,37:,***11*,68<,,67B9;,,71,,62,2,5,2++,,++3<99+52,+++++3/***:*:@C9+*0*0*+<9<73+**00)9***)))/)0*****+0***0066**)*.)*)0*0**).*(,)***
@M02526:338:000000000-J69W4:1:2111:4719:5870 1:N:0:ACATCGT+AACACCG
TTGTCCCCTACGGGAGGCAGCAGTAGGGAATATTGGACAATGGGGGCAACCCTGATCCAGCAATGCCGCGTGAGTGATGAAGGCCTTAGGGTTGTAAAGCTCTTTTACCCGGGATGATAATGGCAGTACCGGGAGAATAAGCCCCGGCTAACTCCGTGCCAGCAGCCGCGGTAATACGGAGGGGGCTAGCGTTGTTCGGAATTACTGGGCGTAAAGCGCACGTAGGCGGCGATTTAAGTCAGGGGTGAAAGCCCAGTGCTCAACACTGGAACTGCCCTTGAGACTGGATTGCTTGAATCACGGAG
+
CCCCCGGG@EFGEGGGGG>FEFEFCFDFGGGCFEDEF<EAFFEGGCEFCF@6,CF9CFFGGGGDEEFG7F@B:C,EEFGFC?EFAF8CE98F@CGF9F<FD<FFFGGGFECF:FFGCFFGGGGGG@FDF9FCE7FEGGFGFG<FGGGGFCAF<FGCFEE@F<FGGGFFDEG>C:FC,F:*C@7B@E72*<EGGEGGGG>F=8CFFF+<8FGGGG:CFGEECCGGG*<EGGGC?FFE7:@EGGDDD8C=C<C6F5CFGGFGCFFFFC:?F*9F<*?<*0*0*4>FFFGF*:@FC=/54<>4:>3)9
@M02526:338:000000000-J69W4:1:2111:4494:6877 1:N:0:ACATCGT+AACACCG
GACCTACGGGACGCAGCAGTGGGGAATATTGGACAATGGGCGCAAGCCTGATCCAGCCATACCGCGTGGGTGAAGAAGGCCTTCGGGTTGTAAAGCCCTTTTGTTGGGAAAGAAATCCTATCGGTTAATAACCGGTGGGGATGACGGTACCCAAAGAATAAGCACCGGCTAACTTCGTGCCAGCAGCCGCGGTAATACGAAGGGTGCAAGCGTTACTCGGAATTACTGGGCGTAAAGCGTGCGTAGGTGGTGGTTTAAGTCCGTTGTGAAAGCCCTGTGCTCAACCTGGGAATTGCAGTTGATAC
+
CCCCCG9FFGCCGGGCFEF<9-;F6@EFGGAFFEGGFGGG<:FFCFCDFC8@,<9F?E@6FFG@GG@FCEGGFFGGGGGGGCFG,FFFCCFC<FAFDGGGG9AFF,<CFGGFFFGFGGGGGGGGFFGFFFGG,@FF>@++>BFFCE:C@FFB<<<D>FCFGGGFGGGEFDE,>9;,>FFDGG7FDFGCEFG:EE8C?CC*=8*4=CFG?CGGGGGCGGC888FGC900+:@EE87E97EEGEG=D85FD5CE*ACG69*:<7/8@3C>=2:/9CC<4)7@@B?F4>*).C4<7967>BG4)9::*
@M02526:338:000000000-J69W4:1:2111:23727:9570 1:N:0:ACATCAT+AACACCG
GCCCTACGGGACGCAGCAGTAGGGAATCTTCCACAATGGACGCAACTCTGATGCAGCAACGCCGCGTGAGTGAAGAAGGCCTTCGGGTTGTAAAACTCTGTTTTTGGGGAAGAATGTTCGGCAGAGTAACTGTTGTCGGCGTGACGGCATCCAACCAGAAAGCCACGGCTTACTACTTGCCCACAGCCTCGGTAATACGATGGTGGCAAGAGCTATCCCGGATTATTTGTCGTAAAGCGAGCGCAGGCGGTTTTTTAAATCTGGTTTGAAAGTCCGCGACTTAACCGCGGAAGCGCATTGGAAAA
+
A9CCCGGGGGGGGGGGGGGG9FFGGGG9FG<FFGGGGGG,,@+@F+,CFFFGG9FGGCFGGGGGGGGGGGGGGCFGFGGG<FGGGGGG,CFGFG,FFGGDG,,B+8C+@FGGG8,,58<+@+4=B+C?C,,5<@<8,++38CF++3++++@,,,8CFG,>C,><:>:BEC*?F,,@3,,,?,,=<,,6,,**3**7+21***<+?*+2>*+=*2<+?++2**1*+<F7+0+*/***+02:5*)*9*7=*2C*1;*9*<*2+:>//*2.*22*0*+*18)<53*:*79))))05))94(*.)9**0
@M02526:338:000000000-J69W4:1:2111:4155:9590 1:N:0:ACATCGT+AACACCG
ATGGCGCCTACGGGGCGCAGCAGTGGGGAATATTGGACAATGGGGGGAACCCTGATCCAGCCATGCCGCGTGTGTGAAGAAGGCCTTATGGTTGTAAAGCACTTTAAGCGAGGAGGAGGCTTACTTGGTTAATACCTAAGATAAGTGGACGTTACTCGCAGAATAAGCACCGGCTAACTCTGTGCCAGCAGCCGCGGTAATACAGAGGGTGCGAGCGTTAATCGGATTTACTGGGCGTAAAGCGTGCGTAGGCGGCTTAATAAGTCGGATGTGAAATCCCCGGGCTTAACCTGGGAATTGCATAC
+
CCCCCGGGGDFGGGGGGGG7FGFGFGFGGDGCFGGCDEEFGFFFGDGCGGGG@D8FFGC,BDADFDCCFGGEGGGGFBFDF,@FGGGDDFCGFGFFGFFGGGGGGGCGGEGGG*<C*CEDCCEGGGAF:C?<FAFF:BFBFFFG:FCF9C<CFFGGG7EE>CFF??EFFF>8EEGDCEDFGGGFCFFCGDEGGEE8EEGDF?FGGGF5EEEEGD5?EEEGGGFF>CEGGGCF9F5E>EEEGGFGGADGGCEEGGGGDG):FG7@FFGDEGGFCGF=CFD6@25)5>F@FDFF:>>F08F>AFGG=
@M02526:338:000000000-J69W4:1:2111:27855:11899 1:N:0:ACATCGT+AACACCG
GCCTACGGGAGGCAGCAGTGGGGAATTTTGGACAATGGGCGCAAGCCTGATCCAGCAATGCCGCGTGCAGGATGAAGGCCTTCGGGTTGTAAACTGCTTTTGTACGGAACGAAAAGCCTTCTTCTAATACAGGGAGGTGATGACGGTACCGTAAGAATAAGCACCGGCTAACTACGTGCCAGCAGCCGCGGTAATACGTAGGGTGCAAGCGTTAATCGGAATTACTGGGCGTAAAGCGTGCGCAGGCGGTTTTGTAAGACAGAGGTGAAATCCCCGGGCTCAACCTGGGAACTGCCTTTGTGACT
+
CCCCCGGGGGEGGGGGGGGGGGGGGGGGGGGGGGGGGGGGGEGGGGGGAFFGGFGFDFFGGGGGGGGGGGGGGGGGGGGGGGGGGGGGGGGGGGGGGGGGGGGFGGGGGEGGGGGGGGGGGGGGGGGGCGGFGGGG=FGFGGFGGGGGGGGGGGGGGGGGGGGGGGGGGGGGGGGGGGGGGGGGGGGGGGG@EGGGGGGGGGGGGGGGGGGGGGGGGGGGGGGGCGGGGGGGGGGGGGGGGGGGGEGGGGGEGGGGGFFGGGGFFGGFFGGFGGGGGFGFFFFGGFGFFGF:6FF48>C2>FGGD
@M02526:338:000000000-J69W4:1:2111:29446:13097 1:N:0:ACATCGT+AACACCG
CGGGCCTACGGGACGCAGCAGTGGGGAATATTGGACAATGGGGGGAACCCTGATCCAGCCATGCCGCGTGTGTGAAGAAGGCCTTATGGTTGTAAAGCACTTTAAGCGAGGAGGAGGCTTACTTGGTTAATACCTAAGATAAGTGGACGTTACTCGCAGAATAAGCACCGGCTAACTCTGTGCCAGCAGCCGCGGTAATACAGAGGGTGCGAGCGTTAATCGGATTTACTGGGCGTATAGCGTGCGTAGGCGGCTTAATAAGTCGGATGTGAAATCCCCGGGCTTAACCTGGGAATTGCATACGA
+
<ACCCGGGGGFFGGGGEGGG@FGGGGGGGGGGGGGGGGGGGGGGGGGGCFGGGFAEGGGGGGGGGGGGGGGGGGGGFGGGGGG?FFGFGGGGEGGGGGGGGGGEGGG@CFGGGGG:BEGFGGGGGDFGGFFFG,=FCGGGGGC;FFGGCF>FFFFEEGGGGFCFGCFGGDEE5EEFGGGFGFGGGCGGGGGGG8>8C>F+<F:@CGGGGGCEGEGGGGF?EGGGGGGGGDFG58=EEGGGG5C=D8CEEGGGGGDCC<@GGGGFFDD>DF**::CF6:FE)95)9?GFFGFF389C>?G54*09*
@M02526:338:000000000-J69W4:1:2111:14988:14117 1:N:0:ACATCGT+AACACCG
ACCTACGGGACGCAGCAGTGAGGAATATTGGTCAATGGGCGCAAGCCTGAACCAGCCAAGTCGCGTGAAGGACGACGGCCCTACGGGTTGTAAACTTCTTTTGTACAGGAATAAAGTGCCTTACGTGTAAGGTTTTGCATGTACTGTACGAATAAGCATCGGCTAACTCCGTGCCAGCAGCCGCGGTAATACGGAGGATGCAAGCGTTATCCGGATTTATTGGGTTTAAAGGGTGCGCAGGCGGGATGTTAAGTCGGCGGTGAAATTTTGCGGCTCAACCGTAAAAGTGCCTTCGAAACTGGCAA
+
CCCCCGGGGGGGGGGGGGGGGGGGGGGGGGGGGGGGGGGGGGGGGGGGGGGGGGFGGGGGGGGGGGGGGGGGGGGGGGGGGGGGGGGGGGGGGGGGGGGGFGGGGGGGGGGGGGGGGGGGGGGGGGGGGGCGEGGGGGGGGGGGGGGGGGGGGGGGGGGGGGGGGGGGGGGGGGGGFGGGGGGGGGGGGGGGGGGGGGGGGGGGGGGGGGGGGGEEGGGGGGGGEGGGGGGGGGGGGGGGGGGGGGDGGGGGGGGGGGFGGGGFFGGFFGFFGGGGCFGFFFFGGFGFFGFFGFFGFF<ABFDGG
@M02526:338:000000000-J69W4:1:2111:17737:14833 1:N:0:ACATCGT+AACACCG
GAAACCTACGGGAGGCAGCAGTGGGGAATATTGGACAATGGGCGCAAGCCTGATCCAGCCATACCGCGTGGGTGAAGAAGGCCTTCGGGTTGTAAAGCCCTTTTGTTGGGAAAGAAAAGCAGTCGGTTAATACCCGATTGTTCTGACGGTACCCAAAGAATAAGCACCGGCTAACTTCGTGCCAGCAGCCGCGGTAATACGAAGGGTGCAAGCGTTACTCGGAATTACTGGGCGTAAAGCGTGCGTAGGTGGTGGTTTAAGTCTGCTGTGAAAGCCCTGGGCTCAACCTGGGAGTTGCAGTGGAT
+
CC<BCGFGGGDGGCGE7CF<EFGFFC@FFECEFDGE@FGGGGGGGGGGCFFFGGGGGGGGGGFDFGDGEGGGEFGGFGGDFGGFGGGEFGGEGFEE<FGGGGGGCGGGGGGGGGDFDF=DF?<E@FGEE9FFC8FC+@FFDGGGFEGF>FCGGFF@FGGGGG9>FGGGGDEGGFFFGCFFFGGCFGD7FGCGGGGFEFGFGGFEGGGCGGFGGGGGDE;FEGGGGGGGGGGGGGGGGG:CDGGGGGG=E9<7EG3>CFFGFG**1*>@FCF?FGGGGFD>54FFC?DFFGF@C>EF)4C2<FG*2
@M02526:338:000000000-J69W4:1:2111:13531:15280 1:N:0:ACATCGT+AACACCG
GGTCCTACGGGGGGCAGCAGTGAGGAATATTGGTCAATGGACGGAAGTCTGAACCAGCCATGCCGCGTGAAGGATGAAGGCGTTCTGCGTTGTAAACTTCTTTTATTTGAGAAGAAACCACTGATTTCTATTAGTGTTGACGGTATCAGATGAATAAGCACCGGCTAACTCCGTGCCAGCAGCCGCGGTAATACGGAAGGTGCAAGCGTTATCCGGATTTACTGGGTTTAAAGGGTGTGTAGGCGGACTTTTAAGTCAGGGGTGAAATCTCCGAGCTCAACTCGGAAACTGCCTTTGATACTATT
+
CCCCCCEGGGFGGGGE:E9C?EGGDEFGGGG<FEFFGFFGFEEE=BFGFG<EFGGFGGGGGGGGGGGECEFFGGGGGF<D,@B<FFGGGGG:FG9FGGGGGGGDFFFFGGGGGGGGGGGGGGGFGCGGG,@<CFFCCFFGGGGC@ECFFCCFGGGGGGGGGGGDGD:,FFFCEGFGGGGGFGGGEG8:?5EGFF888?E?<@FFGCFEGGGGGGGD>8EFG<@C?F8ACF+A<FD@C>EFDFCGDCD=ECCCE<FC:FF5FC55@CFFFFDFGDGGG@4?@4?C9)95?D7FGFFGFBGAFF>FC
@M02526:338:000000000-J69W4:1:2111:20700:16689 1:N:0:ACATCGT+AACACCG
TCCCTACGGGGGGCAGCAGTGGGGAATCTTAGACAATGGGGGCAACCCTGATCTAGCCATGCCGCGTGAGTGATGAAGGCCTTAGGGTTGTAAAGCTCTTTCAGCTGGGAAGATAATGACGGTACCAGCAGAAGAAGCCCCGGCTAACTCCGTGCCAGCAGCCGCGGTAATACGGAGGGGGCTAGCGTTGTTCGGAATTACTGGGCGTAAAGCGCACGTAGGCGGACCAGAAAGTTGGGGGTGAAATCCCGGGGCTCAACCTCGGAACTGCCTTCAAAACTATTGGTCTGGAGTTCGAGAGAGGT
+
CCCCCGGGGGGGGGGGGGGGGGGGGGGGGGGGGGGGGGGGGGGGGGGGGGGGGGGGGGGGGGGGGGGGGGGGGGGGGGGGGGGGGGGGGGGGGGGGGGGGGGGGGGGGGGGGGGGGGGGGGGGGGGGGGGGGGGGGGGGGGGGGGGGGGGGGGGGGGGGGGGGGGGGGGDFGGGGGGGGGGGGGGGGGGGGGGGGCGGGGGGEGGGGGGGGGGGGGGECFGEGGGGGEGGFGGGGGGGGGGGGGGGGGGGGGGGGGGGFFGGGFFDGEFGGFGGFGGFGFFAFDCFF?FGFFGFF786C<BFGG*
@M02526:338:000000000-J69W4:1:2111:21697:18414 1:N:0:ACATCGT+AACACCG
TGGCTCCTACGGGAGGCAGCAGTAGGGAATATTGGTCAATGGGCGGGAGCCTGAACCAGCCATGCCGCGTGCGGGAGGAAGGCCCTATGGGTCGTAAACCGCTCTTGTACGGGAACAACCGTGGCTACGTGTAGCCACCTGAGTGTACCGTAAGAATAAGGATCGGCTAACTCCGTGCCAGCAGCCGCGGTAATACGGAGGATCCGAGCGTTATCCGGAATTATTGGGTTTAAAGGGTGCGTAGGCGGCAGTTTAAGTCAGGGGTGAAATACATCGGCTCAACCGATGCAGTGCCTTTGATACTG
+
CCCCCGGGGGGGGGGGGGGGGGGGGGGGGGGGGGGGGGGGGGGGGGGGGGGGGGGGGGGGGGGGGGGGGGGGGGGGGGGGGGGGGGGGGGGGGGGGGGGGGGFGGGGGGGGGGGGGGGGGGGGGGGGGGGGGGGGGGGGGGGGGGGGGGGGGGGGGGGGGGGGGGGGGGGGGGGGGGGGGGGGGGGGGGGGGGGGGGGGGGDGGGGGGGGGGGGGGGGCEGFGFGGGGCGGGGGGGGGGGGGGGGGGGGGGGGGGGGGFGGGGFFGGFFGGFGGGGGFGEF?FGGFGFFGFFGFFFADFAFFF7:
@M02526:338:000000000-J69W4:1:2111:10520:21279 1:N:0:ACATCGT+AACACCG
TTCCCCTACGGGACGCAGCAGATCGGAAGAGCACACGTCTGAACTCCAGTCACACATCGTATCTCGTATGCCGTCTTCTGCTTGAAAAAAAAAAACCTCTATTCTGGCAGAAACTCCTTGGGCTAATACCCCGGAAGAATGACAGTACCCGAAGAATAAGCACCTGATAACTACTTGCCATCAGCTGCAGTCATACGAAGGGTGCGAGCGTCGATCGTATTTACTGTACAAAAAGCGTTCGCTGGCCGTCTAACACGTAACCTTCAAAGTCCCTGGCCTTAACCTTGCACCTACATTAGTTACTT
+
CC8ACGGFG@FFGGC:CF>FGGCGGGGGEFFGGGGGGGFFGGGGCCCE,CFA<EGG@FF<<,CCCEFEGG,EFGEEGGC9<,6EC<9F8=FG+4=F+44E,9@,5B,,,+4,5,,,,,:8,,,,:<<?FGF<++++3,8><AF,,8:FD,333+>,@B,,>FC<,>,7@,<,@F,,,,677:<,?,62,6,2,22,6*,***6*=8*=C*8**4=B**3*+5B?92++0+00;8***2:538**)/**1*//+374**)1**0*)**1*209**3*/)*0*.9*0**)/*000)9:<)2))*22:
@M02526:338:000000000-J69W4:1:2111:11647:22703 1:N:0:ACATCGT+AACACCG
GACAGACCTACGGGGGGCAGCAGTGGGGAATTTTGGACAATGGGCGCAAGCCTGATCCAGCCATTCCGCGTGCAGGATGAAGGCCCTCGGGTTGTAAACTGCTTTTGTACGGAACGAAAAGCTTTGGGTTAATACCCTGAGGTGATGACGGTACCGTAAGAATAAGCACCGGCTAACTACGTGCCAGCAGCCGCGGTAATACGTAGGGTGCAAGCGTTAATCGGAATTACTGGGCGTAAAGCGTGCGCAGACGGTTTTGTAAGACAGAGGTGAAATACCCGGGCTCAACCTGGGAACTGCCTTTT
+
CCCCCGGGGGGGGGGGGGGGGGGGGGGGGGGGGGGGGGGGGGGGGGGGGGGGFGGDGGGGGGGGGGGGGGGGGGGGGGGGGGGGGGGGGGGCFGGGGGGGGGGGGGGGGGGGGGGGFGGGGGGGGGGGGGGGGGGGGGGGGGGGGGFGGGGGGGGGGGGGGCEGGGGDGGGGGGGGGGGGGGFGGGGFFDCFGGGC8CEFFGGGFGGGGGGFFGGGGGGGFFFGGGGGGGGGGGECEDE=CEDGDCGGG5CGGG*CDEFGFGGFFGGF@GGFGDEC*99?:>@31>C9F4F@FFF4::6?BF>>*
@M02526:338:000000000-J69W4:1:2112:12474:2461 1:N:0:ACATCGT+AACACCG
ACCTACGGGGCGCAGCAGTAGGGAATATTGGGCAATGGATGCAAGTCTGACCCAGCCATGCCGCGTGCCGGATGAAGGCCCTCAGGGTTGTAAACGGCTTTTATTCGGGAAGAAGAGCAGGGATGCGTCCTTGTGTGACGGTACCGAATGAATAGGCACCGGCTAACTCCGTGCCAGCAGCCGCGGTAATACGGAGGGTGCGAGCGTTGTCCGGATTTATTGGGTTTAAAGGGTGCGTAGGTGGCTGTTTAAGTCAGTGGTGAAATACGGTTGCTCAACAATCGAGGTGCCATTGATACGGAATA
+
CCCCCGGGGGGGGCFGFEEFGFGCEGFFGCFG9ED9CFFGGFFFCEFGGGGGFEFFGGGCFGGDCGGGGGGGGGEEFGFCFCDCFG@FFFGGGGGCCGG7FGGCB<FFCFGGGGF?FGGGGGGGDFG>CFEC=FGDGFACFGGDGGFGFGGDFG9BFGGGGGDDFGFGGFF:<<FECFEFGDCFG8FFCE9+18B<:E1858AE5/2;ECE?8EEG8<:<@?C>;CG<<0<CGGC5>;8CDC@GGFDGFFFC?C77<<CFFF:??:>>G)97CF?26?5?BFF<4ED5C)*<7*:44A:(,<</*
@M02526:338:000000000-J69W4:1:2112:15660:2698 1:N:0:ACATCGT+AACACCC
ACGCCTACGGGAGGCAGCAGTAAGGAATATTGGTCAATGGACGCAAGTCTGAACCAGCCATGCCGCGTGGAGGATGAAGGCCCTCTGGGTTGTAAACTTCTTTTATATGGGACGAAACCTATCCTTTCTAGGGTAATTGACGGTACCATGTGAATAAGCACCGGCTAACTCCGTGCCAGCAGCCGCGGTAATACGGAGGGTGCAAGCGTTATCCGGATTCACTGGTTTTAAAGGGTGCGTAGGTGGGTTGGTAAGTCAGTGGTGAAATCTCCGAGCTTAACTTGGAAACTGCCATTGATACTATC
+
<CCCCGGGE@B@@FFGEBFFFCGFFGGD@CEFCDFECFFGEEECCF:@FD<A@EGF8FDEFFGG+@FGGGGGC,CEFGDFGDEGGGCFFEFGGGGGFGGDFFCGEFFGF9=FFCGCDC@<AE<A<FGGGGC9FE<FFG9<FGGFFGFGCA<C9DFFFFGGGFGDEC<F,>F@FF<FCG<DFCADCECCGGGGGGGGGGEGGGDGGGGGGGGFF988B58CG@;CC3>=C<+220:0/?C7<:<2CFGGCED=?+9FC9*:CDCFFGD>F*C77C324)9=A@9CFGG459>?G@CA>AC<)9CC7
@M02526:338:000000000-J69W4:1:2112:5865:3457 1:N:0:ACATCGT+AACACCG
CTAGGCCTACGGGGGGCAGCAGTGGGGAATATTGGACAATGGGGGGAACCCTGATCCAGCCATGCCGCGTGTGTGAAGAAGGCCTTTTGGTTGTAAAGCACTTTAAGCGGGGAGGAGGCTACTTTGGTTAATACCTAAAGATAGCGGACGTTACCCGCAGAATAAGCACCGGCTAACTCTGTGCCAGCAGCCGCGGTAATACAGAGGGTGCGAGCGTTAATCGGATTTACTGGGCGTAAAGCGTGCGTAGGCGGCTGAATAAGTCGGATGTGAAATCCCCGAGCTTAACTTGGGAATTGCATACG
+
-BCCCFFGGGGGGGDGGGGGGGFGGGGGGGGGGGGGGGGGGGGGG7FGGGGGGGCFCFFG+<FFGFGGGGGGGGGGGAFGGDGGGF99FG:FFCFGGGFGGFGEEEFFGGGGGGGGEDDGCFGGGGGG>FGGGGGGGCFGGGGG7?EEGGGGGG98:EEGGGFGGGGGGFG>ECEGGFF?EGGGCFGGFFGGGGGGCEGGGCFFCFG?8CECCGGGGCCGGCGGEDGGFFCFGGGGGGG5CFFDGG79?EDGGGGGGGG>FGDF=DG95@DFG>FGAFFF>:DGF?C7**:<F><(474><FGG>
@M02526:338:000000000-J69W4:1:2112:17487:5920 1:N:0:ACATCGT+AACACCG
CGCCCTACGGGACGCAGCAGTGAGGAATATTGGTCAATGGAGGCAACTCTGAACCAGCCATGCCGCGTGCAGGATGACGCATCTATGGTGTGTAAACTGCTTTTGTACAGGAAGAAACATTCCTTCGTGAAGGAACTTGACGGTACCGTAAGAATAAGGATCGGCTAACTCCGTGCCAGCAGCCGCGGTAATACGGAGGATCCAAGCGTTATCCGGAATCATTGGGTTTAAAGGGTCCGTAAGCGGCCTTATAAGTCAGTGGTGAAAGTTTTCGGCTTAACCGAAAAATTGCCATTGATACTGTA
+
CCCCCGGGGGGGGGGGGGGGGGGGGGGGGGGGGGGGGGGGGGGGGGGGGGGGGGGGGGGGGGGGGGGGGGGGGGGGGGGGGGGGGGGGGGGGGGGGGGGGGGGGGGGGGGGGGGGGGGGGGGGGGGGGGGGGGGGGGGGGGGGGGGGGGGGGGGGGGGGGGGGGGGGGGGGGGGGGGGGGGFGGGGEGGGGGGGGGGGGGGGGGGFGGGDGGGGGGGGGGGGGGGGGGGGGGGDGGGGGGGGFGGGGC=GGGGFGGGFFGGGGFFGGAEFGGGGFC<FFFFFEDEGG:FFCDFFGBFFGFFFGG*
@M02526:338:000000000-J69W4:1:2112:25783:8969 1:N:0:ACATCGT+AACACCG
GTGGTACCTACGGGGGGCAGCAGTGGGGAATTTTGGACAATGGGCGCAAGCCTGATCCAGCCATTCCGCGTGCAGGATGAAGGCCCTCGGGTTGTAAACTGCTTTTGTACGGAACGAAAAGCTTTGGGTTAATACCCTGAGGTGATGACGGTACCGTAAGAATAAGCACCGGCTAACTACGTGCCAGCAGCCGCGGTAATACGTAGGGTGCAAGCGTTAATCGGAATTACTGGGCGTAAAGCGTGCGCAGGCGGTTTTGTAAGACAGAGGTGAAATCCCCGGGCTCAACCTGGGAACTGCCTTTT
+
CCCCCAFAEEFGGGEGCCFCEGGGGGGGGGFGGFGF=FGDEGGGFGGGGCGGGGGGGGGGGGGGFFGGGEGG@<FGGFGGGGFGF7CFGGGGGGGGGGGFDGGGG9>DEFGGGGGGGGG7FF,CGCCECFGGGGGGCCFFFFGE<FG@FCCFFGGDGCCG?<<CCFEEEGCEDEEGFCCFEGFD@CCC8CCFEEC>EEGC7CC@:8EGCC58CFG/2;=FGECEEGGGGCG:C8CE58CGGC7C=;75E53CCG)1*:FF>GF44*>3<>C7>=B@)09@BE>D>EG=CF*1*<5:6?4<?4FD*
@M02526:338:000000000-J69W4:1:2112:5476:9950 1:N:0:ACATGGT+AACACCG
CGCCTACGGGGGGCAGCAGTGGGGAATATTGCACAATGGGGGAAACCCTGATGCAGCGACGCCGCGTGAGCGAAGAAGTATTTCGGTATGTAAAGCTCTATCAGCAGGGAAGAAGAAATGACGGTACCTGACTAAGAAGCACCGGCTAAATACGTGCCAGCAGCCGCGGTAATACGTATGGTGCAAGCATTATCCGGATTTACTGGGTGTAAAGGGAGCGCAGGCGGAAGGCTAAGTCTGATGTGAAAGCCCGGGGCTCAACCCCGATACTGCATCGGAAACTGGTCATCTAGAGTGTCGGAGGG
+
CCCCCDGGDE>CGCGGGGGAEGGGDFFGGGGGGCGGGGGFFGGGGGGGGGGGGGGGGGGGGGCFGGGECFGCFCGGGGGGGFGGFEEGGCG;FFGGGGCCEGGGGGFFDGGGGGGBFGGDFFGGGGGGGGGGFGGGGGGFFGGEGGGDGGGGGGCFGGGGGGGGCC>CEGGGGGGFF@<:8CFDGGFGFECGD9CGEGE8:C9EFCFCEGGGGGGG58CCCEDEEGDGDEEFF?E8:?CCF9=FFGGG7CFGGDCCGGGFCFF:@DDFGFGGF7B+()<)3?FFFCCF:/:<DF46<<7(459CD
@M02526:338:000000000-J69W4:1:2112:4613:11449 1:N:0:ACATCGT+AACACCG
ACCGCCTACGGGAGGCAGCAGTGGGGAATATTGGACAATGGGCGCAAGCCTGATCCAGCCATACCGCGTGGGTGAAGAAGGCCTTCGGGTTGTAAAGCCCTTTTGTTGGGAAAGAAATCCTATCGGTTAATAACCGGTGGGGATGACGGTACCCAAAGAATAAGCACCGGCTAACTTCGTGCCAGCATCCGCGGTAATACGAAGGGTGCAAGCGTTACTCGGAATTACTGGGCGTAAAGCGTGCGTAGGTGGTGGTTTAAGTCCGTTGTGAAAGCTCTGGGCTCAACCTGGGAATTGCAGTGGAT
+
CCCCCF@@CFEGC@C@668-CCFGGGEGGGG9@FFF@<CFFGFFE@@C@FG@EEGAEFGGGGEEGGDFGCFGE=CFFD8CFFGGG@FGCG:BCFGG,5FBGGGGA:EFGGCGFFGGGGFFFEFFEFGD@GGCDCFGG:>:FECFED<CFF<CFFGGGGGFFCCFDFGG@CGEEGFGG91>CGG,@BF,::8EFG:FECCFFCFGGEFECFFEGEEGCCGGGGG88FCF7+CECE5*:8+<D;5DGGGGDGFD=FDDG677CFC=BCFBGF7C*?F+596/15)*/<C)>4584<48>AG<<FGF7
@M02526:338:000000000-J69W4:1:2112:25091:11686 1:N:0:ACATCGT+AACACCG
TGATGCCTACGGGGGGCAGCAGTAAGGAATATTGGTCAATGGACGCAAGTCTGAACCAGCCATGCCGCGTGGAGGATGAAGGCCCTCTGGGTTGTAAACTTCTTTTATATGGGACGAAACCTATCCTTTCTAGGGTAATTGACGGTACCATGTGAATAAGCACCGGCTAACTCCGTGCCAGCAGCCGCGGTAATACGGAGGGTGCAAGCGTTATCCGGATTCACTGGGTTTAAAGGGTGCGTAGGTGGGTTGGTAAGTCAGTGGTGAAATCTCCGAGCTTAACTTGGAAACTGCCATTGATACTT
+
CCCCCGGGGGGGGGGGGGGGGGGFFGGGGGGGGFGGGGGGGGGGGGGGGGGGGGGGGGGGGGGGGGGGGGGGGGGGGGGGGGGGGGGGGGGGGGGGFGGGGGGGGGGGGGGGGGGGGGGGGGGGGGGGGGGGGGGGGGGGGGGGGGGGGGGGGGGGGGGGGGGGGGGGGGGGGGGGFGFGGGGGGGGGGGGGGGDGGCEGGGGGGG<FGDGGGGGGGGGGGGGGFGGGGGGGGGG?EFGGGGFGGGGGGGGGGGGGGGGG7FGFFGGFGFGG>FF87BBFAFFGFGDFGFGAF?44<DFFF?DF*
@M02526:338:000000000-J69W4:1:2112:2038:12499 1:N:0:ACATCGT+AACACCG
CAGCCGCCTACGGGGGGCAGCAGTGGGGAATTTTGGACAATGGGCGAAAGCCTGATCCAGCCATGCCGCGTGCAGGATGAAGGCCTTCGGGTTGTAAACTGCTTTTGTACGGAACGAAAAGACTCTTTCTAATAAAGAGGGTCCATGACGGTACCGTAAGAATAAGCACCGGCTAACTACGTGCCAGCAGCCGCGGTAATACGTAGGGTGCAAGCGTTAATCGGAATTACTGGGCGTAAAGCGTGCGCAGGCGGTTATGTAAGACAGATGTGAAATCCCCGGGCTCAACCTGGGAACTGCATTTT
+
CCCCCGGGGGGGGGGGGGGGGGGGGGGGGGGGGGGGGGGGGGGGGGGGGGGGGGGGGGGGGGGGGGGCGFGGGGGGGGGGGGGGGGGGGGGGGGGGGGGGGGGGGGGGGGGGGGGGFFGGGGGGGGGGGGGGGGGGGGGGGGGGGGFGGGGGGGGGGGEGGGGGGGGGGGGGGGEGGGFGGGDGGGFGFGGGGGGG?CCFGGFCFG5CGGGGCFGGEEGFGGGGGEFCFGGGFGGGGGECFGFGGGGGGCDGGG<>EGGGGG>?FGGFGFGGGFB:57FFF:753E4?FFF?D)9(8?7?AFGG7
@M02526:338:000000000-J69W4:1:2112:15830:12876 1:N:0:ACATCGT+AACACCG
TGGAAACCTACGGGGGGCAGCAGATCGGAAGAGCACACGTCTGAACTCCAGTCACACATCGTATCTCGTATGCCGTCTTCTGCTTGAAAAAAAAAATTTCCTAACTTCCTCCCCCTTTTTTCCCCTTTGCCTTTCCACCCATCCCCCCTCCTTCCTCCCCCCCCCCCCCCTCTCTCTTCCCCTCCTTCCTCTTCCCCCCCTTCCTTCCCTTCTTTTCTCTTTTCTTTTTTCTTTCCTTCTTCTTCTTATTCCATTTTCTTTCTTATCTTCTTTCCTCCCTCTCCCCCTCCCCTTACTTCTGTTCC
+
C@CCCGGGGGGGEG@CGEGGGGGGGGGGGGGDDGGGGGFGGGGGGGGGGGGFGGGGGGGGGGG,BFGFGGGGGGGEGCECFGGGGGCDFGGGGG7<,,,,3,,,,,,,8,,,8***,,,?F,3,,,,,,83,,<,8,,,**,8=*8****1+,3,32::A5**//:8**/2182+3++++2*21/*++07++3++*********+3+*20+*0+2+++++2+3+209++*++++33+0<0*0*2++**+00+++**++270****2*.+*0002*36;)).))*0*).*)1(0)*())2))1*2*
@M02526:338:000000000-J69W4:1:2112:4911:13444 1:N:0:ACATCGT+AACACCG
GGCCTACGGGACGCAGCAGTGGGGAATTTTGGACAATGGGCGCAAGCCTGATCCAGCCATTCCGCGTGCAGGATGAAGGCCCTCGGGTTGTAAACTGCTTTTGTACGGAACGAAAAGCTTTGGGTTAATACCCTGAGGTGATGACGGTACCGTAAGAATAAGCACCGGCTAACTACGTGCCAGCAGCCGCGGTAATACGTAGGGTGCAAGCGTTAATCGGAATTACTGGGCGTAAAGCGTGCGCAGGCGGTTTTGTAAGACAAAGGTGAAATCCCCTGGCTCAACCTGGGAACTGCCTTTGTGAC
+
9BCCCGGEGCCFGEBEGGGFCGGG@F@FCFFGFCAFACE@FFCCG@FC<FCDFFEEFGF@6EEGG:FB7CFG:FGGGGGFGCFGC@F,BFF,CEE@<E5FEFDG?<DF:=CFGGGGFC?EFCFG:FFEFCFF<>=B<DBFBAFCFG+CFEGDGGGGC<FGF<=BFGG@FC:FGGGGG>F@F@FCBECF8:88<:8:CBE:<8<8<CFD@FGG=B@8C9C::;*CFGGGG>FDG>ECEGG=D8BG5ED3C*9*AEFDCEGCFF40)77:CFCD0CF;(8FFFFF65*7;D3*,9;F???*46FCD7
@M02526:338:000000000-J69W4:1:2112:22032:14448 1:N:0:ACATCGT+AACACCG
TCAGGTCCTACGGGGGGCAGCAGTAAGGAATATTGGTCAATGGAGGGAACTCTGAACCAGCCATGCCGCGTGGAGGATGAAGGTCCTCTGGATTGTAAACTTCTTTTATCTGGGACGAAAAAAGGGAATTCTTTCTCGACTGACGGTACCAGATGAATAAGCACCGGCTAACTCCGTGCCAGCAGCCGCGGTAATACGGAGGGTGCAAGCGTTATCCGGATTTACTGGGTTTAAAGGGAGCGTAGGTGGGTTGGTAAGTCAGTGGTGAAATCTCCGAGCTTAACTTGGAAACTGCCGTTGATACT
+
CCCCCGGGGGGGGGGGGGGGGGGGGGGGGGGGGGGGGGGGGGGGGGGGGGGGGGGGGGGGGGGGGGGGGGGGGGGGGGGGGGGGGGGGGGGGGGGGGGGGGGGGGGGGGGGGGGGGGGGGGGGGGGGGGGGGGGGGGGGGGGGGGGGGGGGGGGGGGGGGGGGGGGGGGGGGGGGGGGGGGGGGGGGGGGGGGGGGGGGGGGGGGGGGGGGGGGGGGGGGGGGGGGGFGFGDGGGGGGGGGGFGGDGGGGGGGGGGGGGGGGGFFGGBG?DGGGFCBDFEFFFGFGGFGFFFGFGFBFGBFFGGF
@M02526:338:000000000-J69W4:1:2112:6690:16027 1:N:0:ACATCGT+AACACCG
ACAGTCCTACGGGAGGCAGCAGTGAGGAATATTGGACAATGGGCGCAAGCCTGATCCAGCCATGCCGCGCGCAGGATGAAGCATCTATGGTGTGTAAACTGCTTTTGTACGGGAAGAAACACCCCAACGTGTTGGGGCTTGACGGTACCGTAAGAATAAGGATCGGCTAACTCCGTGCCAGCAGCCGCGGTAATACGGAGGATCCAAGCGTTATCCGGAATCATTGGGTTTAAAGGGTCCGTAGGCGGCTTTATAAGTCAGTGGTGAAATCCGGCAGCTCAACTGTCGAACTGCCATTGATACTG
+
CCCCCGGGGGGGGFGGGGGGGGGGGGGGGGGGGGGGGGGGGGGGGGGGGGGGGGGGGGGGGGGGGGGGGGGGGGGGGGGGGGGGGGGGGGGGGGGGGGGGGGGGGGGGGGGGGGGGGGGGGGGGGGGGGGGGGGGGGGGGGGGGGGGGGGGGGGGGGGGGGGGGGGGGGGGGGGGGGGGGGGGGGGGGGGGGGGGGGGGGGGGGGGGGGGGGGGGGGGGGGGGGGGGGGGGGGGGGGGGGGGFGGGGGGGGGGGGGGGGGGGGFFGGFFFGGGGF:9EFFFFFGFGGFGFGFGFGFFFGAAFGG>
@M02526:338:000000000-J69W4:1:2112:10173:16203 1:N:0:ACATCGT+AACACCG
AGAAAACCTACGGGACGCAGCAGATCGGAAGAGCACACGTCTGAACTCCAGTCACACATCGTATCTCGTATGCCGTCTTCTGCTTGAAAAAAAAAAACTCCTAAAATATTTTCTCTGCTCTTAATGCCATTTCTCCTGCCTTCTCTTCATTGCTCGTTTGTTCGGTTTTCTCCCGTTGTGTTAGTGAGCCTACCATCACCTTTTCTTGTTCGTTGTTCTCTCTATTCCCAAAGCGGTTTTTTATCACCCCCCTCGCCTCTTTCTAATTCCTACCCCCCGTTTCTCTTCCTTTCCTACTCTTCTTT
+
CCCCCGGGGGGGGGGGGGGGGFFGFGGGDGGFGGGGFFGGCGGGGFGGGGGGGGGGGGGGGFGFGGGGGGGGGGGFG@DEGGAAFGGG<ECFGGGE++,,:E<,:,<,<ADFGAE,5:<,8,,,5,8A,8?5CFC<F5=,5,C,A,,,,,:5:,:=8F7+:=,++553>@F,@F3<,3**@,7,,,3,4,44@,,,,,449,,22>?26,21C,,*6;BB9@F,4?7;+5******23:58C):C+:***)//*)1:*9C2:C/*006<*:>65)293)02)7**3:**0:9*/:<34*.-/2:>
@M02526:338:000000000-J69W4:1:2112:12203:16428 1:N:0:ACATCGT+AACACCG
GCGTTCCTACGGGGGGCAGCAGTGGGGAATATTGGACAATGGGCGCAAGCCTGATCCAGCCATACCGCGTGGGTGAAGAAGGCCTTCGGGTTGTAAAGCCCTTTTGTTGGGAAAGAAAAGCAGTCGGTTAATACCCGATTGTTCTGACGGTACCCAAAGAATAAGCACCGGCTAACTTCGTGCCAGCAGCCGCGGTAATACGAAGGGTGCAAGCGTTACTCGGAATTACTGGGCGTAAAGCGTGCGTAGGTGGTTGATTAAGTCTGTCGTGAAAGCCCTGGGCTCAACCTGGGAATTGCGATGGA
+
CCCCCGGGGGGGGGGGGGGGGGGGGGGGGGGGGGGGGGGGGGGGGGGGGGGGGGGGGGGGGGGGGGGGGFGGGGGGGGGGGGGGGGGGGGGEFFGGGGGGGGGGFGGGGGGGGGGGGGGGGGGGGGGFGFGGGGGGGGGGGGGGGGGGGGGGGGGGGGGGGGGGGGGGFEGGGGGGGGGGGGGGFGGGGGGGGGGGGGFGGGGGGGGGGDGGGGGGGGGGGGGGGGGGGFGGG>C=EGFFFG>DGGDDGGGGGC7DCFGGGG7BFGGFGFGGGGF;17FF?F<5:?F?G?G:C5F??F::;>DG*
@M02526:338:000000000-J69W4:1:2112:26705:17334 1:N:0:ACATCGT+AACACCG
AATCCCTACGGGACGCAGCAGTGGGGAATATTGGACAATGGGGGCAACCCTGATCCAGCAATGCCGCGTGAGTGATGAAGGCCTTAGGGTTGTAAAGCTCTTTTACCCGGGATGATAATGACAGTACTGGGAGAATAAGCTCCGGCTAACTCCGTGCCAGCAGCCGCGGTAATACGGAGGGAGCTAGCGTTGTTCGGAATTACTGGGCGTAAAGCGCGCGTAGGCGGCTACTCAAGTCAGGGGTGAAAGCCCGGGGCTCAACCCCGGAACTGCCTTTGAAACTAGGTAGCTAGAATCTTGGAGAG
+
CCCCCGEE<FGGGGGGGCGGGFF@@GGGGGFGGGFGFGGGGGDGGGGGFFFGGGGGGGGGGGGGGGGGGGGGFFGFGGG9FFG@DGGFGF,7CAFGFGGGGGGGG9FGGDGGGGGCFGGGGGGGFFGGGCGGEDGGGGGGGGGGGGGGGGGGGEGFGDGGGGGGGGGGCCGGFGGGG@FFEGGGFGGEGGGDGGGGGGGGGGFCGGGGEEGGCGGGGCCEGGG5CEEEGGGGGGGGGCGGFDEGGCGGGGGGGEGG55CFGGF3BGGFEEFGFGF<>FFFFFFD=30@FFGFGFFA<A:<2FCGG
@M02526:338:000000000-J69W4:1:2112:3484:18128 1:N:0:ACATCGT+AACACCG
ATTGCCTACGGGGCGCAGCAGTGGGGAAGATTGGACAATGGGGGAAACCCTGATCCAGCGACGCCGCGTGAGTGAAGAAGTATTTCGGTATGTAAAGCTCTATCAGCAGGGAAGAAAATGACGGTATCTGACTAAGAAGCCCCGGCTAACTACGGGCCAGCAGCCGCGGTAATACGTAGGGGGCAAGCGTTATCCGGATTTACTGGGTGGAAAGGGAGCGTAGACGGCGGTGCAAGTCTGGAGTGAAAGCCCGGGGCTCAACCCCGGGACTGCTTGGGAAACTGTGGGGCTAGAGTGCAGGAGAG
+
CCCCCG<CCBE7F@B+8B:<F,;6E@;B6FEDEDEEFGFFEGEGEGCE,66C@<C6CFGDGGC:=F7BFGGDCFECGFGG<B,AFFGEFFGF,CFFF9EGGE?B8@FEGGGGGGGF@<,CDCFF>F+CFFDDFCFGFDGGCFD>F:*CFF9FEF*::1>F@GFFGFFGG<<F?F<F,?F7CCE*=FFFC8;;A+<CCA>5+20:CFGCC*;ECFGGGEG/CGDG?:C*:*:CEG+<03+<C97<:C7DGCC*>:5955CFD>9<:DD9C>775*13-7564)*:9CF;509:D?7.:4*-4599C
@M02526:338:000000000-J69W4:1:2112:18505:18700 1:N:0:ACATCGT+AACACCG
AGCCCCTACGGGGGGCAGCAGTGGGGAATATTGGACAATGGGCGAAAGCCTGATCCAGCAATGCCGCGTGAGTGATGAAGGCCTTAGGGTTGTAAAGCTCTTTTACCCGGGATGATAATGACAGTACCGGGAGAATAAGCTCCGGCTAACTCCGTGCCAGCAGCCGCGGTAATACGGAGGGAGCTAGCGTTGTTCGGAATTACTGGGCGTAAAGCGCACGTAGGCGGCTTTGTAAGTCAGAGGTGAAAGCCTGGAGCTCAACTCCAGAACTGCCTTTGAGACTGCATCGCTTGAATCCAGGAGAG
+
CCCCCGGGGGGGGGGGGGGGGGGGGGGGGGGGGGGGGGGGGGGGGGGGGGGGGGGGGGGGGGGGGGGGGGGGFGGGGGGGGGGGGGGGGGGGGGGGGGGGGGGGGGGGGGGGGGGGGGGGGGGGGGGGGGGGGGGGGGGGGGGGGGGGGGGGGGGGGGGGGGGGGGGGGGGGGGGGGGGGGGGGGGGGGGGGGGGGGGGGGGGGGGGGGGGGGGGGGGGGGGGGGGGGGGGGGGFFFCFGGGFGGGGGGGGGGGGGGFGGGGGFFGGFGFGGGGFGFFB:BFFFFGGFGFGFFFGFFFFBFFGCD
@M02526:338:000000000-J69W4:1:2112:15244:18866 1:N:0:ACATCGT+AACACCG
GCCCTACGGGACGCAGCAGTGGGGAATTTTGGACAATGGGCGCAAGCCTGATCCAGCCATGCCGCGTGCAGGATGAAGGCCTTCGGGTTGTAAACTGCTTTTGTACGGAACGAAAAGCCTTCTTCTAATACAGGAGGGTCATGACGGTACCGTAAGAATAAGCACCGGCTAACTACGTGCCAGCAGCCGCGGTAATACGTAGGGTGCAAGCGTTAATCGGAATTACTGGGCGTAAAGCGTGCGCAGGCGGTGATGTAAGACCGTTGTGAAATCCCCGGGCTCAACCTGGGAACTTCATCTGTGAC
+
-ACCCGGGGGGGGG+@FFFFFFEG@FFGFGFECAGGGGGGF@CEGGGFFGGGGFGDFFGGDGGEBCG@FGF8CECEEFFGGGGGDGGFEGEAFGFFFCFCDFGGFGGE@CEGDEF>DFGGB<FF?FCCFGGDBFFC7FCGFGG<FCEEG:3FFCCFCGCFCEFAFGGGGGGF@FCGG@F>@@CFF7FGGDD7FEEGGG8CCFDGCGGGG9CCCCEGCFG*;E@@@CEFGGG>EGC8CFGG3C>77*9C?5C>=CC797::=*/<@DG?FBCCFFF89D>B>56CFG<><3*5F6*.))24<F0*0
@M02526:338:000000000-J69W4:1:2112:22645:20058 1:N:0:ACATCGT+AACACCG
GGACCTACGGGGGGCAGCAGTGGGGAATATTGGACAATGGGCGCAAGCCTGATCCAGCCATGCCGCGTGAGTGATGAAGGCCCTAGGGTTGTAAAGCTCTTTCACCGGTGAAGATAATGACGGTAACCGGAGAAGAAGCCCCGGCTAACTTCGTGCCAGCAGCCGCGGTAATACGAAGGGGGCTAGCGTTGTTCGGAATTACTGGGCGTAAAGCGCACGTAGGCGGGTATTTAAGTCAGGGGTGAAATCCCGGAGCTCAACTCCGGAACTGCCTTTGATACTGGGTACCTAGAGTATGGAAGAGG
+
CCCCCGGGGEFGGGGGGGGGGGGGGGGGGGGGGGGGGGGGGGGGGGGGGGGGGGGGGGGGGGGGGGGGGGGGGGGGGGGGGGGGGGGGGGGGGGGGGGGGGGGGGGGGGGGGGGGGGGGGGGGGGGGGGGGGGGGGGGGCGGGGGGGGGGGGGGGGGGGGGGGGGGGGCGDGGGGFGGEGGGGGCGFGEGGGGGGGGGGGGGGGEGGGGGGGGGGGGGGGGGGGGGGGGFGGGGGGGGGGF?BGFGGGFFCECEGGEGGGGGGFFCDBGFGGGGF:9BFFFFFGFFGFGFGBGFGAFF5<<FCFG
@M02526:338:000000000-J69W4:1:2113:18299:2112 1:N:0:ACATCGT+AACACCG
TAGAAACCCGGGTAGTCCTTTAACAGATCGGAAGAGCACACGTCTGAACTCCAGTCACACATCGTATCTCGTATGCCGTCTTCTGCTTGAAAAAAAAAAAACTTAACCTATTCCTCACCTACTTTCCTTATTACCTCCAATTTATACTCTTTTCTCTCTCTCTTCCTACCTTATATATTTTTGATATCAACAGCAGGACGTAGCAACTGTATGGTGTTGCGTACAATAACTACACGTGAACATTTATAAAGATAATTCTTATCTTAGATACTAAACTCACGAGGATAAATTACGCATGTACTACA
+
CCCCCGGGGGGGGGGGGGGGGGGGGGGGGGGCGGGGGGGGGGGGGGGGGGGGGGGGGGGGDGGGGGFGGGGGGGFGGGGGGGGGCFGGGGDFGFGGCFG>++,,,,,,,,,,,,,,:,,,,,,,,,,,,,,5,,,,,,,,,8,5,:,,5,5,,5,,,,,,,3,,,,,,,,783,,,,8,88,++,,,,,3,4,@,3***53*,*,2,2,,,?,,2,41,4****4,61,?,,,,2*****+3+4++++++++*,+++1+2+++1+1+/,)+13+***2*0)().10****1**(*,((*))*+))
@M02526:338:000000000-J69W4:1:2113:7672:3790 1:N:0:ACATCGT+AACACCG
TTAGTACCTACGGGAGGCAGCAGTGGGGAATCTTAGACAATGGGGGCAACCCTGATCTAGCCATGCCGCGTGAGTGATGAAGGCCTTAGGGTTGTAAAGCTCTTTCAGCTGGGAAGATAATGACGGTACCAGCAGAAGAAGCCCCGGCTAACTCCGTGCCAGCAGCCGCGGTAATACGGAGGGGGCTAGCGTTGTTCGGAATTACTGGGCGTAAAGCGCACGTAGGCGGACCAGAAAGTTGGGGGTGAAATCCCGGGGCTCAACCTCGGAACTGCCTTCAAAACTATTGGTCTGGAGTTCGAGAG
+
CCCCCGGGGGGGGGGGGGGGGGG<EGGGGGGGGGGGGGGGGGGGGGGGDFGGGGGGGGGDGGFGFGGGGGEGGGGGGGGGDE8FFFG9CF@FGGGGGGGFGGGGGGGGGGGGDGGDFGGGGGF<CFEFGGGGCFGGGGGGFFGDGGGDGEFGGGGEG@EGGGGGGGGGG::@*@,BFFEEGGGEGGD,=FEEG>CFGGGGGF7?FG<FFG8CCECEGGGGGGGGDCFCGDGGFFGCGGGCF+<C3C5*>9EFCF33C9>9>FCFFFD?EBGDCCFFFGF?FFFFCFFG7?@GGFG2:?<A?C*(-
@M02526:338:000000000-J69W4:1:2113:14493:7786 1:N:0:ACATCGT+AACACCG
TTCCCTACGGGGGGCAGCAGTGAGGAATATTGGACAATGGGTGAAAGCCTGATCCAGCCATCCCGCGTGAAGGATTAAGGACCTATGGTTTGTAAACTTCTTTTGTACAGGGATAAACCTACTCTCGTGAGGGTAGCTGAAGGTACTGTACGAATAAGCACCGGCTAACTCCGTGCCAGCAGCCGCGGTAATACGGAGGGTGCAAGCGTTATCCGGATTTATTGGGTTTAAAGGGTCCGTAGGCGGATCTATAAGTCAGTGGTGAAATTTCATAGCTTAACTATGAAACTGCCATTGATACTGTA
+
@<CCCA-EFCEGDDGF@CFECC?FECFFFGFGGEF<<,C<FF@GGG<FFAE8FDFF<<FF?EFEBGGFGGFFE,C?D<==FABEAFD@FDFEGCF3FFCGFGGGEFCFCFFGFGGGAFGGFGCGGG71:CFGGEFGC<<9:FF<FC;9C;F<F7BEB,FFGGGDGCCFGGCFCF<F:,24:8688C::85*<0:C5**?ECE5C:A5>:EEGGCEGEGG?9@7<FFE8C+<99+/AD5CF5C39DCBCGGFGG+9C@CFD79C7@GF)+)20:::*2:*9FB*=*0**/9*974<)4)06)*34)
@M02526:338:000000000-J69W4:1:2113:14052:9297 1:N:0:ACATCGT+AACACCG
TCCTACGGGACGCAGCAGTAGGGAATATTGGTCAATGGGCGAGAGCCTGAGCCAGCCATGCCGCGTGCGGGACGAAGGCCCTATGGGTCGTAAACCGCTTTTGTACGGGAACAACCGTGGCTACGCGTAGCCACCTGAGTGTACCGTAAGAATAAGGATCGGCTAACTCCGTGCCAGCAGCCGCGGTAATACGGAGGATCCGAGCGTTATCCGGAATTATTGGGTTTAAAGGGTGCGTAGGCGGCAGTTTAAGTCAGGGGTGAAATACATCGGCTCAACCGATGCAGTGCCTTTGATACTGAATT
+
CCCCCGGGGGGGGGDGGGGGGGGGGGGGGGGGGGGGGGGGGGGGGGGGGGGGGGGGGGGGGGGGGGEEGGGGGGGGGGGGGGGGGGGGGGGGGGGGGGGGGGGGGGGGGGGGGGGGGGGGGGGGGGGGGGGGGGGGGGGGGGGGGGGGGGGGGGGGGGGGGGGGGGGGGGGGCEGGGGGGGGGGGGGGGGGGGGGGGG6@:E5EGGCCECEGDGCEGFFGGGGGGGGGGFGGGGGGGGGDDGFGGEBFGGGGGGFC?DGGGDFFFCCAGFGGDGFGGGFFFFGFGGGGFFFGFAGFF<75<>FBF
@M02526:338:000000000-J69W4:1:2113:15786:11523 1:N:0:ACATCGT+AACACCG
ACATCCCTACGGGAGGCAGCAGTGAGGAATATTGGACAATGGGTGAAAGCCTGATCCAGCCATCCCGCGTGAAGGATTAAGGACCTATGGTTTGTAAACTTCTTTTGTACAGGGATAAACCTACTCCCGTGAGGGTAGCTGAAGGTACTGTACGAATAAGCACCGGCTAACTCCGTGCCAGCAGCCGCGGTAATACGGAGGGTGCAAGCGTTATCCGGATTTATTGGGTTTAAAGGGTCCGCAGGCGGATCTATAAGTCAGTGGTGAAATCTCATAGCTTAACTATGAAACTGCCATTGATACTG
+
CCCCCGGGGGGGGGGGGGGGFGFGGGGGGGGGGGGGGGGGGGGGGGGGGGGGGGGGGGGGGGGGGGGGGGGGGGGGGGGGGGDFGGGGGGGGGGGGGGGGGGGGGGGGGGGGGGGFGGGGGGGGGGGGGFGGGGGGGGGGGGGGGGGGGGGGGGFGGGGFGGGGGGGGGGGGGGGGGGFGGGGGGGGGGGGGFGGGGGGEBE<ECGFGGGGGGGFFGGEDGGGGGGGGGGGGGG9FGGGGGE>GGGFGDEGGFGFFGDFGGGGFBCG>?<FFGGGGGGFFFFGFGGGGFFFGGFGBFA><<CC<)
@M02526:338:000000000-J69W4:1:2113:4434:13061 1:N:0:ACATCGT+CACACCG
GCCTACGGGGGGCAGCAGTGGGGAATATTGGACAATGGGCGAAAGCCTGATCCAGCCATGCCGCGTGAGTGATGAAGGCCTTAGGGTTGTAAAGCTCTTTCAGTAGGGAAGATAATGACGGTACCTACAGAAGAAGCCCCGGCTAACTTCGTGCCAGCAGCCGCGGTGATACGAAGGGGGCTAGCGTTGTTCGGATTTACTGGGCGTAAAGCGCACGTAGGCGGATTGTTAAGTCAGAGGTGAAATCCTGGAGCTCAACTCCAGAACTGCCTTTGATACTGGCAATCTCGAGTCCGGAAGAGGTG
+
CCCCCGGGGGGGGGGGGGGGGGGGGGGGGGGFGGGGGGGGGGGGGGGGFGGGGGGGGGGGGGGGGGGGGFGGGGGGFGGGGGGGDG<FEFFGGGGGGFGGGFGGGGGGGGGGFGGGGGGGGFGGGGGGGDGGGGCCGCFFGG7FCFGFGGGGGGGGGGGGGGGGGG?5CGGGGG>EGGGGGGGGGG:C:8CGGGGGGGGGFEFGFECGGGGGGGGGGGGGGGGGDDEGGGFAF?EGFCGCGGB?DGFGFFG67>:D?FFGGGFFBFF<+5FFFGGGGGFFF>G>FGGGFFFGFB?:>?D>?GFD2
@M02526:338:000000000-J69W4:1:2113:15547:15427 1:N:0:ACATCGT+AACACCG
TGTAACCTACGGGGCGCAGCAGTGAGGAATATTGGTCAATGGACGGAAGTCTGAACCAGCCATGCCGCGTGAAGGATGAAGGCGTTCTGCGTTGTAAACTTCTTTTATTTGAGAAGAAACCACTGATTTCTATTAGTGTTGACGGTATCAGATGAATAAGCACCGGCTAATTCCGTGCCAGCAGCCGCGGTAATACGGAGGGTGCAAGCGTTATCCGGATTTACTGGGTTTAAAGGGTGTGTAGGCGGACTTTTAAGTCAGGGGTGAAATCTCCGAGCTCAACTCGGAAACTGCCTTTGATACTT
+
CCCCCGGEFGGGGGCGD@B@CECC-CCFFGGGF<FEF<9FEF,FFG@FCFGGC@EFGFAFFFGGGC:BFEG@FACEGDECEFFBCFGGGFGGE+FED9FEFGFGDG?EFFAFFGGEFFGFGAGGF9B9?@F<DFGGGCFGC@FC7CFFFGFGEFCGGFGGFGFGCCFGG<FFGGFFEFFGGGGFG8FGE7:BFE<?CC:EEGFCCCFECC;ECFEFECCEEFGGCEFE@?CF?:FFDCGDDCFECFEGCEEGGFF9CGGG>CC>DEFF<6>:>CDG5CBFFFGFGCDGFFFG7?G?BFF<A:36)
@M02526:338:000000000-J69W4:1:2113:21709:17681 1:N:0:ACATCGT+AACACCG
GAGCCTACGGGACGCAGCAGTGAGGAATATTGGTCAATGGGCGAAAGCCTGAACCAGCCATGCCGCGTGCAGGAAGACGGTCCTATGGATTGTAAACTGCTTTTATTTGGGAATAAACTCTGATACGTGTATCAGCCTGAAGGTACCAAATGAATAAGCACCGGCTAACTCCGTGCCAGCAGCCGCGGTAATACGGGGGGTGCAAGCGTTATCCGGAATCATTGGGTTTAAAGGGTCCGCAGGCGGTCTTATAAGTCAGTGGTGAAAGCCTACAGCTCAACTGTAGAACTGCCATTGATACTGTG
+
C<CC@CFGGEG-@@:@FCFCCC9E@C6,CFFFGFGGCCFGGC:FFF7E<FCF<FGGF8CF<AFGD::@B7FGGE<FGCE?FEECGCF,CFG<FGDG9EF9F<AF<EEEGFGGGGGFFE<5F?FGF,45BFFDEFCE8<FCEGCDACFAGGF,DFG?CFGGFGEDD+CFGFAEEGFGGFFGGGFF3B:C>B1@EFGD*BFGC5*<9CFG5CEFCFGD=8CCFFC@FC8=EF90ACCC7C=DDE35D57CDGFE>EFF+?FGD7:7FFGA*4>FGGCD*9FFFF6=CFGC696=5:C<A<CAADGB4
@M02526:338:000000000-J69W4:1:2113:12582:18099 1:N:0:ACATCGT+AACACCG
TGACACCTACGGGACGCAGCAGATCGGAAGAGCACACGTCTGAACTCCAGTCACACATCGTATCTCGTATGCCGTCTTCTGCTTGAAAAAAAAAAAGCACTTTCAGCATTGAATAAGACTCTCTGTTTAGTACCCCTATACACTGACATTAGCTGCAGAATCAGCACCTGCTAACTCTCTGCCATCATCCTCGGTCATACAGAGGCTTCCATCTTTAATCTGAATTACTTAGCTTGCATCGATCGTATATTACTTAATCAGTCATATGTTCAATCCACGGGCTTCAACTGTGACCTTCATCTGAT
+
CCCCCGFFFGGGGGFC@FEFGGGGGFGGDECFFGGGGGGFGGFFGFFGGGGGGCGGGGGG6<,C@FADFFGEAF@69CFFFF?FGDCFDFCC@FG:+,4,55C,9,BF,5:5,,<,C,=,B,,5,,5CC,<,,5>+A7,,C,,C,8B,CF9,>==<,,,,33,CE,,5,5BG9,8>F<,<,,@<,B9;FAE,**3**6<EDDF,**24,<9,7,6@>,;=4?,2BCGF;,,6=,=,9+5;/5)2/38:*4=+;:8+5::@7@7++43)C37@+2:**9)))()72**2*)**0)+..4*6:7+2)
@M02526:338:000000000-J69W4:1:2113:5104:21124 1:N:0:ACATCGT+AACACCG
TATCCTACGGGAGGCAGCAGTAGGGAATATTGGGCAATGGATGCAAGTCTGACCCAGCCATGCCGCGTGCCGGATGAAGGCCCTCAGGGTTGTAAACGGCTTTTATTCGGGAAGAAGAGCAGGGATGCGTCCTTGTGTGACGGTACCGAATGAATAAGCACCGGCTAACTCCGTGCCAGCAGCCGCGGTAATACGGAGGGTGCGAGCGTTGTCCGGATTTATTGGGTTTAAAGGGTGCGTAGGTGGCTGTTTCAGTCAGTGGTGAAATACGGTTGCTCAACAATCGAGGTGCCATTGATACTGAA
+
C@@CCGGGGD:FFGFEGE9AFFGGDEFCFCGCEFGCGGGGGGGGGDGGGGGGGFGGGGFDCCG8C@FGGGGGGGGG<9EFGGGGFGGGGFDFF<ECEGGGGG@FCCEGGGGGGGCFGGG?EGGGGGGGECCBCFGFEDF9FGGF@FGC8@FEGGGFFGGGGGDEGGGGG9>EB<>*BFGFGGGDFGGGG:EG@CFEG8FEFE::=ECEBEECCFEGDEEFFCCFCG8?;EC+ACEFCA?CDEEG4FFGD=EF*<F:+:>7D*:;BCGD+-9DFDC4FGFFF>FFFFCF37)2CDGFFFFABFGA8
@M02526:338:000000000-J69W4:1:2113:21492:21798 1:N:0:ACATCGT+AACACCG
TAGGCCTACGGGGGGCAGCAGTGGGGAATGTTGCGCAATGGGCGAAAGCCTGACGCAGCAACGCCGCGTGTGTGATGAAGGTCTTTGGATTGTAAAGCACTTTCGACCGGGACGAAACCGTAAAGCCTAATACGCTTTGCCTTGACGGTACCGGGAGAAGAAGCACCGGCTAACTCTGTGCCAGCAGCCGCGGTAATACAGAGGGTGCAAGCGTTGTTCGGAATTATTGGGCGTAAAGCGCGTGTAGGCGGCTTTGCGAGTCGGGTGTGAAAGCCCTCAGCTACACTGAGGAAGAGCGTCCGAAA
+
<C,<CG9EF;CFCBEGGGECFFGGFDGEG8C<C?F+@FGCFFGGEE+><?F@4BCFCC@<AFFGB:<:8FCFGGGFGGGAFGGE;,=,<BF:FG,@BFE:F,DFGF7*<CFG7<F<FGGGCEECC@:CGCC9C8EGCFFC7CFFGGE:*;;+;5C8CEGG?<FGGCFCEGEGFF+9:C0A9CFCCFC>FGG5:28C<C+<CCFGACE>CE@FGCCEG598>8**+303A6C2/2>*9<9C5:7C7CBG*:CGG89D3)9))2/>B*9,1.0::<CC<47?F2**9>79*07<>:*.01)(-7:44
@M02526:338:000000000-J69W4:1:2113:23610:22851 1:N:0:ACATCGT+AACACCG
TTTCCTACGGGACGCAGCAGTGGGGAATATTGGACAATGGGCGAAAGCCTGATCCAGCCATGCCGCGTGAGTGATGAAGGCCTTAGGGTTGTAAAGCTCTTTCAGTAGGGAAGATAATGACGGTACCTACAGAAGAAGCCCCGGCTAACTTCGTGCCAGCAGCCGCGGTAATACGACGGGGGCTAGCGTTGTTCGGATTTACTGGGCGTAAAGCGCACGTAGGCGGATTGTTAAGTCAGAGGTGAAATCCTGGAGCTCAACTCCAGAACTGCCTTTGATACTGGCAATCTCGAGTCCGGAAGAGG
+
CCCCCGGGGCFCGEGGGGGGFGF9CFFGGGGGGFGGGGGGGFEDGCEGGGGD<FFFDGGGD@CFGG7FC?CF9C<E<??<CFACF?CCCF:?FEG9EFFGGFGCEGFCCFEGG,E<FFFE<CEGGGGFGGGFFCDGGCG=F78>FCGFFFGGGG+BF,=<DGGGDC@EFFCDF;BC1><:BE7<<B7CF7CCAC@CCEEF<:<++;8*:EGG:FE58CGGGG*:CEEEEFFFC+20:997*:<5CGFFCFFFD>)98C7DFCC?F6C7CA4DFGGGD7@FFF>)9DGGF6@CC(A0<072(1;:4
@M02526:338:000000000-J69W4:1:2113:13975:23648 1:N:0:ACATCGT+AACACCG
CCCCTACGGGGGGCAGCAGTGGGGAATATTGGACAATGGGCGCAAGCCTGATCCAGCCATACCGCGTGGGTGAAGAAGGCCTTCGGGTTGTAAAGCCCTTTTGTTGGGAAAGAAAAGCAACGGATTAATACCCTGTTGTTCTGACGGTACCCAAAGAATAAGCACCGGCTAACTTCGTGCCAGCAGCCGCGGTAATACGAAGGGTGCAAGCGTTACTCGGAATTACTGGGCGTAAAGCGTGCGTAGGTGGTCGTTTAAGTCTGTTGTGAAAGCCCTGGGCTCAACCTAGGAACTGCAGTGGAAAC
+
CCCCCGGGGGGGGGGGGGGGGGGGGGGGGGGGGGGGGGGGGGGGGGGGGGGGFGGGGGGGGGGGGGGGGGGGGGGGGGGGGGGGGGDCGGGGGGGGGGGGG9FGGGGGGGGGGGGGGGGGGGGC@FGGGGGGGGGGGGGGFGGGGGGGGGFGGGGGFCFFGGGGGCGGGGGGGGGGGGGGGGGGGGGGGGGGGGGGGGGGEGEECCDGGFFGEGDGCCEEEGGGGGFFGGFC=GGGGGGD<:>CDGE?FEECDE@C>>F::7>FBFF??<FFGFGDFF)).8FFGGG0100?486).(???DFF(
@M02526:338:000000000-J69W4:1:2113:7326:23810 1:N:0:ACATCGT+AACACCG
TCCTACGGGACGCAGCAGTAAGGAATATTGGTCAATGGGCGGAAGCCTGAACCAGCAATGACGCGTGCAGGACGACTGCCCTATGGGTTGTAAACTGCTTTTGACCGGGAATAAACCTCTTTACGTGTAGAGAGCTGAATGTACCGGAAGAATAAGGATCGGCTAACTCCGGGCCAGCAGCCGCGGTAATACGGAGGATCCGAGGGTTATCCGGATTTATTGGGTTTAAAGGGTGGGTAGGCGGCATGTTAAGTCAGGGGTGAAATACGGTGGCCAAACCAGCGCAGTGACTTTGATAATGATGG
+
CC,,AECCFFGE:FEGGEGFEFCGG@C<<CEF9FFADFFA7@F7:<<CFEEG,CEC,66FEGGE+C7BCFC:CC@+,7,:CF,?C<E,8+4ECGE<FGG,CAF+:,64+:4BECA,BDB,ECF9B,BAC<DA,><9CC9<=C,3,BCGE@F79,FFGCF,FE3>>F,F9FC*1*51D7,C<<B:FG*8:,;9<1=EFE,A:/*:*:;0::F+8C*;/0+<<@GFGE5<<9<CE*:*5:7C3+079*8F>CG9>387+*599D<6730-/8FD30**978).(*0))9/)1***)+-.)*.5:9:2
@M02526:338:000000000-J69W4:1:2114:13379:2771 1:N:0:ACATCAT+AACACCC
AATCCTACGGGGCGCAGCAGTAGGGAATCTTCCGCAATGGACGAAAGCCTGATGGAGCAACGCCGCGTGAGTGATGAAGGTTTTCGGATCGTAAAGCTCTGTTGTTGGGGAAGAACATGCGTGGGCCGAATAGGGCAGGCCCTTGCGGGTACCTACCAGAAAGTCCCGGCCTACCTAGGTGCCGCCAGCTGGGCTAATCGGCGGGTGGTAAGGTTAGCCGGGTATTATGGGGGTAAAGGGGCTGCAGGCCGGTGCCTTAACCTGATTGTGAAACCTCCGGCTTAAACGCGGGAGGGCATTGGGAA
+
CCCCCGGGGGGG7FGGGGGGGGGGEGGGGGGCE,CGGGGG,CF+FGC8FGGG9F<FGGGGG7FGGGGGGGGGGG<EGCFG,CFGGGG+BFGGGGGGGFGGGGFGGF,ECGGEGGGG85F,++3+++++@F@+@,,8+8+***@,,,*5*51DF,?,F,3,?:,,77,41***?<+7,7+>,?+*****1+++=**2220****::*2/*<++3+3+*+32/::*2+++0<A*)/*3C++:5*./*+7C)*1*98)0<:****)*(+))3)2:**)*)9)..07/:0;)/00)0)(4(-*))9).5
@M02526:338:000000000-J69W4:1:2114:17731:4023 1:N:0:ACATCGT+AACACCG
CGTCCTACGGGACGCAGCAGTAGGGAATATTGGTCAATGGGCGGGAGCCTGAACCAGCCATGCCGCGTGCGGGACGAAGGCCCTATGGGTCGTAAACCGCTTTTGTACGGGAACAACCGTGGCTACGCGTAGCCACCTGAGTGTACCGTAAGAATAAGGATCGGCTAACTCCGTGCCAGCAGCCGCGGTAATACGGAGGATCCGAGCGTTATCCGGAATTATTGGGTTTAAAGGGTGCGTAGGCGGCAGTTTAAGTTAGGGGTGAAATACATCGGCTCAACCGATGCAGTGCCTTTGATACTGAA
+
CCCCCGGGGGGGGGGGGGGGGGGGGGGGGGGGGGGGGGGGGGGEGGGGGGGGGGGGGGGGGGGGGGGGGGGGGGGGGGGGGGGGGFGFDEEFGGGGGGGGGFGGGGGGGGGGGGGGGEGF,CCFFEEGGGGGGGFGGGGGGGGECGFFEGGGGGGGGFGGFFGGGFGGGGGGEFGGGFGGGGGGGGGGGGGGDGFGGEGG@FGG*1:E:CEGG?C5*8CEFFGCGGCEECF+:9CFGCEE3C>95C:*7;CCC39:+*9F43(9:C<)3.2:*5>G)*17@FEFD*1/:768?FA265+6:D9<A
@M02526:338:000000000-J69W4:1:2114:18453:4120 1:N:0:ACATCAT+AACACCG
CCCTACGGGACGCAGCAGTGGGGAATATTGCACAATGGGGGAAACCCTGATGCAGCGACGCCGCGTGAGTGAAGAAGTATTTCGGTACGTAAAGCTCTATCAGCAGGGAAGATAATGACGGTACCTGACTGAGAAGCCCCGGCTAACTACGGGCCAGCAGCCGCGGTAATACGTAGGGGGGAAGCGTTATCCGGATTTACCGGGGGGAAAGGGAGCGTAGGTGGCATGGGAAGGCAGATGTGAAAGCCCGGGGGCCAACCCCGGGATTGCCTTTGAAACTATCAGGCTAGAGTGCAGGAGAGGTA
+
CCCCCGGGGGGGGGGGGGGDGGGGGGGGGGG<FGGGGGGGG7FFFGGGGGCFGFGG7FGGGGGGGGGGGGGGAFGGG<9,FFGGGFECGGGGGFDEFGGG,F,EFGGGGFGGGGG9??F@EC=>FAD,><,AD,E<8FFGCG73>FFG,,@+53CCF3@C:F>:*=1:*7;CG234FFGB*:EEFE/C8*0<8C88CF?7+*:C*:*1;8C@A*;*8/8CEFCGE@7;F*8AC**29*2:000?C0);*:DED*)1;7>GGD9)(C97*-*2C7=C=C7***94CF4)*)/10:4<9<71(7>?2
@M02526:338:000000000-J69W4:1:2114:23038:5242 1:N:0:ACATCGT+AACACCG
TCCTACGGGGCGCAGCAGTCACATTAGATACCCCGGTAGTCCTCTCAGATCGGAAGAGCACACGTCTGAACTCCAGTCACACATCGTATCTCGTATGCCGTCTTCTGCTTGAAAAAAAAAAATCAGTATACACGAACGACCTCTTGGTAGCCACAACGTTCTATAACGCGTCGTGTGTGATATCACGCGCGGTAATATGACGTAGCTAAGCTTCACACGCCATCTCTCCACGCACGTAGCCGTCCGGGAGACTTCTATGCCACATTCCAACAGCCAACGCTACAGTGTTATAGCTTAGCGCCTAC
+
CCCCCGGGGGGGGGGGGGGGGGGGGGGGGGGGGGGGGGGGGGGGGGGGGGGGGGGGGGGGGGGGGGGGGGGGGGGGGGGGGG7FGGGGCFGGGGGGGGGFFFFGGGGGGGGGGGGGGDGGG=,,8,5C,,,<,8+++3++++,,,,,,,,,,,,,,3*3,,*,,,,,6*5***4*,6,,773,72>**<*1*4**3<BF++**2**+2+3;02+++++****1++3++*+*111***0*2**)***)*)****+*032****)2)+))+)****)*)*0).))***0****/1*-)-)+-(1)(.
@M02526:338:000000000-J69W4:1:2114:18153:6104 1:N:0:ACATCGT+AACACCG
ACCCCTACGGGACGCAGCAGATCGGAAGAGCACACGTCTGAACTCCAGTCACACATCGTATCTCGTATGCCGTCTTCTGCTTGAAAAAAAAAAAACAAAAATGTTTATACAAGAGACCACATACCGTCCAAATAGTTCAGTACCTTTACTGTACCTCACCCTACACCAACCGCTGCCTCCTTTCCCTCATCCGCGTTCATACATCATTTGCAACGTTTTTCCTTACATATCATACCTCACTTTCTCTCCTCCATATTCCTACCTTTTTGCTTTCAGCCACTCGTCCAACCACACCCATACTATAT
+
CCCCCGGGGGGGGGGGGGGGGGGGGGGGGGGFGGGGGGGGFGGGGGGGGGGGGGGGGFDF:CFGGGEFGGGGGGGGDCFGGGGGGGGGGGGGG484,,,,+,,5,,,,B5,,,,,,44:+,,:,:+++8+,:,5,:,,,,:3@>,@,:B,@=D9,C3:>,,+,@<,@+,***55*3,,3,6?,2D,7,,,,6*1*4*;B=,5,2,+23,+2+,+**?***5++?++++2++++++*12+23+*0++*02:*09+0:97*0*0(*)2))/.;****+*000).0)****0.0))*,((,*()2*.)
@M02526:338:000000000-J69W4:1:2114:25911:6373 1:N:0:ACATCTT+AACACCG
AACGCCTACGGGGGGCAGCAGTAGGGAATCTTCCGCAATGGACGCAAGCCTGACGGAGCAACGCCGCGTGTGTGAAGAAGGTCTTCGGAACGTAAAGCACTGTTATTAGAGAAGAACAACCGGTAGAGTAACTGCTACCGGCTTGCCGGTAACTAACCAGAAAGCCACGGCTAACTACGTGCCAGCAGCCGCGGTAATACGTAGGTGGCAAGCGTTGTCCGGAATTATTGGGCGTAACGGGAGCGCAGGTGGTGGCTTAAGTCTGATGTGAAAGCCCACGGCTCAACCGTGGAAGGTCATTGGAA
+
-@<CCFEBFFFEEGGEEEGFGG-FFFFE8,EEFF7CFCCGF,BF+FC@BFGGD8F7CCFGGFGGGFGGEC@<<CFFBGGGD,,@@FFG++*8>FGGFGCC8>F,@C,@F,<FFGGC8F,,1*41**,8?CFEGC,8C98**=:8C*,11:8*<::@FGGGGGG:CC8;E>EC8FGC:<E6C88<0;C8:/:>?*//2+9?*+21CCFG8*<8*>*;*2A<*81//0<<<0<FGC=/1**/187:ECB/3/071/)9/9FF72:7406><47C777*0*7<>EFBCFF>C5))564(,60)4:@44
@M02526:338:000000000-J69W4:1:2114:4599:9382 1:N:0:ACATCGT+AACACCC
GTGACCTACGGGGCGCAGCAGTGGGGAATTTTGGACAATGGGCGCAAGCCTGATCCAGCCATTCCGCGTGCAGGATGAAGGCCCTCGGGTTGTAAACTGCTTTTGTACGGAACGAAAAGCTTTGGGTTAATACCCTGAGGTGATGACGGTACCGTAAGAATAAGCACCGGCTAACTACGTGCCAGCAGCCGCGGTAATACGTAGGGTGCAAGCGTTAATCGGAATTACTGGGCGTAAAGCGTGCGCAGGCGGTTTTGTAAGACAGAGGTGAAATCCCCGGGCTCAACCTGGGAACTGCCTTTGTG
+
CCCCCGGGGGGGGGGGGGGGGGGGGGGGGGGFGGGGFGGFCAFGGGGGGGGGGGGGGGGGGGGGGGGGGGGGGGGGGGGGGGGGGGGGGGGGGGGGGGGGGGGGGGFGGGGGGGGGGGGGGGGGBFGGGGGGGGGGGGGGGGGGFGGGGGGGGGFGGGGGGGGCGGGGGDGGGGGGGGGGFG:AFGFGGFGGGDGGGGCFF9FGE5FGGGGGCGEEGGEGFEGGGGGGGGGF5EE8DFEGGC:ECEFCDCDEDC5F:CFGGFFGBGFF<:FFGFFGFGFFFE5FGGGFGFFF4C?FFFG?ADF:1
@M02526:338:000000000-J69W4:1:2114:7387:9957 1:N:0:ACATCGT+AACACCG
GCCTACGGGGGGCAGCAGTGGGGAATATTGGACAATGGGCGAAAGCCTGATCCAGCAATGCCGCGTGAGTGATGAAGGCCTTAGGGTTGTAAAGCTCTTTTACCCGGGATGATAATGACAGTACCGGGAGAATAAGCTCCGGCTAACTCCGTGCCAGCAGCCGCGGTAATACGGAGGGAGCTAGCGTTGTTCGGAATTACTGGGCGTAAAGCGCACGTAGGCGGCTTTGTAAGTCAGAGGTGAAAGCCTGGAGCTCAACTCCAGAACTGCCTTTGAGACTGCATCGCTTGAATCCAGGAGAGGTG
+
CCCCCGGGGGGGGGGGGGGGGGGGGGGGGGGGGGGGGGGGGGGGGGGGGGGGGGGGGGGGGGGGGGGGGGGGGGGGGGGGGGGGGGGGGGGGGGGGGGGGGGGGGGGGGGGGGGGGGGGGGGGGGGGGGGGGGGGGGGGGGGGGGGGGGGGGGGGGGGGGGGGGGGGGGGGGGGGGGGGGGGGGGGGGGGGGGGGGGGGGGGGGGGGGEFGGGGGGGGGGGGGGDEGGGGGFFGGGGGGGGGFGGGFGGGGGGGFGGFFGGGBGFGFF<8FGGGF?>D?FFFFFGDGFGFFFFGFFFFGFBCFF?
@M02526:338:000000000-J69W4:1:2114:21456:12094 1:N:0:ACATCGT+AACACCG
TCAGCCCTACGGGAGGCAGCAGTAAGGAATATTGGTCAATGGACGCAAGTCTGAACCAGCCATGCCGCGTGGAGGATGAAGGCCCTCTGGGTTGTAAACTTCTTTTATATGGGACGAAACCTATCCTTTCTAGGGTAATTGACGGTACCATGTGAATAAGCACCGGCTAACTCCGTGCCAGCAGCCGCGGTAATACGGAGGGTGCAAGCGTTGTCCGGATTCACTGGGTTTAAAGGGTGCGTAGGTGGGTTGGTAAGTCAGTGGTGAAATCTCCGAGCTTAACTTGGAAACTGCCATTGATACTA
+
CCCCCGGGGGGGGGGGGGGGGGGGGGGGGGGGGGGGGGGGGGGGGGGGGGGGGGGGGGGGGGGGGGGGGGGGGGGGGGGGGGGGGGGGGGGGGGGGGGGGGGGGGGGGGGGGGGGGGGGGGGGGGGGGGGGGGGGGGGGGGGGGGGGGGGGGGGGGGGGGGGGGGGGGGGGGGGGGGGGGGGGGGGGGGGGGGGGGGDFGGGGGGGGGGGGGGGGGGGGGGGGGGGFGGGGGFGGGGGGGGGEGGGFGGGGGGGFGGGFGGGFGDFFF@6?FGGFCDGFFFFFFFFGFGFFF?FBFFBFAFFFF4
@M02526:338:000000000-J69W4:1:2114:28614:12757 1:N:0:ACATCGT+AACACCG
ACTCCTACGGGAGGCAGCAGTGGGGAATTTTGGACAATGGGCGCAAGCCTGATCCAGCCATTCCGCGTGCAGGATGAAGGCCCTCGGGTTGTAAACTGCTTTTGTACGGAACGAAAAGCTTTCGGTTAATACCCTGAGGTGATGACGGTACCATAAGAATAAGCACCGGCTAACTACGTGCCAGCAGCCGCGGTAATACGTAGGTTGCAAGCGTGAATCGGAATTACTGGGCGTAAAGCGTGCGCAGACGGTTTTGTAAGACAGAGGTGAAATCCCCGGGCTCAACCTGGGAACTGCCTTTGTGG
+
CCCCCGGFGFGGCFGGGGFGGGAFEGGGCFFECFE,<@FG8EFFGGCCFFGG,CFE<F@FFDD@@:FCG7FEGGCGGGGC,C?DE+CGEG@EFFFGGC<,5<F9B9F?F+BBFCCFG84?9E,BFCC@FF<E<,<<,,D,A<F,B<+33FFF,33BFCD<CBAB<C7:F>F@F:A;>*DCF@,>FGG8FCCEC@**,,?7F6*8,4C:<++;<1*=BC;CE*B82C+>3+/*9?5;79F=7C@GE55*2:DG**.72>4*76:F<6:)*69:*:00)95>B5>4>4<6D:>5?C?73:E).*08(
@M02526:338:000000000-J69W4:1:2114:6332:14865 1:N:0:ACATCGT+AACACCG
AGTCCTACGGGGCGCAGCAGTGGGGAATTTTGGACAATGGGCGCAAGCCTGATCCAGCCATTCCGCGTGCAGGATGAAGGCCCTCGGGTTGTAAACTGCTTTTGTACGGAACGAAAAGCTTTGGGTTAATACCCTGAGGTGATGACGGTACCGTAAGAATAAGCACCGGCTAACTACGTGCCAGCAGCCGCGGTAATACGTAGGGTGCAAGCGTTAATCGGAATTACTGGGCGTAAGGCGTGCGCAGGCGGTTTTGTAAGACAGAGGTGAAATCCCCGGGCTCAACCTGGGAACTGCCTTTGTGA
+
CCCCCGGGGGGGGGGGGGGGGGGGGGGGGGGGGGGGGGGGGGGGGGGGGGGGGGGGGGGGGGGGGGGGGGGGGGGGGGGGGGGGGGGGGGGGGGGGGGGGGGGGGGGGGGGGGGGGGGGGGGGGGGGGGGGGGGGGGGGGGGGGGGGGGGGGGGGGGGGGGGGGGGGGGGGGGGGGGGGGGGGGGGGGGGGGGGGGGGGG>FGGGGGGGGGGGGGGGGGGGGGGGGGGGGGGGGGEFGGGGGEGGEFEGGGEDEFFGGFGGGFGFGFFF<DGGGFG:DEFFFFFGGGFGFFFFGFFBFE<BGFF2
@M02526:338:000000000-J69W4:1:2114:10121:15207 1:N:0:ACATCGT+AACACTG
CACCTACGGGAGGCAGCAGTGGGGAATATTGGACAATGGGGGCAACCCTGATCCAGCCATGCCGCGTGAGTGATGAAGGCCCTAGGGTTGTAAAGCTCTTTTGTGCGGGAAGATAATGACGGTACCGCAAGAATAAGCCCCGGCTAACTTCGTGCCAGCAGCCGCGGTAATACGAAGGGGGCTAGCGTTGCTCGGAATCACTGGGCGTAAAGGGTGCGTAGGCGGGTCTTTAAGTCAGAGGTGAAATCCTGGAGCTCAACTCCAGAACTGCCTTTGATACTGAGGATCTTGAGTTCGGGAGAGGT
+
CCCCCGGGGGGGGGGGGGGGGGGGGGGGGGGGGGFGGGGGGGGGGGGGGGGGGGGGGGGGGGGGGGGGGGGGGGGGGGGGGGG8FFGGGGGGGGGGGGGGGGGGGGGGGGGGGGGGGGBFGGGGGGGGGGGGGGGGGGGGGGGGEFGGGGGGGGGGGGGGGGGGEGGEGGGGGGGGGGGGGGGGGGGGGEGGGGGGGGGGGGFGGGGGGGGGGGGGGGGGGGGGGEGGGGGFFFGGGCCFGGFFGGFFGGCFCE:7CFFGGD?G?9:?G?CGGGFGFGFFF?FFG4>FFFF=F7<9:9C34>BB.
@M02526:338:000000000-J69W4:1:2114:26723:15665 1:N:0:ACATCGT+AACACCG
GGGCCCTACGGGGCGCAGCAGTGAGGAATATTGGTCAATGGGCGAAAGCCTGAACCAGCCATGCCGCGTGCAGGAAGACGGTCCTATGGATTGTAAACTGCTTTTATTTGGGAATAAACTCTGATACGTGTATCAGCCTGAAGGTACCAAATGAATAAGCACCGGCTAACTCCGTGCCAGCAGCCGCGGTAATACGGAGGGTGCAAGCGTTATCCGGAATCATTGGGTTTAAAGGGTCCGCAGGCGGTCTTATAAGTCAGTGGTGAAAGCCTACAGCTCAACTGTAGAACTGCCATTGATACTGT
+
CCCCCGGGGGGGGGGGGGGGGGGGGGGGGGGGGGGGGGGGFGGGGGGGGGGGFGFGGGGGGGGGGGGGGGGGGGGGGGGGGGGGGGGGGGGGGGGGGGGGGGGGGGGGGGGGGGGGGGGGGGGGGGGGGGGGGGGGGGGGGGGGGGGGGGGGGGGGGGGGGGGGGGGGGGGGGGGGGGGGGGGGGGGGGGGGGGGGGGGGCEGGFGGGCEGCFGGGGGGFGGFGGGGGGGGGGGGGGGGGGGFGGGE?D*:EFFFFGGFGGGFGFF?AC?GGGGFGFGFFFFFFGGGFFFF4?D?24<FBFGFFF
@M02526:338:000000000-J69W4:1:2114:15955:17460 1:N:0:ACATCGT+AACACCG
GCCTACGGGAGGCAGCAGTGGGGAATTTTGCGCAATGGGCGAAAGCCTGACGCAGCAACGCCGCGTGTGTGATGAAGGTCTTTGGATTGTAAAGCACTTTCGACCGGGACGAAACCGTAAAGCCTAATACGCTTTGCCTTGACGGTACCGGGAGAAGAAGCACCGGCTAACTCTGTGCCAGCAGCCGCGGTAATACAGAGGGTGCAAGCGTTGTTCGGAATTATTGGGCGTAAAGCGCGTGTAGGCGGCTTTGCAAGTCGGGTGTGAAAGCCCTCAGCTCAACTGAGGAAGTGCGCCCGAAACTG
+
CCCCCGGGGGGGGGGGGGGGGGGGGGGGGGGGGGGGGGGGGGGGGGGGGGGGGGGGGGGGGGGGGGGGGGGGGGGGGGGGGGGGGGGGGGGGGGGGGGGGGGGGGGGGGGGGGGGGGGGGGGGGGGGGGGGGGGGGGGGGGGGGGGGGGGGGGGGGGGGGGGGGGGGGGGGGGGGGGGGGGGGGGGGGGGGGGGGGGGGGGGGGGGFGGGGGGGGGGGGGGGGGGGGGGGGGGGGGGGGGGGFGGGFGGGGFFGFGGGFGGGFGFGFFFAGGGGFGFGFFFFFFGGGFGFFFFGFFFFGFFGFF9
@M02526:338:000000000-J69W4:1:2114:17134:18754 1:N:0:ACATCGT+AACACCG
AACGATCCTACGGGACGCAGCAGATCGGAAGAGCACACGTCTGAACTCCAGTCACACATCGTATCTCGTATGCCGTCTTCTGCTTGAAAAAAAAAAATTTATTCTTTTGCTGGGCGAAAGCTCAGCTCGCCACACACACACAACTATTTTCTATTATACAACGTCATCAAATCTACTTACGCCGTAACCAAAATATTCACAACTTTCAACAACGTATCTCTTCTTTCTCGCAACGCTCAAGAACGCATCCAGCACGGTAGACCACACGTCTGAACCCCCGTCACGAACTAGACCTCTTATTCCAT
+
CCCC8FCF@EEFGGGFC@CF7FEEEG<FEGB,EE@FGFG<FGG@C8FGG<6E,FGEC,CEGD,:6,9<DC<FGG7C6E,FC<E6<F8C?F,+@F7+84,,BFFE5E5,5,?,:?F:>:F>F9>8,A,,++8>+B77FFFGG+>:C8,:3@<>,@B,@3,,>F:DF7AF9F=FFF,DC,73>F7***=::6;,=,,2,,2,,5132<<9<7C**/13;C+;C++55BF?C8;*)/****2+*3)A**.*1+*2*00//*7/**.*-/-(225977)*)1<)0..)73))***1**,4,)+64C6)-
@M02526:338:000000000-J69W4:1:2114:25544:20267 1:N:0:ACATCGT+AACACCG
TGAATTCCTACGGGACGCAGCAGAGAGCACACGTCTGAACTCCAGTCACACATCGTATCTCGTATGCCGTCTTCTGCTTGAAAAAAAAAAGAAAAGATCGGTGATATGGGACGACAGTGGCGGAAACACATGAGGAAGCCATGGCTAGCTACGAGCCAGCAGCCGCGGTCATAAGGAGGTGGGAAACGCTGTGAAGAATTACGAGCCGACCAGGGTCTGGAGGCGGACAGTTTAAAGGGACGTGAATGACACGGTTTAAACTTACGCGACGCATTTCACACTCAGTGTGATAAGGGACGGCGAGG
+
CCCCCGCFFEFFEGGGFGGGDGF-DFEDGGGGGEGFGG@<@FEFEF<FGGCFGEF@,:6<EEC@FGCDF8@6,<6ECE<FCC9CFC+@+7B+BFGG+,,+4B++,5,,C,:,4>>>:B9,++++6+3,,3,=3=<B<B,<,,:3@,,,,,@7@**5@,,*6:,,**:44*6,,77,3,<*****2*<=*11*44++7+,+,+**4*22**1/***2**2*20***2*/*2++*+0+2+1*120**2*<2+*2**)*2*9:*:<*)2-,*()1)*)2*2**))).*0**2***7*)(,1*(,/)(,
@M02526:338:000000000-J69W4:1:2114:20196:20743 1:N:0:ACATCGT+AACACCG
ATCGTCCTACGGGAGGCAGCAGTAAGGTATATTGGTCAATGGACGCAAGTCTGAACCAGCCATGCCGCGTGGAGGATGAAGGCCCTCTGGGTTGTAAACTTCTTTTATATGGGACGAAACCTATCCTTTCTAGGGTAATTGACGGTACCATGTGAATAAGCACCGGCTAACTCCGTGCCAGCAGCCGCGGTAATACGGAGGGTGCAAGCGTTATCCGGATTCACTGGGTTTAAAGGGTGCGTAGGTGGGTTGGTAAGTCAGTGGTGAAATCTCCGAGCTTAACTTGGAAACTGCCATTGATACTA
+
CCCCCFE;EFEGGGGGGGGC@FFFGGF,,<EFFCC<9<@<@FFEFGCCCFFG9ECGCFFFGFFGFGGDCFF7@E@=FGDFDGGF@FCEFG8=?4BC<,<E<<<FCAFDGGGGFFFGG7:=FGFBGCGGCGFGFFGFGGGEGCFCFGGFGGGGABFFFDFEGGGGCGG::DF9>CBFF@FGEF7>F,:BFGCB<B@;:8*?CCGG*+2>CEGGEF9CEGC8CECGCFF=*3ACCCFFDCEGG8>GG@6FG8CEDEB7<0/::C<45*6406*2>>B8>556/=F47CD@CF???C?:BACAFG?<)
@M02526:338:000000000-J69W4:1:2115:10858:4750 1:N:0:ACATCGT+AACACCG
GACCTACGGGACGCAGCAGTGGGGAATATTGGACAATGGGGGCAACCCTGATCCAGCAATGCCGCGTGAGTGATGAAGGCCTTAGGGTTGTAAAGCTCTTTTACCCGGGATGATAATGACAGTACCGGGAGAATAAGCTCCGGCTAACTCCGTGCCAGCAGCCGCGGTAATACGGAGGGAGCTAGCGTTGTTCGGAATTACTGGGCGTAAAGCGCGCGTAGGCGGCTACTCAAGTCAGGGGTGAAAGCCCGGGGCTCAACCCCGGAACTGCCTTTGAAACTAGGTAGCTAGAATCTTGGAGAGGG
+
CCCCCGGGGGGGGGGGGGGGGGGGGGGGGGGGGGGGGGGGGGGGGGGGGGGGGGGGGGGGGGGGGGGGGGGGGGGGGGGGGGGGGGGGGGGGGGGGGGGGGGGGGGGGGGGGGGGGGGGGGGGGGGGGGGGGGGGGGGGGGGGGGGGGGGGGGGGGGGGGGGGGGGGGGGGGGGGGGGGGGGGGGGGGGGGGGGGGGGGGGGGGGGGGGGGGGGGGGGGGGGGGGGGGGGGGGGGGFGGGGGFGGFGGGGGGGGGGG?GGGFFGFDF>A5CCCFFGFFFFFFGFGFFFGFFFGAGFBFF:?7CE)
@M02526:338:000000000-J69W4:1:2115:23950:5506 1:N:0:ACATCTT+AACACCG
CCGTCACCTACGGGAGGCAGCAGTGGGGAATATTGGACAATGGACCAAAAGTCTGATCAAGCAATTCTGTGTGCACGATGACGGTCTTAGGATTGTAAAGTGCTTTCAATTGGGAAGAAAAAAATGACGGTACCAATAGAAGAAGCGACGGCTAAATACGTGCCAGCAGCCGCGGTAATACGTATGTCGCAAGCGTTATCCGGATTTACTGGGTGTAAAGGGCGTGCAGCCGGGTCTGCAAGTCAGATGTGAAATCCATGGGCTCAACCCATGAACTGCATTTGAAACTGTGGATCTTGAGTGTC
+
<BCCCGGGFEGGGGCECBFD7FGDGDE+C6C,C<C<C<A@EE8FEGFC<AEFGGGGCG,@CF<EEEGFCF6EFCEFFGFFC<,@66BE<<FFG9E<E<?9EFC,CFFFCECFFFGFGGGGCD7EF?FCE+?DCDFF8FGA5?FEFFGE:>:FF7BGFFEFF@@73=FFGGFCFDCFE:CFGDFF;3DFFFGD71CEC8CGFBCC*6<;FC;C8EDE;7B<BEGGGEG5CGFEDEGEGG?F:<FGGFF7>CGFCDFF?8>*2)<>>F=?*47946*09?F=44C7:@B7FF67F268A2?:>CDF4
@M02526:338:000000000-J69W4:1:2115:7784:7927 1:N:0:ACATCGT+AACACCG
CCCTACGGGGGGCAGCAGTGAGGAATATTGGTCAATGGAGGCAACTCTGAACCAGCCATGCCGCGTGCAGGATGACGCATCTATGGTGTGTAAACTGCTTTTGTACGGGAAGAAACATTCCTTCGTGAAGGAACTTGACGGTACCGTAAGAATAAGGATCGGCTAACTCCGTGCCAGCAGCCGCGGTAATACGGAGGATCCAAGCGTTATCCGGAATCATTGGGTTTAAAGGGTCCGTAGGCGGCCTTATAAGTCAGTGGTGAAAGTTTTCGGCTTAACCGAAAAATTGCCATTGATACTGTAGG
+
CCCCCGGGGGGGGGGGDGGGGGGGGGGGGGGGGGGGGGGGGGGGGGGGGGGGGGFGGGGGGGGGGGGGFGGGGGGGGGGGGGGGGDGGGGGGGFGGGGGGGGGGGGGGGGGGGGGGGGGGGGGGGGGGGGFFFGGGGFFGGGGGGGGGEGGGGGFGGGGGGDGGGGGGGGDGCGGGGGGGGGGGGEGGGFFGGDGGGGGGFGGGGGGGGGGGGGGEFGCGG?6CEEGGFGGGGCFGGGFEECB=E>D8FC:*<?7CG>FGGFFGF4@B<:7<C>DGFFFFFFDFGFFFFFFFGFGFFFGABFG??
@M02526:338:000000000-J69W4:1:2115:5794:8902 1:N:0:ACATCGT+AACACCG
TACCCTACGGGAGGCAGCAGTGAGGAATATTGGTCAATGGAGGCAACTCTGAACCAGCCATGCCGCGTGCAGGATGACGCATCTATGGTGTGTAAACTGCTTTTGTACGGGAAGAAACATTCCTTCGTGAAGGAACTTGACGGTACCGTAAGAATAAGGATCGGCTAACTCCGTGCCAGCAGCCGCGGTAATACGGAGGATCCAAGCGTTATCCGGAATCATTGGGTTTAAAGGGTCCGTAGGCGGCCTTATAAGTCAGTGGTGAAAGTTTTCGGCTTAACCGAAAAATTGCCATTGATACTGTA
+
CCCCCGGGGGGGGGGGGGGGGGGGGGGGGGGGGGGGGGGGGGGGGGGGGGGGGGGGGGGGGGGGGGGGGGGGGGGGGGGGGGGGGGGGGGGGGGGGGGGGGGGGGGGGGGGGGGGGGGGGGGGGGGGGGGFGGGGGGGGFGGGGGGGGGGGGGGGGGGGGGGGGGGGGGGGGGFCGGGGGGGGGGGGGGGGGGGGGGGGGGGGGGGGGGGGGFGGGGGGGGGGGGGGGGGGGGGGGGGGGGGFGGFGGGGGGFGFFGFGGGFFGFFFFC<FGGFGGFBFFFFGFGFFFGFFFFBGFAAEAFDCF4
@M02526:338:000000000-J69W4:1:2115:18852:9928 1:N:0:ACATCGT+AACACCG
CCCTACGGGGGGCAGCAGTGGGGAATTTTGGACAATGGGCGCAAGCCTGATCCAGCCATGCCGCGTGCAGGATGAAGGCCTTCGGGTTGTAAACTGCTTTTGTACGGAACGAAAAGCCTTCTTCTAATACAGGAGGGTCATGACGGTACCGTAAGAATAAGCACCGGCTAACTACGTGCCAGCAGCCGCGGTAATACGTAGGGTGCAAGCGTTAATCGGAATTACTGGGCGTAAAGCGTGCGCAGGCGGTGATGTAAGACAGTTGTGAAATCCCCGGGCTCAACCTGGGAACTGCATCTGTGACT
+
CCCCCFGGGGEEEFGGGGGGGGGGGGGGGGGGFFGGEGGGGGGGGGGGGGFGGFDFGGGFGGGGGGGGGGGGGGGGGGGGGGGGGGGGGGGGGGGGGGGGGGGGGGGGGGGGGGGGGGGGGGGGGGGGGGGGGGGCCFGCFFGGEGGGGGGGGGGGGGGGDEFGGGGGGGGGGGGGGGGGGGGFFGGGGGGEGGCCEGGGFGCFE5FGFGGGGGGGCGEGGGGGFGFGGGGGGGGFFGGGGDFEGFGGGGGFGGGCFACDGFFGF?560.;:9FGGFBB)<7FFGF>>GFFFG<47A<9<92:F4
@M02526:338:000000000-J69W4:1:2115:18830:11263 1:N:0:ACATCGT+AACACCG
AATGCCTACGGGGGGCAGCAGTGGGGAATTTTGGACAATGGGCGCAAGCCTGATCCAGCCATTCCGCGTGCAGGATGAAGGCCCTCGGGTTGTAAACTGCTTTTGTACGGAACGAAAAGCTTTGGGTTAATACCCTGAGGTGATGACGGTACCGTAAGAATAAGCACCGGCTAACTACGTGCCAGCAGCCGCGGTAATACGTAGGGTGCAAGCGTTAATCGGAATTACTGGGCGTAAAGCGTGCGCAGGCGGTTTTGTAAGACAGAGGTGAAATCCCCGGGCTCAACCTGGGAACTGCCTTTGTG
+
CCCCCGGGGGGGGGGGGGGGGGGGGGGGGGGGGGGGGGGGGGGGGGGGGGGGGGGGGGGGGGGGGGGGGGGGGGGGGGGGGGGGGGGGGGGGGGGGGGGGGGGGGGGGGGGGGGGGGGGGGGGFGGGGGGGGGGGGGGGGGGGGGGGGGGGGGGGGGGGGGGGGGGGGGGGGGGGGGGGGGGGGGGGGGGGGGEGGGGGGEFGG;EGGGGGGGGGGGFGGGGGGGGGGGGGGGGGGGGGGGGFGEEGEGGGGGDGGG?CGGFFGFFFB@-:CC?GFFFFFF>GFGFFFGFFFG?GFFFGF:GFF4
@M02526:338:000000000-J69W4:1:2115:10503:12552 1:N:0:ACATCGT+AACACCG
CTTGCCCCTACGGGGGGCAGCAGTAAGGAATATTGGCCAATGGGCGGAAGCCTGAACCAGCCATGCCGCGTGCAGGATGACTGCCCTATGGGTTGTAAACTGCTTTTGTCTAGGAATAAACCTATCTACGTGTAGATAGCTGAATGTACTGGAAGAATAAGGATCGGCTAACTCCGTGCCAGCAGCCGCGGTAATACGGAGGATCCGAGCGTTATCCGGATTTATTGGGTTTAAAGGGTGCGTAGGCGGCCTGTTAAGTCAGGGGTGAAATACGGTGGCTCAACCATCGCAGTGCCTTTGATACT
+
CCCCCGGGGGFGGGEEFGGEGFFGFGGCCAFAFDFD-BFDGGGGGGGGGGFGFGGGGGGFFGGFGGFF@FGGCFFGGGGGCFF?FAFGGGGCGGGGGGGGGG,FFFGGGGGGGGGGGGGFCAFFG@FGGGEEFCFEGGGFDGGGGGFFGGGCCFGGGGGGGGGGGGGGGGFFCFGGGGDC9@FFGGGGGGGGDDGGCFDEGGGG8@CECEGGCEGE@ED=CG?<FCFF5EEEC9CFC8:EGGFCC>FGGGC5EFGF7):77=@FFE36+.2::@DG>D))9<75<>4?DDFFGBC2A994<GCFF
@M02526:338:000000000-J69W4:1:2115:25646:17941 1:N:0:ACATCGT+AACACCG
TCCTACGGGACGCAGCAGTGAGGAATATTGGACAATGGGTGAAAGCCTGATCCAGCCATCCCGCGTGAAGGATTAAGGACCTATGGTTTGTAAACTTCTTTTGTACAGGGATAAACCTACTCTCGTGAGGGTAGCTGAAGGTACTGTACGAATAAGCACCGGCTAACTCCGTGCCAGCAGCCGCGGTAATACGGAGGGTGCAAGCGTTATCCGGATTTATTGGGTTTAAAGGGTCCGTAGGCGGATCTATAAGTCAGTGGTGAAATCTCATAGCTTAACTATGAAACTGCCATTGATACTGTAGG
+
CCCCCGGGGGGGGGGFFGFFDF@FGGGFFGGGGGGGGGGGGGFGGGGGGGGGFGGGFGGGGGGGGGGGGGGGGGGGGGGGCGFGGGGGGGGGG<FGGGGGGGGGGGGGGGGGGGGGGGGGGGGGGGGGGFGGGGGGGGFCEFFGGGGGGGGFGGFGGGGGFGGGGGGGGGFGGGGGGGGGGGGGGGGGGFFGGGEGGGGGEGGGFGGGGGFGGGCECGGGFFGGEGGGGGGGGGGGCEFEGGFGGFGGGGGGGGGGGFGFG@FGFFFA:.;:C?C:4@==@AGFGFFFFFFFG>CADFCAAD7=?
@M02526:338:000000000-J69W4:1:2115:14193:19883 1:N:0:ACATCGT+AACACCG
ACCCTACGGGAGGCAGCAGTAAGGAATATTGGTCAATGGACGCAAGTCTGAACCAGCCATGCCGCGTGGAGGATGAAGGCCCTCTGGGTTGTAAACTTCTTTTATATGGGACGAAACCTATCCTTTCTAGGGTAATTGACGGTACCATGTGAATAAGCACCGGCTAACTCCGTGCCAGCAGCCGCGGTAATACGGAGGGTGCAAGCGTTATCCGGATTCACTGGGTTTAAAGGGTGCGTAGGTGGGTTGGTAAGTCAGTGGTGAAATCTCCGAGCTTAACTTGGAAACTGCCATTGATACTATCA
+
CCCCCGGGGGGGGGGGGGGGGGGGGGGGGGGGGGGGGGGGGGGGGGGGGGGGGGGGGGGGGGGGGGGGGGGGGGGGGGGGGGGGGGGGGGGGGGGGGGGGGGGGGGGGGGGGGGDGGGGGGGGGGGGGGGGGGGGGGGGGGGGGGGGGGGGGGGGGGGGGGGGGGGGGGGGGGGGGGGGGGGGGGGGGGFGGGGGGGGGGGGGGFGGGGGGGGGGDGGGGGGGGGGGEGGGGGGGGGGEGGGFGGFGEGGGG7CCFGFDFGFFGFFFF<6:7><DC?FFFFDGFGFFFGFF@GAGBFFG<DFFF4
@M02526:338:000000000-J69W4:1:2115:15392:21371 1:N:0:ACATCGT+AACACCG
CATGTCTACGGGAGGCAGCAGTAAGGAATATTGGTCAATGGGCGGAAGCCTGAACCAGCCATGCCGCGTGCAGGACGACTGCCCTATGGGTTGTAAACTGCTTTTGTCCGGGAATAAACCTCTCTACGTGTAGAGAGCTGAATGTACCGGAAGAATAAGGATCGGCTAACTCCGTGCCAGCAGCCGCGGTAATACGGAGGATCCGAGCGTTATCCGGATTTATTGGGTTTAAAGGGTGCGTAGGCGGCCTGTTAAGTCAGGGGTGAAATACGGTGGCTCAACCATCGCAGTGCCCTTGATACTGA
+
CCCCCGGGGGGGGGGGGGGGGGGGGGGGGGGGGGGGGGGGGGGGGGGGGGGGGGGGGGGGFGFGGGGGGGGGGGGGGGGGGGGGGGGGGGGGGGFGGGGGGGGGGGGGGGGGGGGGGGGGGGGGGGGGGGGGGGGFGGGGGGGGGGGGGGGGGGGGGGGGGGGDGGGGGGGGGGGGGGGGGGGGGGGGGGGGGGGGGGGGFFGGGGGGGGGGGGGGGGGGFGGGGGGGGGFFGGGGFEEGGGFGGFGGGCGGGGGGGFGGGFFDBFF9C6DDGFFGFFFFFBGFGF:)C@EFDAGF?1C<<G>?*
@M02526:338:000000000-J69W4:1:2115:21159:23523 1:N:0:ACATCGT+AACACCG
GATGGCCTACGGGACGCAGCAGTGAGGAATATTGGTCAATGGGCGCAAGCCTGAACCAGCCAAGTCGCGTGAAGGACGACGGCCCTACGGGTTGTAAACTTCTTTTGTACAGGAATAAAGTGCCTTACGTGTAAGGTTTTGCATGTACTGTACGAATAAGCATCGGCTAACTCCGTGCCAGCAGCCGCGGTAATACGGAGGATGCAAGCGTTATCCGGATTTATTGGGTTTAAAGGGTGCGAAGGCGGGATGTTAAGTCGGCGGTGAAATTTTGCGGCTCAACCGTACAAGTGCCTTCGAAACTG
+
CCCCCGGGGGGFGCFGGCEG@FGGGGGFFFGFGCGGGGGGGGGGGDGGEGCF@EFGGGGGFGGGGGGGGGGGGGGGGEEGGGGGGGGGGGGGGDGFGGGAEFFGGGDGGGGGCFGGGGGGGCFGGGFGGGFGGGFGGGGGGGGGAFDFGAFGGFFGGFFGGGGGGGGGGFFGDGGG>BFGGGGGGFEGGGGEEGFGFEGGGDGGGGGGGGGGEFFGGGCEGGGDGGGGC7CGDFGCDG5E=EEG*5CE37EDGGEFG<GGGFFGE>FB3.20:7C3>@:>@2*8<05)96@774CAFBC1:DCF/
@M02526:338:000000000-J69W4:1:2115:11574:24101 1:N:0:ACATCGT+AACACCG
CTCTCCTACGGGAGGCAGCAGTGAGGAATATTGGTCAATGGACGGAAGTCTGAACCAGCCATGCCGCGTGAAGGATGAAGGCGTTCTGCGTTGTAAACTTCTTTTATTTGAGAAGAAACCACTGATTTCTATTAGTGTTGACGGTATCAGATGAATAAGCACCGGCTAACTCCGTGCCAGCAGCCGCGGTAATACGGAGGGTGCAAGCGTTATCCGGATTTACTGGGTTTAAAGGGTGTGTAGGCGGACTTTTAAGTCAGGGGTGAAATCTCCGAGCTCAACTCGGAAACTGCCTTTGATACTAT
+
CCCCCGGGGGGGGGGGGGGGGGGGGGGGGGGGGGGGGGGGGGGGGGGGGGGGGGGGGGGGGGGGGGGGGGGGGGGGGGGGGGGGGGGGGGGGGGGGGGGGGGGGGGGGGGGGGGGGGGGGGGGGGGGGGGFGGGGGGGGGGGGGGGGGGGGGGGGGGGGGGGGGGGGGGGGGGDGGGGGGGGGGGGGGGGGGGGGFGGGGCEGGGGGGGGGGGGGGGEGGGCFGGGGGGGGGDGGGFGGGGGFGFEGEGGGGGGC>CAFFGFBGFFFFA6CCCBDDE@FFFFGFGFEFGFF7=?FBBFF:AD?FF
@M02526:338:000000000-J69W4:1:2116:15295:10002 1:N:0:ACATCGT+AACACCG
GGAAACCCTACGGGGCGCAGCAGTGAGGAATATTGGTCAATGGGCGCAAGCCTGAACCAGCCAAGTCGCGTGAAGGACGACGGCCCTACGGGTTGTAAACTTCTTTTGTACAGGAATAAAGTGCCTTACGTGTAAGGTTTTGCATGTACTGTACGAATAAGCATCGGCTAACTCCGTGCCAGCAGCCGCGGTAATACGGAGGATGCAAGCGTTATCCGGATTTATTGGGTTTAAAGGGTGCGCAGGCGGGATGTTAAGTCGGCGGTGAAATTTTGCGGCTCAACCGTAAAAGTGCCTTCGAAACT
+
CCCCCGGGGGGGGGGGGGGGGGGGGGGGGGGGGGGGGGGGGGGGGGGGGGGGGGGGGGGGGGGGGGGGGGGGGGGGGGGGGGGGGGGGGGGGGGGGGGGGGGGGGGGGGGGGGGGGGGGGGGGGGGGGGGGGGGGGGFGGGGGGGGGGGGGGGGGGGGGGGGGGGGGGGGGGGGGGGGGGGGGGGGGGGGGGGGGGGGGGGGGGGGGGGGGGGGGGGGGGGGGGGGGGGGGGGGGGGGGGGGFGGGGGGGGGGGGGGGGGGFFGGFFGFGGGFFFGDGFFFFFFGFFGEFFFFFGFFFG?FFDF5
@M02526:338:000000000-J69W4:1:2116:4364:10366 1:N:0:ACATCGT+AACACCG
CTCTCCTACGGGACGCAGCAGTGGGGAATTTTGGACAATGGGCGCAAGCCTGATCCAGCCATTCCGCGTGCAGGATGAAGGCCCTCGGGTTGTAAACTGCTTTTGTACGGAACGAAAAGCTTTGGGTTAATACCCTGAGGTGATGACGGTACCGTAAGAATAAGCACCGGCTAACTACGTGCCAGCAGCCGCGGTAATACGTAGGGTGCAAGCGTTAATCGGAATTACTGGGCGTAAAGCGTGCGCAGGCGGTTTTGTAAGACAGAGGTGAAATCCCCGGGCTCAACCTGGGAACTGCCTTTGTG
+
CCCCCGGGGGGGGGGGGGGGGGGGGGGDGGDFFGGGGGFGGGGGGGGGFFFGGGGGGGGGFGGFGGGGGGGGGGGGEFFGGGGGGGGGGGGGGGGGGGGGGGFGGGGGGGGGGGGGGGGGGGGGGGGGGCFGEFGGGDEFGGGGG9FGGGGGGGGGGGGGGGGGGGGGGGGGGGFGFCGGGGGGGGGGGGGGDGEEGDCFGFGGGGFGGFGGFG8CGGDFGGGGGGGDGGFGFGGGGFGGGEEEGDGGGGGGGGGGGGGGG=FGFBFGFGGGFFG8<CEFB97FFFFGF?>FF:7)8>8<6AGF7
@M02526:338:000000000-J69W4:1:2116:13020:13176 1:N:0:ACATCGT+AACACCG
GGGCACCTACGGGGCGCAGCAGTGGGGAATATTGGACAATGGGGGGAACCCTGATCCAGCCATGCCGCGTGTGTGAAGAAGGCCTTATGGTTGTAAAGCACTTTAAGCGAGGAGGAGGCTTACTTGGTTAATACCTAAGATAAGTGGACGTTACTCGCAGAATAAGCACCGGCTAACTCTGTGCCAGCAGCCGCGGTAATACAGAGGGTGCGAGCGTTAATCGGATTTACTGGGCGTAAAGCGTGCGTAGGCGGCTTAATAAGTCGGATGTGAAATCCCCGGGCTTAACCTGGGAATTGCATACG
+
CCCCCGGGGGGGGGGGGGGGGGGFGGGGGGGGGGGGGGGGGGGGGGGGGGGGGGGGGGGGGGGGGGGGGGGGGGGGGGGGGGGGGGGGGGGGGGGGGGGGGGGGGGGGGGGGEGGGGGGGGGGGGGGGGGGGGGGGGGGGGGGGGGGGGGGGGGGGGGGGGGGGGGGGGGGGGGGGGGGGGGGGGGGGGGGGGGGGGGGGGGGGGGGGGGGGGGDGGGGGGGGGGGGGGGGGGGGGGGGGGGFGGGGGGGGGGGGGGGGGGFFGGFFGFGGGFFGGFGFFE>EDGFFFFAFFF?DBBFG4BFCB4
@M02526:338:000000000-J69W4:1:2116:7836:14716 1:N:0:ACATCGT+AACACCG
TCCCCTACGGGACGCAGCAGATCGGAAGAGCACACGTCTGAACTCCAGTCACACATCGTATCTCGTATGCCGTCTTCTGCTTGAAAAAAAAAAAACCAATAACATCATATAAGAAAACCACGTATCACGTAACACCAGCTCCATCAACTTTCAATCCTACATCCGTTAGTCAATCAATACACCCTTATCTCCCCACATCTCTTTATAATGAACTCTCTGTACACCGCGTCACCACGCCTCATTCATACCCTGCGTCGCACCTCCTCTCATTCACTTCACATCTTCATCATTCTTCTCATGAGAAA
+
CCCCCGGGGGGGGGGGGGGGGGGGGFGGGGGGGGGGGGGGGGGFGGGGGGGGGGGGGGGGCFFFGGGGFGGGGGGGGGGGGGGGGGGGEGGGGG@++4::B,C<5=?A,,A,@,<,4,+,:++,:,,<+,,3B?<C+,,,,,,,,,73,3,8@,:,8,,:,,@7++,*3,3,737,7,,,7,@*12?;,,?,>>,**,,5,,,,72,,2,4,6,>,,,56,,2<+3**13**++****3/++++:*+0*23**)**)1/))))**,*0**:D*0:7*****)0*21***)*1*)*)).+)0)0)(
@M02526:338:000000000-J69W4:1:2116:21249:18333 1:N:0:ACATCGT+AACACCG
GTATCGCCTACGGGGGCAGCAGTGGGGAATTTTGGACAATGGGCGCAAGCCTGATCCAGCCATTCCGCGTGCAGGATGAAGGCCCTCGGGTTGTAAACTGCTTTTGTACGGAACGAAAAGCTTTGGGTTAATACCCTGAGGTGATGACGGTACCGTAAGAATAAGCACCGGCTAACTACGTGCCAGCAGCCGCGGTAATACGTAGGGTGCAAGCGTTAATCGGAATTACTGGGCGTAAAGCGTGCGCAGGCGGTTTTGTAAGACAGAGGTGAAATCCCCGGGCTCAACCTGGGAACTGCCTTTGT
+
CCCCCGGGGGGGGGGGGGGGGGGGGGGGGGGGGGGGGGGGGGGGGGGGGGGGGGGGGGGGGGGGGGGGGGGGGGGGGGGGGGGGGGGGGGGGGGGGGGGGGGGGGGGGGGGGGGGGGGGGGGGGFGGGGGGGGGGGGGGGGGGGGGFGGGGGGGGGGGGGGGFGGGGGGGGGGGGGGGGGGGGGGGGGGGGGGGGGGGGGGGGGGGGGGGGGGGGGGGGGGGGGGGGGGGGGG5<EGGFGGGFGGGGGGGDGGGGGGDGGGFFGGFFGFGGGFFGGFGFFFFF@GF65F?FFFFGFFFE?FBG<9
@M02526:338:000000000-J69W4:1:2116:9608:21499 1:N:0:ACATCGT+AACACCG
AGGATCCTACGGGAGGCAGCAGTGGGGAATATTGGACAATGGGCGAAAGCCTGATCCAGCCATGCCGCGTGTGTGAAGAAGGTCTTCGGATTGTAAAGCACTGTAGGTTGGGAGGAAGGGCAGTAAGTTAATACCTTGCTGGTTTGACGTTACCAACAGAATAAGCACCGGCTAACTTCGTGCCAGCAGCCGCGGTAATACGAAGGGTGCAAGCGGTAATCGGAATTACTGGGCGTAAAGCGCGAGTAGGTGGTTCAGCAAGTTGGAGGTGAAATCACAGGGCTCAACCTGGGAACTGCCTCGAA
+
CCCCC8F@C<@@F@@FGGGC@FCFF<CFFG<<,C@F8CC,CF<<@F@FEDAFG,:9C,C@,EDFG,@7C+@69:EFGG9<CGGGF<,CF=C,9CFEGGF<:=,CBFCE,B:FGGEGFGGC@<CFGGG<9FF9B<5?@F<,?,3:BFFGG:B,@=DF>6DFGFGCF=38@:>+>3<,,7@CDGCFAF7:F>>BFGG:CEGGCF1:FGGG75C9B*:*13C>+ACC8*3;2AFCE5C877@<?C)1)9C=C9EFG5:C:77CGF7>G0@FB*976=?7/979@:5<C/6703@>F?F04<<(*)*-.
@M02526:338:000000000-J69W4:1:2117:7865:2512 1:N:0:ACATCTT+AACACCG
TGCCTACGGGACGCAGCAGTAGGGAATCTTCCGCAATGGACGAAAGTCTGACGGAGCAACGCCGCGTGAGTGATGAAGGCTTTCGGGTCGTAAAACTCTGTTGTTAGGGAAGAACAAGTGCTAGTTGAATAAGCTGGCACCTTGACGGTACCTAACCAGAAAGCCACGGCTAACTACGTGCCAGCAGCCGCGGTAATACGTAGGTGGCAAGCGTTATCCGGAATTATTGGGCGTAAAGCGCGCGCAGGTGGTTTCTTAAGTCTGATGTGAAAGCCCACGGCTCAACCGTGGAGGGTCATTGGAAA
+
CCCCCGGGGGGGEGGGGGGGGGGGGGFGGGGGGDGGGGGGG+FEEGGGGEEF7FGGGGGGCGGGEG>FGGEAFGEFFEGGGGFGGGGGGCCFGGGGFGGGGGFBE@FGGGGGGGGGGGGFEFFAFGG,CFGGGGGFF:=EFFGGGGGDGFFFGGGGGGGFGF8FFGCF*CFCFFGGGGGGGC,,DFG><E:BCBCCCGGF<9BECGFF+9CFC8=55;EEG8C5C:CEFFG8CED;FGGGFG>EDDGDFFGGCGGGFGFEFGFC49?*2/?F>*).*07<>>:*23CB>4;3<3:731@B943).
@M02526:338:000000000-J69W4:1:2117:9327:2560 1:N:0:ACATCGT+AACACCG
TCCTACGGGAGGCAGCAGTGGGGAATTTTGGACAATGGGCGCAAGCCTGATCCAGCCATTCCGCGTGCAGGATGAAGGCCCTCGGGTTGTAAACTGCTTTTGTACGGAACGAAAAGCTTTGGGTTAATACCCTGAGGTGATGACGGTACCGTAAGAATAAGCACCGGCTAACTACGTGCCAGCAGCCGCGGTAATACGTAGGGTGCAAGCGTTAATCGGAATTACTGGGCGTAAAGCGTGCGCAGGCGGTTTTGTAAGACAGAGGTGAAATCCCCGGGCTCAACCTGGGAACTGCCTTTGTGACT
+
CCCCCGGGFGGGGGGGGGFGGGGGGGFFGGC<FFFGGEFGGGGGGGGGGGGGGGGGGGGGEGGGGGGGGGGGFGGGGGGGGGGGGGGGGGGGGGGGGGGGGGGGGFGCFGGGGGGGGGGGGGGGGGGGGGGGGGGGGGFGGGFFGGGGEGGGFGGGGGGGGGGGGFEGEGGGGGGDGGGGGEGGGGGGGECEF7CGGCCEDEGGEGGGAFGGCC=CFGGGECCGGGGGGGGGEG::GGGED5587CGGG=DCCFGCFC7+07:6>FFF7B:6F6<557>)84??F?C5@>FF:??:?2?BF0<5.
@M02526:338:000000000-J69W4:1:2117:12323:7464 1:N:0:ACATCGT+AACACCG
TGGCCTACGGGACGCAGCAGTCACATTAGATACCCCAGTAGTCCGCAGATCGGAAGAGCACACGTCTGAACTCCAGTCACACATCGTATCTCGTATGCCGTCTTCTGCTTGAAAAAAAAAAATCATTTCACCCCTCCCGCCTCGCTTTGTATTTGTCACCTCTATCAGCCTCTTGCCTCCCATCTACCGGCTTGGTCTTCTGTCCCCTCACCGTTGTGTACAATATTCTCTCCTCTTTTTTCTGTATTCTCCTCCGTCCCACCACCACCTTTCTCCGGTTTCCCTCTTCTCAGTTAGTGATACCC
+
CCCCCGGGGGGGGGGGGGGGGGGGGGGGGEGGGCFGGGGGGCC<FGGGGGGFEGGEGGGGGGFEGGGGGF<EFGGGGGGGGGGGGGFC9ECFGGCFCCGGCGEFEEDAFFFG?FGGCFFE++,488,5<,CF,+3C++>::CF+33<@<8,@,,,,3,:<,@<,,3,,76,7,7,7,7:BF7;C,2?5>*:B==:BF96CEFB>FFGG7***44=:C*09<C+4++>C+97+*+*5+++5)+*3*03<*+23:*:1./1;*9)*05)/1.9**2*/)))0.)/9C3**17***-*1))06+.<:(
@M02526:338:000000000-J69W4:1:2117:25290:7492 1:N:0:ACATCGT+AACACCG
AGTTCCCTACGGGACGCAGCAGTGGGGAATATTGGACAATGGGGGGAACCCTGATCCAGCCATGCCGCGTGTGTGAAGAAGGCCTTTTGGTTGTAAAGCACTTTAAGCGGGGAGGAGGCTACTTTGGTTAATACCTAAAGATAGCGGACGTTACCCGCAGAATAAGCACCGGCTAACTCTGTGCCAGCAGCCGCGGTAATACAGAGGGTGCGAGCGTTAATCGGATTTACTGGGCGTAAAGCGTGCGTAGGCGGCTGAATAAGTCGGATGTGAAATCCCCGAGCTTAACTTGGGAATTGCATACG
+
CCCCCGGGGGGGGGGGGGGGGGGGGGGGGGGGGGGGGGGGGFGGGGGGGGGGGGGGGGGGGGGGGGGGGGGGGGGGGGGGGGGGGGGGGGGGGGGGGGGGGGGGGGGGGGGGGGGGGGGGGGGGGGGGGGGGGGGGG8CFFFGGGGGGGGGGGGGGGGGGGGGGGGGGGGGGGGGGGGGGGGGGGGGGGFGGEGGGGGGGGGDFGGGGGGGGECEGGGGGGGGGGGGGGGGGGGGGGGGGFGFGFGGGGGGGGGGGFGGGFGFGFFBDGFGFGGFFG?FFEFEFGFGFFBFFGF)9<BFD+.3..
@M02526:338:000000000-J69W4:1:2117:22413:7897 1:N:0:ACATCGT+AACACCG
ATCAGGCCTACGGGGGGCAGCAGATCGGAAGAGCACACGTCTGAACTCCAGTCACACATCGTATCTCGTATGCCGTCTTCTGCTTGAAAAAAAAAACTCTTTACCTAGCTCACCACTCTTTCCTCTCTCCCTTCACGACCCCACACCCTATCCCTCTCTCACGCTTCGACTCCCCACTCCCCTTCCACCCCTCTTCTCCCTACTTCGCCTCACTGTCACTGACATATCTCAACTCCACCGTCTTCCTGAATGCTCTACCTCCGGATATACCTGACATCGTCTCAACCTGCAGTTCCACTCTCGCT
+
CCCCCGGGGGGGGGGGGGGGGGGGGGGGGCFGGGGGGDGFFFFGGGGGGGGGGFGGGCGGGGG<FEGGGGGGGGGGGGCGGGDFGGFDFFGGGGFG*,3,,,,8:,,,,,,8,3,>,38,@83CC,<<3,,33,,?,*1**=**8<*11C<,,,,48228,2*2*/2***/*+;**12***1**22+0**1828++3+22*+/2<9**2**+2++03+3++++++30+++++2<*2+***)*)/**3+*+*+**++**0+**0*)0)*0*2***0**9<3),0*2(0/)0))*)**).1(35*((
@M02526:338:000000000-J69W4:1:2117:21036:8110 1:N:0:ACATAGT+AACACCG
TGCGCCTACGGGAGGCAGCAGTGAGGAATATTGGACAATGGGTGCAAGCCTGATCCAGCCATCCCGCGTGAAGGACGACGGCCCTATGGGTTGTAAACTTCTTTTGTATAGGGATAAACCTTTCCACGTGTGGAAAGCTGAAGGTACTATACGAATAAGCACCGGCTAACTCCGTGCCAGCAGCCGCGGTAATACGGAGGGTGCAAGCGTTATCCGGATTTATTGGGTTTAAAGGGTCCGTAGGCGGATCTGTAAGTCAGTGGTGAAATCTCACAGCTTAACTGTGAAACTGCCATTGATACTGC
+
CCCCCGGGGGGGGGGGGGGGGGGFGGGCEEGGGGGGGGGGGFFEGGGGGGGGGGGGGGGGGGFGGGGGGGGGGGGGGDGGEGGGGGGGGGGGEEAFGGGGGGGGGGGGGGGGGGGGGGGGGGGGGGGGGGGGGGGGGGGGFDFGGGGGGGGGGGFGGGGGGGGGGGCFGGGGGGGGGGGGGGGGGGDCFGGGGFGGG;CEGGGGGGFGGGGGGGGGGEGGGFGGGGGGGGGGGCDGFGGE@GBGFGGGGGGGDFFGFGGGFFFE>FF>CFFFGF@@GFFFFFFFGFGFFFFFGBFFFF79<5+64
@M02526:338:000000000-J69W4:1:2117:27892:8547 1:N:0:ACATCGT+AACACCG
ATACCCTACGGGGGGCAGCAGTGGGGAATTTTGGACAATGGGCGCAAGCCTGATCCAGCCATTCCGCGTGCAGGATGAAGGCCCTCGGGTTGTAAACTGCTTTTGTACGGAACGAAAAGCTTTGGGTTAATACCCTGAGGTGATGACGGTACCGTAAGAATAAGCACCGGCTAACTACGTGCCAGCAGCCGCGGTAAGACGTAGGGTGCAAGCGTTAATCGGAATTACTGGGCGTAAAGCGTGCGCAGGCGGTTTTGTAAGACAGAGGTGAAATCCCCGGGCTCAACCTGGGAACTGCCTTTGTT
+
CCCCCGGGGEGGGGGGGGDGGGGGGGGGGGFGGGGGFFFGGAEFGGGGGGGGFFGGGGFGGGGGGGGGGGGGGGEGGGGGGGGGGGGGGGGGEGGGGGGGGGGGGGGGGDGGGGGGGGGGGGGGGGGGGGGGGGGGGCFFGGGGGGGG7FGGGGGGCGGGFGGGGGGGGGGGGGGGGGGGGFGGGCGGGGGGEE>GE+<EGCFGGGGG8CEC5E8EGGGGGGGGGGGEGGDFGGGGGGGGFGFGFGGGGGDGGGGCFGGEFFFGFFFG>FGFFFFFGF@EEF3@D<0;FFFF:8FF?FF?+.<6,
@M02526:338:000000000-J69W4:1:2117:16082:10241 1:N:0:ACATCGT+AACACCG
ACCTACGGGACGCAGCAGATCGGAAGAGCACACGTCTGAACTCCAGTCACACATCGTATCTCGTATGCCGTCTTCTGCTTGAAAAAAAAAAACCTTCTTTTGAATATGTCTCACCCTCCCCTCGTTAGGTTAGCTGCATGTACTATACGACTAATCACCTGCTAACTCCGTGCCACCAGCCGCTTTAATACTGAGGGTGCCAGCGTTATCCTGATTTCTTTTTTTTAAAGTTTCATTCTGCGTACTTATAATTACTTTTGTCACTCCTGTTGCTGTACTGTTTACATCCCATTTCTACTATAAGT
+
CCCCCGGGGGGEGGEGGGGGGGGGDDDGGFFGGGGGGFFFG<@FFEFGGEGGG@GGCE,C,C<C:FEDDFBFDFGGGG<CFG=CEEEEGCGC7+,BFFEC,5+9,E??<<,5,9:?=<F+:,B+=8++3BE,,CF:,,,A?FB<:<D>3<+@:D,C,@@,:<B<FE,<<+@*@FD,3<3,D7B**6D,@,>C;BE5:*4=8<?8**6;<+>32+>@9+9?5++1*1*?<+3:0<*3<2201*.*0>700:*+2*021*2+0*9+*10**1*1*****00*0)***)2*)0)9C26*).9)+)0).
@M02526:338:000000000-J69W4:1:2117:21515:10508 1:N:0:ACATCGT+AACACCG
CCGCCTACGGGACGCAGCAGTGGGGAATATTGGACAATGGGCGAAAGCCTGATCCAGCAATGCCGCGTGAGTGATGAAGGCCTTAGGGTTGTAAAGCTCTTTTACCCGGGATGATAATGACAGTACCGGGAGAATAAGCTCCGGCTAACTCCGTGCCAGCAGCCGCGGTAATACGGAGGGAGCTAGCGTTGTTCGGAATTACTGGGCGTAAAGCGCACGTAGGCGGCTTTGTAAGTTAGAGGTGAAAGCCTGGAGCTCAACTCCAGAATTGCCTTTAAGACTGCATCGCTTGAATCCAGGAGAGG
+
CCCCCGGGGGGGGGGGGGGGGGGGGGGGGGGGGGGGGGGGGGGGGGGGGGGGFGGGGGGGGGGGGGGGGGGEFGGGGGGGGGGGGGGGGGGGGGGGGGGGGGGGGGGGGGGGGGGGGGGGGGGGGGGGGGGGGGGGGGGGFAFFGDGGGFGGGGGGGGGGGGGGGGGGGGGGGGGEGGGGFGGGGGGG@CEEGGGGGGGGGFGGGGGGGGGGGFGGGGGGGGGGGGGGGGCFEGGFGGGGFGFGFGGFGGGGGGGGFGGGFGFGFFFGGFGBGFFFGFFFFDFFGFFFFFFFGFFFFBFF@6;:?
@M02526:338:000000000-J69W4:1:2117:12477:12705 1:N:0:ACATCGT+AACACCG
ACAGCCTACGGGACGCAGCAGTAGGGAATATTGGTCAATGGGCGGGAGCCTGAACCAGCCATGCCGCGTGCGGGACGAAGGCCCTATGGGTCGTAAACCGCTTTTGTACGGGAACAACCGTGGCTACGCGTAGCCACCTGAGTGTACCGTAAGAATAAGGATCGGCTAACTCCGTGCCAGCAGCCGCGGTAATACGGAGGATCCGAGCGTTATCCGGAATTATTGGGTTTAAAGGGTGCGTAGGCGGCAGTTTAAGTCAGGGGTGAAATACATCGGCTCAACCGATGCAGTGCCTTTGATACTGA
+
CCCCCGGGGGGGGGGGGGGGGGGGGGGGGGGGGGFGGGGGGGGGGGGGGGGGGGGGGGGGGGGGGGGGGGGGGGGGGGGGGGGGGGGGGGGGGGGGGGGGGGGGGFFGGGGGGGGGGGGGGGGGGGGGGGGGGGGGGGF<?FFFGGGGGFGGGGGGGGGFGGGGGGGGGGGGGGGGGGGGGGGGGGGGGGGGGGGGGGEGGFFGGCCGEGGGFGFCEGGGGGGGGGGGGGGGGGGGGGGGFGFGFGGGGG<+?>FFFGGGFGFGFFFGGFGFDC@DG:BFF:5;D>GFFFFF7>BFDFFFC6+.-
@M02526:338:000000000-J69W4:1:2117:14471:12763 1:N:0:ACATCGT+AACACCG
CTAACCTACGGGACGCAGCAGTGGGGAATATTGGACAATGGGCGCAAGCCTGATCCAGCCATGCCGCGTGAGTGATGAAGGCCCTAGGGTTGTAAAGCTCTTTCACCGGTGAAGATAATGACGGTAACCGGAGAAGAAGCCCCGGCTAACTTCGTGCCAGCAGCCGCGGTAATACGAAGGGGGCTAGCGTTGTTCGGATTTACTGGGCGTAAAGCGCACGTAGGCGGACTTTTAAGTCAGGGGTGAAATCCCGGGGCTCAACCCCGGAACTGCCTTTGATACTGGAAGTCTTGAGTATGGAAGAG
+
CCCCCGGGGGGGGGGGGGGGGGGGGGGGGGGGGGGGGGGGGGGGGGGGGGGGGGGGGGGGGGGGGGGGGGGGGGGGGGGGGGGGGGGGGGGGGGGGGGGGGGGGGGGGGGGGGGGGGGGGGGGGGGGGGGGGGGGGGGGGGGGGGGGGGGGGGGGGGGGGGGGGGGGGGGGGGGGGGGGGGGGGGGGGGGGGGGGGGGGGGGGGFGGGEGGGGGGGGGGGGGGGGGGGGGGGGGGGGDGGFGFGFGGGGGGGGGGGDDGGFGFGFFFGGFFFGGFFGFFFFFFFGFGF@FFFFFFFFFFBC?;7:
@M02526:338:000000000-J69W4:1:2117:21457:13220 1:N:0:ACATCGT+AACACCG
GAACCTACGGGGCGCAGCAGTTGGGAATCTTGCACAATGGGGGAAACCCTGATGCAGCGACGCCGCGTGGAGGACGAAGGGTCTAGGCCTGTAAACTCCTTTTTTCGGGAAAGACTTAGGACGGTACCCGAAGAATAAGGACCGGCTAACTACGTGCCAGCAGCCGCGGTAAGACGTAGGGTCCAAGCGTTGTCCGGATTTACTGGGCGTAAAGAGCGCGTAGGCGGCTCGTTAAGTGTAGAGTGAAATCTCTGGGCTCACCCCAGAAACTGCTCTGCATACTGGCGAGCTGGAGGGATGAAGAG
+
CCCCCGGGGGGGGGGGGGGGGGGGGGGGGGGGGGGGGGGGGGGGGGGGGGGGGGGGGGGGGGGGGGGGGGGGGGGGGGGGGGGGGGFGGGGGGGGGGGGGGGGGGGGGGGGGGGGGGGGGGGGGGGGGGGGGGGGGGGGGGGGGGGGGGGGGGGGGGGGGGGGGGGGGGGGGGGGGGGGGGGGGGCFGEEGGGGGGGGGGGGGGGGGGGGGGGGGGGGGGGGGDGGGGGGGGGGGGGGGCFF?:6FGGGGGGGGGGFDGGFGFGFFFGGFGFGGFFGFFFFFFFGBDBFFFFGFFFFFFFF-<<4
@M02526:338:000000000-J69W4:1:2117:24108:13221 1:N:0:ACATCGT+AACACCG
GCCTACGGGGGGCAGCAGTGAGGAATATTGGACAATGGGTGAAAGCCTGATCCAGCCATCCCGCGTGAAGGATTAAGGACCTATGGTTTGTAAACTTCTTTTGTACAGGGATAAACCTACTCTCGTGAGGGTAGCTGAAGGTACTGTACGAATAAGCACCGGCTAACTCCGTGCCAGCAGCCGCGGTAATACGGAGGGTGCAAGCGTTATCCGGATTTATTGGGTTTAAAGGGTCCGTAGGCGGATCTATAAGTCAGTGGTGAAATCTCATAGCTTAACTATGAAACTGCAATTGATACTGTAGG
+
CCC88@BFEGGFEFE:FCC=EEGCD<E9F,CEAFGDCFFBC4BEFDFAAC9FFGGGGGDFCF:FFGGCFGGFGGCFEG=DFG<EGGGGFGGGGGFFGGGGGCDFFGGGGEGGGGGA:FFGFG9,>FGCEGGGGG8CF,,?:FEFGGGGFCFFFFFGGGGGGCFD@FFGGGE<<::FGFEGFGGDEEGE*9@@FG8>55AEGGCF8AEEEFFFGGCGGFGG?E6C;CECC9@@CGGG57C1<C@CE5C::CF9DFFG42:89FFE=F?F7@GF>FFFFFFFBAFFGFGFFF*9D<6BBD?476<)5
@M02526:338:000000000-J69W4:1:2117:5239:14500 1:N:0:ACATCGT+AACACCG
AGTCCCTACGGGAGGCAGCAGTAAGGAATATTGGTCAATGGGGGGAACCCTGAACCAGCCATGCCGCGTGCAGGAAGACGGCCCTACGGGTTGTAAACTGCTTTTGCACGGGAATAACCCTGCGTACGTGTACGCAGCTGAATGTACCGTGAGAATAAGGATCGGCTAACTCCGTGCCAGCAGCCGCGGTAATACGGAGGATCCGAGCGTTATCCGGAATTATTGGGTTTAAAGGGTGCGTAGGCGGGATGCTAAGTCAGTGGTGAAAGACGGTGGCTCAACCATCGCAGTGCCGTTGATACTGG
+
CCCCCGGGGGGGGGGGGGGGGGGGGGGGGGGGGGGGGGGGGGGGGGGGGGGGGGFFFGGGGFGGGGGGGGGGGGGGGGGGGGGGGGGGGGEGGGGGGGGGGGGGGGGGGGGGGGGGGGEFGGGGGGGGGGGGGGGGGG?FCGGGGGFGGFDGGGGGGGGGGD@FGEGGFGGDGGGGGFGFGGGGGEEEGGGGCFCFCEEGGGCGGGGG8:5E*<+:EGEC<FGFGFGEDEFFGGGEGEDGFGFGFGGGGGGGGGGGFGGGFGFGFFFGGFGEGGFDGFFF??FDFFG>EFEFGFFF?BFA96065
@M02526:338:000000000-J69W4:1:2117:14245:16535 1:N:0:ACATCGT+AACACCG
TAACCCCTACGGGACGCAGCAGATCGGAAGAGCACACGTCTGAACTCCAGTCACACATCGTATCTCGTATGCCGTCTTCTGCTTGAAAAAAAAAAATTCTTTTGTCAGGGACTAGTAGAAGACTGTACCTGACGAATGATCCACTACTAACTACGTGCCAGCAGCCTCGTTCATACTTAGTTTGCAATCTTTGTCCGGCTTTACTGTGGGTACAGTTCGTTTAACCGGTAGGTCAATTCAGATGTTAACTCCACTTTCTCAACTCGTTAACTTCATTTTAAACTTCACTTCCTTATTATCTTACC
+
CBCCCEF@DFFGGEGGGGGFFFCCCCCCGGFGCEGGFGFFCFEGFEFGGGFEFGGGCCE@:C:CEFFGECCCC@8@C<FFC69EF@ECCDC=FGG+,,5<,55,:,<,,,444,,<<5CEBDF,88CE,F,,:+B+:,:,,7,DF,:CD9,>DF:F,@D,,>C,@>,@888,>FCGEC,3,7,7=,,3,,3?,6;B>*>CEF2<;,,4,*4?7,24,?***48+>+*://;C9<8<<CC++13+3+4A72::9*301::CF*)2/).1*)****1*2=**0)97*6*9****2)0*.6*6+)+)(
@M02526:338:000000000-J69W4:1:2117:24569:17142 1:N:0:ACATCGT+AACACCG
ATAACCCTACGGGACGCAGCAGATCGGAAGAGCACACGTCTGAACTCCAGTCACACAACGTATCTCGTATGCAGTCAGCTGCTCGAAAAGAAAAAAAACGTCCTTGGTGACAAAGGAATTCAGGCTAGTAATAGATGGTGGCCAGGCTAACACCCAGAGAATAGGCACCGGAGTACGTCGTGCCCGCAGGCTGTCTGGAATTACGGGTGCAAACGTTACTGTGAATGACTTTGTCTATAGCATGCGTAATATCCTGGTTTATCCTGTTGTGTGAGTCCAGGACTGCACCTCGTAACTGCAGTGGA
+
C@CC<CFFGGGGGGFGGGGGGGCEFGCGG+6C8@FFGG@8EGFFC9FFCF9EFCF<,,66,CC,9CECFEG9,:69,,:<C<E6B+C:+,,9CC44++++,++B,,,:4?,,EFE,BF,,,<,,,,,,,<,,,,,,:,,,+,,3+:F,,,6,,3++,,,B>3E,,@,@+8+++*7DCF,F:F**,>:85**=,2,2,,,5,,??*=EGC*+?,2=23239>++2+++25AC;?13++++5++9:)/1A*:7+7*:9)0:*/**+198*:)/)*296:7*/),7?/(:))0).1(0)6<?)<)+4.
@M02526:338:000000000-J69W4:1:2117:11512:17768 1:N:0:ACATCGT+AACACCG
TATGCCTAGGGGACGCAGCAGTGGGGAATTTTGGACAATGGGCGCAAGCCTGATCCAGCCATTCCGCGTGCAGGATGAAGGCCCTCGGGTTGTAAACTGCTTTTGTACGGAACGAAAAGCTTTGGGTTAATACCCTGAGGTGATGACGGTACCGTAAGAATAAGCACCGGCTAACTACGTGCCAGCAGCCGCGGTAATACGTAGGGTGCAAGCGTTAATCGGAATTACTGGGCGTAAAGCGTGCGCAGGCGGTTTTGTAAGACAGAGGTGAAATCCCCGGGCTCAACCTGGGAACTGCCTTTGTG
+
CCCCCGGGGGGGGGGGGGGGGGGGGGGGG<FGFEFFFGGGGEGGGGGGCGGGGGGFGGGGGGFFGGGGGGGFGGGGGGGGGGGGGGGGGGEGGGGGGGFGGGGGGGGGGGGGEGGG@F8EFFF9F>8FFGGGF=FDGABFF+BB9DDGCFDGDFFBCBBFFFFAFGGFGGGCGFFGGFCFGGGGGG?>E@EEE>ECC99;CE9FEGBECC+<<:FCE;ECFEE8EECCFGGGC*CEG5:<B:7/.77EG=D>DGGG5CC?*0778?@377FF:FB@GFFFB0)7D2D4<@F59(5F2>5<C2+.,
@M02526:338:000000000-J69W4:1:2117:20733:20537 1:N:0:ACATCGT+AACACCG
CAGCCCTACGGGGGGCAGCAGTGGGGAATTTTGGACAATGGGCGCAAGCCTGATCCAGCCATTCCGCGTGCAGGATGAAGGCCCTCGGGTTGTAAACTGCTTTTGTACGGAACGAAAAGCTTTGGGTTAATACCCTGAGGTGATGACGGTACCGTAAGAATAAGCACCGGCTAACTACGTGCCAGCAGCCGCGGTAATACGTAGGGTGCAAGCGTTAATCGGAATTACTGGGCGTAAAGCGTGCGCAGGCGGTTTTGTAAGACAGAGGTGAAATCCCCGGGCTCAACCTGGGAACTGCCTTTGTG
+
CCCCCGGGGGGGGGGGGGGGGGGGGGGGGGGGGGGGGGGGGGGGGGGGGGGGGGGGGGGGGGGGGGGGGGGGGGGGGGGGGGGGGGGGGGGGGGGGGGGGGGGGGGGGGGGGGGGGGGGGGGGGGGGGGGGGGGGGGGGGGGGGGGGGGGGGGGGGGGGGGGGGGGGGGGGGGGGGGGGGGGGGGGGGGGGGGGGGGGGGGGGGGGGGGGGGFGGEGGGGGGGGGGGGGGGGGGGGGGGGFGFGFGGGGGGGCGGGFGGGFGFF?FFGGFGFGGFFGFFFFFEFGFGFFFFFF5FFFFFFF836(
@M02526:338:000000000-J69W4:1:2117:18651:21694 1:N:0:ACATCGT+AACACCG
TGATGCCTACGGGACGCAGCAGTGGGGAATATTGGACAATGGGCGCAAGCCTGATCCAGCCATGCCGCGTGAGTGATGAAGGCCTTAGGGTTGTAAAGCTCTTTCACCGGTGAAGATAATGACGGTAACCGGAGAAGAAGCCCCGGCTAACTTCGTGCCAGCAGCCGCGGTAATACGAAGGGGGCTAGCGTTGTTCGGAATTACTGGGCGTAAAGCGCACGTAGGCGGACATTTAAGTCAGGGGTGAAATCCCGGGGCTCAACCTCGGAACTGCCTTGGATACTGGGTGTCTTGAGTATGGAAGA
+
CCCCCGGGGGGGGGGGGGGGGGGGGGGGGGGGGGGGGGGFGGGGGGGGGGGGGGFGGGGGGGGGGGGGGGGGGGGGGGGGFGGGGGFGFGCFGGGGGGGGGGGGGGGGGGFGGGGGGGGGGGGGGGGGGDFGGGGGGGGC@FFGFGGGGGGGGGGCFGGGGGGGGGEFGGGEGGGGGGGGGEGGGGGGGGGGGGGCEGGGGGCFC;FGCCCEGGGGEGG*:8FFGGGGGGGGFGGGGGGGFFFGFGCCFGG6>CEE@D98=F479?BDDE//7FF4C)9??26=D>9:><?FFFFFAAFFCA<:,
@M02526:338:000000000-J69W4:1:2117:14494:21709 1:N:0:ACATCCT+AACACCG
AGCCTACGGGAGGCAGCAGTAGAGAATATTCGGCAACGGGGGGAACCCTGACCGAGCGATACCGCGTGAATGAAGAAATACTTCGGTATGTAAAGTACTTTTACAAAGGAGGAAAGAGATGTAGAGGAAATGAAACGAGAGTGAAAGTAATTGAGGAAAAAGGCACGGCCAACTATGTGCCAGCAGCCGCGGGAATACATAGGGGGGAAGCGTTATCTGGAATTATTGGGCGTAAAGGGTGCGTAGGCGGGCATTTAAGGTGGAGTGGTAAGTTAAAGGCCCAACCTTGGGAAGCTCCATAAAAT
+
@CCBCGGGDEFFGGGGGGGC@F-CE@9,E@,C,CFG<FFFGGGEE?<=F<FCFGEGGCGG7F,CFF8FC+@F<:<FG8,=,FFB7F>>>FFFCEC9,@DCC<3,@,?FFC>FG,>:8,8,@C;,;?FC:FC,<,,381*1=7?,,??,,,27,,2+,<,,<***4**:***//;F+AEC7C7C56*2;***//*:*++<+++<C>C/5/*/**/**+++<+<:<:+:+<@5C/*9;+3*2.552)):0/C)8)9:F*:2+1*8/)0)1*/740****0*.)()091D*66F5*-)),(04+)0))
@M02526:338:000000000-J69W4:1:2117:21503:22148 1:N:0:ACATCGT+AACACCG
CTCACGCCTACGGGAGGCAGCAGTGGGGAATTTTGGACAATGGGCGCAAGCCTGATCCAGCCATTCCGCGTGCAGGATGAAGGCCCTCGGGTTGTAAACTGCTTTTGTACGGAACGAAAAGCTTTGGGTTAATACCCTGAGGTGATGACGGTACCGTAAGAATAAGCACCGGCTAACTACGTGCCAGCAGCCGCGGTAATACGTAGGGTGCAAGCGTTAATCGGAATTACTGGGCGTAAAGCGTGCGCAGGCGGTTTTGTAAGACAGCGGTGAAATCACCGGGCTCAACCTGGGAACTGCCTTTG
+
9ACCCGGFCEGGGEGGGGGGEGFFCFGGD@C@CFGCAEFGFFCFFGGGGGCDFFGGGEFGFGGGGGFGDBFGEGGGC8FGGGGGFCFGGGGGGCGCGGGGGGCFCFGGGDGGGGDFEGGGGGGGGGFGGEFGGGC=FFFDFGFFADAFF>BCDFFGGGGGGGGGGGAFCCCBGEGGFCG<F>FF*@DG::>DBCCE<::@F9C+2=CG::?CFG77/8:@A9@GEEGGGGGG?CGGGGG>?A>GDDCCDEGGGG:EDFF@=FFDFF:*9<9BGG?4:*9<BBFEGFG?:@6@:?FF::FB*.+5.
@M02526:338:000000000-J69W4:1:2117:21510:22163 1:N:0:ACTTCGT+AACACCG
TGCCTACGGGAGGCAGCAGGGGAGAATCTAGCACAATGGGGGAAACCCTGATGCAGCAAGGCAGCGTGAAGGAAGACGGCACGTGGGTGGGAAATTTCTGTTCTAAGGGAAGATAGAGACGGTTCCTTAGGAGAAAGTCCCGGGTAACTACGTGCCAGCAGCCGCGGTAATACGTAGGGGGCGAGCGTTATCCGGGATTAACGGGCGGAAAGAGGACGTAGGTGGTTTCCTAAGCATGGGGTTTAAGGCAACGGCTTAAACATTGTTAGGCCCATGAACTGGGTTACTTGAGAGATGGGGGGTAG
+
-8B,6<E;C@FGC7FEE@--@@+8B8,,C,;CCAC,-C<,BCCCEFG,,C,6,,C6CFG,6C,,6@@@C@FFCEFF<CC+6+,4CB++4@+:B,,99,A55,55A,C,,B,8?,CE,,<8?+B+4B,5,?,A8,:D8F95,@C+63B,,,,33,:@=3+,,,@+*>F*5>,,,>,?2>:FF*=F=*=:**32?*=*:*:+++*:8/:**2:*:F**2*/1*2+<@1;EGGF7CDF+A95*.27C)::9C=FGGGC8>*:+9>?<F8*:7)*7*9))2==4?2F096*17**9*))*.))3/,/((
@M02526:338:000000000-J69W4:1:2118:22653:4216 1:N:0:ACATCGT+AACACCG
GACCTACGGGGGGCAGCAGTGGGGAATATTGCACAATGGGCGAAAGCCTGATGCAGCGACGCCGCGTGAGCGAAGAAGTATTTCGGTATGTAAAGCTCTATCAGCAGGGAAGAAAATGACGGTACCTGACTAAGAAGCCCCGGCTAACTACGTGCCAGCAGCCGCGGTAATACGTAGGGGGCAAGCGTTATCCGGATTTACTGGGTGTAAAGGGAGCGTAGACGGCTGTGCAAGTCTGAAGTGAAAGCCCGGGGCTCAACCCCGGGACTGCTTTGGAAACTGTGCAGCTCGAGTACCGGAGGGGG
+
CCCCCGGGGG:FEGEGCGGFFFFGGGGGGGGGGGGGGFEE8:BBCG?F8EF?FAFFFDECC+>BECFGGGCGGEGDFGFGGGDFF@FG@CEFEGGAFFGFGGGEGGGGDGGEAFFFEFGGGGGF@F,FGCGFGCFFBFGFFEGGEDFGGC2:;CF>@?FGGEFEEGDCCEGGFGCFFEEGGGGGG5E;58AEGDE>55CGCFFFGEGG?CFFDGGECGGGGGCGGDCEFGCGFFF?@FGF=AFG4C>*5898>BG8;=6*37::09>::@:>6FGC*:937<B7==@FFFFFF?F>ABF959:>(
@M02526:338:000000000-J69W4:1:2118:19013:5157 1:N:0:ACATCGT+AACACCG
ACTGTCCCTACGGGACGCAGCAGGCTCTTCCGATTAGAAACCCCTGTAGTCCACAGAGATCGGAAGAGCACACGTCTGAACTCCAGTCACACATCGTATCTCGTATGCCGTCTTCTGCTTGAAAAAAAAAAAAAAATTCATCCATACAGAGATAGCCCTTTCACCATCTCACTCGATCCCAGCTGTCAGGTCAACAATCCGTCCCACTCCTACATCGATACTAGCATACTTTCACTTTATCCTGTTCAATATCCTAATCTAGCTTCTTATCTTATATACCTGATCTCTACACACCCTCTACCTCT
+
CCCCCGGGGGGGGGGGGGGGGGGGGFGGGGGGFFGGGGGGGFGGGGGGGGGGGGGGGGGGGGGGGGGGGGGGGGGGGGGGGGGGGGGGGGGGGGGGFG=FGGGGGGGGGGFDF7EFGGGGGFGGGGGGGGGC8@+8,373,,:,,,,7,335,,,,,,,,,,,,,,,,7733,7*,,,537>,,,,,,,,,,,6,6,6,,**2**++*+*,5++,<*****++,*+++5++,+++21+2002*+***+*3*+**02***+-0)+.9*+)*1****2**1)*))**1**1**))(*((()-0-/.)
@M02526:338:000000000-J69W4:1:2118:26444:5422 1:N:0:ACATCGT+AACACCG
ATCCCTACGGGACGCAGCAGATCGGAAGAGCACACGTCTGAGCTCCAGTCACACATCGTATCTCGTATGCCGTCTTCTGCTTGAAAAAAAAAAGAACTCTAAGCAGGGCAGAAAGTGACGGTAGATGAATAAGAAGGAGCGGATAACGAAGTGCCAGTAGACGTGGTAATAGGTAGGGGGCAGCGGTTAACCGGATTTACGGGAGGTCTCGTGAACGTAGATGGATAGGTCAGCCTGAAGCGTACGATCGGTGCTTCCTGCTGAGTGTGAGTTGGAAACTGATTGGTGGGGGTCTCGGTCGGTGG
+
CCCCCGGGGGGEGEGGGGGGGGGGGGGGGGGGGGGGEFGGA,CCFGGF<FFGEFF@CFF8,CFGGGCGGFAEF:FFEFA9FGF,6?FG7@FEGB+,,<,,,<9,B<+++48+:5F?,<,4+8++8,C,<<,B?,?D,,3+6868+,B+3+83,:,,8,,8,,**6*3@,@,,3@;,***5******=**,70*41**25+*=</*140++5**3*+1*8A*++<6+++0+2+*+*2):A:)2.2))1*0**1)0*0*)*0(2)+()*3)**2*****0)6*)0:*)1*)))..,0)((0(/4)((
@M02526:338:000000000-J69W4:1:2118:16558:6817 1:N:0:ACATCGT+AACACCG
ATATCCCCTACGGGAGGCAGCAGTAAGGAATATTGGTCAATGGAGGCAACTCTGAACCAGCCATGCCGCGTGGAGGATGAAGGTCCTCTGGATTGTAAACTTCTTTTATATGGGACGAAAAAGGGTCTTTCCAGATCAACTGACGGTACCATATGAATAAGCACCGGCTAACTCCGTGCCAGCAGCCGCGGTAATACGGAGGGTGCAAGCGTTATCCGGATTCACTGGGTTTAAAGGGAGCGCAGGTGGGCTAGTAAGTCAGTGGTGAAATCTCCGGGCTTAACCCGGAAACTGCCGTTGATACT
+
CCCCCGGGGGGGGGGGGGGGGGGGGGGGGGGGGGGGGGGGGGGGGGGGGGGGFGGGGGGGGGGGGGGGGGGGGGGGGGGGGGGGGGGGGGGGGGGGGG,EFGGGGGGGGGGGGFFGGGGGGGGGGGGGGGGGGGGGGGGGGGGGGGGGGGGGGGGGGGGGGFGGGGGGGGGGGGGGGGGGGGGGGGGGGGGGGGGGGGGGGGGGGGGGGGGGGGFGGEEGDEGGGGGGGGG>CGFGFGGGFGFEEGGGFGGFFFGCFFFFAGFG?BFGFFFGFGGGGGFFFFFGBFFDFBEFFFGBFF:<GDFB9
@M02526:338:000000000-J69W4:1:2118:23406:9649 1:N:0:ACATCGT+AACACCG
TACCTACGGGGGGCAGCAGTGGGGAATATTGGACAATGGGGGGAACCCTGATCCAGCCATGCCGCGTGTGTGAAGAAGGCCTTATGGTTGTAAAGCACTTTAAGCGGGGAGGAGGCTACTGGTATTAATACTACTGGATAGTGGACGTTACTCGCAGAATAAGCACCGGCTAACTCTGTGCCAGCAGCCGCGGTAATACAGAGGGTGCGAGCGTTAATCGGATTTACTGGGCGTAAAGCGTGCGTAGGCGGCTGAATAAGTCGGATGTGAAATCCCCGAGCTTAACTTGGGAATTGCATACGATA
+
CCCCCGGGGGGGGGGGGGGGGGGGGGGGGGGGGGGGGGGGGGGGGGGGGGGGGGGGGGGGGGGGGGGGGGGGGGGGGGGGGGGGGGGGGGGGGGGGGGGGGGGGGGGGGGGGGGGGGGGGGGGGGGGGGDGGGGGGGFGGGGGGGGGEGGGGGGGGGGGGGGGGGGGGGGGGGGGGGGGFGGGGGGGGGGGGGGGGGGGGGGGGGGGEEGEGGGGGGGGGGGGGFGGGGF=GGGGG:FG:>55CDDGGFGGGFFGFBFFCAF?GFFFG2=FFFGGGGGFFFFFGFFFGFFFFFFGF<AFAGFF?0
@M02526:338:000000000-J69W4:1:2118:14567:10203 1:N:0:ACATCGT+AACACCG
TACCCTACGGGACGCAGCAGATCGGAAGAGCACACGTCTGAACTCCAGTCACACATCGTATCTCGTCTGCCGTCTTCTGCTTGAAAAAAAAAAACACACTTTTCTACAACCCCATAATTATAGTCTCCCTGTTTTCAACCTAGCTTCAACCTATTACTGCCCTCACTGTTGTCCCACAACCTCTAACATTCCTCTTCCCCCCACATCGTCACTGTTTCGTTAGTTACTCATTTTCTCGCTTATGCTAGACCGTGCCCCTACCACTTCTTGTCCTTCGCTCTAGCATTTCCTTTCGCCATAATCGG
+
CCCCCGGGGGGGGGGGGGGGGFFGGGGGGGGGGGGGGFGGGGGGGGGGGGGGGGGFFGGGEF<FGG,EGFFGFEGGGGGGGGGCGGGGGEGCG++,,,849,,<,,,,,:+8+4,,,<,,,<,8,,<,,,8,,,A<5,5D,6,,,@C=,7,,3,:,3,,3,6<>,,,,7,,,3873,*,*3,6>,,3,7,,,,?9,,6,4*****,,*;46*,27,65;:68*,++5+++5?++17;/**0*++++++*+**))1*.)0;(04+4)9+)1*****2**)45)*0*01:*//*).1,4())*)1((
@M02526:338:000000000-J69W4:1:2118:10301:10337 1:N:0:ACATCGT+AACACCG
TCCCTACGGGAGGCAGCAGTGGGGAATATTGGACAATGGGGGGAACCCTGATCCAGCCATGCCGCGTGTGTGAAGAAGGCCTTTTGGTTGTAAAGCACTTTAAGCGGGGAGGAGGCTACTTTGGTTAATACCTAAAGATAGCGGACGTTACCCGCAGAATAAGCACCGGCTAACTCTGTGCCAGCAGCCGCGGTAATACAGAGGGTGCGAGCGTTAATCGGATTTACTGGGCGTAAAGCGTGCGTAGGCGGCTGAATAAGTCGGATGTGAAATCCCCGAGCTTAACTTGGGAATTGCATACGATA
+
CCCCCGGGGGGGGGGGGGGGGGGGGGGGGGGGGGGGGGGGGGGGGGGGGGGGGGGGGGGGGGGGGGGGGGGGGGGGGGGGGGGGGGGGGGGGGGGGGGGGGGGGGGGGGGGGGGGGGGGGGGGGGGGGGGGGGGGGGGGGGGGGGGGGGGGGGGGGGGGGGGGGGGGGGGGGGGGGGGGGGGGGGGGGGGGGGGGGGGGGGGGGGGGGGGGGGGGGGGGGGGGGGGGGGGGGGGGGFGGGFGFGFGGGFGGGFFGGFFFGFGFEBBFGFFFGFGGGGGFFEFFGFFFGFFFFFBC<ADFFGFFB4
@M02526:338:000000000-J69W4:1:2118:19245:10383 1:N:0:ACATCGT+AACACCG
GTCGCCTACGGGGGGCAGCAGTCTAGAGGCTTCGACAATGCCCGAAAGGGTGATCGAGCGACGCCGCGTGTGGGATGAAGGTTTTCGGATTGTAAACCACTTTTGTTTGGGAAGAAGGCTTGTATCGTGAATATGAGATTGACGGTACCAAACGAATAAGCCCCGGCTAACTCCGTGCCAGCAGCCGCGGTAAGACGGAGGGGGCAAGCGTTGTTCGGAATCATTGGGCGTAAAGGGCTCGTAGGCGGACTAGCAAGTCTGGCGTGAAATCTCCACCGCTCACCGGGGAGAGGTCGCTGGATACT
+
-C@CCGGCFGGGCGEGGEEGGGGGFGGGGGGGGDFGGEGGFEFGGGCF<CFEFGGFEGGDEEGGFCEGGGGGGGGGGGGGGFGGGGGGGGGGGGGGDC<FGGGGGGFGFGGGGGGG8CFGFGGF,FCGGGGGGGGGD@CF<CEGEGGGGCG>FGEE5CGCCFGGGDGDCGGG7EEGEEGGGG?@FG>C8>C8EFCGEC5=EEDGCE@EF=;?E?FFGGCEFCF+<EGCCE5:>FGF>5CGB::CDFCG@GG8:5:7:@?+:C?822BGFFF*80:FG37>D9@F:EDCBDD>?.990(<9<>786
@M02526:338:000000000-J69W4:1:2118:17882:12517 1:N:0:ACATCGT+AACACCG
ATACCCCTACGGGACGCAGCAGATCGGAAGAGCACACGTCTGAACTCCAGTCACACATCGTATCTCGTATGCCGTCTTCTGCTTGAAAAAAAAAAACACTATTTTAACATCCACACATATTTAATTATACCTTCTCCTCTTTTTACACCCTACCCCCCACGCCACCCCCCTCTCACTACTCCCCCCCCCCCTCTCACCTCCATATCTCTCGCTCTTTTCCCTTCTTTATTGTCTACCTCGCGCTCCCGCTTTTTTTTCTCTTATTTTTCACACCACTCCTGTCCCCCTCTTGCTTACCTCTTCCC
+
CCCCCGGGGGGGGGGGGGGGGGGGGGGGGGGGGGGGGGGGGGGGGFGGGGGGGGGGGGGECF,CFFGGGGGGGEFF8<9FFFGGGFFGGGGDGGGE=,45,,,5C,,5,,,,,,,8+,,8,?,,,,<,8,A,<,,8,:A9,5,,,,,7,@@,,,3:3CF+3+:5@@**35*>,,,,7,,,7,<CF*F14*:****+3/+***203<+9+<**2;*<79<:9:92+00+<+0+2+*+*++/7*)*019/):5A*99*))*+)0)0))*+(***091***.)0))0*)))))/*.)2))(*.*)*)(
@M02526:338:000000000-J69W4:1:2118:12246:14282 1:N:0:ACATCGT+AACACCG
CACCTACGGGACGCAGCAGATCGGAAGAGCACACGTCTGAACTCCAGTCACACATCGTATCTCGTATGCCGTCTTCTGCTTGAAAAAAAAAAAACCCAACCACCACTATAATCATTTCAATACAAATCTTCTCAAAAACCACTTTACCCTTCACCCCCCCTCTCACCCCTCCTACCTCTTTTACTCACGATCCCTCCACACTCACTCTCCACCCTCCCTCTACACTACATCTCCCTCCTCCATTCTCCCCTTCATTCTGTCTTCTTCTCCTCCACCACCATACTCAGCCCTGCCTATCACTCCAA
+
CCCCCGGGGGGGGGGGGGGGGGGGGGGGGGGGGGGGGGGGGFGGGGGFGGGGGGGGGGG8<EFFGGGGGGGGGGFGFGGGGGGGGGGGGGGG@++++8++++++,:,,,,,5,5,,,,,,55,,5,,,,,,,,,,,,+83,+,,,,:,3,:333,,38+***,,,7,6****,,7,,3,3,7,2,,,6,**,*,,,*++51*+*,+,++5,*+3*****=*2+,*5++0++0*+*2)**2.*/+*020)***87*088*+-*)0))*0-***00*2**),*.)*1*)*))))(.2)).*-:.))(
@M02526:338:000000000-J69W4:1:2118:7355:16990 1:N:0:ACATCGT+AACACCG
ATACCCCTACGGGACGCAGCAGATCGGAAGAGCACACGTCTGAACTCCAGTCACACATCGTATCTCGTATGCCGTCTTCTGCTTGAAAAAAAAAAAATTCATTTTTTAAGAGGAACACATTTTACCGTTTTTACTCATTTCTTTTCCCCTTTAAACACGACCCTCCTACCTCCCTACCTCCCAACACCGTACTTCATACGTACCTGTCTTTCGCTGTTTTATTTTGTTTTTAATTGATCACGCGCCGTTTAGTAATCTATTTCTTCGTTACTTCCTTCGACTCTACCCCTGTCTTATCTCACTGC
+
CCCCCGGGGGGGGGGGGGDGGGGGGFGGGFCFGGGGGGGGGFGFGFFGGGGFGGFFGGFD,C,CEFFGGGGGFF@@F@FFGGGFCF8?CFD+>@FF+,,<,,9,A9+4:CE,,,,,8,4>,C,,,,+3+3+A,,,3,83=,,,,383:,3,D,:,7,,+5@7<,**,,>,7:6:>7>,2,>*,,6****2*/1,,,,,,,7,1A,2,3?+,1****4+1*+3+,2+*5<6*4*1+77:2+)*)/8))*)+*3/**3/*1<4*)+)))*,))*/0*:*0)(0(.:6*/*))))))0))-/)*)*))
@M02526:338:000000000-J69W4:1:2118:7151:17987 1:N:0:ACATCGT+AACACCG
GTACGCCCTACGGGGGGCAGCAGTGGGGAATTTTGGACAATGGGCGCAAGCCTGATCCAGCCATTCCGCGTGCAGGATGAAGGCCCTCGGGTTGTAAACTGCTTTTGTACGGAACGAAAAGCTTTGGGTTAATACCCTGAGGTGATGACGGTACCGTAAGAATAAGCACCGGCTAACTACGTGCCAGCAGCCGCGGTAATACGTAGGGTGCAAGCGTTAATCGGAATTACTGGGCGTAAAGCGTGCGCAGGCGGTTTTGTAAGACAGAGGTGAAATCCCCGGGCTCAACCTGGGAACTGCCTTTT
+
CCCCCGGGGGGGGDEGFFGGGFGGGGFGEGGGGGGGGGGGGGGGGEGGGGGGGGGGGEGGGG8F<CCFGGGGGGGGGAFGF<CG<FGCGGGGGC:AFACGGFGGGGGFGGGGGDGGGGGDGGGGGGGEFGGGGGFEGDGGGCFGFFFEFEEGGGGEFFC@F+<CGFFGGGGCEGGGGGGGGFCFGGGFE>GGCECE?CEGG7ECFCEGGGGGGGGG;ECFCDGGGGGGFFGGDFGEDCE;6CE85DG>3C585>/:>>FGAGA?<?F;4565@D:7F<??F>07;)?7?:?@:?FFFFF?G?F>)
@M02526:338:000000000-J69W4:1:2118:22438:18352 1:N:0:ACATCGT+AACACCG
GCCTACGGGAGGCAGCAGTGAGGAATATTGGACAATGGGTGCAAGCCTGATCCAGCCATCCCGCGTGAAGGACGACGGCCCTATGGGTTGTAAACTTCTTTTGTATAGGGATAAACCTTTCCACGTGTGGAAAGCTGAAGGTACTATACGAATAAGCACCGGCTAACTCCGTGCCAGCAGCCGCGGTAATACGGAGGGTGCAAGCGTTATCCGGATTTATTGGGTTTAAAGGGTCCGTAGGCGGATCTGTAAGTCAGTGGTGAAATCACACAGCTTAACTGTTAAACTGCCATTTATACTGCAGG
+
@CC8<ECGE;FC;CFF9<E@,CEEFCFGFDEEECF@<FFEF,CFAF8;,,,CFFDGGCG8;,8C:F7FGG8<F6:FEE7FG<FFGGGGGGEGGAGEFGFGFAF8?F?FGGGGG<FGCFF?EFGFG7<=B?EFFECAECFGGFGGFFC,CFFGGCDFFFGFFGGGGF>FCFEFGEFF<DCGGF:CGGFGCFFDGDGEGEGG:BFGGEEEEG@FGE75CEGGFFDFCCEGE?F+*;98>*:;<E;C@DGCFGF+=9CFFFB86*696<F+5/<3FGGF7CF<4:*:77FGFFFF<<*.699<DAF??
@M02526:338:000000000-J69W4:1:2118:6219:20132 1:N:0:ACATCGT+AACACCG
GTCCTACGGGGGGCAGCAGTGGGGAATTTTGGACAATGGGCGCAAGCCTGATCCAGCCATTCCGCGTGCAGGATGAAGGCCCTCGGGTTGTAAACTGCTTTTGTACGGAACGAAAAGCTTTGGGTTAATACCCTGAGGTGATGACGGTACCGTAAGAATAAGCACCGGCTAACTACGTGCCAGCAGCCGCGGTAATACGTAGGGTGCAAGCGTTAATCGGAATTACTGGGCGTAAAGCGTGCGCAGGCGGTTTCGTAAGACAGAGGTGAAATCCCCGGGCTCAACCTGGGAACTGCCTTTGTGAC
+
CCCCCGGGGGGGGGGGGGGFGFGGGGGGGGGEFGGGFGEEGGGGGGGGGGGGGGGGGGGGGGGGGGGGGGGFGFGGGGGGGGGGGGGGGGGGGGGGGGGGGGGGGGGGGGGGGGGGGGGGGGGGGGGGGGGGGGGGGGGGGGGGGGGGGGGGGGGGGGGGGGGGGGGGGDGGGGGGGGGGGGGGGGGGGGGGGGGGGGGFGGGGGGGGGGGGGGGGGGGGGGGGGGGGGGGGGGGGFGGGFGFGFGGGFGGGFFGGF>F@?G?@>?FGBFFGF<FGGGEFFFFGFFFGFFFFFFG?BFFFFFFF:
@M02526:338:000000000-J69W4:1:2118:15779:20865 1:N:0:ACATCGT+AACACCG
GGGCCTACGGGGCGCAGCAGTGAGGAATATTGGTCAATGGGCGCAAGCCTGAACCAGCCAAGTCGCGTGAAGGACGACGGCCCTACGGGTTGTAAACTTCTTTTGTACAGGAATAAAGTGCCTTACGTGTAAGGTTTTGCATGTACTGTACGAATAAGCATCGGCTAACTCCGTGCCAGCAGCCGCGGTAATACGGAGGATGCAAGCGTTATCCGGATTTATTGGGTTTAAAGGGTGCGCAGGCGGGATGTTAAGTCGGCGGTGAAATTTTGCGGCTCAACCGTAAAAGTGCCTTCGAAACTGGC
+
CCCCCGGGGGGGGGGGGGGGGGGGGGGGGGGGGFGGGFGGGGGGGGGGGGGGGGGGGGGGGGGGGGGGGGGGGGGGGGGGGGGGGGGGGGGGGGGGGGGGGGGGGGGGGGGGGGGGGGGGGGGGGGGGGGGGGGGGGGGGFGGGGGG9FFFGEGGGGGGGGGGGGGGGGGGGGGGGGGGGGGGGGGGGGGEGGGGGGGGDFFGGFFGGEEGGGGGG>EGGGGGGFGGEGGG9DEGEDGG55EFGDGGG>EG<BFFFFF>EBGF>(5@CAFF=FGDGGGFFF?DDFFFFFFF?4AG?BFF:CAF34
@M02526:338:000000000-J69W4:1:2118:18460:23220 1:N:0:ACATCGT+AACACCG
TCCGCCTACGGGAGGCAGCAGTGAGGAATATTGGTCAATGGACGGAAGTCTGAACCAGCCATGCCGCGTGAAGGATGAAGGCGTTCTGCGTTGTAAACTTCTTTTATTTGAGAAGAAACCACTGATTTCTATTAGTGTTGACGGTATCAGATGAATAAGCACCGGCTAACTCCGTGCCAGCAGCCGCGGTAATACGGAGGGTGCAAGCGTTATCCGGATTTACTGGGTTTAAAGGGTGTGTAGGCGGACTTTTAAGTCAGGGGTGAAATCTCCGAGCTCAACTCGGAAACTGCCTTTGATACTAT
+
CCCCCGGGGGGGGGGGGGGGGGGGGGGGGGGGGGGGGGGGGGGGGGGGGGGGGGGGGGGGGGGGGGGGGGGGGGGGGGGGGGGGGGGGFGGGGGGGGGGGGGGGGGGGGGGGG9FGGGGGGGGGGGGGGGGGGGGGGGGCFGGEFGGGGCGGGGGGGGGGGGFGGGGGGGGGGFGGGGGGGGGGGGGGGGGGGGGGGGGGGGGGGGGGGGGGGGFGGGGGGGGGCGGGGGG<FGGEFEEGFGFCFDGEEGGGFFG76BFF?FBE>?F<<F?7=)19CDF<FFFFFFFGFFFFFFG24:76:)7<)
@M02526:338:000000000-J69W4:1:2119:24168:7593 1:N:0:ACATCGT+AACACCG
GCCTACGGGAGGCAGCAGTAAGGAATATTGGTCAATGGACGCAAGTCTGAACCAGCCATGCCGCGTGGAGGATGAAGGTCCTCTGGATTGTAAACTTCTTTTATCTGGGACGAGACACTCCTTTTCTAAGGGGCCTGACGGTACCAGATGAATAAGCACCGGCTAACTCCGTGCCAGCAGCCGCGGTAATACGGAGGGTGCAAGCGTTATCCGGATTCACTGGGTTTAAAGGGTGCGTAGGTGGGTATGTAAGTCAGAGGTGAAATCCCCGAGCTTAACTTGGGAACTGCCTTTGATACTATATA
+
CCCCCGGGGGGGGGGGGGDGGGGGGGGGGGGGGGGGGGGGGFGGGEGGGGGGGGGGGGGGGGGGGGGGDGGEGFGGGGGGGGGGGGGGGGGGGGGGGGGGGGGGGGGGGGGGGGGGGGGGGGGGGGGGGGGGGGGGGGGGGGGGGGGGGGFFGGGGGGGGGGGDGGGGGGGGFEGGGGGGGGGGGGGGCFFFGGGGGGGGGGGGCEGGFGFFEG<=EGGGGGGGGGGG?CFEDGGGGGGDBGG>BGGGGFE37CD?FFG5:FFGAAF<8FGFGFGFGGFFFFFGFGFGFFF4FFGFFFFFFGFF4
@M02526:338:000000000-J69W4:1:2119:2784:8209 1:N:0:ACATCCT+AACACCG
TGCCTACGGGGCGCAGCAGTGGGGAATGTTGCACAATGGGCGAAACCCTGATGCAGCAACGCCGCGTGAATGATGACGGCCTTCGGGTTGTAAAGCTCTTTCTTCAGGGACGAGAATAACAGTACCTTCCTTGGATACCGCGGCTATCTACATGCCCCCGCCCGCGCTGATACATGTAGGGCGAACGTGTTCCGCGGTTACTCTGCGTGTAAAGGGCGTGTGCCGGGTTTTTAGTGAGAGATGTGATACTCGCGCGTTAACTCCGTGCTCCATTTCTAACTCTGAGGCTATAGTGCATCAGAGGG
+
CCCCCGGGGGGDGGGGGFGGGGGGGEG,FFG,,CFGGGG8,@:FF+,CFFGA,CFGGGGGGGGGGGGGG7,CF<FGCGGG7FGGGGGGGGGGGG,<BFF9F???5,,?FGDGF+CF9,C,,,83,<8,,,,,:,:,,,,+83***8,,8,>,,@,3,*****11=F****2?,+,,77,<*+=8*/:;*3A:7****2?*+0++<+:C5/C*32,0CEG*/*++***/*/:1**3<*+:3):C+/::F**<?)9<*/(/*.7)+--4/3*0)0*:/+09)*)*09C)/8)*)/-:24)))5+4).
@M02526:338:000000000-J69W4:1:2119:22139:8952 1:N:0:ACATCGT+AACACCG
GTAAATCCTACGGGAGGCAGCAGTGGGGAATATTGGACAATGGGCGCAAGCCTGATCCAGCCATGCCGCGTGAGTGATGAAGGCCTTAGGGTTGTAAAGCTCTTTCACCGGTGAAGATAATGACGGTAACCGGAGAAGAAGCCCCGGCTAACTTCGTGCCAGCAGCCGCGGTAATACGAAGGGGGCTAGCGTTGTTCGGAATTACTGGGCGTAAAGCGCACGTAGGCTGATATTTAAGTCAGGGGTGAAATCCCGGGGCTCAACCCCGGAACTGCCTTTGATACTGGGTATCTTGAGTATGGAAG
+
CCCCCGGGGGGGGGGGGGGGGGGGGGGGGGGGGGGGGGGGGGGGGGGGGGGGGGGGGGGGGGGGGGGGGGGGGGGGGGGGGGGGGGGGGGGGGGDGGGGGGGGGGGGGGGGGGGGGGGGGGGGGGGGGGGGGGGGGGGGGGGGGGGGGGGGGGGGGGGGGGGGGGGGGGGGGGGGGGGFGGGGGGGGGGGGGGGGGGEGGGGGGGGGGGGGGGGGFFGGGGGGFGGGGGGGGGGGFGGGFFGGGFGGGGFGFFGGGG9G:?FBC?FFG>5CEGFGFGGFFFFFGFGFGFA@AFDGFFBBBFGBF?
@M02526:338:000000000-J69W4:1:2119:15725:9307 1:N:0:ACATCGT+AACACCG
TGAAATCCTACGGGACGCAGCAGATCGGAAGAGCACACGTCTGAACTCCAGTCACACATCGTATCTCGTATGCCGTCTTCTGCTTGAAAAAAAAAACTTTCATACCGCCATTACTTCCTTCCCGACTCCCTTTTTGTATTTATCGTATGTATAAGGACCCACTCACTCCATCCCAGCACCCCCACTATTCCTTTTACTCCGTTCTCTATCCAGATTCACTGTGCTTAACAGGAGTGTACGCGAACTCTTCACCCTTTTATACCAGTTCTCTCTTTCACCGCAACACTTCAGTTTACAATCATCCT
+
@CCCCGGGGGGEFGFFGEGGGGGGGGGGDGGGGGGGFGGGFGGGGGGGGFGFEEFGFFGGDGD8CEFEGGGGGGGGGFEGGGGFGGGGGDGGGCC++55BC<<,F,B:+4+,9,,@,,,,:4=+++++:BF9<DD+,,@,B,,C+38>8,,@<@C,,,:+,8@,:,3FF,8,,@,,,@,,>5>**,,,72,,,,7,75,1*/,511@C,,6+,03+,,,5+55,=?+4+50*/**4+23*)))/0C*0**3+/****)*0)*)+.))+)12*****+*1()()))*1*/)*)*)*)))).)3)**
@M02526:338:000000000-J69W4:1:2119:3864:10963 1:N:0:ACATCGT+AACACCG
TGAACCCTACGGGAGGCAGCAGCAAGGAATTTTCCACAATGGACGAAAGTCTGATGGAGCAACGCCGCGTGTGGGATGACGCTTTTCGGAGTGTAAACCACTGTTCATGGGGACGAAGCACTGACGGTACCCATGGAGGAAGGCCCGGCTAACTACGTGCCAGCAGCCGCGGTAATACGTAGGGGTCGAGCGTTGTCCGGAGTTACTGGGCGTAAAGCGCATGCAGGCGGCTCATTACGCATGGCGTGAAAGCCCCCGGCTTAACCGGGGAGGGTCGTCGTGAACGGGTGAGCTTGAGGGTACCA
+
@CCCCGGGGGGGGGGGFGCGGGGCGGGGGGGGGDGGGGGGGFCGDGGGGGGCGFF@CEGGGGGGGEGGGGGGGGGGGGGGGGGGGGGGGGGGGGGGGGGGGGGGGGGGEGGGDGGGGEGGGGFGGGGGGGFGGGCFFGGGEGGFDFDDGEGGGGFGGFGGGGGGGGGGGGGGGCGGGGGGGGDEFC@/1CCEGGCECFEC7?;CCGGG6CFD?DC<<F5:EGGCEFGGGGGGC6CFDGGGFG30<57CG>C<@GF57;D:,74+9A9*1>5BDFGFG7>;:6?DFGEGFFF<:)>?F0?:?CDF*
@M02526:338:000000000-J69W4:1:2119:28118:11057 1:N:0:ACATCGT+AACACCG
CTATCCCTACGGGAGGCAGCAGTGGGGAATATTGGACAATGGGGGGAACCCTGATCCAGCCATGCCGCGTGTGTGAAGAAGGCCTTTTGGTTGTAAAGCACTTTAAGCGGGGAGGAGGCTACTTTGGTTAATACCTAAAGATAGCGGACGTTACCCGCAGAATAAGCACCGGCTAACTCTGTGCCAGCAGCCGCGGTAATACAGAGGGTGCGAGCGTTAATCGGATTTACTGGGCGTAAAGCGTGCGTAGGCGGCTGAATAAGTCGGATGTGAAATCCCCGAGCTTAACTTGGGAATTGCATACG
+
CCCCCGGGGGGGGGGGGGGGGGGGGGGGGGGGGGGGGGGGGGGGGGGGGGGGGGGGGGGG?FFGGGGDGEGFGGGGGGGGGGGGGGGGGGGGGGGGGGGGGGGGGGGGGGGGGDGGGGGGGGGFGGGGGGGGGGGGGGGGFGGGGGGGGGCFGGGGGGGEGFFGGGGGGGGG>EGGCFGGGGGGGGGGGGFGEGGGEGGGGGGGGGFGCEGGCC:7:EGGGGGGGGGGGGGGGGG5>CDFFCDGEGGEG@:+757?D<FGBFF:4?FG?DGFGFGFGFFFFFFGFGFGFFFFFFGFBFBFFFFF7
@M02526:338:000000000-J69W4:1:2119:21891:12132 1:N:0:ACATCGT+AACACCG
GGTACCTACGGGAGGCAGCAGGCTCTTCCGATTAGAAACCCCAGTAGTCCCGAAAGATCGGAAGAGCACACGTCTGAACTCCAGTCACACATCGTATCTCGTATGCCGTCTTCTGCTTGAAAAAAAAAATAGGGCGGTACCGTGACGGTACCTAACGAGAAAGCCACGGCTAACTACGTTCCAGCAGCCGCGGTAATACGTAGGTGGCAAGCGTTGTCCGGAATTATTGGGCGTAAAGCTCGCGCAGGCGGTCCTTTAAGTCTGCTGTGAAAGCACACGGCTCAACCGTGGAAGTTCATTGGAAC
+
<@AA6;6CCFCG@@@@F@F@<FF9ECFG9C@6,6;F<ECEF@FECCE,66CB::FGEC6@FEFF@F@A,CFGE@@@FC<FG<=<CEF?E==,C=,=FFG<FG:FE<9F+4,+,<5,5,,B8B?4+66CFDF,BBA+7FGGGGGG7CFCFFGGGGFG7F:F*FFFGFGFCGG7FFGGGD<,@FG,>8FDCGGG7CFCFGG*7<:/FCG=CGGGECC0/@CEEGEFCFFGC97C*>E><+:09*9*5C):D3EE>DGGCA736B<+)6:G(9>**7*0:F)4>BF96CFDE2;,*(*.66AF264=)
@M02526:338:000000000-J69W4:1:2119:20852:12598 1:N:0:ACATCGT+AACACCG
TCCACTCCTACGGGAGGCAGCAGTGAGGAATATTGGTCAATGGACGGAAGTCTGAACCAGCCATGCCGCGTGAAGGATGAAGGCGTTCTGCGTTGTAAACTTCTTTTATTTGAGAAGAAACCACTGATTTCTATTAGTGTTGACGGTATCAGATGAATAAGCACCGGCTAACTCCGTGCCAGCAGCCGCGGTAATACGGAGGGTGCAAGCGTTATCCGGATTTACTGGGTTTAAAGGGTGTGTAGGCGGACTTTTAAGTCAGGGGTGAAATCTCCGAGCTCAACTCGGAAACTGCCTTTGATACT
+
CCCCCGGGGGGGGGGGGGGGGGGGGGGGGGGGGGGGGGGGGGGGGGGGGGGGGGGGGGGGGGGGGGGGGGGGGGGGGGGGGGGGGGGGGGGGGGGGGGGGGGGGGGGGGGGGGGGGGGGGGGGGGGGGGGGGGGGGGGGGGGGGGGGGGGGGGGGGGGGGGGGGGGGGGGGGGGGGGGGGGGGGGGGGGGGGGGGGGGGGGGGGGGGGGGGGGGFFGGGGGGGGGGGGGGGGGGGGGGGGFDGGFGGGGFGGFGGGGDGGFF?FF?FGFFGFGFGEGGFFFFFGFGFDFFFFFFGFFFDBFGFF=
@M02526:338:000000000-J69W4:1:2119:26157:12710 1:N:0:ACATCGT+AACACCG
ACCTACGGGAGGCAGCAGTGGGGAATTTTGGACAATGGGCGCAAGCCTGATCCAGCCATGCCGCGTGCAGGATGAAGGCCTTCGGGTTGTAAACTGCTTTTGTACGGAACGAAAAGCCTTCTTCTAATACAGGAGGGTCATGACGGTACCGTAAGAATAAGCACCGGCTAACTACGTGCCAGCAGCCGCGGTAATACGTAGGGTGCAAGCGTTAATCGGAATTACTGGGCGTAAAGCGTGCGCAGGCGGTGATGTAAGACAGTTGTGAAATCCCCGGGCTCAACCTGGGAACTGCATCTGTGACT
+
CCCCCGEC:CFGGF@FGGG?9<@@F8@<C@:EFDFGCCFGDGGE7CDF8FADG?FGGGGCGF:@EF@C<EGGFDFFGFFDCFFCEDFGGEGGGGGGG<FCFGGGGGGGGGGGGGGGGGGGGFGGFFFDFGDGG,CFGGGDBFFFFG>>:FEGGGGGGGGGGDFGGGGG7CFGGFFEGFFCDGG,>DD;@?FG<ECEG@?><CFGGDFFBFGGGGFFGGGGGCGEFGGFGGE:CDG<*>9*59D8>GGEGB=56>G<CA7+4@>C><B<5FFBDFG35>7,>7?GF*7CF?F?F848><AB<+5*0
@M02526:338:000000000-J69W4:1:2119:20816:13281 1:N:0:ACATCGT+AACACCG
GTCCTACGGGGCGCAGCAGTGGGGAATTTTGGACAATGGGCGCAAGCCTGATCCAGCCATTCCGCGTGCAGGATGAAGGCCCTCGGGTTGTAAACTGCTTTTGTACGGAACGAAAAGCTTTGGGTTAATACCCTGAGGTGATGACGGTACCGTAAGAATAAGCACCGGCTAACTACGTGCCAGCAGCCGCGGTAATACGTAGGGTGCAAGCGTTAATCGGAATTACTGGGCGTAAAGCGTGCGCAGGCGGTTTTGTAAGACAGAGGTGAAATCCCCGGGCTCAACCTGGGAACTGCCTTTGTGAC
+
CCCCCGGGGGGGGGGGGGGGGGGGGGGGGGGGGGGGGGGGGGGGGGGGGGGGGGGFGGGGFGGGGGGGGGGGGGGGGGGGGGGGGGGGGGGGGGGGGGGGGGGGGGGGGGGGGEGGGGGGGGGGGDDGGGGGGGGGGGGGGGGGGGGGGGGGGGGGGGGGGGGGGGGGGGGGGGGGGGGGGGGGGGGGGGGC==FGGGGGGGGGFEGGGGGDADCFFGGGGGGGGGGGGGGGGGGGGGGGFGGGFGGGGFC:;FGE7<F08F?FB?F89FG4DFGFEGFF@6FF5FFGFFF>FB48?BAF)32?*
@M02526:338:000000000-J69W4:1:2119:29676:13411 1:N:0:ACATCGT+AACACCG
AGCAACCCTACGGGAGGCAGCAGTGGGGAATATTGGACAATGGGCGCAAGCCTGATCCAGCCATACCGCGTGGGTGAAGAAGGCCTTCGGGTTGTAAAGCCCTTTTGTTGGGAAAGAAAAGCAGTCGGTTAATACCCGATTGTTCTGACGGTACCCAAAGAATAAGCACCGGCTAACTTCGTGCCAGCAGCCGCGGTAATACGAAGGGTGCAAGCGTTACTCGGAATTACTGGGCGTAAAGCGTGCGTAGGTGGTGGTTTAAGTCTGCTGTGAAAGCCCTGGGCTCAACCTGGGAATTGCAGTGG
+
CCCCCGGGGGGGGGGGGGGGGGGGGGGGGGGGGGGGGGGGGGGGGGGGGGGGGGGGGGGGGGGGCGGGGGGGGGGGGGGGGGGGGGGGGGGGGGGGGGGGGGGGGGGGGGFGGGGGGGGGGGGGGGGGGGGGGGGGGGGGGGGGGGGGGGGGGGGGGGGGGGFFGGGGGGGGGGGFGGGGGGGGGGGGGGGGGGGGGGGGGGGGGGGGFGGGFFFDGGGGGGGGGDGGGGGGGGGGGGGFFGGCEGGGGFG<?CDEG?GC?FFFFDFC>FGFG@CFGGFFFFFGFGFGFFFFF?GFBFFFFGAFF
@M02526:338:000000000-J69W4:1:2119:22663:13423 1:N:0:ACATCGT+AACACCG
AACCTACGGGGGGCAGCAGTGAGGAATATTGGTCAATGGGCGAAAGCCTGAACCAGCCATGCCGCGTGCAGGAAGACGGTCCTATGGATTGTAAACTGCTTTTATTTGGGAATAAACTCTGATACGTGTATCAGCCTGAAGGTACCAAATGAATAAGCACCGGCTAACTCCGTGCCAGCAGCCGCGGTAATACGGAGGGTGCAAGCGTTATCCGGAATCATTGGGTTTAAAGGGTCCGCAGGCGGTCTTATAAGTCAGTGGTGAAAGCCTACAGCTCAACTGTAGAACTGCCATTGATACTGTGA
+
CCCCCGGGGFGGGGGGGGGGGGGGGGGGGGGGGGGGGGGGGGGGGGGGGGGGGGGGGGGGGGGGGGGGGGGGEGGGGGGGGGGFGGFGGGGGGGGGGGGGGGGFGGGGGGGGGGGGGGGGGGGGGGGGGGGGGGGGGGGGGGGGGGGGGGGGGGGGGGGGGGGGGGGGGGGGGGGGGGGGGGGGGGGGGGGGGGGGGGGGGGGGGGEGGGGGGGGFGGGGGGGGGGGGGGGG?DGCGGGEFGDGFGGGGFGF?FGGFAF?:BBA?AAGFFGFGFGFGGFFFFFFFFFGFFFFFFGDFFFFFFBF*
@M02526:338:000000000-J69W4:1:2119:7939:14761 1:N:0:ACATCGT+AACACCG
TCCTACGGGAGGCAGCAGTGAGGAATATTGGTCAATGGACGGAAGTCTGAACCAGCCATGCCGCGTGAAGGATGAAGGCGTTCTGCGTTGTAAACTTCTTTTATTGGGGAAGAAACCTGGATTTTCTAATTCAGCCGACGGTACCCAAGGAATAAGCACCGGCTAACTCCGTGCCAGCAGCCGCGGTAATACGGAGGGTGCAAGCGTTATCCGGATTTACTGGGTTTAAAGGGTGTGTAGGCGGATTATTAAGTCAGTGGTGAAATCCCGGAGCTCAACTTCGGAACTGCCATTGATACTATTAG
+
CCCCCGGGGGGGGGGGGGGGGGGGGGGGGGGGGGGGGGGGGGGGGGGGGGGGGGGGGGGGGGGGGGGGGGGGGGGGGGGGGGGGGGGGGGGGGGGGGGGGGGGGGGGGGGGGGGGGGGGGFGGGGGGGGGGGGGGGGGGGGGGGGGGGGGGGGGGGGGGGGGGGGGGGGGGGGGGGGGGGGGGGGGGGGGGGGGGGGGGGGGGGGGGGGGFGGGC>GGGGGGGGGGGGGGGGGGGGGGGCFGGGFGGGGFG<=FGFGFGGAFFE>BFE7BGFGFGFGGFFFFFGFGFGFFFFFFGFDFFFFGAF*
@M02526:338:000000000-J69W4:1:2119:19357:15643 1:N:0:ACATCCT+AACACCG
ACAACCTACGGGGCGCAGCAGTAGGGAATCTTCGGCAATGGGCGAAAGCCTGACCGAGCAACGCCGCGCGAATGATGAAGGCCTTCGGGTTGTAAAATTCTGTTATAAGGGAAGAACGACTTTAGTAGGAAATGGCTAGAGTGTGACGGTACCTTATGAGAAAGCCACGGCTAACTACGTGCCAGCAGCCGCGGTAATACGTAGGTGGCGAGCGTTATCCGGAATTATTGGGCGTAAAGAGCGCGCAGGTGGTTGATTAAGTCTGATGTGAAAGCCCACGGCTTAACCGTGGAGGGTCATTGGAA
+
CCCCCGGGGGGGGGGGGGGGGGGGGGGGGGGGGGGGGGGGGGGGGGGGGGGGGGGGGGGGGGGGGGGGGGGGGGGGGGGGGGGGGGGGGGGGGGGGGGGGGGGGGGGGGGGGGGGGGGGGGGGGGGGGGGGGGGGGGGGGGGGGGGGGGGGGGGGGGGGGGGGGGGGGGGGGGGGGGGGGGGGGGGGGGGGGGGGGFFGGGGGGGGGGGGGGGGEDEGGGGGGGFGGGGGGFGGGEDGGGFGGGFGGGDFGGEFG<C<F<<FFGFBFFAFGFGFGFGGFFDFFGFGFGFFFFEFGFFFFFFGFFF
@M02526:338:000000000-J69W4:1:2119:25014:23176 1:N:0:ACATCGT+AACACCG
TGCCCTACGGGAGGCAGCAGTGGGGAATATTGCACAATGGGGGGAACCCTGATGCAGCGACGCCGCGTGCGGGATGAAGGCCTTCGGGTTGTAAACCGCTTTTGTTGGGGAGCAAGCGAGAGTGAGTGTACCCTTCGAATCAGCGCCGGCTAACTACGTGCCAGCAGCCGCGATAATACGTAGGGCGCAAGCGTTATCCGGATTTATTGGGCGTAAAGAGCTCGTAGGCGGTTCGTCGCGTCTGTTGTGAAAGCCCATCGCTTAACGATGGGTATGAGCCGGATACGGGCGGGCGTGAGTGCAGT
+
CCCCCEGGGGEGGCEE7;F@FE--8@CGGGC9EFGGGGGG<FE+@EFDFGDGA??FEE=F=CCFFC+@+++=<CCCCFFCGG?ECB7*38><FFGFG7CEGGF@,83,<<<:*=F,*:<F@@<?BFFF<:<B<C,C*8<:*3,3/CC**885C@7@@*;@CGF@FF86@C8:*:?C9<0CF6*1*;*:CE:/*/*;E7:=58*:E7?FFGFC87/7*0AE6++*:8CDDD5*:>5*959:799C**209@7<F<5;F<F24>?*4)42,.1)209:+018EB)157.7),.(:(/-91,.5+.**
