# Supplementary material for: Bacterial communities of indoor surface of stingless bee nests
Source: PLoS One. 2021 Jul 9;16(7):e0252933. doi: 10.1371/journal.pone.0252933 (PMC8270128; doi:10.1371/journal.pone.0252933)
Supplement: S2 Appendix — (FASTQ) [file pone.0252933.s003.fastq]

@M02526:338:000000000-J69W4:1:1101:15722:1928 2:N:0:ACATCGT+AACACCG
ATTGGACTACCAGGGTATCTAATCCTGTTTGATCCCCACGCCTTCGTGCATGAGCGTCAGTTATGGTTTAGCAAGCTGCCTGCGCAATCGGGGTTCTTCGTGATATCTATGCATTTCACCGCTACACCACGAATTCCGCCTGCTTCATCCATACTCAAGGTTGCCAGTTTCGAAGGCACTTTTACGGTTGAGCCGCAAAATTTCA
+
CCCCCFGGGFFGDGGGGGGGGFFFGGGGGGGGGGGGGGG>FGGGGFGGGGGGGGGGGGGGGGGGGFGGGGFGGFFGGBFE<FGGGDGG<FCFGFFFFGGDGFGFGFGGCGGGGGGGE5FGGGGGGGG?BGGGGG7BFEEEGFGFFGFFGGGGGGD=BFCGGGGGGDC=9:CCG8=6,6=D6DFFGGGFCEGFG?EDCDGGGGFF+
@M02526:338:000000000-J69W4:1:1101:15836:5153 2:N:0:ACATCGT+AACACCG
GAGAGGACTACTAGGGTATCTAATCCTGTTTGCTCCCCACGCTTTCGCACCTCAGCGTCAGTATCAAGCCAGTGAGCCGCCTTCGCCACTGGTGTTCCTCCGAATATCTACGAATTTCACCTCTACACTCGGAATTCCACTCACCTCTCTCGAACTCCAGACCAATAGTTTTGAAGGCAGTTCCGAGGTTGAGCCCCGGGATTTC
+
@CCCCE8@CFFCFGGFGCGF9ECFGGGGGCGFGGGGGGCGCGGECEGGC:F,;FFFGBBEFEF<E<EFCFEFEGGGFGDGBBCFG7FFEGGGGDFCCE=A8>+?F7E=AFGGEGGB,FC;FG8,FGFFE=F=+=DFFGADCG==FGGDFFFE+8FG92@@DCFGGEDGGCFAE8=A,@D?DF?EGDCEEGGGGGGFGG7C/9A6B
@M02526:338:000000000-J69W4:1:1101:13581:6365 2:N:0:ACATCGT+AACACCG
GGGGGGACTACCGGGGTTTCTAATCCTGTTTGCTCCCCATGCTTTCGTACCTCAGCGTCAGTATTAGGCCAGATGGCTGCCTTCGCCATCGGTATTCCTCCCGATCTCTACGCATTTCACCGCTACACCTGGAATTCTACCATCCTCTCCCATACTCTAGCCAAACAGTATCGTATGCAATTCCCAAGTTAAGCCCGGGGATTTC
+
C@CC8FEFGGGGGGGGGGGGFFGGGGEGGGG8E<FGGGECFG<FGGFGGGGCFEFGGFCEEFFGAEGFGGGG?9FFFGGGGGGGEGGGGGDGGGFGFGEFG+3@CBDBFFGGGCFGGFDGCEGGEGGGGCGGGGGGFCECF6:FGGG868A8D<FFCFFFGGG86CCCGFCGCBCCFG7DGCFFF7AFGFFGE?0353EC3CFF*
@M02526:338:000000000-J69W4:1:1101:18854:6919 2:N:0:ACATCGT+AACACCG
GATAGAGGACTACTAGGGTTTCTAATCCTGTTTGCTCCCCATGCTTTCGTACCTCAGCGTCAGTATTAGGCCAGATGGCTGCCTTCGCCATCGGTATTCCTCCAGATCTCTACGCATTTCACCGCTACACCTGGAATTCTACCATCCTCTCCCATACTCTAGCCAAACAGTATCGTATGCAATTCCCAAGTTAAGCTCGGGGATT
+
CCCCCGGGGGGGGGGGGGGGGGGGGGGGGGGGGGGGGGGGGGFGGGGGGGGGGGGGGGGGGGGGFGGGGGGGGGGGGGGGGGGGGGGGGGGGGGGGGGGGGGGGGGGGGGGGGGGGGGGGGGGGGGGGGGGGGGFCFGGGGGGGGGGGFFGGGFGGGFGGGGGGGGGGGGGGGGGGGGGGGGGGCEGGGFGGGGGF9CGG?C55A
@M02526:338:000000000-J69W4:1:1101:19213:7137 2:N:0:ACATCGT+AACACCG
GCTTGGACTACCCGGGGTATCTAATCCTGTTTGCTCCCCATGCTTTCGTACCTCAGCGTCAGTATTTGGCCAGATGGCTGCCTTCGCCATCGGTATTCCTCCAGATCTCTACGCATTTCACCGCTACACCTGGAATTCTACCATCCTCTCCAATACTCTAGCCTAACAGTATCGTATGCAATTCCCAGGTTAAGCCCGGGGATCT
+
CCCCCEFGGGEEFF7CCFGGGGDFFFFGGFGEFGCFGEGFFFGFD@FFGCFGE<@EFGGGGGE9F<F<EFFGGEFG@FG7FAFE<B:CFGFCCC<FFGE,FFGG,A8@=FFFFC:FF9,4EEEGCCGCCFEFC8,>8EFEGGGEFGG7DGFFC=DG?9E8=DGAA36A=DDCFDFFD87+=EFF8=ED6DDDA<:8;+;+;9?*9
@M02526:338:000000000-J69W4:1:1101:15910:10161 2:N:0:ACATCGT+AACACCG
TGTGGACTACCGGGGTTTCTAATCCTGTTTGCTCCCCACGCTTTCGTGCCTCAGTGTCAGTGTTGGTCCAGGTAGCCGCCTTCGCCACGGATGTTCCTCCTGATCTCTACGCATTTCACTGCTACACCAGGAATTCCGCTACCCTCTACCACACTCTAGTGACCCAGTATCCACTGCAATTCCCAGGTTGAGCCCAGGGCTTTCC
+
CCCCCGGGGGGGGGGGGGGGGGGGGGGGGGGGGGGGGGGGGGGGGGGGGGFGGGGGGGGGGGGGGGGGGGGGGGGGGGGGGGGGGGGGGGCGGGGGGGGGGGDGGGGGGGGGEGGGGGGGGGFGGGGGGGGGGGGGGGGGGGGGGGGGGGGGGGGGGGGGGGGGGGGGGFGGFFFGGGFGGGGGGGGGGCGGGGGGGGGGGGFF5
@M02526:338:000000000-J69W4:1:1101:19630:10227 2:N:0:ACATCGT+AACACCG
ACAGGGACTACCGGGGTATCTAATCCTGTTCGCTCCCCACGCTCTCGTCCATCAGCGTCAGTTGTAACTTAGTGACCTGCCCTCGCAATTGGTGCTCTAAGTAATATCCATGTATCTCACCGCCACACTACTTATTCCAGCCACCTCAACTACACTCAAGATCTACAGTATCAATGGCAGTTTCATAGTTAAGCTATGAGATTTC
+
CC@688,C,;6,@FC@GGG@C6,<CEE<CFG7FBFE<BCFE+8,,;C,8F,C,CFC+6,6,<6CFGCECF9FFCFECFEC<,4E4=@=:<,BFG9,=,A,,CEFGEFA,9AE,9E,5EF9E7>+@@FG8F<FFG9;4E;8,D==,@D8+D,==AD++=,6=,3,@=;,@=::EE,36@8C+?+?:,=,,,@79:,9CF7DC+++?
@M02526:338:000000000-J69W4:1:1101:18817:10668 2:N:0:ACATCGA+AACACCG
GACGGACTACCGGGGTATCTAACCTTGTTTGCCCCCCACACTTTCGCGCCCCGGTGCCAGTTACAGCCCAGAAAGTCGCCTCCCCCACTGGGGTTCCCCCATAACCTTACGCATTCCACCGCTCCACATGGATTCCCACTTCCCTTTTCTGCACCCAAGTACCCCGGTTTCCATTCACCCCCCACGTTTGACCCGTGGGCTTTCC
+
-6ACC76+CFGGGG7@,,;,C,,C,,,CFC,,,CFG:+@,6CF,6,B+8@:+++7++69=E,,,<,,C?C,EF8,5<,+4@,9,B++@?F8,+8>F:5F=+AA,4,,,764:+C4,?,C,33++3,36,F,@,@=EGD>?D,@,,,5++52@;000;+,,,5@E***5@*>=D,,,2B***))/*=4A*3++=:=C*/**0;29;
@M02526:338:000000000-J69W4:1:1101:6976:11448 2:N:0:ACATCGT+AACACCG
TCTGGGACTACACGGGTATCTAATCCTGTTTGCTCCCCATGCTTTCGTACCTCAGCGTCAGTATTTGGCCAGATGGCTGCCTTCGCCATCGGTATTCCTCCAGATCTCTACGCATTTCACCGCTACACCTGGAATTCTACCATCCTCTCCAATACTCTAGCCTAACAGTATCGTATGCAATTCCCAGGTTAAGCCCGGGGATTTC
+
CCCCCGGGGGGGGGGGGGGGGGGGGGGGGGGGGGGGGGGGGGGGGGGGGGGGGGGGGGGGGGGGGGGGGGGGGGGGGGGGGGGGGGGGGGGGGGGGGGGGGGGGGGGGGGGGGGGGGGGGGGGGGGGGGGGGGGGGGGGGGGGGGGGGGGGGGGGGGGGGGGGGGGGGGGFGGGGGGGGGGGGGGGGGGGGGFGFGGGGGGGFF=
@M02526:338:000000000-J69W4:1:1101:11640:11788 2:N:0:ACCTCGT+CACACCG
AGATGGGCCTCCAGGGGTTTTAAATCCTTTTCCTTCCCCCCCCTTTCGTCCATCAGCTTCAATCGTCTCCTAGGACTCTCCTCTCCCAATCGGTGTTCTGGCACCTCTCTATACATCTCTCCGACACTTGTCCCTTTCCCCCTCCTTCGTACACATTCACCCTGTTCAGTATCAAACACACTCCATCGTTTGCCCCGGTGTTTTT
+
--,A,C,,,8,,6CFG7FG,,,C,,C,6,CF,,,,CFG,@+66@F,9,:684696,,,,,66,,,:,6,:,6CE,6,:,,9,,5B4,4,64,,,,,499,,,A4+E>D,,,,,95C,9C,,94++@F,CB55,84,@,@,@E8C+1E=00@DDG8+D=,,33+6,,7,,73,3;,,,,5+3++=E,,+33*@,,@:C/1;C*;//
@M02526:338:000000000-J69W4:1:1101:10991:12608 2:N:0:ACATCGT+AACACCG
GGTCCGGACTACAGGGGTTTCTAATCCTGTTTGATCCCCACGCCTTCGTGCATGAGCGTCAGTTATGGTTTAGCAAGCTGCCTGCGCAATCGGGGTTCTTCGTGATATCTATGCATTTCACCGCTACACCACGAATTCCGCCTGCTTCATCCATACTCAAGGTTGCCAGTTTCGAAGGCACTTTTGCGGTTGAGCCGCAAAATTT
+
CCCCCGGGGGGGGGGGGDGGGGGGGGGGGGGGGGGGGGGGGGGGGGGGGGGGGGGGGGGGGGGGGGGFGGGGGGGGGGGGGGGGGGGGGGGGGGGFGGEFGGGCFGGGGGGGGGGGGGGGGGGGDGGGGFGGGGGFGGGGGGGGGGGGGGGGGGGGGGGGDFGGFG9DCEECF6DFDECDFGGGGGFGGGGG6CFFDG>DGFFFF
@M02526:338:000000000-J69W4:1:1101:5109:12763 2:N:0:ACATCGT+AACACCG
GGGGACTACAGGGGTTTCTAATCCTGTTTGCTCCCCACGCTTTCGTGCCTCAGTGTCAGTTACAGTCCAGAAAGTCGCCTTCGCCACTGGTGTTCCTCCTAATATCTACGCATTTCACCGCTACACTAGGAATTCCACTTTCCTCTCCTGCACTCAAGTCTTGCAGTTCGCAAGGCTTACAATGGTTGAGCCATTGCCTTTCACC
+
@CCCCCGGGGGGGGGGGGGGC<FCFGGGGGF<FGGGFGGEGEFFGF<FEAFEAEAFGCFFGGFG9CFFG8FEFCEE@ECGGGGGE@CGGDGEFBGG9EFGGFGGFAEFDCB:FG<FGGGGGC8@FFEFGGGCF8EFGGG9EGGGGGGF?+@?D=FFD9EAFE8EFDEGCEDGGG+DFGFG?9DGGGG6E?EFGGG,CFGGFFFFF
@M02526:338:000000000-J69W4:1:1101:28320:12785 2:N:0:ACATCGT+AACACCG
TGGGACTACAAGGGTTTCTAATCCTGTTTGATCCCCACGCTTTCGAGCCTCAGTGTCAATATATGTTTAGCCAGCTGCCTTCGCAATTGGTGTTCTATGTCATATCTATGCATTTCACCGCTACATGACATATTCCGCTAACCTCAACAATATTCAAGACTAATAGTATCAACGGCAGTTTCCGGGTTAAGCCCGGAGATTTCAC
+
CCCCCGGGGGGGGGGGGGGGGGGGGGGGGGGGGGGGGGGGGGGGDGGGGGGFGGGGGGGGGGGGGGGGGGGGGGGGGGGGGGGGGGGGGGGGGGGGDGGGGGGGAFFGGGGGGGGGGGGGGDGGGGGDGGGFFGGGGDGCEGGGGGGGGGGAFGGG?EGGGGGGGGGGGGGGGGGGEGGGGGGGGGGGGFGGGGGGGG>CFGFFF
@M02526:338:000000000-J69W4:1:1101:28617:13274 2:N:0:ACATCGT+AACACCG
TACGGACTACAGGGGTATCTAATCCTGTTCGATCCCCACGCTTTCGTGCATCAGCGTCAATCGTGTTCTAGGAAGCTGCCTTCGCAATCGGGGTTCTGGGACATATCTATGCATTTCACCGCTACTTGTCCCGTTCCGCCTCCTTCGTACACATTCAAGCAATTCAGTATCAAAGGCACTGCATCGGTTGAGCCGATGTATTTCA
+
CCCCCGGGGGGGGGGGGGGGGGGGGGGGGGGGGGGGGGGGGGGGGGGGGGGGGGGGGGGDFFFGFGGGGGGGGGGGGGGGGGGFGGGGGGGCEGFFGFFGGGGGFGGGGGGGGGGGGGGGGGGGGGGEGGGGGGGGGCEGGGGFGFDFGFGGGGGGDDCFGDDFFFGGCGGCGGFFGFDDFFGCGGGGGECFGEGGD>EGGF>F+
@M02526:338:000000000-J69W4:1:1101:9443:14207 2:N:0:ACATCGT+AACACCG
GAGGGGACTACCAGGGTATCTAATCCTGTTTGCTCCCCACGCTTTCGTGCCTCAGTGTCAGTGTTGGCCCAGACAGTCGCCTTCGCCACGGATGTTCCTCCTGATCTCTACGCATTTCACTGCTACACCAGGAATTCCACTATCCTCTGCCACACTCTAGTCGCCCAGTTTCCATCGCAATTCCCAGGTTGAGCCCAGGGCTTTC
+
CCCCCGGGGGGGFFGGGGGDGGFFFFGFGGFFGGGGGG8FFEGGGGGG8EFFFFFEFGGFFGFGGGGFGGGGGGGFAFEGGGGGFGGGGGGDGGGGFA;FFGGGEGFGGGFGGEG7FFGGGGGEDGGGGGGGGGGGGE9EGCFFFEFGFGCDGGGGGGGGFGEEGEEGGGFGGGGGEGGGG+DFGFGFFGGCFCEGFFGDGCFFB
@M02526:338:000000000-J69W4:1:1101:10297:14428 2:N:0:ACATCGT+AACACCG
CGGACTACCAGGGTATCTAATCCTGTTTGCTCCCCACGCTTTCGTGCATGAGCGTCAGTGCAGGCCCAGGGGATTGCCTTCGCCACCGGTGTTCTTCCGCATCTCTACGCATTTCACTGCTACACGCGGAATTCCATCCCCCTCTGCCGCACTCCAGCCTTGCAGTCTCAAATGCAGCTCCCAGGTTAAGCCCGGGGATTTCACC
+
9CCCCGGG8,CFGG-EEGGGGGGGGGGGGGGGGGGGGGGGGGGG<FG<E,@FGGGGGGG,,,,C+CFGF7F@F,,BFGGFGFGGG,4CFGGGGG,EFG:@GG:FFGGGGGGGGGGGG9FGGGGGGC+>CGGGGGG9E;E3DGGGG,E+=DEGDG6?CEFGC,@DGG8,,@DF,;EFC,*;*97CFGG,D?@FGG*4*:=GGGFFF
@M02526:338:000000000-J69W4:1:1101:22446:14564 2:N:0:ACATCGT+AACACCG
TTGTGGACTACTGGGGTTTCTAATCCTGTTCGATCCCCACGCTTTCGTGCATCAGCGTCAATCGTGTTCTAGGAAGCTGCCTTCACAATCGGGGTTCTGGGACATATCTATGCATTTCACCGCTACTTGTCCCGTTCCGCCTCCTTCGTACACATTCAAGCAATTCAGTATCAAAGGCACTGCATCGGTTGAGCCGATGTATTTC
+
CCCCCGGGGGGGGGGGGGGGGGGGGGGGGGGGGGGGGGGGGGGGGGGGGGGGGGGGGGGGGGGGGGGGGGGGGGGGGGGGGGGGGGGGGGGGGGGGGGGGGFGGGGGGGGGGGGGGGGGGGGGGGGGCFGGGGGGGGGGGGGGGGGCFGGGGGGGGGGAFGGGGGGGFGGGGGGGG@FGGGGGGGGGDGGGGGGCGEGGGGGFF6
@M02526:338:000000000-J69W4:1:1101:9480:15023 2:N:0:ACATCGT+AACACCG
GGGACTACCGGGGTTTCTAATCCTGTTCGCTACCCACGCTTTCGTCCATCAGCGTCAATTAACTCATAGTAACCTGCCTTCGCAATTGGTATTCCATGTAATATCTAAGCATTTCACCGCTACACTACATATTCTAGTTACTTCCAAGTAATTCAAGTCTAACAGTATCAATGGCAATTTTTTAGTTAAGCTAAAAACTTTCACC
+
CCCCCGGGGGGGGGGGGGGGGGGGGGGGGGGGGGGGGGGGGGGGGGGGGGGGGGGGGGGGGGGGGGGGFGGGGGGGGGGGGGGDEGGGGGGGGGGGGGGGGGGGGGGGGGGGGGGGGGGGGGGGGGGGGGGGGGGGCFGGGFGGGGGGGDGFGGGGGGGFGGFGGGGGGGGGGCDFDFGGGGGGGGGGGGGGGGGGGGGGGGFFF
@M02526:338:000000000-J69W4:1:1101:19215:15840 2:N:0:ACATCGT+AACACCG
AGGGACTACTCGGGTTTCTAATCCTGTTCGATCCCCACGCTTTCGTGCATCAGCGTCAATCGTGTTCTAGGAAGCTGCCTTCGCAATCGGGGTTCTGGGACATATCTATGCATTTCACCGCTACTTGTCCCGTTCCGCCTCCTTCGTACACATTCAAGCACTTCAGTATCAAAGGCACTGCATCGGTTGAGCCGATGTATTTCAC
+
CCCCCGFGGGGGDCFEGGGGAEGGGGGGGCFGFGGGGGGGGGGF@FCFGDEFAFGGGG>FGGFGFFGGE<FGGGFGFGGGGGGGEFFCFEEEGGGGE<,FGGG9FFFDGCFGGFGGGGG+=CB@FGGGGGGGFEFDCCC>EFEFGGDD8=E9=?DFGGFD3@FG:=@ED:AFGG?FGGCFFFFGE8CEGGGGGGDGEGDD@FCFF
@M02526:338:000000000-J69W4:1:1101:21189:16229 2:N:0:ACATCGT+AACACCG
GCGGACTACCAGGGTATCTAATCCTGTTTGATCCCCACGCCTTCGTGCATGAGCGTCAGTTATGGTTTAGCAAGCTGCCTGCGCAATCGGGGTTCTTCGTGATATCTATGCATTTCACCGCTACACCACGAATTCCGCCTGCTTCATCCATACTCAAGGTTGCCAGTTTCGAAGGCACTTTTACGGTTGAGCCGCAAAATTTCAC
+
CCCCCGGGGGGGGGGGGGGGGGGGGGGGGGGGGGGGGGGGGGGGGGGGGGGGGGGGGGGGGGGGGGGGGGGGGGGGGGGGGGGGGGGGGGGGGGGFGGGGGGGGGGGGGGGGGGGGGGGGGGGGGGAFGGGGGGGGGGGGGGGGGFCGCFFGGGGGGGGGGFFFGGGGGGDGFEDGGGGGGGGGGGGGGGGGGGGGGGGGGGFFF
@M02526:338:000000000-J69W4:1:1101:17922:20997 2:N:0:ACATCGT+AACACCG
GGGACTACACGGGTTTCTAATGTGACTGCTGCGCCCCGTAGGACAGATCGGAAGAGCGTCGTGTAGGGAAAGAGTGTCGGTGTTGTGTAGATCTCGGTGGTGGCCGGATCATTAAAAAAAAAAACACGTAGACATCCATATGACTATGATCGAGAGCGTACAGTCAATAAGACATGCCATCTGTGCGCACAGCAGCTCTGTGTGG
+
CCCCCGGGGGGGGGGGGGGGGGGGGGGGGGGGGGGGGGGGGGGGGGGGGGGGGGGGGGGGGGGGGGGGFGFGGGEF<FFGGGFEGGGGF9?,,9?A?@FG:+@,A=+++8,:A<<FFFFG8C8@3,3+8,,69,8,4,,373,,,,,+5+,+***30*4**:,,2,22,,,,,2,,4,*5*+++4,*****,,*03**+*+3;).
@M02526:338:000000000-J69W4:1:1101:17868:21475 2:N:0:ACATCGT+AACACCG
CGGACTACCCGGGTTTCTAATCCTGTTCGATCCCCACGCTTTCGTGCCTCAGCGTCAATCGTACCTTGGTAAGCTGCCTCCGCAATCGGTGTTCTGTGGCATATCTATGCATTTCACCGCTACTTGCCACATTCCGCCTACCTCATCTACATTCAAGGATACCAGTATCAACGGCACTGCGATGGTTGAGCCACCGTCTTTCACC
+
CCCCCGGGGGGGGCGGGGGGGGGGGGGGGGGGGGGGGGGGGGGGGGGGGGGGGGGGGGGGGGGGGGGGGGGGGGGGGGGGGGGGGGFGEGGGGGGCFFGGGFGGFFGGFGGGGGGGGGGGGGGFFFGGFGGGGGGGGGGGGGGGGAGGGGGGDGGGGGGGGGGGGGGGGGGGGGGDG?FFCDGGGGGGGFFCGGGGGGGGDGFFF
@M02526:338:000000000-J69W4:1:1102:20398:4703 2:N:0:ACATCGT+AACACCG
GCTGCGTCCCGTAGGGTTGAGATCGGAAGAGCGTCGTGTAGGGAAAGAGTGTCGGTGTTGTGTAGATCTCGGTGGGCGCCGGGTCATTAAAAAAAAAAAACAGATCCGACCAACTCTCACCCGTCTACAATACATTCCCTAGCCCGCTACAAGCGTCAGTACTACCTCGATCAACTACATTGACCGGATTGACGCATGTACTTAA
+
CCCCCGGGFGFFFFGGGGGGGGFFFGFEGFGGGGGGFFFGGGGDGFGGGFFFGGGCFF@CE:9<<@9CCF6FFGG+66+@:++8>=,,,9A<FFC:CC+++3,3,38,++++,3,,3783,@+3+,83=>,7373,,,4,,,,4,*****4,,,*4:5*>,2,,642,**6665*5++0+++4+5****1*5+*/**/3+**1**
@M02526:338:000000000-J69W4:1:1102:11649:5978 2:N:0:ACATCGT+AACACCG
TCGGGACTACCAGGGTTTCTAATCACTCTTTCCCTGCTGCGTCCCGTAGGACCCTAGATCGGAAGAGCGTCGTGTAGGGAAAGAGTGTCGGTGTTGTGTAGATCTCGGTGGTCGCCGTATCATTTAAAAAAAAAAAAAAACACATCACCGCTCATACTCTTTCTTCTCATCCTGCCTACCCTATAGTAATCTACACAATGGTAGT
+
CCCCCGGGGGGGGGGGGGGGGGGGGGGGGGGGGGGFGGGGGGGGGGGGEGGGGGGFGGGGGGGGGGGGGGGGGGGGGGGFFGGFGGGGGGGGGGGGGCFFAEA99EE:FFD:EFCE7:+AE=BC,9@A,FECF=@7+++36,3,,@:3,****4,5<,,,2,,,,,,,,>,,4,,,,,,,4*,44,,4,++++++3+*3+*1++2
@M02526:338:000000000-J69W4:1:1102:25578:6328 2:N:0:ACATCGT+AACACCG
GCGGGACTACCCGGGTATCTAATCCTGTTTGATCCCCACGCTTTCGAGCCTCAGTGTCAATGCTTGTGTAGCCAGCTGCCTTCGCAATTGGTGTTCTATGTCATATCTATGCATTTCACCGCTACATGACATATTCCGCTAACCTCCACAGTATTCAAGATCGATAGTATCAACGGCAGTTTCCAAGTTAAGCTCGGAGATTTCA
+
CCCCCGGGGGGGGGGGGGGGGGGGGGGGGGGGGGGGGGGGGGGGGGGGGGGGGGGGGGGGGFFGGGGGGGGGGGGGGGGGGGGGGGGGGGGGGGGGGGGGGGGGFGGGGGGGGGGGGGGGGGGGGGGGGGGGGGGGGGGDGGGGGGGGGGGCGGGGGGGGGGGGGGGGGGGGGGGGGGGDFGGGGGGGGGGGGCCEGC58DGFG+
@M02526:338:000000000-J69W4:1:1102:22880:8384 2:N:0:ACATCGT+AACACCG
GAGGACTACACGGGTTTCTAATCCTGTTTGCTCCCCACGCTTTCGTGCATGAGCGTCAGTGCAGGCCCAGGGGATTGCCTTCGCCATCGGTGTTCCTCCGCATATCTACGCATTTCACTGCTACACGCGGAATTCCATCCCCCTCTGCCGCACTCCAGCCTTGCAGTCACAAAGGCAGTTCCCAGGTTGAGCCCGGGGATTTCAC
+
C<CCCGGGGGGGGGGGGGGGGGGGGGGGGGGGGGGGGGGGGGGGGGGGGGGGGGGGGGGGGGGGGGGGGGGGGGGGGGGGGGGGGGGGGGGGGGGGGGGGGGGGFFAFGGGGGGGGGGGGGGGGGGGGGGGGGGGGFGGGGGEEEGGGGGGGEGFFG?6:FFCGFGGGFGGFCCFFCEGGGGGFCFGGGGGFG*=EEGDDDGFGG
@M02526:338:000000000-J69W4:1:1102:25803:9662 2:N:0:ACATCGT+AACACCG
CTGCGGGACTACAAGGGTATCTAATCCTGTTTGCTCCCCACGCTTTCGTGCATGAGCGTCAGTGCAGGCCCAGGGGATTGCCTTCGCCATCGGTGTTCCTCCGCATATCTACGCATTTCACTGCTACACGCGGAATTCCATCCCCCTCTGCCGCACTCCAGCCTTGCAGTCACAAAGGCAGTTCCCAGGTTGAGCCCGGGGATTT
+
CCCCCGG>FGFGGFF@CGGFGDCFFGFCGGGGGC,CFCC@CFEGCFGGGD:FGEGF,8F:FCFFGCEFEGGCFEEDFEFG9AFGC=FFCG=FCGG4@EF9<FCFCEGEGCFGF>EE=FACEDG,CF,CFF74=77D8;D9EFGFCCC8,6@D>EEC7@>:8?FFFGGGFGFFB>:@DFFG*;=,=DGGGGGGGGGC:CCCDG35;
@M02526:338:000000000-J69W4:1:1102:11527:9859 2:N:0:ACATCGT+AACACCG
GCAGTGGACTACCGGGGTATCTAATCCTGTTTGCTCCCCACGCTTTCGAGCATGAGCGTCAGTATTAGGCCAGGAGGCTGCCTTCGCCATTGGTATTCCTCCACATCTCTACGCATTTCACTGCTACACGTGGAATTCTACCTCCCTCTCCTATACTCTAGCCTTGCAGTTTCAAACGCAGTTCCCAGGTTGAGCCCGGGGCTTT
+
CCCCC<FACE<CFE@:FC@FGGGGGGGDFFFFGGGGGGCCFF@FBFEGFCCBEAFAFCGBCGGFGF<@FGFGFFFFGGEGGCFGGGDEC:AE@FGGFCFGFFGG8AFFFGFGF7?=FGGGGGGGGFDBF:FFGDGFGGFC;EG=FGGGE@=FCCA=F,>FFCC9@@8D976=>FF@B>E++=DFFGD8DFGGG6A,5:8CDD>DC
@M02526:338:000000000-J69W4:1:1102:7298:12290 2:N:0:ACATCGT+AACACCG
GTTTGGACTACCAGGGTATCTAATCCTGTTCGCTCCCCACGCTTTCGTCCATCAGCGTCAGTTAAAACATAGTGACCTGCCTTCGCAATTGGTGTTCTAAGTAATATCTATGCATTTCACCGCTACACTACTTATTCCAGCCACTTCTACTTTACTCAAGACCTGCAGTATCAATGGCAGTTTCACAGTTAAGCTGTGAGATTTC
+
CCCCCGGGGGGGGGGGGGGGGGGGGGGGGGGGGGGGGGGGGGGGGGGGGGGGGGGGGGGGGGGGGGGGGGGGGGGGGGGGGGGGGGGGGGGGGGGGGGGGGGGGGGGGGGGGGGGGGGGGGGGGGGGGGGGGGGGGGGGGGGGGGGGGGGGGGGGGGGGGGGGGGGGGGGGGGFGGGGGGGGGGGGGGGGGGGGGGGGGGGGFGC
@M02526:338:000000000-J69W4:1:1102:13035:18276 2:N:0:ACATCGT+AACACCG
GCTGCGTCCCGTAGGGTTATCAGATCGGAAGAGCGTCGTGTAGGGAAAGAGTGTCGGTGTTGTGTAGAGCTCGGTGGGCGGCGTAATATAAAAAAAAATAATAATTTTTCTCCAATATCTCCCTCCCTAAAGCATGTTACCACCCTAGTATACGTATTCAGACAACAAACTCTCCACTACAATCCCGTGTTAATACCCGTGTCAC
+
CC@CCGCF@FCCFFEGGCDECFFGCE<@FFGGGDCCCE7FECEFGGGGGFFGGGGDEFCFB,::E99C,,:6:@@B:7,>+@++8++<5,,,9AF77=,,,,,,,,,,,A,575,,,,,,,33=:==,3,,,3<7,,8,,5,,+++1,,,,7,,,4,5@,3,4>,,,,,,6,5,,,,,,,,*,4<,12*4,6:,1>,1*/178++
@M02526:338:000000000-J69W4:1:1102:20982:18748 2:N:0:ACATCGT+AACACCG
TGTCCGGACTACCGGGGTTTCTAATCCTGTTTGATCCCCACGCTTTCGAGCCTCAGTGTCAATGCTTGTGTAGCCAGCTGCCTTCGCAATTGGTGTTCTATGTCATATCTATGCATTTCACCGCTACATGACATATTCCGCTAACCTCCACAGTATTCAAGATCGATAGTATCAACGGCAGTTTCCAAGTTAAGCTCGGAGATTC
+
CCCCCGGGGGGGGGGGGGGGGGFGGGGGGGGGGGGGGGGGGGGGGGGGGGGGGGFGGGGGGFGGGGGGGGGGGGGGGGGGGGGGGGGGCFGFGGGGGGGGGGGGGFDGGGFGGGGGGGGGGGGGGGGGGGGGGGGGGGGGGDE=FGFGGGGGGGGFGGGGCGFGGEGFEGGGGGGGGGGGGGGGGGCFFEGGGGGC8AEGG5FFF
@M02526:338:000000000-J69W4:1:1103:24014:4135 2:N:0:ACATCGT+AACACCG
TGGGACTACCGGGGTATCTAATCCTGTTCGATCCCCACGCTTTCGTGCATCAGCGTCAATACCAGCTTAGTGAGCTGCCTTCGCAATCGGAGTTCTAAGACATATCTATGCATTTCACCGCTACTTGTCTTATTCCGCCCACTTCAAATGGATTCAAGCCCGTCAGTATCAAAGGCACTGCGATGGTTGAGCCACCGTATTTCAC
+
CCCCCGGGFGGEGGFEGGGGGGGGGGFGGGGGFGGGGGGGCFGFGFGGGGGFDFEBFGG9EFFGGGGGGGFGGFGGGGGGGGGEGGGGGGGGGGGGGGGGGGGGGGGGGGGGGGGGGGGGGGGGGGGGGGGGGGGGGEGGGGFFFGGDFGGGCFFGGGGGGGGEEGGGDF9FGGGGGFGFGGGGGGGGGGGGGGGGGG>FFFGGG
@M02526:338:000000000-J69W4:1:1103:25161:4192 2:N:0:ACATCGT+AACACCG
ACGAGCGGACTACCGGGGTTTCTACTCCTGTTTGCTCCACACGCTTTCGTGCCACAGTGACAAACAAACCGTAGCCACCTGCCTTCGCAAGCGGTGTTCTGGATGATCTCTAAGCATTACACCGCTACACCATCCATTACGGCAGCCTCCAATTATTTAAAGCTACACAGTAACAATGACACCTCGATTTTTGAGCAACCGTATT
+
<C<BC@@++6+;,-@FECG+C,<,,,;6C6F9,CF9FG,E,,+7B,,CF,,,C,6,CF<,,6@<F<CA,C76:C7?,B,,4:A<?F<E:==C@FGG:FEF,EF,,AF,5@?5,,4?F,,C49E744@FEF<<5AA3@6,C+3@36+ADFF,,22==,,,7E,;F;,,6,,@,,8E,,,,4<*@F>EE8D*,,=**D9C,4*2/CA
@M02526:338:000000000-J69W4:1:1103:17406:8425 2:N:0:ACATCGT+AACACCG
GCTGCGTCCCGTAGGTGAAGATCGGAAGAGCGTCGTGTAGGGAAAGAGTGTCGGTGTTGTGTAGATCTCGGTGGTCGCCGTATCATTAAAAAAAAAAACTTCCTAATCACTACGCAGTTCCCCGCTACACACGACAATCAGTACTCCTCTCATGCACTCACCACATCCCACTGTTACTGACATGCCCAACGTAAGACACGTTCTT
+
CCCCCGGGGGGEFGGGGGGECFFGGDGGFFCGGGGGDDF@CCDFGGFECFFFEG:@B@FFC<<C,,C,,C@,BF@,@7=@4,,45,?,5C<CFB>++++5,:,?,,,C,8?FF:BF@88D3F:C+F:>=DBC+++3+,3,4>,;:,,>,7,3@<,4AA::,,3>,462>,,4,6,6,5=?C*1,,,6,****4/8,>+******=
@M02526:338:000000000-J69W4:1:1103:24981:8762 2:N:0:ACATCGT+AACACCG
GCTGCGTCCCGTAGGTTTATCAGATCGGAAGAGCGTCGTGTAGGGAAAGAGCGTCGGTGTTGTGTAGATATCGGGGGGCGCCGTCTCACGAAAAAAAACAACATATCTATACATTTTACCGCTACACACGGAATTCTACTCCCCCCTCTTCCCCTCCAGTTTGACAGATTTTCCAGCATACTTTATTTAATGAACCAACTGCTCT
+
<9CCCGECEGG@FGGFGGGGEFCEFFFE@6@8EFG:FG6B,CC,,,E,,@B,++8F:@,,BAF@,,,,,9,<BF+@>+>@:3*1*,,,,,**8*31411*22*+7:,,,,,?2,,<,,72114**,2+**::8;+3+3@98+**/8=**+3+**27*2+0+++0<@+*+<@+++0+:*+<+*00+<33++3:++31****0*0++
@M02526:338:000000000-J69W4:1:1103:22555:10134 2:N:0:ACATCGT+AACACCG
AGGACTACCGGGGTTTCTAATCCTGTTCGCTACCCACGCTTTCGTGCCTCAGCGTCAATATATGTTTAGCCAGCTGCCTTCGCAATCGGTGTTCTATAACATATCTATGCATTTCACCGCTACATGTTATATTCCGCTAACCTCAACATAATTCAAGACTAATAGTATCAAAGGCAGTTTACGAGTTGAGCTCGGAGATTTCACC
+
A9,6BEFFG:+@:FBFAF<FFAEC<CC<@E7B:EFFCFG,FG,BC@BDD<,B<BF:,8FECDFFGFEGC<8,6CFFF,,C9DECF@,ACC@FFGAEFE?FE<FF,FFGF<F?FE9?FA@@7FCCCFE,CF?<AF,>8+@8DC>DDFGG,DA;,,3=D9DAFCDFA=FGFFGC=E,,B8EF,=EF>EGGC>,8,4@>::<,?<FCE
@M02526:338:000000000-J69W4:1:1103:9227:10333 2:N:0:ACATCGT+AACACCG
GCTGCGTCCCGTAGGGATATAGATCGGAAGAGCGTCGTGTAGGGAAAGAGTGTCGGTGTTGTGTAGATCTCGGTGGGCGTCGTATCATTTTTAAATCAAAAACTCTGTACACTATACCTTTTCATACTCCCTCCCCCTTTCCTTCGCTCGACCCCGACTCCCTTATTTACCACCTCTTACTTCGTTTTATCCTTCGTCTTTCACC
+
CCCCCGFE+CFEFGGGFGGGGGGC,D@,BFCDF:FGF@FFFDDGGGGG8EEF;CFGGDG@CFG<E,<,6,<6C,B@+=@+7F+<BEF?,,,,,,,,,9A5C<?,54,49955,,,,55<,C9=A,,,9=F,64+8=48,8,@,@,3+@,+++++++++3+64,7,,,7,@>C:*,,,3,5253*33*6D5,,2,,=,*=8@B+2,
@M02526:338:000000000-J69W4:1:1103:19037:11745 2:N:0:ACATCGT+AACACCG
ACGGGACTACCCGGGTTTCTAATCCTGTTTGCTCCCCATGCTTTCGTACCTCAGCGTCAGTATTTGGCCAGATGGCTGCCTTCGCCATCGGTATTCCTCCAGATCTCTACGCATTTCACCGCTACACCTGGAATTCTACCATCCTCTCCAATACTCTAGCCTAACAGTATCGTATGCAATTCCCAGGTTAAGCCCGGGGATTTCA
+
CCCCCGGGGGGGGGGGGGGGGGGGGGGGGGGGGGGGGGGGGGGGGGGGGGGGGGGGGGGGGGGGGGGGGGGGGGGGGGGGGGGGGGGGGGGGGGGGGGGGGGFGGGGGGGGGGGGGGGGGGGGGGGGGGGGGGGGGGGGGGGGGGGGGGGGGGGGGGGCGGGGGGGGGGGGEGGGGGGGGGGFGDGGGGGGCGGCEEGGGGGGGA
@M02526:338:000000000-J69W4:1:1103:13706:12684 2:N:0:ACATCGT+AACACCG
GCTGCGTCCCGTAGGTTAAAGATCGGAAGAGCGTCGTGTAGGGAAAGAGTGCCTGTGTTGTGTAGAAGGCGGTGGCCTCCGCAATCTGTATTACTACACATCTCTACGCATTTCACTGCTACACGCGGAATTCCACCCCCCTCTGCCGTACTCTAGCCTTTCCGTCCCCAAGTCCGTTCCCAGTTTCACCCCGTGGCTTTCCCAC
+
CCBC8B@CFFFCBFE@FGGC,@FCC;,676CF:8@+@BF8E<F<6;@,C6F,,,69CF69,::9<6,,,,@C:+@,B,,:C7++,,,,95,,<,,,55AF<5C<EDF+=+F@C,,?A,CF9FCF77+++@BAF9FFDEGGGGGGDGF+@>E6FFFFF,9E,,,*@,*3,,6,,6,*6><FC*5,5>2,,6:C/*4**4/8++2+*
@M02526:338:000000000-J69W4:1:1103:6243:12805 2:N:0:ACATCGT+AACACCG
CTGGACTACCCGGGTATCTAATCCTGTTTGATCCCCACGCCTTCGTGCATGAGCGTCAGTTATGGTTTAGCAAGCTGCCTGCGCAATCGGGGTTCTTCGTGATATCTATGCATTTCACCGCTACACCACGAATTCCGCCTGCTTCATCCATACTCAAGGTTGCCAGTTTCGAAGGCACTTTTACGGTTGAGCCGCAAAATTTCAC
+
CCCCCGGGGGGGGGGGGGGGGGGGGGGGGGGGGGGGGGGGFFGGGGGEFGGFGGGFGGGGGGGGGGGGGGGGGGGGGGGGGGGGGFGGGGGGGGGGFGGGGGGGGGGGGFGGGGGGGGGGGGGGGGGGGGGGGGGGGGGGGGFGGGGGGGGGGGGGGGGGGGGGGGGGGGEGGGGGGGGGGGGGGGGGGGGGGGGGGGGGGGGGF
@M02526:338:000000000-J69W4:1:1103:27319:16297 2:N:0:ACATCGT+AACACCG
AGGACTACTAGGGTATCTAATCCTGTTTGCTCCCCACGCTTTCGTCCCTGAGCGTCAATCCAGACCTAGTGAGCTGCCTTCGCTATCGGTGTTCTATGACATATCTAAGCATTTCACCGCTACATGTCATATTCCGCCCACTTCGATCGAATTCAAGTCTTACAGTATCAATGGCAGTTCTACAGTTGAGCTGTAGGCTTTCACC
+
BA@CACEFEEEGFGC-<FFEA9,;EC<;;FFD,,B<+FF@,C@FF@::,,@B,@F@F@E,;<E,9,@<CEFFFC,6,6@,E<?C@@@@@@,C=C?,,9E9AFC9?;FF9,?F,AEEE,4@7=:FFF<9A9BFEF,>+4>8B84>=DF,=8=D+=DFGAAC;=B9?==;;CFEF8@8CGG,=ECAC,@FCF89DGF,,,6,0=C7E
@M02526:338:000000000-J69W4:1:1103:3074:16433 2:N:0:ACATCGT+AACACCG
TTTCCCGGACTACTCGGGTTTCTAATCCTGTTCGCTACCCACGCTTTCGTGCCTCAGCGTCAATATATGTTTAGCCAGCTGCCTTCGCAATCGGTGTTCTATAACATATCTATGCATTTCACCGCTACATGTTATATTCCGCCAACCTCAACATAATTCAAGACTAATAGTATCAAAGGCAGTTTCCGAGTTGAGCTCGGAGATT
+
BCCCCFEGCGGGGGGGDGGGGGGF9FFFGEDFG7FCFGEGFF:CFCFFCEBBFGCEGGGGGG7CA@EF9FGGGGGGGGFFGGFFFGGGFGEEFGGCFFGGCGGGGGGFGGGGGFGGGGGGGGG:C:FGGGGFGGGGGGGGGEGGEDEFGGGGGGC8=EFC9B98>39B9;EFGGGFG88@=6@BEFCG6@@>CFGGGGGGG5?FG
@M02526:338:000000000-J69W4:1:1103:7764:16962 2:N:0:ACATCGT+AACACCG
TTTGGACTACCCGGGTTTCTAATCCTGTTCGCTCCCCACGCTTTCGTCCATCAGCGTCAGTTGTAACTTAGTGACCTGCCTTCGCAATTGGTGTTCTAAGTAATATCTATGCATTTCACCGCTACACTACTTATTCCAGCCACTTCAACTACACTCAAGACCTACAGTATCAATGGCAGTTTCATAGTTAAGCTATGAGATTTCA
+
CCCCCGGGGGGGGGGGGGGGGGGGGGGGGGGGGGGGGGGGGGGGGGGGGEGGEDFFFGCEGGGGDGGFGGFGGGGGGGGGGGGGGGCEFGGGGGGGGG,AFFFFAFGGGGGGGGGGGGGGGGGGGGGGGGGGGGGGGGGGGGFGGGFGFGGGGGGGDDEGGGGGGGGFGGGFGGGGGGGGGGGGGGGGGFGFFGGGGGGGGGGG,
@M02526:338:000000000-J69W4:1:1103:19168:16975 2:N:0:ACATCGT+AACACCG
GCTGCGTCCCGTAGGTAGATCGGAAGAGCGTCGTGTAGGGAAAGAGTGTCGGTGTTGTGTAGATCTCGGGGGGGGGCGGGTCATTAAAAAAAAAAACTTCCATATAGCTACCCCTTCCAGCGCTATCCATAGAGTACCCGTCTACGCTGCTGCATTAAAAACATACAGTTACCAGTTCAGCTTACCATTGTAACCAGTGACTTTC
+
CCCCCGGGEGGFDFGGGGFGGG>FCFCFGGGGGGGFFFGCFFC@CFFGCFFGGFG:FFFE9,,,C@<EF+@F+*:*1/**2/*,0,,<<FE>:E8*8+03<907<:+<A?<*/*/0**++3***/*+3++++3+3+0<+*2/**+****/+0+++0+3++2/*+0<<7@@+<+++++3+++*2+00+++++++3<+*0++2**30
@M02526:338:000000000-J69W4:1:1103:14892:18995 2:N:0:ACATCGT+AACACCG
GTTCCGGACTACACGGGTATCTAATCCTGTTCGATCCCCACGCTTTCGTGCATCAGCGTCAATACCAGCTTAGTGAGCTGCCTTCGCAATCGGAGTTCTAAGACATATCTATGCATTTCACCGCTACTTGTCTTATTCCGCCCACTTCAAATGGATTCAAGCCCATCAGTATCAAAGGCACTGCGATGGTTGAGCCACCGTATTT
+
CCCCCGGGGGGGGGGGGGGGGGGGGGGGGGGGGGGGGGGGGGGGGGGGGGGGGGGGGGGGGGGGGGGGGGGGGGGGGGGGGGGGGGGGGGGGGGGGGGGGGGGGGGGGGGGGGGGGGGGGGGGGGGGGGGGGEGGGGGGGGGGGGGGGGGFGGG8FGGGGGGGGGGGGGGGGGGGGGFGFGGGGGGGDGGGGGGGGGGGEGGGGG
@M02526:338:000000000-J69W4:1:1103:25159:21076 2:N:0:ACATCGT+AACACCG
GTAGGACTACCGGGGTATCTAATGTGACTGCTGCCCCCCGTAGGCCACAGATCGGAAGAGCGTCGTGTAGGGAAAGAGTGTCGGTGTTGTGTAGATCTCGGTGGACGCCGTAACAATAAAAAAAAAAACCACACGCAGAGTCAGAGATAGGAAGAGCGACGTGCAGGGATAGAGTGTCACGATGGTGGCGGTCCTATAGGGTGAG
+
CCCCCGGGGGGGGEGEGFGGGGGGGGAGFFGFGCFFGGGGFGGGCFG,;EFG@<CCEGEFFG7F@@@ECA<EFFGGGGGGFFGGGD=:FGFGE<<EG9AE@BFE+,@+>+64+4,,:A,?FCFG7+F+++3+,8+8@C*3,,,79,4,,,,,51,41**48::4*6,4:**+3+2++11+**3*=++*2*/***++++23*****
@M02526:338:000000000-J69W4:1:1103:16722:21284 2:N:0:ACATCGT+AACACCG
GCACGGACTACCGGGGTTTCTAATCCTGTTCGCTCCCCACGCTTTCGCTCCTCAGCGTCAGTAACAGCCCAGAGACCTGCCTTCGCCATTGGTGTTCTTCCCGATATCTACACATTCCACCGTTACACCGGGAATTCCAGTCTCCCCTACTGCACTCAAGCCCGCCCGTATCCGGCGCAGACCCATCGTTAAGCGATGGGCTTTC
+
@CC@CGGGCGGGGGGG@FFGGFFFGFEGGFFGGCGFGEGEEGGGFFED@FGB@FGFG7@BFEFFFCFGGEFGGFFGGFDGDGFEFEGGG<EGAFGFFGGGGFGGDGEFCFEGGGGGGCFGGGGFGGGG@FC:FEFFGBFFGG9EGGG,@EFC8D?,@EFFF8DC>EEGEGFGDEGG85CCCCFCF6<EC8AC;<=E*=CC57D+=
@M02526:338:000000000-J69W4:1:1103:13436:22596 2:N:0:ACATCGT+AACACCG
CGGACTACCGGGGTTTCTAATCCTGTTTGCTCCCCACGCTTTCGTGCATGAGCGTCAGTGCAGGCCCAGGGGATTGCCTTCGCCATCGGTGTTCCTCCGCATATCTACGCATTTCACTGCTACACGCGGAATTCCATCCCCCTCTGCCGCACTCCAGCCTTGCAGTCACAAAGGCAGTTCCCAGGTTGAGCCCGGGGATTTCACC
+
CCCCCGGFFGGGGEEGGGGGGGGGGGGGGGGGGGGGGGGGGGGGDGG8FFGGGGEGGGG,CE<@CGGEEFGGGEFGGFGGGFFGG:FEGGGGGGDGGGDGGGGGDFGGGGGGGGGGGDFGFGGGGDGGGGGGGGGGFGGFGCEEF,=D=EGGDGGGGGEG@6DECAC9EECC3,828=;CG7,=FGC,,><,44?=/*/=6@+43
@M02526:338:000000000-J69W4:1:1103:25656:22803 2:N:0:ACATCGT+AACACCG
ATCCAGGACTACACGGGTATCTAATGTGACTGCTGCGTCCCGTCGGCGTTAGATCGGAAGAGCGTCGTGTAGGGAAAGAGTGGCGGTGTTGTGTCTCTCTCGGAGGTAGGCGTTTCACTAAAAAAAAAAGAATGCAACTATCATTTTGTGGACTCAAGAACGCCAGTTTCAAATGCAGCGCGCCGGTTGAGCAGGAACAATTCAC
+
CC@@CD<FGFFF8CB7@FEGGGCDGGGAECF9@FEGEGCGCFG,C@BB@C@,,996@F,@ECA@@FFF7,CFGGFF=BEEFG,C=BFG++,48B,,,9,9,B7+++84C+?+@+@F@5,,8,A9F76@<<F73,,39,,,37,,,,5>C,*@,2@,1,,5,**148,46?C;CCF9;7>*=)*/=>1*1+05+0**22***22+3
@M02526:338:000000000-J69W4:1:1103:23023:25005 2:N:0:ACATCGT+AACACCG
GCGGGACTACAGGGGTTTCTAATCCTGTTTGCTCCCCACGCTTTCGTCCCTGAGCGTCAATCCAGACCTAGTGAGCTGCCTTCGCTATCGGTTTTCTATGACATTTCTAAGCATTTCACCGCTACATCTCATATTCCCCCCACTTCCATCGCATTCAATTCTTACAGTTTCAATGGCACTTCTACCGTTTACCTTTAGTCTTTCC
+
-8@C8@:6,6,<@-CFCCEC,6@CEA,CFG,E<@EDC<:+@,BDC@FEEEC8,BD+@@,,CEE9C,CFG,C6,@9B@,:F,F?,B:,BE,+F,C@EE,A,,9,@,49@:<CF,?AF<9FF+@=+:,C,CE@AFFG9E,94@+66=4,,7=6+11133=,,D=C,@,,6,77=,,,,,,,1,+3,7,+8>35,5,,3,,,,+5=:,
@M02526:338:000000000-J69W4:1:1104:8183:1927 2:N:0:ACATCGT+AACACCG
CCAGTAGGACTACTCGGGTATCTAATCCTGTTTGATCCCCACGCCTTCGTGCATGAGCGTCAGTTATGGTTTAGCAAGCTGCCTGCGCAATCGGGGTTCTTCGTGATATCTATGCATTTCACCGCTACACCACGAATTCCGCCTGCTTCATCCATACTCAAGGTTGCCAGTTTCGAAGGCACTTTTACGGTTGAGCCGCAAAATT
+
@<CCCGGFEG@FGGFGGDGCG9FCCFGGGGGGGFE<FGGGGGECFFGGGGGEGGGCDFGF:CFFFGGGGGGGCEGGGGGGFCGGGGGG@7:FGGGG:BFFEGGGGGGAFGCEFEFEFGGGAFGGGFGGAFFGGGGGFGFGGDGEFGCFEFEFAFFGGF?F8B8EFFGD9=D;C;8DFEEGGGCCFGGGEEE7C,48:EGG79FGG
@M02526:338:000000000-J69W4:1:1104:10942:3552 2:N:0:ACATCGT+AACACCG
CTTGGACTACCGGGGTATCTAATCCTGTTCGCTACCCACGCTTTCGTCCATCAGCGTCAATCATTTGTTAGTAACCTGCCTTCGCAATTGGTATTCCATGTAATATCTAAGCATTTCACCGCTACACTACATATTCTAGTTACTTCACAAATATTCAAGCCCTACAGTATCAATGGCAATTTTTCGGTTAAGCCGAAAACTTTCA
+
CCCCCGGGGGGGGGGGGGGGGGGGGGGGGGGGGGGGGGGGGGGGGGGGGGGGGGGGGGGGGGGGGGGGGGGGGGGGGGGGGGGGGGGGGGGGGGGGGGGGGGGGGGGGGGGGGGGGGGGGGGGGGGGGGGGGGGGGGGGGGGGGGGGGGGGGGGGGGGGGGGGGGGGGGGGGGGFGGGGGGGDFGGGGGGGGGGGGDGGGGGGG:
@M02526:338:000000000-J69W4:1:1104:9094:5278 2:N:0:ACATCGT+AACACCG
GGGACTACACGGGTTTCTAATGTGACTGCTGCCCCCCGTAGGTATCAGATCGGAAGAGCGTCGTGTAGGGAAAGAGTGTCGGTGTTGTGTAGATCTCGGTGGGCGCCGTCTCATTAAAAAAAAAAAAGAGCAACTTAGCTCTGCTCGTCACAACTTCCCAACTAAACACCACCATTGCACTTCTCATCTTCATCGCCACGCTGCT
+
CCCCCGGGGGGGGGGGGGGGGGGGGGGGGGGGGGGGGGFGGEGGGGGGGGGGGGGGDGGGFGGGGFGGGGDGGGGGEFBFGGGGGGGGE=CE?<9@E,?@FE74>C@C++,9F:C,<FG9FFGC@C+++,,,,83@FA,3,3,,,3451**,,*5=,,,,,66,,,,,,4*666,6,51=7*54A,,2,6>+11?;*7*31>::6
@M02526:338:000000000-J69W4:1:1104:17851:6769 2:N:0:ACATCGT+AACACCG
CTGGTCGGACTACTAGGGTATCTAATCCTGTTCGCTCCCCACGCTTTCGCTCCTCAGCGTCAGTAACAGCCCAGAGACCTGCCTTCGCCATTGGTGTTCTTCCCGATATCTACACATTCCACCGTTACACCGGGAATTCCAGTCTCCCCTACTGCACTCAAGCCCGCCCGTATCCGGCGCAGACCCATCGTTAAGCGATGGGCTT
+
CCCCCGGGGGGGGGGGGGGGGGGGGGGGGGGGGGGDGGGGGGCGGGGGGGGGGGGGGGGGGGGGGGGGGGGGGGFFFFFFFFGGFGGGGGGGGGG7FGGGGGGFGGGEGGGGGGGGGGGGGGGGGGGGGGGGGGGGCGGGGGGGFGGGGGGGGGGGGGGGFGGGGCEEGGGGGGGG5EGGCD?FGGGGGGGFF8BFEGGEGCG65
@M02526:338:000000000-J69W4:1:1104:2366:9772 2:N:0:ACATCGT+AACACCG
CCGGTTGGACTACTAGGGTATCTAATCCTGTTTGCTCCCCACGCTTTCGAGCCTCAACGTCAGTTACAGTCCAGTAAGCCGCCTTCGCCACTGGTGTTCCTCCTAATATCTACGCATTTCACCGCTACACTAGGAATTCCACTTACCTCTCCTGCACTCTAGCAACATAGTTTCAAATGCAGTCCCGGGGTTGAGCCCCGGGCTT
+
CCCCCGGGGGGGGGGGGGGGGGGGGGGGGGGGGGGGGGGGGGGGDGGGGGGGGGGGGGGGGGGGGGGGGGGGGGGGGGGGGGGDFFFGGGGGGGGGGFGGGGGGGGGGFFFFGGGGGGGFFGGGGGEGGGGGGGGGGFGGGGGGGGGGGGGGGGGGGGGG>BFFGGGGGGGGGGGGGGGGGFGGGFEEGGEECF6FFCGGGDGEG
@M02526:338:000000000-J69W4:1:1104:10969:11914 2:N:0:ACATCGT+AACACCG
GGGGACTACCGGGGTATCTAATCGGAAGAGCCTGCTGCCTCCCGTAGGGATTAGATCGGAAGAGCGTCGTGTAGGGAAAGAGTGTCGGTGTTGTGTAGATCTCGGTGGTCGCCGTATCACTCAAAAAAAAAAAATAACCACCTATCTTCTTCCTTACCTTTCTCCCTACTACCACTCCATTCCGCCCATTCTCCCTTACCTCTCC
+
CCCCCGGGGGGGGGGGGGGGGFCFGC@FEG8FGGGGFGGGGGGGFEGGGFGGGGGGGGGGGGGGGGCFF@F<FEGGF<?E?F:F,CFGGECCFGGGCFGA?FGGD:B74=C:CF7+,AF9,4AFGEFCEFC388,,,8,,346,5,2,<@,@,@;A,3,33;,,64,,,,556,2,,52,,+,0/**4,,54=,4,2++21*02;
@M02526:338:000000000-J69W4:1:1104:6975:13850 2:N:0:ACATCGT+AACACCG
CCTGGACTACTCGGGTATCTAATGTGACTGCTGCGCCCCGTAGGCCAGATCGGAAGAGCGTCGTGTAGGGAAAGAGTGTCGGTGTTGTGTAGATCTCGGTGGTCGCCGGATTATTAAAAAAAAAAAATCCAATCCCTACCCCCTACCCCTGCTATATACTACCTCCACTTTCTTTACTTTTCTCCTCTTCTCCCCTCCTTTCCAC
+
CCCCCGGGGCEAFGGGGGGGGGGGGGGGFGGGGGGCFGGGGGFGGGGFFFCGGGGGGGGGEFGGFGGGGGFGFGGGCFCFGGGGGGGGGG<,,<,C9,A74>+5+4++++8+,:?,,CF<>>FFEF=,,,:3,,,8@>6B8>+>*,,6***,47,,,2,,,,62,2,4?9D,,6,,,,,,,+,,5,,,2,,40,185*0+++++0
@M02526:338:000000000-J69W4:1:1104:3808:16894 2:N:0:ACATCGT+AACACCG
AGGGACTACCCGGGTTTCTAATCCTGTTTGCTCCCCATGCTTTCGTACCTCAGCGTCAGTATTAGGCCAGATGGCTGCCTTCGCCATCGGTATTCCTCCAGATCTCTACGCATTTCACCGCTACACCTGGAATTCTACCATCCTCTCCCATACTCTAGCCAAACAGTATCGTATGCAATTCCCAAGTTAAGCTCGGGGATTTCAC
+
CCCCCGGGGGGGGGGGGGGGGGGGGGGGGGGGGGGGGGGGGGGGGGGGGGGGGGGGGGGGGGGGGGGGGGGGGGGGGGGGGGGGGGGGEGGGGGGGGGGGGGGGGGGGGGGGGGGGGGGGGGGGGGGGGGGGGGGGGGGGGGGGGGGEGGGGGGGGGGGGGGGGGGGFGGGGGGGGGFFGGGGGGGGGGGGGFFEGCEEEGFGFF
@M02526:338:000000000-J69W4:1:1104:16145:17164 2:N:0:ACATCGT+AACACCG
ACTATGGCCCCCCCGTGGTCTACTGGATGGGCGCCCGGCGGGTGGGTGGAGGAGGGGGTGGGTGGGTAGGGCGGCGGGTGGGGGGGGGGGGATGAATATAAGAAAAAAAGCATGTGATCGGTATAGCCGAAGAAGTAAAAACACCCACACCACCGATGCCGTTCGCCCACCGATCCACAGTGCAGTACTCGCCACTCCTCACACC
+
@<-886,;,966++8B,@6C,,,,,;,,6,,,+6++8+++++86=C8,+,4++++++86=:++++3+,+++,@>7>*>*<*4***2*2**/*/*,+++++,0++00*/***++++30++188**+0++*****+++++++0/******2**//*2****+/2/0**;**2***2/*+++*+*0+++++++*****+*0+02**+*
@M02526:338:000000000-J69W4:1:1104:21050:17494 2:N:0:ACATCGT+AACACCG
TCCGGGACTACTAGGGTATCTAATCCTGTTTGATCCCCACGCTTTCGAGCCTCAGTGTCAATGCTTGTGTAGCCAGCTGCCTTCGCAATTGGTGTTCTATGTCATATCTATGCATTTCACCGCTACATGACATATTCCGCTAACCTCCACAGTATTCAAGATCGATAGTATCAACGGCAGTTTCCAAGTTAAGCTCGGAGATTTC
+
CCCCCGGGGGGGAEFGGGGGGGGFFGGGGGGGGGGGGGGGGDEEGGGGFGGGGFFGGGGGGGGGGGGGFFGGGGGGFGGGGGGGGGGEGGFGGGGGGGGGGFGGGGGFFGGFFGFGGGEDACEFGGGGFEFGGGGFEGFGGGGGGGGF8FGGGGGGGGGF9FFG>FGEGG9ECFFEGGCEFGGGGGAFGGGGGGFGDEEGDGGGF
@M02526:338:000000000-J69W4:1:1104:12413:18306 2:N:0:ACATCGT+AACACCG
GGGGCGGACTACACGGGTATCTAATCCTGTTTGATCCCCACGCTTTCGAGCCTCAGTGTCAATGCTTGTGTAGCCAGCTGCCTTCGCAATTGGTGTTCTATGTCATATCTATGCATTTCACCGCTACATGACATATTCCGCTAACCTCCACAGTATTCAAGATCGATAGTATCAACGGCAGTTTCCAAGTTAAGCTCGGAGATTT
+
CCCCCGDGGGGGGGGGGGGGGGGGGGGGGGGGGGGGGGGGGGGGGGGGGGGGGGGGGGGGGGGGGGGGGGGGGGGGGGGGGGGGGGGGGGGGGGGGGGGGGGGGGGGGGGGGGGGGGGGGGGGGGGGGGGGGGGGGGGGGGGGGGGGGGGGGGGGGGGGGGGGGGGGGGGGGGGGGGGGGGGGGGGGGFGGGGGGGGGGGGGGGG
@M02526:338:000000000-J69W4:1:1104:25486:19080 2:N:0:ACATCGT+AACACCG
TTGAGGACTACCGGGGTTTCTAATCCTGTTTGCTCCCCACGCTTTCGTCCCTGAGCGTCAATCCAGACCTAGTGAGCTGCCTTCGCTATCGGTGTTCTATGACATATCTAAGCATTTCGCCGCTACATGTCATATTCCGCCCACTTCGATCGAATTCAAGTCTTACAGTATCAATGGCAGTTCTACAGTTGAGCTGTAGGCTTTC
+
CCCCCGGGGGGGGGGDFGGGGGGGGGGGGGGGGGGGGGGGFFGCGGGGGGGGGDGGGGGGGGGGGGGGGGCEGGGGGGGGGGGGFGGGGGGGGGGGGGGGGGGGGGGFGFGGGGGGGGGGGGGEGGGGFGGGGGGGGGGGGEGGGGGGGGGGGGGGGGGCFFFGGGGGGGGGGGGGGGGGGGGGGGGGCCFBGGGGGFGAFFFGC
@M02526:338:000000000-J69W4:1:1104:12292:20103 2:N:0:ACATCGT+AACACCG
GGTGGACTACCCGGGTATCTAATCCTGTTTGATCCCCACGCTTTCGAGCCTCAGTGTCAATGCTTGTGTAGCCAGCTGCCTTCGCAATTGGTGTTCTATGTCATATCTATGCATTTCACCGCTACATGACATATTCCGCTAACCTCCACAGTATTCAAGATCGATAGTATCAACGGCAGTTTCCAAGTTAAGCTCGGAGATTTCA
+
CCCCCGGGGGGGGGGGGGGGGGGGGGGGGGGGGGGGGGGGGGGGGGGGGGGGGGGGGGGGGGGGGGGGGGGGGGGGGGGGGGGGGGGGGGGGGGGGGGGGGGGGGGGGGFGGGGGGGGGGGGGGGGGGGGGGGGGGGGGGG>FFGGGGGGGGFGGGGGGGGGGGGFGGFEGGGGGGGGGGGGGGGGFFGGFFGCGGGGGGGGGG,
@M02526:338:000000000-J69W4:1:1104:17683:21525 2:N:0:ACATCGT+AACACCG
TTTTGGGGACTACAGGGGTTTCTAATCCTGTTTGCTCCCCACGCTTTCGCGCCTCAGCGTCAGTAACGGGCCAGTGAGTCGCCTTCGCCACTGGTGTTCCTCCGAATATCTACGAATTTCACCTCTACACTCGGAGTTCCACTCACCTCTCCCGTACTCAAGACAGCCAGTATCAAAGGCAATTCCAAGGTTGAGCCCTGGGCTT
+
CCCCCEE@FGGGCFGGGG6FFFGGGGFDGGFGGFG,E,CCD@C+B:<@CFGGE>FC@EEF@FCEFGGCFCFDCGGCAFEFGCGCBFFEGGGGGCE,AFGGGFGCFCCCFGC?<F@=?D,FFGA9F<?FGF9=B7++8@;FFD;EEG?3@==D?@FCE6DE>9,@,>DFC6F;@FCCF96@F>:AF,@BC7:,@6,DFG?DFG4CF
@M02526:338:000000000-J69W4:1:1105:25452:4441 2:N:0:ACATCGT+AACACCG
GGCGGACTACCGGGGTATCTAATCCTGTTTGCTCCCCACGCTTTCGTCCCTGAGCGTCAATCCAGACCTAGTGAGCTGCCTTCGCTATCGGTGTTCTATGACATATCTAAGCATTTCACCGCTACATGTCATATTCCGCCCACTTCGATCGTATTCAAGTCTCACAGTATCAATGGCAGTTCTACAGTTGAGCTGTAGGCTTTCA
+
CCCCCFGGGDGGCGGGGGGGGGFGGGGGGGGGGGGGGGGGGGEGGGFGGDGGGGGDGGGGGGGGGGGFGGDDFFGGGGGGGGGGGEGGGGGGGGGGGFGFGGGGGGFGGGGGFGEFGGGFEGGCGGFFFGGGGGGFFGGGGGGGFGG@FECGGFFGGGEGGFGGGGGGGAFC;;FFGGGGGGGDGGGDGFGGGGGGCFFGGGGGG
@M02526:338:000000000-J69W4:1:1105:4808:5715 2:N:0:ACATCGT+AACACCG
AAGGGACTACCCGGGTTTCTAATGTGACTGCTGCGCCCCGTAGGAACTAAGATCGGAAGAGCGTCGTGTAGGGAAAGAGTGTCGGTGTTGTGTAGGTCTCGGTGGTCGGCGTATCATCGAAAAAACAACAATCCAACTTCCTACTCCAGCTCCCAAGTTATTACAGTATCGACTCCCTGCACCCATTTATTCTCTACTTTTTCTC
+
@CCCCD@E<CEEFGGGEEAF9FFCFF9FFGCFDFEF;FFGGGGGGGGGGF<B@EFFGGGGCGG@CC@FFEFGGEEAE<E@5@F@7@C4?C==FC,,9EF,,B8?@F:+++:@8+4C,5,,8@BF>+A,,:,5,A,,,,,,8,7=3,6@,,,3,+,,,5>@,,,3,37,,,**5*3,,,,,,,,**,,2>,,,2,,2,,,,,*;,=
@M02526:338:000000000-J69W4:1:1105:13100:6474 2:N:0:ACATCGT+AACACCG
AGGACTACTCGGGTTTCTAATCCTGTTTTCTCCCCATCCTTTTGCCCCCCAGCGTCCGTTGCGGCCCCGAGACCCGCCCTTGCCCTCTGTGTTCCCCCTGATATCTGCGCATTTTACCCCCACACCAGGAATTTCCGCCCCCCCTCCCGCCCTCTAGTCCTCCCGTACTCCATGCAAGCTCAAGGTTTAACCTCGTGATTTTACC
+
6AB@,,,6,C-@F6CF9@9@,CF,,CF,;,6;EFG8,,;,CE,,;;CF@:+,,6,6++:C,B++87C+7@7++,,+8C+@,,:E5,B,B5,<B,B,9@+D,?BB?,,,6>:CF,,,5C,A++88>C<,>+,,8,C,+++88BBCC*4:*@*=*:,,,5?,2?DC*21**2,4,68,,2/?0,<@+5+,++3?+313/+=BF++<9
@M02526:338:000000000-J69W4:1:1105:17567:7762 2:N:0:ACATCGT+AACACCG
GGGACTACTAGGGTATCTAATCCTGTTTGCTCCCCACGCTTTCGTGCATGAGCGTCAGTGCAGGCCCAGGGGATTGCCTTCGCCATCGTGTTCCTCCGCATATCTACGCATTTCACTGCTACACGCGGAATTCCATCCCCCTCTGCCGCACTCCAGCCTTGCAGTCACAAAGGCAGTTCCCAGGTTGAGCCCGGGGATTTCACCT
+
CCCCCGGGGGGGGGGGGGGGGGGGGGGGGGGGGGGGGGGGGGGGGGGGGGGGGGGGGGGGGGGGGGGGGGGGGGGGGGGGGGGGGGGGGGGGGGGGGGGGGGCGFGGGGGGGGGGGGGGGGGGGGGGGGGGGGGGGGGGGGGGGGGGGGGGGGGGGGGGGGGGGGGFGGGGGGGGGGGGGGGGCGGGGGGGGGGGGGEGGGGGG,
@M02526:338:000000000-J69W4:1:1105:26064:9133 2:N:0:ACATCGT+AACACCG
TGCGGACTACTCGGGTATCTAATCCTGTTCGATCCCCACGCTTTCGTGCATCAGCGTCAATACCAGCTTAGTGAGCTGCCTTCGCAATCGGAGTTCTAAGACATATCTATGCATTTCACCGCTACTTGTCTTATTCCGCCCACTTCAAATGGATTCAAGCCCATCAGTATCAAAGGCACTGCGATGGTTGAGCCACCGTATTTCA
+
CCCCCGGGGGGGEGGGGGGGGGGGGGGGGGGGGGGGGGGGGGGGGGGGGGGGGGGGGGGDGGGGGGGGGGG@FGGGGGGGGGGGGGGGGG@FFGGGGGGGGGGGGGGGGGGGGGGGGGGGGGGGGGFGFGGGGFGGG8CGGGGGGGG@FGGGGGFGGGGGGGGGGGFGGGGGFGGGGGGGFGGDGGGGGGGFFGGGGGGGGGGG,
@M02526:338:000000000-J69W4:1:1105:10715:9783 2:N:0:ACATCGT+AACACCG
CTGCTGCCTCCCGTAGGGTAAGATCGGAAGAGCGTCGTGTAGGGAAAGAGTGTCGGTGTTGTGTAGATCTCGGGGGCCGCCGTCTCCATTAAAAAAACAACTATTATCTACTCACACCACCACTCCCCCACTTCTACTAGTCTCTTCTATCCCACTCCAACCCCCTATTATCATCCGCTCCTCCCATGCACTGCCCAATTTCCTC
+
ACCCCGFGGGGGGGGGGGGG@CFGGGG@BFCFGG@FCC:FEFGG<FF@FE<F6CF:@E@FFG@9CC6,C@FEF+@@++8+@@++,:,,5,,,,<B+8+,46,,,,7A=E9FF,,,:B++A+,A,33,6@7+:,383@=D,8>CF,=B:E,,,,,54,,,,,63**1>,,5,,2,6,41***,404,?:,,,,4>2,>3<;+++1=
@M02526:338:000000000-J69W4:1:1105:12922:11479 2:N:0:ACATCGT+AACACCG
AGGACTACCAGGGTTTCTAATCCTGTTTGCTCCCCACGCTTTCGCACCCCAGCGTCAGTAATGGACCAGTAAGCCGCCTTCGCCACTGGTGTTCCTGCGAATATCTACGAATTTCACCCCTACACTCGCAATTCCACTTACCTCTTCCATACTCAAGATACCCAGTATCAAAGGCAGTTCCGGGGTTGAGCCCCGGGATTTCACC
+
@@CCCFFGGGGGGFGGGGGGGCG9EAFGGGGGGGG8F:BBFFD:BFGG,6F@CF@:@FGF9CE,EFC@FGGFDCFGGGEEE7CGEEGED,:EEFFGFFFCCC,:9,EF7F8FFGG,E9,844?,A,A=FG:FG,F9C,>,C,,4,7=F,=,6,,7=3=>,>3@9@FA,,7@BD,@,+@25,+@:CG>F?D?FFCEG5CEGF7+4C
@M02526:338:000000000-J69W4:1:1105:10907:11732 2:N:0:ACATCGT+AACACCG
GCGTGGACTACAGGGGTTTCTAATGTGACTGCTGCCTCCCGTAGGCGGTAGATCGGAAGAGCGCCGTGTAGGGAAAGAGTGTCGGTGTTGTGTAGATCTCGGTGGTCGCCGGATCATTAAAAAAAAAAAAATAAAAGTGATGATGGAAGCGAGAGTGCAATAGACAGTAAACGTAACGAGACGTATACGTAAAGATATAAACACT
+
CCCCCGGGGGGGGGGGFGGGGGGGGGGGGGGGGGGGGGGGGFGGGGGGGGGGGGGGGGGGGGGGGGBFEFGGGFFFFEFFF,<BFFGFFGCGFCAC,CFFGF=FG+4C+@C+4++A?,ABBEFEGDEEF+5,,,,,,,,7,3,,,5,,,,****125,,,6,,,,,,4,,,,*,,,*****/***++,*++**+55+++++*+*3
@M02526:338:000000000-J69W4:1:1105:15829:12070 2:N:0:ACAGCGT+AACACAG
GCGGAGGAAAAAAGGGGGATATAATGGTGGGTGCACACGACGCTGTGGAGGAAGGGCGAGAGAGAGAGTGGGGAAAGGCGGCGGCGACAGGGGTGCTCAGGATAATAAAGACGGATAAAAGCACAACAAGGAGAACTAGGGATTACGAAGAAAAACAAAAGTGCAAGAAAAAAGGGAGGAGAAAGGAAGAAAGGAGAGGGAATAA
+
6-6@,+8@,6C6+8BC++8,;,;@@9,;,6@FE7,;C,+++7+8,,,,,,,,,,,,6++7+6,,4,:B,CD94?44,,,++@C7++8+++:>C+8+,,,,,,,33,7,3,,,*****,,,,,,,,6*3,,,,,,4,2,,,,,**++*3:*/+0*3**233*+++5++***5*****/***/**3+*0*2*+0+****1/****++
@M02526:338:000000000-J69W4:1:1105:20873:13756 2:N:0:ACATCGT+AACACCG
AGGGACTACAGGGGTATCTAATCCTGTTTGATCCCCACGCTTTCGAGCCTCAGTGTCAATGCTTGTGTAGCCAGCTGCCTTCGCAATTGGTGTTCTATGTCATATCTATGCATTTCACCGCTACATGACATATTCCGCTAACCTCCACAGTATTCAAGATCGATAGTATCAACGGCAGTTTCCAAGTTAAGCTCGGAGATTTCAC
+
CCCCCGGGGGGGGGGGGGGGGGGGGGGGGFGGGGGGGGGGGGGGGGGGGGGGGGGGGGGGGGGGGGGGGFGGGGGGGGGGFGGGGGGFGGGGGGGGGGGGGGGGGGGGGGGGDGGGGGGGGGGGGGGGGGGGGGGGGGGGEFGGGGGFGGFGEGGGFE,@FGGF?EFFGGGCFGEGGG?FGGGGGGGGGGGGDGGGEEGGGGGGG
@M02526:338:000000000-J69W4:1:1105:5948:15398 2:N:0:ACATCGT+AACACCG
TGAGGACTACACGGGTTTCTAATCCTGTTCGATCCCCACGCTTTCGTGCATCAGCGTCAATACCAGCTTAGTGAGCTGCCTTCGCAATCGGAGTTCTAAGACATATCTATGCATTTCACCGCTACTTGTCTTATTCCGCCCACTTCAAATGGATTCAAGCCCGTCAGTATCAAAGGCACTGCGATGGTTGAGCCACCGTATTTCA
+
CCCCCGGGGGGGGGGGGGGGGGGGGGGGGGGGGGGGGGGGGGGGGGGGGGGGGGGGGGGGGGGGFGGGGGGGGGGGGGGGGGGGGGGGGGGGGGGGGGFGGGGGGGGGGGGGGGGGGGGGGGGGGGGFGGGGGGGGGGGGGGGGFGGEGGGGGGGGGGGGGGGGGGGGGGGGGFGGGGGGGGGGGGGGGGGGGGGGGGGGGGGG,
@M02526:338:000000000-J69W4:1:1105:17381:16217 2:N:0:ACATCGT+AACACCG
CGGACTACCGAGGTATCTAATCCTGTTTGCTCCCCACGCTTTCGCACCTCAGCGTCAGTAATGGACCAGTCAGCCGCCTTCGCCACTGGTGTTCCTGCGAATATCTACGAATTTCACCTCTACACTCGCAATTCCACTGACCTCTTCCATACTCAAGATACCCAGTATCAAAGGCAGTTCCGGGGTTGAGCCCCGGGATTTCACC
+
@CCCCGGFGGGGGGFGGGGGGGGGGGGGGGFGGGGGGGGGGGGGGGGGGGFGGGGGGGGGGGGGGGGGG<FFGGGGGGGGGGGGGGGGGGGGGGGFFGGGGGGGGGGGGGGGGGGGGGFGGGGGGGGGGGGGGGGGGGGGGGGGGGGGGGGGGGGGGGGGGGGGGGGGGFGGGGDGGGGGFEEGGGGGGGGFGGGGGGGGGFGGG
@M02526:338:000000000-J69W4:1:1105:27724:16687 2:N:0:ACATCGT+AACACCG
AGGACTACCCGGGTTTCTAATCCTGTTCGCTACCCACGCTTTCGTGCCTCAGCGTCAATATATGTTTAGCCAGCTGCCTTCGCAATCGGTGTTCTATAACATATCTATGCATTTCACCGCTACATGTTATATTCCGCCAACCTCAACATAATTCAAGACTAATAGTATCAAAGGCAGTTTCCGAGTTGAGCTCGGAGATTTCACC
+
CCCCCGGGGGGGGGGGGGGGGGGGGGGGGGGGGGGGGGGGGGGGGGGGGGGGGGGGGGGGGGGGGGGGGGGGGGGGGGGGGGGGGGGGGGGGGGGGGGGGGGGGGGGGGGGGGGGGGGGGGGGGGGGGGGGGGGGGGGGGGGGGGGGGGGFGGGGGGGGGGGGGGGGGGGGGGGGGGGGGGGGGGGGGGGGGGGGGGGGGGGFFF
@M02526:338:000000000-J69W4:1:1105:14078:17098 2:N:0:ACATCGT+AACACCG
ATGCGGACTACCGGGGTATCTAATCCTGTTCGATCCCCACGCTTTCGTGCATCAGCGTCAATCGTGTTCTAGGAAGCTGCCTTCGCAATCGGGGTTCTGGGACATATCTATGCATTTCACCGCTACTTGTCCCGTTCCGCCTCCTTCGTACACATTCAAGCAATTCAGTATCAAAGGCACTGCATCGGTTGAGCCGATGTATTTC
+
CCCCCGGGGGGGGGGGGGGGGGGGGGGGGGGGGGGGGGGGGGGGGGGGGGGGGGGGGGGGGGGGGGGGGGGGGGGGGGGGGGGGGGGGGGGGGGGGGGFGGGGGGGGGGGGGGGGGGGGGGGGGGGGGGGGGGGGGGGGGGGGGGGGFGGGGGGGGGGGGGGGGGGGGGGGGGGGGGGGGGGGGGGGGGGGGGGGG5CEEGGGF@
@M02526:338:000000000-J69W4:1:1105:9822:18691 2:N:0:ACATCGT+AACACCG
GGCGGACTACAGGGGTATCTAATCCTGTTCGATCCCCACGCTTTCGTGCATCAGCGTCAATTCCAGCTTAGTGAGCTGCCTTCGCAATCGGAGTTCTAAGACATATCTATGCATTTCACCGCTACTTGTCTTATTCCGCCCACTTCAAATGGATTCAAGCCCATCAGTATCAAGGGCACTGCGATGGTTGAGCCACCGTATTTCC
+
CCCCCGGGGGGGGEGEFGGGFGFGGGGGGGDGGGGGGFGGGGDGGGGFGGFGFFFDGGGEFFGGGGGGGGGGGFGGGGGGGGGFG7BFGGCFEGFFGGAFGGGFGFFFBGFFFGGGGGGGGGG=:FGGGGGGGGGGGCGGG>EFDFGGCFF?EFGGGG;EGGGGGFGGGEGD;BF7C6EFGFGGGEEFGGGGCGGGGGGGFFDC;
@M02526:338:000000000-J69W4:1:1105:20030:19818 2:N:0:ACATCGT+AACACCG
CTAGGACTACAGGGGTATCTAATCCTGTTCGCTCCCCACGCTTTCGTCCATCAGCGTCAGTTGTAACTTAGTGACCTGCCTTCGCAATTGGTGTTCTAAGTAATATCTATGCATTTCACCGCTACACTACTTATTCCAGCCACTTCAACTACACTCAAGACCTACAGTATCAATGGCAGTTTCATAGTTAAGCTATGAGATTTCA
+
CCCCCGGGGGGGGGGGGGGGGGGGGGGGGGGGGGGGGGGGGGGGGGGGGGGGGGGGGGGGGGGGGGGGGGGGGGGGGGGGGGGGGGGGGGGGGGGGGGGGGGGGGGGGGGGGGGGGGGGGGGGGGGGGGGGGGGGGGGGGGGGGGGGFGGGGGGGGGGGGGFGGGGGGGGFGGGFFGGGGGGGGGGGGGGGGGGGGGGGGFGGG8
@M02526:338:000000000-J69W4:1:1105:18368:21531 2:N:0:ACATCCT+AACACCG
GTTGGACTACCGGGGAACTAATCCTGTTTGCTCCCCACGCTTTCGCACCCCAACGGCAGTATCGAGCCAGTGAGCCGGCCTCCCCACTGGTGTTTCTCCGAATACCTACGAATTTCCCCCCTACCATCGGAAATTCACCCACCCTCCTCGAACTCCAGGCCAATAGTTTTGAAGGCAGCTCCGGGGTTTGGCCCCGGGGTTTTAC
+
--,ACGGGGG9+@@F+,66,C<6F,66CF<,66EFG@++6,@F<@,@6F,@,,8,++++9:C,,9F,@,,,,C,,66+@+B?,,B,4,,B944F,C,9C:F?=4,5,,,4644BF@,,A43+33,,,83F+@+>,C,,,,83@33+1@F6+3,,,4D9,*@3,,,37EFF,*22,,2**,4=*:/B*<***+3A58??*3=C*43
@M02526:338:000000000-J69W4:1:1106:16978:3545 2:N:0:ACATCAT+AACACCG
TCGGACTACCAGGGTTTCTAATCCTGTTTGCTCCCCACGCTTTCGAGCCTCAGCGTCAGTTACAGTCCAGAGAAGCGCCTTCGCCACTGGTGTTCTTCCTAATCTCTACGCATTTCACCGCTACACTAGGAATTCCCTTCTCCTCTCCTGCACTCTAGACTTCCAGTTTGAAATGCAGCACTCAGGTTAAGCCCGAGTATTTCAC
+
CCCCCGGGGGGGGGFGGFGGGGGGGGGGGGGGGGGGGGGDGGGGGGGGGGGGGGGGGGGFGGGGGGGGGGGGGGGGGGGGGGGGGGGGGGGGGGGGGGGGGGGGGGGGGGGGGGGGGGGGGGGGGGGGGGGGGGGGGGGGGGGGGFGGGGGGGGGGGGEGGGGGGCFGFFGGGGGGGGFDFGGCE8E=EEDFGGGGGGCGGFGCF
@M02526:338:000000000-J69W4:1:1106:4027:6026 2:N:0:ACATCCT+AACACCG
ACTTTGACTACAGGGGTATCTAATCCTCTTTTCTCCCCCCACTTTCGCGCCTCAGCGTCATTTACAGTCCACTCAGCCTCCTTCTCCCCTCGTGTTCCTCCCGCTCTCTACTCATTTCACCGCTCCACCGGGAATTCCGCTTACCTCTCCTGCACTCAATCCATCCCGTTTCCAAAGCAATTCCCACCTTACAAGCAGGCCTTTC
+
6@CC,,,6,-CC,,8+=,;;EC<EFFF,CFF,C,CCEF+@6CEFGE,B+@@F@6CF+BC,,CF,E69EDFC,<,C,@E,BE<A5,CF=FE,+:,BEEE,CBE=++6C:A,9,A,CEFG<FG:8:+@?FG=:=++AF>C,C8@8DF8@=DGGC=EFA?DD,38,@ED,+@6DFG9DA3@,592@3@@B63@D,,,,6A:**;@*DF
@M02526:338:000000000-J69W4:1:1106:23109:6257 2:N:0:ACATCGT+AACACCG
GTGGACTACCAGGGTTTCTAATCCTGTTCGATCCCCACGCTTTCGTGCCTCAGCGTCAATCGTACCCTGGCAGGCTGCCTTCGCTATCGGTGTTCTGTGGCATATCTATGCATTTCACCGCTACTTGCCACATTCCGCCTGCCTCGTGTACATTCAAGGATACCAGTATCAACGGCACTGCGATGGTTGAGCCACCGTCTTTCAC
+
CCCCCGGGGGGGGGGGGGGGGGGGGGGGGGGGGGGGGGGGGGGGGGGGGGGGGGGGGGCGGGGGGGGGGGGGGGGGGGGGGGGGGGGGGGGGGGGGFGGGGGGGGGGGGFGFGGGGGGGGGGGGGGDGGGGGGGGGCGGGGGGCGGGGGGGFGGGGGAFFGFGGFFGGGGAFGGGGGGGDFDECGGGGGGGGGGGGGFGGGGGGG
@M02526:338:000000000-J69W4:1:1106:14404:6757 2:N:0:ACATCGT+AACACCG
GGGACTACCGGGGTATCTAATCCTGTTTGATCCCCACGCTTTCGTGCCTCAGTGTCAATATTCGTGTAGCCAGCTGCCTTCGCAATTGGTGTTCTATGTCATATCTAAGCATTTCACCGCTACATGACATATTCCGCTAACCTCCACGGTATTCAAGACTGATAGTATCAATGGCAGTTTCCAAGTTAAGCTCGGAGATTTCACC
+
CCCCCGGGGGGGGGDGGGGGGGGGGGGGGFGGGGGGGGGGGGGGGGGGGGGGGGGGGGGGGGGGGGGGGGGGGGGGGGGGGGGGGGGGGGGGGGGGGGGGGGGGGGGGGGGGGFGGGGGGGGGGGGGGGGGGGGGGDGGGGGGGGGGGGGGGGGGGGGGGGGGGGGGGGGGGGGGGGGGFGGGGGGGGGGGFCEGGGGGGGGGGG
@M02526:338:000000000-J69W4:1:1106:22669:7386 2:N:0:AAATCGT+AACACCG
GGGGACTACCCGGGTATCTAATCCTGTTTGCTCCCCACGCTTTCGTGCCTCAGTGTCAGTAGCAGTCCAGTAAGTCGCCTTCGCCACTGGTGTTCCTCCTAATATCTACGCATTTCACCGCTACACTAGGAATTCCACTTACCTCTCCTGTACTCTAGTCAGGCAGTTTCCAGAGCAGTTCCGGGGTTAAGCCCCGGATTTTCAC
+
CCCCCGGGFGCECFGGGGGGGGGGGGGGGGGGGGGGGGGGGGGGGGGGGGGCGGGGGGGGCFGGGGGFAFGDFGGGGDFGGFGEEGGGGGGGGGGGGGGGGGGGFGCGGGGGGGCGGGGGGGDEGGGFGGGGGGGFGGGGGGGGGGG8DGGFGGGGG8,=FGGGGGDGGGFEGFGGFFFDEFDEEE>7FFGCFGGG758BCGGGE
@M02526:338:000000000-J69W4:1:1106:20693:8478 2:N:0:ACATCGT+AACACCG
AGCGGGACTACCGGGGTATCTAATCCTGTTTGATCCCCACGCCTTCGTGCATGAGCGTCAGTTATGGTTTAGCAAGCTGCCTGCGCAATCGGGGTTCTTCGTGATATCTATGCATTTCACCGCTACACCACGAATTCCGCCTGCTTCATCCATACTCAAGGTTGCCAGTTTCGAAGGCACTTTTACGGTTGAGCCGCAAAATTTC
+
CCCCCGGGGGGGGGGGGGGGGGGGGGGGGGGGGGGGGGGGGGGGGGGGGGGGGGGGGGGGGGGGGGGGGGGGGGGGGGGGGGGGGGGGGGGGGGGGGGGGGGGGGGGGGGGGGGGGGGGGGGGGGGGGFFGGGGGGGGGGGGGGGGGGGGGGGGGGGGGGGGGGGGGGGGGGGGGGGGGGGGGGGGGGGGGGGGGGGGGGGGGFC
@M02526:338:000000000-J69W4:1:1106:5819:9234 2:N:0:ACATCGT+AACACCG
GGGACTACCGGGGTTTCTAATCCTGTTTGCTCCCCACGCTTTCGCACCTCAGCGTCAATACTTGTCCAGTCAGTCGCCTTCGCCACTGGTGTTCTTCCGAATATCTACGAATTTCACCTCTACACTCGGAATTCCACTGACCTCTCCAAGATTCTAGCTACCTAGTTTCGAGGGCAGTTCCGGGGTTGAGCCCCGGGCTTTCACC
+
CCCCCGGGGGGGGGGGGGGGGGGGGGGGGGGGGGGGGGGGGGGGGGGGEGFGGGGGGGGGGGGGGGGGGGGGGGGGGGGGGGGGGGGGGGGGGGGGGGGGGGGGGGGGGGGGGGGGGGGGGFGGGGGGGGGGGGGGGFDFGGGGGGGGGGGGGGGGGGGGGGGGGGGGGGGGGGGGGGGGGGGC>EEFFFFFGGGGGGGGGGFCG
@M02526:338:000000000-J69W4:1:1106:4336:9851 2:N:0:ACATCGT+AACACCG
GCGGGACTACTCGGGTATCTAATCCTGTTTGATCCCCACGCTTTCGAGCCTCAGTGTCAATGCTTGTGTAGCCAGCTGCCTTCGCAATTGGTGTTCTATGTCATATCTATGCATTTCACCGCTACATGACATATTCCGCTAACCTCCACAGTATTCAAGATCGATAGTATCAACGGCAGTTTCCAAGTTAAGCTCGGAGATTTCA
+
CCCCCGGGGGGGGGGGGGGGGGGGGGGGGGGGGGGGGGGGGGGGGGGGGGGGGGGGGGGGGGGGGGGGGGGGGGGGGGGGGGGGGGGGGGGGGGGGGGGGGGGGGGGGGGGGGGGGGGGGGGGGGGGGGGGGGGGGGGGGGGGGGGGGGGGGGDGGGGGGGGGGGGGGGGGGGGGDGGGGGGGGFCFFGGGGGGGGGDGBFGGG7
@M02526:338:000000000-J69W4:1:1106:15644:9988 2:N:0:ACATCGT+AACACCG
CGGGACTACAAGGGTATCTAATCACTCTTTCCCTGCTGCGCCCCGTAGGATTGAGATCGGAAGAGCGTCGTGTAGGGAAAGAGTGTCGGTGTTGTGTAGATCTCGGCGGTCGCCGTCTCCTCAAAAAAAAAAAATCTGCCTTCCTCAATTGCTCTCAGCCCATCCAGTAACACCCTCAATTTTCCTCTTGAGCCTCACACTTTCC
+
CCCCCCEFGGDFGGF<9@66C<@FGGGGGGGD@A,;6<EGG@@+@BCFEFFE@FCCFGFG7CCD@CC@CC7B6:C<:,4,,9,9,,<66@CCC4F,A9,,C?E,,4++4++4+4@F+=>,,6,ACC=3:>+>@*@,,,7,,,,7@9,<,,:9;9;EGC8,*::::89,,,,,,1*64,459==++>39;9+?<2?C+*>+0271C
@M02526:338:000000000-J69W4:1:1106:5763:15947 2:N:0:ACATCGT+AACACCG
TGGACTACCGGGGTTTCTAATCCTGTTTGCTCCCCACGCTTTCGCACCTCAGCGTCAATACTTGTCCAGTCAGTCGCCTTCGCCACTGGTGTTCTTCCGAATATCTACGAATTTCACCTCTACACTCGGAATTCCACTGACCTCTCCAAGATTCTAGTTACCTAGTTTCAAAGGCAGTTCCGGGGTTGAGCCCCGGGCTTTCACC
+
CCCCCGGFGGGGGGGGGGGGGGGGGGGGGGGGGGGGGGGGGGGGGGGGGGGGGGGGGGGFGGGGGGGGGGGGGGGGGGGGGGGEGGGGGGGGGGGGGGGGEGGGGGGGGGEGGGGGGGGGGGGGGGGGGGEGDGGGGGGGGGGGGGGGGGGGGGGGGGGGGGGGGGGGGFGGGGGGGGGFFGE>7CEEEGGGGEGEGGGGGGGGG
@M02526:338:000000000-J69W4:1:1106:20777:18469 2:N:0:ACATCGT+AACACCG
GAAGGACTACCAGGGTATCTAATCCTGTTCGCTCCTCACGCTTTCGCTCCTCAGCGTCAGTTACTACCCAGAGACCCGCCTTCGCCACCGGTGTTCCTCCTGATATCTGCGCATTTCACCGCTACACCAGGAATTCCAGTCTCCCCTGTAGTACTCAAGTCTGCCCGTATCGCCTGCACGCCTGCAATTGAGTTGCAGGATTTCA
+
CCCCCGGGGGGGGGGGGGGGGGGGGGGGGGGGGGGGGGGGGGDGGEGEGGFGGGGGGGGGGGGGGGGGGGGGGGGGGGGGGGGGGGGGGGGGGGGGGGGGGGGGGFFGGGGGGGGGGGGGGGGGGGGGGGG@FGEFGGFFGFGGCEC?DFGGGGGGGGGGGGGGGGGGGGG>EGDFGGGFGGGGGFBGGGGGGGCGGGGCC:FG,
@M02526:338:000000000-J69W4:1:1106:20260:19166 2:N:0:ACATCGT+AACACCG
AGCGGGGGACTACTGGGGTTTCTAATCCTGCTTGATCCCCACGCCTTCGTGCATGAGCGTCAGTTATGGTTTAGCAAGCTGCCTGCGCAATCGGGGTTCTTCGTGATATCTATGCATTTCACCGCTACACCATGAATTCCGCCTGCTTCATCCATACTCAAGGTTGCCAGTTTCGAAGGCACTTTTACGGTTGAGCCGCAAAATT
+
CCCCCGGGGGGGGGGGGGGGGGGGGGGGGGGGGGGGGGGGGGGGGGGGGGGGGGGGGGGFGGGGGGGGGGGGGGGGGGGGGGGGGGGGGGGGGGGGGGGGGGGGGGGGGGGGGGGGGGGGGGGGGGGGGGGGGGGGGGGGGGGGGGGGGGGFGGCFGGGGGGFEGFGGGGGGGGGGGEEGGFGGGGFCGGGGGGGGGGGGDGGGG
@M02526:338:000000000-J69W4:1:1106:20106:20268 2:N:0:ACATCGT+AACACCG
ATTAGGACTACTGGGGTTTCTAATCCTGTTTGATCCCCACGCTTTCGTGCCTCAGTGTCAATATTCGTGTAGCCAGCTGCCTTCGCAATTGGTGTTCTATGTCATATCTAAGCATTTCACCGCTACATGACATATTCCGCTAATCTCCACGGTATTCAAGACTGATAGTATCAATGGCAGTTTCCAAGTTAAGCTCGGAGATTTC
+
CC<BBE,;@ECFFF,C6CFFGGA<FCD@@,,,CC9,<FFFEFGGG9@F@F8F<,;E<FF<,CC@F<6;CF<@,CFC7F@D8FEF,,6+@F9AFEFEGFFE5A?DFEG,F9F?EGFDEFGF,@+C>FFFFD8EC5EFC,>+8++,9,@A,@68@D6FGGG8>8AFE;EGDE9EFF9,>@FC=DFCEFEGFGGGGFGFEEEGD6<EE
@M02526:338:000000000-J69W4:1:1106:21180:21547 2:N:0:ACATCGT+AACACCG
GGTGTCGGACTACCAGGGTATCTAATCCTGTTTGCTCCCCACGCTTTCGTGCATGAGCGTCAGTGCAGGCCCAGGGGATTGCCTTCGCCATCGGTGTTCCTCCGCATATCTACGCATTTCACTGCTACACGCCGAATTCCATCCCCCTCTGCCGCCCTCCCGCCTTGCAGTCACAAATGCAGTTCCCCGGTTGAGCCCGCGGATT
+
<AC9CEEFEBCFFFGGGGFFGCFGFEGEGAF<F8F<EFDFDGGDECCCFCFCFE@9FGD@77FCFDGF<CFGEGGD7F,44,C,,CF::FFAF:FE??EE9DGGD=:BFGF9FFG7+65?;CA9FFFGGGG7+@=++A=AFDEFCFGG68>,,+6+@:84+@CEEG7,,636,@,>>3,@97E;BFF,=*4*422<8CE*:)/*/
@M02526:338:000000000-J69W4:1:1106:13525:23135 2:N:0:ACATCGT+AACACCG
CGGACTACCAGGGTTTCTAATCCTGTTTGCTCCCCACGCTTTCGTGCATGAGCGTCAGTGCAGGCCCAGGGGATTGCCTTCGCCATCGGTGTTCCTCCGCATATCTACGCATTTCACTGCTACACGCGGAATTCCATCCCCCTCTGCCGCACTCCAGCGATGCAGTCACAGATGCAGTTCCCAGGTTGAGCCCGGGGATTTCACA
+
C@CCCDFGGGGGGGGGGGGGGGGGGGGGGGGGGGGGGGGGGGGGGGGGGGGGGGGGGGGGGGGGGGGGGFGGGGGGGGGGGGGGGGGGGGGGGGGGGGGGGGGGGGGGGGGGGGGGGGGGGGGGGGGGGGGGGGEFGGGGGGGGGGGFEGGDEGDDGFGGG8CCFGFFGGGGGGGGG9E<FFAFGGGGGG?7?>EGG?*BFFD,,
@M02526:338:000000000-J69W4:1:1106:14556:24688 2:N:0:ACATCGT+AACACCG
CGCTCGGACTACACGGGTTTCTAATCCTGTTTGCTCCCCACGCTTGCGCACCTCAGCGTCAGTAATGGACCAGTAAGCCGCCTTCGCCCCTGGTGTTCCTGCGTATATCTACGAATTTCACCTCTACACTCGCAATTCCACTTCCCTCTTCCATACTCAAGTTACCCAGTATCAAAGGCAGTTCCGGGGTTGAGCCCCGGGGTTT
+
-8BAC@@:@:<,CCF@@F:FFD<CCCCF<FC<CFEFG,CEGEEG:,9FGEFG@86F8@8,6B<,CCE@6,CDG,6C<BFEE=?BF,4F,@FFFG,:+:C,?<+48FCFA,AF<4,A?<F,9=EFFEG?EA?<>F:>=FG9DGB,@FG,3=@EG8:=82@8,3@DED==,@E,,8D>,5,@+=@C,8>B*5;C7,?DE5:*))24/
@M02526:338:000000000-J69W4:1:1107:10953:2427 2:N:0:ACATCGT+AACACCG
GCTGCCTCCCGTAGGGTATCTAGATCGGAAGAGCGTCGTGTAGGGAAAGAGTGTCGGTGTTGTGTAGATCTCGGGGGGCGGCGTGTCATTTAAAAAAAAAACACCACGCATGTCACTGCTCCACTTGTAATTCTACACCACTCTCACCTACTCTCCTCCCGTAGTTCTAAATCCCACTCAACAGTTAATCACTGTCCGTTCTCAA
+
CCCCC<@CFCFC@BFGGGAEEFGGGGGGGEGFGGG6@@CEGGFCGCF@FGG,ECFEGGGCFAFECEC6,,9C,C++@+++*511**38@@,,@F<,<C1C**4**4***4**7,32,39C7+CA++020<+3++<<:*2**+;A++<*+380<0<0+*;8118*:2++3:+<7:3+**2*+0+2<C?++<+3++3++**09**++
@M02526:338:000000000-J69W4:1:1107:16177:4790 2:N:0:ACATCGT+AACACCG
CCTTGGACTACTGGGGTATCTAATGTGACTGCTGCCTCTCGTAGGAAGATCGGAAGAGCGTCGTGTAGGGAAAGAGTGTCGGTGTTGTGTAGATCTCGGTGGTCGCCGTAGCATTAAAAAAAAAAAGAAATAGAAAAGGTCAGGGGAGATATTGATGCAAATATCCACCAAACCATGCATAGCAACAAACTGTATCACCGCCAAC
+
CCCCCGGGGGGGGGGGGGGGGGGGGGGGGGGGGGGGGGGGGFGGGGGGGGGGGGGGGGGGCFF@FFFFGGFFGGGGFGEFGGGGCCGGEFDEC9:CFFEFGG,<+4?F+8+4A,9<?E9FEGDCE=3+8,:,,,,,,,+,,,,,,++5+3,,,,,7,,,75,,,,3,,,,,4*363,6,,,*,5:,,,,2,,22,,,,,*)2)**
@M02526:338:000000000-J69W4:1:1107:10051:5007 2:N:0:ACATCGT+CACACCG
GAGCAGGACTACTAGGGTATCTAATCCTGTTTGCTCCCCACGCTTTCGTGCATGAGCGTCAGTGCAGGCCCAGGGGATTGCCTTCGCCATCGGTGTTCCTCCGCATATCTACGCATTTCACTGCTACACGCGGAATTCCATCCCCCTCTGCAGTACTCTAGCCTTGCAGTCTCAAAGGCAGTTCCCAGGTTGAGCCCGCAGCTTT
+
-6,-,;FFGGGG,FGGGGCFGGGGGGGGGGGGGGG9FGGGGGGGGGGG<FG8F,FEGGGGGGG<<,9C+CFCF,6++,BE9FGGGDFGGGGGG::FEGGG9F=,@FFFGGGGG>FGGGGGGDFGGGGGG++@+@@EEFF9@,,,@EGGG8D,@,@FGG,EF9D9FFFFFG?,E,EC,DFG7C,D<,9F5D<8@8DECE****4A=
@M02526:338:000000000-J69W4:1:1107:23539:5697 2:N:0:ACATCGT+AACACCG
TTAGGGGACTACAAGGGTTTCTAATCCTGTTTGCTCCCCACGCTTTCGTGCATGAGCGTCAGTGCAGGCCCAGGGGATTGCCTTCGCCATCGGTGTTCCTCCGCATATCTACGCATTTCACTGCTACACGCGGAATTCCATCCCCCTCTGCCGCACTCCAGCCTTGCAGTCACAAAGGCAGTTCCCAGGTTGAGCCCGGGGATTT
+
CCCCCGEBFFGGGGGGGGGGGGGGGGGGGGGGGGGGGGGGGGGGGGGGGGGGGGGGFGEGGGFGGGFGGGGGGGGG>FGFGGGGGGGGGGGGGGGGGGGGGGGGGGGGGDFGGGCEEFGGGGGGGGGGGDGGGDFGGGGFGGFFGGGGGG?DEG86EFFGCFGGF6@9EGGGFGGGGGF8EGGGGGGGGGGFFGGCEECEGDGGC
@M02526:338:000000000-J69W4:1:1107:24105:7489 2:N:0:ACATCGT+AACACCG
TGGACTACTGGGGTATCTAATCCTGTTTGCTCCCCATGCTTTCGTACCTCAGCGTCAGTATTAGGCCAGATGGCTGCCTTCGCCATCGGTATTCCTCCAGATCTCTACGCATTTCACCGCTACACCTGGAATTCTACCATCCTCTCCCATACTCTAGCCAAACAGTATCGTATGCAATTCCCAAGTTAAGCTCGGGGATTTCACA
+
CCCCCGGGGGGGGGGGGGGGGGGGGGGGGGGGGGGGGGGGGGGGGGGGGGGGGGGGGGGGGGGGGGGGGGGGGGGGGGGGGGGGGGGGGGGGGGGGGGGGGGGGGGGGGGGGGGGGGGGGGGGGGGGGGGGGGGGGGGGGGGGGGGGGGGGGGGGGGGGGGGGGGGFGGGGGGGGGGGGGGGGGGGGGGGGFGGGGGGEFFGGGC
@M02526:338:000000000-J69W4:1:1107:17159:8357 2:N:0:ACCTCGT+AACACCG
AAGCAGCTCCCTCCTTCATCGATGCGAGAACTAAGATATCCGCTTTTGAACGTTTTCCTTTTTTACTAAATAGAAATTTAAATTTTATTTCAGTGTACTTCAACAACAATGTAAACACTAAATTTTAATTATCACTTCACCTTTTCAGATCGGAAGAGCTGCGCTTCTGTATATAGTGTGTCCTCTGTGTTACTCCCTTTTATCT
+
A-ACCFF@,66,,=CF,,666,C,,+B+@,;,C,,;6<,C6BFF@FC9B9,;F8,8,;E,<AE+C,<,,96,,CF<FFC9F,,,5C,6@,,CC6,C,:@FFFFFG8FD8F,A,,<?F,,A,44@AE<8E,,:CB@=,,9E9,,@98,,9,@+61++,,44,94+++8,,4,7,@,,@,34,63>,3,3,8,,7@D,6,2,2+2,,
@M02526:338:000000000-J69W4:1:1107:23542:8569 2:N:0:ACATCGT+AACACCG
GCTGCCTCCCGTAGGGTTTCAGATCGGAAGAGCGTCGTGTAGGGAAAGAGTGTCGGTGTTGTGTAGATCTCGGTGGGTGCCGCACCAATAAAAAAAAAAATCTCTAAGCATTTCACTGATACACAGGGACTTCCACTACCCTATACCGCACTCTAGACCTCCAGTTTCCAATTCCATTCACAGGTTGAGCCCAGGCCTTTCCAAT
+
CCCCCGFEFEFCFFGGGFFEGGFFFGGFGGGGGGFFG@FGGFGGCEFG@FEFFCFCFCC:FEEFFCE,<FEFC,C@+64B4++8+8B,?<,5<<@EDG+F,,:?,,,4=,5AE9,7E,,9,7,>,3<+<+,A,A;,>,,>=,3@9===CED+@@E,,:@,,@D,,77;,3,@,>>AFAA,@>,24,2646<>>,*1*,4,1++=,
@M02526:338:000000000-J69W4:1:1107:16874:9379 2:N:0:ACATCGT+AACACCG
ACGGACTACCGGGGTATCTAATCCTGTTTGCTCCCCACGCTTTCGCACCTCAGCGTCAATACCAGTCCAGTGAGCCGCCTTCGCCACTGGTGTTCTTCCGAATATCTACGAATTTCACCTCTACACTCGGAATTCCACTCACCTCTCCTGGATTCAAGCGATGCAGTCTTAAAGGCAATTCTGGAGTTGAGCTCCAGGCTTTCAC
+
CCCCCGGGGGGGGGDFGGGGGGGGGGGGGGGGGGGGGGGGGGGGGGEGGGGGGGGGGGEFGGGGGGGGFGGGGFGGGGGGGGGGG@FGGGGGFGGFGGGEGGGGGGGGGGGGGGGGGGGFFGGGGGCFGGGGGGGGGGGG>FGGGGGGGGFGGAFFFFGGEGEEFGEDGGGGFGFGGGGGGGGFFGGGGGFFFGGGFCFFGF<CG
@M02526:338:000000000-J69W4:1:1107:17031:10264 2:N:0:ACATCGT+AACACCG
TTTTTGGACTACTGGGGTTTCTAATCCTGTTTGCTCCCCACGCTTTCGTGCATGAGCGTCAGTGCAGGCCCAGGGGATTGCCTTCGCCATCGGTGTTCCTCCGCATATCTACGCATTTCACTGCTACACGCGGAATTCCATCCCCCTCTGCCGCACTCCAGCCTTGCAGTCACAAAGGCAGTTCCCAGGTTGAGCCCGGGGATTT
+
CCCCCGGGGGGGGGGGGGGGGGGGGGGGGGGGGGGGGGGGGGGGGGGGGGGGGGGGGGGGGGGGGGGGGGGGGGGGEGGGGGGGGGGGGGGGGGGGGGGGGGGGGGGGGGGGGGGGGGGGGGGGGGGGGGGGGGGGGGGGGGGGGGGGGGGGGGGGGGGGGGGFFFGGGGG9FGGGGGGGGGGGGGGGGGGGGGGGFEGGGGGGG
@M02526:338:000000000-J69W4:1:1107:17779:10853 2:N:0:ACATCGT+AACACCG
CTCGGACTACCGGGGTTTCTAATGTGACTGCTGCGTCCCGTAGGCATGCAGATCGGTAGAGCGTCGAGTAGGGAAAGAGTGGCGGTGTAGTGTTGCTTCAGGAGCAATGTACACAATAAATATTAAAGATCACTCCTCAGGTTCCAAAAGATCGTCACAGCTTCGTGTATGTACAGTGTGTCACCCCGGTTTATATCTCGGTGGT
+
<-6B8:@6@-C:FE:+@;@C<@<FFGECC98CCFG:@FGGGEG,,;<CF9@AGEF:,66C<AFBB@+@E@EFEFDA?F,9C,,++@+8,9,,<,B,9,5,,,,+4+,9,99:?<,AE,AFA4A4CF,,,8,,,7=8,4>3,7@7@3,,,66@,+6,++,,6,8=3@+6,;>;C>C,,7=74+,@,43*3@@7,?C;,><>9//*4
@M02526:338:000000000-J69W4:1:1107:15724:11326 2:N:0:ACATCGT+AACACCG
GGGACTACAGGGGTATCTAATCCTGTTCGCTACCCACGCTTTCGTCCATCAGCGTCAATCATTTGTTAGTAACCTGCCTTCGCAATTGGTATTCCATGTAATATCTAAGCATTTCACCGCTACACTACATATTCTAGTTACTTCACACATATTCAAGCCCTACAGTATCAATGGCAATTTTTCGGTTAAGCCGAAAACTTTCACC
+
<9CCCDFGGAFGGEFFFGGGGGGGFGGGGGGGGGG9FCGFGFGGGGGGFGGGGGFGGEGGGGFCFFGDDG9EFGGGGGGFGFGD:F<<8F<F9FF9FCEFF9FBFGCA@=FFG<DGGCFGC7CEGA<<,F,EDFGFFECFGGGG8E;EGGGGGGG;;EBDE?FEDGFDFGGG9FEF=F8FCG8CEGDGGGADECC6@DGGFGFCC
@M02526:338:000000000-J69W4:1:1107:24148:11849 2:N:0:ACATCGT+AACACCG
TACGGACTACCGGGGTATCTAATCCTGTTCGCTACCCACGCTTTCGTCCACCAGCGTCAATTAACTCATAGTAACCTGCCTTCGCAATTGGTATTCCATGTAATATCTAAGCATTTCACCGCTACACTACATATTCTAGTTACTTCCAAGTAATTCAAGTCTAACAGTATCAATGGCAATTTTTTAGTTAAGCTAAAAACTTTCA
+
CCCCCGGGGGGGGGGGGGGGGGGGGGGGGGGGGGGGGGGGGGDGGGGGGGGGGGGGGGGGGGGGGGGGGGGGFFGGGGGGGGGGGGGGGGGGGGGGGGGGGGGGGGGGGGGGGGGGGGGGGGGGGGGGGGGGFGAGFFFFFDFGGGGGGGFFGGGGGGGGGGGGGGGGGGGGGGGGGFGGGGGGGGGGGGGCCGGFFFEEGGGG:
@M02526:338:000000000-J69W4:1:1107:25354:11850 2:N:0:ACATCGT+AACACCG
GCTGCGTCCCGTAGGGTGAGATCGGAAGAGCGTCGTGTAGGGAAAGAGTGTCGGTGTTGTGTAGATTTCGGTGGTGGACGCATCATTAAAAAAAAATAATCCCAACATCTACGACTTCCACCGCTATACCTAGACGTCCTCCTGCCTCTTCAGTTCCCACGAAACACACTTTTCACAGAATTTAAATGGTTATACCCATGACTCT
+
<BCCCGGEG@FEFEGGFEGGGGFFG7FFGGGG@FG@CGDDFFFC@AFG<FBFE:FE:66C:@,<,,,CF@CBF7,,8,BF++?+,,C,<,5:=F++,55?,C<,9:<E5,:E+8+8BFFG:ACG+++,C,,58,,+3+++8,3,,@<,:,@;,2@2,2,,+*4@7,>>3,74,,@,,2,,,+2,2,,,,62204,6,54,48+,4
@M02526:338:000000000-J69W4:1:1107:23055:11892 2:N:0:ACATCGT+AACACCG
TATTGGACTACCCGGGTTTCTAATCCTGTTTGCTCCCCACGCTTTCGCACCTCAGCGTCAATACCAGTCCAGTGAGCCGCCTTCGCCACTGGTGTTCTTCCGAATATCTACGAATTTCACCTCTACACTCGGAATTCCACTCACCTCTCCTGGATTCAAGCGATGCAGTCTTAAAGGCAATTCTGGAGTTGAGCTCCAGGCTTTC
+
CCCCCGGGGGGGGGGGGGGGGGGGGGGGGGGGGGGGGGGGGGGGGGGGGGGGGGGGGGGGGGGGGGGGGGGGGGGGGGGGGGGGGGGGGGGGGGGGGGGGGGGGGGGGGGGGGGGGGGGGGGGGGGGGGGGGGGGGGGGGGGGGGGGGGGGGGGGGGGGGGGEFGGGFGGGGGGGGGGGCGGGGGF9FGGGGGGGGGGGCCFGGF
@M02526:338:000000000-J69W4:1:1107:17544:11922 2:N:0:ACATCGT+AACACCG
GTGGACTACTGGGGTATCTAATCGGAAGAGCCTGCTGCCCCCCGTAGGTCGAGATCGGAAGAGCGTCGTGTAGGGAAAGAGTGTCGGTGTTGTGTAGATCTCGGTGGTCGCCGGATTATTAAAAAAAAACTAAACTTACTCCAAGCTCTACCATACACAATTCCTCCCCTGTCTCTACGCGTACTCCCTTTCCCCCTCAGCCAAG
+
CCCCCFGGGGGGGGGGGGGGGGGGGGGGGGGGGGGGGGGGGGGGGGGGGGGGGGGGGGGGGGGFGGGGFGFGGFGCECFGDEFFGGG@FFCGE@EC,AFE,,AB4?FECC>@>7@E+8C97C,85+8FF+,,,33,88E,@D,,5@33,5732,,1,,,37,3,3,@*>C*42>,,,,***2***2,=6,+2++*:2**+221**
@M02526:338:000000000-J69W4:1:1107:13248:11937 2:N:0:ACATCGT+AACACCG
TGTGATGGACTACCCGGGTTTCTAATCCTGTTTGATCCCCACGCCTTCGTGCATGAGCGTCAGTTATGGTTTAGCAAGCTGCCTGCGCAATCGGGGTTCTTCGTGATATCTATGCATTTCACCGCTACACCACGAATTCCGCCTGCTTCATCCATACTCAAGGTTGCCAGTTTCGAAGGCACTTTTACGGTTGAGCCGCAAAATT
+
CCCCCGGGGGGGGGGGGGGGGGGGGGGGGGGGGGEGGGGGGGGGGGGGGGGGGGGGGGGGGGGGGGGGGGGGGGGGEGGGGGGGGGEGGGGGGGGGGGGGGGGGGFGFGGGGGGGGGGGGGGGGGGGGGGGGGGGGGGGGGGGGFGGGGGGGGFGGGGGGGG?DFEFDFGGFGGGGGGCGGGGGGGGGGGGE*@EFGGGEDD>FG
@M02526:338:000000000-J69W4:1:1107:28454:12940 2:N:0:ACATCGT+AACACCG
GGGACTACCAGGGTATCTAATCCTGTTCGCTACCCATGCTTTCGCTCCTCAGCGTCAGTTACTGCCCAGAGACCTGCCTTCGCCATCGGTGTTCCTCCTGATATCTGCGCATTTCACCGCTACACCAGGAATTCCAGTCTCCCCTACAGCACTCAAGTTATGCCCGTATCGCCTGCACGCCCGGAGTTAAGCCCCGGAATTTCAC
+
CCCCCGGGGGGGGGGGEGGGGGGGCFGFGGGGGGGGGGGGGGGGGGGGGGFGGGGDGGGGGGGGGGGFDGG<EGGFDFGCGGGGGGG>F78FFGGBGGFFFGCFGGGGFGGGGFGGGGEGG:FGGGGGEGGGFGGGGCFGGCGEG88DFG?8ADG,,@DFA,=DDCBCGGCCECF88DGGCGG++3@FEGCDEFG>>*=EGGG<@
@M02526:338:000000000-J69W4:1:1107:5785:13142 2:N:0:ACATCGT+AACACCG
ATTGGGACTACAAGGGTATCTAATCCTGTTTGCTCCCCACGCTTTCGCACCTCAGCGTCAGTACCGGACCAGTGAGCCGCCTTCGCCACTGGTGTTCTTCCTAATATCTACGAATTCCACCTCTACACTAGGAGTTCCACTCACCTCTTCCGGACTCGAGATTGCCAGTATCAAAGGCAGTTCTGGAGTTGAGCTCCAGGATTTC
+
CCCCCGGGGGGGGGGGGGGGGGGGGGGGGGGGGGGGGGGGGGGGGGGGGGGGGGGGGGGGGGGGGGGDGGGGGFGGGGGGGGGGGGGGGGGFGGGGGGGGGGCFFDGGGGGGGGGGGGGGGGGGGGGGGGGFGGGGGGGGGGGGGGGGGGGGDEGEFFGGGGGEGGGGGGGGGGFAFGGGGCFGGG9FGGFCFFGGGGGGGGGGC
@M02526:338:000000000-J69W4:1:1107:17263:14317 2:N:0:ACATCGT+AACACCG
AATTGGACTACCAGGGTTTCTAATCCTGTTTGCTCCCCACGCTTTCGTGCATGAGCGTCAGTGCAGGCCCAGGGGATTGCCTTCGCCATCGGTGTTCCTCCGCATATCTACGCATTTCACTGCTACACGCGGAATTCCATCCCCCTCTGCCGCACTCCAGCCTTGCAGTCACAAAGGCAGTTCCCAGGTTGAGCCCGGGGATTTC
+
CCCCCGGGGGGGGGGGGGGGGGGGGGGGGGGGGGGGGGGGGGGGGGGGGGGGGGGGGGGGGGGGGGGFGGGGGGGDGGGGGGGGCGGGGGGGGGGGGGGGGGGGCGGGGFGGGGGGGGGGGGGGGGGGGGGGGGG?FGGGGGGGGGGGGGGGGGGGGGGGGGGGGGGGGGGGGGCGGG>EFFGGGE>FGGGF?GGGEGGCDDDC?
@M02526:338:000000000-J69W4:1:1107:4691:14921 2:N:0:ACATCGT+AACACCG
GCTGCGTCCCGTAGGGGTCAGATCGGAAGAGCGTCGTGTAGGGAAAGAGTGTCGGTGTTGTGTAGATCTCGGGGGTCGTCGTATCATTAAAAAAAAAATATAAAAATACTTTTACCCGCTCCACAACTCCTTCCGAACACCTCTCATGTCCTCCTTCCTGAGCTTTTCCACTGAACTTCTCCGATACAGCCTCGAACTCTCCCAG
+
CCCCCGGEGGGFEGGGGFGGGGGGEEE@EE<FDFGGFFGGGFGGGGGGGCFGGDEEEGECGCF,,9,6<CAF+7:+,>+B:+:,,95EF9,9C:=+43,,,,,,,8,,9,,,,,,,B+8+3+,8,3<3,3E<,5++*3*,688BCC,,5522,,,5,4>,2,,,,,6?2=EG,,<:?,,,0:*****,+5*=6****/++02*2+
@M02526:338:000000000-J69W4:1:1107:26023:15066 2:N:0:ACATCGT+AACACCG
GTGCGGACTACTCGGGTTTCTAATCCTGTTTGCTCCCCACGCTTTCGCACCTCAGCGTCAGTAATGGACCAGTCAGCCGCCTTCGCCACTGGTGTTCCTGCGAATATCTACGAATTTCACCTCTACACTCGCAATTCCACTGACCTCTTCCATACTCAAGATACCCAGTATCAAAGGCAGTTCCGGGGTTGAGCCCCGGGATTTC
+
CCCCCGDGGGGGGGGGGGGGGGGGGGGGGGGGGGGGGGGGGGGGGGGGGGGFGGGGGGGGGGFGGGFFGGGGGGGGGGGGGGGGGGGFGGGGGGGGGGGGGDGGGGGGFGGGGGGGGGGGGGGDGGGGGFFGGGDGGGGGG8DFGGGGGGGGGGGGGGF?FFGGGGGFGGGGFGGGGGGCFFGFGGGDEGGCFGGGGGGGGGGG?
@M02526:338:000000000-J69W4:1:1107:3405:15670 2:N:0:ACATCGT+AACACCG
CGGACTACACGGGTTTCTAATCCTGTTTGCTCCCCACGTTTTCGTGCATGAGCGTCAGTGCAGGCCCAGGGGATTGCCTTCGCCATCGGTGTTCCTCCGCATATCTACGCATTTCACTGCTACACGCGGAATTCCATCCCCCTCTGCCGCACTCCAGCCTTGCAGTCACAAAGGCAGTTCCCAGGTTGAGCCCGGGGATTTCACC
+
@CCCCEFFFFGGG@FGGGGFCG<FG9FAFGFFGGGGGGFGGGGGGGGGGGGGGGGGEGFGFGGGGFEGGGGGGCGGGFCGGGGGGGGGGFGFGGGGGGGGGDEAFFGGGGG>C<FCGGGGGFFFGEGGGGGEFGGGGG?DGEEGGFGGGGGGGGGFFCFCFGFGG98EGGFFGGCGGBAFGGGFC,6>BFFGGGCEEC5<CGGGF
@M02526:338:000000000-J69W4:1:1107:16306:16343 2:N:0:ACATCGT+AACACCG
AGATGGACTACTCGGGTATCTAATCCTGTTTGCTACCCACGCTTTCGTGCCTCAGTGTCAATAATCGCATAGCTAGCTGCCTTCGCAATTGGTGTTCTATGTCATATCTAAGCATTTCACCGCTACATGACATATTCCGCTAACCTCTACGATATTCAAGATATATAGTATCAAAGGCAGTTCCCAAGTTAAGCTCGGGGATTTC
+
CCCCCGGGGGGGGGGGGGGGGGGGGGGGGGGGGGGFGGFGGGGDGGGGFGGGGFFCFGGGGGGGGGGGCGGGGGGGGGGGGGGGGGGGGGGGFGGDGGGGGEGGGG9F<FFGGGGGGGGGGGGGGGGGGGFGGGGGGGGGGGEGGGGGFGGGGGEGGCGGFFFGGGGGGGGGGGGGGGGGGFGFGEDFGGGFGGAFC@EGGGGFF
@M02526:338:000000000-J69W4:1:1107:25817:17135 2:N:0:CCATCGT+AACACCG
CACTAGGACTACAGGGGTATCTAACCCTTTTTGCTACCCACGCTTTCATGCCTCAGTCTCAGTTACAGCCCAGAAAGCCCCCTTCCCCACTGGTTTCCCTCCTAATATCTACGCATTTCACCGCTACACTAGAATTTCCGCTTTCCTCTCCTGCACTCTACATACCCATTTTGAAATGCACTCCCCGGGTTGACCCCGGGGATTT
+
<<,BB,,-;--,C,C@+C,C@,C,,;6E,CC,+C,,C,C9B++B,,CC,,AF,,,CC,,,,,CEFC9,,:8,,CC,<<E,,+8,E,6B8:<AEF,?95,,A,:,??,C9,<5,+,@B9E,=F,@+>=<,AFB,A,@,4=4844+@EFCEF8A,D,==8>;,@>,CE,,,@E;,3,,,,7=,6,@8>>C+@+@6,@,4@CCD*;9,
@M02526:338:000000000-J69W4:1:1107:20437:18587 2:N:0:ACATCGT+AGCACCG
CGGTGGACTACAAGGGTTTCTAATCCTGTTTGATCCCCACGCCTTCGTGCATGAGCGTCAGTTATGGTTTAGCAAGCTGCCTGCGCAATCGGGGTTCTTCGTGATATCTATGCATTTCACCGCTACACCACGAATTCCGCCTGCTTCATCCATACTCAAGGTTGCCAGTTTCGAAGGCACTTTTACGGTTGAGCCGCAAAATTTC
+
CCCCCGCGF<FA<@CCCFG<@FGCAEFGGGGGGGGGGGGGGGGGGGGGGGGGGGGGGGGFGGGGGGGGGGGGGGGGGGFGGGGGGGGGGGGGGGGGGGGGFEGGGGGGGGGGGGGFGGGGGGGGEGGGGGGGGGGGGGGGGDFGGGGGGGGGGFFFGGDFGGGFGGGGGDGGEFFGGGFFGFGFGGGGGGGFGGCEGGGGGGFG:
@M02526:338:000000000-J69W4:1:1107:8609:20113 2:N:0:ACATCGT+AACACCG
CGGCGAGGACTACCGGGGTTTCTAATCCTGTTTGCTCCCCACGCTTTCGCACCTCAGCGTCAGTAATGGACCAGTAAGCCGCCTTCGCCACTGGTGTTCCTCCGAATATCTACGAATTTCACCTCTACACTCGGAATTCCACTTACCTCTTCCATACTCTAGGTACCCAGTATCAAAGGCAGTTCCGGAGTTGAGCTCCGGGATT
+
CCCCCGGGGGGGGGGGGGFCGGGGGGGGGGGGGGGFGGGGGGGGGGGGGGGGGFGGGGGGGDGGGGGGGGGGGGGGGFGGGGGGGGGGGGGGGGGGGGGGGGGGGGGGGGGFGGGGGGGGGGGGFGGGGGFGGGGGGGFGGGGGGGGGGGGGGDFGGGGGGFFFFGGGGGGGGGGGGGGGGGGFGDEECGEGGGGGG6CEDDDGG
@M02526:338:000000000-J69W4:1:1107:26294:20320 2:N:0:ACATCGT+AACACCG
GGCGTGGACTACTCGGGTTTCTAATGTGACTGCTGCCTCCCGTAGGGGCGCAGATCGGAAGAGCGTCGTGTAGGGAAAGCGTGTCGGTGTTGTGTAGATCTCGGTGGTCGCCGTATCACTAAAAAAAGAAATCACCTTACACTTTCCTCACTCTCACCTTTCCATTTTGAAATGCATCACTGCGTTTAACCCCGAATATTCTATC
+
CCCCCGGGFGGEFCFCEGCFGCEFF@FFFFGGGGGGGFGA@@FFGGEGGGDCFGFGGG:CFFGGEFGG:F6EFFG,?B?,@4=8=8C>FGB,ECE,C<9,A,A+8+++54+++++:BC,?=>D:DFG+@B>3,,,,8,,,,73,,7,7,,,32,,,2,,35@C7=C3,,@>,5,,,,,,>2+,*144*66>CEEE*5*=C@++++
@M02526:338:000000000-J69W4:1:1107:17520:24298 2:N:0:ACATCGT+AACACCG
GGGGGACTACCGGGGTTTCTAATCCTGTTTGCTACCCACGCTTTCGTGACTCAGCGTCAGTTACAGTCCAGTAAGCCGCCTTCGCCACTGGTGTTCCTCCTAATATCTACGCATTTCACCGCTACACTAGGAATTCCGCTCACCTCTCCTGCACTCAAGTAACACAGTTTCAAATGCTAACTATGGTTAAGCCTTAGCCTTTTAC
+
@CCCCGGGGGGGGGGGGGGGGGGGGGGGGGGGGGGGGGGGGGGGGGGGGGGGGGGGGGGGGGGGGGGGGGGGGGGGGGGGGGGGGGGGGGGGGGGGGGGGGGGGGGGGGGGGGGGGFCFGGG>FGGCF<=FGGGFFGGGGGGGGGGGGGGGGGGGGGGGDGGGGGGGGGGGGGGGFGFGEGGGDEGFGFGAFCEF,EFFDCFGGD
@M02526:338:000000000-J69W4:1:1108:18782:2511 2:N:0:ACATCGT+AACACCG
GAGCGGACTACTGGGGTTTCTAATGTGACTGCTGCCCCCCGTAGGCTTAGATCGGAAGAGCGTCGTGTAGGGAAAGAGTGTCGGCGTTGTGTATCACTCGGTGCTCGCCGCATCATTAAAAAAAACATTGACTACATCTATCCTATTCTGGTTACACGCCTCTCAATTCCCAATCTACTTCTACTTCTGCTCCTTCCGCTCTTCA
+
CCCCCGGGGAFFGGGGFCFGGGGFFGG9FGEFGGGGGGDGGGEGGGFGG@FGGGGCFGFEEEFCFFGCFGFGGGGG8?5:FF?@+88FFG+A,,,,9,CA7+++,C+48:++87F9D,C@D3>+@+@8,:,,,3,,,3,83,,,77@:;,,7<,,7**3@>@,:,6D,,,,,,2>,,,+,5+=;,4,,,,,,4,4,**;C/**++
@M02526:338:000000000-J69W4:1:1108:17837:2967 2:N:0:ACATCGT+AACACCG
AGGACTACCGGGGTTTCTAATCCTGTTTGCTCCCCACGCTTTCGCACCTCAGCGTCAATACCAGTCCAGTGAGCCGCCTTCGCCACTGGTGTTCTTCCGAATATCTACGAATTTCACCTCTACACTCGGAATTCCACTCACCTCTCCTGGATTCAAGCGATGCAGTCTTAAAGGCAATTCTGGAGTTGAGCTCCAGGCTTTCACC
+
CCCCCCGGFGGDGCGGGFGGGGGGGGGGGGGGGGGGGGDGGFGGGGGGCFECEEGGGGGGGGGGEGGFGEC<FGFGGGGEFFGEGGCGGGGGGGGGGGCGFCFFEECGFGEGGGGGGGEGGGGDG;FFGGGGFGFGG;DCFGGGFGGGGFEGGFFC=DCC8CCEE=BFGGGGFFFGFDFGCGC7@FGFFCFCC,,:95CFGGGGG
@M02526:338:000000000-J69W4:1:1108:15710:4093 2:N:0:ACATCGT+AACACCG
GGTCGTGGACTACTCGGGTATCTAATCCTGTTTGCTCCCCACGCTTTCGCACCTCAGCGTCAGTAATGGACCAGTCAGCCGCCTTCGCCACTGGTGTTCCTGCGAATATCTACGAATTTCACCTCTACACTCGCAATTCCACTGACCTCTTCCATACTCAAGACACCCAGTATCAAAGGCAGTTCCGAGGTTGAGCCCCGGGATT
+
@CCCCCGGGGGGGGFGGGGGGGGGGGGGGGGGGGGGEFGGGGGGGGGGGGGGGGGGGGGGGGGGGGDGGGGGGGGGGGGGGGGGGGGGGGGGGGGFGGGGG,E:FFGGGGGGGG@FGFGGGGGGGGGGGGGGGGCEGFGFDGGEFGGGGGGGGGGGGGGGGGFEFGFGGGGFGGGGGGGGGGGGGGE3>CEGGGGGGGCGGGGGG
@M02526:338:000000000-J69W4:1:1108:15114:4942 2:N:0:ACATCGT+AACACCG
TTGGACTACTGGGGTATCTAATCCTGTTCGCTACCCACGCTTTCGAGCCTCAGCGTCAATATATGTTTAGCCAGCTGCCTTCGCAATCGGTGTTCTATAACATATCTATGCATTTCACCGCTACATGTTATATTCCGCCAACCTCAACATAATTCAAGACTAATAGTATCAAAGGCAGTTTCCGAGTTGAGCTCGGAGATTTCAC
+
8-,A,;C-C-CECGGEGGGFFFFGGGFFCFGGGGGGGGEGEGGFE,CFFGGGGGGGGG7F96,CFFF@FGCF<FFAFGGGGGGGGGDEGGGGGGGFFDCD<FGGGGGGFFGGGG9FGGGGGGGGGC<F,5CFFGGGFGG8EGGGGE=FGFAFFGGGGGG8EFGFEFF,>@;AEDGGGGGGE2=CEEGGGGGG98CE9EGGGGCGF
@M02526:338:000000000-J69W4:1:1108:13109:6619 2:N:0:ACATCGT+AACACCG
GTCACAGGACTACAGGGGTATCTAATCCTGTTTGCTCCCCACGCTTTCGTGCATGAGCGTCAGTGCAGGCCCAGGGGATTGCCTTCGCCATCGGTGTTCCTCCGCATATCTACGCATTTCACTGCTACACGCGGAATTCCATCCCCCTCTGCCGCACTCCAGCCTTGCAGTCACAAAGGCAGTTCCCAGGTTGAGCCCGGGGATT
+
BCCCCGGGGGGGGGGGGGGGGGFGGGFGGGGGGGGGGGGGFGGGGGGGGGGGGGGGGGGGGGGGGGGGGGGGGGGGGGGGGGGGGGGGGGGGGGGGGGGG9FFEGGGGGGFGGGGGGGGGGGGGGGGGGGECCFGGFGGGGGGGGGGGGGGGGGGGGGGGGGGGGGFGFGDG9EDDF:DGFDGFCFGCEFGCCD6BDEGEDG<5?
@M02526:338:000000000-J69W4:1:1108:26531:8318 2:N:0:ACATCGT+AACACCG
GCTGCGTCCCGTAGGATAGATCGGAAGAGCGTCGTGTAGGGAAAGAGTGACGGTGTTGTGTAGATCACGGTGGTGGCTTCGTCACTAGTATTAAACAATATCTCTACGCATTTCACCGCTACACGTCGAATTCCACTTTCCTCTTCTACACTCAAGTTTTCTAGTTTCCAATGACGCTCCACGGTTGAGCCGTGGGCTTTCACCT
+
CCC<6@B7@@F,687<FGC,,C,C,66CE8BFF@@@C,;,,,;CFEDGE,A6CG@,,,C8:6<CCF,,,@,C7,,,964,+48=,C,9,,,,,,5:,9CFGEF?@,,+++8CFE9E<C>==FEC+4++6+A<FG,,8,,@>;,>,3,,6@DGGFC==766,,,67,,,,7EGD,=+6@+@+5?+@C8FEFFE*::C*DCCFDG,,
@M02526:338:000000000-J69W4:1:1108:28251:8630 2:N:0:ACATCGT+AACACCG
GCTGCGTCCCGTAGGAATTAGATCGGAAGAGCGTCGTGTAGGGAAAGAGTGTCGGTGTTGTGTAGATCTCGGTGGTCGCCGTATCATTAAAAAAAAAAAAACGGAAATTAGAGGCGTTTAAAGGAGAGACAAGAGAGAAAGATAGAGTATAAAGCACGTCAACACTATCACAACACACCGTGAAGAAGACAACGACACTAAATCG
+
CCCCCGGGGGGGGGGGGGGGGGCFGGGGGGGGGGGGFGGGGGGDGGGGGGGFGGGGGGGEFE,6,,,<CF8F6BC@@C+B>>B,:?<,,<C?CCFC>>86++++++3,87A,,3++38++,8,,8,@++,3:,8,,8*,,,3,,37,,,,35,,,,0*,***6,*,,,,,,,,*41,*2***/*+++,3*++/***)*+50*++2
@M02526:338:000000000-J69W4:1:1108:17033:10983 2:N:0:ACATCGT+AACACCG
GTATAGGGACTACACGGGTATCTAATCCTGTTTGCTCCCCACGCTTTCGTCCCTGAGCGTCAATCCAGACCTAGTGAGCTGCCTTCGCTATCGGTGTTCTATGACATATCTAAGCATTTCACCGCTACATGTCATATTCCGCCCACTTCGATCGAATTCAAGTCTCACAGTATCAATGGCAGTTCTACAGTTGAGCTGTAGGCTT
+
CCCCCGGGGGGGGFFGGGGGGGGGGGGGGGGGGGGGGGGGGGGGGGGGGGGGGGGGGGGGGGGGGGGGGGGGGGGGGGGFGGGGGGGGGGGGGGGGGGGGGGFFGFFGGGGGGGGGGGGGGGGGGCGGG9?FGGGGGGGGGGGGGGGFGGGCGEGFGGGGGGGGDD@DFCFGGF9FGGDFGGFAFGGGGGGDCGGGGGGGGFGFG
@M02526:338:000000000-J69W4:1:1108:20323:11012 2:N:0:ACATCGT+AACACCG
GCTGCGTCCCGTAGGGTATAGATCGGAAGAGCGTCGTGTAGGGAAAGAGTGTCGGTGTTGTGTAGATCTCGGGGGTCGCCGTATCATTAAATAAAAAAAACATACACTGTACACAATAACTTTTAATTCTTACTAAACTAGTTCCCGGCAGATCTGCTTAGGTTCTACTCCTCCCCGAGTGTCACCTTCATTTATACCTCCATCG
+
CCCCCGGGGGGFFFGGGGGGFFFGGGFGGFFGGFGGGGGGGGFFEGGGGFGGGGGGGGGGGCEA<<,,C@FC+@:F7F+=@4+,,5EFGGG,CEFA,+6+4:,7AD,D35,,A?F7,,88,7,C@:DC,@,,7>,83DF,,,=@7,:6;8+3,4B,+,3@,,7,7,,7,,,,,,*****1*2+2=,,,4,,,,,,,+5129*++*
@M02526:338:000000000-J69W4:1:1108:9358:11165 2:N:0:ACATCGT+AACACCG
ATTTAGGACTACAAGGGTATCTAATCCTGTTTGCTCCCCACGCTTTCGCACCTCAGCGTCAGTAATGGACCAGTAAGCCGCCTTCGCCACTGGTGTTCCTCCGAATATCTACGAATTTCACCTCTACACTCGGAATTCCACTTACCTCTTCCATACTCTAGGTACCCAGTATCAAAGGCAGTTCCGGAGTTGAGCTCCGGGATTT
+
CCCCCGGGGGGGGGGGGGGGGGGFGGGGGGGGGGGGGGGGGGGGGGGGGGGGGGGGGGGGGGGGGGGGGGGGGGGGGFGGGGGGGGGGGGGGGGGGGGGGGGGGGGFGGGGGGGGGGGGGGGGGGFGGGGGGGGGGGGGGGGGEGGGGGGGGGGGGGGGGGGGFGGGGCFDGGGGDFDDD6DGGGGG>EGGFCECFGGGGD>CFG
@M02526:338:000000000-J69W4:1:1108:3345:11396 2:N:0:ACATCGT+AACACCG
CGGCTGGACTACCGGGGTATCTAATCCTGTTTGCTACCCACGCTTTCGTGCCCCAGTGTCAATAATCGCATAGCTAGCTGCCTTCGCAATTGGTGTTCTATGTCATATCTAAGCATTTCACCGCTACATGACATATTCCGCTAACCTCTACGATATTCAAGATATATAGTATCAAAGGCAGTTCCCAAGTTAAGCTCGGGGATTT
+
CCCCCFGGGGGGGGGGGFGG<FEGGGGGFGGGGGGGGFGEGGGGGGGGGGGCFGGGGGCEECFGGGGGGGCEGGDFDFGGGGGGGGGGG7AFFFGFFFCF<E?FFGGGGGGGGFGGGGGGGGGCEEGGEGFFGGGGGGGGGDGCEGFFFGGGG6E8FFGGGGGEDGDGEBF9EFGGDGGGGGGGGGGGF=AFDFC@CCEGGGGCC
@M02526:338:000000000-J69W4:1:1108:17857:12344 2:N:0:ACATCGT+AACACCG
GCTGCGTCCCGTAGGGGTAGATCGGAAGAGCGTCGTGTAGGGAAAGAGTGTCGGTGTTGTGTAGATCTCGGGGGGCGCCGTATCATTAAAAAAAAAATACGACGATCTCATCGTTTGCCCTCTCCCCTTCTAATACTACACACCGCTCACTCACTCACCACACCTCATTTCTCATCCTATACAGTTCTATATCCCCTCTCTTTCC
+
CCCCCGG@FGGCFGGGGGGGGGGGGCBFFGGGGGG@FFFFFGFGGGGGGGFGGGGG@:FECCCF9FC,CCE:FG++F7FC**3,@,<;>CCGFG:*<+,71**4**=*,,27,<:*:,?,,4;***2***+32+203+<+;+2*/:*/*33@CC+3*02+******39C0+++3++++23*2*3++0++++++++*******02+
@M02526:338:000000000-J69W4:1:1108:22517:13652 2:N:0:ACATCGT+AACACCG
AGTGGGACTACCGGGGTATCTAATCCTGTTTGATCCCCACGCCTTCGTGCATGAGCGTCAGTTATGGTTTAGCAAGCTGCCTGCGCAATCGGGGTTCTTCGTGATATCTATGCATTTCACCGCTACACCACGAATTCCGCCTGCTTCATCCATACTCAAGGTTGCCAGTTTCGAAGGCACTTTTACGGTTGAGCCGCAAAATTTC
+
CCCCCGGGGGGGGGGGGGGGGGGGGGGGGGGGGGGGGGGGGGGGGGGGGGGGGGGGGGGGGGGGGGGGGGGGGGGGGGGGGGGGGGGGGGGGGGGGGGGGGGGGGGGGGGGGGGGGGGGGGGGGGGGGGGGGGGFGGGGGGGGGGGGGGGGGFGGGGGGGGGGGGGGGGGGFEGGGGGGGGGGGGGGGGGGGGGGGGGDGCFGGF
@M02526:338:000000000-J69W4:1:1108:21747:16810 2:N:0:ACATCGT+AACACCG
GGAGGACTACCGGGGTTTCTAATCCGGTTCGCTCCCCACGCTTTCGTGCCTTAGCGTCAGAAATGGCCCAGTAACCTGCCTACGCCATTGGTGTTCCTTCTTATATCTACGGATTTCACTCCTACACAAGAAATTCCAGTTACCTCTACCATTCTCGAGTTATACAGTTCGAACAATAGTCTGTAAGGTTGAGCCCCCAGATTTC
+
CCCCCGGFGCFGGGGGGGGGGCFEEFGGGEGGGGCGGGGEGGEFCFCFGGG9EFGGGGGDAE<EGGGFGGGGGGGGGGGGGDFFGGEGFEFEEGFGGFGGGGGFGFGGGGGGGBFGGGGGGGCFGGGGGFGGGGGGFGGEDGGFFGGGGGFFFGGCDCCFGGFEFDGGFGG8DFGFGG?@CGDECFGGGGGC7FFGGGEEGGGGG
@M02526:338:000000000-J69W4:1:1108:5423:18212 2:N:0:ACATCGT+AACACCG
TTTGGACTACCCGGGTTTCTAATCCTGTTCGCTCCCCACGCTTTCGTCCATCAGCGTCAGTTGTAACTTAGTGACCTGCCTTCGCAATTGGTGTTCTAAGTAATATCTATGCATTTCACCGCTACACTACTTATTCCAGCCACTTCAACTACACTCAAGACCTACAGTATCAATGGCAGTTTCATAGTTAAGCTATGAGATTTCA
+
CCCCCGGFAFGGGGGCFGGGAFGFFGDDFCEGE@FGG<F::,BF<CEFEGFFDFG@CCEGGGEGFGGF<CEGFGFGDFFGFGGCCCEG<EFFGGFFFFC9EFG<,,A;@EEEFCGGGGGGGG@@FGA<<AFFFAFFGGGGGEGDCDE,3EFGGCEEFDDFFFFGGDCFGGFFFCDCGC8EFGGGGGGGGED9EEGGGCFFGGGF,
@M02526:338:000000000-J69W4:1:1108:25866:18586 2:N:0:ACATCGT+AACACCG
AGGACTACACGGGTTTCTAATCCTGTTTGATCCCCACGCCTTCGTGCATGAGCGTCAGTTATGGTTTAGCAAGCTGCCTGCGCAATCGGGGTTCTTCGTGATATCTATGCATTTCACCGCTACACCACGAATTCCGCCTGCTTCATCCATACTCAAGGTTGCCAGTTTCGAAGGCACTTTTACGGTTGAGCCGCAAAATTTCGCC
+
CCCCCFFCFGGEGGGEFFGGGGGGGGGGGFGGGGGGGCEGGGGFGFFFDFCFFF:FGDGFAFFDGGFGDGGGGGGGGGGGGCECFFGGGGGG@GGGGDGGGCFCFGGGGGGDGGGGGGGGGGGGGC=FGGCGCFGEGGGGGGEGGFGGF=EGFGGGGCF,@,EFGGDGG6FCGGGGF6C><C:8E8CGCFG7CEGEGCFF8C7CC
@M02526:338:000000000-J69W4:1:1108:3415:19017 2:N:0:ACATCGT+AACACCG
GGGACTACCGGGGTATCTAATCCTGTTCGATCCCCACGCTTTCGTGCATCAGCGTCAATACCAGCTTAGTGAGCTGGCTTCGCAATCGGAGTTCTAAGACATATCTATGCATTTCACCGCTACTTGTCTTATTCCGCCCACTTCAAATGGATGCAAGCCCATCAGTATCAAAGGCACTGCGATGGGTGAGCCACCGTATTGCACC
+
CC@CC<6-C+@CEFE-CEC@;6,CFEF9BFFG:FFGGEGCB,C:EDGFFGGGGGG7CFGGDECE<EFC@6@EFF9D,@F<?:C?C,ED7C@C,C9B<?FGGAF5EFFG;,FECFG<EBF+@++9FCFC9@F9?,AE>@C=EGGFFAEEGCDF,@DGFG+8=DDFC;C,;EDEB8DDE8D9?DG:C,DFGGFD<8;C5E,,+2<9@
@M02526:338:000000000-J69W4:1:1108:20345:23878 2:N:0:ACATCGT+AACACCG
CATGGACTACACGGGTATCTAATCCTGTTTGCTCCCCACGCTTTCGCACCTCAGCGTCAATACCAGTCCAGTGAGCCGCCTTCGCCACTGGTGTTCTTCCGAATATCTACGAATTTCACCTCTACACTCGGAATTCCACTCACCTCTCCTGGATTCAAGCGATGAAGTCTTAAAGGCAATTCTGGAGTTGAGCTCCAGGCTTTCA
+
<CCCCGGGGGGCEGGEEDGGDGGGGGGGGGCFGGGFFCFGG@FFGGGGGGGFCEGGFGGGGGGGGFGGGGFGGGFGGGGGEFGF@FGG?A@FFFCGGGGGGGCFGFGGCFCC8ECFFGGG9E@AFGG<FDGGD7EFFGG9DFEDGGC8DFGFG8FGGG9DC=DC,36EFFCGFFEFGGG8DFFC7C8FFG7<4,5DF<,+**;:2
@M02526:338:000000000-J69W4:1:1109:7908:2346 2:N:0:ACATCGT+AACACCG
CGATGGACTACCGGGGTATCTAATCCTGTTTGCTCCCCACGCTTTCGTGCATGAGCGTCAGTGCAGGCCCAGGGGATTGCCTTCGCCATCGGTGTTCCTCCGCATATCTACGCATTTCACTGCTACACGCGGAATTCCATCCCCCTCTGCCGCACTCCAGCCTTGCAGTCACAAAGGCAGCTCCCAGGTTGAGCCCGTGGATTTT
+
<CCCCGFFGEGG7CGGGGGGFGGGGGGGGGGFGFGGGGGGGGGGGGEG@FFGE9ECGGGGGGF9@<DECFGEFE:+CFCFGFGGCEGDDEGGGGGGDFFGGFE@@CAFAGGGFECFGGFGDFDFAA<FEFGGEFDGGGGDFD88@@EGCCD87CEGCGFG?FGG8D9EBC9F;,>8BF>E*;EGFGGCFCB86?AFG*49:CEF+
@M02526:338:000000000-J69W4:1:1109:11215:5770 2:N:0:ACATCGT+AACACCG
GTGACGGACTACTAGGGTATCTAATCCTGTTTGCTCCCCACGCTTTCGTGCATGAGCGTCAGTGCAGGCCCAGGGGATTGCCTTCGCCATCGGTGTTCCTCCGCATATCTACGCATTTCACTGCTACACGCGGAATTCCATCCCCCTCTGCCGCACTCCAGCAATGCAGTCACAAATGCAGTTCCCAGGTTGAGCCCGGGGATTT
+
CCCCCGGGGGGGGGGGGGGGGGGFEGFDFGGGGGGGGGGGGGGGGGFDFGGGGGGGGGGEGGGGGGGGGGEGGGGGGDGGGGGCGDFGGC@FGGGGGGGFGGGGGDGDGGFFDGGGGGGGGGGGFCGGGGGFEGGGGGFGGGGGGGEEE=FGGGEGGGGGFGFFF9@EFGGFGGGGGE7FGGCFGGGGGGGGGDFGCEGGGDDF*
@M02526:338:000000000-J69W4:1:1109:19403:9090 2:N:0:ACATCGT+AACACCG
GCATTGGACTACCAGGGTTTCTAATCCTGTTTGATCCCCACGCTTTCGTGCCTCAGTGTCAATATTCGTGTAGCCAGCTGCCTTCGCAATTGGTGTTCTATGTCATATCTAAGCATTTCACCGCTACATGACATATTCCGCTAACCTCCACGGTATTCAAGACTGATAGTATCAATGGCAGTTTCCAAGTTAAGCTCGGAGATTT
+
CCCCCGGGGGGGGGGGGGGGGGGGGGGGGGGGGGGGGGGGGGGGGGGGGGGGGGGGGGGGGGGGGGGGGFGGCGGGGGGGGGGGGGGGGGGGGGGGGGGGGGGGGGGGGFGGGGGGGGGGGGGGGGGFGGGGGGGGGGGGGGEGGGGGGGGGGGGGGGGGGGGGGGGGGGGGGCFD9,ADGFGGGGGFGGGGGGGEGGGGGGGCF
@M02526:338:000000000-J69W4:1:1109:12545:9697 2:N:0:ACATCGT+AACACCG
GGTCGGACTAACCGGGGTTTCTAATCCTGTTTGATCCCCACGCCTTCGTGCATGAGCGTCAGTTATGGTTTAGCAAGCTGCCTGCGCAATCGGGGTTCTTCGTGATATCTATGCATTTCACCGCTACACCACGAATTCCGCCTGCTTCATCCATACTCAAGGTTGCCAGTTTCGAAGGCACTTTTACGGTTGAGCCGCAAAATTT
+
CCACCGGGGGGGGGGGGFGGGGGGGGGGGGGGGGGGGGGGGGGGGGGGGGGGGEGGGGGEGGGGGGGGGGGGGGGGGGGGGGGGGGGGGGGGGGEFFGGGGGFG<EGGGGGGGGGGGGGDGGGGGGGGGGGGGGGGGGGGDEGGGGGGFGGGGFGGGGGGGGGGGGGGGFGGGGGGGGFGGGGGGGFGGGGGGGGGGGGGGGGGG
@M02526:338:000000000-J69W4:1:1109:6264:13667 2:N:0:ACATCGT+AACACCG
GCTGCCTCCCGTAGGATCGAGATCGGAAGAGCGTCGTGTAGGGAAAGAGTGTCGGTGTTGTGTAGATCTCGGTGGGCGCCCTTCCACTTCAAAAAACATCGTGTTATCTTAGCATTTCAACCCCACACCACTACTTCCGCCTGCCTCATCCTCCCCTCCACTATCCCGTCTCCCCTTCCCTCTCACCGTTTTGTCTCATACTTTT
+
<@CCCCFFE,@FGGGGGGGGGGDEF@7@@8CE@FFE:@C@C@@<<<EFGE@EFCDGGGGGF@F,,96EE,,C,BF7CC+@+7,,:5,,,,,,C<<+4,,,4+?:<5,9,,E,C<5?F,,,9,8++8++@+A44,96,8+6B338=33,,3,,6,++,++36,,5,8,3@>@,6,@33,4,7,;15,4*6>,*,,>,5,,5=+,=+
@M02526:338:000000000-J69W4:1:1109:4185:15157 2:N:0:ACATCGT+AACACCG
ACGGACTACCCGGGTATCTAATCCTGTTCGATCCCCACGCTTTCGTGCATCAGCGTCAATACCAGCTTAGTGAGCTGCCTTCGCAATCGGAGTTCTACGACATATCTATGCATTTCACCGCTACTCGTCTTATTCCGCCCACTTCAATTGGATTCAAGCGCATCAGTATCAAAGGCACTGCGATGGTTGAGCCACCGTATTTCAC
+
CCC9C++;,,C@FGC@F<F96<@666C@C;<CF,EFEGCFE:FF:@FEFECEFCF@C@,<<CF,CC,C6:CFCFEAEGFGCE@F@:==76?:F<FFD,4?FG,FFEG,C?FCECGD,A?@:+4=4,+4@E+A?9F,,844>C?9EA,,@9DD9DE:D,=+@+C>8>3,EFG,@D,@8FFG?:@F:@DAE,D6@::FEF:7CFC+C
@M02526:338:000000000-J69W4:1:1109:29452:15219 2:N:0:ACATCGT+AACACCG
CGGGAGTACACGGGTATCTAATCCTGTTTGCTCCCCACGCTTTCGTGCATGAGCGTCAGTGCAGGCCCAGGGGATTGCCTTCGCCATCGGTGTTCCTCCGCATATCTACGCATTTCACTGCTACACGCGGAATTCCAGCCCCCTCTGCCGCACTCCAGCGATGCAGTCACAGATGCAGTTCCCAGGTTGAGCCCGGGGATTTCAC
+
@9C<,+86;,E;+@F:<CF@D6,C;,C,C@A<,,CF@C+@C@FAE6DEFF<<<ACGD@@CFFF9CC:CG@<FCF,CEF,??<<C?B,<=B6FFEDF9EGCFEFCF9EA;+=:=+F,@E<FE;9;?F+@:+4+3,=C;,>BEECC=E8E,@+89>C:,53;>D8*DB98@CCAF9>CA>:=FC6<2:>FE8DF6D:CC5C3**2;;
@M02526:338:000000000-J69W4:1:1109:29118:15516 2:N:0:ACATCGT+AACACCG
GCTGCGTCCCGTAGGTTTCATAGATCGGAAGAGCGTCGTGTAGGGAAAGAGTGTCGGTGTTGTGTAGATCTCGGTGGTCGCCGTATCATTAAAAAAAAAAAAACGCAAATTAATGCAAAGATACGATGATCCAACAGGAGTACAGAAAGTGAAGAAGAGAGTGAGAAAGGACGTTGAGGAGTACTCAACACTGCGTACTGTTGTA
+
CCCCCGGGEGFFGGGGFGGGGGGGGGFGCEGGGGG@FFGGFFFGGGGGGGGBFEFDGGGGDG<CC@9C,,69FF6BF@,4+7F+,,9,,<C?FCE+:>@:4++++++8+9,:,5,:,,,,,,,8++3+9,,,3,,+,3,+3,,,,,,,,,73,2,,,,,,*7,7,,,1,,,,***,*,,,/,,1,6,6,,*,,4/1*/*++10*+
@M02526:338:000000000-J69W4:1:1109:24037:15651 2:N:0:ACATCGT+AACACCG
GTTCGAGGACTACCGGGGTTTCTAATGTGACTGCTGCGTCCCGTAGGGGGTAGATCGGAAGAGCGTCGTGTAGGGAAAGAGTGTCGGTGTTGTGTAGATCTCGGTGGTTGCCGTTTTTATAAAAAAAAAAAAACTTCATCTACCTCTCCCCCACTTTAGTTCCTCAGTTTTTAATCAAGTTCTACCCTTCACCCATCCGCCTTAC
+
CCCCCFGGGCFFGDFGGGGFFGGFFEFGGGGGCF<CFGFF6@FGCFGDCFF@CG<FFG:FG,E@C::C6?:<EEGGEGF,AEF?AEC@C4+B=C=,,,,5C<=@+@:?+8<,8++4+4,,78,,C++C+>+8C*<=3E,,,,,5,52,,<*1**4,2>5,,,,,6?,1,>C*,,,,,6,5=,+11+*++?9++**2*/*******
@M02526:338:000000000-J69W4:1:1109:25274:16960 2:N:0:ACATCGT+AACACCG
GCTGCCTCCCGTAGGTAGATCGGAAGAGCGTCGTGTAGGGAAAGAGTGTCGGTGTTGTGTAGATCTCGGTGGGCGCCGGTTCATTAAAAAAAAAAAAAAGAAATCTGTCCTTGGCACCGCTACACATAAAACTCACCTATCCACTATGGCACACTCGCTACAACCATCTCGTGGCCATTCACGTTTAAAACCTAGTGCCATCAAC
+
CCCCCGGGGGGGGGGGGGGGGGGEFG8FGFFGGFFGGGGGGGGGGGDEFGGGEGGBFGGFFE,<CFGFF,BF+<++@>+++4,5CFCFGGGGGGDCC7+++,:,,,,,,,,,5,3C,=3@CCF9,,83,3,:,,,,,4,,,,,4,5,,3,5<6,,,**4**,6,>*6,>B,*,**2?,45,,,**2*++++3*3+3++22+*+*2
@M02526:338:000000000-J69W4:1:1109:5339:17215 2:N:0:ACATCGT+AACACCG
GCTGCGTCCCGTAGGTAACGAGATCGGAAGAGCGTCGTGTAGGGAAAGAGTGTCGGTGTTGTGTAGATCGCGGTGGGCGCCGTCTCATTAAAAAAAAAAAAAACTATCAGCATTTCCCTGCTACCTCAGGAATTCCCTTACCTTCTATTGCACTCACGACGTCCAGTTCCACATTCCATTGTCAGTTTATACCCTGTACTTTCAC
+
CCCCCGGGGFGFCGGGGGGGG:FEEFG;FFEFGGGGGFFFFGGGFGGEFG@F6CFCCEFGGGGCAE<C<,,@F@@C+?:+++++,45,,,<??<4+4=4486+6,,,,,9,,:@99,E9@,@,@@,,,,<,,,,,,,,7,6,3;@F<,3;,=@FC6==****6;:CCF,,@1,6,<,,,,,41,++3+22+++503<+57++1++
@M02526:338:000000000-J69W4:1:1109:25158:18435 2:N:0:ACATCGT+AACACCG
GGCGGGGACTACCGGGGTTTCTAATCCTGTTCGCTCCCCACGCTTTCGTCCATCAGCGTCAATAAACTGTTAGTAACCTGCCTTCGCAATTGGTATTCCATGTAATATCTAAGCATTTCACCGCTACACTACATATTCTAGTTACTTCACAATCATTCAAGCCCTACAGTATCAATGGCAGTTCGACAGTTGAGCTGCCGGATTT
+
CCCCCGCFGFEGCGGGGGGDFGGFGGCGGGGGGGGGGGGGGGGCFFGGGDGEAEFGGGGGGGGDEGFFGGGAFFGFGGFEGGGGGGGGDGFCFGGGGGGFGGGGGGGAEFGEAFGGGAFGFDGEGGGGGGGGGGA9;EFGCFGGGGGGFDGDCGCFA=,=DFGGCFGGGFGDGGGFG?EFGGGGGGD*BCFDGGG?CF87E?CGG
@M02526:338:000000000-J69W4:1:1109:4775:18790 2:N:0:ACATCGT+AACACCG
CTACGGACTACCCGGGTATCTAATCCTGTTTGCTCCCCACGCTTTCGCACCTCAGCGTCAGTAATGGTCCAGTGAGCCGCCTTCGCCACTGGTGTTCCTCCGAATATCTACGAATTTCACCTCTACACTCGGAATTCCACTCACCTCTACCATACTCTAGATACCCAGTATCAAAGGCAGTTCCGGGGTTGAGCCCCGGGATTTC
+
CCCCCGGGGGGGGGGGGGGGGGGGGGGGGGGGGGGGGGGGGGGGGGGGGGGGGGGGGGGGGGGGGGGGGGGGGGGGGGGGGGGGGGGGGGGGGGGGGGGGGGGGGCFGGGGGGGGGGGGGGGGGGGGGGGGGGGGGGGGGGGGGGGGGGGGGGGGGGGGGGGGGGGGGGGGGGGGGGGGGGGGGGEGGGGGGGGGGGGGGDGGGF
@M02526:338:000000000-J69W4:1:1109:9848:19066 2:N:0:ACATCGT+AACACCG
GCTGCGTCCCGTAGGTAGATCGGAAGAGCGTCGTGTAGGGAAAGAGTGTCGGTGTTGTGTAGATCCCGGGGGTCGCCTTATCATTAAAAAAAAAACCTAATATCTACGCATTTCACCGCTACACTAGGAATACCACTTTCCTCTGCGATACTCCAGCTTAACACTCTCCATACCCCCCCCGCGGTCAACCCCCAACTTTTCAGAC
+
CCCCCEF:FCGEBFGGGFGGGFECBBFGGGFGECCFFGGGECFGFFFACEGCBEC,CF7FFE,CF,6CF+CEC@EEC+:,,C,5,,55C,@+:+48C,F,<?7@DGC++++6,@,=F=F7+>:FCC,,>FF,@:FE7D,@AC,@,@*9**4,4,<4,,,,,6;,,6988?,,,62**3=*****2*1++2;****;*0<*+2+*6
@M02526:338:000000000-J69W4:1:1109:4221:20893 2:N:0:ACATCGT+AACACCG
TGGACTACTGGGGTTTCTTATCCTGTTTGCTCCCCACGCTTTCGCGCCTCAGCGTCAGATCCGGACCAGCAAGCCGCCTTCTTCACTGGTGTTCTTGCGAATATCTACGAATTTCACCTCCACACTCGCAGTTCCACTTGCCTCCTCCGGTCTCAAGACATCTAGTATCAAGGGCTGTTCCGCGGTTGATCCCCGGGATTTCACC
+
A@<-,,CFF,8<+7@;@@,@F<<FA<E<CACAEFG,FF@F,C<FE7F@FGG<E+86,@,,6C<@BB@CEFGAC@6@=CB=F<,C?E<,B5FCCF,F,A>+++A,5,CF@D<=4F,,,CEAF,:::,A++448<F9;EAC,;DFD,@=@=E=8CD,2,@?DE9,3,CF,,,8,33+,@@,3E**4*4>8E,>>,DE*=5*0,=4C:
@M02526:338:000000000-J69W4:1:1109:18770:21701 2:N:0:ACATCGT+AACACCG
ATAGGGACTACCAGGGTATCTAATCCTGTTTGCTCCCCATGCTTTCGTACCTCAGCGTCAGTATTTGGCCAGATGGCTGCCTTCGCCATCGGTATTCCTCCAGATCTCTACGCATTTCACCGCTACACCTGGAATTCTACCATCCTCTCCAATACTCTAGCCTAACAGTATCGTATGCAATTCCCAGGTTAAGCCCGGGGATTTC
+
CCCCCGGGGGGGGGGGGGGGGGGGGGGGGGGGGGGGGGGGGGGGGGGGGGGGGGG8FGGGGGGGGGGGGGGGGGGGGGGGGGGGGGGGGGGGGGGGGGCGFGGGGGGGGGGGGGGGGGGGGGGGGGGGGGGGGGGGGGGGGGGGGGFGGGGFGGGGGGGGGGGGGGGGGGFGGGFFFGGFCDEGGGGCGGGGGDCGCGEGGGGG9
@M02526:338:000000000-J69W4:1:1109:22713:21842 2:N:0:ACATCGT+AACACCG
ATGAGGACTACCCGGGTTTCTAATCCTGTTTGCTCCCCACGCTTTCGCACCTCAGCGTCAGTAATGGACCAGTAAGCCGCCTTCGCCACTGGTGTTCCTCCGAATATCTACGAATTTCACCTCTACACTCGGAATTCCACTTACCTCTTCCATACTCTAGGTACCCAGTATCAAAGGCAGTTCCGGAGTTGAGCTCCGGGATTTC
+
CCCC@FGGGGFGECGGGGGGGGFGFGGGFFGGGGGFGEGGEDGCGGGGGGEEFFGGGCGEGGGGGGGGCFGGGGGGGGGEGGEGGGGEGGGCFFFGGGDAFGGGGGGGGGGGCFGGFGGGGFGGGFGGGG7:+FCGFG9EGGGGGGFGGG8AFGGGGG99?GCGGGGFECA=EGGFGGFDGGFGGGGGEFC7DC;@E9*9CGG7=
@M02526:338:000000000-J69W4:1:1109:24569:22929 2:N:0:ACATCGT+AACACCG
GCTCTCGGACTACCAGGGTTTCTAATCCTGTTTGCTCCCCACGCTTTCGCACCTCAGCGTCAGTACCGGACCAGTGAGCCGCCTTCGCCACTGGTGTTCTTCCTAATATCTACGAATTCCACCTCTACACTAGGAGTTCCACTCACCTCTTCCGGACTCTAGCTTGCCAGTATCAAAGGCAGCTCCGGAGTTGAGCTCCGGGTTT
+
9B<-C98F@BC8FEDCG7;C,CFFCFGF,CEFGFGDFFFG,C@:FC<FEGGC7,EFFDCF@C@CFG9:F@FF,,CFD9FFFGC@:F7@@FFGE,F8FCFEFF9FFGGD9,,9?<FCEGGDGFGD8F<9FFFF9:AE>EDF,@=F,@D,@F,,61+@=8,@D;;DE,@83>36=9ECEG,86++5,D:8@BEDCACF7,,3;D**7
@M02526:338:000000000-J69W4:1:1110:18434:4338 2:N:0:ACATCGT+AACACCG
TTTGGACTACTGGGGTTTCTAATCCTGTTCGCTACCCACGCTTTCGTCCATCAGCGTCAATTAACTCATAGTAACCTGCCTTCGCAATTGGTATTCCATGTAATATCTGAGCATTTCACCGCTACACTACATATTCTAGCTACTTCCAAGTAATTCAAGTCTAACAGTATCAATGGCAATTTTTTAGTTAAGCTAAAAACTTTCA
+
CCCCCGGGGGGGGGGGGGGGGGGGGGGGGGGGGGGGGGGGGGGGGGGGGGGGGGGGGGGGGGGGGGGGGGGGGGGGGGGGGGGGGGGGGGGGFGFGGGGGGGGGGGGG,CEFGGGGGGGGGGGGGGGGGGGGGGGGGGGGGGGGGGGGGGGGGGGGGGGGGGGGGGGGGGGGGGGGGGFFGGFFGGGGGGGGGGGGGFGGGGGG7
@M02526:338:000000000-J69W4:1:1110:6131:4566 2:N:0:ACATCGT+AACACCG
CAGGGGGGACTACTGGGGTTTCTAATCCTGTTTGATCCCCACGCTTTCGTGCCTCAGTGTCAATATTCGTGTAGCCAGCTGCCTTCGCAATTGGTGTTCTATGTCATATCTAAGCATTTCACCGCTACATGACATATTCCGCTAACCTCCACGGTATTCAAGACTGATAGTATCAATGGCAGTTTCCAAGTTAAGCTCGGAGATT
+
CCC<CC@@++@EGGGGGGC:FGGAAFEFGGGGGGGGGGGGGGGGGECFGFCCGFG@FGGGGGGFGFFFGGGGGGGCBFGG<BFFEGGGGFFFCCDE>BFGCFFGGGGC3C@DGCFGGGGGGFGGGGGGGGGGGGGGAEFFFEG*:DFGFGGGG>FGCFGFFFGGGFGGEGGGGGGF9+;BCECGFGGGGGGDFGF@GFEEC5D4;
@M02526:338:000000000-J69W4:1:1110:19712:6200 2:N:0:ACATCGT+AACACCG
GCTGCCCCCCGTAGGGTTTCTAGATCGGAAGAGCGTCGTGTAGGGAAAGAGTGTCGGTGTTGTGTAGATCTCGGTGGTCGCCGCACCATTAAAAAAAAAAAAGATCGCCACGCATTCCACCGATACACATGGCATTCTACCCTCCTCCCCCGTCCTCTCCCTCCCCATTATCCACTCCAATTCCCAATTTATTCTCGTCATTTCC
+
CCCCCFGGGGGCFGGGGGGGGGGG@FFG;;FGGGE7FE@CAFDFGGGGGDEGB<EFG:@CB8F:FDC96F,,C7,B6?,+@,=+7+8?A5<?EE9:++4++8++C,+8+38++@C@,3CF=8+3+833,@:,,@9@39E,7,,6CFG,;CE*/***12,,,64*=8,*+25++?22+**2=9@C<4*+2+++++12*3***+1+2
@M02526:338:000000000-J69W4:1:1110:13981:6227 2:N:0:ACATCGT+AACACCG
TGGACTACAAGGGTATCTAATCCCATTCGCTCCCCTAGCTTTCGTCTCTCAGTGTCAGTGTCGGCCCAGCAGAGTGCTTTCGCCGTTGGTGTTCTTTCCGATCTCTACACACTTCACCGCTCCACCGGAAATTCCCTCTGCCCCTACCGTACTCCAGCTTGGTAGTTTCCACCGCCTGTCCAGGGTTGAGCCCTGGGATTTGACG
+
CCCCCGGGGGGGGGGGGGGGGGGGGGGGGGGGGGGGGGGGGGGGGGGGGGGGGGGGGGGGGGGGGGGGGGGGGGFGGGGGGGGGGGGGGGGGGGGGGGGGGGGFGGGG,CCFEFGGGGGGGGGGGGGGGGGGFGGGGGGGGFGGGGGGGGGGGGGGGGGGGGGGGGFGGGGGD>CEDGFGGGGGEGFDGGGGGGCEFGGGGGGF4
@M02526:338:000000000-J69W4:1:1110:9926:6332 2:N:0:ACATCGT+AACACCG
GCTGCGCCCCGTAGGGGTTCTAGATCGGAAGAGCGTCGTGTAGGGAAAGAGTGTCGGTGTTGTGTAGAACTCGGTGGGCGCCGTATCATTAAAAAAAAATAAAAGCATATTTATACCTATCATGGTATGGACATTCGCCCTACGCCTCTCTCCAGCTTGGTTCACATCTTTTGCTTCTCTTCAATATAAAGCCACACCATCCCTC
+
CCCCCGGEEGGFFFFGD@FEGG9FFCGGCEEGGGG@CFFFGFGGDGGGGFDGGGF@F@BFGGA@F,,,,96C=F6:>+,++8:++,,,C5B<,E,8CC7,,C,,,,4C?,,5A@,5ED,C,,73,C<,83<55,,,86>+CF,+@5,+,5@669,,265*@BFG7@ECF;EA9,,6,,=,,52,>2:,,2?94::7*:*?FCFFG
@M02526:338:000000000-J69W4:1:1110:27569:8821 2:N:0:ACATCGT+AACACCG
TTGGGACTACCGGGGTATCTAATCCTGTTTGCTCCCCACGCTTTCGCACCTCAGCGTCAGTAATGGACCAGTAAGCCGCCTTCGCCACTGGTGTTCCTCCGAATATCTGCGAATTTCACCTCTACACTCGGAATTCCACTTACCTCTTCCATACTCTAGGTACCCAGTATCAAAGGCAGTTCCGGAGTTGAGCTCCGGGATTTCA
+
CCCCCFGGFEGGGGGGGGGGGFGFFFGGGGGFGGGGGGGGGGCGGEGGGGGGGGGGGG>FGFFGFFGGFGGGFGFGGGGGEGGGGGGGGDCFFGGGFFGFFDGGGGGG,<FFGGBFFGGGFG9EGFD<EAFFGFGGGGGGFGGGGGFFGGGGGGGGGEFCFGGCGGCGGGDDDFFGGGGBAFGGGEEGF;FDGB7CCEGC?FFD+
@M02526:338:000000000-J69W4:1:1110:8021:10756 2:N:0:ACATCGT+AACACCG
TGCTTGGACTACAAGGGTTTCTAATCCTGTTTGCTCCCCACGCTTTCGCACCTCAGCGTCAGTAATGGACCAGTAAGCCGCCTTCGCCACTGGTGTTCCTGCGAATATCTACGAATTTCACCTCTACACTCGCAATTCCACTTACCTCTTCCATACTCAAGATACCCAGTATCAAAGGCAGTTCCGGGGTTGAGCCCCGGGATTT
+
CCCCCGGGGGGGGGGGGGGDGGGGGGGGGGGGGGGGGGGGGGGCEGGGGGGGEFGGGG:FGGGGGGGGGGGGGGGGFGGGGGGGGDGEEGFGFGGFF@FFEGGGGGGGFFFGGGFGGFEGGGBFFGGGGFGGGGGGGGGGGGGGGGGGGFGGFGGGGGGGGGF,EE8DFGGGGGGFFFFGCGGGGGGGDGGGG:FDFGGGGGGGF
@M02526:338:000000000-J69W4:1:1110:20395:11056 2:N:0:ACATCGT+AACACCG
TGGACTACAAGGGTATCTAATCCTGTTTGCTCCCCACGCTTTCGTGCATGAGCGTCAGTGCAGGCCCAGGGGATTGCCTTCGCCATCGGTGTTCCTCCGCATATCTACACATTTCACTGCTACACGCGGAATTCCATCCCCCTCTGCCGCACTCCAGCCTTGCAGTCACAAAGGCAGTTCCCAGGTTGAGCCCGGGGATTTCACC
+
CCCCCGGGGFGGGGGGGGGGGGGGGGGGGGGGGGGGGGGGGGGGGGGGGFGGGGGGGGGGGGGFGGGGGGGGGGGGGGGGGGGGGGGGGGGGGGGGGGGGGGDFGGGG,:C<EFGGGGFGGGGGGGGDGGGGGGGGGGGGGGGGGGGGGGGGGGGGGGGGGGGGGGGGGGGGFGFFEEFFGGGGFFFGGGGGGGGGGGGGGGGGG
@M02526:338:000000000-J69W4:1:1110:21029:11091 2:N:0:ACATCGT+AACACCG
GCTGGACTACCGGGGTTTCTAATCCTGTTCGATCCCCACGCTTTCGTGCATCAGCGTCAATTCCAGCTTAGTGAGCTGCCTTCGCAATCGGAGTTCTAAGACATATCTCTGCATTTCACCGCTACTTGTCTTATTCCGCCCACTTCAAATGGATTCAAGCCCATCAGTATCAAGGGCACTGCGATGGTTGAGCCACCGTATTTCA
+
CCCCCGGGGGGGGGGGGGGGGGGGGGGGGGGGFGEFGGGGGDEFGGGFGGGGGGGGGGGGGGGGGGGGGGGGGGGGGGGGGGGGGGGGGGGGGGFGGFFFFGGGGGGG,EFGGGGGGGGGGGGGGGGGGGGGGGGGGFGGGGGGFGGGEFGGGGGGGGGGGGGGGGGGGGGGGGGDGGGGGGGGGGGGGGGGGFGGGGFGGGGG+
@M02526:338:000000000-J69W4:1:1110:27589:11230 2:N:0:ACATCGT+AACACCG
AGCGACGGACTACCGGGGTATCTAATCCTGTTTGATCCCCACGCTTTCGAGCCTCAGTGTCAATGCTTGTGTAGCCAGCTGCCTTCGCAATTGGTGTTCTATGTCATATCTATGCATTTCACCGCTACATGACATATTCCGCTAACCTCCACAGTATTCAAGATCGATAGTATCAACGGCAGTTTCCAAGTTAAGCTCGGAGATT
+
CCC@CC@7FFGGGG@FGGEGGFFFGGFFGGGGG<EFFGGGGGCGGGGGGGGCE,ECECFGFFCFFCFGGCF@FFGFEEGFGGF<AFCFDCGGGCFDFBFF9?<FGDFC9C,CFFFBFG9EDF9?:+@CF?,5AFFCFGFEFEE+=DD,,6DFD,6@C;FG,=@BFG+@B>FCC=;=,+;E>+=9DCFE9@;,@BEGCCEG5*;CC
@M02526:338:000000000-J69W4:1:1110:10174:15445 2:N:0:ACATCGT+AACACCG
ACAGCGGACTACACGGGTTTCTAATCCTGTTTGATCCCCACGCTTTCGAGCCTCAGTGTCAATGCTTGTGTAGCCAGCTGCCTTCGCAATTGGTGTTCTATGTCATATCTATGCATTTCACCGCTACATGACATATTCCGCTAACCTCCACAGTATTCAAGATCGATAGTATCAACGGCAGTTTCCAAGTTAAGCTCGGAGATTT
+
CCCCCGGGGGGGGGGGGGGGGGGGGGGGGGGGGGGGGGGGGGGGGGGGGGGGGGGGGGGGGGGGGGGGGGGGGGGGGGGGGGGGGGGGGGGGGGGGGGGGGGGGGFGGFGGGGGGGGGGGGGGGGGGGGGGGGGGGGGGGGGG=FEGGGGGGGGFFGGGGGGGFFCFGGGGGGGGGGGDEGGGGGGGGGGGGGFGGGGGGGGGGG
@M02526:338:000000000-J69W4:1:1110:6652:16098 2:N:0:ACATCGT+AACACCG
GTGGACTACTCGGGTATCTAATCGGAAGAGCCTGCTGCGTCCCGTAGGGTTAGATCGGAAGAGCGTCGGGTAGGGAAAGAGTGCCGGGGTGGTGTTGATCCTGGTGGCAGCTGTATCCGCAAAAAAAAAAATACTGCTTTTCTCTCCTGCAGCCTAGATATCCAGCTTGGTATGCAGCCCCCCGCTTAAGCACGGCGATTTCACA
+
C@CBC8<E,-;BEF@BFCFF<<C,B@,7,C,,;CF@<E7F@@CFGEEFG<;<;<EFFGFC:E<,@8CF+::@CFC<B,BE=@A<<+>+@F+>C=F=,99,,5,:A8+<,++,,:,,5,+4+8>:D7F=+@8,3,,33,,E,3<F7,:E<A8,,,,,,,52,?2,5,4,,*,6>8,5?F4C55)1**3*++5+03**=:*A**0**
@M02526:338:000000000-J69W4:1:1110:14664:16642 2:N:0:ACATCGT+AACACCG
AGGGGACTACCGGGGTTTCTAATCCTGTTTGCTCCCCACGCTTTCGCACCTGAGCGTCAGTCTTTGTCCAGGGGGCCGCCTTCGCCACCGGTATTCCTCCAGATCTCTGCGCATTTCACCGCTACACCTGGAATTCTACCCCCCTCTACAAGACTCCAGCCTGCCAGTTTCAAATGCAGTTCCCAGGTTGAGCCCGGGGATTTCA
+
CCCCCGGGGGGGGGGGGGGGGGGGGGGGGGGGGGGGGGGGGGGGGGGGGGGGGGGGGGGGGGGGGGGGGGGGGGGGGGGGGGGGGGGGGGGGGGGGGGGGGFGGGGGG,EGGGGGGGGGGGGGGGGGGGGGGGGGGGGGGGGGGGGGGGGGGGGGGGGGGGGGGGGGFGFDGGGGGGGGGGGGGGGGGGGGGGGGGGGGGGGGF7
@M02526:338:000000000-J69W4:1:1110:12834:16767 2:N:0:ACATCGT+AACACCG
AAGGACTACTAGGGTATCTAATCCTGTTTGCTCCCCATGCTTTCGTACCTCAGCGTCAGTATTAGGCCAGATGGCTGCCTTCGCCATCGGTATTCCTCCAGATCTCTACGCATTTCACCGCTACACCTGGAATTCTACCATCCTCTCCCATACTCTAGCCAAACAGTATCGTATGCAATTCCCAAGTTAAGCTCGGGGATTTCAC
+
CCCCCGGGGGGGGGGGGGGGGGGGGGGGGGGGGGGGGGGGGGGGGGGGGGGGGGGGGGGGGGGGGGGGGGGGGGGGGGGGGGGGGGGGGGGGGGGGGGGGGGGGGGGGGGGGGGGGGGGGGGGGGGGGGGGGGGGGFGGGGGGGGGGGGGGGGGGGGFGGGGGGGGGGGGGGGGGGGGGGGGGGGGGGGGGGDGEGGGDGGGFGC
@M02526:338:000000000-J69W4:1:1110:24637:16970 2:N:0:ACATCGT+AACACCG
GCTGCGTCCCGTAGGTAAGATCGGAAGAGCGTCGTGTAGGGAAAGAGTGTCGGTGTTGTGTAGATCTCGGAGGTCGCCGTATCCACAAAAAAACAAACTAATATCTACACATTTCACGGCTACACTAGGAATTCCGATTGCCTCTCCGCTACTCAAGAAGAGTAGTTTCCAATGCCGTTCACGGGTTGCGCCCGTGGATTTCACA
+
CCCCCGFG@CFFFGGGGCEGGGGC@;@FFGGFGGFF<AEEGC@FFFFFGCECCEGCCFGC@,<,,CC<FF+@7,9@=EGE,4A,,,,,:<47=+4,,,,C5C,,,,,,,:,:,:AF?,6:4?EED9DA@F,A,;,,++66,>,,6,6++8@@9C=,,@D,D:FGCGF;,,,,,@,,5**3<ED*4B**,***4B***4>,9+3:+
@M02526:338:000000000-J69W4:1:1110:20615:17327 2:N:0:ACATCCT+AACACCG
GCTGCGTTCCTCATCGATGCGGATCTTATCCCTCCGCTTGTTCAAGAGATCGGCAGAGCGTCGTCTCTCTTACGTGTGTCACTTTCGTCTCGCTCGCTCTGTTCGCCTAATCACTCCAACTACACCGCTAGCGTTCCCCTATACTTCTCTCGCTTACACCCTCCTCCTACACACTTCACTCTGCTCATCCACCCCTTCCTATCCC
+
-A<CC7F@F-<<FAC,@C,8@+++8@,<;@CFFFGFE@6<,;C,,F,C@CF@:+@+:,,68:+@,,,,,,,,,:,,,,4,,5,,,,,96,,,,,,+8@4+,,:54+++4,9:C,,,A5,A,A,,94+++6+,++8@8,,,+6,3,,7,6,,+6+++,73,3+++,,,,4,,66+,,6,;,,,+4,3337,,,,*1*,5:,,5**;
@M02526:338:000000000-J69W4:1:1110:9686:19012 2:N:0:ACATCGT+AACACCG
GAGGGACTACTGGGGTATCTAATCCTGTTTGCTCCCCACGCTTTCGCACCTCAGCGTCAGTAATGGACCAGTAAGCCGCCTTCGCCACTGGTGTTCCTCCGAATATCTCCGAATTTCACCTCTACACTCGGAATTCCACTTACCTCTTCCATACTCCAGATACCCAGTATCAAAGGCAGTTCCGGGGTTGAGCCCCGGGATTTCA
+
CCCCCGGGGGGGGGGGGGGGGGGGGGGGGGGGGGGGGGGGGGGGGGGGGGDGGGGGGGGGGGGGGGGGGGGGGGGGGGGGGGGGGGGGGGGGGGGGGGGGGGGCFGGG,BFGGGGGGFGGGGGGGAGFGGGDGGGGGGGGGGGGGGGGGGGGCFGGGGGGDFGGGGGGGGD9EDFDFGCBFGGGGGGGGGGGGGGC7?EGGGGG+
@M02526:338:000000000-J69W4:1:1110:23092:19272 2:N:0:ACATCGT+AACACCG
CGGACTACCAGGGTTTCTAATCCCGTTCGCTCCCCTGGCCTTCGTGCCTCAGTGTCAGTAACTGTCCAGTGACCTGCCTACGCCTTTGGTATTCCTCTCGATATCTACACATTTCACTGCTACACCGAGAATTCTAGTCACCTCTCCAGTACTCTAGCATGGCAGTATCGGATGCAGTTCCGAGGTTGAGCCCCGGGCTTTCGCA
+
CCCCCGGGGGGGGGGGGGGGGGGGGGGGGGGGGGGGGGGGGGGGGGGGGGGGGGGGGGGGGGGGGGGGGGGGGGGGGGGDGGGGGGGGGGGGGGGGGGGGCFGGGGGG,:CFFGGGGGGGGGGGGGDGGDDFGGGGFGGGGGGGGGGGGGGGGGGGGGGGGGGGGGGGG>EEGGGGGGFGGGCEGGGGDFFGGGGGGGGCGGCD*
@M02526:338:000000000-J69W4:1:1110:16877:19753 2:N:0:ACATCGT+AACACCG
CCAAGCGGACTACAAGGGTTTCTAATCCTGTTTGCTCCCCACGCTTTCGCACCTCAGCGTCAGTAATGGACCAGTCAGCCGCCTTCGCCACTGGTGTTCCTGCGAATATCTACGAATTTCACCTCTACACTCGCAATTCCACTGACCTCTTCCATACTCAAGCCACCCAGTATCAAAGGCCGTTCCGAGGTTGAGCCCCGGGCTT
+
@C@BCGEEEGEDDFEEGEG<CFGDFFGGGGGGGGG9EE@FGEBF7FDFEDFGGFDFDEGCFFGGF<E,6CEFGG,E@FGGGGCF@EFGFCFGGGG<FGGGFCGEG7BF9BEFGG7?AD5@EFD99A,CAEA4A:CC@EFFGGG?AFEFGGDFGGF:=@E==,,@DDDED8EF9CCCFB?C,;9+D,:*@53@F6FGGCGG54/??
@M02526:338:000000000-J69W4:1:1110:16414:22222 2:N:0:ACATCGT+AACACCG
GCGTGGGGACTACCAGGGTATCTAATCCTGTTTGCTCCCCACGCTTTCGTGCATGAGCGTCAGTGCAGGCCCAGGGGATTGCCTTCGCCATCGGTGTTCCTCCGCATATCTACGCATTTCACTGCTACACGCGGAATTCCATCCCCCTCTGCCGCACTCCAGCCTTGCAGTCACAAAGGCAGTTCCCAGGTTGAGCCCGGGGATT
+
?CCCCGGGGGGGGGGGGGGGGGGGGGGGGGGGGGGGGGGGGGGGGGGGGGCGGGFGGGGGGGGGGGFEFGDCFGCEG@FFGGGGGGGGGGGGGGGGGGGCEGGEFGGGFGGGGFGGGGDGGGGGGGGGGGCCCFCEGFGGGDGGGG8EEDFGCEGGGGGGGGGGGGFGGGGGGFEF@FGCGCFEGGFFGGGGGGGFGF:CGGCDG
@M02526:338:000000000-J69W4:1:1110:10191:22290 2:N:0:ACATCGT+AACACCG
TAGATGGACTACAAGGGTTTCTAATCCTGTTTGCTCCCCACGCTTTCGTGCATGAGCGTCAGTGCAGGCCCAGGGGATTGCCTTCGCCATCGGTGTTCCTCCGCATATCTACGCATTTCACTGCTACACGCGGAATTCCATCCCCCTCTGCCGCACTCCAGCCTTGCAGTCACAAAGGCAGTTCCCAGGTTGAGCCCGGGGATTT
+
CCCCCGGGG@FGGDGGGEFE<EFFGGFG<FCGGGFGGGGGGG7BEFGEFFGGGGEGGGEG@FFFGGG@BFEEFGGEF@@EFGG9FGGGGEFGGGGFGGGC<ACGGGGGGFFFFEGGGCGGFGGGADBEFGG@FCCCEEFDFGGGGGGGGGGGDGC8=EC,8@FGFFECEGGGGFGE78;BCCDGGGGFGFG>FGFF>EEDE)9D8
@M02526:338:000000000-J69W4:1:1110:23484:24098 2:N:0:ACATCGT+AACACCG
TTCGGGGACTACAGGGGTATCTAATCCTGTTCGATCCCCACGCTTTCGTGCATCAGCGTCAATACCAGCTTAGTGAGCTGCCTTCGCAATCGGGGTTCTAAGACATATCTATGCATTCAACCGCTACTTGTCTTATTCCGCCCCCTTCAAATGAATTCAAGCCCGTCATTATCAAAGCCGCTGCGGTGGTTAAGCCACCGTATTT
+
B-A@CFDGC@<C,EGGEGGGFAFF<FGC6EFGEGFFGFGF@FCE:F,@,CFGC<,,,68,,8,9CE,CFC<,6,C,A<,4?,EA@:?F@CFFC7+FC,C9,EF,EEF<?,C,???FG,,9E?=E++>??A<FB;444E,,>>++=ED?C=A,@,,@=3D,,8DD+6++,37,3@E9E3++1@**;*5C*>*,,,2DE6DE::CF@
@M02526:338:000000000-J69W4:1:1111:23839:3110 2:N:0:ACATCGT+AACACCG
TAGACGGACTACTGGGGTTTCTAATCCTGTTTGCTCCCCACGCTTTCGCACCTCAGTGTCAGTATGAGCCCAGGTGGTCGCCTTCGCCACTGGTGTTCCTTCCTATATCTACGCATTTCACCGCTACACAGGAAATTCCACCACCCTCTGCCCTACTCTAGCTCGCCAGTTTTGGATGCAGTTCCCAGGTTGACCCCGGGGCTTT
+
CCCCBFDECFFGGGGGDFFFGGGEDFGGGGGGCCFGGGFFEE7F@CDGGGG7FEE8C@<CDFGGGECEFGGDEG@FGCFEGEFCFFG>FGGGCFFEFFGGC<8?,@B9EEGG?F:FGEAAFEEDGG7,,5?CFGDG;EFAFG8FGGGGGG92=DFG?FDFEFDE6E>B6DFDGGGGC?FFEGGFFGGG+@FG6,@8>5@ECC>C6
@M02526:338:000000000-J69W4:1:1111:16595:5951 2:N:0:ACATCGT+AACACCG
GCTGCGTCCCGTAGGGCAAGATCGGAAGAGCGTCGTGTAGGGAAAGAGTGTCGGTGTTGTGTAGATCTCGGTGGTCGCCTTGTCATCTAAAAAATACCCGACTTCTTACCACTTTCCCGCTTCCCCCTGGACTCCATTCTCCCCTTTCTACCTCTATCTTTCCCCTTTCCCCCTCACACTCCCCGTTTCCCCCCGGGTCTTTCCC
+
<CCCCGGGFGGG@FFEFCFDFGGCC@;:@EFGEF@@CFEC<:,C,C,;C9,BFFGCFDCF7FEF,6C,CCF6@:,,6>@:C,:C@<,9,,,,57,,,5,+4+++,@<,,,5,AF,5,E+44+@,AE:F++:,8,8,,,3;,@F+3,,@,,7,,+6,26,,,3,C,,,,3@D,B>+,8,4,@494*@D8:>,6*>8****=B+++8
@M02526:338:000000000-J69W4:1:1111:5522:6741 2:N:0:ACATCGT+AACACCG
ACGGACTACCGGGGTATCTAATCCTGTTTGCTCCCCACGCTTTCGTGCATGAGCGTCAGTGCAGGCCCAGGGGATTGCCTTCGCCATCGGTGTTCCTCCGCATATCTACGCATTTCACTGCTACACGCGGAATTCCATCCCCCTCTGCCGCACTCCAGCCTTGCAGTCACAAAGGCAGTTCCCAGGTTGAGCCCGGGGATTTCAC
+
CCCCCGGGGGGGGGGGGGGGGGFGGFGFGGGGGGGGGGGGGGGFGGGGGGFFFGGGGGEGGGGGGGGGGGGGGGCDEFGGGFFEGGCGGGGGGGGGGDGGGEFGGGFEG@FGGGGGGGG9F9EFFGDCCF>FDFGGFGGFGGG>EFE8E6E6;DCFCCGGF98C?BB?,E,3DD7C,7C;=FG7>BFE,?CFFFEG5?575;F+C
@M02526:338:000000000-J69W4:1:1111:15709:8108 2:N:0:ACATCGT+AACACCG
GCTGCGTCCCGTAGGATCCAAGATCGGAAGAGCGTCGTGTAGGGAAAGAGTGTCGGTGTTGTGTAGATCTCGGTGGCCGCCGTATCATTAAAAAAAAAAACCTCTATGTACTCCATTCACACACCCCAATTCAATTCCTCTTCTCTCATATTCCCTCACGCCACTATATATCGCATTCACTTCTTCTCTTTCTCCTCATGCTCTC
+
CCCCCGGGGGGFGGGGGGGGGGGGGGGGFGFGGGEFGEGGGFGCFFFGGGFFEFGDEGFFGGG@FCF9E<FFF,BC,9=FE@>78F,BEAAFFGEG:@:+?B,AE,,,4,,,,3,5,5,7,,+6+8+++,7,7,9,8,,7,6,3@E63,2,,3+5<C,,,,534,,,,,,,,*****,,>7+3=9,,27,,65,14;>1,+++10
@M02526:338:000000000-J69W4:1:1111:14119:8709 2:N:0:ACATCGT+AACACCG
GCTGCCCCCCGTAGGATTTCAAGATCGGAAGAGCGTCGTGTAGGGAAAGAGTGTCGGTGTTGTGTAGATCTCGGTGGTCGCCGTATCATTAAAAAAAAAAAAGTGGCTCGTTTCGGCTATACACCGATCCTTCCATCAAAGTATACATCCTGCCATACCACCCTTCACCCATTACTTCATCATAATTCGCATTCTAATTACCACT
+
CCCCCGGGGGGGGGGGGGGGGGGGGGGGEGGGGGGFGGGGGGGGGGGGGFGCFCFGGEGGGGGGDEF9,9@FGF,BF8,@+@=+,::C<,,CEECG7:C:+++:5,8,,+3++,3++:+@,,,3,8+3++3@,,@,7>,,,5>,,,,354,,,*,,,,,,,*16,22D,,*?,,262,,,524,4;,2*3***5++1+1+:;+9*
@M02526:338:000000000-J69W4:1:1111:26194:9060 2:N:0:ACATCGT+AACACCG
TGGGACTACCCGGGTTTCTAATCCTGTTTGCTCCCCACGCTTTCGTCCCTGAGCGTCAATCCAGACCTAGTGAGCTGCCTTCGCTATCGGTGTTCTACGACATATCTAAGCATTTCACCGCTACATGTCATATTCCGCCCACTTCGATCGAATTCAAGTCTTACAGTATCAATGGCAGTTCTACAGTTGAGCTGTAGGCTTTCAC
+
CCCCCGGGGGGGGGGGGGGGGGGGGGGGGGGGGGGGGGGGGGGGGGGGGGGFGGGGGG:FGGGGFGGGGGGGGGGGGGGGGGGGGGGGGGGGGGGGGGGGGGGGGGGGGGGGGGGGGGGDGGGGGGGGGGGGGGGGGGGGGGGGGGFGGGEGGGGGGGGGGGFGGGGGGGGGGGGGGGGGGGGGGGGGGFGGGGGDFFGGGDFGG
@M02526:338:000000000-J69W4:1:1111:5456:9429 2:N:0:ACATCGT+AACACCG
AAGGACTACCAGGGTTTCTAATCCTGTTTGCTCCCCACGCTTTCGTGCATGAGCGTCAGTGCAGGCCCAGGGGATTGCCTTCGCCATCGGTGTTCCTCCGCATATCTACGCATTTCACTGCTACACGCGGAATTCCATCCCCCTCTGCCGCACTCCAGCCTTGCAGTCACAAAGGCAGTTCCCAGGTTGAGCCCGGGGATTTCAC
+
CCCCCGGGFGGEEGEGGGGGGGGGGGGGGGGGFFFGEFFG7FFGGGFGGGF@DGEGGEGG<FFFFFGGGGGGGGGGGGFGGGGGGEGGGGGGGGGGGGGGGFGGGGGGDGF=FGGGGGCFEGGGFGEE7FGGGGGGGGGDFFEEGGGGGGG>?CDFGFCGFFEG6CFG9D;9DF7>DEFFCF>788DG>DFFFFC8:EEEGFC7:
@M02526:338:000000000-J69W4:1:1111:3852:11950 2:N:0:ACATCGT+AACACCG
CATGGGACTACAGGGGTTCTAATCGGAAGAGCCTGCTGCGCCCCGTAGGACAGATCGGAAGAGCGTCGTGTAGGGAAAGAGTGTCGGTGTTGTGTAGATCTCGGTGGTCGCCGTATCATTAAAAAAAAAAATACAGAATAATCTCTACGTCCAACATTATACACATACCACTCCCACTGTCGTCAAGACTCATCCTCTTACAGAC
+
CCCCCGGGGGGGGGGGGGGGGGGGGGF@@EFGGGGGGGGGGGGGGGGGGGGGGGGGGGFGGGGGGFFGFFFEGGGFFGFEFFF:EFEGGGGGGGGDC??5A<EE@=::?F+8=4@A=EA@,CACF>7>+B+,,88,38,,,3,,7,3<+43**+,*,,,7,,,,,6,,:D68,2,,24,5,*9/**26,,,,,,,,,,,,++*32
@M02526:338:000000000-J69W4:1:1111:9417:12542 2:N:0:ACATCGT+AACACCG
GGGACTACCCGGGTATCTAATCCTGTTTGCTCCCCACGCTTTCGTGCATGAGCGTCAGTGCAGGCCCAGGGGATTGCCTTCGCCATCGGTGTTCCTCCGCATATCTACGCATTTCACTGCTACACGCGGAATTCCATCCCCCTCTGCCGCACTCCAGCGATGCAGTCACAGATGCAGTTCCCAGGTTGAGCCCGGGGATTTCACA
+
<@CCCGGGGGDGGGGGGGGGGGGGGGGGGGGGGGGGGDGGEFGGEFFGGFFFFGGGGCFGGGGGDGDGGGGGGGGGGGCFGGGGGGGGGGGGGGGGGGGGG@EFGDGGGGDGGGGGGDGGGGGFGGGGGGGFGCFFDFFGGGCGGDFDGGDGCF,,6CECFEE9DGG9EB9DCFGG=FFGFGGGFGF>EGGFFGG7C:EFGGGG+
@M02526:338:000000000-J69W4:1:1111:10339:15431 2:N:0:ACATCGT+AACACCG
TGCGGGACTACCCGGGTATCTAATCCTGTTCGATCCCCACGCTTTCGTGCATCAGCGTCAATACCAGCTTAGTGAGCTGCCTTCGCAATCGGAGTTCTAATACATATCTATTCATTTCACCGCTACTTGTCTTATTCCGCCCACTTCAAATGGATTCAAGCCCATCAGTATCAAAGGCACTGCGATGGTTGAGCCACCGTATTTC
+
-ACC6:FFFC<C<6@CF7FCF<6CE6CEC@F:,6E7CF,+86CFGGC@@@CFD<FG@C,6BF966,:8EGGFF9,CFC=,A<,FFDE@E8F@7+BFFGG9,9?E?F?BFC9,C<F,FEFF,8>F7+E,A??FE4CFGD,CEGCGGEEGEFFAD?F,,@,7,DDEF8,@>F9;;>>;F8F@DC?ECFEGGF>EFC,B@:8,*;C=<
@M02526:338:000000000-J69W4:1:1111:15620:23062 2:N:0:ACATCGT+AACACCG
TGGAGAACTACGGGTTATAATCGGCAGTTTGTCGCCCAGGGTTTGAGGGCCGGGTTTCAGTATATGTTTAGGCAGCTGCCTTCGCAATTGGTGTTCTATGTCATATCTATGCATTTCACCGCTACATGACATATTCCGCTAACCTCAACAATCTTCAAGACTAATAGTATCAGCGGCAGTTTCCGGGGTAAGCCCGTAGATTTCC
+
-AC8,,66,-6BF+7C<E,;,6,,8+8,66C,6,,,6B,C:,;,,,6,,68++676B,9,CCAFGAG9,,C6,:@7<@4<BFG<7BE7,,9C,,B?E9F<?FCFEGA,=BA<9EFEC,CF@CCFG9A9EFF??@F,A,BCC>,66,,66,,2,6@,C,,,6=,=DEC=36,7,,6+@@EGF7C<3>>*<4@,<D*>1*;7DFGF9
@M02526:338:000000000-J69W4:1:1112:8631:4443 2:N:0:ACATCGT+AACACCG
GCTGCCTCCCGTAGGAAAGATCGGAAGAGCGTCGTGTAGGGAAAGAGTGTCGGTGTTGTGTAGATCTCGGTGGTCGCCGTGTCATTAAAAAAAAAAAACAGAAGCACAACGAACATTACTACTCTACCATCAAAGAAAGCCGCCACTCCCAGAACCAACATCTCCGCACTATGACGAAGATAGCCAACATAACATCTCGTCGATC
+
CCCCCFGGGGGGFGGGGGGGFFFGGGGGGGFCCFFGCFGGGFEEGGG@F<CCGFG:CFFG,<C<,<@FFF,BF69@76=@+,:5:BEGGFFG>E@F:++9,,:,,,4,6++A+8+,C,,73=;,,,9,,8,8CC,,,,,6,+543@,,,,54,1,,44*3,,,5,****14,,2,*14*/,+,4166***+++5+2++***))2*
@M02526:338:000000000-J69W4:1:1112:27191:6132 2:N:0:ACATCGT+AACACCG
GGGGGGGACTACTAGGGTATCTAATCCTGTTTGCTCCCCACGCTTTCGAGCATGAGCGTCAGTATTAGGCCAGGAGGCTGCCTTCGCCATTGGTATTCCTCCACATCTCTACGCATTTCACTGCTACACGTGGAATTCTACCTCCCTCTCCTATACTCTAGCCTTGCAGTTTCAAACGCAGTTCCCAGGTTGAGCCCGGGGCTTT
+
CCCCCGGGGGGGGGGGGGGGGGFGGGGGGFGGGGGGFCFGFGGFEEFGCFGGGCFFGGGGGGGGGGGGGGGGGGFEGGGFGGFFGGGGGGGGGGDCFGCFCFFFGGGGGFFDGGDF7CGGGGGCF:<FAGFEGC9<CFGGGGGGGGGGGGGFF7FGGGGGGGFGGFFFGCGFGGGFGDGED<:<CFGGGGGGFDFFGGGGGGGGG
@M02526:338:000000000-J69W4:1:1112:14688:9842 2:N:0:ACATCGT+AACACCG
AAGCGGACTACACGGGTTTCTAATCCTGTTTGCTCCCCACGCTTTCGTGCATGAGCGTCAGTGCAGGCCCAGGGGATTGCCTTCGCCATCGGTGTTCCTCCGCATATCTACGCATTTCACTGCTACACGCGGAATTCCATCCCCCTCTGCCGCACTCCAGCGATGCAGTCACAGATGCAGTTCCCAGGTTGAGCCCGGGGATTTC
+
CCCCCGGGGGGGGGGGGGEGGGGGGGGGGGGGGGGFGGGGGGGGGGEFGGGGGGGGGGGGEGGGGGGGGGGGGGGGGGGGGGFGGGGGGFGGGGGGGGGGGGGGGGGGGGGGGGGGGGGGGFGGGGGGGGGGGGGGGGGGGGGGGGGGGGGGGGGGGGGGGGGGGEAEFGGGGGGGGGGGGFGGGGGGFGGGGGGGGEGGDGGG:
@M02526:338:000000000-J69W4:1:1112:18553:10156 2:N:0:ACATCGT+AACACCG
GCTGCGTCCCGTAGGTATAGATCGGAAGAGCGTCGTGTAGGGAAAGAGTGTCGGTGTTGTGTAGATTCCGGGGGACGCCGTATCACTAAAAAAAATATAAGAAATCTCTATGCTTTTCCCCTATACACTACATTTTACATCTATCTCCTACACACTCCAGCCCTACATTACCCATGGCATCTCACTCTTTACTCTCCCGTATTTC
+
@BCCCFFF@@@6@FGE<E6CFDGGGG7:CEGG@B:+B,EAGE8E8@@F@E6C@@8BCFGGGF96,,,69CC+@F+:>+77+8,B@,,C,,?97+@<?<F?,,,4<,CE,:55?<DF?C,3D8+3,C,,,8@,,,,,,@EE,,,,7,,5,,,14,;8;@F,,**,,4,,5,,54,2,,,4,,5=,,,5,22,>,>>,:E5/*2*+:
@M02526:338:000000000-J69W4:1:1112:28705:12642 2:N:0:ACATCGT+AACACCG
GGGACTACTCGGGTTTCTAATCCTGTTCGCTCCCCACGCTTTCGCTCCTCAGCGTCAGTAACAGCCCAGAGACCTGCCTTCGCCATTGGTGTTCTTCCCGATATCTACACATTCCACCGTTACACCGGGAATTCCAGTCTCCCCTACTGCACTCAAGCCCGCCCGTATCCGGCGCAGACCCATCGTTAAGCGATGGGCTTTCACC
+
CCCCCGGGGGGGGGGGGGGGGGGGGGGGGGGGGGGGGGGGGGGGGGGGGGGGGGGGGGGGGGGGGGGGGGGGGGGGGGGGGGGGGGGGGGGGGGGGGGGGGGGGGGEGGGGFGGGGGGGGGGGGGGGGGGGFGGGGEGGGGGGGGGGGGGCGGGGDGGGGGGGGGG8DGGGGGDEG:CFGGGGGCCFGGGGGGGGGGGGGGGCF:
@M02526:338:000000000-J69W4:1:1112:13559:13224 2:N:0:ACATCGT+AACACCG
GCAGGACTACTGGGGTTTCTAATCCTGTTCGCTACCCACGCTTTCGTGCCTCAGCGTCAATATATGTTTAGCCAGCTGCCTTCGCAATCGGTGTTCTATAACATATCTATGCATTTCACCGCTACATGTTATATTCCGCCAACCTCAACATAATTCAAGACTAATAGTATCAAAGGCAGTTTCCGAGTTGAGCTCGGAGATTTCC
+
CCCCCGGGGGGEGGGGGGGGGGGGGGGGGGGGGGGGGGGGGGGGGGGGGGGGGGGGGGDGGGGFGGGGGGGGGGGGGFGGGGGFGGGGGGGGGGGGGFGFFFFGGGGGGGGGGGGGGGGGGGGGGGGGGGGGGGGGGGGGGGGGGGGGGGGGGGGGGGGFGD=EAEDGGGGGGGG88EEGGGGGE6CGGGGGGGGGGCEGGGGF+
@M02526:338:000000000-J69W4:1:1112:10242:14718 2:N:0:ACATCGT+AACACCG
GTTCTGGACTACAGGGGTTTCTAATCCTGTTTGCTCCCCACGCTTTCGTCCCTGAGCGTCAATCCAGACCTAGTGAGCTGCCTTCGCTATCGGTGTTCTATGACATATCTAAGCATTTCACCGCTACATGTCATATTCCGCCCACTTCGATCGAATTCAAGCCTTACAGTATCAATGGCAGTTCTACAGTTGAGCTGTAGGCTTT
+
CCCCCGGGGGDGGGGGGGGEGGGGGGGGGGGGGG<FGGGGGGGGEGGGGG7@FGGGGGGGGGGGGGGGGGGGGDGAFGGFGGGGGGG@EFGGGGGGGGGGGGCFGFGGGFGGGGGGCEGGGG@FFGGGGFFGFGFGGGGGGGGGGGCFGGGGGGC=FGG,EGGGGGGGGGDEDFGFGGGGGGGGGFGGGFFFGGGGGDFGFGGGG
@M02526:338:000000000-J69W4:1:1112:18919:16753 2:N:0:ACATCGT+AACACCG
TTGGACTACTCGGGTATCTAATCCTGTTTGCTCCCCACGCTTTCGTGCCTCAGTGTCAGTGTTGGCCCAGGATGCCGCCTTCGCCACGGATGTTCCTTCTGATCTCTACGCATTTCACTGCTACACCAGAAATTCCGCATCCCTCTACCACACTCTAGTGATCCAGTATCCACTGCAATTCCCAGGTTGAGCCCAGGGCTTTCAC
+
CCBCCFFC,;EFGDGDEGGDFEAFCFFFGGGFGCFGGGGGDFGGGGF@DFFGGGGGFFGGGGG8AF@FF,C7<EE<CEEBF@C:FFEGC@F@CFEGGGGCE<,C5F@E9CFGGEGFAFGGGG;9FFGGGEGGFGGEFE8C=DFCF?EAEFF81AFFFFFGFGFGGGGFG==EDGDEDF:EDF8DGDFFGCFGGGF,97;9CGFGC
@M02526:338:000000000-J69W4:1:1112:4924:17696 2:N:0:ACATCGT+AACACCG
GGCTGGGGACTACCCGGGTATCTAATCCTGTTCGCTACCCACGCTTTCGTGCCTCAGCGTCAATATATGTTTAGCCAGCTGCCTTCGCAATCGGTGTTCTATAACATATCTATGCATTTCACCGCTACATGTTATATTCCGCCAACCTCAACATAATTCAAGACTAATAGTATCAAAGGCAGTTTCCGAGTTGAGCTCGGAGATT
+
8CC-BED:,@@F<<<CEDGDFGGCDG,CFFGGGGGFFFF8<FFFEFFG7C8@DFEEFEGFCEGGGGGGFGGGGGGCFGFGDAGEFGGGGGDGGGGGGGGGGGGGGGGGGGFCFGGGGFCFECGEG@CGGFAFGFGGFGAFFE=CEFEGGGGGG?EFAFFG;D9D8>D>=CDGGF=C>EEGGGFFGDFGGGFGGGGGFGGDG>D5:
@M02526:338:000000000-J69W4:1:1112:7641:21301 2:N:0:ACATCGT+AACACCG
GCGGCGTCCCGTAGGAAGATCGGAAGAGCGTCGTGTAGGGAAAGAGTGATCGGTGTGGGGTAGATCTAGGGGGGAGCCGTAGCATTGAAAAAAAAAAAGGTAGAGAACGCTGAGAAGTGAACGGCTACAAATGGAATTAAACTGTACACGTAGGCAGTAAAGTTTCAGAGTTGCAAAGGAAGAGAAAAGGTTGAGCCGAGGGCTA
+
A-,ACF+++BC,C@C@CFF9CDGEGG<AC@@8C+6CEFGGFG@EFGFFA,,::BC,,8,@+BB9,,<,<<,@B7+6++@++8+:,,,<@DFF********,3,7,7,,***44=,,+,,,2+*4<*1+7,2,79<<+3++0++++++++**2*2+2*2+00+++3++++303:++++368***28E<*3;+000++*/*1*)***
@M02526:338:000000000-J69W4:1:1112:22651:23613 2:N:0:ACATCGT+AACACCG
TGCGAGGGACTACCGGGGTTTCTAATCCTGTTTGATCCCCACGCCTTCGTGCATGAGCGTCAGTTATGGTTTAGCAAGCTGCCTGCGCAATCGGGGTTCTTCGTGATATCTATGCATTTCACCGCTACACCACGAATTCCGCCTGCTTCATCCATACTCAAGGTTGCCAGTTTCGAAGGCACTTTTACGGTTGAGCCGCAAACTT
+
A-<CCCC+@@9FEEFCECFFC@CFCCC6FF@FE@@@FG@F<@+C<F7F@E7@7,<@<<FG@CCGFFDG@<EC<EFG9:BFCFCE?F:B@CG<F7=FGCF<FF+,+EFGCADCGC9?EE,=@=,6=+FFG<,BFGGB@@DF,CEG8@D,,,@=E?8AD8B8DF?EFGGFAFGGGGGCFCEC6?9<,,7,@CF?E:CFC>**47*0=
@M02526:338:000000000-J69W4:1:1112:7933:24646 2:N:0:ACATCGT+AACACCG
GCACTGGACTACTGGGGTATCTAATCCTGTTTGCTCCCCACGCTTTCGTGCCTCAGTGTCAGTTACAGTCCAGAAAGTCGCCTTCGCCACTGGTGTTCCTCCTAATATCTACGCATTTCACCGCTACACTAGGAATTCCACTTTCCTCTCCTGCACTCAAGTCTTGCAGTTCGCAAGGCTTACAATGGGTGAGCCATTGCCTTTC
+
CCCC<EDCEFGGFGGGGGGGGGGGGDGGGGGGGGGGGGDGGGGC@FGGGCB<BFGGGG,CCCFFEC<DDGGG8EGFFGFG+@F7EE,CE7FGGFFEE,A@FFGGGGGGGGGGGGGGDDF=FEGEEE@F8?=EFFF8E,CDFGFFDAFGG?FGGGGCFFFGFFGFFFGGGFEC8CEEGGFDEDFGCFAF,>CDGGGGGG9+,=+=5
@M02526:338:000000000-J69W4:1:1113:8421:9658 2:N:0:ACATCGT+AACACCG
GCATGGGACTACTCGGGTTTCTAATCCTGTTCGCTACCCACGCTTTCGTGCCTCAGCGTCAATATATGTTTAGCCAGCTGCCTTCGCAATCGGTGTTCTATAACATATCTATGCATTTCACCGCTACATGTTATATTCCGCCAACCTCAACATAATTCAAGACTAATAGTATCAAAGGCAGTTTCCGAGTTGAGCTCGGAGATTT
+
CCCCCGGGGGGGGGGGGGGGGGGGGGGGGGGGGGGGGGGGGGGGGGGGGGGGGGGGGGGGGGGGGGGGGGGGGGGGGGGGGGGGGGGGGGGGGGGGGGGGGGGGGGGGGGGGGFGGGGGGGGDGGGGGGGGGGGGGGGGGGGGGGGGGGGGGGGGGGGGGGGGGGGGGGGGGGGGGGGGGGGGGGGGEGGGGGGGGGGGGGGGGG
@M02526:338:000000000-J69W4:1:1113:6073:10469 2:N:0:ACATCGT+AACACCG
AAAGGACTACTCGGGTATCTAATCCTGTTTGCTCCCCATGCTTTCGTACCTCAGCGTCAGTATTAGGCCAGATGGCTGCCTTCGCCATCGGTATTCCTCCAGATCTCTACGCATTTCACCGCTACACCTGGAATTCTACCATCCTCTCCCATACTCTAGCCAAACAGTATCGTATGCAATTCCCAAGTTAAGCTCGGGGATTTCA
+
CCCCCGGGGGGGGGGFGGFGGGGGGGGGGGFGGGGGGGGGGGGGGGFGGGGFFGGGFGGGGFGGGGGGGGGFGGGGGGGGGGGGGGGGGGGGGGGGGGGGGGD9FFGGGGGGGEGGGGGGGGGGGGGEEFGGGGFGGGGGGGGGGGGGGFCAFGGGGGCEDGGGGGGGGFFGDGGGGGGGFCFFGFGGEEFFFGGGGGD?DGGG;
@M02526:338:000000000-J69W4:1:1113:19548:10739 2:N:0:ACATCGT+AACACCG
GTGCGGACTACCGGGGTATCTAATCCTGTTTGCTCCCCACGCTTTCGCACCTCAGCGTCAATACCAGTCCAGTGAGCCGCCTTCGCCACTGGTGTTCTTCCGAATATCTACGAATTTCACCTCTACACTCGGAATCCCACTCCCCTCTCCTGGATTCAAGCGATGCAGTCTTAAAGGCAATTCTGGAGTCGAGCTCCAGACTCTC
+
68B-,86@F9F<@7F>FE86C,,6C,CFEFDFFC,;DF?6+@FGCGDC@F+B<88C:C6@6E<C,,6,6C<FGFGFGGGD7@F9FECFGC<,9,:8@?FF9=?@F<E9,C,4+4,FABF5C:EEFGD<C,F7>+F,>D8D,33@E=E8?8EDFDG8,@3@D66@>E,EF?FE;CF;C:1DC8+3=B,:@,443=*,=7,,/72CC
@M02526:338:000000000-J69W4:1:1113:10009:11266 2:N:0:ACATCGT+AACACCG
TTATACGGACTACTCGGGTATCTAATCGGAAGAGCCTGCTGCCTCCCGTAGGTAAGATCGGAAGAGCGTCGTGTAGGGAAAGAGTGTCGGTGTTGTGTAGATCTCGGTGGTCGACGTATCATTAAAAAAAAAAAAAAAATACACATACCAAGATGAATGATACTCATCTAATCAACCATAGACAATAAACACCTATGAGACGCTA
+
CCCCCGGGGGGGGGGGGGGGGGGGGGGGGGGGGGGGGGGGGGGGGGGGGGGGGGGGGGGGGGGGGGGGGGGFEFGGGGFGGGGGFFEFGGEGGGGGGFF<@A<EEGGGDEC9F+C76:,AEFGFCFGGGC@FFF++++*,,333@,,3,,,,4*,,,,6>,5,>,,,,,,2,,26,,*,,41;,56<,?C9,/*02++++**)**
@M02526:338:000000000-J69W4:1:1113:12813:11818 2:N:0:ACATCGT+AACACCG
CAGGACTACCGGGGTATCTAATCCTGTTCGATCCCCACGCTTTCGTGCATCAGCGTCAATACCAGCTTAGTGAGCTGCCTTCGCAATCGGAGTTCTAAGACATATCTATGCATTTCACCGCTACTTGTCTTATTCCGCCCACTTCAAATGGATTCAAGCCCGTCAGTATCAAAGGCACTGCGATGGTTGAGCCACCGTATTTCAC
+
CCCCCGGGGGGGGGGGGGGGGGGGGGGGGGGGGGGGGGGGGGGGGGGGGGGGGGGGGGGGGGGGGGGGGGGGGGGGGGGGGGGGGGGGGGGGGGGGGGGGGGGGGGGGGGGGG<FFGGGGGGGGGGGGGGGGGGGGGGGGGGGGGGGGGGGFGGGGGGGGGGGGGGGGGGGGGGGGGGGGGGGGGGGGGGGGGGGGGGGGGGGGG
@M02526:338:000000000-J69W4:1:1113:25720:12718 2:N:0:ACATCGT+AACACCG
AGCGGACTACACGGGTATCTAATCCTGTTTGCTCCCCATGCTTTCGTACCTCAGCGTCAGTATTAGGCCAGATGGCTGCCTTCGCCATCGGTATTCCTCCAGATCTCTACGCATTTCACCGCTACACCTGGAATTCTACCATCCTCTCCCATACTCTAGCCAAACAGTATCGTATGCAATTCCCAAGTTAAGCCCGGGGATTTCA
+
CCCCCGGGGGGGGGGGGGGGGGGGGGGGGGGGGGGGGGGFGGGGGGGGGGDFGGGGFDFGEGGGGFCGGGGGGGGGGGGGGFGGGGGGGGGGGGGGGGGGGGCFGEFGFGGGG=:EEFGGGGGGGGGGGGGGGGFGGGGGGGGGGGGGGGGGFGGGFFGGG8FGGGGEGGGGGGGGGGGGGGGG8DGGFFGGFCFECCEEDGGG+
@M02526:338:000000000-J69W4:1:1113:15943:15444 2:N:0:ACATCGT+AACACCG
GCTGCCCCCCGTAGGTGACCGAGATCGGAAGAGCGTCGTGTAGGGAAAGAGTGTCGGTGTTGTGTAGATCTCGGTGGTCGCCGCATCATTAAAAAAAAAAAAGATAACTACACCTTTCACAACTACACCCCTAATCCCTCTCCCTTTGTGCGTACTCAAAGAACCCATTTCACCCATCAATGCATATTATTAGCTTCTACCATTC
+
CCCCCFGGGGFGGGGGGGGG@FFFGGGGCCFGGGFCFGFEFGGGGCFGGEEFGCCFGFGG7FGGECF<<F,<EC8BFF,+8BB+8+4,,B,,F9B:+8>C+++:<9,3,,,3,,B=,,39,,+,,@38@++3>,,8,,,,,7:,@3D,58A*4*;?FF,,,,,12**,42=,?,:*,,,,4+;F++++2B+199+++++++2;++
@M02526:338:000000000-J69W4:1:1113:4456:15644 2:N:0:ACATCGT+AACACCG
CGGGACTACTAGGGTTTCTAATCCTGTTTGCTCCCCACGCTTTCGCACCTCAGCGTCAATACTTGTCCAGTCAGTCGCCTCCGCCACTGGTGTTCTTCCGAATATCTACGAATTTCACCTCTACACTCGGAATTCCACTGACCTCTCCAAGATTCTAGTTACCTAGTTTCAAAGGCAGTTCCGGGGTTGAGCCCCGGGCTTTCAC
+
CCCCCGGGGGGGGGGGGGGGGGGGGGGGGGGGGGGGGGGGGGGGGGGGGGGGGGGGGGGGGGGFGGGGGGGGGGGGGGGGGGGGGGGGGGGGGGGGGGGGGDGGGGGGGGCGG<FGGGGGGGGGGGGGGGGGGGGGGGGGGGGGGGGGGGGGGGFGGGGGGGGGGGGGGGGGGGFGGGGGGGDEGGGGGGGGGFGGGGGGGGGGG
@M02526:338:000000000-J69W4:1:1113:11233:19399 2:N:0:ACATCGT+AACACCG
TTGAGGGACTACTGGGGTTTCTAATCCTGTTTGCTCCCCACGCTTTCGTGCCTCAGTGTCAGTGTTGGTCCAGGTAGCCGCCTTCGCCACGGATGTTCCTCCTGATCTCTACGCATTTCACTGCTACACCAGGAATTCCGCTACCCTCTACCACACTCTAGTGACCCAGTATCCACTGCAATTCCCAGGTTGAGCCCAGGGCTTT
+
CCCCCGGGGGGGGGGGGGGGGGGGGGGGGGGGGGGGGGGGGGGGGGGGGGGGGGGGGGGGGGGGGGGGGGGGGGGGGGGGGGGGGGGGGGGGGGGGGGGGGGGGGGGGGGGGGGGEGGGGGGGGGGGGGGGGGGGGGGGGGGGGGGGGGGGGGGGGGGGGGGGGGGGGGGGGGGGGGGGGGFGGGGGGGGGGGGGGGGGGGGGGG
@M02526:338:000000000-J69W4:1:1113:15442:19525 2:N:0:ACATCGT+AACACCG
TCTTGCGGACTACTAGGGTATCTAATCCTGTTCGATCCCCACGCTTTCGTGCATCAGCGTCAATAACGGCTTAGACAGCTGCCTTCGCAATCGGTGTTCTGAGACATATCTATACATTTCACCGCTACTTGTCTCATTCCGCCGTCTTCAACCGCATTCAAGCACTTCAGTATCAAAGGCACTGCGACAGTTGAGCTGCCGTATT
+
CCCCCGGGGGGGGGGGGGGGGGGGGGGGGGGGGGGGGGGGGGGGGGGGGGGGFFGGGGGGGGGGGGGGGGGGGGGGGGGGGGGGGGGGGGGGGGGGGGGGFGCGFGGGGGFGG,<CFGGGGGGGGGEGGGEGGFGGGGGGGGGGGGGGGGGGGGGGGGGGGCFGGGFGFGGGGGFACGFGGGGFGGGGGDFGCGDGGGGGGDGGG
@M02526:338:000000000-J69W4:1:1113:7319:23972 2:N:0:AGATCGT+AACACCG
GGCGCTGGACTACAAGGGATTCTAATCCTGTTTGATCCCCACGCTTTCGAACCTCAGTGTCAATATTTGTGTAGCCAGCTGCCTTCGCAATTGGTGTTCTATGTCATATCTAAACATTTCACCGCTACATGACATATTCCTCTAACCTCCACAATATTCAAGACTAATAGTATCAACGGCAATTGCCGGGTTAAGCGCGGAGATT
+
AC,-AFC@FC,,,;F<<,,;EF96,CE,@EFFE8,,F,F<,6+68,6ECF,@C<<@<6<<@CF<C6CEFFG<C<C6,:,F,9EE9FG@@:7D@@AAE,,5AFAFE5CE,F??C,CF9,5FCDE:E+:@<<9<,?FFGCGF,@F8,@DGG,@D8=DGCFGFGFGDC9FDGFCE9,4@@C+C8CF=,,6@+@C=D8DD+C+870;0=
@M02526:338:000000000-J69W4:1:1114:12804:7807 2:N:0:ACATCGT+AACACCG
AGGACTACAAGGGTTTTTAATCCTGTTCGCTACCCACGCTTCCGTCCATCAGCGTCAATCATTTGTTAGTAACCTGCCTCCGCAACTGGTATTCTATGTAATATCATCGCATCTCACCGCTACACTACATATTCTAGTTCCTTCACATATATTTCACCCCTACAGTACAATTGCCAATTTTCCGGTTAAGCTGAAAACTTTTACC
+
CCC8C@EGF9E8B668,=,,CE@FCEEAF7B7FEEEF+8@:6,,CFC@CFE,C+6C:,,6C9FFF66CFCFGCE,BFDF8F+@@4+,,,6<CFC,9,5A,,,:,5,,,4@,8+99C5A=F++@AAFFGFAFF;,94EE,,4>;EE94,@=A;=+7,,6,+++44>D=,,7,7,33@?FFF,+,86>=E=;D,3DFC,@D99++2+
@M02526:338:000000000-J69W4:1:1114:16414:8037 2:N:0:ACATCGT+AACACCG
AGGACTACAAGGGTATCTAATCCTGTTCGATCCCCACGCTTTCGTGCATCAGCGTCAATCGTGTTCTAGGAAGCTGCCTTCGCAATCGGGGTTCTGGGACATATCTATGCATTTCACCGCTACTTGTCCCGTTCCGCCTCCTTCGTACACATTCAAGCAATTCAGTATCAAAGGCACTGCATCGGTTGAGCCGATGTATTTCACC
+
CCCCCGGGGGGGGGFFFFDGDGGGGGGCFGGGGGGGGGGGGGGGGGGGGGGGGGGGGGGGGGGFGGGGGGGGCFFGGGGGGGGGGGGGGGGGGGGGGGFGGGGGGFGGGGGGGGGGGGGGGGGGGEFGFGGGGGGDGDCCGGFGGGGGGGG?FFDGF88DF9FGGGGGGGGGF8FGGGFGGCFEGGGGCCGGGGGGGGGGGGGGG
@M02526:338:000000000-J69W4:1:1114:3939:9930 2:N:0:ACATCGT+AACACCG
TAGATCGGACTACTCGGGTATCTAATCCTGTTTGCTACCCACGCTTTCGTGACTCAGCGTCAGTTACAGTCCAGTAAGCCGCCTTCGCCACTGGTGTTCCTCCTAATATCTACGCATTTCACCGCTACACTAGGAATTCCGCTTACCTCTCCTGCACTCAAGTAATACAGTTTCAAATGCTAACTATGGTTAAGCCTTAGCCTTT
+
CCCCCGGDGGGGGGFEEDGGEGGGGGGFEGGGGGFGGGGGGGGGGGGGGGGGGGGGGGGGGDGGGGGGGGGGGGGCFFEGGGGEGGGGGGGGFFGFFGGGAFGF9FFFECGGGCEEGDEFGGEFGCEGG8EFCFGFGGFDCECCE4@EGFFFFGGGGCGFGGFGGGDEFDD3>FGGGGGFGGGGGFGGGFFGFCFGGG?CFGGGG
@M02526:338:000000000-J69W4:1:1114:22920:12972 2:N:0:ACATCGT+AACACCG
GCTGCGCCCCGTAGGGGTGAGATCGGAAGAGCGTCGTGTAGGGAAAGAGTGTCGGTGTTGTGTAGATCTCGGTGGTCGCCGTATCACTAAAAAAAAAAAACTACACACATATAACTTCCACCATCCACATAGCAAACAAACATACTCCACATTACACTAGACAGCCCCTATCCTATACAGACACCCACATCAGCCACCGCACACA
+
CCCCCGGGGGGGGGGGGGGGGGGGGGGGGGGGGGGGFGGGGGGGGGGGGFGGGGGGGGGGFEFC,9,CCE=F8BF7A>4B++4:B,5<,,BCFGG7>+88+,,:,3,885,,7,33,:,3,,,,63,=,,3,,,,83,8,@,,,,7E,@8,,,+,,2,5,,5,,2*6***,52,,224,,,14,*4***?,:,+**2***)))*2
@M02526:338:000000000-J69W4:1:1114:8742:14515 2:N:0:ACATCGT+AACACCG
CGGACTACCAGGGTTTCTAATCCTGTTTGCTCCCCACGCTTTCGCACCTCAGTGTCAGTATGAGCCCAGGTGGTCGCCTTCGCCACTGGTGTTCCTTCCTATATCTACGCATTTCACCGCTACACAGGAAATTCCACCACCCTCTGCCCTACTCTAGCTCGCCAGTTTTGGATGCAGTTCCCAGGTTGAGCCCGGGGCTTTCACA
+
CCCCCGGGGGGGGEFEGGGGGGGGGGFFGGGGGGGGGGGGGGGGGEGGGGGGGGGGGGGGGGGGGGGGGGGCFGGGGGGGGGDFGGGGFEFFGDGGGGGGGG,5CAFGGGGGGGGGGGGGGGGGGGFEFGGGGGGGGCGGGGGGGGGFGGGGGGGFGGFGGGDGEADFFBEFG8FGCFGGGGAEGFFFGGGGFCE>EGGGC7FG7
@M02526:338:000000000-J69W4:1:1114:12246:16573 2:N:0:ACATCGT+AACACCG
AAGGGACTACTGGGGTATCTAATCCTGTTTGCTCCCCACGCTTTCGTGCATGAGCGTCAGTGCAGGCCCAGGGGATTGCCTTCGCCATCGGTGTTCCTCCGCATATCTACGCATTTCACTGCTACACGCGGAATTCCATCCCCCTCTGCCGCACTCCAGCGATGCAGTCACAGATGCAGTTCCCAGGTTGAGCCCGGGGATTTCA
+
CCCCCFGGGGGFGGGFGGGGGGGGGGGGGGGGGGGGGGGGGCFGGGGGGGGGGGGGGGGGGGGGGGGGGGGGGGGGFGGGGGGGGGGGGGGGGGGGGFGGGGGGGGFFGGGG@:FGGGGFGGGGGFGEGGGGG:CFFGFGGGGGEGGFFGG+=D>DGG8CCEGGGGDFFFGCFFGGFFCGGDGGGCG@FB,,:DFGGGG54<=D4
@M02526:338:000000000-J69W4:1:1114:13124:18056 2:N:0:ACATCGT+AACACCG
ACGGGACTACAGGGGTTTCTAATCCTGTTTGCTCCCCACGCTTTCGCACCTCAGCGTCAGTAATGGACCAGTAAGCCGCCTTCGCCACTGGTGTTCCTGCGAATATCTACGAATTTCACCTCTACACTCGCAATTCCACTTACCTCTTCCATACTCAAGATACCCAGTATCAAAGGCAGTTCCGGGGTTGAGCCCCGGGATTTCA
+
CCCCCGGGGGGGGGGGGGGGGGGGGGGGGGGGGGGGGGGGGGGGGGGGGGGGGGGGGGGGGGGGGGGGFGGGGGGFGGGGGGGGGGGGGGGGGGGGGGGGGGGGGFF;FGDGFFFGGGGGGGGGGGGFFGGGGGGGGGGGGGGGGGGGGDFFGFDFGGGGGGGGGG8EFGGGGGCFGGDFFGGGEECGGDCFGGGGGDDGGG?G+
@M02526:338:000000000-J69W4:1:1114:20290:19039 2:N:0:ACATCGT+AACACCG
CGTAGGACTACAGGGGTATCTAATCCTGTTTGCTCCCCACGCTTTCGTCCCTGAGCGTCAATCCAGACCTAGTGAGCTGCCTTCGCTATCGGTGTTCTATGACATATCTAAGCATTTCACCGCTACATGTCATATTCCGCCCACTTCGATCGAATTCAAGTCTTACAGTATCAATGGCAGTTCTACAGTTGAGCTGTAGGCTTTC
+
CCCCCGGGGGGFGGGGGGGGGGGGGGGGGGGGGGGGGGGGGGGGGGGGGGGGGGGGGCGGGGGGGGGGGGGGFGGFGFGGGGGGGGCGEGGGGGGGGGAEFGGGGFGGGGFGGGGGGGGGGGGGGGGFDFGGGGGFCFGG+B>EFGGG6DFGGG,@FGGGGGADD8FCFDFDG;;EDC,8@FED:B>BFGGGGGGCGGGGGGGG:
@M02526:338:000000000-J69W4:1:1114:22060:19226 2:N:0:ACATCGT+AACACCG
AAGGGACTACTAGGGTATCTAATCCTGTTTGCTCCCCATGCTTTCGTACCTCAGCGTCAGTATTAGGCCAGATGGCTGCCTTCGCCATCGGTATTCCTCCAGATCTCTACGCATTTCACCGCTACACCTGGAATTCTACCATCCTCTCCCATACTCTAGCCAAACAGTATCGTATGCAATTCCCAAGTTAAGCTCGGGGATTTCA
+
CCCCCGGGGGGGGGGGGGGGGGGGGGGGGGGGGGGGGGGGGGGGGGGGGGGGGGGGGGGGGGGGGGGGGGGGGGGGGGGGGGGGGGGGGGGGGGGGGGGGGGGGGGGGGGGGGGGGGGGGGGGGGGGGGGGGGGGGGGGGGGGGGGGGGGGGGGGGFGGGGGGGGGGGFGGGGGGGGGGGGGFFFGGGGGGGGGGGGGEGGGGGC
@M02526:338:000000000-J69W4:1:1114:22937:20400 2:N:0:ACATCGT+AACACCG
TGGACTACTCGGGTATCTAATCGGAAGAGCCTGCTGCCTCCCGTAGGGCACAGATCGGAAGAGAGTCGTGTAGGGAAAGAGTGTCGGTGTTGTGTAGATCTCGGTGGTCGCCGGAGCATTAAAAAAAAAAAAGAGAAATAAGAGAAAGAGAGGAAAGAAAAACGAGAAAAAGAGAAACATAGAAAAAGGAGCGAAGCAGAAGGAA
+
CCCCCGGGGGGGGFGFGGFGGGFDGGGGFGGGGGGGGGGGFGGGGGGGGGGGGGFGGGFGGGGGEACC<FEFGGGEFDFFFFGCEBF=FG,EEGCEAB99,5<A?FG79@4@F77++=,,EABEFEEG:C>:++,,,,,5,,,,5,,,,,1***,,4,,,,,*4**4*,,,**624,,,0,+,,,,66*,***/***+***2***
@M02526:338:000000000-J69W4:1:1114:17318:24196 2:N:0:ACATCGT+AACACCG
CCACGCGGACTACTGGGGTATCTAATCCTGTTCGATCCCCACGCTTTCGTGCATCAGCGTCAATACCAGCTTAGTGAGCTGCCTTCGCAATCGGAGTTCTAAGACATATCTATGCATTTCACCGCTACTTGTCTTATTCCGCCCACTTCAAATGGATTCAAGCCCATCAGTATCAAAGGCACTGCGATGGTTGAGCCACCGTATT
+
@CCC@GECGGDFFG@EGGGGGGGGGFGGGGGGGGGGFEGGGGGGGGGGGFFGDGGFGGGEGECFGFFDGGGGGCGFGGGGGGGGGGGGECGGF@EFFGGGGGGGGGGGCFGGGGGGGGGGGGGGGGGGGGGGGGGGF9CEFGGGGG89FGDGGG8===8DF9F8@DFGGDDCFGGGFCGGGGGCFEEFDEGGGF,8AFCGCCFGG
@M02526:338:000000000-J69W4:1:1115:16117:2057 2:N:0:ACATCGT+AACACCG
GGCTGGACTACTCGGGTATCTAATCCTGTTTGCTCCCCACGCTTTCGTGCCTCAGCGTCAGTATCGGGCCAGTGAGCCGCCTTCGCCACTGGTGTTCTTGCGAATATCTACGAATTTCACCTCTACACTCGCAGTTCCACTCACCTCTCCCGAACTCAAGATCCTCAGTATCAAAGGCAGTTCTGGCGTTGAGCTCCAGGATTTC
+
9CCCCGGGGGGGGGGGGCFGGGGGGGGGGGGGFGGGGGGGGGGGGGGGFGGGGGGGGGGGGGGDGGG:CFCGGGGEGEEGGGGGGGGGGGGGGGGGGGFFCFGGGGGGGGGG?EEGGGGGGFGGGGGGEGDCCCGFGGGGDDCFFFGFGF,@CEEGGGGGGD,@>EGGGGGGGGAEGGGGGGGG77,@EECDFG,,AFFF9CFFC
@M02526:338:000000000-J69W4:1:1115:8091:6309 2:N:0:ACATCGT+AACACCG
ACGGACTACAAGGGTATCTAATGTGACTGCTGCGTCCCGTAGGATGAGATCGGAAGAGCGTCGTGTAGGGAAAGAGTGTCGGTGTTGTGTAGATCTCGGTGGTCGCCGTATCCTTAAAAAAAAAAAACATACAATACCAATTTCCTCTTCCTAACTTCTCTTCTTCATATTCCTCTCCCTCTCCATTTTTCCTCCTATGCCTTTC
+
CCCCCGGGGGGGGGGGGGGGGGGGGAGGGGGGGGGGGGGGGGGFGGGFGAAFEGGGFGGGBFGFCFGFGEFGGFGFEFFGGGGEFCEFEFDCCF9FFAF,@F:?:CFG++9,,:A9E<D4:CCF=388,,,377,,,8@8,,=:,@=9,3,,,,52+,,75;5,,75,5,,5@,,33@,**0;4,,,,2?,,,5,,,5,0;8+02
@M02526:338:000000000-J69W4:1:1115:28477:7919 2:N:0:ACATCGT+AACACCG
CGTGGACTACAGGGGTATCTAATCCTGTTCGCTACCCACGCTTTCGTCCATCAGCGTCAATCATTTGTTAGTAACCTGCCTTCGCAATTGGTATTCCATGTAATATCTAAGCATTTCACCGCTACACTACATATTCTAGTTACTTCACAAATATTCAAGCCCTACAGTATCAATGGCAATTTTTCGGTTAAGCCGAAAACTTTCC
+
BC6@,FGGGFGGGC76@FCFGCGGGFCFFDEGGDCGFGG7B,@CFEA@FGGGFDG@BBFEGDFEEEFACFFGFA<FBFCG9FGGG>:BEFEG,6CFG9AAFFFAFFGCAE,AEGGFGGGGDGDGDGGGGGGGFECEFEGGF;EF8FA?FGDFFC;CGFDD8DFGF88FGFGDD>4D8==?D8EFECGCEE8EFDEGGE+AFCDG+
@M02526:338:000000000-J69W4:1:1115:26218:11954 2:N:0:ACATCGT+AACACCG
AGGCGGACTACCCGGGTTTCTAATCCTGTTCGCTCCCCATGCTTTCGCTCCTCAGCGTCAGTTACGGCCCAGAGATCTGCCTTCGCCATCGGTGTTCCTCCTGATATCTGCCCACTCCCCCGCTACACCAGGAATTCCAACCTCCCCTACCGCACTCTAGCCTGCCCGTACCCCCCGCACCCCCCAGGTTTAGCCCGAGGTTTTT
+
C9BCCGDGGADF8FCGFGGGDFGFEG<CCE<CC@E@FG<EFE,FFFCFCDF@FD<F@F@CEEGGG7,@@C,C=8<<F?,AFE<E<FG:FG@E:BCFGGFFF8E<EAE4,,,,9,@AEA,6@+@+>F<FG@FGCF=DAFAF,+@DGGGGFEFEE9>++7,3,D@,@FG58>>8F*>*=EC<)*4:C8BE><1++5C6/*=EC5CG5
@M02526:338:000000000-J69W4:1:1115:10349:14201 2:N:0:ACATCGT+AACACCG
AGTCGGACTACCCGGGTATCTAATCCTGTTTGCTCCCCACGCTTTCGTGCCTCAGTGTCAGTGTTGGCCCAGACAGTCGCCTTCGCCACGGATGTTCCTCCTGATCTCTACGCATTTCACTGCTACACCAGGAATTCCACTATCCTCTGCCACACTCTAGTCGCCCAGTTTCCATCGCAATTCCCAGGTTGAGCCCAGGGCTTTC
+
CCCCCGGGGGGGGGGGGGGGGGGGGGGGGGGGGGGGGGGGGGGGGGGGGGGGGGGFGGGGGGGGGGGGGGGGGGGGGGGGGGGGGGGGGGGGGGGGGGGGGGGGGGGGGGGGGGGGGGGGGGGGGGGGGGGGGGGGGGGGFFGGGGGGGGGGGGGGGGGGGGDGEGGGGGGGGFGGGGCGCFGGGGGGGGGGGGGGGGGGGGGGG
@M02526:338:000000000-J69W4:1:1115:22425:15690 2:N:0:ACATCGT+AACACCG
ACGGACTACTAGGGTTTCTAATCCTGTTTGATCCCCACGCTTTCGAGCCTCAGTGTCAATGCTTGTGTAGCCAGCTGCCCTCGCAATTGGTGTTCTATGTCATATCTATGCATTTCACCGCTACATGACATATTCCGCTAACCTCCACAGTATTCAAGATCGATAGTATCAACGGCAGTTTCCAAGTTAAGCTCGGAGATTTCAC
+
CCCCCGGGGGGGGGGGGGGGFEGGGGGGGGDGGGGGGGGGGDGGEFGDGFGGFCFEFE<FGFGGFGFGGGGGGGGGGGGG<AFGGECFGFGGGGGGGGGGGGGGGGDGGGGGGGGGGGGCGCGGGFFGGGGGGGGGGGGGEGGDGFGG?FGGAFFDFEFGGEEFCEGGGGGFGGGGGC=DFGGFEEGGFGDC9FGGGGDFFFDFC
@M02526:338:000000000-J69W4:1:1115:11003:15844 2:N:0:ACATCGT+AACACCG
AGTTGGACTACTCGGGTTTCTAATCCTGTTCGCTCCCCACGCTTTCGCTCCTCAGCGTCAGTAACAGCCCAGAGACCTGCCTTCGCCATTGGTGTTCTTCCCGATATCTACACATTCCACTGTTACACCGGGAATTCCAGTCTCCCCTACTGCACTCAAGCCCGCCCGTATCCGGCGCAGACCCATCGTTAAGCGATGGGCTTTC
+
CCCCCGGGGGGGGGGGGGGGGGGGGGGGGGGGGGGGGGGGGGGGGGGGGGGGGGGGGGGGGGGGGGGGGGGGGGGGGGGGGGGGGGGGGGGGGGGGGGGGGGGGGGGGGGGGGGGGGGGGGGGGGGGGGGGGGGGGGGGGGGGGGGGGGGGGGGGGGGGGGGGGGGGGGCGGGGGGGGGDDGGGGGGGGGGGGGGGGGGGDGGGF
@M02526:338:000000000-J69W4:1:1115:17627:23896 2:N:0:ACATCGT+AACACCG
TGGGACTACCGGGGTTTCTAATCCTGTTTGCTCCCCACGCTTTCGTGCATGAGCGTCAGTGCAGGCCCAGGGGATTGCCTTCGCCATCGGTGTTCCTCCGCATATCTACGCATTTCACTGCTACACGCGGAATTCCATCCCCCTCTGCCGCACTCCAGCGATGCAGTCACAGATGCAGTTCCCAGGTTGAGCCCGGGGATTTCAC
+
CCCCCGGGGGGGGGGGGGGGGGGGGGGGGGGGGGGGGGGGGGGGGGGGGGGGGGGGGGGGGGGGGGGGGGGGGGGGGGGGGGGGGGGGGGGGGGGGGGGGGGGGGGGGGGGDGGGGGGGGGGGGGGGGDGGGGGGGGGFGGGGGGGFGGCGGDCFCFGGDEFCEGGGGGGG9FFFGGF?>FGGGGGGGGGGGGGGG=7CEFFC7C
@M02526:338:000000000-J69W4:1:1116:8308:5822 2:N:0:ACATCGT+AACACCG
GCAAAAGGACTACTCGGGTATCTAATCCTGTTTGCTCCCCACGCTTTCGCACCTCAGCGTCAGTACCAGACCAGTGAGCCGCCTTCGCCACTGGTGTTCTTCCTAATATCTACGAATTCCACCTCTACACTAGGAGTTCCACTCACCTCTTCCGGACTCGAGATTGCCAGTATCAAAGTCAGTTCTGTAGTTGAGCTCCAGGATT
+
9@,-A<CGGEGFGGFBEFEEEEFECEDGFACFGGGDFGGGGGEGGGGGGGDE+CCCEFGGG@FGG9EEFFFCFDFC<AFGGEEGGFFE,FE<E8FFDFGGGG<FFDGGGFGGCGGG=F,=F9,A?AF;FFGGFF,@EGGGCFF,,6DFFG8@D8>DG+DF>88D=9,@9EFGC=F9,@36C9@=2@A3=EECF,,4,5<CCCF><
@M02526:338:000000000-J69W4:1:1116:12781:6702 2:N:0:ACATCGT+AACACCG
CTCTTGGACTACTGGGGTTTCTAATCCTGTTTGATCCCCACGCTTTCGTGCCTCAGTGTCAATATTCGTGTAGCCAGCTGCCTTCGCAATTGGTGTTCTATGTCATATCTAAGCATTTCACCGCTACATGACATATTCCGCTAACCTCCACGGTATTCAAGACTGATAGTATCAATGGCAGTTTCCAAGTTAAGCTCGGAGATTT
+
CCCCCGGGGGGGGGGGGGGGGGGGGGGGGGGGGGCGGGGGGGGGGGGGGGGGGGGGGGGGGFGGGGGGGGGGGGGGGGGGGGGGGGGGGGGGGGGGGGGGGGGGGGGGGGGGGGGGFGGGGGGGEGGGGGGGGGGGGGGGDEGGGGGGGGGGEGGGFGGGGGGGGFGGGGGDFGGGGGGGGGGGGGGGGGGFFGEDGEGGGGGGG
@M02526:338:000000000-J69W4:1:1116:26111:7979 2:N:0:GCATCGT+AACACCG
TGGGTTGGACTACCAGGGTATCTAATCCTGTTTGCTCCCCACGCTTTCGTGCATGAGCGTCAGTGCAGGCCCAGGGGATTGCCTTCGCCATCGGTGTTCCTCCGCATATCTACGCATTTCACTGCTACACGCGGAATTCCATCCCCCTCTGCCGCACTCCAGCCTTGCAGTCACAAAGGCAGTTCCCAGGTTGAGCCCGGGGATT
+
CCCCCGGGGFGGGEFGGGGGGGGGFFGGGFGGGGG<FGGGGGGDGEFGGF@FGFFGGGGEEEFEFGG9CFGGGGGDCFG<DFGGGGEGGGGGGGGGGEGG<FGCGGEGFGFGDEGGGCFGGGGCGAAFDGGGGEEGGDEGFGGGGEEGGGFGC8EGGEG,@8D6,@FFFCCGFFGEFF8;CC:=CC?FGFECFC6CF>CD/?9CC
@M02526:338:000000000-J69W4:1:1116:4657:8396 2:N:0:ACATCGT+AACACCG
CTGGACTACTCGGGTATCTAATCCTGTTTGCTCCCCATGCTTTCGTACCTCAGCGTCAGTATTTGGCCAGATGGCTGCCTTCGCCATCGGTATTCCTCCAGATCTCTACGCATTTCGCCGCTACACCTGGAATTCTACCATCCTCTCCAATACTCTAGCCTAACAGTATCGTATGCAATTCCCAGGTTAAGCCCGGGGATTTCAC
+
CCCCCGGGGGGGGGGGGGGGGGGGGGGGGGGGGGGGGGGGGGGGGGGGGGGGGGGGGGGGGGGGGGGGGGFGGGGGGGGGGGGGGGGGGGGFGGGGGGGGFGGGGGGGGGGGGGGGGGGGGGGGGGGGGGGGGFGGGGGGGGGGGGGGGGGGGGGFGGGGGGGGGFGGFGGFGGGGDGGGGGGFGDDFCFGGGGGGGGGGGGGGF
@M02526:338:000000000-J69W4:1:1116:6338:9507 2:N:0:ACATCGT+AACACCG
CGGGACTACTCGGGTATCTAATCCTGTTTGATCCCCACGCTTTCGTGCCTCAGTGTCAATATTCGTGTAGCCAGCTGCCTTCGCAATTGGTGTTCTATGTCATATCTAAGCATTTCACCGCTACATGACATATTCCGCTAACCTCCACGGTATTCAAGACTGATAGTATCAATGGCAGTTTCCAAGTTAAGCTCGGAGATTTCAC
+
CCCCCGGGGGGGGGGGGGGGGGGGGGGGGGGGGGGGGGGGGGGGGGGGGGGGGGGGGGGGGGGGGGFGGGGGGGGGGGGGGGGGGGGGGGGGGGGGGGGGGGGGGGGGGGGGGGGGGGGGGGGGGGDGGGGGGGGGGGGGGGGGGFGGGGGGGGGGGGGGGGEGGGFGGGGGGGGGDGDFFGGGGGGGFGGGGFEECGGGGGGGF
@M02526:338:000000000-J69W4:1:1116:25225:10046 2:N:0:ACATCGT+AACACCG
TGGACTACTCGGGTATCTAATCCTGTTTGCTCCCCACGCTTTCGTGCCTCAGTGTCAGTGTTGGTCCAGGTAGCCGCCTTCGCCACGGATGTTCCTCCTGATCTCTACGCATTTCACTGCTACACCAGGAATTCCGCTACCCTCTACCACACTCTAGTGACCCAGTATCCACTGCAATTCCCAGGTTGAGCCCAGGGCTTTCACC
+
CCCCCGGGGGGGGGGGGGGGGGGGGGGGGGGGGGGGGGGGGGGGGGGGGGGGGGGGGGGGGGGGGGGGGGGGGGGGGGGGGGGGGGGGFFGGGGGGGGGGGGGGGGGGGGGGGGGGGGCFGGGGGGCGGFGGFGGGGGGGGGGGGGGEFGGGGGGGGGDGGGGGGFGGGGFGGFGGGGGGGGGGGGGGGGGGGGGCEGGGGGGG*
@M02526:338:000000000-J69W4:1:1116:5193:10064 2:N:0:ACATCGT+AACACCG
TGGACTACTGGGGTATCTAATCCTGTTTGATCCCCACGCTTTCGTGCCTCAGTGTCAATATTCGTGTAGCCAGCTGCCTTCGCAATTGGTGTTCTATGTCATATCTAAGCATTTCACCGCTACATGACATATTCCGCTAACCTCCACGGTATTCAAGACTGATAGTATCAATGGCAGTTTCCAAGTTAAGCTCGGAGATTTCACC
+
CCCCCGGGGGGGGGGGGGGGGGGGGGGGGGGGGGGGGGGGGGGGGGGGGGGGEGGGGGGGGGGGGGGGGGGGGGGGGGGGGGGEGGGGGGGGGGGFGGGGGGGGGGGGGGGGGGGGGGGGGGGFGFCEGGGGGGGGGGGGGGGGGGGGGGGGGGGGGGGGGGGGGGGGGGGGGGGGGGGGGGGGGGGGGGGFFGGGGGGGGGGGG
@M02526:338:000000000-J69W4:1:1116:19675:11076 2:N:0:ACATCGT+AACACCG
CGGGACTACTGGGGTATCTAATCCTGTTTGCTCCCCACGCTTTCGTGCCTCAGTGTCAGTGTTGGTCCAGGTAGCCGCCTTCGCCACGGATGTTCCTCCTGATCTCTACGCATTTCACTGCTACACCAGGAATTCCGCTACCCTCTACCACACTCTAGTGACCCAGTATCCACTGCAATTCCCAGGTTGAGCCCAGGGCTTTCAC
+
CCCCCGGGGGGGGGGGGGGGGGGGGGGGGGGGGGGGGGGGGGGGGGGGGGGGGGGGGGGGGGGGGGGGGGGGGGGGGGGGGGGGGGGGGGGGGGGGGGGGGGGGGGGGGGGGGGGGGGGGGGGGGGGGGGGGGGGGGGGGGGGGGGFGGGGGGGGGGGGGGGGGGGGGGGGGGGGGGGGGGGGGGGGGGGGGGGGG6EGGGGGFF
@M02526:338:000000000-J69W4:1:1116:24000:11115 2:N:0:ACATCGT+AACACCG
AGCGTAGGACTACAGGGGTATCTAATCCTGTTTGATCCCCACGCTATCGCGCCTGAGCGTCAGATACGAGCCAGTGAGCCGCCTTCGCCACTGGTGTTCTTCCCAATATCTACGAATTTCACCTCTACACTGGGAATTCCACTCACCTCTCTCGTCCTCAAACTAAACAGTTTCAATGGCAGTTCCGGAGTTGAGCTCCGGGCTT
+
CCCCCGGGGGGGGGGGGGGGGGGGFFGGGGGGGGFAFGCGGGGGGDGGGGGGGEGGGGGGGGGFFGGGGGGGGGGGGGGGGGGGGGGGGGGGFGFDGGGGGGFGG8FFGGGFGGGGGGGGFGGFGCGGFGGGFG@@FFGGGGGGFGGGGFGGGGGGGGGGFFGGG8=FF8DEFGGFGA,;?@FFDGGG6CEDC;BFAFGDD9DDF
@M02526:338:000000000-J69W4:1:1116:15226:11278 2:N:0:ACATCGT+AACACCG
TGGACTACTGGGGTTTCTAATCCTGTTCGCTCCCCACGCTTTCGTCCATCAGCGTCAGTTAAAACATAGTGACCTGCCTTCGCAATTGGTGTTCTCAGTAATATCTATGCATTTCACCGCTACACTACTTATTCCAGCCACTTCTACTTTACTCAAGACCTGCAGTATCAATGGCAGTTTCACAGTTAAGCTGTGAGATTTCACC
+
CCCCCGGGGGGGGGGGGGGGGGGGGGGGGGGGGGGFGGGGGGGGGGGGGGGGGGGGGGGGGGGGGGGGGGGGGGGGGGGGGGGGGGGGGGGGGGG,CFFGDGGGGGGGGGGGGGGGGGGGGGGGGGGGGGGGGGGGGGGGGGGGGGGGGF;DGGGGGGGFGGGGGGGGGGGGGGGGGGGGGGGGGGGGGGGFGGDGFFGGGFGGG
@M02526:338:000000000-J69W4:1:1116:22104:12828 2:N:0:ACATCGT+AACACCG
AGGACTACCGGGGTATCTAATGTGACTGCTGCCTCCCGTAGGTAGATCGGAAGAGCGTCGTGTAGGGAAAGAGTGTCGGTGTTGTGTAGATCTCGGTGGTCGCCGGATCATTAAAAAAAAAAAAATATAAACTAACGAGTGAGACAGCATTGTACACAACAAAAAGAAGCAGGCTAGCGCGACAAATATCACATATCACGAACTA
+
CCCCCGGGGGGGGGGGGGGGGGGGGGGGGGGGGGGGGGGGGGGGGGGGGGGGGGGGGFEGCGEGFGGGGEFEF6E<CFGFGGCG,B?<,,CC9EAF=FE@<CEGG:74@FF<FFFFGGGGGDB+3,,,,,,,,,838++++3:,3,,,,,,,,,7+2,*1,,64114,,,5,*1,,/,*))/*22*+5+++++++++11**/)**
@M02526:338:000000000-J69W4:1:1116:23363:13639 2:N:0:ACATCGT+AACACCG
TTGGACTACACGGGTTTCTAATCCTGTACGCTCCCCACGCTTTCGTCCATCAGCGTCAGTTAAAACATAGTGACCTGCCTTCGCAATTGGTGTTCTAAGTAATATCTATGCATTTCACCGCTACACTACTTATTCCAGCCACTTCTACTTTACTCAAGACCTGCAGTATCAATGGCAGTTTCACAGTTAAGCTGTGAGATTTCAC
+
CCCCCGGGGGGGGGFGGGGGGGGGGGG9FGGGGGGGGGGGGGGGGGGGGGGGGGGGGGGGGGGGGGGGGGGGGGGGGGGGGGGGEEGGGGGGGGGGGCGGFGGGGGGGGGGGGGGGGGGGGGGFGGGFGAEGGGGGGGGGGGGGGGGGGGGGGGG9EFGGGGGGGGGGGGGGGD?DFCGGGG8FFFGGGGCFGGECDGCFFF?FD
@M02526:338:000000000-J69W4:1:1116:17494:13803 2:N:0:ACATCGT+AACACCG
CATGGGACTACTCGGGTATCTAATCCTGTTCGATCCCCACGCTTTCGTGCATCAGCGTCAATCGTGTTCTAGGAAGCTGCCTTCGCAATCGGGGTTCTGGGACATATCTATGCATTTCACCGCTACTTGTCCCGTTCCGCCTCCTTCGTACACATTCAAGCAATTCAGTATCAAAGGCACTGCATCGGTTGAGCCGATGTATTTC
+
CCCCCGGFGGGGGGGGGGGGGGGGGGGGGGGGGGGGGGGGGGGGGGGGGGGGGGGGGEGGGGGFGFGFGGGFGGGCFGGGFGDGFGGGGGGGGGGGGGGGGFGGFGGGEFG<<@FGCFFGGEGGGGFGFFGGGGEGGGGGGGGGGGGGDFGGGGGC@FEGGFFG9DFFGCDGFF9FEGGFGFGDGGGGGGCDGEGG@EGF7CCD+
@M02526:338:000000000-J69W4:1:1116:15480:14423 2:N:0:ACATCGT+AACACCG
GTATGGGACTACCGGGGTTTCTAATCCTGTTTGCTCCCCACGCTTTCGTGCATGAGCGTCAGTGCAGGCCCAGGGGATTGCCTTCGCCATCGGTGTTCCTCCGCATATCTACGCATTTCACTGCTACACGCGGAATTCCATCCCCCTCTGCCGCACTCCAGCCTTGCAGTCACAAAGGCAGTTCCTAGGTTGAGCCCGGGGATTT
+
CCCCCGGGGGGGGGGGGGGGGGGGGGGGGGGGGGGGGGGGGGGGGGGGGGGGGGGGGGGGGGGGGGGGGGGGGGGGDGGGGGGGGGGGGGGGGGGGGGGGGGGGGGGGGGGGGGGGGGGGGGGGGGGGGGGGGGGGGGGGGGGGGGGGGGGGGGGGGGGGGGGGFFGGFFGCFGGGGGGGGGGGGGGGGGGGGGFGGGGGGGGGD
@M02526:338:000000000-J69W4:1:1116:12129:14462 2:N:0:ACATCGT+AACACCG
AGCGTGGACTACTGGGGTTTCTAATCCTGTTTGATCCCCACGCTTTCGAGCCTCAGTGTCAATGCTTGTGTAGCCAGCTGCCTTCGCAATTGGTGTTCTATGTCATATCTATGCATTTCACCGCTACATGACATATTCCGCTAACCTCCACAGTATTCAAGATCGATAGTATCAACGGCAGTTTCCAAGTTAAGCTCGGAGATTT
+
CCCCCGGGGGFGGGGGGGGGGGGGGGGGGGGGGGGGGGGGGGGGGGGGGGGGGGGGGGGGGGGGGGGGGFGCFGGGGGGGGGGGGGGGGGGFGGGGGGGGGGGGGGGGGGFGGGGGGGGGGGGGGGGGGGGGGGGGGGGFGGDGGGGGGGGGGGGGFGG8DFGGGGGGGGGFGFGGGGGGGFGGG9D9ECBFF9@,5CEDDGFCF
@M02526:338:000000000-J69W4:1:1116:24974:15020 2:N:0:ACATCGT+AACACCG
AGGACTACACGGGTTTCTAATCCTGTTTGCTCCCCACGCTTTCGCACCTCAGCGTCAGTAATGGACCAGTAAGCCGCCTTCGCCACTGGTGTTCCTCCGAATATCTACGAATTTCACCTCTACACTCGGAATTCCACTTACCTCTTCCATACTCTAGGTACCCAGTATCAAAGGCAGTTCCGGAGTTGAGCTCCGGGATTTCACC
+
CCCCCGGGGGGGGGGGGGGGGGGGGGGGGGGGGGGGGGGGGGGGGGGGGGGGGGGGGGGGGGGGGGGGGGGGGGGGGGGGGGGGGGGGGGGGGGGGGGGGGGFFGGGGGFGGGGGGGGGGGGGGGDGGGGGGGGGGGGGGGGGGGGGGGGGGGGGGGGGGGGGGFGGGGFGGGGGGGGGGGGEGGGGGGGGGGGGGGCEGGGGGG
@M02526:338:000000000-J69W4:1:1116:18222:15714 2:N:0:ACAGCGT+AAGACCG
GAGGACTACTCGGGTTTCTAATCCTGTTTGCTCCCCACACTTTCGAACCTCAGCGTCAGTTAGGGCCCAGTAAGCCGCCTTCGCCACTGGTGTTCCTCCGAATATCTACGAATTTCACCGCTACACTCGGAATTCCACTCACCTCTCTCGCACTCAAGACCGACAGTTTTGGAGGCAGTTCCGGGGTTAAGCCCTGACCTTTCAC
+
--ABCGGGGG<FGGG;FGGGGGGGGGGGGGGGGGGGGG,FEGGGC,,CFDGGGGGGGEGG,6,,,,BFFGG,CFGGGGGGGGGGGGGGGGGGGGGGFGGGGGGGGGGGGG+AFGGGCFG+CEEGFGGGGGGGGGGG,EFDGGGGGG@9,++1@EGFGCG,D+@6CEFGGGF+>,@EEGG>EG**@EGGDDFGG*4A,40=CCFFG
@M02526:338:000000000-J69W4:1:1116:4535:16979 2:N:0:ACATCGT+AACACCG
TGGACTACTGGGGTATCTAATCCTGTTTGCTACCCACGCTTTCGCGCCTCAGCGTCAGTGTCAGTCCAGAAGGCCGCCTTCGCCACTGGTATTCCTCCCGATCTCTACGCATTTCACCGCTACACCGGGAATTCTACCTTCCTCTCCTGCACTCAAGCCTGCCAGTTCCAAATGCGGTTCCCAGGTTAAGCCCGGGGCTTTCACA
+
CCCCCGGGGFGGGGGGGGGGGGGGGGGGGGGGGGGGGGGGGGGGGGGGGGGGGGGGGGGGGGGGGGGGGGGGGGGGGGGGGGGGGGGGGGGGGGGGGGGDGGGGGGGGGGGGGGGGGGGGGGGGGGGGGCEGGGGGGGGGGGGGGGGGGGFGGGGGGGGGFGGGGGGGGGGFGFGGGGGGGGGDGGGFFFGGGGGGGGGGGGGG+
@M02526:338:000000000-J69W4:1:1116:5321:17203 2:N:0:ACATCGT+AACACCG
ATGGACTACACGGGTTTCTAATGTGACTGCTGCGTCCCGTAGGTGAGATCGAAAGAGCGTCGTGTAGGGAAAGAGTGTCGGTGTTGTGTAGATCTCGGTGGTCGCCGGATCAATAAAAAAAAAAAACACTTGAATTTCCCTTCAATACTTCTTCTCCCACAGTCACCATTTTCCACTCCCCCCCCCCTTTATACCCTACGCCTTT
+
CCCCCGGGGGGGGGGGGGGGGGGGGCGGGGGGGGGGGGGGGGGGGGGGFGGGGCGGGGG@FGGGFGGGGFGGGFFEFFGGGGGGGGFGGGCA9<AF8D:FFFE+6C:+8+44,A9<,AFC7FDG7>+8,,73,,,3,5,35,3,,,,5,,,5,5,+7,,@3:,5,,3,65,,,,,6>E,**3*/*1:**5++4++2+0*1/)***
@M02526:338:000000000-J69W4:1:1116:22897:20179 2:N:0:ACATCGT+AACACCG
GTGGACTACCGGGGTATCTAATCCTGTTTGCTCCCCACGCTTTCGTGCATGAGCGTCAGTGCAGGCCCAGGGGATTGCCTTCGCCATCGGTGTTCCTCCGCATATCTACGCATTTCACTGCTACACGCGGAATTCCATCCCCCTCTGCCGCACTCCAGCCTTGCAGTCACAAAGGCAGTTCCCAGGTTGAGCCCGGGGATTTCAC
+
CCCCCGGGGGGGGGGGGGGGGFGGGGGGGGGGGGGGGGGGGGGGGGGGGGFGFFGGDGGGGGFGGGGGGGGGGGGGGGDGGGGGGGGGGGGGGGFFGGGGGGGGFGFGFGGGGDGGGGGGGGGGGGGGGGEEFGGGGGGGGGGGGGGGGGGGDGGGGGGGGGCFGGFFGFFGGDFFFEFGDGDFCFF@F8FF68EEGE5*0>CFC
@M02526:338:000000000-J69W4:1:1116:10708:21518 2:N:0:ACATCGT+AACACCG
GGGGGGACTACTGGGGTATCTAATCCTGTTTGCTCCCCACGCTTTCGTGCATGAGCGTCAGTGCAGGCCCAGGGGATTGCCTTCGCCATCGGTGTTCCTCCGCATATCTACGCATTTCACTGCTACACGCGGAATTCCATCCCCCTCTGCCGCACTCCAGCCTTGCAGTCACAAAGGCAGTTCCCAGGTTGAGCCCGGGGATTTC
+
CCCCCGGGGGGGGGGGGGGGGGGGGGGFGGGGGGGGGGGGGGGGGGGGGGGGGGGGGGGGGGGGGCFGEGGGGGGGGGGGGGGGGGGGGGGGGGGGDG<FGEGGGGCGFFGGGGGGGGGGCCFGGGGGGGGGGGGGFGGGGFGGGEGGGGGGG5CDFGGGFFGGFGGGGGGGGGGGGGGGGG?FG70CGFFGGGGGGGGGGGGG7
@M02526:338:000000000-J69W4:1:1116:9928:22918 2:N:0:ACATCGT+AACACCG
GCTGCGTCCCGTAGGGTAAGATCGGAAGAGCGTCGTGTAGGGAAAGAGTGTCGGTGTTGTGTAGATCTCGGGGGTGGCCGCGTCATTAAAAAACAAACGAATATTAAAGAATTTAAGCGCTACACTGGGAATCCAGCCAAATTCTACGTAACTCAAGACTACACGTTTCAGATGAAGTCGAAAGGTTCAGCCCATAATTTTGACC
+
CCB@CFEGEGGFBFCEGGG9FEG@EB7F<FGGGG:FFFGEAF8<EFDFGG,5BCGFC,@FC<FF<@F,,,C+@B>+@A,=+8+8B8E,,9?<C7=?G8+++,:,,57,35A<9,:,,338+6+,,,,3,38D,7,,,8>,,,,,7,5*,4,12@<;,,4,2,,<:,>6,2,,,,,69BB*1**2,6,,,6,02***+5+;++/;*
@M02526:338:000000000-J69W4:1:1117:11046:5372 2:N:0:ACATCGT+AACACCG
TAGATCGGACTACTCGGGTTTCTAATCCTGTTCGATCCCCACGCTTTCGTGCCTCAGCGTCAATCGTACCCTGGCAGGCTGCCTTCGCTATCGGTGTTCTGTGGCATATCTATGCATTTCACCGCTACTTGCCACATTCCGCCTGCCTCGTGTACATTCAAGGATACCAGTATCAACGGCACTGCGATGGTTGAGCCACCGTCTT
+
CCCCCGGGGGGGGGGGGGGGGGGGGGGGGGGGGGGGGGGGGEGGGGGGGGGGGFGGGGGGGGGGGGGGGGGGGGGGGGGGGGGGGGGGGGGGGGGGGGGGGGGGGFG?FGGGGGGGGGGGGGGGGDGGGGFGGGGGGGGGGGEGGGGCFGGGGGGGGGFEGFGGGGGGGGGGGGGGGGGGGGFGGGGFGGGGGGGGGGGGGGFFF
@M02526:338:000000000-J69W4:1:1117:23808:6621 2:N:0:ACATCGT+AACACCG
GCTGCCCCCCGTAGGTTCTAGATCGGAAGAGCGTCGTGTAGGGAAAGAGTGTCGGTGTTGTGTAGATCTCGGGGGTCGCCGGATCATTAAAAAAAAAAAAGATATATATGCCTTTCACCACTCTCCCTTAACTCATAATACCCTATACTATACTCCACCTTGCCAGTCACACTTTCGTTTCTCATCTCTACCCCCAATATTTCTC
+
CCCCCGDGGGGFFGGGGGGGGFCFFG@@FFGFCFGG@CEFGFGGGGGEFFFEFDGEFB,EFEGGFE9F,CCF+CEB7:+7@74+@A,,,?AF<@8C+@+C8+,8,,,,,,,,,3B@,8>,@,,,,,,,33:77333,,,,2,,5,2252,,5,,39D,:4,,5<B:<:4,,,,,,,*2<*<;+:9+++1+++3/***0+++1++3
@M02526:338:000000000-J69W4:1:1117:5561:8913 2:N:0:ACATCGT+AACACCG
TAGGATGGACTACCAGGGTTTCTAATCCTGTTTGCTCCCCATGCTTTCGTACCTCAGCGTCAGTATTAGGCCAGATGGCTGCCTTCGCCATCGGTATTCCTCCAGATCTCTACGCATTTCACCGCTACACCTGGAATTCTACCATCCTCTCCCATACTCTAGCCAAACAGTATCGTATGCAATTCCCAAGTTAAGCTCGGGGATT
+
CCCCCGGGGGGGGGGGGGGGGGGGGGGGGGGGGGGGGGGGGGGGGGGGGGGGGGGGGGGGGGGGGGGGGGGGGGGGGGGGGGGGGGGGGGGGGGGGGGGGGGGGGGGGGGGGGGGGGGGGGGGGGGGGGGGGGGGGGGGGGGGGGGGGGGGGGGGGGGGGGFGGGGGGGFGDFGGGGGGGFGGGGGGGGFGGGGAFFGGGGGDFF
@M02526:338:000000000-J69W4:1:1117:25079:13786 2:N:0:ACATTGT+AACACCG
GCTGCGCCCCGTAGGCTTAAGATCGGAAGAGCGTCGTGTAGGGACAGAGTGTCGGTGAAGTGTAGAACCAGGTGGCCGCCGTCGCCTCTGCAGTACTACAAAACATCTAGAAAATTCACAACTCCCCTCGGCATACCACTAACCCCTCCACGATTCAAGCCACCCAGCACCACAGCCAGTTCCACCCATCAGCCCCTGACTTCAC
+
A9AC@7C;@C@B+FG9FGF99CFFCC7,6;EFF@F>@:;<,;C,,,CEE6,6,B+@,,,<C66CC6,C<,E76,,,6@FC+87+@,,8,,5<,:5??,,,,:4,,,9CE,,,5,AFGGG9,@,8,44,6=+33@8E,EGC,666@@+AC,6+=:D7,2,,63D6++,,,@@5*,34@7,*,5:9<,4*562*5,*44C,*4=++1
@M02526:338:000000000-J69W4:1:1117:10568:14477 2:N:0:ACATCGT+AACACCG
GGGACTACCGGGGTATCTAATCCTGTTTGCTCCCCACGCTTTCGTGCATGAGCGTCAGTGCAGGCCCAGGGGATTGCCTTCGCCATCGGTGTTCCTCCGCATATCTACGCATTTCACTGCTACACGCGGAATTCCATCCCCCTCTGCCGCACTCCAGCCTTGCAGTCACAAAGGCAGTTCCCAGGTTGAGCCCGGGGATTTCACC
+
CCCCCGGGGGGGGGGGGGGGGGGGGGGGGGGGGGGGGGGGGGGGGGGGGGGGGGGGGGGGGGGGGGGGGGGGGGGGGGGGGGGGGGGGGGGGGGGGGGGGGGGGGGGGGGGGGGGGGGGGGGGGGGGGDFGFFGGGGGGGGGGGGGGGGG>EGGGGGGGGF6DFGGGGGGGGGGGGGGGGGGGFFGGGGGGGGGGGEEGGGGFFF
@M02526:338:000000000-J69W4:1:1117:17034:16855 2:N:0:ACATCGT+AACACCG
AAAAAGGACTACAGGGGTATCTAATCCTGTTTGATCCCCACGCCTTCGTGCATGAGCGTCAGTTATGGTTTAGCAAGCTGCCTGCGCAATCGGGGTTCTTCGTGATATCTATGCATTTCACCGCTACACCACGAATTCCGCCTGCTTCATCCATACTCAAGGTTGCCAGTTTCGAAGGCACTTTTACGGTTGAGCCGCAAAATTT
+
CCCCCGGGGGGGGGGGGGGGGGGGGGGGGGGGGGGGGGGGGGGGGGGFGGGGGGGGGGGGGGGGGGGGGGGGGGGFGGGGGGGGGGGGGGGGGGGGGGGGGGGGDFGGGGGGGGGGGGGGGGGGGGGGGGGGGGGGFGGGGGGGGGGGGGGGGGGGGGFFCCFGGGGGGFGGGGDGGDGFGGGGGADGGEEGGFGGGGGDDGFFF
@M02526:338:000000000-J69W4:1:1117:26382:17278 2:N:0:ACATCGT+AACACCG
TGGGACTACAAGGGTATCTAATCCTGTTTGCTCCCCATGCTTTCGTACCTCAGCGTCAGTATTAGGCCAGATGGCTGCCTTCGCCATCGGTATTCCTCCAGATCTCTACGCATTTCACCGCTACACCTGGAATTCTACCATCCTCTCCCATACTCTAGCCAAACAGTATCGTATGCAATTCCCAAGTTAAGCTCGGGGATTTCAC
+
CCCCCGGGGGGGGGFGGGGGGGGGGGGGGGGGGGGGGGGGGGGGGGGGGGGGGGGGGGDGFGGGGGGGGFGGGCFGGGGGGGGGGGGGGGGGGGGGGGGGGGGGGGGGGGCGGGGGGGFCEFGGGGGGGGGGGGGGGGGGGGGGGGGGGGGGGEFGG8ADDFCGFEFFFFGFCGGGGGDGGGGGGGGGFFFFDFCG>C+7;FF?E
@M02526:338:000000000-J69W4:1:1117:18810:17313 2:N:0:ACATCGT+AACACCG
ACCTGGACTACTAGGGTTTCTAATCCTGTTTGCTCCCCACGCTTTCGTGCCTCAGTGTCAGTGTTGGTCCAGGTAGCCGCCTTCGCCACGGATGTTCCTCCTGATCTCTACGCATTTCACTGCTACACCAGGAATTCCGCTACCCTCTACCACACTCTAGTGACCCAGTATCCACTGCAATTCCCAGGTTGAGCCCAGGGCTTTC
+
CCCCCGGGGGGGGGGGGGGGGGGGGGGGGGGGGGGGGGGGGGEGGGGGGGGGGGGGGGGGGGGGGGGGGGGGGGGGGGGGGGGGGGGGGGGGGGGGGGGGGGGGGGGGGAFGGEGEGGGGGGGGGGGGGGGGGGGGGGGGGGGGGGGEEFGFGGGGGGGGGGGGGGFGGGDFGGGGCGGGGGGGGGGGGF=?FFGGGGGDGG?F<
@M02526:338:000000000-J69W4:1:1118:24166:4471 2:N:0:ATATCGT+CACACCG
GGAGGACTACAAGGGTGGCTACTAATGCTGGCTGCCCACGCTTTCGAGGTTCAGTGTCGGTAGTATTCCAGAAGGTGGCCTTCGTCACTGTTGGTCTTCCTCCTCTCTACGCAGTTCATCGCTACACTACGAAGTCTACTTTCCTCTCCTGCACTCTAGTTGCCCAGTTTGGAGCACAGCAACCACGTTGATAAGCAGGATGTTA
+
----,,,;;E,6,6@,,+,C=,@;,6,,C,,8F,@6F@C+78,6C@,,+,6CE,,,6;,6+,,,<,C,,9,,,@E@,:B,,9:,686@<,69,,@A<EFFC,4,9,,94A?:,+4,55,A:?D+@,,,4,4+,+9>E,@D9,9E,E,6DFGG8,++,,7,,,,66,@3,,,+3,,+6,===803++33,3+,,,,,73++513++
@M02526:338:000000000-J69W4:1:1118:8872:6086 2:N:0:ACATCGT+AACACCG
GGTTGTGGACTACTAGGGTTTCTAATCCTGTTCGCTCCCCACGCTTTCGCTCCTCAGCGTCAGTAACAGCCCAGAGACCTGCCTTCGCCATTGGTGTTCTTCCCGATATCTACACATTCCACCGTTACACCGGGAATTCCAGTCTCCCCTACTGCACTCAAGCCCGCCCGTATCCGGCGCAGACCCATCGTTAAGCGACGGGCTT
+
CCCCCEGGGGGGFGGGGGGDEGGGGGGFFFGGGGGCGGGGFFFFE@@FGGDGD8FGGGG@GDGGGGGGGGGGGGDEGEFGFGGGGGGGGGGGGGGGGGGGGGGFEEFGGGGGGGGGGGGGGGGGGGGGGGGGGGGG8EGGGGGGBA,DGGGGGFGGFDFGD9EGGCEEECGGGGGGGGGGGCCFGGFFGGGG5;<FE=DC517)1
@M02526:338:000000000-J69W4:1:1118:24105:6972 2:N:0:ACATCGT+AACACCG
GCTGCGTCCCGTAGGGGTAGATCGGAAGAGCGTCGTGTAGGGAAAGAGTGTCGGTGTTGTGTAGATCTCGGTGGTCGCCGGCTTATTAAAAAAAAAAACCCCCTGTCTCTTTCGCTTTTCACCGCTACCACCGACATTCACGTTTCTCCTCCTGCCTCCTCTTCTGCCCTTTCCCCTTACCATACACCTTTTCACCCCCGGTCTT
+
C9CCCGFFGGG@7@FGGGGGGGGGGCCGCFCFFGGGGEFCFGFGGGGGFFFFGDBFF,EEE9,,@,C6C,:,BF66+7CC++@+A95?E?,C=:+=+++++8+C+,,9,9,,:@3++@,7,C,+++++,,,+8+**@,>,,4@,,@3@,,,1=2**,,1122,2,?;,/,0,2,>,,,*,*,4+=++**2+>311+*/)**2.7C
@M02526:338:000000000-J69W4:1:1118:14573:7093 2:N:0:ACATCGT+AACACCG
GGCGGACTACCAGGGTATCTAATCCTGTTTGATCCCCACGCTTTCGAGCCTCAGTGTCAATATATGTTTAGCCAGCTGCCTTCGCAATTGGTGTTCTATGTCATATCTATGCATTTCACCGCTACATGACATATTCCGCTAACCTCAACAATATTCAAGACTAATAGTATCAACGGCAGTTTCCGGGTTAAGCCCGGAGATTTCA
+
CCCCCGGGGGGGGGGGGGGGGGGGGGGGGGGGGGGGGGGGGGGGGGGGGGGGGGGGGGGGGGGGGGGGGGGGGGGGGGGGGGGGGGDGGGGGGGGGGCGGGGGGGGGGFGGGGGGGGGGGGGGGGGGFFGGGGGGGGGGGGCE8EFGGGGGD9DFGGFGGGG89EGGGGGGGGGGCGEDFG8CDEEGGGGGFGGGGGEDGGF=C2
@M02526:338:000000000-J69W4:1:1118:5991:10016 2:N:0:ACATCGT+AACACCG
CGGACTACCGGGGTATCTAATCCTGTTTGCTCCCCACGCTTTCGTGCATGAGCGTCAGTGCAGGCCCAGGGGATTGCCTTCGCCATCGGTGTTCCTCCGCATATCTACGCATTTCACTGCTACACGCGGAATTCCATCCCCCTCTGCCGCACTCCAGCCTTGCAGTCACAAAGGCAGTTCCCAGGTTGAGCCCGGGGATTCCACC
+
CCCCCGGGGGGGGFEGGGGGGGGGGGGGGGGGEFGGGGEGGGGGGGGGAFFFGGEEGGGGGGD@FGGGGGGEE,CFGGGGGGGGGGGGGGGGGAEGGGEC7CF9F9@EFFFECEFGGGGGGGFFFFGGGGGGGGDGF9DDEEDGGGFCEEEE699CGFFFF6@@DF6FGFGGGGGGCDFCGGGGGFFCGGF<FEEECGDF?<6DG
@M02526:338:000000000-J69W4:1:1118:26594:12775 2:N:0:ACATCGT+AACACCG
CGCGGGACTACTGGGGTATCTAATCCTGTTCGATCCCCACGCTTTCGTGCATCAGCGTCAATACCAGCTTAGTGAGCTGCCTTCGCAATCGGAGTTCTAAGACATATCTATGCATTTCACCGCTACTTGTCTTATTCCGCCCACTTCAAATGGATTCAAGCCCATCAGTATCAAAGGCACTGCGATGGTTGAGCCACCGTATTTC
+
CCCCCGGGGGGGGGGGGGGGGGGGGGGGGGGGGGGGGGGGGGGGGGGGGGGGGGGGGGGGGGGGGGGGGGGGGGGGGGGGGGGGGGGGGGGGGGGGGGGGGGGGGGGGGGGGGGGGGGGGGGGGGGGGGGGGGGGGGGGGGGGGGGGGGCGGGGGGGGGGGGGGGGGGGGGGGGFFGGGGGGGGGGGGGGGGGGGGGFGGGGCF<
@M02526:338:000000000-J69W4:1:1118:26933:13579 2:N:0:ACATCGT+AACACCG
GAGGACTACCGGGGTATCTAATCCTGTTCGATCCCCACGCTTTCGTGCATCAGCGTCAATCGTGTTCTAGGAAGCTGCCTTCGCAATCGGGGTTCTGGGACATATCTATGCATTTCACCGCTACTTGTCCCGTTCCGCCTCCTTCGTACACATTCAAGCAGTTCAGTATCAAAGGCACTGCATCGGTTGAGCCGATGTATTTCAC
+
CCCCCGGGGGGGGGGGGGGGGGGGGGGGGGGGGGGGGGGGEFGGGGGGGGGGGGGGGGGGGGGGGGGGGGGGGGGGGGGGGGGGGEGGGGGGGGGGFFFGGGGGGGGGGGGGGGGGGGGGGGGGGGFGGGGGGGGGGGGGGGGGGGDFGGGGGGGGGGGGGFFGGGGGGGGGGCFGGGGGGGGGGGGGGCFGGGGGDFGCBFEGG
@M02526:338:000000000-J69W4:1:1118:17401:15345 2:N:0:ACATCGT+AACACCG
TAGAGCGGACTACCAGGGTTTCTAATGTGACTGCTGCCCCCCGTAGGCAGATCGGAAGAGCGTCGTGTAGGGAAAGAGTGTCGGTGTTGTGTAGATCTCGGTGGTCGCCGTATCATTAAAAAAAAAAAAAAATCGAAAAAAAGATATGAGCATACCAATGAAGTCACGACAATTGACTGCATCAAACACACTACTATTACACCGA
+
CCCCCGGGGGGGGGGGGGGGGGGGGGGGGGGGGGGGGFGGGGGGGGGGGGGGGGGGGGGGGGGGGGGGGGGGGGGGGGGGFFGGGGGGGGDGEBDAFFEF7@BFFFG@FF6?ADGGGGGGGGGGGGGF8535,7*67**,****,,,,,,,,4,**,,,,,4,,,,2**1:*+++++++*;++5=CF8*4**++00++*+3+,)/
@M02526:338:000000000-J69W4:1:1118:7131:15652 2:N:0:ACATCGT+AACACCG
TGGACTACTCGGGTATCTAATCCTGTTTGATCCCCACGCTTTCGAGCCTCAGTGTCAATGCTTGTGTAGCCAGCTGCCTTCGCAATTGGTGTTCTATGTCATATCTATGCATTTCACCGCTACATGACATATTCCGCTAACCTCCACAGTATTCAAGATCGATAGTATCAACGGCAGTTTCCAAGTTAAGCTCGGAGATTTCACC
+
CCCCCGGGGGGGGGGGGGGGGGGGGGGGGGGGGGGGGGGGGGGGGGGGGGGG@FFGGGGGGFFGGGGFGGGGGGFGGGGGGGGGGECFDGGGGGGFFGGGGGGGGGGGGGGGGGGGGGGGGGGGFGGGFFGGGGGGGGGDGGGGGGGGEFCDGG9EEGFGGGGGEGGGCBFFE68CCDD8DCDGGFEEFEG9DEGGDCFGGDEDF
@M02526:338:000000000-J69W4:1:1118:5448:16802 2:N:0:ACATCGT+AACACCG
GGAGGTGGACTACTGGGGTATCTAATCCTGTTTGATCCCCACGCCTTCGTGCATGAGCGTCAGTTATGGTTTAGCAAGCTGCCTGCGCAATCGGGGTTCTTCGTGATACCTATGCATTTCACCGCTACACCACGAATTCCGCCTGCTTCATCCATACTCAAGGTTGCCAGTTTCGAAGGCACTTTTACGGTTGAGCCGCAAAATT
+
CCCCCGGGGGGGGGGGGGGGGGGGGGGGGGGGGGDEGGGGGGGGGGGGGGGGGFFGGGGGGGGGGGGGGGGGGGGGGGGGGGGGGGGGGGGGGGGGGGGGGGGGGGGGGGGGGGGGGGGGGGGGGGGGGGGGGGGGGGGFCEGGDFGFGGGGGGGFFFGGDFFGGDFGGFGGGGGGFCCFCFGFGGCDC@CGGFFGFDGGGC@GG
@M02526:338:000000000-J69W4:1:1118:24315:16987 2:N:0:ACATCGT+AACACCG
GGTGTGGACTACCGGGGTATCTAATCCTGTTCGCTACCCATGCTTTCGCTCCTCAGCGTCAGTTACTGCCCAGAGACCTGCCTTCGCCATCGGTGTTCCTCCTGATATCTGCGCATTTCACCGCTACACCAGGAATTCCAGTCTCCCCTACAGCACTCAAGTTATGCCCGTATCGCCTGCACGCCCGGAGTTAAGCCCCGGAATT
+
CCCCCGGGGGGGGGGGGGGGGGGGGGGGGGGGGGGGGGGGGGGGGGGGGGGGGGGGGGGGGGGGGGGGGGGGGGFFGGGFGGFGGGGGGGGGGGGGFGGEFGGGGGGGGGGGGGGGGGGCFGGGDGGGGGGGGGGGGGGGGGGEFGGGGGGFFGGGGGGGGGGFGDGGGGGGGG>EGGGGGGGGGGGGEGGGG@DGGGGGGE@GG
@M02526:338:000000000-J69W4:1:1118:18473:22667 2:N:0:ACATCGT+AACACCG
TTTGGACTACCGGGGTTTCTAATCCTGTTTGCTCCCCATGCTTTCGTACCTCAGCGTCAGTATTAGGCCAGATGGCTGCCTTCGCCATCGGTATTCCTCCAGATCTCTACGCATTTCACCGCTACACCTGGAATTCTACCATCCTCTCCCATACTCTAGCCAAACAGTATCGTATGCAATTCCCAAGTTAAGCTCGGGGACTTCA
+
CCC@CCCFFGGGE@E7@FEF9C@EAEFFGGGFFF,DFFGGGGGGFEFFC@FFGCFE@F:EGFGGGF9EGGGGDGGFCCFDGGGGGFGEFGDFGFGG<FG8<F<FFGGGGF?CFFGGF9FFEEGDGGGGA?AFF9=EGGGFGFFGGGEG8FGGFFFGFCD=D9D8DG?FGFFE>88>,@=DG,?8EE,ED,?93E63980@*@:=+
@M02526:338:000000000-J69W4:1:1118:14529:23784 2:N:0:ACATCGT+AACACCG
TGCCTGGGACTACTAGGGTTTCTAATCCTGTTCGCTCCCCACGCTTTCGTCCATCAGCGTCAGTTAAAACATAGTGACCTGCCTTCGCAATTGGTGTTCTAAGTAATATCTATGCATTTCACCGCTACACTACTTATTCCAGCCACTTCTACTTTACTCAAGACCTGCAGTATCAATGGCAGTTTCACAGTTAAGCTGTGAGATT
+
CCCCCGGGGGGGGGGGGGGGGGGGGGGGGGGGGGGEGGGGGGGGGGGGGGGGGFGGGGGGGGGGGGGGGGGGGGGGGGGGGGGGGGGGGGGGGGGGGGGGGGGGGGGGGGGGGGGGGFFGGGGGGGGGGGGGGGGGGGGGGFGFGGFGGFGGGGGGFGGGGGGGGGGGGGGGGGGGFFGFGGGGGGGCFGGGGGGGGGFFGGEGG
@M02526:338:000000000-J69W4:1:1118:18914:23911 2:N:0:ACATCGT+AACACCG
AGGGACTACAGGGGTTTCTAATCCTGTTTGCTCCCCACGCTTTCGCACCTCAGCGTCAATACCAGTCCAGTGAGCTGCCTTCGCCACTGGTGTTCTTCCGAATATCTACGAATTTCACCTCTACACTCGGAATTCCACTCACCTCTCCTGGATTCAAGCGATGCAGTCTTAAAGGCAATTCTGGAGTTGAGCTCCAGGCTTTCAC
+
CCCCCFEEFCGGGG@FF9<CFCFG9FCFGFE@@FGGG7B@CFGFGCGEG,EFCEC@FGGC<@<FF@<FFG<FGC<,BEG9F=<@FFGFFGEFGGFFFGGGGGGGF??,C<F<FDFF<AFF:FEGGG,AFGEGDGDGGFFFDF?4D?DGF?EDFFDDCFGG>D8EFCFGGGGFGGGGGGGC7FG=DGFG,3+<@@?CFFD,@C*;C
@M02526:338:000000000-J69W4:1:1118:16678:25035 2:N:0:ACATCGT+AACACCG
CTCGGACTACTAGGGTATCTAATCCTGTTTGCTACCCACGCTTTCGTGCCTCAGTGTCAATAATCGCATCGCTAGCTGCCTTCGCAATTTGTTTTCTATGTCCTCTCTAAGCATTTCACCGCTACATGACATATTCCNNNNNNNNNNNNNCNTNNCAANCTATATAGTATCAAAGCNNCNNNNNCNNNTTNNNCCNNNGTNTTNC
+
B@C9,+86,;@,;<,E,;@;,,@@C@,CFF,CC<EFC9B+@6BDE7E,6C,;,,C,CC,6C,,<;6C,8+,8C,+B66AF<F@,B,+89,,<,:EBF,C9@E,A,9?4C,5E<FFG<<EF7:>+>,A,,9AB<EEEF#############+#+##+++#+6+6+7,37,,=,,7,,##+#####+###6+###+4###+1#10#*
@M02526:338:000000000-J69W4:1:1119:21387:3062 2:N:0:ACATCGT+AACACCG
CGGACTACCGGGGTTTCTAATCCTGTTTGCTTCCCACGCTTTCGTGCATGAGCGTCAGTACAGGTCCAGGGGATTGCCTTCGCCATCGGTGTTCCTCCCCATATCTACGCATTTCACTGCTACACTCGGAATTCCATCCCCCTCTCCCGTACTCTAGCTATGCAGTCACAAATGCAATTCCCAGGTTGAGCCCGGGCATTTCACC
+
A-C-AFEECFGGGCFEGA@FA9E<EFGG8@<,CFG,6+@6BC<,CFC8,,,;F@CGE@@9FG@,CCF,,@B@F,,,A@9F<,BF=7B:BFDGE9F,9=,@<<,?E9,=4B+@@F@,@?,=4,==,,A++:F<F,CEEEGGGGEED8AE6DEECC8D,@=,7EDFB,=,=933,7>;,7AEG6+2CBE,>>CF**5C*1;7B91C*
@M02526:338:000000000-J69W4:1:1119:4587:5246 2:N:0:ACATCGT+AACACCG
GCTGCGCCACGTAGGTTTTTTAGACCGGAAGAGCGTCGCGCTGGGAAAGAGTGTCGGTGGTGACTAGCTATCGGGGGGCGTTGGACACTGATAATCATACATATCTCTACGCATTTCACCGCTACACATGGAATTCCACTTTCCTCTGCTGCACTCAAGTCTTCCAGTTTCCCATGACCCTCCACAGTTGAGCTCAGGTCTTTCA
+
C@CC@6F-+B76;EFF,C,D:F8C,6@@++@F,C@6B@+@++8+@C,CCEF,669F++,6C,,,6,,,6<6,4++8+5@*11*8,8,,?,,<<;,,3373FECG,;@F,C*4=:FCFF:F@7@<<,+,7722,?CB9C+<CC7ECFC+<CG6<EGDGF9C<<@FFCG<AFGG+:+*0<<7C=**2+/<<+0<@++2*:<608F7*
@M02526:338:000000000-J69W4:1:1119:18867:8967 2:N:0:ACATCGT+AACACCC
GGTAGGGACTACCAGGGTATCTAAACCTGTTCGCTCCCCACGCTTTCGTCCATCAGCGTCAGTTAAAGCATAGTGCCCTGCCTTCGCCATTGGTGTTCTAAGTAATATCTATGCATTTCACCGCTACACTACTTATTCCAGCCACTTCTACTTTACTCAAGACCTGCAGTATCAATGGCAGTTTCACAGTTACGCTGTGAGATTT
+
@@CCCE;<@<@FC<F@7F,EFCEF,6CF<FFG:F,EF@FEGB@F@6EFEFCCE@6FFF@@CCECE<ECFG9FGGG,EEE,@E@<FEC,,6,CFG,94C<?E,A?FF,CA5,,55?F?@FCCG7F>FGG<EFAFFE,C=F9=BFE=,ED,=EDE9@FF;DE,,@E?@C,@E=,EG9EC,@,06+6@,@>3CDC=@C=3=@,23B?;
@M02526:338:000000000-J69W4:1:1119:12362:9060 2:N:0:ACATCGT+AACACCG
GCTGCCTCCCGTAGGGCGCCAAGATCGGAAGAGCGTCGTGTAGGGAAAGAGTGTCGGTGATGTGTAGATCTCGGTGGTTGCCGCATCATTAAAAAAAAAAAACTCCACGCATTTCACCGCTCCACCTGCAATTCTCCTCACCTCTCACCTACTCTAGTTACCCCGTAGCAGATCCAGTTACCCATTTACTCCCCTGGCCTATCCC
+
CCCCCECF@FGFEFGGGGGFCCFCFCFGF7FGGGE@FG@CGFDGGGGGG8CCFCF6@@B,CFFC99<@,,,CF@C@6,4,=5++8,75,EE<,A<+44@+4+4,,,48++=++,,?DA773+@,8@8:,68@A9;3,8,,6,E@,3,,@:,3<2@?923,@FC**4**46,,,,64,541=4*40<,,>B7,:*<@;**=*+/76
@M02526:338:000000000-J69W4:1:1119:7732:10692 2:N:0:ACATCGT+AACACCG
GCCGGACTACAGGGGTTTCTAATCCTGTTTGCTCCCCACGCTTTCGTGCATGAGCGTCAGTGCAGGCCCAGGGGATTGCCTTCGCCATCGGTGTTCCTCCGCATATCTACGCATTTCACTGCTACACGCGGAATTCCATCCCCCTCTGCCGCACTCCAGCCTTGCCGTCACAAAGGCAGTTCCCAGGTTGAGCCCGGGGATTTCC
+
CCCCCGGGGGGGGGGGGGGGGGGGGGGGGGGGGGGGGGGGGGGGGGGFGGGGGGGGGGGGGGGGGGGGGGGGGGGGGGGGGGGGGGGGGGGGGGGGGGGGGGGGGGGGGGGGGGGGGGGGGGGGGFGGGGGGGGGGGGGGGGGGGGGGGGGGGGGGGFFGGGGGG,@EG>EABC?FG8EGGGGGGFGGGGGGGGGDGGG5=FFF1
@M02526:338:000000000-J69W4:1:1119:5806:10955 2:N:0:ACATCGT+AACACCG
ATAGGGGACTACCAGGGTTTCTAATCCTGTTTGATCCCCACGCCTTCGTGCATGAGCGTCAGTTATGGTTTAGCAAGCTGCCTGCGCAATCGGGGTTCTTCGTGATATCTATGCATTTCACCGCTACACCACGAATTCCGCCTGCTTCATCCATACTCAAGGTTGCCAGTTTCGAAGGCACTTTTACGGTTGAGCCGCAAAATTT
+
CCCCCGGGGGGGGGGGGGGGGGGGGGGGGGGGGGGGGGGGGGGGGGGGGFGGGGGGGGGGGGGGGGGGGGGGGGGGGGGGGGGGGGGGGGGGGGGGGGGGGGGGGGGGGGFGGGGGGGGGGGGGGGGGGGGGGGGGGGGGGGGDGGGGGGGGGGGGGGGGGGGGGGGGGGGGGGGGGGGGGGGGGCG8EFGGF6DGEGEGD>AFF
@M02526:338:000000000-J69W4:1:1119:22906:11488 2:N:0:ACATCGT+AACACCG
GGGACTACTAGGGTTTCTAATCCTGTTTGCTCCCCACGCTTTCGTGCCTCAGTGTCAGTGTTGGCCCAGACAGTCGCCTTCGCCACGGATGTTCCTCCTGATCTCTACGCATTTCACTGCTACACCAGGAATTCCACTATCCTCTGCCACACTCTAGTCGCCCAGTTTCCACCGCAATTCCCAGGTTGAGCCCAGGGCTTTCACG
+
CCCCCGGGGGGGGGGGGGGGGFFGFGGFFGGGGGGDGGGGGGGGGGGGGGGGEFFGGFGGGGCFEGGGGGGDGGGGGGGGGFGGGGGG+CGGGGGGGGGCCFCGGFGGGGEGEGGGGFCGGFFFGGGDGGGGGGGGFGGGGDGGGDG?DFGEFFG?DEGDGGGGGGGGGGGGFGEGECGGGGDFCFFGCGGGCFC?EEGGGFFF*
@M02526:338:000000000-J69W4:1:1119:5359:14730 2:N:0:ACATCGT+AACACCG
AGGACTACAGGGGTTTCTAATCGGAAGAGCCTGCTGCCTCCCGTAGGGAAAAAGATCGGAAGAGCGTCGTGTAGGGAAAGAGTGTCGGTGTTGTGTAGATGTCGGTGGGGGCCGTATCATTAAAAAAAAAAAGAATAATTACATATGGAAGAATGTGGCAACAAGAAGGACAAAGGGGATTCCAAGGGTAATTAAGGGAGGTGAA
+
CCCCCGGGGGGGGFEGGGGGGGGGGGGFGFGGGGGGGGGGFDGEFGGCGGGGEGGGGGGGGGGFGG@CF+C,CEFGEFGGFGFFCACGBFF7<FGGG9,,,:CFF>FG++@>@+64:6E,4,AEBFE@::@<++,,,,@,,,,7,@,,,,3,,,,+,2*,,*,,,4,,,,4<,,,,*****,+,,,/**++++++1+=5**0)+*
@M02526:338:000000000-J69W4:1:1119:15472:17836 2:N:0:ACATCGT+AACACCG
GTTGTGGACTACCCGGGTATCTAATCCTGTTTGCTCCCCACGCTTTCGTACCTCAGCGTCAATACGCGTCCAGTGAGCCGCCTTCGCCACTGGTGTTCTTCCGAATATCTACGAATTTCACCTCTACACCCGGAATTCCACTCACCTCTCCGCGATTCAAGCGATGCAGTCTTAAAGGCAATTCCGGGGTTGAGCCCCGGGCTTT
+
CCCCCGGGGGGGGDGGGGGGGGGGGGGGGGGGGGGGGGGGGCGGGGGGGGGGDFCFGGGGDGGGGFGGCGGGGGFFFFE@FGGGGGGDEGGGGGGGGFEGGGGGGFGDFGGGGGGFGGG9EF:FFFGGF,6CFFGGGGGFDFG8FFFG8DFGEE6@:FG,;:8CFCG7DEGGGGGGGGGGGGGGGGGGGGGGGGGGGGGGGFEGG
@M02526:338:000000000-J69W4:1:1119:16100:24790 2:N:0:ACATCGT+AACACAG
TACGGGGACTACTGGGGTATCTAATGTGACTGCTGCGCCCCGTAGGTAGATCGGAAGAGCGTCGTGTAGGGAAAGAGTGTCTGTGTTGTGTAGATCTCGGTGGTCGCCGTAGCATGAAAAAAAAAAAAAAAGAAGATCCAAGAAACTCTCACGTGAACTAGCAATCAAGAACGCACTTATACGCAAGAGCCGAAACATGGGATCA
+
CCCCCGGGGGGGGGGGGGGGGGGGGGGGGGGGGGGGGGGGGGGGGGGGGGGGGGGGGGGGGG@FFFGGFGGGGFFGGGGEFFGGGGGGGG@9C9,,9,A@FE@754+++8+4+C,,,,5CFCFCFEC:3:3++88,,,336,,,4@,2,5,,,4,4*5,5,,,,,,6<,;8,*41**5,411*1**32*+*****=5++**)0/*
@M02526:338:000000000-J69W4:1:2101:26094:6095 2:N:0:ACATCGT+AACACCG
CGGACTACCGGGGTATCTAATCCTGTTCGATCCCCACGCTTTCGTGCATCAGCGTCAATCGTGTTCTAGGAAGCTGCCTTCGCAATCGGGGTTCTGGGACATATCTATGCATTTCACCGCTACTTGTCCCGTTCCGCCTCCTTCGTACACATTCAAGCAATTCAGTATCAAAGGCACTGCATCGGTTGAGCCGATGTATTTCACC
+
CCCCCGGGFE:C+@6FFGGCFGFGGFGGEFGGGDFFF+@FEFFGG<F<FGG9FCFDF7FFGGGGFEG@<FEEFFFFFGGCGGDCEFGGFDDEFGGGD<?B=AEFFDGF;FGGFFFFGFFGDEGGGDFGGGCFGGGCECCEGCAE?,818ECGGGC=E?GDDEGCCEFFGG:D,D?ECGGGFCFG6EG5,,8DG*3=C,DC9C@@F
@M02526:338:000000000-J69W4:1:2101:17503:6971 2:N:0:ATATCGT+CACACCG
CCGGACACTATGGGTATCTAAATCTTTTCGCTTCCCACGCTTTCGTCCCTCAGCGTCCATTAAAACATAGGGACCTCCCCTCCCCCTTTGTTTTCTAAGTAATATCTATGCATTTCCCCGCTACACTACTTATTCCAGCCACCTCTAATTTTCTCCAGACTTGCAATCTCAATGGCAATTCGACAGTTTCGCTCCGGGATTTCAC
+
--8-6++-6,,,6CC,;;,,C,,C@6CF<+8,,8@F,@++6:F,6,B,6,,,6,+8,+,,<CC<66,,,:,:,6,:9,B,@4,8,+8,,CF,,B55,,95,:C,E;,4,,,,:EFE,AE+++6B,A,AA9=@;@;E;;8FFF8D88,;6,,,79E+=?F+27E8D,6,3@:7,,,=,,+@9=,@=EGFA,3=+,53+:63*CFDF
@M02526:338:000000000-J69W4:1:2101:8456:8070 2:N:0:ACATCGT+AACACCG
GCTGCGTCCCGTAGGGCCAAAGATCGGAAGAGCGTCGTGTAGGGAAAGAGTGTCGGTGTTGTGTAGATCTCGGTGGGTGGCGGAGCATTAAAAAAAAAAACAATAACTATACACATTACACCTCTGAAGCATTCATACCCAATTACTATTCTGCGCCCAAATATCACAATTTACAGTGCTCATCCAACATTAATCCGTTGGCTGT
+
CCCCCGGGGGFCCFGGGEGGGGGGGGGCFGEGGGGGGFFGGGFGFFGGGGCDFGGGGGGBEEEFCCC,9,C<F6B@++8+A=+++4B9FE9FGFCEEC+++6<,,,8,3<,?,:,,:,,78>,8:,,,,>,:3,8E,5,,,+,,,,72,,<,,5*3*058,,,2;;DC,9=,?,2,52+,,24,,41,*0;,14,>*42/1007*
@M02526:338:000000000-J69W4:1:2101:2986:11797 2:N:0:ACATCGT+AACACCG
CGAAGGACTACCAGTGTTTCTAATCCTGTTTGATCCCCCCTCTTTCGAGCCTCAGTGTCAAAGCCTGTGTAGCCAGCTGCCTTCGCAATTGGTGTTCTATGTCATATCTATGCTTTTCACCTCTACATGACATACTTCGCTCACCTCCACAGTATTCCACATCGATAGTATCAACGGCAGTGTCCAAGTTACGCTCGGAGATCTC
+
-6-6A+,;;C@,,,;,C<C6@,666FF9,,6,,,CF886@+,C,C,6:6,+AE,;CCF,CF,C6,;,CFFG9E,,CEE88F,,,::4+@F@@C=ACC9,C,FEDE=EE,E,:,,A,9A9A@,9CEFFF,<?C=E,;,C++6@+@@,=1,1=9@8,6++9,1=E>>FG>=D@6,,>=3+6+1+,7,36=33D,+++@EEC8+=+2<
@M02526:338:000000000-J69W4:1:2101:19373:12209 2:N:0:ACATCGT+AACACCG
CTTGGACTACTCGGGTTTCTAATCCTGTTTGCTCCCCACGCTTTCGCACCTCAGCGTCAGTAATGGTCCAGTGAGCCGCCTTCGCCACTGGTGTTCCTCCGAATATCTACGAATTTCACCTCTACACTCGGAATTCCACTCACCTCTACCATACTCTAGATACCCAGTATCAGAGGCAGTTCCGGGGTTGAGCCCCGGGATTTCC
+
CCCCCGGGGGGGGGGFGGGGGGGGGGGGGGGGGGGFGGGGGGGGGGGGGGGGGGGGGGGGGGGGGGFGGGGGFGGGGGGGGGGGGGGGGGGGGGDGGGGGGGGGGGGGDGDDFGFGGGGGGGGGGGGGGGGGGGGGGGGGGGGGGGFGGGGGGGGGGGGFFGGGGGGGGFGF9FFDEGGGGGGGGGG6EEGDGGGGDGEGGD7E+
@M02526:338:000000000-J69W4:1:2101:2526:12818 2:N:0:ACATCGT+AACACCG
GAATGGACTACAGGGGTTTCTAATCCTGTTTGCTCCCCACGCTTTCGTGCATGAGCGTCAGTGCAGGCCCAGGGGATTGCCTTCGCCATCGGTGTTCCTCCGCATATCTACGCATTTCACTGCTACACGCGGAATTCCATCCCCCTCTGCCGCACTCCAGCGATGCAGTCACAGATGCAGTTCCCAGGTTGAGCCCGGGGATTTC
+
CCCCCGGGGFGFGGGGGGGGGGDGGFGGGGGEGAFFGGGGGGFGFGGGGGGCFGGFDGGGEGGGGGGGGGGGGCEGGGGGGGGGGGGGGGGGEGFEGGGFGGEE@FFGGGGGGGGGFGGGCFGGGGFGGGG>FDC=DFGGGGFGGEGGC?DEGG>DGGGGFG@?>E7AEGEFCAFD,<8@ADFFG?GGGGF6<FEG55EGCDGG7
@M02526:338:000000000-J69W4:1:2101:19653:13067 2:N:0:ACATCGT+AACACCG
TGTTTGGGACTACTGGGGTATCTAATCCTGTTTGCTCCCCACGCTTTCGCACCTCAGCGTCAGTAATGGACCAGTCAGCCGCCTTCGCCACTGGTGTTCCTGCGAATATCTACGAATTTCACCTCTACACTCGCAATTCCACTGACCTCTTCCATACTCAAGACACCCAGTATCAAAGGCAGTTCCGAGGTTGAGCCCCGGGATT
+
CCCCCGGGGGGGGGGGGGFGGGGGGGGGGGGGGGGGGGGGGGGGGGGGGGGGGGGGGGGGEGGGGGGGGGGGGGGGDGGGGGGGEGGGGGGGGGGGGGGGGGGGGGGGGGGGGGGGGGGGGGGGGGGGGGEFGGGGGGGGGGGGFGGGGFGGGGGGGGGGGGGGGGGGGGGGGGGAFDDGGDGEEGGGGGGGGG?FGGGGGGGGG
@M02526:338:000000000-J69W4:1:2101:22711:13554 2:N:0:ACATCGT+AACACCG
CGGACTACACGGGTTTCTAATCCTGTTCGCTCCCCACGCTTTCGTCCATCAGCGTCAGTTGTAACTTAGTGACCTGCCTTCGCAATTGGTGTTCTAAGTAATATCTATGCATTTCACCGCTACACTACTTATTCCAGCCACTTCAACTACACTCAAGACCTACAGTATCAATGGCAGTTTCATAGTTAAGCTATGAGATTTCACC
+
CCCCCGGGGGGGGGGGGGGGGGGGGGGGGGGGGGGGGGGGGGGGGGGGGGGGGGGG@FGGGGGGGGGGGGFGGGGGGGGGGGGGFEGGDGGGGGGEDFGGGGFDGGGEFFGFFGGGGGGGGGGGGGGGGGGGGGGGEGGGGGGFG8FGGGGGGGGGG?EFGGGGGFFGGFCFFGGGEGGGGGGCCDGGFFF8DD8=ACFGGGGGG
@M02526:338:000000000-J69W4:1:2101:11226:15456 2:N:0:ACATCGT+AACACCG
TAATTTGGACTACTCGGGTTTCTAATCCCGTTCGCTCCCCTGGCCTTCGTGCCTCAGTGTCAGTAACTGTCCAGTGACCTGCCTACGCCTTTGGTATTCCTCTCGATATCTACGCATTTCACTGCTACACCGAGAATTCTAGTCACCTCTCCAGTACTCTAGCATGGCAGTATCGGATGCAGTTCCGAGGTTGAGCCCCGGGCTT
+
CCCCCGGGGGGGGGGGGGGGGGGGGGGGGGGGGGGGGGGGGGGGGGGGGGGGGGGGGGGGGGGGGGGGGGGGGGGGGGGGGGGGGGGGGGGGGGFGGGGGGGFGGGGGGGGFGGGGGGGGGGGDFGGGGGGGGGGGGGGGGGGGGGGGGGGGGGGGGGGGGGGGGGGFGE8EFGGGGGGGFGGFGGGG7CGGFCFGGG:EDGGGG
@M02526:338:000000000-J69W4:1:2101:6959:15636 2:N:0:ACATCGT+AACACCG
CGGGACTCAAGGGTATCTAATCCTGTTTGCTCCCCACGCTTTCGCACCTCAGCGTCAGTAATGGACCAGTAAGCCGCCTTCGCCACTGGTGTTCCTGCGAATATCTACGAATTTCACCTCTACACTCGCAATTCCACTTACCTCTTCCATACTCAAGATACCCAGCATCAAAGGCAGTTCCGGGGTTGAGCCCCGGGATTTCACC
+
@C@CCGCDFDFGGFFGFFG<CEEEFGGG@EFFFGGGGEGE7FF,CEGECFFFGGBCEFGFDFDEFFEGCFGGGFGGGGEGFFGFCFF@EFFGEEGGFGEC@FGGGGGGFGGGDFEDGGGGG,CFGCFFGFGEGGEGE;9@DD=FF9==DFFG=DD6=FGGGFGGGGGFGBACF8DE+@DFG>+CEG>*@?FDCE*4::*DFDDCF
@M02526:338:000000000-J69W4:1:2101:14020:22756 2:N:0:ACATCGT+AACACCG
GCGGTGGACTACACGGGTTTCTAATCCTGTTTGCTCCCCACGCTTTCGTGCATGAGCGTCAGTGCAGGCCCAGGGGATTGCCTTCGCCATCGGTGTTCCTCCGCATATCTACGCATTTCACTGCTACACGCGGAATTCCATCCCCCTCTGCCGCACTCCAGCGATGCAGTCACAGATGCAGTTCCCAGGTTGAGCCCGGGGATCC
+
CCCCCGGGGGGGGGGGGGGGGGGGGGGGGGGGGGGGGGGGGGGGDGGGGGGGGGFGGGGGGGGGGGGGGDGGGGGGGGGGGGGGGGGGGGGGGFGGGGFGGGGGGGGAFGGGGGDGGGGGGGCFCFGGGEGEFDGGGGGGG;FGGGGGGCE?8=>C6CFFGGGGGGGGGGFAAF9@7EDC?FFGGGGGGGGCEFGGFGEGG39<*
@M02526:338:000000000-J69W4:1:2101:21179:23417 2:N:0:ACATCGT+AACACCG
CGAGGACTACAGGGGTTTCTAATCCTGTTTGATCCCCACGCTTTCGAGCCTCAGTGTCAATGCTTGTGTAGCCAGCTGCCTTCGCAATTTGTGCTCTATGTCATATCTATGCATTTCACCGCTACATGACATATTCCGCTAACCTCCACAGTATTAAAGATCGATAGTATCAACGGCAGTTTCCAAGTTAAGCTCGGATATTTCA
+
-C-6ACFDGGCFGC:FGGG,C<EGEGAF@EC,EEGCDCFGGGB,C:FF7F@B<EFFE9C<F,C@,CE,CF,6:C,9FGCAF<FG76@46,,C,,:AFE<F5@5C@FAG9,5,,CFFGF5F7=CEGGGGC<FC,CFG;8=C>BDEGCG?==@@8CE++644244C,4=E,,4DEF6+3@+==D,EF=9,3,33D@3:CE+:;C@C;
@M02526:338:000000000-J69W4:1:2101:11036:24846 2:N:0:AGATCGT+AACACCG
GGAGGCTACCCGGGGATCTAATCCGGTTCGCGCACCCAACCTTCTTCCCACACCGGCAGCACCGTTCCAGTTAGACGGCCTCCCAGACGGCGGTCCTCCCAGATTTCCAGGCTATTACCCCCACCCCGTGAGTACCTCTAACCCCTCCCGGTCTCAAGTCTATTAGTATCTCCAGCAAACCACACAGTTCAGCAACAGGATTTCA
+
-A-A,8,;F,<F+@77,,C,CC9F@++7,+6+68+@,6C,,:C6,9C,C,CB@@CCC@C,:C,@:,6C<???,5<5,,@+4?,8B=,+4+4@CC77858@,A3,,9,CF,,+,,3,,37,++38:+++8+38,73>=>,>,,3:A5@1***44*5=+8519,25<,5>9,5<,>,,5,*,2**/A8*5;+51+1*33*8**+2++
@M02526:338:000000000-J69W4:1:2101:14012:24881 2:N:0:ACATCGT+AACACCG
TGGACTACTGGGGTATCTAATCGGAAGAGCCTGCTGCCCCCCGTAGGATAGATCGGAAGAGCGTCGTGTAGGGAAAGCGTGTCGGTGTTGTGTAGATCTCGGTATCTGCGGTTTTCTTAACGACACAAAGAAATCTACCCTACCCTTCCATGCTATCGACACATCGTGTCAACTACACCATACCGCCTTTGCAGCGCGATCTCCC
+
C9CC<FADE,CCFECFA@<FF9CCC7B,C8FEFG8,CF,C::@8:,BFEEDFC9FE7CGFE8F:F@8,C,,C=,CCF6C,B4:8B+,B7=EGG,,,C@,,,+@,+4,4=8+++++,,,9,,++6==A38,,6,C,,8,,,,,,,3,,6,=E,1=,++++++5,,,+3,5,,,7583<,*@,*,,**1**,,,,,,**/4?28+22
@M02526:338:000000000-J69W4:1:2102:22532:2182 2:N:0:ACATCGT+AACACCG
TGGACTACTAGGGTTTCTAATCCTGTTTGCTCCCCACGCTTTCGCACCTCAGCGTCAGTATCGAGCCAGTGAGCCGCCTTCGCCACTGGTGTTCCTCCGAATATCTACGAATTTCACCTCTACACTCGGAATTCCACTCACCTCTCTCGAACTCAAGACCGGCAGTATTAAAGGCAGTTCCAGGGTTGAGCCCTGGGATTTCACC
+
C@CCCGGFGGGGGFGGGFFGFGFGGGGGGGFGFGCGGGGGGGGGGGCCFGFGFGGEGCGF9F@CFEEGCC<EFDGGGGGGEFCFGGGGGGGF:?FGGGGDCFFCDFGG@BEGGGCFCEFCEGFGGGGGGFFF@9FFGFEG8EFGFG?DEGGGFFGFF8,,@EGGGGF;>@FGGGFG8DF7ECFGEFG8<F,@DD,DCE7?CFF>F
@M02526:338:000000000-J69W4:1:2102:14180:4369 2:N:0:ACATCGT+AACACCG
TACAGGACTACAAGGGTTTCTAATCCTGGTCGATCCCCACGCTTTCGTGCATCAGCGGCAATCGTCTGCTAGGAAGCTGCCTTCGCAATCGGGGTTCTGGGACATATCTATGCATTTCAACGCTACTAGTCCCGTTCCGCCTCCTTCGTACACGTTCAAGCAATGCAGGATCACAGGCACTGCATCGGTTAAGCCGATGTATTTT
+
-6668ECC<,,;C,CF,F;6,6C6,C,6,CCC:,CCFG87+6,BFC6C,6,,;;,;7+6+@6@C9,,,66,6CF@<,96,BFG@<,6@,C<FG@+@FA<,4B?=<5,,,,955:5FGA9,C4+4@4=,,:5554,AAE=8CEG83@E+D,D+3=,,1,@;6,3@,,3,,+@:D,>,6+3:D7FA,,@EGG*DFGG***6*,=CF+
@M02526:338:000000000-J69W4:1:2102:11112:5865 2:N:0:CCATCGT+AACACCG
TATGGACTACTGGGGTATCTAATCCTGTTTGCTCCCCATGCTTTCGTACCTCAGCGTCAGTATTTGGCCAGATGGCTGCCTTCGCCATCGGTATTCCTCCAGATCTCTACGCATTTCACCGCTACACCTGGAATTCTACCATCCTCTCCAATACTCTAGCCTAACAGTATCGTATGCAATTCCCAGGTTAAGCCCGGGGATTTCA
+
CCCCCGGGGGGFFGGE7FCFDFGDGGGGGGGGEGGGGGGGGFGGFGGGEGEGGGGGGEGEGGGGGGGCFGGFGGGGE@CFEGGGGGEGGDFGFGFAFFGGGEFFFGF9?FGFEGGGEFGG::+@FFGGGFGFGGGFFDFGDGGGGGFDFFDFGGGDFGGGGGGGGGFGCCFEFFFCFFGEEFGGFFFCFFFGGGG=EGECCCFFC
@M02526:338:000000000-J69W4:1:2102:12832:6077 2:N:0:ACATCGT+AACACCG
TGGGACTACTGGGGTTTCTAATCCTGTTTGCTCCCCATGCTTTCGTACCTCAGCGTCAGTATTTGGCCAGATGGCTGCCTTCGCCATCGGTATTCCTCCAGATTTCTACGCATTTCACCGCTACACCTGGAATTCTACCATCCTCTCCAATACTCTAGCCTAACAGTCTCGTATGCAATTCCCAGGTTAAGCCCGGGGATTTCAC
+
CCCCCGGGGGAFFEFGGGGFFGFGGCEFGGGGFFGGGGGGGAEGGGGGGGGFGGDGEFGGFGGGFFGGGGDEFGGGGGCEEGGGEEEG>BB<FGGGGFGGF<E,EGFGE@EGGCGGGGGEGG:CFEEFGF8,CDFFCDG=AE>BFFGGDGA=FGGGDAFCFCGGGFF,6@,@@DGAFGGADF9DE6@F99,@>=EEEE+;EFGF7
@M02526:338:000000000-J69W4:1:2102:15799:6122 2:N:0:ACATCGT+AACACCG
TCACGGACTACACGGGTATCTAATCCTGTTTGCTACCCACGCTTTCGCACCTCAGCGTCAGTGTTGGGCCAGGCGGTCGCCTTCGCCACTGATGTTCCTCCCGATATCTACGCATTTCACCGCTACACCGGGAATTCCACCACCCTCTCCCACACTCTAGCCTGACAGTATCGAATGCAGTTCCCAGGTTGAGCCCAGGGCTTTC
+
CCCCCGGGGGGGGGGGGGGGGGGGGGGGGGGGGGGGGGGGGGGGGGGGGGGGGGGGGGG@FGGGGGCEFGGGGGGGGGGGGGGGFGGCGCFDGFGGGGGGGGGDGGGGFGG@C?@FDGGGGFEF:@9DFFEF7=FFFGGGGGGGGCD8DFGGG6CFFFGDGGGG:FFCEEFGC5FGGGEEFGGGG9DFFGCCFEGC8;FGG6DF7
@M02526:338:000000000-J69W4:1:2102:22844:6219 2:N:0:ACATCGT+AACACCG
CCGAGGACTACAGGGGTTTCTAATCCTGTTTGATCCCCACGCTTTCGAGCCTCAGTGTCAATGCTTGTGTAGCCAGCTGCCTTCGCAATTGGTGTTCTATGTCATATCTATGCATTTCACCGCTACATGACATATTCCGCTAACCTCCACAGTATTCAAGATCGTTAGTATCAACGGCAGTTTCCAAGTTAAGCTCGGAGATTTT
+
CC-BCC:@F8<EC,@C@FCGGGFEAGGACEGGGGGGFFC:@@FFGCC@,8+6CF,,6EF<69,C@E6CC<@CC<FFEF<,@,C,DFF+CEG8C,AC?FAD,AE,E5EFA<E,:9@FG?9??F:+>=EFE<5<FCDFGFF76@>8DA,@,@FCGGAE=E=,4>=D4@8BF9=EF9=EGGDGFD,2@DFD96>EF,,D69:=C6BE2
@M02526:338:000000000-J69W4:1:2102:2608:11023 2:N:0:ACATCGT+AACACCG
GGGACTACAGGGGTATCTAATCCTGTTCGCTCCCCACGCTTTCGTCCATCAGCGTCAGTTGTAACTTAGTGACCTGCCTTCGCAATTGGTGTTCTAAGTAATATCTATGCATTTCACCGCTACACTACTTATTCCAGCCACTTCAACTACACTCAAGACCTACAGTATCAATGGCAGTTTCATAGTTAAGCTATGAGATTTCACC
+
CCCCCGGGGGGGGGGGGGGGGGGGFGGGGGGGGGGGGGGGGGGGGGGGFGGGGGGDGGGGGGGGGGGGGGFGGGGGGGGGGGGGGGGGGGEGGGGFGGGGGGGFGGGGGGGGGGGGGGDGGGGGGGGGGGGGGGGGGGGGGGGGFFGGGGGGFGGGFDDDGGGGGGGGGCFGGGGGGGGGGGGGGGGGGGGGGGGFFGFGGGCCF
@M02526:338:000000000-J69W4:1:2102:21186:11104 2:N:0:ACATCGT+AACACCG
AGGCAGGGACTACTGGGGTATCTAATCCTGTTTGCTCACCACGCTTTCGTGCATGAGCGTCAGTGCAGGCCCAGGGGATTGCCTTCGCCATCGGTGTTCCTCCGCATATCTACGCATTTCACTGCTACACGCGGAATTCCATCCCCCTCTGCCGCACTCCAGCCTTGCAGTCACAAAGGCAGTTCCCAGGTTGAGCCCGGGGATT
+
CCCCCGGDGGGGGGGGGGGGGGGGGGGGGGGGGGGFGGGGGGGGGGGGGGFFGGFCFFFGGGGGGGGGGGEGGGGGDGGFGGGFGGGGEEGGGGG7FGGGFCGDFGFGFFGGFDEEGGFGGGGGGGGGGGGGGGGGGGGGGGGGGGEGGGGGFGG6EEGDFDFGGFGGFGADCFGFGEFEGEGGGGGCGGGFC6DEC?FGGEC5;
@M02526:338:000000000-J69W4:1:2102:17611:14353 2:N:0:ACATCGT+AACACCG
GTCGGGACTACAGGGGTATCTAATCCTGTTTGCTCCCCACGCTTTCGTGCATGAGCGTCAGTGCAGGCCCAGGGGATTGCCTTCGCCATCGGTGTTCCTCCGCATATCTACGCATTTCACTGCTACACGCGGAATTTCATCCCCCTCTGCCGCACTCCAGCCTTGCAGTCACAAAGGCAGTTCCCAGGTTGAGCCCGGGGATTTC
+
CCC@CGGGGGGGGGGGGGCCFFGGG9E@,EFEGFGGGGG@:EDEEFCFCGGGDDFGCFG:@CCGGGC:@@FFFGGG,A,@F,9FFGGGGGGGGGCFGGGG8FGG+@,E5FFGGG74FFFGGGGFFEFEFDFG:7A>FGDFFGCFE>ECGGGGGGECF:D?FF?,@,:DDCE>C9EFFGG*@=FFDFGFBCB,DE,=:=:CCE46:
@M02526:338:000000000-J69W4:1:2102:18614:16806 2:N:0:ACATCGT+AACACCG
GGGGACTACTCGGGTTTCTAATCCTGTTCGCTACCCACGCTTTCGTCCATCAGCGTCAATCATTTGTTAGTAACCTGCCTTCGCAATTGGTATTCCATGTAATATCTAAGCATTTCACCGCTACACTACATATTCTAGTTACTTCACAAATATTCAAGCCCTACAGTATCAATGGCAATTTTTCGGTTAAGCCGAAAACTTTCAC
+
CCCCCGGGGGGGGGGGGGGGFFGGGGGGFGDFEGGGGGEGGFGGFGGGGGGGDFEEDFFGGGGGFGFGGGGGGGGGGGFGGGGGGEEGGCGGGGGEFDGFGDFGGGGGFGFFGGFFGGGGGGEGGGGGGGFEFFGFCFGGGGGGGADDEEFFGFGGEFDFGGGGGFGGGGGGGG@FGCFFFGFGG>CEGDAEFEDGGGFGFGGGG
@M02526:338:000000000-J69W4:1:2102:4690:17141 2:N:0:ACATCGT+AACACCG
GCTGCGCCCCGTAGGTTTCAAGATCGGAAGAGCGTCGTGTAGGGAAAGAGTGTCGGTGTTGTGTAGATCTAGGTGGTCGCCGGAACATGAAAAACTCAAAAAATCAACATCATTCACCGCTACACGTGTTATTCCCATTACCTCTTCTGCTCTCTAAAACATCAATTTCGAGTTCGTTTCCAGAATTATCGACGTTAATTTCACA
+
CCCCCGDEGDGC7CEGFGFFEFFGGGG7FFGGGGCGGCGG@EFGGGGF,CCF<EBCFCFGF<:CFD6,,C<CF69@,C:+4@++++,59,?9,?+,,9,:5++9A<A=9,,,:,,,,78++++8,46,86A,:::=,3,,,8D,36=,,,,,,3,7,,,3=@,,,,7E3,5,>+,+*,54,7=<,,77,73*111*4*25,5+++
@M02526:338:000000000-J69W4:1:2102:19143:17288 2:N:0:ACATCGT+AACACCG
GTGTCGGACTACTAGGGTGTCTAATCCTGTTTGCTCCCCACGCTTTCGTGCCTCAGTGTCAGTGTTGGCCCAGACAGTCGCCTTCGCCACGGATGTTCCTCCTGTTCTCTACGCATTTCACTGCTACACCAGGACTTCCACTATCCTCTGCCACACTCTAGTCGCCCAGTTTCAACCCCGGTTCCCGGTTTGACCCCAGGGTTTT
+
@6-A<F77@C,E<@FG,F7+;@F<DF<9CFGG,6;CFG>EC+@FG<<B@@BB@C@,;,<;<6,6CFG,FF<,E86CCA,4@@F7@AF,,BFGC:>F?F?:AE=,,,99A,55,@:FFAFFFG,:5,C9A44E=F+F:4>,@E,@E=D=E,6=8,,81,@3,@EEGBC+,@E3=,63,+3++@+@@D+@+@**,,@DC*<7*44C*
@M02526:338:000000000-J69W4:1:2102:20509:17586 2:N:0:ACATCGT+AACACCG
GGGACTACTAGGGTATCTAATCCTGTTTGATCCCCACGCTTTCGAGCCTCAGTGTCAATATATGTTTAGCCAGCTGCCTTCGCAATTGGTGTTCTATGTCATATCTATGCATTTCACCGCTACATGACATATTCCGCTAACCTCAACAATATTCAAGACTAATAGTATCAACGGCAGTTTCCGGGTTAAGCCCGGAGATTTCACC
+
CCCCCGGGGGGGGGGGGGGGGGGGGGGGGGGGGGGGGGGGGGGGGGGGGGGGGGGGGGGGGGGGGGGGGGGGGGGGGGGGGGGGEGGGGGGGGGGGGGGGGGGGGGGGGGGGGGGGGGGGGGGGGGGGGGGGGGGGGGGGGGGGFGGGGGGGGGGGFFGGGGGGGGGGGEGFDEGGGGGGGGGGGGGGGGG?GGEGGGGGGGGGG
@M02526:338:000000000-J69W4:1:2102:18607:21892 2:N:0:ACATCGT+AACACCG
GCGGCGGGACTACTGGGGTATCTAATCCTGTTTGCTCCCCACGCTTTCGCACCTCAGCGTCAGTAATGGACCAGTGAGCCGCCTTCGCCACTGGTGTTCCTCCGAATATCTACGAATTTCACCTCTACACTCGGAATTCCACTCACCTCTTCCATACTCAAGACTTCCAGTATCAAAGGCAGTTCCGGGGTTGAGCCCCGGGATT
+
CCCCCGGGGGGGGGGGGGGGGFDGFGGGGGFGFGGFGGGG8@FGGGFGGGGGGAFGGGGGEGCFGEGGGFG?FGGGCFGGGGGEFGFGGFGGGFE8ACGDEFE>FFGGGGFFG=@FFFGGFGGCG>FFGG<,F7C7+@FDGGCE6DGGGGGGGGEFGACD8EGGGGDCC;E@EGGDFC8CFCDFFCEE@>B8EGGGFFCDCCD7D
@M02526:338:000000000-J69W4:1:2102:17283:22247 2:N:0:ACATCGT+AACACCG
CGGGACTACCGGGGTTTCTAATGTGACTGCTGCGTCCCGTAGGGTGGAGATCGGAAGAGCGTAGTGTAGGGAAAGAGTGTCGGTGTTGTGTAGATCTTGGTGGACGCCGTAGCATTAAAAACAAATAAACTGTATAACTCCATCGGAGATTCTACATCCAACTTTCCTCACTTCTAGCTACACCCCTCCTTTTACCTCACGTATT
+
CCCCCGGGGGGGGGCGGCECFFGFFDGGFDFGFGEEGGGGCEGGFEEEGFFGGC@FBEFFGGEGCEFGGGGEFFGFFFG@EFCFGGC,FG<5C,AEF9,5E7F+A:+8466+:5:C<<<,A+A,A,;,5,,,7,9,,679,,,76+36+3,,7=DD26,,6=,,,@@,,,,,33,,,3,7,,,,@84**,7,6,?9,423,1;+*
@M02526:338:000000000-J69W4:1:2102:12558:22273 2:N:0:ACATCGT+AACACCG
TGGAGGACTAGGGTATATAAATATGTTCGCTACCCACGCCGTCGTGGCTCAGCGTCAATATATTTTTTGCCAGCTGCCTTCGCAATAGGTGTTCTTTAACATATCTTTGCATTTTACCGCTACATGTTATATTTTGACAACCTCAACAAAATTCAAGACTAATAAAATAAAAAGAAAGATCCTAGTTGAGGTAGGAGGCTTGAAC
+
-8AC,,,-,;,,@,,,=<,@,,,;CF<,B6,6@F@9@F7,+@:F+@6+,CC,;@,,6:C<,,<,6,<++,,:6CEF8,,,,,,,8,69CC,,,,:5C,@,A5?,,,,,,,:,,C,?,,::=@:EE9@DA9,,5,,,4@DEDE,>D?4E,DD,,73=,3,7=E,>,,,,,8@F,66,,,,,3,,,7,,,3,,7,365,++34+**4
@M02526:338:000000000-J69W4:1:2102:17739:22744 2:N:0:ACATCGT+AACACCG
GGGCGGACTACTGGGGTTTCTAATCCTGTTCGATTCCCACGCTTTCGTGCATCAGCGTCAATCACGCCTTGGTAAGCTGCCTTCGCAATCGGTGTTCTGTGGCATATCTATGCATTTCACCGCTACTTGCCGCATTCCGCCTAACTCCTCCGCATTCAAGCACGCCAGTATCAACGGCACTGCGATGGATGAGCCACCCACTTTT
+
CC9CCEG@FFCF@,EF@@FFGCFFGF,<ECEC@E,CF<<EEDE@DFE<,6@FCE<86@6@,,:<<7F@<C,EFFGC=?<,AEF=78FEDED:F=@?5C<C,,AEFE;F@EFCCCGFGFB<EF+C:4AEF,,44@@FG,4+@=+,@3,,6,688=C62ECBFG,:8+@3@,<C,@:**5**,<,;>BEE,?44,>?:C5**40;:+
@M02526:338:000000000-J69W4:1:2103:24593:3270 2:N:0:ACATCGT+AACACCG
GGAGGGACTACCCGGGTATCTAATCCTGTTCGATCCCCACGCTTTCGTGCATCAGCGTCAATCGCGCCTTGGTAAGCTGCCTTCGCAATCGGTGTTCTGTGGCATATCTATGCATTTCACCGCTACTTGCCACATTCCGCCTCCCTCATCCGCATTCAAGCGCACCAGTATCAAAGGCACTGCGATGGTTGAGCCACCGTCTTTC
+
@CCCCGGGGGGGGGGGGCG9C<CEFAF<EFCCGDGEFG,C@@BF8C@E,CFAFGGG@FG7CF<DF:FGGGGFGCCFC@EAFGCEDGDEEFG7F@CGGGFG9=F,C,CEEAGGGCCCGG<FEEGCCFGCFFFFF@FFGFFECE+>CFGFDGGGGG>CCECGF>CCGGFFFFGGCGG9:FGGGFDGEFDG@FGGG6FB>C:C>FFF:
@M02526:338:000000000-J69W4:1:2103:26520:5270 2:N:0:ACATCGT+AACACCG
AAGAGGACTACCAGGGTTTCTAATCCTGTTTGCTCCCCACGCTTTCGTGCCTCAGCGTCAGTACTGGTCCAGATGGCCGCCTTCGCCACGGGTGTTCCTCCCGATCTCTACGCATTTCACCGCTACACCGGGAATTCCACCATCCTCTACCGTACTCTAGCTCGCCAGTATCCACTGCAATTCCCAGGTTGAGCCCAGGGCTTTC
+
CCCCCGCFGGGGGGGGGGGGGG9FGGGGGGFGGGGGGGGGGGEFGGGGGGGFGGGGGGGEEGGGGGGGGGGFGGFGDGGEGDGGGGGGGGGGGGGGGGGGFGGGGGGGGDGGGGGEGGGGFEGGEGGGGGGGECGGGGGGGGGGGGGGGGGGGGGGGFGGGFGGGGGCGGGGFGGGBFGGGG,CFFGGGG7CFGG>FFFGDGGGC
@M02526:338:000000000-J69W4:1:2103:25914:5511 2:N:0:ACATCCT+AACACCG
GAACCGGACTACAAGGGTTTCTAATCCTGTTTGCTACCCACGCTTTCGTGCCTCAGTGTCAGTTACAGTCCAGAAGGCCGCCTTCGCCACTGGTGTTCCTCCTAATATCTACGCATTTCACCGCTACACTAGGAATTCCGCCTTCCCCTCCTGTACTCAAGCCTTACAGTTCGCGGGGCCAACGACAGTTGGGCTGTCGCCTTAT
+
CCCCCGGGGDFGGGGGGFFGGGGGGGGGGGGGGGGGGFGGGGGGEFGGFGGGGGGGGGGGFFGGGGGGFGFGFGGFGGGGGGGGGGCGFGGGGG84FFGFFFGGGGFGGGGGGGGGGGFFFGGGEEGGGGFGGCFF8FGGGCEGGGGGGGGGGGFGGGGG9FFFCDDFGGCBEGGGDGGGG5CEGGCCFG@FGGGCCFCFGDGCC
@M02526:338:000000000-J69W4:1:2103:18451:5825 2:N:0:ACATCGT+AACACCG
GGGACTACCGGGGTATCTAATCCTGTTTGATCCCCACGCCTTCGTGCATGAGCGTCAGTTATGGTTTAGCAAGCTGCCTGCGCAATCGGGGTTCTTCGTGATATCTATGCATTTCACCGCTACACCACGAATTCCGCCTGCTTCATCCATACTCAAGGTTGCCAGTTTCGAAGGCACTTTTACGGTTGAGCCGCAAAATTTCACC
+
CCCCC@FFFGGGGECFGGGGGGGGGGGGGGGFGGGDFFGGGGGGGGGGGGGGGGFEGGGGGGGFGGGGGGGGGGGGGGGGGGGGGGGGDGGFFGGGGGGGFGGFFGGGGGFGGGGFFGGGG>FGDGGFCGCCFFFGGGGGGGGGGGGFGGGGGFG?E8DAFCFGGDFFAEGGDEGGGGGGCAEE?FEGGGGFE:FGEFEG9DCF=
@M02526:338:000000000-J69W4:1:2103:26753:6059 2:N:0:ACATCGT+AACACCG
CGGACGGACTACCCGGGTATCTAATCGGAAGAGCCTGCTGCGTCCCGTAGGATTAAAGATCGGAAGAGCGTCGTGTAGGGAAAGAGTGTCGGTGTTGTGTAGCTCTCGGTGGTTGCCGTAGCAGTAAAAAAAAAAAAACTAGACACTAACGCACTGTAGACAGTACGTTCCTAATGAAAGGGAGAGGTCCAGTATAGTGATGACC
+
CCCCCGGGGGGGGGGCFGGGGGGFGGG7@FGGCGGGGGGGGEGGGGGGGGEDF9FF,,FEFGFGGGGGGGGECFFFFFGC,B8FFGGF<EGCFBFE=F==,,,,CFG+AFDFE+8,<:4+@74,CCB95AEEG7@++5*,3,,,,3,,5,*414*,5,5,654,,,=,C,,,6<;2,254,*3*3**++++5+57++179+++++
@M02526:338:000000000-J69W4:1:2103:18792:6704 2:N:0:ACATCGT+AACACCG
GGGACTACCGGGGTATCTAATCCTGTTTGATCCCCACGCCTTCGTGCATGAGCGTCAGTTATGGTTTAGCAAGCTGCCTGCGCAATCGGGGTTCTTCGTGATATCTATGCATTTCACCGCTACACCACGAATTCCGCCTGCTTCATCCATACTCAAGGTTGCCAGTTTCGAAGGCACTTTTACGGTTGAGCCGCAAAATTTCACC
+
CCCCCGGGGGGGGGEGGGFGGGGGGGGGGGGGGGGGGGGGGGGGGGGGGGGGGGGGGGGGGGGGGGGGGGGGGGGGGGGGGGGGGGGGGGGGGGGGGGGGGGGGGGGGGGGGGGGGGGGGGGGGGGGGGGGGGGGCFGGGGGGG9DFGFGGGGGGGGGGGGGGFGGGGGGGGGGGGGGGGGFGGGGGGGGGGGGFGGGGGGGGGG
@M02526:338:000000000-J69W4:1:2103:25511:7127 2:N:0:ACATCGT+AACACCG
CTTGGGACTACTCGGGTATCTAATCCTGTTTGCTACCCACGCTTTCGCGTCTCAGCGTCAGTTACCGTCCAGGTGGCCGCCTTCGCCACCGGTGTTCCTCCCCATATCTACGAATTTCACCTCTACTTGGGGAATTCCGCCACCCTCTCCGGCACTCAAGCTCTGCAGTTTCGGGCGCACTTCCTCAGTTGCGCTGAGGGCTTTC
+
CCCCCGGGGGGGGFGGGGGGDGGGGGGFGGGGGGEFGGFEGGEGGGGGGGGGGGFGGGG@CFGGGGGEEGC<<C<CFGGGGGGGGGGGGG@CGFGEFF?EGGCEFGFGGGGCEFGGGFGGGDGF9FE,,,,FFGGGGGEGGC>FCFG88DB>CEC@FC?,DCF;4@;DCEFE+@*@:E5ECFGGFF9DF;,,*=:5*=<ECCFF9
@M02526:338:000000000-J69W4:1:2103:24245:8057 2:N:0:ACATCGT+AACACCG
AGGACTACTAGGGTATCTAATCCTGTTCGCTACCCACGCTTTCGTCCAGCAGCGTCAATTAACTCATAGTAACCTGCCTTCGCAATTGGTATTCCATGTAATATCTAAGCATTTCACCGCTACACTACATATTCTAGTTACTTCCAAGTAATTCAAGTCTAACAGTATCAATGGCAATTTTTTAGTTAAGCTAAAAACTTTCACC
+
CCCCCGGGGGGGGGGGGGGGGGGGGGGGGGGGGGGGGGGGGGGGGGGGGGGGGGGGGGGGGGGGGGGGGGGGGGGGGGGGGGGGGGGGGGGGGGGGGGGGGGGGGGGGGGGGGGGGGGGGGGGGGGGGGGGGGGGGGGGGGGGGGGGGGGGGGGGGGGGGGGGGGGGGGGGGGGGGGGGGGGGGGGGGGGGFFGFGGGGGGGGGG
@M02526:338:000000000-J69W4:1:2103:24962:8600 2:N:0:ACATCGT+AACACCG
CACGCGGACTACCGGGGTTTCTAATCCTGTTCGCTACCCACGCTTTCGTCCATCAGCGTCAATTAACTCATAGTAACCTGCCTTCGCAATTGGTATTCCATGTAATATCTAAGCATTTCACCGCTACACTACATATTCTAGTTACTTCCAAGTAATTCAAGTCTAACAGTATCAATGGCAATTTTTTAGTTAAGCTAAAAACTTT
+
CCCCCGGGGGGGGGGDGCFCFGGGGGGGGGGGGGGGFGEGGGGGGGGGGGGGGGGFGGGGGGGGGGGGGGGGGGGGGGGGGFGGGGGGDFFFGGGGFGGGGFGGGGGGGGGGGGGGGGGGGGGGGGGGGGGGGGGGGGGGGGGGGGGGGGGGGGGGGGGGGGGGGGGGGGGGGGGGGCGGGGGGGGGGGGGGGGFGGGGGGGGGG
@M02526:338:000000000-J69W4:1:2103:15088:10774 2:N:0:ACATCGT+AACACCG
GCCGGACTACAGGGGTATCTAATCCTGTTTGCTCCCCACGCTTTCGTGCCTCAGCGTCAGTATCGGGCCAGTGAGCCGCCTTCGCCACTGGTGTTCTTGCGAATATCTACGAATTTCACCTCTACACTCGCAGTTCCACTCACCTCTCCCGAACTCAAGATCCTCGGTATCAAAGGCAGTTCTGGAGTTGAGCTCCAGGGTTTCA
+
CCCCCGGGGGGGGGGGGGGGGGGGGGGGGGGGGGGGGGGGGGGGGGGGGFGGGGGGGGGGGGGGGGGGGGGEEGGGGGGGGGGGGGGGGGGGGGGGGGGGGDGGGGGGGGGGGGGGGGGGGGGGGGGGGCEGGGGGGGGGFFGGGGGGGGDGEDGGGFFGGGGFGGGGGGGF9FFGGGGGGGFGGCGGGFFGGFGGGGGEEFGG7
@M02526:338:000000000-J69W4:1:2103:19664:12136 2:N:0:ACATCGT+AACACCG
CGCGGGACTACAGGGGTATCTAATCGGAAGAGCCTGCTGCGCCCCGTAGGAACCCAGATCGGAAGAGCGTCGTGTAGGGAAAGAGTGTCGGTGTTGTGTAGATCTCGGTGGTCGCCGGATCAACAAAAAAAAAAAATCTTCCCACTGCTGCCTTCCCTGTCACCATTATACCCTCCCATTCTACTCTTTACCCTCCCACTTTCCC
+
<CCCCGDGGGGGGGGGGGGGGGGGFGG@BGGCFGGEFFGGGEEGGGGGD@FGGGEDFG9CFGGGGEEGGBEEFFCFGDF<=,EFF5F<FFGFGG7FFC=ECBFDFF,++@:+,++B++68@>3,@,8>FFFG+53*6,,,2?,,>,,,52,,,1,=,,,,6,,62?<,,,,,,4*3B*+0+5+<+++5,3++501***2:+2++3
@M02526:338:000000000-J69W4:1:2103:26658:13189 2:N:0:ACATCGT+AACACCG
CGAGGACTACCGGGGTATCTAATCCTGTTTGATCCCCACGCTTTCGTGCCTCAGTGTCAATATTCGTGTAGCCAGCTGCCTTCGCAATTGGTGTTCTATGTCATATCTAAGCATTTCACCGCTACATGACATATTCCGCTAACCTCCACGGTATTCAAGACTGATAGTATCAATGGCAGTTTCCAAGTTAAGCTCGGAGATTTCC
+
-ACCCGGGGGGGGGGGGGGGGGGGGGGGGGGGGGGGGGGGGEGGGED,BFFGEFFGGFCGGGFGGGGGGGGGFGFGDGGGGGGGGGGGGGFGGGGGGGGFFGGGGGGFGGGGGGGFGGGGGGGGGGGGGGGGGGGGGGGGGGGGG8EFGGGGGGGGGGGFGFFFF;EECFGGGCED@DEDFFGGGC9EAEGGC=FCGECGGGGG,
@M02526:338:000000000-J69W4:1:2103:21557:14158 2:N:0:ACATCGT+AACACCG
AAGGGACTACAAGGGTTTCTAATCCTGTTTGCTCCCCACGCTTTCGCACCTCAGCGTCAGTAATGGACCAGTCAGCCGCCTTCGCCACTGGTGTTCCTGCGAATATCTACGAATTTCACCTCAACACTCGCAATTCCACTGACCTCTTCCATACTCAAGATACCCAGTATCAAAGGCAGTTCCGGGGTTGAGCCCCGGGATTTCA
+
CCCCCGGGGGGGGGGGGGGGGGGGGGGFGGGGGGGGGGGGGGGGGGGGECGGGGFGGGGGGGGGGGGGGGGEFFGGGCFFGEGGGGEGGGGFFFGGGGGGGGGCFFGFGGFGGFGGGGGGGGGGGGG<=FDEEGGGGGGGGGGGGFGDGGGGGFD?FFGGGGGFGGGGGGGGGGGGGGDDGGGGGGGC:EFGEGGGGGGCEGGG,
@M02526:338:000000000-J69W4:1:2103:2595:14292 2:N:0:ACATCGT+AACACCG
TGTGGACTACTAGGGTATCTAATCCTGTTTGCTCCCCACGCTTTCGCACCTCAGCGTCAATACCAGTCCAGTGAGCCGCCTTCGCCACTGGTGTTCTTCCGAATATCTACGAATTTCACCTCTACACTCGGAATTCCACTCACCTCTCCTGGATTCAAGCGATGCAGTCTTAAAGGCAATTCTGGAGTTGAGCTCCAGGCTTTCC
+
@9BCCGFF@9FGGGGFEGGG9F,CFACEGGGFGGFGGGGCGFFGFFGGGG,,C@EFGDGGAEF8@FF@FEGFFGGGGEEGEGGFCFGGGGGGFEE9F?<F=7CFFGGAFFFCFFDGACGG9FEGGF8?E@FGG7F9EFGFG8@FFF,,64DFGGG9FGGDB7DCC,6E,7ECGGC9@DFCF8@2DFGGGG9>D9@D:@FCFFD7,
@M02526:338:000000000-J69W4:1:2103:9004:15283 2:N:0:ACATCGT+AACACCG
GTAGGACTACTGGGGTATCTAATCCTGTTTGATCCCCACGCCTTCGTGCATGAGCGTCAGTTATGGTTTAGCAAGCTGCCTGCGCAATCGGGGTTCTTCGTGATATCTATGCATTTCACCGCTACACCACGAATTCCGCCTGCTTCATCCATACTCAAGGTTGCCAGTTTCGAAGGCACTTTTACGGTTGAGCCGCAAAATTTCA
+
CCCCCGGGGGGGGGGGGGGGGGGGGGGGGGGGGGGGGGGGGFGGGGGGGGGCFGGGGGGDEEGFGGGGGGGGGFGGGGGGGGGDEFGEFGEGGGGGGGGGGFG?FGGGGGGGGGGFGGGGGGGGGGGGGGGGGGGGEFGEEEF8;DDBFGGGFGGGGCFFGGCFGFGEGGGED8CEFGGGGGGGFGGGGGCGFGGG>G7CGCFF,
@M02526:338:000000000-J69W4:1:2103:15521:18809 2:N:0:ACATCGT+AACACCG
GTGGACTACTAGGGTATCTAATCCTGTTTGCTCCCCATGCTTTCGTACCTCAGCGTCAGTATTAGGCCAGATGGCTGCCTTCGCCATCGGTATTCCTCCAGATCTCTACGCATTTCACCGCTACACCTGGAATTCTACCATCCTCTCCCATACTCTAGCCAAACAGTATCGTATGCAATTCCCAAGTTAAGCTCGGGGATTTCAC
+
CCCCCGGGGGGGGGGGGGGGGGGGGGGGGGGGGGGGGGGGGGGGGGGGGGGGGGGGGGGGGGGGGGGGGGGGGGGGGGGGGGGGGGGGGGGGGGGGGGGGGGGGGGGGGGGGGGGGGGGGGGGGGGGGGGGGGGGGGGGGGGGGGGGGGGGGGGGGDAFGGGGGGGFCFGGFGGGGGGGGFFGGGGGGGGGGGGGDCDBEGGFFC
@M02526:338:000000000-J69W4:1:2103:25085:21186 2:N:0:ACATCGT+AACACCG
GCGCGGACTACCGGGGTATCTAATGTGACTGCTGCGCCCCGTAGGGAGGATAGATCGGAAGAGCGTCGTGTAGGGAAAGAGTGTCGGTGTTGTGTAGATCTGGGTGGTTGCGGGATCATTCACAAAAAAAACAGAGCAACAAAACAATTCCGGCACCAAGTACTCCATGATCGAACGCATCGCGTGCTATGACTCACACGGCTGC
+
CCCCCGGGGGGFGGGGGFGGGGGGGGC@CEGGGGGGGFFGGF>FDGGGF:EEGD@FGGEEG?FGG:?>CFF8C9FE=,FE=FG@F?F@+?=FFDB,95A,,,9,9?7+++,+8++8AB5<;D,A9FG7=++3,:,8,,,,,,,4,,,65,,6:8:1*:4,2,6,?8,,,5@,*12,*6C1/*31*4*4,+++++7+++,221**1
@M02526:338:000000000-J69W4:1:2103:17135:23046 2:N:0:ACATCGT+AACACCG
ACCTGGGACTACATGGGTATATAATCCTGTTTGATCCCCACGCGTTCGTGCGTCAGAGTGAATATTCGTGTAGCCAGCTGCCTCCGCAATTGTTGTTCTATGTCATATCTAAGCGTTTCACCGCTACATGACATATTCCGCTAACCTCCACGGTATTCACGACTGATAGTATCAATGGCAGTTTCCCACTTAAGCGCGGAGATTT
+
6@-AC,C<FGFG<,6EDFFFCFA9,@<E,FCED,<E,CFEDCC:7CF7@DF+BC:@,F@,69<<@FFG@F@,,,:C,:,,B,C,6:F++BEF,CFG8,CEFD<FFFGGGGF,C<F:@FG,C,674@BFF9E85?:F;EC:C+>+6,7D,6,4+@@DE=DC,8+B+8,,,79=9,@338@,33,7,53@,3,,5@B+B7B@**1=@
@M02526:338:000000000-J69W4:1:2103:19213:25090 2:N:0:ACATCGT+AACACCG
GGCGGACTACCGGGGTATCTAATCCTGTTTGATCCCCACGCCTTCGTGCATGAGCGTCAGTTATGGTTTAGCAAGCTGCCTGCGCAATCGGGGTTCTTCGTGATATCTATGCATTTCACCGCTACACCACGAATTCCGCCTGCTTCATCCATACTCAAGGTTGCCAGTTTCGAAGGCACTCTTACGGTTGAGCCGCAAAATTTCA
+
-8ACCFGGGGG>FF@@FFAAFEFGG9FGGAEEGGGGFG7@FGGFC<;CCDFAE<,+@::7C<EFG,EAFG9,CE@F@EFGGFC:FEGGDGGGGGGGGCF7F7,4CFF9FEFFGFGG9EFDGCFC+584<FCCFGEGC@CGEDF8DAA;E=DF88F898=8@=DC3,@,>DFEG:E8EFGDFCDA,@EG783@FF*>5;:FFC?,1
@M02526:338:000000000-J69W4:1:2104:18346:2553 2:N:0:ACATCGT+AACACCG
GCTGCGCCCCGTAGGTATTAAGATCGGAAGAGCGTCGTGTAGGGAAAGAGTGTCGGTGTGGTGTAGATCTCGGTGGCCGTCGTAATAGTAAAACAAAAATATCTCACCGTAGGCCCGTATCACCTATAACCTTACAACACCGTGCCTCACCATCTCACCTGCCCCGTCATTGCACATTTTCAGACTCGATTGAGCGAGTGTCACC
+
CCCCCGC;F+C,@CFECFFGFFGGGGEEFGFGGGCEGGGGGECCGGFF@FCDFC:CFFG,@E7FA,<,C<CCE@FG,,>FF4+,,,<,B,CC<,B,,9A,,5,,,,,,+,++4,,8+8+,,,,8,8,,,,4,,,A,,4,++8,,++,6,,,,36,@,,@,3=D,3+3+6,,,,,33,,=,7E==,6,6@3,*,,,**4**,+2,,
@M02526:338:000000000-J69W4:1:2104:14938:3582 2:N:0:ACATCGT+AACACCG
TCAATTGGACTACCCGGGTATCTAATCCTGTTTGCTCCCCATGCTTTCGTACCTCAGCGTCAGTATTTGGCCAGATGGCTGCCTTCGCCATCGGTATTCCTCCAGATCTCTACGCATTTCACCGCTACACCTGGAATTCTACCATCCTCTCCAATACTCTAGCCTAACAGTATCGTATGCAATTCCCAGGTTAAGCCCGGGGACT
+
CCCCCFGF@6EE@@FGGGGGGGGGGGGGGGFFFFGAEFGCDFGGG<FFDFF8@FFFFD7BCFFEFGFFGGGCFGFF<FFDEDFCGGGGGGGFECG8BF9EFDFGG9BECFGGGGGCCEGGGGEFGGD:FFGGGGDFFFGGGGGGFGCFFGC?EFC8FDFFFFFFGGG,>@DCF=>F:=EFDGGGG>@,@FGFGF;E=DGCG7EE@
@M02526:338:000000000-J69W4:1:2104:4787:4989 2:N:0:ACATCGT+AACACCG
TGACAGGACTACACGGGTTTCTAATCCTGTTTGCTCCCCACGCTTTCGTGCATGAGCGTCAGTGCAGGCCCAGGGGATTGCCTTCGCCATCGGTGTTCCTCCGCATATCTACGCATTTCACTGCTACACGCGGAATTCCATCCCCCTCTGCCGCACTCCAGCCTTGCAGTCACAAAGGCAGTTCCCAGGTTGAGCCCGGGGATTT
+
CCCCCC@AFFFF8CFC+6BBFG9EGFDFGGF@FGGGFG,@B@C,,CEFFE7DFGDCFGGDCGFFFG9EFFGD?F>F@F@FGGGGGFDDBFDFCCF:?DE5?E:F+?:<EFFC@C+4?EF5AAFG<FCC=FDC:B:>FG=F=;F8D>>C=EG8@EE:8:B?BCC6:3,>,7@AFAE5,DCFB43B9>CFF;C:D?,DFE*4:?*:9
@M02526:338:000000000-J69W4:1:2104:6972:5551 2:N:0:ACATCGT+AACACCG
TCGGACTACTCGGGTATCTAATCCTGTTTGCTCCCCATGCTTTCGTACCTCAGCGTCAGTATTAGGCCAGATGGCTGCCTTCGCCATCGGTATTCCTCCAGATCTCTACGCATTTCACCGCTACACCTGGAATTCTACCATCCTCTCCCATACTCTAGCCAAACAGTATCGTATGCAATTCCCAAGTTAAGCTCGGGGATTTCAC
+
CCC9CBCFFFGECGC@CCFFGFDGGCGGG8FGGG?FEF@FFCFFCFGFG9FF8EFCFGEFCGGGFGGFDDFCGGGAE@E@@EFGGD@EFDG8DFGCEGF?=?EEGGGFECGFDEC?@FFCFCEFFGFCFGG<?,FEEFGGGGGGGGGGFGFGGFFGFGGFGGGGADFFC=BFDE,DC8:DFGFF=8BFEA,9,@+=@E398C:,<
@M02526:338:000000000-J69W4:1:2104:23172:6108 2:N:0:ACATCGT+AACACCG
TGGACTACACGGGTTTCTAATCCTGTTCGATCCCCACGCTTTCGTGCATCAGCGTCAATCGTGTTCTAGGAAGCTGCCTTCGCAATCGGGGTTCTGGGACATATCTATGCATTTCACCGCTACTTGTCCCGTTCCGCCTCCTTCGTACACATTCAAGCAATTCAGTATCAAAGGCACTGCATCGGTTGAGCCGATGTATTTCACC
+
CCCCCGGGGGGGGGGGGGGGGGGGGGGGGGGGGGGGGEGGGGGGGGFGGGGGGGGGGGGGGGFGGGGGGGGGGGGGGGGGGGGGGGGGGGGGGGGGGGGGGGGGGGGGGGGGGGGGGGDGGGGGGFGGGGGGGGGGGGGGGGGGGGGGGGGGGGGGGGGGGGGG9FGGGGGGGDGGGGGGGGGGGGGGGGGEECEEGGGEGGGGG
@M02526:338:000000000-J69W4:1:2104:19915:7858 2:N:0:ACATCGT+AACACCG
GCTGCGTCCCGTAGGGTATCTAGATCGGAAGAGCGTCGTGTAGGGAAAGAGTGTCGGTGTTGTGTAGATCCCGGTGGTCGTCGGATTATTTCAAAAAAAAAACCTCTGTTCCTTGTAGTGACCGTGCTCCCCTTTCTCATAATTCCTGTTTACTTAATATCTTCATTTTCTGTCCCAGTCTTCCCATCCTCTCTCACCTCATCTC
+
CCCCCFGF@@@F:FGGEGGFCCGGFGGDBFGFFGEFGGGGGGGGGGGGGCGGF<FFEGGGGFGGC9CEF6,68C:FEC=FCF++8:,,5C,C,5C<D7+@8+++,,8,9,,,,:5:,,:,,,,+3,+38AAC>C,@,,,,,3,73,,,,,335C,,,,,,8;,E7,33,,7,73,,3,3,,,,,33,,,2,,,47<,,,,,+5,2
@M02526:338:000000000-J69W4:1:2104:11146:8946 2:N:0:ACATCGT+AACACCG
GAACGGGGACTACAGGGGTATCTAATCCTGTTCGCTACCCACGCTTTCGTCCATCAGCGTCAATCATTTGTTAGTAACCTGCCTTCGCAATTGGTATTCCATGTAATATCTAAGCATTTCACCGCTACACTACATATTCTAGTTACTTCACAAATATTCAAGCCCTACAGTATCAATGGCAATTTTTCGGTTAAGCCGAAAACTT
+
CCCCCGGGGGGGGGGGGGGGGGGGGGGGGGGGGGGGGGGGGGGDGGGGGGGGGGGGGGGGGGGGGGGGGGGGGGGGGGGGGGGGGGGGGEGGGGGGGGGGGGGGGGGGGGGGGGGGGGGGGGGGGGGGGGGGGGGFGGGGGGGGCFFGGFGGGGGGGGGGGGGGGGGGGGGGGGGGGGGGGGGGGGGGGGGGGGGCGGGGGGGGG
@M02526:338:000000000-J69W4:1:2104:28435:11431 2:N:0:ACATCGT+AACACCG
GCTACGTCCCGTAGGGTTTAAGATCGGAAGAGCGTCGTGTAGGGAAAGAGAGTCTGTGTTGGTTAGAGCACGGTTGGCTGCGGAACATGTAAGACTCCAGATTTCTATGCATGTCACCTCTAGACATGGTATTACGCTCTCCTCTTCTGCACTCACACTCGCACATCACTTATGAAAGCACGAGTTAGGTCACAGGTCGTTACTT
+
-AC-AF<FFEFCF,BF,CFGA,,CE@,,68,,66@@@@:F@A,,C,,C6C,BC,,@CCEG,,8,<:,,<C6+@6,7:E,,B:+++7:,,,9,,,,9,,:,,,,,:CA,9,,,,:,B,C,9=,,9,,A,,,AC9FE+4+B+=,D,@==;,@,,@=8=,,3,8B7++3,,,,,8,,8,,,,,3++4+3,,<8,@D,7,52***3*;2
@M02526:338:000000000-J69W4:1:2104:10365:12973 2:N:0:ACATCGT+AACACCG
AGGCGGACTACTGGGGTTTCTAATCCTGTTCGCTACCCACGCTTTCGTGCCTCAGCGTCAATATATGTTTAGCCAGCTGCCTTCGCAATCGGTGTTCTATAACATATCTATGCATTTCACCGCTACATGTTATATTCCGCCAACCTCAACATAATTCAAGACTAATAGTATCAAAGGCAGTTTCCGAGTTGAGCTCGGAGATTTC
+
CCCCCGGGGGGGGGGGGGGGGGFGGGGGGGGGGGGGGGGGGGGGGGGGGGGGGGGGGGGGGGGGGGGGGGGGGGGGGGGGGGGGGGGGGGGEGGGGGGGGGGFFGGGGGGGGGGGGGGGCGGGGGGGGGGGGGGGGGGGGGCGGGGGGGGGGGFGGGGGGGGGGGGGGGGGGGGGGGGGGGGGGGGGGGGGGGGGGGGCEGGGG:
@M02526:338:000000000-J69W4:1:2104:15378:14707 2:N:0:ACATCGT+AACACCG
GCTGCGTCCCGTAGGCTGGGTAGATCGGAAGAGCGTCGTGTAGGGAAAGAGTGTCGGTGTTGTGTAGATCCCGGTGGGCGGCGTATCATTAAAAAAAAAAAAGTACAATACAACTCATTGATTGATTCTCTGTTTGACAGCATTCCTCCCTCCGATACCGTCTCCTTGCAACTCCGCTATTTGGAAGTGTATCTCTTCGTCTCTC
+
CCCCCGGGFGGGGGGDFGGDGG@DDFGGGGGGGGGFFEFEEFGGGFCFFGGGG<CFEFEC@<F7C,9,<C:,BF=BDC7+48:+++:<FA<<,<A+@:=C+@8,,,8,=,33,,,,,:@,,8,,,,,,,,,,,,7,7,5,,3,@,@,3,424***4*44*6*,,,,,,26,,,2,**/*2+4+++++5,+5+1+,+52*2;*21=
@M02526:338:000000000-J69W4:1:2104:21951:17716 2:N:0:ACATCGT+AACACCG
GGGACTACCCGGGTTTCTAATCCTGTTCGCTACCCACGCTTTCGTGCCTCAGCGTCAATATATGTTTAGCCAGCTGCCTTCGCAATCGGTGTTCTATAACATATCTATGCATTTCACCGCTACATGTTATATTCCGCCAACCTCAACATAATTCAAGACTAATAGTATCAAAGGCAGTTTCCGAGTTGAGCTCGGAGATTTCACC
+
CCCCCGGGGGGGGGGGGGGGGGGGGGGGGGGGGGGGGGGGGGGGGGGGGGGGGGGGGGGGGGGGGGGGGGGGGGGGGGGGGGGGGGGGGGGGGGGCFGGGGGGGGGGGGGGGGGGGGGGGGGGGFGGGGGGGGBFGGGGGGGGGGGGGGGGGGGGGGGGGGGGGFGGGGFGGGGDFEGGGGDEGGGGGGCCFGGEGE6:EG>FFG
@M02526:338:000000000-J69W4:1:2104:22635:17750 2:N:0:ACATCGT+AACACCG
CGGGACTACCAGGGTATCTAATCCTGTTTGCTCCCCACGCTTTCGCGCCTCAGCGTCAGTAACGGGCCAGTGAGTCGCCTTCGCCACTGGTGTTCTTCCGAATATCTACGAATTTCACCTCTACACCCGGAGTTCCACTCACCTCTCCCGTACTCAAGACAGCCAGTATCAGAGGCAATTCCAAGGTTGAGCCCTGGGCTTTCAC
+
9CCCCGD<CFFFEDGFGFA<F<<FFEGFGAFGC@FGCECC@FG9@C:CF,B@CFGGC:@@,CF:@FGGC<F@FECFCCGCFFCEF@:?EGAECCB<E5FF@EE<?<EEFGD8?FF9AAF<?,,,5<,@>C>=FF;E,A,D8>D=E,@DFGG8=+,,@,@DD?CF:8D;,@EDF9+B+@@CFCFG9CGG,,63DFFC:CFCFGFCG
@M02526:338:000000000-J69W4:1:2104:15751:20124 2:N:0:ACATCGT+AACACCG
GCTGCGTCCCGTAGGAGAGATCGGAAGAGCGTCGTGTCGGGAAAGAGTGTCGGTGTTGTGTAGATCTCGGGGGTCGCCGTATCATTAAAAAAAAAAAACAACACATCACCCCTTCCACACCTACCTCATAAATAATTCTCACTCCGTTTGCCCCACCACCAGCACTCCCGCACATCCCCACGACCGGTGCCACTCACATTTCGCT
+
CCCCCGGGGGGFFGGGGGGGGGFGGEG,FFGGGGGGFGGGGDGGFEF9CCFGGCFFBF@766,,,<CEFG7FG+8:4B4@+,E<<,EF9?EF4FE7+3>3,,,8=,8D,,,+:,,,,,,5C:,3,,,,,,,,,77,,7,2,,,6>**,,*,,,***6/*=,,242,4+**3185+25***1*=:****22*+3+*0<+2++2***
@M02526:338:000000000-J69W4:1:2104:7900:21162 2:N:0:ACATCGT+AACACCG
GCTGGTCCCGTAGGTTTATAGATCGGAAGAGCGTCGTGTAGGGAAAGAGTGTCGGTGTTGTGTTGATCTCGGGTGTCGCCCCTTCAATAAAAAAATTAATCCTTATATCTCAACATTTCACCGCGACACAAAGAACTCCACTCGCCTTTCCTACCCTACAGTCTCACCGTTTAATCGGCATACAATATTCAGACGCAAGAATTCC
+
9@CCCC@FEFEF@C6CFFFDCC@FCB@;CD@AF@FCFCE@6C@8CFFGGFE<CFC6B,FFCGG,<E<FFGEC@,@7,6,,,+,:E<,9<C,5,@+,,:?,5<5,,9,C95:,,9=8,:,5C?+8+6:+@:+,33A,,,@,,,,+63++,6,,,,@8,@8D,,4,37;8+66,*7,,6**1*,4,,,,,,5,,,,**14*,5+,,4
@M02526:338:000000000-J69W4:1:2104:7731:21275 2:N:0:ACATCGT+AACACCG
TGAGTTGAACTACGGGGGTATCTAATCCTGTTTGATCCCCACGCCTTCGTGCATGAGCGTCAGTTATGGTTTAGCAAGCTGCCTGCGCAATCGGGGTTCTTCGTGATATCTATGCATTTCACCGCTACACCACGAATTCCGCCTGCTTCATCCATACTCAAGGTTGCCAGTTTCGAAGGCACTTTTACGGTTGAGCCGCAAAATT
+
A@BC@6E9FGGF,,B6@:@@EEFC9FD@FCC@FCCFG9F,@@+@F,B<CD7FG<E,,E@@B@@CE<<@FE<@C9EGDFGGCFF@AF7CF:,:FC7=@BDC<ACF@BF<?AD,5,CBFDGF,F=+C7:@F84CF+@=F7@;D8EEGGGGGGFGC==3>3>>89FEFC83@D@;,;8@78*;FFFG;3;,>C>EEF<,:CFCE5EFG
@M02526:338:000000000-J69W4:1:2105:26444:4734 2:N:0:ACATCGT+AACACCG
TGGGACTACAGGGGTATCTAATCCTGTTTGCTCCCCACGCTTTCGTGCATGAGCGTCAGTGCAGGCCCAGGGGATTGCCTTCGCCATCGGTGTTCCTCCGCATATCTACGCATTTCACTGCTACACGCGGAATTCCATCCCCCTCTGCCGCACTCCAGCCTTGCAGTCACAAAGGCAGTTCCCAGGTTGAGCCCGGGGATTTCAC
+
9CC<<FFGDGGGGG7CFGGGFFGGC,EFE<EGGGGEDEFGGGGFC6CFGG@@E9:FC,,E@F9EEGEG7@7,C@F8,EFFGGFGGGG?@EC@EGGGGGGCFCFD9EEGGFGCFGGGGGGCFGGGFGGGGDCFFFFGGGGGGGGGGGD=DGGGGGGD<:?F7EFF9,ECACF;,,@EECGF733=@*D,2,?CFFEGGG*:8C@1C
@M02526:338:000000000-J69W4:1:2105:13804:6317 2:N:0:ACATCGT+AACACCG
GGGCCGGACTACAAGGGTATCTAATCCTGTTTGCTCCCCACGCTTTCGCACCTCAGCGTCAATACTTGTCCAGTCAGTCGCCTTCGCCACTGGTGTTCTTCCGAATATCTACGAATTTCACCTCTACACTCGGAATTCCACTGACCTCTCCAAGATTCTAGCTTTCCAGTTTCAAAGGCAATTCCGGGGTTGAGCCCCGGGCTTT
+
CCCCCGDGGGGGCFFGGGGGGFC@FGGFGGGGGGGGGGG@FGGGGGGGGGGGGGGGGGGGGGGGGGGGFGGGGGGCGFGGGDGEGGGCEGGDFFFGGGGGGGGEGGGGGGAEGGGGGGGGGGGGFFFFGGGGDEDGGGGFGGGGGFFG?FDAED88@ECFFGGGGGGGGGCGGCGGGFGGFGGGGGGGGGGEEFGGGGDCCCCF?
@M02526:338:000000000-J69W4:1:2105:16921:7161 2:N:0:ACATCGT+AACACCG
AGGATGGACTACCGGGGTTTCTAATCCTGTTTGCTCCCCACGCTTTCGCACCTCAGCGTCAATACACGTCCAGTGGGCCGCCTTCGCCACTGGTGTTCTTCCGAATATCTACGAATTTCACCTCTACACTCGGAATTCCACCCACCTCTCCGTGATTCAAGCAATCCAGTCTCAAGGGCAGTTCCAGTGTTGAGCACTGGGCTTT
+
CCCCCGFGGGGGGGGGGGGGGGGFGGGGGGGGGGEGGGGGGGGGGGGGGGGGGGGGGGGGGGGGGGGGGGGGGGGGGGGGGGGGGGGGGGGGGGFGGGGGGGGGGGGGGAFGGGGGGGGGGGGGDGGFGFGCFGGGGGGGGGGGGGG?DFGGGGGGGGGDGGGBFGGGGFF=EGAGFGECGGGGFDFGGGGCGGFFGGGGGGGFF
@M02526:338:000000000-J69W4:1:2105:5430:7430 2:N:0:ACATCGT+AACACCG
ACAGGACTACCAGGGTATCTAATCCTGTTTGATCCCCACGCCTTCGTGCATGAGCGTCAGTTATGGTTTAGCAAGCTGCCTGCGCAATCGGGGTTCTTCGTGATATCTATGCATTTCACCGCTACACCTCGAATTCCGCCTGCTTCATCCATACTCAAGGTTGCCAGTTTCGAAGGCACTTTTACGGTTGAGCCGCAAAATTTCA
+
CCCCCGGGGGGGGGGGGGGGGGGGGGGGGGGGGGGGGGGGGGGGGGGFGGGGGGGGGGGGGGGGGGGGGGGGGGGGGGGGGGGGGGGGGGGGGGEFGDGGGGGGGGGGGGGGGGGFGGGGGGGGGGGGGGGGGGGGGGGGGGGFGGFGFFGAFGGGFGGGGGGGGGGGGGGGGGGCFGGGGGGGGGGCGGFFGGGGGGGCGGFGF
@M02526:338:000000000-J69W4:1:2105:25405:9542 2:N:0:ACATCGT+AACACCG
GCTGCGTCCCGTAGGCACCATAGATCGGAAGAGCGTCGTGTAGGGAAAGAGTGTCCGTGTTGTGTAGGACACGGGGGTCGCCGCACCATTGAAAAAACAACAGATCTCTACGCATTTCACCGCTACACCTGGAATTCTACCATCCTCTACCATACTCTATCCCCCCATACTCCAATGCAATTCACACGTCAATCTCACCGCTTTC
+
CCCCCFFGC;CFEGGDEFCAFGE<<FGGC@@E<EB6FB@:F@E<B,;CF,6EE,9,BE<C6,66CF,,,:,,,6@C+8,+8+++++8EB<<?,,9,++,,4B<A,,5A?<<=++@B9FF9,+@>F:9,,,3>B>,8F9DF>EC@6DEE,@76,349,<A,,,,6>*4,,2?,,?,,,5,24,4,5C8F2*14+++5++31//:*0
@M02526:338:000000000-J69W4:1:2105:14083:10502 2:N:0:ACATCGT+AACACCG
GAGGACTACCGGGGTATCTAATCCTGTTTGCTCCCCATGCTTTCGTACCTCAGCGTCAGTATTAGGCCAGATGGCTGCCTTCGCCATCGGTATTCCTCCAGATCTCTACGCATTTCACCGCTACACCTGGAATTCTACCATCCTCTCCCATACTCTAGCCAAACAGTATCGTATGCAATTCCCAAGTTAAGCTCGGGGATTTCAC
+
BCCCCGGGFGGGGGGGGGGGGGGGGGGGFFGFGGGGGFCFFCFGGGGGGGGGGFGGGGGGEGGGGDCGGGFCFFG8FGGGGGGGGGGGGGEFDFGGGGGFGGGGCFGGGGGGGGGGGGGGCCEGGGGCFGGGFGFGFGGGGGGGG8=B?FDCGFGGGFA=D8BF=8E=;>EFGGG9EFGGFEFGGDFFGGFFEGGGGG5EFGCAE
@M02526:338:000000000-J69W4:1:2105:13164:12444 2:N:0:ACATCGT+AACACCG
TACGGACTACACGGGTATCTAATCGGAAGAGCCTGCTGCCCCCCGTAGGGTTGAGATCGGAAGAGCGTCGTGTAGGGAAAGAGTGTCGGTGTTGTGTAGATCTCGGTGGGCGCCGGATCATTAAAAAAAAAAAATACACCCCCGTCCAAGACTCTATCCCCCCACCTCCACCTTCACTCCTCATCCTTTACCCACATTTCTCACC
+
CCCCCGGGGGGGGGGGGGGGGGGGGGCCGFGGGFGGGGGGGCEGEFGGGGFFFGGGGGGGGEGFGGGCFF:FEFGGGGFGGFECFBFGGGGGGGGGCB9@95,,448+@+:+++4+3+8,9CFGGGGGEGG7@*,,,3,?*>**6**6,10,,,<,,>>,**31*142**2:++5+,++*33+20++++++3:+/2++30+2*+*
@M02526:338:000000000-J69W4:1:2105:27351:12705 2:N:0:ACATCGT+AACACCG
GTGGACTACCCGGGTTTCTAATCCTGTTTGATCCCCACGTTTCCGAGCCTCAGTGTCAATATATGTTTAGCCAGCTGCCTTCGCAATTGGTGTTCTCTGTCATATCTATGCATTTCACCGCTACATGACATATTCCGCTAACCTCAACAATATTCAAGACTAATAGTATCAACGGCAGTTTCCGGGTTAAGCCCGGAGATTTCAC
+
-68-@FEGF86@E7@F;EAFF9F9FFGGDEFFFGCFGGD,CF,,B@:+FF<FEGGC,C,66C@FE,C@CF,CC9CF@E,F9EFEF+,6CCF<F=FG,E<?EC<AFCE<9F95EF<AG9D7+8>FFFCCAF<5@,,94FE8@E8@@@DDFFC4CDFD;C,@9EFF;9EG9>F98B7+6=FGADDE68E+@D9FF>BC6C*DFF7A:
@M02526:338:000000000-J69W4:1:2105:11722:13297 2:N:0:ACATCGT+AACACCG
GCTGCCTCCCGTAGGGCGAGATCGGAAGAGCGTCGTGTAGGGAAAGAGTGTCGGTGTTGTGTAGATCTCGGTGGTGGCCGCATCATTAAAAAAAAACAACATATCGAAGCATTTACAGGCTCAACAACGAAATCCACCGCCCTCTCATGCACTCAAGGTAGCCAGTATCAACTGAAATTTTACAGTTGTGCCGCACACGTTCAGA
+
CCCCCCEGGGGGGGGGGGGGGGGCGDBBCFFEFGGCCEFCFDD<FGGGGFCEEGGGFGFFEGG9,EGAED@,?@:,6:<7++84BFE,5?<CFCC++,,,4:7,:+8<+6,,,55@,,,+,,88A,:A+38+83,,33+3+3+,,,,3,7<@,,,3@C9,,,79,3,,6D,82,6,7,2?,5?,,6,7,*?,41:58@82*2;+1
@M02526:338:000000000-J69W4:1:2105:12546:15918 2:N:0:ACATCGT+AACACCG
AGCTGCGGACTACTCGGGTTTCTAATCCTGTTTGATCCCCACGCTTTCGTGCCTCAGTGTCAATATTCGTGTAGCCAGCTGCCTTCGCAATTGGTGTTCTATGTCATATCTAAGCATTTCACCGCTACATGACATATTCCGCTACCCTCCACGGTATTCAAGACTGTTAGTATCAATGGCAGTTTCCAAGTTAAGCGCGGAGATT
+
-8-8@AFDEEGCEG,,6:ECEF,CCF,,C@C<66,6CCEFC:CD:F<FGECFGFCFCECGGCA<<,,CFGGGFAF<C<FGEFF<<F6C@7=F,=C<F7FEGGGFGFGACC9E5?FGF<FFDBF>FE7CFFCE<9A?=EAF8CGE+@8,64@FE6@FEFG,@=DFGG3@=EEGGF;DDA,6=C+C,3,3EF=33,C,58C+*3@,3
@M02526:338:000000000-J69W4:1:2105:2636:18150 2:N:0:ACATCGT+AACACCG
AGTGGACTACTAGGGTATCTAATCCTGTTTGCTCCCCACGCTTTCGCACCTCAGCGTCAGTACCGGACCAGTGAGCCGCCTTCGCCACTGGTGTTCTTCCTAATATCTACGAATTCCACCTCTACACTAGGAGTTCCACTCACCTCTTCCGGACTCGAGATTGCCAGTATCAAAGGCAGTTCTGGAGTCGAGCTCCAGGATTTCC
+
@CCCCGDGEFFFFFGCFGGGGFFGGGFFFAEDDFFCEAFEEGGGGGEGGC8<E<,CBF@CGFECFGEECDF6,EECCFGGEFGF@EGBFFFGFGGGGGGGGGFGGGGFGGG:FFG9??E=F:=?FEG,4FGGG?FA;FFGFCG>DFE9@=CD6CEC6D=,DFECGGG@=;DFCGGF?DCD9CCFGGFG,>CCEEG8DFG8?:;,,
@M02526:338:000000000-J69W4:1:2105:23141:24762 2:N:0:ACATCGT+AACACCG
GTAGGACTACAGGGGTTTCTAATCCTGTTCGATCCCCACGCTTTCGTGCATCAGCGTCAATCGTGTTCTAGGAAGCTGCCTTCGCAATCGGGGTTCTGGGACATATCTATGCATTTCACCGCTACTTGTCCCGTTCCGCCTCCTTCGTACACATTCCAGCAATTCAGTATCAAAGGCACTGCATCGGTTGAGCCGATGTATTTCC
+
CCCCCCGGGCCCC;BCCF<FG,FFFFGCACC8E@FGGGG>G7CCGGF,BF<EGCGC@FFGGGGG8CFAFGGCEECECEFFCAFCFG>FGGGC+CFFG9E@,BFFGGGE<EFECG?FGGFE7FGDEGGGGA,FFF8F@7BEEEGCGF6D=8+@,DD@,=3DDCFGA;33>3D,8D3,6@E8=EDEE>EFBE?FFGGG8EC;,5<;,
@M02526:338:000000000-J69W4:1:2105:18956:25107 2:N:0:ACATCCT+AACACAG
AGGGACTACGGGGGTATCTAATCCTGTTTGCTCCCCACGCTTTCGCGCCTGAGCGTCAGTTAGTGTACAGGTAGCCGCCTTCGCCACTGGTGTTCCTCCTAATCTCTACGCATTTCACCGCTACACTAGGAATTCCACTAATCTCTCCAGTACTCAAGTTCCGCAGTTTGGGGGGACTCGTAGGGGTTAAGCACGGAAATTTCAA
+
@9<-6CF9,,8@FCGCG9<<FF<CDEF,6CF<@C,B<FGEG7CF,B++:,,9C,@6,6@F,C96,F,,,6,6,6,C744?C@4,BB7,BDG8F?FCFG,=,BE<F<,,CA+8=+?5C<F:4@CFGF,FG=858A,9EA,>,8@A,3=3,,73@DA93A,=@,++8BECB,+*@*2***0****2;5*2*<CE+2?E8*/<:>C<3
@M02526:338:000000000-J69W4:1:2106:5559:4287 2:N:0:ACATCGT+AACACCG
TCGGACTACAGGGGTATCTAATCCTGTTTGCTCCCCACGCTTTCGTGCATGAGCGTCAGTGCAGGCCCAGGGGATTGCCTTCGCCATCGGTGTTCCTCCGCATATCTACGCATTTCACTGCTACACGCGGAATTCCATCCCCCTCTGCCGCACTCCAGCCTTGCAGTCACAAAGGCAGTTCCCAGGTTGAGCCCGGGGATTTCAC
+
CCCCCEGGGGGGDGF@FFGGGG9CGGGGGGGGGGGGGGGGGGGEGGGGCFFFGGEEFGGGFGGGGGGCGCGGGGGGGCEFFGC@@FE@FGGGGGGCEGGGGGDFFGFGGGEE@FGCEGGG?FGGGGGGGGGDGGGCDGGGGGCEEGFEEGGGGC8DFGCFFFCEFF7@AFGGGGFGFEFGFFFCFGG@CFFGGF>EGE*=CC7>E
@M02526:338:000000000-J69W4:1:2106:9148:8658 2:N:0:ACATCGT+AACACCG
CGAGGGGACTACTCGGGTTTCTAATCCTGTTTGCTCCCCACGCTTTCGTGCATGAGCGTCAGTGCAGGCCCAGGGGATTGCCTTCGCCATCGGTGTTCCTCCGCATATCTACGCATTTCACTGCTACACGCGGAATTCCATCCCCCTCTGCCGCACTCCAGCGATGCATTTACAGATGCTGTTCCCAGGTTGCGCCCGGGGTTTT
+
9BCCCGGCFFEFE<FGEGGEGCGA@@FEAFGEFFFGGGGACC:FG@,BC,CDD9C<CF::@@FCGGG8FE,B@FDD+@,,,BF<,9FC:,4CEB=FCFD,FACDCE@EGG9E<F?CGCF<FA,EF<?,FCBCEG+=,CF,=DFGGGGGG,,63@3@@<8@7C7CE8FA,>,,>EBF9;,,252,=?,,*22D8**=:EC:8)78;
@M02526:338:000000000-J69W4:1:2106:19258:11622 2:N:0:ACATCGT+AACACCG
ATGCGGACTACTCGGGTATCTAATCCTGTTCGCTCCCCACGCTTTCGTCCATCAGCGTCAGTTGTAACTTAGTGACCTGCCTTCGCAATTGGTGTTCTAAGTAATATCTATGCATTTCACCGCTACACTACTTATTCCAGCCACTTCAACTACACTCAAGACCTACAGTATCAATGGCAGTTTCATAGTTAAGCTATGAGATTTC
+
CCCCCGGGGGGGGGGGGGGGGDGGGGGGGGC@FFGEGGAF:FCFGGGGGGGGGGGGGGGGGFD9FCCFGGEDEFGGGGGGGFGGCGFBFGGDFFGGGGFAEGFDGGGFGDGFFGEFFFFGGDGGGGGGFEFGGGGGFA@EFFEGGFGAFDFDFGGGGGGGGGGGGGDDFGGGDGCF8?EC?F?EFGC,8D,DEGGAF8B>F?=F7
@M02526:338:000000000-J69W4:1:2106:8294:12989 2:N:0:ACATCGT+AACACCG
TCCCGGACTACTCGGGTTTCTAATGTGACTGCTGCGTCCCGTAGGAGTCTTAGATCGGAAGAGCGTCGTGTAGGGAAAGAGTGTCGGTGTTGTGTAGATCTCGGTGGGTGCCGGCTCATTCAAAAAAAAAAAGAAGATTCTCCACTGAGACAACCTACTCCATCACCAGATTATCATGAAACTCCCGGTTGTTATACCGCATTCA
+
CCCCCGDGGGGGGGGGFGGGGGGGGGGFFGGGGGGGGGGGGGGGGFFFGGGGGGGGGGFGE<FFGGGGFFGDFEFC@CFFEGGAFFGBFGGGCFFCFFF<FCFC=+B7+8@F:++++:<<,C@FAECB==:7+38,3,,,5,3,4,,3D,3,,3@,3,,,,,,7,,,,,,,,,6,;D,,,5,+,<B*=:**4@9;,4:**/7=C+
@M02526:338:000000000-J69W4:1:2106:28171:14081 2:N:0:ACATCGT+AACACCG
TTCGGCGTTCTTCAGGTTATCAAGCACGGCTCGTTCCCTAGCTTACAGGTCTGACTGTTAAAGAAGTGCCAGGCTCTATCCTTTCTCCCTGTGCTTACTACCGCATAGCATCAATTAAATGTACTACACCCGGCGCTGGTTCCTCCGTCCGACGAGCGTCTCATGCGGAAACGCTGTGAACTACCAGGTTAGAGCCATGGCCTCC
+
<--6,+87+6,,;,,-,,,,=,<,,,,7+++,6+:C<,C,,6,C,,@,,,,<,;,,;6CC,CA<,,66@,F,,,,,,:,,,59,,,6,,,,,:,,,,9,55<>+=,,,,,:AAFF,?,,,5,,,9,,,,,+++6++++8,,,6,>,+6,+3++++++6@:+:,,,,+5+**,***365:,,,261,4*?,,2;,6,24<<,2,,,
@M02526:338:000000000-J69W4:1:2106:24194:14329 2:N:0:ACATCGT+AACACCG
TTCAGGGGACTACCAGGGTTTCTAATCCTGTTTGCTCCCCACGCTTTCGAGCCTCAACGTCAGTTACAGTCCAGTAAGCCGCCTTCGCCACTGGTGTTCCTCCTAATATCTACGCATTTCACCGCTACACTAGGAATTCCACTTACCTCTCCTGCACTCTAGCAAAACAGTTTCCAAAGCAGTCCCGGGGTTGAGCCCCGGGCTT
+
CCCCCGFCFEGGFGFFEGGGGGGGGGGGGGFGECF<FGDFECFGGGGGGGGGGGGGGGGGFEGGGGGGGGGGGGGFGGGGGG>FDGGDEGGGGGGGGGGGGGGGGGGGGGGGEFGEGGGGGGGGGGGGGGGGGGGGGGGGGGEFGGGGGGGGGGGGGGGFGFGGGGGGGGDFGGFGGFGGGFGGGGGCEDBCCFDGGGEEEGGGG
@M02526:338:000000000-J69W4:1:2106:13499:14659 2:N:0:ACATCGT+AACACCG
CTATCCGGACTACCGGGGTTTCTAATCGGAAGAACCTGCTGCCTCCCGTAGGAAGATCGGAAGAGCGTCGTGTAGGGAAAGAGTGTCGGTGTTGTGTAGATCTCGGTGGTCGCCGTATCATTAAAAAAAAAAAAAAAAAACATAACAGTGCATCGGTCAATCTTTCCAGATTCGTTTGCACAGACACTATTGAGACTAAGACTAG
+
CCCCCGGGGGGGGGGGGGGGGGGGGGGGGGGGGGGGGGGGGGGGGGGGGGGGGGGGGGGGGGGGGGDFGGFFFGFGGCEFGGGGGBFGGGGGGFGFAEFF9,C?=<4?F7,++?=>:,AFF;,C<FDFEEC::@+3*****,,,,,,,4,,,,5**4:B+,+,++5,255,++*++**+++<*+2*=,++++35*+++++203+3
@M02526:338:000000000-J69W4:1:2106:24523:14722 2:N:0:ACATCGT+AACACCG
CTGGACTACAGGGGTTTCTAATCCTGTTTGATCCCCACGCTTTCGAGCCTCAGTGTCAATGCTTGTGTAGCCAGCTGCCTTCGCAATTGGTGTTCTATGTCATATCTATGCATTTCACCGCTACATGACATATTCCGCTAACCTCCACAGTATTCAAGATCGATAGTATCAACGGCAGTTTCCAAGTTAAGCTCGGAGATTTCAC
+
CCCCCGGGGGGGGGGGGGGGGGGGGGGGGGGGGGGGGGGGGGGGGGGGGGGGGGGGGGGGGGGGGGGGGGGGGGGGGGGGGGGGGGGGGGGGGGGGGGGGGGGGGGGGGGGGGGGGGGGGGGGGGGGGGGGGGGGGGGGDEGGGGGGGGGGGGGFGGGGGGGGGGGGGGGGGGGGGGGGFFGGGGGGGGGGGGGGGGGGGGGGGG
@M02526:338:000000000-J69W4:1:2106:7624:19267 2:N:0:ATATCGT+AACACCC
GAGGGGGCCTCCCGGGGTTTTTAATCCTGTTTGCCCCCCACGCTTTCGCGCCTCAGTGTCAGTTACAGACCAGGAAGCCGCCTCCGCGACTGTTGTTCCTCCATATCTCTACCCCTTTCCCCCCTACACATGGAATTCCACTTCCCCCATCTGCACCCAAGTCGGCCATTTTCCAATGACCCCCCACGGTTAAGCCGTGGGCTTT
+
CCC-@:+66@,;8@E7CFB,6,C,,CF<CFGE@F,@FEG76+@,C76,B+@B::,C<E,<C,9<,EC,CED=,4C8<FD7+@=4:+8+8@+:,,,AE<FGGD<E<,,,,,5,,:AAD8E,53+@+63,@,3>3@,,4@D;DCFE,::*5@D7,@5,,13@,>24**14,?2B<,,2,,1BC8*4**1<*=8BC9FF521=3*2;<
@M02526:338:000000000-J69W4:1:2106:20722:19348 2:N:0:TCATCGT+AACACCG
GCTGCGTCCCGCAGGGTGGAGATCGGAAGAGCGTCGTGTAGGGAAAGAGTGTCGGTGTTGTGTAGATCACGGTGGGCGGCGTATTAAGTAAAAAACAAAAACAATATAAACAATCCACTTTAATTATCCTTCCGCAAGTCCGTATATCGATACAGCGCCGCAAAGTGCCAGTGTACGACCTTAGTGGAGAGACGAGCTGACGCCC
+
CCCCCGB@FFFGGGGGGGGGGGGGGGCGGGCFCGGCCGGF9EEGGFFFFFF,CFEFCGGFCCEE6,@<C<6BF,>+6@+=C@++,<,,<,,,5=>+6?:E?3,,:,5,,7A<B9,,E,77,,9=,,CF97C:,++>++8,,+8,7>EEB*,6*@,,********6,,,,4,,42,,*//=*>++1+*,45*4***4**++5**22
@M02526:338:000000000-J69W4:1:2107:8201:4846 2:N:0:ACATCGT+AACACCG
CGAGGGGGACTACTGGGGTATCTAATCCTGTTCGCTCCCCATGCTTTCGCTCCTCAGCGTCAGTAACGGCCCAGAGATCTGCCTTCGCCATCGGTGTTCCTCCTGATATCTGCGCATTCACCCGCTACACCAGGAATTCCAATCCCCCCTACCGCCCTCTAGCCTGCCCGTACCCACCGCAGGCCCGAGGTTGACCCTCGGGTTT
+
CCCCCGEGFEGGGGGGGEGGGGGGGGGGGGGGGGGGGGGGGFFGGGFGGGGGGGGGGGGGGGGGGGGGDGGGGGGGGGGGEGGGAE<7C7,9BFFCF=FFDG,A,,9;,?FCF@F>F:A,,CF==C=>FFFFGDF3BBF9FD,,,6DE=C=C8D>+:@68:;DD,3@EC*4*>CE9EBC>*:?EG@C*3*;2:++58*1?E59EE
@M02526:338:000000000-J69W4:1:2107:25728:5062 2:N:0:ACATCAT+AACACCG
ACAACCGGACTACTGGGGTTTCTAATCCTGTTTGCTCCCCACGCTTTCGCGTCTCAGCGTCAATATTGTTCCAATAGATCGCCTTCGCAATCGGTATTCCTTCTGATCTCTACGGATTTTACCCCTACACCAGAAATTCCATCTACCTCTCCCACATTATAGATTAACAGTTTTCAAAGCAGTTCTAGAGTTAAGCTATAGGATT
+
BACC@BC+67+F<FCGC7FCEFGF,CC,;6CFFCFAFG?F<@@7@,C;FEEGGFFGG@F:66@F9@,@<FE<9,9C<EFGEGG=@EFBFC,,,8F<<FFFGGCA,@EEF,C,E@7@FCFAFFGFG7FGG8,4?C@8EEEFEF@BEFGFDD8,@DE>D8,,73,>;9B=EFD=,,8@;@EE8,6CCFF,33@9:E;ECD;@:E:CF
@M02526:338:000000000-J69W4:1:2107:16114:8956 2:N:0:ACATCGT+AACACCG
TGGACTACCGGGGTATCTAATCCTGTTTGCTCCCCACGCTTTCGTGCATGAGCGTCAGTGCAGGCCCAGGGGATTGCCTTCGCCATCGGTGTTCCTCCGCATATCTACGCATTTCACTGCTACACGCGGAATTCCATCCCCCTCTGCCGCACTCCAGCCTTGCAGTCACAAAGGCAGTTCCCAGGTTGAGCCCGGGGATTTCACC
+
CCCCCGGGGGGGGGGGGGGGGGGGGGGGGGGGGGGGGGGGGGGGGGGGGGCFGGGGGGGGGGGGGGGGGFGGGGGGGGGGGGGGGGGEGGGGGGGGGGGGGGEGGDGGGGGGGGGGGGGGGGGGG>FGGGGGGGGGGGGGGGGGGGGGGGGGGGGGGGGGFCGGGFGFGGGGGGGDGGGGGGGGGGCFFFGFGGDGE=CFGGGGG
@M02526:338:000000000-J69W4:1:2107:24539:13163 2:N:0:ACATCGT+AACACCG
GCCGGGACTACTAGGGTTTCTAATCCTGTTCGATACCCACGCTTTCGAGCCTCAGCGTCAATCATAGTTTAGCAAGCTGCCTTCGCAATCGGCGTTCTGTGACATATCTATGCATTTCACCGCTACTTGTCACATTCCGCCTGCCTCAGCTATATTCTAGCCACTCAGTATCAACGGCACTGCGACAGTTGAGCTGCCGTCTTTC
+
CCCCCGGGGGGGGGGGFGGGGGGGGGGGGGGGGGGGGGGGGGGGGGGGGGGGGGGGGGGGGGGGGGGGGGGGGGGGGGGGGGGGGGGGGGGGGGGGEGGGGGGGGGFGGGGGGGGGGGGGGGGGGGGGGGGGGGGGGGGGGGGGGGGGGGGGGGGGGGGGGGGGGGGGGGGGGGGGGGGGGGGGGGDGGFFGGGGGGGGGGGFG@
@M02526:338:000000000-J69W4:1:2107:8164:13511 2:N:0:ACATCGT+AACACCG
GCTGGACTACAGGGGTATCTAATCCTGTTTGCTACCCACGCTTTCGCGTCTCAGCGTCAGTTACCGTCCAGGTGGCCGCCTTCGCCACCGGTGTTCCTCCCCATATCTACGAATTTCACCTCTACTTGGGGAATTCCGCCACCCTCTCCGGCACTCAAGCTCTGCAGTTTCGGGCGCACTTCCTCAGTTGAGCTGAGGGCTTTCA
+
CCCCCGGGGGGFGGGGGGGGGGGGGGGGGGGGGGGGGGGGGGGGGGGGGGGGGGGGGGGGGGGGGGFGGGGGGGGGGGGGGGGCGGGGGGGGGGGGGGGGGGGDGGGGGGGGFGGGGGGGFGGGGGGGGGGGGGGGGGGGGGGGGGGGGGGGGGGGGGFGGGGFFFFGGGGGGGGGGEEGGGGFGAFGGGGGGGGGGGGGGGGG1
@M02526:338:000000000-J69W4:1:2107:5554:15805 2:N:0:ACATCGT+AACACCG
TTTCCGGACTACTGGGGTTTCTAATCCTGTTTGCTCCCCATGCTTTCGTACCTCAGCGTCAATATTAGGCCAGATGGCTGCCTTCGCCATCGGTATTCCTCCAGATCTCTACGCATTTCACCGCTACACCTGGAATTCTACCATCCTCTCCCATACTCTAGCCAAACAGTATCGTATGCAATTCCCAAGTTAAGCTCGGGGATTT
+
CCCCCGGGGGGGGGGGGGGGGGGGGGGGGGGGGGGGGGGGGGGGGGGGGGGGGGGGGGGGGEGGGGGGGGGGGFGGGGGGGGGGGGGGGGGGGGGGGGGGGGGGGGGGGGGGGGGGGGGGGGGGGGGGGGGGGGGFGGGGGGGGGGGGGGGGGGEGGGGGGGGGGGGGGGGGGGGGGGGGGGGGGGGGGGGGGFGFGGGGGGGGG
@M02526:338:000000000-J69W4:1:2107:27802:16349 2:N:0:ACATCGT+AACACCG
ACCCAGGGACTACTGGGGTTTCTAATCGGAAGAGCCTGCTGCGCCCCGTAGGATAAAGATCGGAAGAGCGTCGTGTAGGGAAAGAGTGTCGGTGTTGTGTAGATATTGGTGGTCGCCGGTTCATTAAAAAAAAGAAAGCATTGATTCCACACATCCAGGCACAATCAAACTCCCTTATTTTATAAGTATGACCTACCAAACTCAA
+
CCC@CGGGGGGGFGGGC@FCFGFFFCF8FGGGGGGGFGGGGFGGDGDGGCEFFFGFGGGGGGDDFGGFCFCFF>F<EFGGGGGGGGAF,5CEFFF4,AB<A,@C,@,499AC:<@C:>++++C,AAE,<<:@:8@>@8,,3,3,,3,7,,,+327@,,,3,,@,4,3,3,,>6,D;D9,2222,5,,,,,5,,22,0,,,*,2=,
@M02526:338:000000000-J69W4:1:2107:17202:17441 2:N:0:ACATCGT+AACACCG
CGGGACTACCAGGGTATCTAATCCTGTTTGCTCCCCACGCTTTCGTGCCTCAGTGTCAGTGTTGGCCCAGGATGCCGCCTTCGCCACGGATGTTCCTTCTGATCTCTACGCATTTCACTGCTACACCAGAAATTCCGCATCCCTCTACCACACTCTAGTGATCCAGTATCCACTGCAATTCCCAGGTTGAGCCCAGGGCTTTCAC
+
CCCCCGGGGGGGGGGGGGGGGGGGGGGGGGGGGGGGGGGGGGGGGGGGGGGGGGGGGGGGGGGGGGGGGGGGGGGGGGGGGGGGGGGGGGGGGGGGGGGGGGGGGGGGGGGGGGGGGGGGGGGGGFGGGGGGGGGGGEGGGGGGGGFGGGGGGGGGGGGGGGGGF?FFGGGGGGGGGGGGGGGGGGGGGGGGGGGGGGGGGGGGG
@M02526:338:000000000-J69W4:1:2107:27791:17562 2:N:0:ACATCGT+AACACCG
GCGGGGACTACCGGGGTCTCTAATCCTGTTCGCTCCCCACGCTTTCGTCCATCAGCGTCAGTTAAACCATAGTGACCTGCCTTCGCAATTGGTGCTCTAAGTAATATCTATGCATTTCACCGCTACACTACGTATTCCAGCCACTTCTACTTTACTCAAGACCTGCAGTATCAATGGCAGTTTCACAGTTAAGCTGTGAGATTTC
+
CCCCCFCF<FGGDGGGG,EFGAFFGGGGFFFGGGGEFCGGFC@,CCFFFDG,FGGGG@FGGGCFGG,CFGGGG9CFGGFEF,BFGGGCGFFFAF,<FFC9C<<EFAFFFGGFGEF95FFGGD>BGGGGGGF+4AF@BF=EFG,>,=@D,3@AADFFGF8,:DFGC@,8EF,@;,,,,>:>EACGEGGFCEF=CGGG@6,@,EFGF
@M02526:338:000000000-J69W4:1:2107:12529:18305 2:N:0:ACATCGT+AACACCG
CGGACTACCAGGGTATCTAATCCTGTTTGCTCCCCACGCTTTCGTGCATGAGCGTCAGTGCAGGCCCAGGGGATTGCCTTCGCCATCGGTGTTCCTCCGCATATCTACGCATTTCACTGCTACACGCGGAATTCCATCCCCCTCCGCCGCACTCCAGCCTTGCAGTCACAAAGGCAGTTCCCAGGTTGAACCCGGGGATTTCACC
+
CCCCCG<CF<FGGGCE9FEFECFEFEFGFFEAFGGCB@F:FGFBFFGFFGD8@CGE@:FDFGDFEGGFFGGGGFGEFGBGECCGCCG@F?,BFDGGFGC7+4?@F,<F<>:4FF9AF<,,=EEEF+@+F:FAFFG;=9DFFE83++=C663=@7FFFCGGFCF99;3,@FEF@888*,7,@F72AFE:,,6>E:EGG::CGC7+=
@M02526:338:000000000-J69W4:1:2107:8004:18549 2:N:0:ACATCGT+AACACCG
GGAGGACTACAGGGGTTTCTAATCCTGTTCGCTCCCCACGCTTTCGTCCATCAGCGTCAGTTGTAACTTAGTGACCTGCCTTCGCAATTGGTGTTCTAAGTAATATCTATGCATTTCACCGCTACACTACTTATTCCAGCCACTTCAACTACACTCAAGACCTACAGTATCAATGGCAGTTTCATAGTTAAGCTATGAGATTTCA
+
CCCCCGGGGGGGGGGGGGGGFGGGGGGGGGGGGGGGGGGGGGGGGGGGGGGGGGGGGGGGGGGGGGGGGGGGGGGGGGGGGGGGGGEGGGGGGGFGGGFGGGGGGGGGGGGGGGGGGGGGGGGGGGGGGGGGGGGGGGAFGDGGDGFGGGGGGGGGGGGGGGGGGGGGGGGGGGGGGGGGGGGGGGGGGGGGGGGGGGGGGGGG8
@M02526:338:000000000-J69W4:1:2107:15613:18886 2:N:0:ACATCGT+AACACCG
GCTGCGTCCCGTAGGATCTCAGATCGGAAGAGCGTCGTGTAGGGAAAGAGTGTCGGTGTTGTGTAGATCTCGGTGGTAGCCGTATCATTAAAAAAAAAAAAACCAAAAATTAATGTTTGTTTTTTTTTTTTAAAGCATTAATAGCTCAGCTCATTTAGATCTACAACACCGGGTTGGTTCAGGAAAAATCTTCTTAACTAACCAG
+
CCCCCGGGGGGGGGGGGGGGGGGGGGGGGGGGDDGGGGGGGGGGGGFGGGGG<FFGGGGGGF:FAF9AAFAEG:CF6,:6,+6,:6EGCEF<E<++@F==CE4+,8,,8,,,,,5?,,,33A33+8+++8*,7,,78,3,,72,,,6,,,,,,2,52,6,,52,6,,,/:1**1*****2=1*+0,***,5+5+++5+++00*2*
@M02526:338:000000000-J69W4:1:2107:24279:20210 2:N:0:ACAGCGT+AACACCG
GTAGGGGACTACAGGGGTCTATAATCCTGTTTGCTCCACACGCTTGCACACCACAGCGACTGACACCCTCCAGAAAGCCGCCCTCGCCACTGGTGTTCCTCCAACTCTCTACGCATCTCACCACTACACTAGGATTTCCGCTTACCTCTCCGGCACTCAAGTCTAACAGTCTCCAGTCCCTCCCAGAGGTTGCGCCCGTGCTTCT
+
-A6-A;:7@@,,,CF,+B,C,<<,66,C,E,,,CCCG,C,B+@F,,C,6,;B,,,,,++++8,,C,,+69,C6,,,,,:8@4C6E77F:,,5CE<949?,,,,49E<EA,5C+++B:,C,CF,A4AFGC,,,4,,,,4C+4@++,@;F@,,++6=C,,,@,,75;@<89E,,8,3,,,5,,30B;,5,*,,@3*****1***=,,
@M02526:338:000000000-J69W4:1:2107:14571:22666 2:N:0:ACATCGT+AACACCG
GGGACTACAGGGGTATCTAATCCTGTTTGATCCCCACGCCTTCGTGCATGAGCGTCAGTTATGGTTTAGCAAGCTGCCTGCGCAATCGGGGTTCTTCGTGATATCTATGCATTTCACCGCTACACCACGAATTCCGCCTGCTTCATCCATACTCAAGGTTGCCAGTTTCGAAGGCACTTTTACGGTTGAGCCGCAAAATTTCACC
+
9CCCCGGGGGGGGGGGGGGGGGGGGGGGGGGGGGGGGGGGGGGGGGDGGGGGGFGGGGGGGGFFGGGGGGGGGGGGGGGGGGGGGGGGGGGGGGGGGGFFGGGGGCEGGGGGGGGGGGGGGGGGGGGGGGGGGGGDGGGGGGGGA=;EFGFECF=@98EFGGGGGGGGGGGGGGGGGGGGGGGGGGGGGFGG>7EGED9E?:FFG
@M02526:338:000000000-J69W4:1:2107:11648:23231 2:N:0:ACATCGT+AACACCG
GGGACTAACAGGATTTGTAATCACTCTTTCCCTGCTGCCTCCCGTAGGGGTACTAGATCGGAAGATCGTCGTGTGGGGACGCAGTGTCAGTGGTGTGTCACTATAACTGTTCGCCGTTTAATGAAACAAATTGAGCTATAGTTGCACGTGCTCGAGGAAAGAATTGTACACTGCAATTCAATTGCCAGGATGATACAGGGGTTAA
+
C@-A,,,-C@,C,;,6,CF<FCE8FEEF,,,CC,C@ECF@FEC@<76C,@CC@,EFCE6D@B:76,;CEGC@C9,8F@,++48+BE69,,9CCED<,A,,,,5,,,,,,,,:BE++4+4+9,,9,5,:<,9,,5,,C>,@,6C4=,66@DG+,+6+3+@3=,8,,,77,,8,,8,63,,77,6,,,,,6+,,5,7,,9,***0*,
@M02526:338:000000000-J69W4:1:2108:19180:3777 2:N:0:ACATCGT+AACACCG
TTGGACTACCCGGGTTTCTAATCCTGTTTGCTCCCCACGCTTTCGCACCTCAGCGTCAATACCTGTCCAGTGAGCCGCCTTCGCCACTGGTGTTCTTCCGAATATCTACGAATTTCACCTCTACACTCGGAATTCCACTCACCTCTCCAGGATTCTAGCTATCCAGTCTCAAAGGCAGTTCTGGAGTTGAGCTCCAGGCTTTCAC
+
CCCCCGGGGGGGGGGGGGFEEGGGGGGGGGGGGGGGGGGGGGGGGGGGGGGGGGGGGGGGGGGGGGGGGGGGGGGGGGGGGGGGGGGGGGGGGGGGGGGGGGDGGGGGGGEFFGGGGGGGGGGGGGGGGGGGGGGGGGFFGGGGGGGGGGGGGGGGFGGGFGGCGFFGGGGGGGFGGGGGFFF9=A<FGFGGGGGGFCF6CGFGG
@M02526:338:000000000-J69W4:1:2108:23899:5079 2:N:0:ACATCGT+AACACCG
CCAGGACTACACGGGTTTCTAATCCTGTTTGCTCCCCACGCTTTCGTGCATGAGCGTCAGTGCAGGCCCAGGGGATTGCCTTCGCCATCGGTGTTCCTCCGCATATCTACGCATTTCACTGCTACACGCGGAATTCCATCCCCCTCTGCCGCACTCCAGCCTTGCAGTCACAAAGGCAGTTCCCAGGTTGAGCCCGGGGATTTCA
+
CCCCCGGGGGGGGGGGGGGGGGGGGGGGGGGGGGGGGGGGGGGGFGGGGGGGFGGGGGGGGGGGGGGGGGGGGGGGGGGGGGGGGGGGGGGGGGGGGGGGGGGGGGGGGGGGGGGGGGGGGGGGGGGGGGGGGGGGGGGGGGGGGGGFGGGGGGGGGGGGGGGGFGGGFEFFGGGGGGGGGCGGFGGGGGGGGGFGG5E=DF?FE
@M02526:338:000000000-J69W4:1:2108:4524:6208 2:N:0:ACATCGT+CACACCG
GAATCGGACTACAGGGGTATCTAATCCTGTTTGCTCCCCACGCTTTCGTGCATGAGCGTCAGTGCAGGCCCAGGGGATTGCCTTCGCCATCGGTGTTCCTCCGCATATCTACGCATTTCACTGCTACACGCGGAATTCCATCCCCCTCTGCCGCACTCCAGCCTTGCAGTCACAAAGGCAGTTCCCAGGTTGAGCCCGGGGATTT
+
9<ACC?7CFGEF8,@FFFCGGGGFGCGFFGGGFGGGGGGGE7F7FFGCF@FFFE9FG:FGGCFGGGD,@FE7CFE:FFFFGGGGCFGD7FFCFF@FEFFEFGFDDFGGGG9FGG+BFFGFGFEGGGGGGCFE7:FFGGCFFF8BFGGDGGFGGGCEGG8,>DFFGFGCCCFAFG9>6,@,0@CGGDF,:>E2CCGFG5:8DCGGG
@M02526:338:000000000-J69W4:1:2108:17826:7577 2:N:0:ACATCGT+AACACCG
GCCGGACTACCGGGGTTTCTAATCCTGTTTGCTCCCCACGCTTTCGCACCCCAGCGTCAGTACCGGACCAGTGAGCCGCCTTCGCCACTGGTGTTCTTCCTAATATCTACGAATTCCACCCCTACACTAGGAGTTCCACTCACCTCTTCCGGCCTCTAGATTGCCAGTATCAAAGGCAGTTCTGGAGTTGAGCTCCGGGATTTCA
+
<9CC@FFEE8CFGGGGDGGGG<9FCFGGEGDAAFECFCC@@@,CEEG7@F:F@6@F@@F:FAAAF:CGE<EEFGFDF:F7,8B4C:+B=BEBFF@FG,,?<EAE<FFE?EFGGGFFD9FE+@AAAEF?6A8>F<8A99>EGCFGDFG8>9C++6+@,38E9E,;F7,@5@C;,,E,@3*65,53*,,6,,2?C,>D**:*/09C,
@M02526:338:000000000-J69W4:1:2108:5407:11618 2:N:0:ACATCGT+AACACCG
GGGGGGACTACAGGGGTTTCTAATCTTGTTCGCTCCCCATGCTTTCGCTTCTCAGTGTCAGTAATGGCCCAGAGACCTGCCTTCGCCATCGGTGTTCTTCCTGATATCTGCGCATTTCACCGCTACACCAGGAGTTCCAGTCTCCCCTACCACACTCCAGCCTGCCCGTACCCACCGCACGCCCGGGGTTGAGCCCCGGGTTTTC
+
CCCCCGGGGGGGGGGGGGGGGGGGGGGGGGGGGGGGGGGGGGGGGGGGGGGGGGGGGGGGGGGGGGGGGGGGGGGGGGGGGGGGGGGGGGGGGGGGGGGGGGGGGGGGGGGGGGGGGGGGGGGGGGGGGGGGGGGGGGGGGGGGGGGGGGGGGGGGGGGGGGGGGGGGGGGGGGGGGGGGGGGGGEGCEEEGFGGGGGEEGGGGC
@M02526:338:000000000-J69W4:1:2108:5757:13934 2:N:0:ACATCGT+AACACCG
GAAGTTGGACTACCCGGGTATCTAATCGGAAGAGCCTGCTGCGACCCGTAGGCTAAGATCGGAAGAGCGTCGTGTAGGGAAAGAGTGTCGGTGTTGTGTAGATCTCGGTGGTCGCCGCATCAATAAAAAAAAAAATCCACACACCTCTAAGATCCTCACGTTTGTCCGTTTTCAACGTCCTGCGTATGTTCGCCACTCATATTTT
+
@<CCCGGGFGGGGFGFGGGGGGGGGDGGGCCGGGGGGFGGGGEC:FGGGGGCGGGGGE@EFGGGGGGGC@@FGGEFGFGE,BF@FEF5CFF:FBF,A:FEAEFFGCD9@F=@E@7+++8+@E,9@<DDGGGEEC3,,3388@+**3,<,,,,7,@@D,,1>8B*,5,*>?B*@,;;***1*,***4*++,2****4+0+3+1=+1
@M02526:338:000000000-J69W4:1:2108:5167:14506 2:N:0:ACATCGT+AACACCG
AACCCGGGACTACTGGGGTATCTAATCCTGTTTGATCCCCACGCTTTCGAGCCTCAGTGTCAATGCTTGTGTAGCCAGCTGCCTTCGCAATTGGTGTTCTATGTCATATCTATGCATTTCACCGCTACATGACATATTCCTCTAACCTCCACAGTATTCAAGATCGCTAGTATCAACGGCATTTTCCAATTTCAGCTCGGCGCTT
+
CCCCCFGGCFGGGGGGGGGGGGFGGDGFFFF9F<EFGGFGEGGCFC<DCGGCEF,@FFD<@DFAFCFFGGGCGGGGFGFGGGGGGGGDCFG,EFGGGGGGGGGGFFEFGFFFGEFDGDFGGFGEDGGGGGGFFFCFEGGG;EF,9@DGGGGFFGGCFGGGDF,@FG+83CFACED,7++@=+6@=DE9,,6>,8,@9C+@++*@C
@M02526:338:000000000-J69W4:1:2108:8552:16682 2:N:0:ACATCGT+AACACCG
CGGGTGGACTACCGGGGTATCTAATCCTGTTTGCTCCCCACGCTTTCGTGCATGAGCGTCAGTGCAGGCCCAGGGGATTGCCTTCGCCATCGGTGTTCCTCCGCATATCTACGCATTTCACTGCTACACGCGGAATTCCATCCCCCTCTGCCGCACTCCAGCCTTGCAGTCACAAAGGCAGTTCCCAGGTTGAGCCCGGGGATTT
+
CCCCCGGGGGGGGGGGGGEFGGGGGGGFGGGGGGFGGGGGGGGGGGGGGGGGGGGGGGGDFGGGGGGFGEEEGGGGGGEGFGGGGGEGGGGGGGGGGGGFFGGGGGGDF9FFGGGGGGGGGGFGGGGGCFCEGGGFGGGGGGG?EEGGGG6EBCGGEGFGGGGFCFFGGGGGGGGGGGGGGFGGG9EFC:BCFGGGDC<EGG*<A
@M02526:338:000000000-J69W4:1:2108:22180:17644 2:N:0:ACATCGT+AACACCG
GGGACGGACTACCGGGGTATCTAATCCTGTTTGATCCCCACGCCTTCGTGCATGAGCGTCAGTTATGGTTTAGCAAGCTGCCTGCGCAATCGGGGTTCTTCGTGATATCTATGCATTTCACCGCTACACCACGAATTCCGCCTGCTTCATCCATACTCAAGGTTGCCAGTTTCGAAGGCACTTTTACGGTTGAGCCGCAAAATTT
+
CCCCCGGGGGGFFEGGGGGGGGGGCGGGGGGGGFGGGGGGGGGGGGGGGGGGGGGGGGGGGGEGGFGGGGGGGGGGGGGGGGGGGGGGGGGGGGGGGGGGGGGGGGGFGGGGGFGGGGGGGGGDGGGFFGGGGGGFGGGGGEGGGFGGGGGE=EGGFGGGG8DEGGGGGGG;FGGFGGGECG5FFFEBEGGEGFFGGGFEDGFGG
@M02526:338:000000000-J69W4:1:2108:19347:19060 2:N:0:ACATCGT+AACACCG
AGCTCGGACTACTGGGGTATCTAATCGGAAGAGCCTGCTGCCTCCCGTAGGCTTAACAGATCGGAAGAGCGTCGTGTAGGGAAAGAGTGTCGGTGTTGTGTAGATCTCGGGGGTCGCCGGATAATTAAAAAAAAAACAGTAATACAATATCATTCTAAGCTATTACAGGCCACCACTACGCTCCCGCACGACGCTTCATTATAGA
+
CCCCCGGGGGGGGGGGGGGGGGGGGFGGGGGGGGGGGGGGGGGGGGGGGGGGGGGGGGGGGGDFEGCEE@F@BFFGF8FFGE=EGCE,CFFGGGGG,9A@FF,@C<CAA++8:>:+@:>++8+7,@F<<<>3>:FF*63373,,,,4292,6?F;,,55,,,,,@D:>:CB:*2;*,6**)***1***3*3=***22+++0+++3
@M02526:338:000000000-J69W4:1:2108:15374:20883 2:N:0:ACATCGT+AACACCG
ATGGACTACAGGGGTTTCTAATCCTGTTTGATCCCCACGCCTTCGTGCATGAGCGTCAGTTATGGTTTAGCAAGCTGCCTGCGCAATCGGGGTTCTTCGTGGTATCTATGCATTTCACCGCTACACCACGAATTCCGCCTGCTTCATCCATACTCAAGGTTGCCAGTTTCGAAGGCACTTTTACGGTTGAGCCGCAAAATTTCAC
+
CCCCCGGGGGGGGGGGGGGGGGFGGFGGGGGGGGGGGGGGGACEFFGGGGCFFGGGGGGGGEGGCGGGFFGGGGGGGGGGGGGG>:FGGGGGGGGGGGGFDC@FGGGGGGGGGFGGGGGGGGGGGGGFGGGGFGGGGGGGGF?;FGGGGDFFGGGFFFFGGGGGGGFGGG=FGD7DDGGGGGG>C7DFEFFGF:CEGCFEFFGGG
@M02526:338:000000000-J69W4:1:2108:23996:22160 2:N:0:ACATCGT+AACACCG
CGACAGGACTACACGGGTATCTAATCCTGTTCGATCCCCACGCTTTCGTGCATCAGCGTCAATACCAGCTTAGTGAGCTGCCTTCGCAATCGGAGTTCTAAGACATATCTATGCATTTCACCGCTACTTGTCTTATTCCGCCCACTTCAAATGGATTCAAGCCCATCAGTATCAAAGGCACTGCGATGGTTGAGCCACCGTATTT
+
CCCCCGFFFCGFAFGGGGGGFGGGGGGGGGGGGGGGGFGFGGGGGGCEGGGGGGGGGGGGGGGGGGGGGGGGFFFDGFGGGGGFFG>:FGGGGGGDGGGFEFFGGFFDFGFGGGGGGGGGGGGEGGGGGGGGFGGGGEGGCECEEFGGGGGGGGCAFGGGFGGFFF8AFGGGFGGGFD?@DFGGGEGDCCFGGFFFG7FEFGGGG
@M02526:338:000000000-J69W4:1:2109:17648:2260 2:N:0:ACATCGT+AACACCG
TATGGGGGACTACCAGGGTTTCTAATCCTGTTTGCTCCCCACGCTTTCGTGCATGAGCGTCAGTGCAGGCCCAGGGGATTGCCTTCGCCATCGGTGTTCCTCCGCATATCTACGCATTTCACTGCTACACGCGGAATTCCATCCCCCTCTGCCGCACTCCAGCCTTGCAATCACAAAGGCAGTTCCCAGGTTGAGCCCGGGGATT
+
C9@CCGEGGGGGGGGGGGGGGCFFEGGGGGGGGGGGGGGGGG>EEEGGGGGGGGGGGGGCFFGGGGGFFEG>FGGDGEEGGGGFGGGGGGEGEEGGGGGGGGGGGGGGFG<FFGGGGGGGGGGGGGEFFGGGGGGGDFGGGGGGGGGGGGGGCGEDG88:>EGGGGFGGGFGGGGGGGGFGGGGGFG9FGGGFCGG,?FC=7*:C
@M02526:338:000000000-J69W4:1:2109:20327:2881 2:N:0:ACATCGT+AACACCG
GAGAGGGACTACGGGGGTATCTAATCCGGTTCGCTCCCCACGCTTTCGTGCCTTAGCGTCAGAAATGGCCCAGTAACCTGCCTACGCCATTGGTGTTCCTTCTTATATCTACGGATTTCACTCCTACACAAGAAATTCCAGTTACCTCTACCATTCTCGAGTTATACAGTTCGAACAATAGTCTGTAAGGTTGAGCCCCCAGATT
+
CCCCCGGGGGGGGGGGGGGGGGGGGGGGGGGGGGGGGFGGGGGGGFGGGGGGGGGGGGEGGGGGGGGGGGGGGGGGGGGGGGGGGGGGGGGGGGGGGGGGGGGGGGGGGGGGGGGGGGGGGGGGFFFDFGGGGGGGGGGGGGGGGGGGGGGGGGGFGGGGGGGGGGGGGGGGGGGF>CGGDDFGFEFFFGFGGGGGGGGGGGFGG
@M02526:338:000000000-J69W4:1:2109:11535:3861 2:N:0:ACATCGT+AACACCG
ATTGGACTACCAGGGTATCTAATCCTGTTTGCTACCCACGCTTTCGTGCCTCAGTGTCAATAATCGCATAGCTAGCTGCCTTCGCAATTGGTGTTCTATGTCATATCTAAGCATTTCACCGCTACATGACATATTCCGCTAACCTCTACGATATTCAAGATATATAGTATCAAAGGCAGTTCCCAAGTTAAGCTCGGGGATTTCA
+
CCCC@<EFFG@FDD>FDEGCGF<E,EFGGA,EFGGC,FCFGGCCFG<8@FF@FDGEFAFEFGGGGGFGD:<EFA9FFFFFEEEG>FC@CEGG7FFGGFGGCECF9AFGFFFFFGGDGGGG7:CFGGG@EEEGGGGDDEGGEE4@EEEGD?E?+CGFGFAEFG9E;;AEE9FGGE9FG@EGGCC=FGFGDFGGGBFGGG+CEGGG;
@M02526:338:000000000-J69W4:1:2109:10670:5918 2:N:0:ACATCGT+AACACCG
GTCCCAGGACTACCGGGGTATCTAATCCTGTTTGCTCCCCGCGCTTTCGTGCCTCAGCGTCAGTATCGGGCCAGTGAGCCGCCTTCGCCACTGGTGTTCTTGCGAATATCTACGAATTTCACCTCTACACTCGCAGTTCCACTCACCTCTCCCGAACTCAAGATCCTCAGTATCAAAGGCAGTTCTGGAGTTGAGCTCCAGGATT
+
CCCCCGCGGGGGGGGGGGGGGGGGGGGGGGGGGGGFGGFFGGGGEGGGGGGGGGGGGGGGGGGGGGGGGGGGGGGGGGGGGGGGCGGGGGGFGGFEFDGGGGGEEGGGGGCFGGGGGGGGGGGGGGGGGGCGGGGE@>EGGGAFGGGGGGGGGGEGGGCCFFFBFGGGGFGGDCFGGGGGGCFCDEGGDFDECGFGGGGGGGFFF
@M02526:338:000000000-J69W4:1:2109:7453:5986 2:N:0:ACATCGT+AACACCG
GCTGCGTCCCGTAGGAGTAGATCGGAAGAGCGTCGTGTAGGGTAAGAGTGTCGGTGTTGTGTTTACCTCGGTGGTCGCTTTAGCTTTTATAATATATAAAGATCAATAATCTTTACAATGAATTTTCGTTAATTCTCCCTATCTCCGCGATCCTCAGTGCTTCGATTTTTTCACGCATGTTACCTTTTTAGCTGTTAGCTTTCAC
+
<@9A<CF7@FGE:C,,;666FGGG7,,+CFGG@FC6BF,CEC,CCAEFEF,6@B@,B,,C6,,,,,:6,8,@CFBF@76,,EAE,,69,,,5,,,,,,:,,955,99?9B,555,CFGA,,,5,,,,+,4++,,,99=@8:@,>7,+=++6++3,36,,C,36++,C@DD+,8,,@+++@+,,,@,3@,,,,,,,,,,7:@;,+5
@M02526:338:000000000-J69W4:1:2109:23893:6938 2:N:0:ACATCGT+AACACCG
GGGGGACTACCAGGGTTTCTAATCCTGTTTGCTCCCCACGCTTTCGAGCCTCAACGTCAGTTACAGTCCAGTAAGCCGCCTTCGCCACTGGTGTTCCTCCTAATATCTACGCATTTCACCGCTACACTAGGAATTCCACTTACCTCTCCTGCACTCTAGCAAAACAGTTTCTAAAGCAGTCCCGGGGTTGAGCCCCGGGCTTTCA
+
CCCCCGGGGGGGGGGGGGGGGGGGGGGGGGGGGGGGGGGEGGGGGGGGGGGGGGGGGGGEGGGGGFFGGGGGGGGGGGGGGGGGGGGGGGGGGGGGGGGGGGGGGGGGGGDDGGGGGGGGGGGGGGGGGGGGGGGGGFGGGGGGGGGGGGGGGGGGGGCFFFCGGGFGGGGGGGGGGGGGGGGGGCGGDGGGGGFEEEFGGGGGG
@M02526:338:000000000-J69W4:1:2109:25044:7486 2:N:0:ACATCGT+AACACCG
CGCTGGGACTACAGGGATATCTAATCCTTTTTGCTCCTCACGCTTTCGTGCATGAGCGTCAGTGCAGGCCCAGGGGATTGCCTTCGCCATCGGTGTTCCTCCGCATATCTACGCATTTCACTGCTACACGCAGAATTCCATCCCCCTCTGCCGCACTCCAGCCTTGCAGTCACAAAGGCAGTTCCCAGGTTGAGCCCGCGGCTTT
+
@<CCCE7<AE8E,CFDFGGD,CA,@FGG,EFE@EFGG,EEG,CECDCEE6F@DFCFGC:FFBCFE<CEFCEGFFDE:BEB9FG9F@@FCFFCFFCFDGGFFGD>FGGDCABE7FGGDGGGEF9DGGGAAFD+4+AEEEF;;B@FEG86=,>FED+@EGB,38D@,@B99>FGGD@E8E66+3,@:FC,4@D,@FEFGG*4C**9C
@M02526:338:000000000-J69W4:1:2109:22468:8879 2:N:0:ACATCGT+AACACCG
CGGACTACCAGGGTTTCTAATCCTGTTTGCTCCCCACGCTTTCGCACCTCAGCGTCAGTAATGGACCAGTAAGCCGCCTTCGCCACTGGTGTTCCTGCGAATATCTACGAATTTCACCTCTACACTCGCAATTCCACTTACCTCTTCCATACTCAAGATACCCAGTATCAAAGGCAGTTCCGGGGTTGAGCCCCGGGATTTCACC
+
CCCCCGGGGGGGGGGGGGGGGGGGGGGGGGGGGGGGGGGGGGGGGGGGGGGGGGGGGGGGGGGGGGGGGGGGGGGGGGGGGGGGGGGGGGGGGGGGGGGGDGGGGGGGGGGGGGGGGGGGGGGGGGGGGGGGGGGGGGGGGGGGGGGGGGGGFGGGGGGGGGGGGGGGGGGGGGGGGGGGGGGGGGGGGGGGGGGEGEFGFGGGG
@M02526:338:000000000-J69W4:1:2109:17591:9423 2:N:0:ACATCGT+AACACCG
GCTGCGTCCCGTAGGCAGATAGATCGGAAGAGCGTCGTGTAGGGAAAGAGTGTCGGTGTTGTGTAGATCTCGGGGGTCCCCCGTTCTTTAAAAAAAAAATGAAATCTAACACCCCCTCCGACAACCCCAGAATTCCTACTACCACCACAGTCCGTCAGAAATTCACTTTTCTAACACGTTAACCCTCTGAGTCCCTCGATTTCGA
+
CCCCCGGGGGGGDGGG@C@EFFGAFGGGDGGCFG7CF@:6C<EBCCFFGGGGFFFGCCCECF,:,,9CE9<ED+@:8,4,,+8+99+,,<,55:+>+@+,,,,,,98,9,,3++8@++8+++++3+++33>CCC;9;,,,,@,,7*,1,,6,>*,11*,6,5,6,,,,,2,,,,,,,*,3**++3+/<+,+5+,>2****+*1**
@M02526:338:000000000-J69W4:1:2109:2955:10179 2:N:0:ACATCGT+AACACCG
TCAGGACTACCCGGGTTTCTAATCCTGTTTGCTCCCCACGCTTTCGTGCATGAGCGTCAGTGTTGTCCCAGGAGGCTGCCTTCGCCATCGGTGTTCCTCCGCATCTCTACGCATTTCACTGCTACACGCGGAATTCCACCTCCCTCTGACACACTCTAGCCCGGTAGTTAAAAATGCCGTTCCAAGGTTAAGCCCTGGGATTTCA
+
CCCCCFGGGGGGGGGGGGGGGFGGAGGGGGGGGGGGGGGGGGGGGGGGGGGFFGGGGGGGGGGGGGGGGGGGGGEGGEGGGGGGGGGGGGGGGGGGGGGGGGGGGGGGGGGGGGGGGGGGGGGGGGGGGGGECGGD?FGGGG@EGGGFGFGFFGGGGGGF@FGGC3BFFFEFGFGFGGEEGGGGGDCBCFGGGFGGFFGDGCFGD
@M02526:338:000000000-J69W4:1:2109:18826:10505 2:N:0:ACATCGT+AACACCG
GGAGGGACTACTAGGGTTTCTAATCCTGTTCGCTCCCCACGCTTTCGTCCATCAGCGTCAGTTGTAACTTAGTGACCTGCCTTCGCAATTGGTGTTCTAAGTAATATCTATGCATTTCACCGCTACACTACTTATTCCAGCCACTTCAACTACACTCAAGACCTACAGTATCAATGGCAGTTTCATAGTTAAGCTATGAGATTTC
+
CCCCCGGGGGGGGGGGGGGGGGGGGGGGGGGGGGGGGGGGGGGGGGGGGGGGGGGGGFGGGFGGGGGGGGGGGGGGGGGGGGGGGGGGGGGGGGGGGGGGGGGGFGGGGGGGGGGGGGGGGGGGGGGGGGGGGGGGGFGGGGGGGGGGGGGGGGGGGGGFGGGGGGGGGGFGGGGGFGFGGGGGGGGFGGGGGGFGGD@,9EFDC
@M02526:338:000000000-J69W4:1:2109:11056:11315 2:N:0:ACATCGT+AACACCG
CGAACAGGACTACACGGGTATCTAATCCTGTTTGATCCCCACGCTTTCGAGCCTCAGTGTCAATGCTTGTGTAGCCAGCTGCCTTCGCAATTGGTGTTCTATGTCATATCTATGCATTTCACCGCTACATGACATATTCCGCTAACCTCCACAGTATTCAAGATCGATAGTATCAACGGCAGTTTCCAAGTTAAGCTCGGAGATT
+
CCCCCGGGGGGGGGGGGGGGGGGGGGGGGGGGGGGGGGGGGGGGGGGGGGGGGGGGGGGGGGGGGGGGGGGGGGGGGGGGGGGGGGGGGDGGGGGGGGGGGGGGGGGGGGGGGGGGGGGGGGGGGGGGGGGGGGGGGGGGGGGGCGGGGGGGGGGCGGGGGGGGGGFGGGGGGGGGGGGGGGGGGGGGGGGGGGGGGGDGGE>FF
@M02526:338:000000000-J69W4:1:2109:5198:12931 2:N:0:ACATCGT+AACACCG
GGGGGGGACTACTGGGGTTTCTAATCCTGTTTGCTCCCCTCGCTTTCGCGCCTCAGCGTCAGTAACGGGCCAGTGAGTCGCCTCCCCCACTGGTGTTCTTCCGACTATCCACGAATTTCACCTCTACACTCTGCGTTCCACCCCCCTCTCCCGTACTCAAGACAGCCAGCATCAAAGGCAATTCCTAGGTTCAGCCCTTGGCTTT
+
<CC9,7F7=B=8E<,,+C:CD?D9F,8,CFG9,C,BFFC,++@+<<F7F+<*3@>,,>F+>:@CGGCCCFCFFCC938,1CE:*<*8*1<C8:<,44CFG,8=:*<E+<+<,/*28*0A+:<+;+<C0;+,,++1/12;+ACE*:88*:C@F*/:/*<++<+2AFC*;/*;:8C0C9**0*<FC9+208:++0+<6=?0*+6+**
@M02526:338:000000000-J69W4:1:2109:12904:13598 2:N:0:ACATCGT+GACACCG
CCAGGACTACCCGGGTTTCTAATCCTGTTTGCTCCCCACGCTTTCGTGCCTCAGTGTCAGTGTTGGCCCAGGCAGTCGCCTTCGCCACGGATGTTCCTCCTGATCTCTACGCATTTCACTGCTACACCAGGAATTCCACTACCCTCTGCCACACTCTAGTCGACCAGTTTCCATCGCAATTCCCAGGTTGAGCCCAGGGCTTTCC
+
CCCCCGGGGGGGGGGGGGGGGGGGFGGGGGGFGGGFGGGGGFGFGGGFEGGEGFGGGGFFFGGGGFFGGGFGGGGGGGGGGGFGDGGGGGC=FGGGGGGGG8EFFFGGGGFEGGGGGGGGFGGGGGGGGGEGFFDGGGFGAFGGFGGGGGGFFG?EGGFGGG@ECEFGGGGGG9E@EC>CFGFF7BFGGGG6DFFFFGCCFG?F+
@M02526:338:000000000-J69W4:1:2109:6248:15292 2:N:0:ACATCGT+AACACCG
GGGACTACTGGGGTATCTAATCCTGTTCGCTCCCCACGCTTTCGTCCATCAGCGTCAGTTAAAACATAGTGACCTGCCTTCGCAATTGGTGTTCTAAGTAATATCTATGCATTTCACCGCTACACTACTTATTCCAGCCACTTCTACTTTACTCAAGACCTGCAGTATCAATGGCAGTTTCACAGTTAAGCTGTGAGATTTCACC
+
CBCCCFGGGGGGGGGGGGGGGGGGCEFFCGGFGGGGGGGGGDFGGGGGGGGGGGGGGGGGGGFGGEGGGGGGGGGGGGGGGGGEGFGGGGGGGGGGGGGGGGGGGGGGGGGGGGGGGGGGEGGGGGGGGGGGGGGGDGGGGGGGGFGGGGGGCFGGGGGGGDGGGGGGGGGGGGGGGGGGGGGGGCEFFGGGGGGGGGGGFGGGG
@M02526:338:000000000-J69W4:1:2109:24794:16820 2:N:0:ACATCGT+AACACCG
AGCGGTGGACTACCAGGGTTTCTAATCCTGTTCGCTACCCACGCTTTCGTCCATCAGCGTCAATTAACTCATAGTAACCTGCCTTCGCAATTGGTATTCCATGTAATATCTAAGCATTTCACCGCTACACTACATATTCTAGTTACTTCCAAGTAATTAAAGTCTAACAGTATCAATGGCAATTTTTTAGATAAGCTAAAAACTT
+
BCCCC@FCCFFGGGD<FFGGDACFEAGGFCFFFD+,C:,CEFFGCFGAFGGE7E9CFF7F,B,EFGGEEGEAFACFFFGG8ECEFE7C7CGFC,FCDGCEFAFGGF9@E<EAAEEFGGGGFG<:C+++9AC8B4,9A;E=C,:4ECC,,94E9@FGGGC,4=C;;DE,@BEGF4@FFC8D?ED@DDFC?FCDGAFA=9FFC?++=
@M02526:338:000000000-J69W4:1:2109:14188:17168 2:N:0:ACATCGT+AACACCG
TCCAGGACTACACGGGTTTCTAATCCTGTTTGCTCCCCACGCTTTCGCACCTCAGCGTCAGTACCGGACCAGTGAGCCGCCTTCGCCACTGGTGTTCTTCCTAATATCTACGAATTCCACCTCTACACTAGGAGTTCCACTCACCTCTTCCGGACTCGAGATTGCCAGTATCAAAGGCAGTTCTGGAGTTGAGCTCCAGGATTTC
+
CCCCCGGFGGGGGGGGCGGGGFFFGGGGGGGFGGGGGGGGGGGCGGGGGEEDFFGGGFGGGGGGGGGCGGGGGGGGGGEGFGCGGGGGGGGGGDGGGGGGGGGGGGGGGGGGGFFFGGFGGGGGDGGGGCF?FGFFGGGGFF@EFFGGAFDG88@CE6,>DFG9E9FFGGGGGFFC6D7C;>:DFFFCDFA3DFFGGGGGFGGG9
@M02526:338:000000000-J69W4:1:2109:19306:17992 2:N:0:ACATCGT+AACACCG
ATGGACTACTCGGGTATCTAATTCTGTTCGATCCCCACGCTTTCGTGCATCAGCGTCAATCGTGTTCTAGGAAGCTGCCTTCGCAATCGGGGTTCTGGGACATATCTATGCATTTCACCGCTACTTGTCCCGTTCCGCCTCCTTCGTACACATTCAAGCAATTCAGTATCAAAGGCACTGCATCGGTTGAGCCGATGTATTTCAC
+
CCCCCFFGGGFCC7CFFGG9,FFFGF6FGEGGGG8FGGGGGEGGGGGEGAGCFGGGGGDGGFGFGGGGAC6FFGGGGGG9EFFFEGGGGGGGCCFG<FFCFGGGGGGBECFGFDGFBFFFGGEGGGGGGFFGAEFG@EECGGGGGGGGDEGGCGGD=EGGGGGGGG?D9=DFD98E88=ECFFGE7@FGDCFGG58>@,;:FC7?
@M02526:338:000000000-J69W4:1:2109:21461:18185 2:N:0:ACATCGT+AACACCG
GCTGCGCCCCGTAGGTTTCTTAGATCGGAAGAGCGTCGTGTAGGGAAAGAGTGTCGGTGTTGTGTAGATCTCGGTGGTCGCCGTATCATTAAAAAAAAAAACATCACTCTCCACATCACCCCACCACTACCCTTTCACTCCCCTCCTCTACACCACTCACCCCTGCTGTTAACTCCCGCACTTAACCTCTCTCACCCTCTTATTC
+
CCCCCGGGGDF@FGGFGGGGFGGGGGGGEFGDFGGCGG:FFFFGGGGGFGGCFEGGGEGGGGGGF9FECFE<FF,?F?EC7=:7,9C,9C,9?CA:CFFE:+,:A,75,,,8,33,8,,83++8C,@,3=,,,,,,37,83,+,3?,,5,3=,,*@,5,,3,B**>,,,6,,6,2,,*44/1=,,757,,,21,5*****++=+3
@M02526:338:000000000-J69W4:1:2109:8395:20264 2:N:0:ACATCGT+AACACCG
ATACGGGACTACTCGGGTATCTAATCCTGTTTGCTCCCCACGCTTTCGTGCATGAGCGTCAGTGCAGGCCCAGGGGATTGCCTTCGCCATCGGTGTTCCTCCGCATATCTACGCATTTCACTGCTACACGCGGAATTCCATCCCCCTCTGCCGCACTCCATCGATGCAGTCACAGATGCAGTTCCCAGGTTGAGCCCGGGGATTT
+
CCCCCGCFGEGGFGGGFFEFFGGDGGGGGGGGGGFGGGGGGG@EGGFC@DFFGGCEFGGGGGGFGGGEGFFG,DCC7CGGGGGCGGDGGGFGGGGGEGGGGGGGGDGCGFGGGGGGDGDFGFC9?FCFGGDGGGGG<EGGGGCFFGEEF@9==EC8EGFC,@>EFF7;9FGGGGGFGGG,=@FGGFFFFGGFGFD:DG*=C**29
@M02526:338:000000000-J69W4:1:2109:21364:21971 2:N:0:ACATCGT+AACACCG
TAGGAGGACTACTAGGGTTTCTAATCCTGTTCGATCCCCACGCTTTCGTGCATCAGCGTCAATACCAGCTTAGTGAGCTGCCTTCGCAATCGGAGTTCTAAGACATATCTATGCATTTCACCGCTACTTGTCTTATTCCGCCCACTTCAAATGGATTCAAGCCCATCAGTATCAAGGGCACTGCGATGGTTGAGCCACCGTATTT
+
<CCBCGDGGFGGGGGGGGGGGGGGGGGGGGGGGGGGGGGGGGGGGGGGGGGGGGGGGGGGGGGGGGGGGGGFFGGGGGGGGGGGGGGGGGGGGCEFGGGFGGGGGGGFGGGGGGGGGCFGFGGD@FGGGGGGGGGGFGGDCGEGDGGGGFGGGFFGGGGEDFGGGGGGGFFGGCC,@CD6=E?CGGG7CFGCDFCE6CEEGE6DF
@M02526:338:000000000-J69W4:1:2109:10532:22994 2:N:0:ACATCGT+AACACCG
AGCGGACTACAAGGGTATCTAATCCTGTTTGCTCCCCACGCTTTCGCACCTCAGCGTCAGTACCGGACCAGTGAGCCGCCTTCGCCACTGGTGTTCTTCCTAATATCTACGAATTCCACCTCTACACTAGGAGTTCCACTCACCTCTTCCGGACTCGAGATTGCCAGTATCAAAGGCAGTTCTGGAGTTGAGCTCCAGGATTTCA
+
CCCCCGGGGGGGGGGGGGGGGGGGGGGGGGGGGGGGGGGGGFGGGGGGGEGGGGGGGGGGGGGGGGGGGGGGGGGGGGGGGGGGGGGGGGGGGGGGGGGGGGGGGGGGGGGGGGGGGGGGFGGGGGGGGGGGGGGGFDGGFGFFGGGGG=6EGGGGGCEFFE3EFGGGGFGFGF;FGGGGDCFCFFFFGFCFFGGFGFGCFGGD=
@M02526:338:000000000-J69W4:1:2110:18285:2504 2:N:0:ACATCGT+AACACCG
GGGGACTACCGGGGTATCTAATCCTGTTTGATCCCCACGCCTTCGTGCATGAGCGTCAGTTATGGTTTAGCAAGCTGCCTGCGCAATCGGGGTTCTTCGTGATATCTATGCATTTCACCGCTACACCACGAATTCCGCCTGCTTCATCCATACTCAAGGTTGCCAGTTTCGAAGGCACTTTTACGGTTGAGCCGCAAAATTTCAC
+
CCCCCGGGGGGGGGGGGGGGGGGGGGGGGGGGGGGGGGGGGGGGGGGGGGGGGGGEGGGGGGGGGGGGFGGGGGGGGGGGGGGGCFFGGGGGCFGGGGGGG@<E,FGGGGGGGGGGGGGGGGGGGGGGGGGGDGGG@CGDGFFDGFGGGGGGGGGGGGGGGF?FGGFFGGGGGDGGGF*3;DCFGFGGG7DCF:EECEFGGGFGG
@M02526:338:000000000-J69W4:1:2110:26178:3999 2:N:0:ACATCGT+ATCACCG
TCGCCGGACTACAAGGGTTTCTAATCCTGTTCGCTACCCATGCTTTCGCTCCTCAGCGTCAGTTACTGCCCAGAGACCTCCCTTCGCCATCGGTGTCCCTCCTGATCTCTGCGCATTTCACCGCTACACCAGGAATTCCACTCTCCACTACAGCACTCAAGTTATGCCCGTATCCCATGCACGCCCGGAGTTCAGCCCCGGCATT
+
CCCCCC7+6+-;--;,,C,BF9C,,,6EF6CF7F:FG8FCE,F<,6E,B,@CC<,:CFCE@,9CFE99FF<F8CF,:AE,:=,:C,:?=F=,7F74,9C9<C,9,A,C@,:A@FEE4FE99C+++8@,AEF,@=,6,>B94@F93=,6,@F,,@@F,6,3,63C9,CB==@8:8,@3=*@73+8C50CEF*4,@A;5*1**::*1
@M02526:338:000000000-J69W4:1:2110:8003:6092 2:N:0:ACATCGT+AACACCG
CACGCGGACTACTGGGGTTTCTAATCCTGTTCGATCCCCACGCTTTCGTGCATCAGCGTCAATCGTGTTCTAGGAGGCTGCCTTCGCAATCGGGGTTCTGGGACATATCTATGCATTTCACCGCTACTTGTCCCGTTCCGCCTCCTTCGTACACATTCAAGCAATTCAGTATCAAAGGCACTGCATCGGTTGATCCGATGTATTT
+
CCC<C:+@CG9;EC-,+@:CAF@EEFGG9FFGC8EFECD,FFFCGGGBF<FFGG<FGEEEGGGG@FDFGGGEA,,CCFF<:FEFG<E=FGGDFCCFGGGE9E,=FAFFFGGGFGFFGFGFGG+=FEEF?CBEEFFGGGFG:EGGGGFF6D=8=EDDFGD,;@D,EFGG9E=FC,,3,,3@CDC99;?*3CE*>2>;,*=*;;AFF
@M02526:338:000000000-J69W4:1:2110:7173:9066 2:N:0:ACATCGT+AACACCG
GCTGCGTCCCGTAGGATACTAGATCGGAAGAGCGTCGTGTAGGGAAAGAGTGTCGGTGTTGTGTAGATCTCGGTGGTCGCCGTATCATTAAAAAAAAAAAAATCACTACTCATTTCACCGATCCACCTTTAATTCGACACTATTATCCCATCCTCTAGCTTACCAGTATCGAATGCAATTGCCACGTTCATCTCGTGGCGTGCAC
+
CCCCCGGGGGGGEGGGGGGGGGGGGGG7CGGGGGFGGGGGGGGGFGGGGG@ECFGGFGGCGGGFCGG96EFCF,CE:=B+647?=AE<C<9FAEFGDCBF+8B?,=,7,,5,:,,,,5,36++@93,,,,:,,,,+@B+4,6,5@,,,5,3,,,3,,,,3,3,@=8<,5,*4,6,>,54,*6*,04*3,3,29<,6/***118/5
@M02526:338:000000000-J69W4:1:2110:19126:9590 2:N:0:ACATCGT+AACACCG
TGTGGGGACTACAAGGGTTTCTAATCCTGTTTGCTCCCCACGCTTTCGTGCATGAGCGTCAGTGCAGGCCCAGGGGATTGCCTTCGCCATCGGTGTTCCTCCGCATATCTACGCATTTCACTGCTACACGCGGAATTCCATCCCCCTCTGCCGCACTCCAGCCTTGCAGTCACAAAGGCAGTTCCCAGGTTGAGCCCGGGGATTT
+
CCCCCGGGGGGGGGGGGFGGGGGGGGGGGGGGGGGGGGGGGGGGGGGGGGGGGGGGGGGGGGGGGGGCFGGGGGGGDGGGGGGGGGGGGGGGGGGGGGGGGGGGGGGGGGGGGGGGGGGGGGGGGFGGGGGGGGGGGGGGGGGFFGGGGGGGGGGGGGGGGGGGF7FFGFGAGGGGGGFGDFGGGF>EFGGGGGGGGGDDD:>GG
@M02526:338:000000000-J69W4:1:2110:27534:9654 2:N:0:ACATCGT+AACACCG
TTGGGACTACTAGGGTATCTAATCCTGTTTGCTCCCCACGCTTTCGTGCATGAGCGTCAGTGCAGGCCCAGGGGATTGCCTTCGCCATCGGTGTTCCTCCGCATATCTACGCATTTCACTGCTACACGCGGAATTCCATCCCCCTCTGCTGCACTCCAGCCTTACAGTCACAAAGGCAGCTCCCACGTTGAGCCCGGGGGTTTCA
+
CCC<C8,CFG9FA@FG?FGGDFGGFF<@EFGGGFGFGGGDGGDFGGGCFGG@<FDEGGE@E<9C,C@,6B<,@@FCGGFF<FGF@FC7EEFGGGFCGGGFGGCGCFF9<FD@7F7BFF<55?<EFGDCDEFEE:A=FC,==D3CEE@EFC,DDFFC8DD?8,3,@,8ECEFFCD@C7,9+0,;>A,<>@:8,4,*4*1:*/*.<+
@M02526:338:000000000-J69W4:1:2110:7229:13469 2:N:0:ACATCGT+AACACCG
CGGGACTACTCGGGTATCTAATGTGACTGCTGCGTCCCGTAGGGAGGCAAGATCGGAAGAGCGTCGTGTAGGGAAAGAGTGTCGGTGTTGTGTAGATCTCGGTGGTCGCCGGATCATTCAACAAAAATACAGGTACATAAGACCCAGCCGTGCTATTTTTGGCCATCAGCTGCCATCGTTCCACAATACCCCTCTCTACTTTCAT
+
CCCCCGGGGGFEDCFGGGGGGGGGGGFGGGGGGGGGGGG@@:CCDEGGGFGGGGGGGEEFFFG@FF@FFCEGGDEFG8EGF,9F>@6?:EFE<EE<F?,@,?+4>F:CC8:++++:,A5CF,AF8AA,57,,,3,6,,,3,7,6@=3,=++6++37,,3,++,,,,8,,@7,,,,,4@*4*,5,,,3,431*:C,,,,,,=,+,,
@M02526:338:000000000-J69W4:1:2110:20941:14289 2:N:0:ACATCGT+AACACCG
GCTGCGTCCCGTAGGGCAGATCGGAGGAGCGTCGTGTAGGGAAAGAGTGTCGGTGTTGTGGAGATCTCGGTGGTCGCCGGATCATTAAAAAAAAAAAAAAATAATCTATCCGAAGTTGATAGCTGCACTAAGAATGCTGATTAACGACGCTGGACTCCAGATGACCCGCTTCAAAGTAAGACAATAAAAAAAGCAGATATATTTG
+
CCCCCGEGGGGFGGGGGGGGFGGGGDF7FEFCFC@FFGGGGEGGGGGGGFFEGGGGEGEF,68E8:6,CF,BF,,+7,@87,+,9,?FGGGDGB7@@++++,8,,,,,33,8++++,,3,,,,8,,,67,,,7>,,,,,,,,33,*****1**/,9,1,,,,,,,,6***4*++++++;9+5**3,2,+,*2**+**++2:+*3+
@M02526:338:000000000-J69W4:1:2110:21420:15966 2:N:0:ACATCGT+AACACCG
GCTGCCTCCCGTAGGATCAGATCGGACGAGCGTCGTGTAGGGAAAGAGTGACGGTGTTTTGTAGATCTCGGGGGGCCCTGCATCCGTAAAAAAAATCCTTTTTCATATCTATTCATCTGATCCCCACACTCCTTATTTCTGCTCTTTTACATATACTCTTCACTTATAGTATCTCTGTCATTTCTATCCTTACGCGACCGCCTCT
+
86CC@<<<FEGGF;FC,,C<9EFF@,+6+8++7BC@FF,@@C,@CE,CFAFGCDFGF@,C69,CEFEFFFFFF++3+8>C7,@B,+33*8,,***,83,,,,,,,7,,,,,8,7,,33,,72,24<**44,+7,,+,3:2??F+++2+++?15121++++2+:+<+,40++0<+33+07+*2*0++:+0+++3**21:**)2)*0
@M02526:338:000000000-J69W4:1:2110:8878:16884 2:N:0:ACATCGT+AACACCG
GTGGGACTACCGGGGATCTAATCCTGTTTGCTCCCCACGCTTTCGCGCCTCAGCGTCAGTTACAGGCCAGGAAGCCGCCTTCGCCACTGGTGTTCCTCCACATCTCTACGCATTTCACCGCTACACGTGGAATTCCGCTTCCCTCTCCTGCACTCCAGCGCGACAGTTTCCAATGTACACCGGGGTTGAGCCCCGGCCTTTACCA
+
CCCCCGGGGFGGGGGGGGGGGGGGGGGGGGGGGGGGGGGGGGGGGGFGGGGGGGGGGGGGGGGGGGGGGGGGGGGGGGGGGGGGGGGGGGGGGGGGGGGFGGGGGGGGGGGGGGGGGGGGGGGGGGGGGGCFGGGGGGGGGGGGGGGGGFGFGGFGGDF@CCEGCE@BFGGGGGCGGGFGGGGGG<C4A<FFGGEEGGGGG?AC+
@M02526:338:000000000-J69W4:1:2110:18641:17325 2:N:0:ACATCGT+AACACCG
CCATTGGGACTACTAGGGTTTCTAATCCTGTTTGCTCCCCACGCTTTCGCACCTCAGCGTCAATACCAGTCCAGTGAGCCGCCTTCGCCACTGGTGTTCTTCCGAATATCTACGAATTTCACCTCTACACTCGGAATTCCACTCACCTCTCCTGGATTCAAGCGATGCAGTCTTAAAGGCAATTCTGGAGTTGAGCTCCAGGCTT
+
9BCCCFFGGGGGGGFGGGFGEGGGGGFFFEGGFGGFGGGGGGGGGGGGGEEEGGGGGFGGGEDGFFGFFEFGEFGGGFGGEFGCGGGGGGGGGGEGFEGGGFECFGGGGGGGGGGGGGGGGFFGGGGGFGGGGGEEFGGGGGGGG,EFGGGGGGDGFGFGGGGCCFEGGE9DDFGDEF8DCFFA=CDDEFGC9CFF948DD?A:@
@M02526:338:000000000-J69W4:1:2110:18822:17515 2:N:0:ACATCGT+AACACCG
AGGGGACTACAGGGGATCTAATCCTGTTTGCTCCCCATGCTTTCGTACCTCAGCGTCAGTATTAGGCCAGATGGCTGCCTTCGCCATCGGTATTCCTCCAGATCTCTACGCATTTCACCGCTACACCTGGAATTCTACCATCCTCTCCCATACTCTAGCCAAACAGTATCGTATGCAATTCCCAAGTTAAGCTCGGGGATTTCAC
+
CCCCCGGGGGGGGGGGGGGGGGGGGGGGGGGGGGGGGGGGGGGGGGGGGGGGGGGGGGGGGGGGGGGGGGGGGGGGGGGGGGGGGGGGGGGGGGGGGGGGGGGGGGGGGGGGGGGGGGGGGGGGGGGGGGGGGGGGGGGGGGGGGGGGGGGFGGGGGGGGGGFGGGGGGGGGGGGGGGFGGFGGEGGGGGGGFGGGGGGGGGFGG
@M02526:338:000000000-J69W4:1:2110:22515:17864 2:N:0:ACATCGT+AACACCG
GCTGCGTCCCGTAGGCTTAAAGATCGGAAGAGCGTCGTGTAGGGAAAGAGTGTCGGTGTTGTGTATATCTCGGTGGTGGCCGTGTCATTAAAAAAAAAATCATATTTTTAGAATTTCCCTGCATCCTCTGGCTATATCTCGCCTCTCTCATCACCCCAAACTTCCATTCTCCATTCAGATTGCGCATTTAGCCCCTGTGTTTTAC
+
CCCCCGGGGEGFCGGGGGGGGGGGGGG;@CFGGG@FF@CFGDFGGG8FEFFE<EFGGGCC@<BF9,9,C,C<D:C@B,86,=6+,:,A5,,,<<87++=,,,,,,,:,,:,,,7AE,,,55,8,5,,,,,,,,,,,,,,8,3@+3,,,=8,,7,,,+++,+5>DGG9@;,8,3,83,,+5+,***50@,,5,,2=E*2,6C,*,,
@M02526:338:000000000-J69W4:1:2110:23004:20391 2:N:0:ACATCGT+AACACCG
TAGGCCGGACTACTCGGGTATCTAATCCTGTTCGCTACCCATGCTTTCGCTCCTCAGCGTCAGTTACTGCCCAGAGACCTGCCTTCGCCATCGGTGTTCCTCCTGATATCTGCGCATTTCACCGCTACACCAGGAATTCCAGTCTCCCCTACAGCACTCAAGTTATGCCCGTATCGCCTGCACGCCCGGAGTTAAGCCCCGGAAT
+
CCCCCEGDDCCE9EEEGGGG,FFFGFFAEDFGEECFGGAFGGFF9CCFCFFFEFFECCC:FGFEEDGEEFCFFGFCFGDC<FAF<A=CC=FDGGFCEGDFAFEFGGFDGFEGGGGGGFFAFE,FEGDFFDFGGGGF,DFFGDGGF8EFEFGGCFEGGFC@DFFC9EEGGGGEEE8EC+<>DFFFE:D@>CC5D9FFEE*1;C4E*
@M02526:338:000000000-J69W4:1:2111:8424:2536 2:N:0:AAATCGT+AACACCG
GGGACTACCGGGGTATCTAATACTGTTGGCTCCCCACGATTTCGTGCATGAGCGTCAGAGCAGTTCGTGGGGGTTGCCGCCGCCATCGGTGTTCTGCCGCATAGCTACGCATTGCTTTGCTACACCCCGAAGAGCATCCCCCTCTGCCACACTCCAGCATTGCATGCACTAAGGGTGCTGCCCGGATGAGCCCCGCGCTGTTACC
+
----6,CE,+@8B6,6C,,;6,,<,,<,,CFFC8@@F77,;,,,;C,,6,;BC:C,6,,,6,:,,,,,:6+@+C+7,C++@C@F+B=+=+4+8,,,99+@::+5A,?EC:+8=,,,,,,,C@?=,,++86:++,@,8D,3@3+>,3BD,@,*5,4<6,,,@,,6,,2?A,,,?,,21*=,*,,6C**<,<,*3*3*3*2:/+;+>
@M02526:338:000000000-J69W4:1:2111:19632:3768 2:N:0:ACATCGT+AACACCG
CTGCTGCGTCCCGTAGGTTCTAAGATCGGAAGAGCGTCGTGTAGGGAAAGAGTGTCGGTGTTGTGTAGATCTCGGTGGTCGGCGTATCATTAAAAAAAAAAAAAAATAAAGAGAAGTGTTTGTGGTGTGTGATGGAAGAGTATATGAATCGGCAACACTCAAAATCAAACACTAATGTGTTAAGATAACAACCAGCGTAAAGCAA
+
CCCCCGGGGGGGGGD;;CAAFGFFGGCFDDGEE<FGC;C:FFFEGGGGGGGGGD,6CFF@FCGEGGA,,,C,,C7,BBC9:++@++89CCF<EC5A=@:C784++3,==A,,3,6:3,7,,38@+3+8FF,,38,,,,,,7,,,,,,,,,,****4,*5,,,,,?,,,>958,,,,,,1,05,,,74,,,223*****:**++99
@M02526:338:000000000-J69W4:1:2111:4719:5870 2:N:0:ACATCGT+AACACCG
TAGTGGACTACTGGGGTTTCTAATCCTGTTTGCTCCCCACGCTTTCGCACCTCAGCGTCAATACACGTCCAGTGGGCCGCCTTCGCCACTGGTGTTCTTCCGAATATCTACGAATTTCACCTCTACACTCGGAATTCCACCCACCTCTCCGTGATTCAAGCAATCCAGTCTCAAGGGCAGTTCCAGTGTTGAGCACTGGGCTTTC
+
CCCCCGCF<FDEGGFGGGGGF@CC@CFF9EDEGFGGGGFDGEGGFC@F7:FEEEFFGCBCFFGDFGEEFFGGGGGFGFFFE=CB,BFGGGAFG8AFEE?@FCEGGGGGDFFFG@FDDFEFGGG9AFBE<?7CEEDDFGGFGEGEGG?DGGEF8C8D,=E;98BFGFFDEFGG,EEF+@=3AFDGGGG<D;,@<F9FF?GFCGGF?
@M02526:338:000000000-J69W4:1:2111:4494:6877 2:N:0:ACATCGT+AACACCG
GATGTGGGACTACTAGGGTTTCTAATCCTGTTTGCTCCCCACGCTTTCGTGCCTCAGTGTCAGTGTTGGCCCAGGATGCCGCCTTCGCCACGGATGTTCCTTCTGATCTCTACGCATTTCACCGCTACACCAGAAATTCCGCATCCCTCTACCACACTCTAGTGATCCAGTATCCACTGCAATTCCCAGGTTGAGCCCAGGGCTT
+
CCCCCFGGGG9FFFG-<FAFGGGGGFACDEFFGGGGGGGEFEFFFEGGCE6CF@CAF<;EEDEGFG96@EGGGGGFGGG,@@FFGGDEFGGGGGCFEFGGGGGC,,CFGGDACD>CFGDGCGGGGGDFEFGF,@FF9=DCFGBE+=BF8FGGCGFGGGGG,=E,DC,>D=>DFGGGGGCGD=:>DFF>E@D9D?8FCFF,C@C:;
@M02526:338:000000000-J69W4:1:2111:23727:9570 2:N:0:ACATCAT+AACACCG
TGTGGACCACTAGGGGATCTAACTCTTGTTTGCTCCCATGCTTTTGAGCCCCCGCGGCCGGTACAAACCAGACAGCCGCCTTCCCCACTCGGGTTCTTTCATATTTCTACCCATTTCACCGCCACACCTGGAGTTTCACTGTTCTCTTCTTCACTCAAGTTTCCCCGTTTCCGAAGCGCTTCCTCGGTTAAGCCGAGGGCTTTCC
+
-88AC,,6,,-;CFG++6,,,=,,C,,,C,,,,,;CF,6,,,<F,,6,,;,8+++++8++7@@,,,,6C6,,:C<CF+@FCF,,4B4+,,B+44C<,C,E<5:,,,54,5,,,,CE,,5C+6+++46+,,A,,3A,A=F;9C,@;63@D,,6,267,@88DEF,>,+6DF8D+C**3*;*93=,,**6:1565>**4:=**:C++
@M02526:338:000000000-J69W4:1:2111:4155:9590 2:N:0:ACATCGT+AACACCG
GATGGGACTACCAGGGTATCTAATCCTGTTTGCTCCCCATGCTTTCGTACCTCAGCGTCAGTATTTGGCCAGATGGCTGCCTTCGCCATCGGTATTCCTCCAGATCTCTACGCATTTCACCGCTACACCTGGAATTCTACCATCCTCTCCAATACTCTAGCCTAACAGTATCGTATGCAATTCCCAGGTTAAGCCCGGGGATTTC
+
BACC<FFGD8CFCF@;FGGGACEFFCFEFFGGFEDFGD,CEFF<EFGGGGGGGG@8CCECEGGGGGG9DFF@FGAFFGGGFEFGC>CFFE@CEFE9EAEFFBEDDGGAFFFFC:FFFFF9F@G7FGFFD<8?AEAFGDFDFG9>DFGFGGAF;?EEEEA9,@D,@E=AC=,8>F8D8FGGFGGEEFGF?:>AAFGGGEGGGEF:E
@M02526:338:000000000-J69W4:1:2111:27855:11899 2:N:0:ACATCGT+AACACCG
ACGGACTACACGGGTTTCTAATCCTGTTTGCTCCCCACGCTTTCGTGCATGAGCGTCAGTGCAGGCCCAGGGGATTGCCTTCGCCATCGGTGTTCCTCCGCATATCTACGCATTTCACTGCTACACGCGGAATTCCATCCCCCTCTGCCGCACTCCAGCCTTGCAGTCACAAAGGCAGTTCCCAGGTTGAGCCCGGGGATTTCAC
+
CCCCCGGGGGGGGGGGGGGGGGGGGGGGGGGGGGGGGGGGGEGGGGGGGGFGGGGGGGGGGGGDFDGGGGGGGGGGGGGGGGGGGG7EEECGGFGGCFFFGGGGGGGGGGGCGGGGGGGEGGGGGGGGGGGGGGFGGGGG:FGGGGFGGGGGGGGGGGGGGGGGGGFGGGFGFGFGGGGGGFGGGFGGGFGFGGC:=EEGFGCCF
@M02526:338:000000000-J69W4:1:2111:29446:13097 2:N:0:ACATCGT+AACACCG
TCGCGGACTACCGGGGTATCTAATCCTGTTTGCTCCCCATGCTTTCGTACCTCAGCGTCAGTATTTGGCCAGATGGCTGCCTTCGCCATCGGTATTCCTCCGGATCTCTACGCATTTCACCGCTACACCTGGAATTCTACCATCCTCTCCAATACTCTAGCCTAACAGTATCGTATGCAATTCCCAGGTTAAGCCCGGGGATTTC
+
BCCCCGGGGGGG+CFGCGGGGGGGGGGGGGGGGCFFGGCFFCFFGGDFGFGGGGGFG@BFGFGGAFGGGGGF<FGGGGG7FGGGDG>FGGGGGGGGGGGGF:FFECFGGGGGEGGGGGDCFG@FFFFFGG8F8EFEGGGGFGGGFGGFGGGGGGGGGGG,;DGGGFFFFFFGGGGG7E;CGGF;E>DG8F9ECEGCEG>CGEGG?
@M02526:338:000000000-J69W4:1:2111:14988:14117 2:N:0:ACATCGT+AACACCG
GGGACTACAAGGGTTTCTAATCCTGTTTGATCCCCACGCCTTCGTGCATGAGCGTCAGTTATGGTTTAGCAAGCTGCCTGCACAATCGGGGTTCTTCGTGATATCTATGCATTTCACCGCTACACCACGAATTCCGCCTGCTTCATCCATACTCAAGGTTGCCAGTTTCGAAGGCACTTTTACGGTTGAGCCGCAAAATTTCACC
+
CCCCCGGGGGGGGGGGGGGGGGGGGGGGGGGGGGGGGGGGGGGGGGGGGGGGGGGGGGGGGGGGGGGGGGGGGGGGGGGGGGGGGGGGGGGGGGGGGGGGGGGGGGGGGGGGGGGGGGGGGGGGGGGGGGGGGGGGGGGGGGGGGGGGGGGGGGGGGGGGGGGGGGGGGGGGGGGGGGGGGGGGGGGGGGGGGGGGGFGGGGGGG
@M02526:338:000000000-J69W4:1:2111:17737:14833 2:N:0:ACATCGT+AACACCG
AAGGACTACCCGGGTTTCTAATCCTGTTTGCTCCCCACGCTTTCGTGCCTCAGTGTCAGTGTTGGTCCAGGTAGCCGCCTTCGCCACGGATGTTCCTCCTGATCTCTACGCATTTCACTGCTACACCAGGAATTCCGCTACCCTCTACCACACTCTAGTGACCCAGTATCCACTGCAACTCCCAGGTTGAGCCCAGGGCTTTCAC
+
CCCCCGGGGFFGGGGGGGGGGGGGGGGGGGGGGGGGGGGGGGGGGFCCEGGGGEGGGGGGGGFGGGGGGGGGGGGGGGGGGGGGGGGGGGGGGGGGGGGGDEG9FFGGGGGGGGFGGG<FGGGGGGDDG@EGGGGGCEGGFGGGGGEGGGGGGGGFGGGFGGGGGGGGGGGGGGGGGGFEFGDDECGGGGGGGGGFGECFGGGGG
@M02526:338:000000000-J69W4:1:2111:13531:15280 2:N:0:ACATCGT+AACACCG
CGGACTACCCGGGTTTCTAATCCTGTTCGCTACCCACGCTTTCGTGCCTCAGCGTCAATATATGTTTAGCCAGCTGCCTTCGCAATCGGTGTTCTATAACACATCTATGCATTTCATCGCTACATGTTATATTCCGCCAACCTCAACATAATTCAAGACTAATAGTATCAAAGGCAGTTTCCGAGTTGAGCTCGGAGATTTCACC
+
@<-ACCEEG,7@+CC;<FA9,C,;,CC,@+8:7CF9@B7BFF,@EF,:CCEFC@FF7BF,C,F@@CF,,,9CFC<<,6FFDE,,7?F@,BFFGFDGFG,CE,BFD9FEE,@F@B,:,5A+4@+C?BEE,<B9FF<BFEGEC+46D@EGGGGGGAD,4==D8,@,,,,,7,,6,=,8BFFFG8++3@C,,@D;FCE:8EGFF,+3<
@M02526:338:000000000-J69W4:1:2111:20700:16689 2:N:0:ACATCGT+AACACCG
TTGTGGGACTACCGGGGTTTCTAATCCTGTTTGCTCCCCACGCTTTCGCACCTCAGCGTCAGTATCGAGCCAGTGAGCCGCCTTCGCCACTGGTGTTCCTCCGAATATCTACGAATTTCACCTCTACACTCGGAATTCCACTCACCTCTCTCGAACTCCAGACCAATAGTTTTGAAGGCAGTTCCGAGGTTGAGCCCCGGGATTT
+
CCCCCGGGGGGGGGGGGGGGFGGGGGGGGGGGGGGGGGGGGGGGGGGGGGGGFGGGGGGGGGGGDGGGGGGGGGGGGGGGGGGGGGGGGGGGGGFGGGGGGGGGGGGGGGGGGGGGGGGGGGGGGGGGFECFGE4DGFGGGGGGGGGGEGGGGGGGGGGGGGGGGFGGGFGCCDCGCFGFGGGGGGGGGGGGCGGEGGEEGGDFG
@M02526:338:000000000-J69W4:1:2111:21697:18414 2:N:0:ACATCGT+AACACCG
ACCGGGGACTACTCGGGTTTCTAATCCTGTTCGATCCCCACGCTTTCGTGCATCAGCGTCAATCGTGTTCTAGGAAGCTGCCTTCGCAATCGGGGTTCTGGGACATATCTATGCATTTCACCGCTACTTGTCCCGTTCCGCCTCCTTCGTACACATTCAAGCAATTCAGTATCAAAGGCACTGCATCGGTTGAGCCGATGTATTT
+
CCCCCGGGGGGGGGGGGGGGGGGGGGGGGGGGGGGGGGGGGGGGGGGGGGGGGGGGGGGGGGGGGGGGGGGGGGGGGGGGGGGGGGGGGGGGGGGGGGGGGGGGGGGGGGGGGGGGGGGGGGGGGGGGGGGGGGGGGGGGGGGGGGGGGGGGGGGGGGGGGGGGGGGGGGGGGGGGGGGGGFGGGGGGGGGGGGGGGGGGGGGGG
@M02526:338:000000000-J69W4:1:2111:10520:21279 2:N:0:ACATCGT+AACACCG
GCTGCGTCCCGTAGGGGAAAGATCGGAAGAGCGTCGTGTAGGGAAAGAGTGTCGGTGTTGTGTAGATCTCGGTGGCTGCCTCATCATTAAAAAAAAAAAAGCATTCTTCCGCTTTGACCTCTACACCTACACATTCATCACCCCCTACCCGCATCATACTAAATAATTTAACAGTAAATTTTCTACATCAACCTCGGGATTTCCC
+
CCCCCGG+@FCF7BEGGCEG8FFGDF6,@,CFGCFC:BFFFD7C<FG8CF<6CF@FG@F8FCCCD,<C,CFG:B+,,88?,,9,,,,<,5<,,+4==++4+,,,,9,4,:4+@C=?,,C;,,,353=,,,:,3@,@,,,,8,6++++,,53+*154;;,,,,37,,,,,,,25,,,6,+,+,2,,,,7>9C6:,,***:**=+5>
@M02526:338:000000000-J69W4:1:2111:11647:22703 2:N:0:ACATCGT+AACACCG
CGGGAGGACTACAAGGGTTTCTAATCCTGTTTGCTCCCCACGCTTTCGTGCATGAGCGTAAGTGCAGGCCCAGGGGATTGCCTTCGCCATCGGTGTTCCTCCGCATATCTACGCATTTCACTGCTACACGCGGAATTCCATCCCCCTCTGCCGCACTCCAGCCTTGCAGTCACAAAGGCAGTTCCCAGGTTGAGCCCGGGGCTTT
+
CCCCCGDGGGGFFCGGGGGGGGGGGGGGGGGGGGGGGGGGGFGFGGFGGGGGGFGGGGG,8CFGFGGGGGGGGGGGGGGFFDFGFFGCFGGGGGGEFGGFGGGGGG+@ECFDEF:CFFGGFGGGGGFGGGGGGDC+AFFEFGFGGGEEGGGGGGGGGFGGGGFGG?CGGFE9FGFDFC93;DFGGG9FD7?8@>EGGGGGG*58C
@M02526:338:000000000-J69W4:1:2112:12474:2461 2:N:0:ACATCGT+AACACCG
GTGGGAGGACTACCAGGGTTTCTAATCCTGTTTGCTCCCCATGCTTTCGTGCCTCAGTGTCAAACAAATCGTAGCCACCTGCCTTCGCAATCGGTGTTCTGGATGATATCTATGCATTTCACCGCTACACCATCCATTCCGGCAGCCGCCAATTATTTCAAGCCATTCAGTATCAATGGCACCTCGATTGTTGAGCAACCGTATT
+
-8ACCGFDGFGFC<<CC@6EFGC<EF9DFG<<E@EFEGGGGGEFG,,,6C6,CFF8CCC,<,CAE@FC9CBFGE,CF8EFGGGFGGFCC:@,DFGGCEF@9AFE@,E=F<FF,CEFFGGDFD,@=+@:A,EF9A9@AAFC,++4+=>+6@=E,EDFGG,?CFF+38=:,9CDFDD==E1=8DCF?++>3>3;:ED,E9@@EC59?
@M02526:338:000000000-J69W4:1:2112:15660:2698 2:N:0:ACATCGT+AACACCC
AGTTAGGGACTACCCGGGTCTCTAATCCTGTTTGCCCCTCACGCTTTCGTGTCTCAGTGACAATATTCGTGTAGCCAGCTGCCTTCGCAATTGGTGTTCTATGTCATATCTAAGCATTTCACCGCTACATGTCATTTTCCGCTAACCTCCACGGTTTTCAACACTGATTGTATCAATGGCAGTTCCCAAGCTAAGCTCGGAGATT
+
6-AA@F,,,,C-6,CFF7@+CCCFF9C<6CC@F,,,;9,,,;<<F,,,BF,,;6CF,E,C,,;CF,EC,C@CEFGGF@7F@,,C,E,8@6BF@<FCECFAFAEFG<F=E<E?<,9,:EED<,,@CF++CA?,9AD,A@FG@ECE+,@E,=D?++++14=,@,4>DE9,,,>E=,@9=88==+62,338,B+,=ECFDE6B??@7<
@M02526:338:000000000-J69W4:1:2112:5865:3457 2:N:0:ACATCGT+AACACCG
GCGGGACTACGGGGGTATCTAATCCTGTTTGCTCCCCATGCTTTCGTACCTCAGCGTCAGTATTAGGCCAGATGGCTGCCTTCGCCATCGGTCTTCCTCCAGATCTCTACGCATTTCACCGCTACACCTGGAATTCTACCATCCTCTCCCATACTCTAGCCAAACAGTATCGTATGCAATTCCCAAGTTAAGCTCGGGGATTTCA
+
CCCCCECGGF-BFGGCF@FFGGGGGGGGGGGG9F@DGGGGGFDDDCCFGDFGGGGEF@FGGGFFAE@FGGGFDDGGGGEGCGGGGGEEGGGG,CFGGGF@F<FFGCFFG?FEGGEGC<CFFGGGGGG8FEFFFCFFDFAFFGGG9E>FGFCFFGCGFGG<E?B?=BGF;DFGCG@FFFFG9:9CDFGCFGGFACFEGE>*43=F:
@M02526:338:000000000-J69W4:1:2112:17487:5920 2:N:0:ACATCGT+AACACCG
TGGCCGGACTACCGGGTTTCTAATCCTGTTCGCTACCCACGCTTTCGTCCATCAGCGTCAATCATTTGTTAGTAACCTGCCTTCGCAATTGGTATTCCATGTAATATCTAAGCATTTCACCGCTACACTACATATTCTAGTTACTTCACAAATATTCAAGCCCTACAGTATCAATGGCAATTTTTCGGTTAAGCCGAAAACTTTC
+
CCCCCGGFGGGGGGGGGGGGGFFGGGGGGGGGGGGGGGGGGGGGGGGGGGGGGGGGGGGGGGGGGGGGGGGGGGGGGGGGGGGGGGGGGGGGGGGGGGGGGGGGGGGGGGGGGGGGGGGGGGGGGGGGGGGGGGGGGGGCGGGGGGGGGGGGFGGGGGGGGFGGDFFGGGGGGGGGFFGGGGGGGGGGGGGGGGGGGGG8E9F9;
@M02526:338:000000000-J69W4:1:2112:25783:8969 2:N:0:ACATCGT+AACACCG
AGGACTACCGGGGTATCTAATCCTGTTTGCTCCCCACGCTTTCGTGCATGAGCGTCAGTGCAGGCCCAGGGGATTGCCTTCGCCATCGGTGTTCCTCCGCATATCTACGCATTTCACTGCTACACGCGGAATTCCATCCCCCTCTGCCGCACTCCAGCCTTGCAGTCACAAAGGCAGTTCCCAGGTTGAGCCCGGGGATTTCACC
+
CCCCCGF<E7+8@FFCAFCCFGEA<FAEDGGF@FGGGFFEGGGGGF>GF9C<DC@CF:FFFGGFGGGCFFGGDEGFGG,?BFGDGDGGCCCFGFAEF8CCGGCFGGFDFGCFCDGFFGFGGGFFGGG7+@:CAFFGGFGGFD>EG8=FEGGEDGCE,:D,;>FG@FFGGC9DF7CCEDCFFGGCCFCADGFCFGGEE?*2<FFGC
@M02526:338:000000000-J69W4:1:2112:5476:9950 2:N:0:ACATGGT+AACACCG
GCGGAGTCTTCCGGTTTCTATTCTTGTTTGTTCTCCACGCTCTCGCGCCTCACAGTCTGTTTGCGTCCCGTAAGCCGCCTTCGCCACTGGTGTTCCTCCTAATATCTACGCATTTCACCGCTACACTAGGAATTCCACTTACCCCTCCGACACTCTAGATGACCAGTTTCCAATGCAGTATCGGGGTTGAGCCCCGGGCTTTCAC
+
-A--6+8,,,--=C@6C,F,,,<6,,C,C,6,CCFGC@:C@,C,,,7F+,B,,,C,,,,96@,,768+66:+8,,,6@76,9,B:,,BC,,:4BB9FGGGGGGFG9?E?B7?CFEE<EFGGD7+?F<F<FGGG?<=EF;FGGGGGG6++==E3=DGD,>=DFFD8D:=F;B;,@CF9EEFEC+@:EEGG8FG>:CG7EEGGGGF+
@M02526:338:000000000-J69W4:1:2112:4613:11449 2:N:0:ACATCGT+AACACCG
AAGGGGCTATTCGGGGTTCTAATCCTGTTTGCTCCCCACGCTTTCGTGCGTCAGTGTCAGTGTTGGCCCAGGATGCCGCCTTCGCCACGGATGTTCCTTCTGTGCTCTACGCATTTCACTGCTACACCAGAAATTCCGCATCCCTCTACCACACTCTAGTGATCCAGTATCCACTGCAATTCCCAGGTTGAGCCCAGGGCTTTCA
+
-AACCD+@@,-C,CF++@EF<,,CC@CFCFDGE@,CFEFGG7,C<@CF@+68B6,CF66@CFGGG8CFC@EF6CEECEE+B==,B=:F@@:CFE,555EEAF,,5FEF5A<F+4+C<,?F9F<,5?E,<A,,,45@46F4>EDFC,D@AFDGGE,@F878E=DDE=3@3=,E@FFGGF,@@C,ECE?F;3,DC>DF,@**,;7C;
@M02526:338:000000000-J69W4:1:2112:25091:11686 2:N:0:ACATCGT+AACACCG
GCTTCGGGACTACTGGGGTTTCTAATCCTGTTTGATCCCCACGCTTTCGTGCCTCAGTGTCAATATTCGTGTAGCCAGCTGCCTTCGCAATTGGTGTTCTATGTCATATCTAAGCATTTCACCGCTACATGACATATTCCGCTAACCTCCACGGTATTCAAGACTGATAGTATCAATGGCAGTTTCCAAGTTAAGCTCGGAGATT
+
CCCCCGGGGGGGGGGGGGFGGGGGGGGGGGGGGGFGGGGFGGGGGGGGGGGGGGGGGGGGGGGGGGGGGGFGGGGGGGGGGGGGGGGGGGGGGGGFGGGGGGGGGGGGGGGGGGGGGGGGGGFGGGEGGGGGGGGGGGGGGGGGEGGGGGGGGEGGGGGGGGGGGGFGGGGGGGFGGGGGFGGGFGGGGGGGGGGGEEGG+@EGF
@M02526:338:000000000-J69W4:1:2112:2038:12499 2:N:0:ACATCGT+AACACCG
CCCGGCGGACTACAAGGGTTTCTAATCCTGTTTGCTCCCCACGCTTTCGTGCATGAGCGTCAGTACAGGTCCAGGGGATTGCCTCGCCATCGGTGTTCCTCCGCATATCTACGCATTTCACTGCTACACGCGGAATTCCATCCCCCTCTACCGTACTCTAGCTATGCAGTCACAAATGCAGTTCCCAGGTTGAGCCCGGGGATTT
+
CCCCCGEEGGGGGGDGGGCFGGGGGGGGGGGGGFGFGDFGGG@FFGGGGG@FGGCFGGCFGGGFGGGDFGGFGGGGGGGFDGGGGGGGGDFGGGCFFGGGGFFFGGGGCFGGGG7FFGGGGGFGGGGGG>FGGGGGGGGGGGGGGGGGGCFGCGGGGGGDFGFFGGGGFCGGG998EFF?CFGGGGG@EFGGGDGGGGG*8DEFF
@M02526:338:000000000-J69W4:1:2112:15830:12876 2:N:0:ACATCGT+AACACCG
GCTGCCCCCCGTAGGTTTCCAAGATCGGAAGAGCGTCGTGTAGGGAAAGAGTGTCGGTGTTGTGTAGATCTCGGTGGTCGCCGTATCATTAAAAAATAAACACATCTTCTCCTCTTCCCCCTACTCCCTCACTCCCTTTTCCCCATACCTTACCCACCTCCTTCCCCTCTCCCCTTCCCTCTCCGCCTTTCCCCCCTCACTTTCC
+
CCCCCGFFGGGFGFEGGFAEFEFFGGGGDGGCGGG@GEFFGFDGGF8FC<FEF6ECC@@FFC@,E6FF9F@CE<,6C,9+4CC=,49,CF5,5CF+,95,,,,,5,,,95:5,,,55,9,@++8,AD,,,,,,,68,,7,,C,6,,,6,,,,31,313,,6>,,,8,,+63,@3>,3,45,3@,**5:*,6,,,411*/,,1010
@M02526:338:000000000-J69W4:1:2112:4911:13444 2:N:0:ACATCGT+AACACCG
TCGGACTACACGGGTATCTAATCCTGTTTGCTCCCCACGCTTTCGTGCATGAGCGTCAGTGCAGGCCCAGGGGATTGCCTTCGCCATCGGTGTTCCTCCGTATATCTACGCATTTCACTGCTACACGCGGAATTCCATCCCCCTCTGCCGCACTCCAGCCTTGCAGTCACAAAGGCAGTTCCCAGGTTGAGCCCGGGGATTTCAC
+
-8BCCEGGGFGGGGGGGGGGGFD9FFGFGGGGGFGCEGGGGCGGGFEFFG@AC@CFGGGGFFFFGDGGGG7::7F<EFECFGFGGG7EEGGGGGGGGGG=,:AEFDGGFGDGGGGGFF@EFAEE=E+>CEC7DEFGF=FF8DEGGF>EC8>6EEFCGG6EG,,>DCFGEG9FGGG8,:,@DDGC;FG:DEG?B>C::5*=?CG@C
@M02526:338:000000000-J69W4:1:2112:22032:14448 2:N:0:ACATCGT+AACACCG
AACGGACTACTAGGGTTTCTAATCCTGTTTGATCCCCACGCTTTCGAGCCTCAGTGTCAATGCTTGTGTAGCCAGCTGCCTTCGCAATTGGTGTTCTATGTCATATCTATGCATTTCACCGCTACATGACATATTCCGCTAACCTCCACAGTATTCAAGATCGATAGTATCAACGGCAGTTTCCAAGTTAAGCTCGGAGATTTCA
+
CCCCCGGGGGGGGGGGGGGGGGGGGGGGGGGGGGGGGGGGGGGGGGGFGGGGGGGGGGCFFGGGGGGGGGGGGGGGGGGGGGGGGGGGGGGGGGGGGGGGGGGGGGGGGGGGGGGGGGGGGGGGGGGGGGGGGGGGGGGGDEGGGGGGGGGGGGGGGGGGGGGGGGGGGGGGGGGGGGGDG7FGGFGFFGGGGCFGEGGGGGGG<
@M02526:338:000000000-J69W4:1:2112:6690:16027 2:N:0:ACATCGT+AACACCG
GCGGGACTACTCGGGTATCTAATCCTGTTCGCTCCCCACGCTTTCGTCCATCAGCGTCAATAAACTGTTAGTAACCTGCCTTCGCAATTGGTATTCCATGTAATATCTAAGCATTTCACCGCTACACTACATATTCTAGTTACTTCACAATCATTCAAGCCCTACAGTATCAATGGCAGTTCGACAGTTGAGCTGCCGGATTTCA
+
CCCCCGGGGGFGGGGGGGGGGGGGGGGGGGGGGGGGGGGGGGGGGGFGGGGGGGGGGGGGGGGGGGGGGGGGGGGGGGGGGGGGGGGGGGGGGGGGGGGGGGGGGGGGGGGGGGGGGGGGGGGGGGGGGGGGGGGGGGGGGGGGGGGGGGGGGGGGGGGGGGGGGGGGGGGGGGGGGGGGGFGGGGGGGGGGGGGGGGGGGGGG;
@M02526:338:000000000-J69W4:1:2112:10173:16203 2:N:0:ACATCGT+AACACCG
GCTGCGTCCCGTAGGTTTTCTAGATCGGAAGAGCGTCGTGTAGGGAAAGAGTGTCGGTGTTGTGTAGATCTCGGTGGTCGCCGTATCATTAAAAAAAAAAAAGACAATATTTGTTTATGTTTGCATCCACTTTACTACCTCACTCCCAAACTCAGGCTTGCCCCCAACTACCCCATGTCTATTACTATCTTAACCTCCACTCTGT
+
CCCCCGFFE;CGCFGGFGGGGGGGGGGGDGGGGFGFGE@FGFFGGGGGGFCFCCCFGGCFGGG@<6C,6,,<FF8FGGF77,+8,BEB,C,EE?=F@@+>=>++,4?=,EEE@:,A,::,<=,9<,C=53C,3,,,,,@,3,@,C@,,,,+,,,,3434++4@*@C*@,,,7,61,,,,>,+=7,2,,6,5,,,426,,,4*4+=
@M02526:338:000000000-J69W4:1:2112:12203:16428 2:N:0:ACATCGT+AACACCG
CCAGGACTACCAGGGTTTCTAATCCTGTTTGCTCCCCACGCTTTCGTGCCTCAGTGTCAGTGTTGGCCCAGGCAGTCGCCTTCGCCACGGATGTTCCTCCTGATCTCTACGCATTTCACTGCTACACCAGGAATTCCACTACCCTCTGCCACACTCTAGACGACCAGTTTCCATCGCAATTCCCAGGTTGAGCCCAGGGCTTTCA
+
@CCCCGGGGFFGGGGFFGGGGGGGGGGGGGGGGGGGGGGGGGGGGGGGGGGGGGGFFGGGGGGGGGGGGGGGGGGGGGGGGGGGGGGGGGGGGGGGGGGGGGFFGGGGGGGGGGGGGGGGGGGGGGGFGGGGGGGGGGGGGGGGCGGGGGGGGGGGGGG,7CEGGGGGGGGGGGGGGGGGGGGGGGGGGGGGGGGGGGGGGGGGC
@M02526:338:000000000-J69W4:1:2112:26705:17334 2:N:0:ACATCGT+AACACCG
GCGGACTACAGGGGTTTCTAATCCTGTTTGCTCCCCACGCTTTCGCACCTCAGCGTCAATACTTGTCCAGTCAGTCGCCTTCGCCACTGGTGTTCTTCCGAATATCTACGAATTTCACCTCTACACTCGGAATTCCACTGACCTCTCCAAGATTCTAGCTACCTAGTTTCAAAGGCAGTTCCGGGGTTGAGCCCCGGGCTTTCAC
+
CCCCC:@FGGC9CFF:FGGGG99FGEGGGGGGFCDGF@CC@CFGGG@FE@FFFGGGGDE9FFC<EFFGGGGGGGGFGGGFGG7FFGGGGGCFGEGG9FEEGGGGFGGGFC@GFGCFGGGGGGGGGFFDEFGGFGGFDFGFAFGGFGGGF=DFCGGGGEGAD?FFGGGFGGGGGGFGGGGGDFDE7CE+BFGGFFGG*;C>CGGGG
@M02526:338:000000000-J69W4:1:2112:3484:18128 2:N:0:ACATCGT+AACACCG
AGGACTACTGGGGTATCTAATCCTGTTTGCTCCCCACGCTCTCGAGCCTCAACGTCAGTTACAGTCCAGTAAGCCGCCTTCGACACTGGTGTTCCTCCTAATATCTACGCATGTCACCGCTACACTAGGAATTCCACGTACCTCTACTGCACTCTAGCACCACAGATTCCAAAGCAGTCCCGGGGTGGAGCCCCGGGCGTTCACT
+
CCCCCGG8A<F-+86CCC@F9F<,6C<EC,,,<,8C@BCE,C,BFGC@AFF,CFFFCCC,CECCC,:FFFGFGDFC+7C8@F,4BFFF<EFC6,B@AFE,FFFDAFGD7F,7,:,:BECE6C=FGA,AA<<,,;AEE+4@>C,,C4=7=,@,76=EE8,C=8+=D,,33,6CEG888,6,,+8C@8+@8@CE*8*4>**4?CCC1
@M02526:338:000000000-J69W4:1:2112:18505:18700 2:N:0:ACATCGT+AACACCG
GAGATTGGACTACCAGGGTATCTAATCCTGTTTGCTCCCCACGCTTTCGCACCTCAGCGTCAATACCAGTCCAGTGAGCCGCCTTCGCCACTGGTGTTCTTCCGAATATCTACGAATTTCACCTCTACACTCGGAATTCCACTCACCTCTCCTGGATTCAAGCGATGCAGTCTCAAAGGCAGTTCTGGAGTTGAGCTCCAGGCTT
+
CCCCCGGGGGGGGGGGGGGGGGGGGGGGGGGGGGGGGGGGGGGGGGGGGGGGGGGGGGGGGGGGGGGGGGGGGGGGFGGGGGGGGGGGEGGGGGGGGGGGGGGGGGGGGGGGGGGGGGGGGGGGGGGGGGFGGGGGGGGGGGGGEFGGGGGGGGFGFGGGGGGGGGGGGGGGGGGGGGGGGDGGGGF<EFEGGGGGGGGGGFGGG
@M02526:338:000000000-J69W4:1:2112:15244:18866 2:N:0:ACATCGT+AACACCG
AAGGACTACTCGGGTATCTAATCCCGTTTTCTCCCCACGCTTTCATGCATCAGCGTCAGTGCAGGCCCAGGGGATTGCCTTCTCCATCGGTGTTCCTCCGCATATCTACGCATTTCACTGCTACACGCGGAGTTCCATCCCCCCCTGCCGCACTCCAGCTCTGCAGTCACAGATGCAGTTCCCAGGTTGAGCCCGGGGATTTCAC
+
9-@<8,;,66--8@;CFCF,,;;<,,CCF,C,C@EEDE+C,:6C@,F,6,,,,,7866,6C,,,,8@:,9CF+@C@,BEFA@,BC@@6C@8FFGBF,?A+C+,@FGGGEDGF++9@5E,,C??,AF+C7>=+8A<8;;,@@+++@8+=DC68B7:,,56,37,9333333,,@,,3,,,,,=C,2D832,?,,>*8*C8;FC<:C
@M02526:338:000000000-J69W4:1:2112:22645:20058 2:N:0:ACATCGT+AACACCG
TGTGGACTACCGGGGTATCTAATCCTGTTTGCTCCCCACGCTTTCGCACCTCAGCGTCAGTAATGGACCAGTAAGCCGCCTTCGCCACTGGTGTTCCTCCGAATATCTACGAATTTCACCTCTACACTCGGAATTCCACTTACCTCTTCCATACTCTAGTTACCCAGTATCAAAGGCAGTTCCGGAGTTGAGCTCCGGGATTTCA
+
CCCCCGGGGGGGGGGFEGGGGGGGGGGFGGGGGGGGGGGGGGGGGGGGGGGGGGGGGGGGGGFGGGGGGGGGGGGGGGGDGGGGGGGGGGGGGGGGGGGGGGDGGGGGFGFGGGGGGGGGGGFFGGG<FGGCFGGGGGGGGGCFFGGGGGGGGGGGFGG,@DFGFFGGGGGFGGGGGGGGGGGGGGGFGCFGGGGGGGGGGF?7+
@M02526:338:000000000-J69W4:1:2113:18299:2112 2:N:0:ACATCGT+AACACCG
GTTAAAGGACTACCCGGGTTTCTAAGATCGGAAGAGCGTCGTGTAGGGAAAGAGTGTCGGTGTTGTGTAGATCTCGGTGGTCGCCGTATCAATAAAAAAAAAAAGGTACAGAGACGTGCGGGGGGACCACAGGGAGAAAACAAAAGAACGGCATGCACTAGCAACAAAATAGGCACAACAAGACAACAAAATAGAACACGGAGTT
+
CCCCCGGGGGGGGGGGGGFGGGGGGGGGGGGGGGGGGGGGGGGGGGGGFGGGGGCFE<FGFGGEGFE@<<C,<<9EF@FG49+68C7?,,5,9C9?FF7EFG=+++,,:,,,:,,+++++33++***22//***/***+*0******0**/****+*+3<<*+3****1++0+++**2**20**+**/***00++0+****0/**
@M02526:338:000000000-J69W4:1:2113:7672:3790 2:N:0:ACATCGT+AACACCG
TCGGACTACCAGGGTATCTAATCCTGTTTGCTCCCCACGCTTTCGCACCTCAGCGTCAGTATCGAGCCAGTGAGCCGCCTTCGCCACTGGTGTTCCTCCGAATATCTACGAATTTCACCTCTACACTCGGAATTCCACTCACCTCTCTCGAACTCCAGACCAATAGTTTTGAAGGCAGTTCCGAGGTTGAGCCCCGGGATTTCAC
+
CCCCCEGGGFFFGGGGGCFGGGGGGFGGGGFGGCFGGGFFGEDFGC7FFEFGFGGGGGFCGAF7,<BFGF,6CFGGGGGGGGFGGGG?FDGGGGGGGGGEFGGGGDFFGG=<FFGGCGGFGGGGGG?<CFGDGGGGFG;:DFGGGGGEF>DDFGGCDGGGGFFD@DGGGG,8@9FDEGGGGG7:3:CFFCGGGFG*4C5EGFF@F
@M02526:338:000000000-J69W4:1:2113:14493:7786 2:N:0:ACATCGT+AACACCG
GGCGGACTACCAGGGTTTCTAATCCTGTTCGCTCCCCACGCTTTCGTCCATCAGCGTCAGTTGTAACTTAGTGACCTGCCTTCGCAATTGGTGTTCTCAGTAATATCTATGCATTTCACCGCTACACTACTTATTCCAGCCACTTCAACTACACTCACGACCTACAGTATCATTGGCAGTTTCATAGTTAAGCTATCAGATTTCA
+
CCCC<6@FAFFFDFGGGG<FFAFGDF<EF@6:CGC,B,@@C7@DA,;CGC,C;6CC@76,C,:FCFGF9,,6CEFAE8BF@,@,BF+86C<F7FE,E,,:@?<EFG,9,CCFCGCGG,FF=FF+FFGAEE?EEF?;FC=FG,4@,@=,=D,@?=@8A,,6===D8D,8EF,6,8C,>=C6;+@,8,7@B=3C9>,,473<E;E9+
@M02526:338:000000000-J69W4:1:2113:14052:9297 2:N:0:ACATCGT+AACACCG
GGAGGACTACTGGGGTATCTAATCCTGTTCGATCCCCACGCTTTCGTGCATCAGCGTCAATCGTGTTCTAGGAAGCTGCCTTCGCAATCGGGGTTCTGGGACATATCTATGCATTTCACCGCTACTTGTCCCGTTCCGCCTCCTTCGTACACATTCAAGCAATTCAGTATCAAAGGCACTGCATCGGTTGAGCCGATGTATTTCA
+
CCCCCGGGGGGGGGGGGGGGGFGGGGGGGGGGGGGGGGGGGGFFGGGGGGGGGGGGGGGGGGGGGGGGGGFGGGGGGGGGGGGGGGGGGGGGGGGGGFCFFGGGGGGGGGGGGGGGGGGGGGGGGGGGGGGFGGFGGDGGGGGGGGGGGGGGGGGGGGGGGGGGGGGGFGGBFGGDGGGFFFGGGGGGGGGGGGGGGGGGGFGG+
@M02526:338:000000000-J69W4:1:2113:15786:11523 2:N:0:ACATCGT+AACACCG
AGAGGACTACCGGGGTATCTAATCCTGTTCGCTCCCCACGCTTTCGTCCATCAGCGTCAGTTGTAACTTAGTGACCTGCCTTCGCAATTGGTGTTCTAAGTAATATCTATGCATTTCACCGCTACACTACTTATTCCAGCCACTTCAACTACACTCAAGACCTACAGTATCAATGGCAGTTTCATAGTTAAGCTATGAGATTTCA
+
CCCCCGGGGGGGGGGGGGGGGGGGGGGGGGGGGGGGGGGGGD7FGGGGGEGFFFFGFGGGGGGGGGGGGGGGGGGGGGGGGGGGGGFGGGGGGGGGGGGGGGGFFGGGGGGGGGGGGGGGGGGGGGGGGGGGGGGGGGGGGGGGGGGFGGGGGGGGGGGGGGGGGGGGGGGGGGGGGGGGGFGGG9EGFGGGGCGGEGGGGFGF;
@M02526:338:000000000-J69W4:1:2113:4434:13061 2:N:0:ACATCGT+CACACCG
GCGGACTACCCGGGTATCTAATCCTGTTTGCTCCCCACGCTTTCGCACCTCAGCGTCAGTACCGGACCAGTGAGCCGCCTTCGCCACTGGTGTTCTTCCTAATATCTACGAATTCCACCTCTACACTAGGAGTTCCACTCACCTCTTCCGGACTCGAGATTGCCAGTATCAAAGGCAGTTCTGGAGTTGAGCTCCAGGATTTCAC
+
CCCCCEGFGFFGGGGEGGFGFGGGGGGGGGGGGGGGGG7FGFFGGGEEGCEFCGFGGDFGEGGGG7FGGGCFCFGGGGGGGGFGGGGGDGFFEFGFGGGGGGGFGGGGGGGCFFGGDGGGGGGGGGFFGG88FGGGGGGGGGGGGGGGGDEGGGFFFGGGGFGGGGGGCGGGGGCCFGGGGGGG9CFFGFGFAFFGFFCGGFGGG
@M02526:338:000000000-J69W4:1:2113:15547:15427 2:N:0:ACATCGT+AACACCG
GCGTGGGACTACCAGGGTTTCTAATCCTGTTCGCTACCCACGCTTTCGTGCCTCAGCGTCAATATATGTTTAGCCAGCTGCCTTCGCAATCGGTGTTCTATAACATATCTATGCATTTCACCGCTACATGTTATATTCCGCCATCCTCAACATAATTCAAGACTAATAGTATCAAAGGCAGTTTCCGAGTTGAGCTCGGAGCTTT
+
CCCC<F:CFFCGC8CC7FC@FE<F<FGEFGGGE@6CEEEAC:CCFFFFFF:<<E6C8CBF:BF,F,FE@E<FGG@9C<E4FA@,EFGGGG,FGGCFE<@CF@C,,5EECA@FGADA,5@FGGC:44=FFG<?F9FFEFEF6=B>ED@BFD==DFFF=;DFGGGE>EB,,@=AFGGBE8?FE=,=DGCGGGGAFFD9BC>6+*40?
@M02526:338:000000000-J69W4:1:2113:21709:17681 2:N:0:ACATCGT+AACACCG
GTGGTGGGACTACAAGGGTTTCCAATCCTGTTTGCTCCCCACGCTGTCGTCCCTGAGCGTCAAGCCAGACCTAGTGAGTTGCCTTCGCTATCGGTGTTCTATGACATATCTAAGCATTTCACCGCTACATGTCATATTTCGCCCACTTCGATCGAATTCTAGTCATACAGTATCAATGGCAGTTCTACAGTTGAGCTGTAGGCTT
+
A-A@,,86,CF8E,,=C7;,BF,@CA<8<9C,,<FCFCF>,+7::,6CD6,,,C,CF8+@:BF,,CC@8F7<<,CE6,,C,@FFGD7BC:F,6:,,@@FEE?B,C9AE,E<EEAEGFD<F<FGGGG>:,A,ABFEFEF,,9@+@+@8>4BD4,=AECGG,@3E;D33,6>3@>E,3,,@==C,D,C=;,6E,53,,,,@,@@F6C
@M02526:338:000000000-J69W4:1:2113:12582:18099 2:N:0:ACATCGT+AACACCG
GCTGCGTCCCGTAGGTGTCAAGATCGGAAGAGCGTCGTGTAGGGAAAGAGTGTCGGTGTTGTGTAGATCTCGGCGGGCGCCGCATTATTTAAAAAAAAAAATCTCTACTCATTTCACCCCTCCCCCTGCCATACTACCTACCTCTCACCTACTCTCTCCCACCTTTCTCCGCTCCCTTTCCCCTTTTAATCCCCTTTTTTTCCCC
+
CCCCCGGG>FGGGGGGGGGGEFEGGGGEGGCFGG@FG@CGDGCFGGGGFFFFCFECFGGGECFGADF96<@FG,6>+>@+4C+8++,,5,<5:E<>++>38,>@<CFF,@@=<F@,@>,5<*>*@CE*,,,>,27@DEC;CC,,6,4?CF,4:CA:09,BFG>,+5+5+24*1*114+0+?C66*++2,+5+0122++0*26+7*
@M02526:338:000000000-J69W4:1:2113:5104:21124 2:N:0:ACATCGT+AACACCG
TGGGCGGACTACCGGGGTATCTAATCCTGTTTGCTCCCCATGCTTTCGTGCCTCAGTGTCAAACAAATCGTAGCCACCTGCCTTCGCAATCGGTGTTCTGGATGATATCTATGCATTTCACCGCTACACCATCCATTCCGGCAGCCTCCAATTATTTCAAGCTATTCAGTATCAATGGCACCTCGATTGGTGAGCAACCGTATTT
+
C9AC?C@CFGDGC7CCFGDGGGEFFGGGGGGGGGGFGF@FC@FGGGGGG77<CEGFFFGAFGDED8C@FCFGFGGGGD8FCFGFGFGGGG8DFCGCCFFGGG,A,@FEGAFDFGGFGGGGGG7EFGGGEEFEFGGFFDGEEDGGC88==DGGCFG,DGGGGGF9=;@EDC;FBC@CF8,@,=,@CEF97,@DFGGCFDFECFC4@
@M02526:338:000000000-J69W4:1:2113:21492:21798 2:N:0:ACATCGT+AACACCG
GGGACTAAGGGTATCTAATCCTGTTTGCTACCCACGCTTTCGCGTCTCAGCGTCAGTTACCGTCAAGGTGGCCGCCTTCGCCACCGGTGTTCCTCCCCATATCTACGAATTTCACCTCTACTTGGGGAATTCCGCCACCCTCTCCGGCACTCAAGCTCTGCAGTTTCGGGCGCACGTCCTCAGTTGAGCTGAGGGCTTTCACACC
+
CCCCC8EFGGD;C,6C<@<@CECF<CCEFC@CEGECGB@FGGGGGG76FE8BF,:FGGGE,CGG,@EF@@@,6CCCGGGGF??FGC:@:F,?CC<FEFD=C,BFGAFEGCFFFFA<EEBAFA??<EC7@8A,5?7F@GGF+D>D?C+++@,>,@6DAFA=FGCFD9C8EEE***@*6=E8,;,2,52F@FGFFGC5:,,4,+1;D
@M02526:338:000000000-J69W4:1:2113:23610:22851 2:N:0:ACATCGT+AACACCG
CCCGGGACTACAGGGGTTTCTAATCCTGTTTGCTCCCCACGCTTTCGCACCTCAGAGTCAGTACCGGACCAGTGAGCCGCCTTCGCCACTGGTGTTCTTCCTAATATCTACGAATTCCACCTCTACACTAGGAGTTCCACTCACCTCTTCCGTACTCGAGATTGCCAGTATCAAAGGCAGTTCTGGAGTTGAGCTCCAGGATTTC
+
<BCC8FCGGFGGGDCFCFGGGGGFFGFGFGFG9FFFCEDGGGB@GGGGG@CFFFFGGGGGGFCGGEGGGGGGFG,FC@CCGGGGGGGGGGFGC<,=FGFGGGGGBFGGFGFG78EEG9<FFFFGFGGGGDEFCEGCGFGFFGEF?FG9EFGC,@@FGGGCFB=EDE9FFAE=@;>ECECEE7:E@>EGFC,@FFFGFDC?D*@??
@M02526:338:000000000-J69W4:1:2113:13975:23648 2:N:0:ACATCGT+AACACCG
GGGGACTACCAGGGTATCTAATCCTGTTTGCTCCCCACGCTTTCGTGCCTCAGTGTCAGTGTTGGTCCAGGTAGCTGCCTTCGCCATGGATGTTCCTCCCGATCTCTACGCATTTCACTGCTACACCGGGAATTCCGCTACCCTCTACCACACTCTAGTCGCCCAGTTTCCACTGCAGTTCCCAGGTTGAGCCCAGGGCTTTCAC
+
CCCCCGGGGGGGGGGGGGGFGGGGGGGGGGGGGGGGGGGGGGCFGFDGGDEFGFGGGGGGGGGGGGGGGGGEFGGGGGGGGGGGGGGGGGGGGGGGGGGFGGFGDFGFGGGGGGGGGG9FGGFGGGFFGGGGGGGGGGGGGCGGGGGGGGGGGGGGFFFF68EGGGFGGGGGGFFGGGGFCGGGGCCGDBFFG6BEFGGGG5<CC
@M02526:338:000000000-J69W4:1:2113:7326:23810 2:N:0:ACATCGT+AACACCG
GGGACTACTCGGGTATCTAATCCTGTTCGATCCCAACGATTTCGTGCATCAGCGTCAATTCCAGCTTAGTAAGCTGCCTTCGCAATCGGAGTTCTAAGACATATCTATGCATTTCACCGCTACTTGTCTTATTACGCCCACTTCAAATGGATTCAAGCCCATCAGTATCAAGGGCACTGCGATGGTTGAGCAACAGTATTTCACC
+
-A-BA6EFGFG7FF@CFC@@FEC<<CF9FEFGC8,CCE,9,6CFFFCF,CFFGECF,@6C,6EECF9FF,,,,,6CE@AEED,FBC@<,@@6C,B,FCFGFGC,?,A4?59,FF9@E<F7F::EFFB5F@FE5,,AC8+@+4@BC==E;D9,9,=ED,6@F?4EEE9,,4@@83@D=8=E+=D?BFCE@,,>3@,,,@E7,9<25
@M02526:338:000000000-J69W4:1:2114:13379:2771 2:N:0:ACATCAT+AACACCC
GACTGTACACTCAGGGCTTATCATCTTCTTTGCGCCCCCTGCTTTCGAGCCTCTGCGCCTGTTGTAGACAACAGAGCCGCCTCCGCTACTGTTGTTCTTCCTCACATCTCCGCACTCCACAGCTCTACATGGAGTCTCCCTCTCTCCTCCTCTCCACACGTCTCCCGCTTTCTGCGGCACTTCTCCGGTTAAGACCAGGGCTCTC
+
@B--8;,;,,,;6,-,,=C@E,,;,,6,C,,,C+68CF++,66,C,,,,B+,C,,,@+,,,669:C,C@,,,:,CE,9+774@=+B6+8,,<,CF<55BE<,5?=,CFG,,+874+9,,A=,9,5,CEE,E,,44,,48A848D=9DE,4=,,,6,66B+6=,63D++6+@3,6,+4+54,*@737**5*@,5,,,,,6;*;992
@M02526:338:000000000-J69W4:1:2114:17731:4023 2:N:0:ACATCGT+AACACCG
GTGGGGACTACCGGGGTATCTAATCCTGTTCGATCCCCACGCTTTCGTGCATCAGCGTCAATCGTGTTCTAGGAAGCTGCCTTCGCAATCGGGGTTCTGGGACATATCTATGCATTTCACCGCTACTTGTCCCGTTCCGCCTCCTTCGTACACATTCAAGCAGTTCAGTATCAAAGGCACTGCATCGGTTGAGCCGATGTATTTC
+
CCCCCFEFFGGGGGGGGEGGGG9EGGE<FGGG@CFGGFGF@CGGGDCGCEGFF8FF+@CFGGGCGFGFGGEGFGCFGGGGEGGFGGGEGGGGGDGGGGEEFGGGGFFFCDGGGFGGGGEGGEGEGGDFC?FGGGGFGGCGGGGGGGCE=DFEG9FGEGGECD8EFGGAFFGGGGCG76,5EGGGEFC>EEEGCBDE*@EG9BFG@
@M02526:338:000000000-J69W4:1:2114:18453:4120 2:N:0:ACATCAT+AACACCG
AGGCTAGCACTTCGGGGGTCTCTTATTCTGTGCGCTCCCCACGCTCTCGCGTCTGCGTGAGAGTTACAGTCCAGTAAGCCGTCTTCCCCAGGTGTTCTCCTTCTAATATCTACGCATTACACCTCCACACGAGGAATTCCCCGTATCTCCACTGCACTCTACCATGAGAGTTTCAAGTGCAATGGGGGGGATGCGCCCCGAGCTT
+
---A,,,,,,,-,,-=++@,C@,,,6,,C@F,,,@8FG<F,@++B,,CF:+6@,,,8B:,,,,,<,,,,9,,,,9,,5,B+,4,,<,,B,++9BF+,9,A,B5C,CF,A9,,C9++B+,9,,A44,AF,6+++++,,6,73,+6+,@DD,3,,,@,@,,,@,@8,,@,3,@D,3@F,53,5+7,3,@C*:*/;**;CE*>*)*12
@M02526:338:000000000-J69W4:1:2114:23038:5242 2:N:0:ACATCGT+AACACCG
GAGAGGACTACCGGGGTATCTAATGTGACTGCTGCGCCCCGTAGGAAGATCGGAAGAGCGTCGTGTAGGGAAAGAGTGTCGGTGTTGTGTAGATCTCGGTGGTCGCCGTATCATTAAAAAAAAAAAACTGAAATGCAACTGTCTATACCGCACTTCTCTTATCTAAGCTCCAATATCAGTTGAAGGTTACACGTTCGTGATGCAA
+
CCCCCGGGGGGFFGGGGGGGGGGGGGGGGGGGGGGDEGGGGGGGGFGGGGGGGGEGDG?FFEECFFGGGGFFGGFG<E@F7F@FDCCGGD<,,?<,,A<6+@BEGEEF:+,B<<F<<@FFCEDFFF7@83,,,,,,,8<,,3,,,,,,,35*3462,,66,5,,2,7,,6>,6,,,2,4,,+5,,22,,,,,*,,3***2*3+;0
@M02526:338:000000000-J69W4:1:2114:18153:6104 2:N:0:ACATCGT+AACACCG
GCTGCGTCCCGTAGGGGTAGATCGGAAGAGCGTCGTGTAGGGAAAGAGTGTCGGTGTTGTGTAGATCTCGGGGGTCGCCGTATCATTAAAAAAAAAAAAAACATATCTCCGTATTACAACGCATCACTTCCAAATCCACACTACTCTTCATCACTCTATTTACCCATTCTCCCATCCGCCTTCCCTGTCACTCGTACGACGTTCA
+
CCCCCGGGGGGFGGGGGGGGGGGGGGGGGGGGGGGFCFFGGGGFGGGGFFGGGGGGGGFFCGCFFD<,CAF+:F4,@:?>B+,,?,<,5?F?CFEF7+38+3:@,,=,:,+:,3@,,:3,5***5,7,,3,7,,3,,22,6,,?,>,,4,,519,4,1,4,,7,66,,2,++522***3:B7+2*++++22??*4****)*)**0
@M02526:338:000000000-J69W4:1:2114:25911:6373 2:N:0:ACATCTT+AACACCG
GGAGCAACACACGTGTCTCTACCCCTGTTCGCCCCCCGCGTTCGCGCCCCACCGTGTCTGACACACACCAAAAACTCCTCCTCCCCTCTGGTTCTTCCCCATATCTCCACGTATCACAGCTCCACAAATGGTACCCCTCTCCCCTCCTCTGCTCTAAAGCGACCCAGTCCACAATGACCCCACGCGTTTGCGCTGTGGTCTCCCT
+
BC--6,6,;,,8=,-C,E,,,,,6,=,C6@,+6BF@F+@+6@6,8F7++@:+,@6,,6,,,6:,:,,,,44CC,4,C5,,,,B,8F,8,5BE5,9,:,,9?FCF9FA95E++4A,,C,,A,4,AF?,,,,,,,,73@++338>CFG+,@=,@,@,,,,,,+4@+3,,@,,,,3,,,,42,*/:*****1;;*:*=*2*+*?++;*
@M02526:338:000000000-J69W4:1:2114:4599:9382 2:N:0:ACATCGT+AACACCC
AGGGACTACCAGGGTTTCTAATCCTGTTTGCTCCCCACGCTTTCGTGCATGAGCGTCAGTGCAGGCCCAGGGGATTGCCTTCGCCATCGGTGTTCCTCCGCATATCTACGCATTTCACTGCTACACGCGGAATTCCATCCCCCTCTGCCGCACTCCAGCCTTGCAGTCACAAAGGCAGTTCCCAGGTTGAGCCCGGGGATTTCAC
+
CCCCCGGFGGFFGGGGGGGGGGGGGFGFAFGFGFGGGEGGCFGGGGGGGGGFGGGGGGGGDGGDFGCFGGGECEEGGGGGGGGGGGGGGDEGGFFGGGGGGGGDEFGFFGGGDEGGGGGGGGGGGGGGGGGGGGGGGGFGGGGGGGGGGGGGGEF?FGGGGGFF;FCCGFCG>6@C8E>A;CEFGCFCFGGGCFGDEE75:6EFF
@M02526:338:000000000-J69W4:1:2114:7387:9957 2:N:0:ACATCGT+AACACCG
GGGACTACAAGGGTATCTAATCCTGTTTGCTCCCCACGCTTTCGCACCTCAGCGTCAATACCAGTCCAGTGAGCCGCCTTCGCCACTGGTGTTCTTCCGAATATCTACGAATCTCACCTCTACACTCGGAATTCCACTCACCTCTCCTGGATTCAAGCGATGCAGTCTCAAAGGCAGTTCTGGAGTTGAGCTCCAGGCTTTCACC
+
CCCCCGGGGGGGGGGGGGGGGGGGGGGGGGGGGGGGGGGGGGGGGGGGGGGGGGGGGGFGGGGGGGGGGGGGGGGGGGGGGGGGGGGGGGGGGGGGGGGGGGGGGGGGGGGGGGGGGGGGGGGGGGGGGGGGGGGGGGGGGGGGGGGGGFFGFGGFGGGGFGGGFGGGGGGGGGGGGGGGGGGFFGGGGGFGGGGGGGFF:AFGG
@M02526:338:000000000-J69W4:1:2114:21456:12094 2:N:0:ACATCGT+AACACCG
GGAGGGACTACCCGGGTATCTAATCCTGTTTGATCCCCACGCTTTCGTGCCTCAGTGTCAATATTCGTGTAGCCAGCTGCCTTCGCAATTGGTGTTCTATGTCATATCTAAGCATTTCACCGCTACATGACATATTCCGCTAACCTCCACGGTATTCAAGACTGATAGTATCAATGGCAGTTTCCAAGTTAAGCTCGGAGATTTC
+
CCCCCGGGGGGGGGGGGGGGGGGGGGGGFGGGGGGGFGGEGGGGGGGGGGGGGGGGGGGGGGGGGGGGGGFEGGGGGGGGGGGGGGGGGGFGGGGGGGGGGGGGGGFGGGGGGGGGGGGGGGGGGGDFAEFFGGGGGGGGGGGGGGGGGGGGGGGGGGFGGGGGGGGGGGGGGGGGGGGGGFGGGGFFFFGGGGAFGGGGGFGG;
@M02526:338:000000000-J69W4:1:2114:28614:12757 2:N:0:ACATCGT+AACACCG
TCGATTAGCTACCCGGGTTTCTAATCTTGTTTGCTCCCCACGCTTTCGTGCATGAGCGTCACGGCAGGCACACGGGATTGCCTTCGCCATGTGTGTTCCTCCGCATATCTACGCATTTCACTGCTACACGCGGAATTCCATCCCCCTCTGCCGCACTCCTGCCTTTCAGTCACAAAGGCAGCTCCCAGGCCGAGCCCGTGGATTT
+
-8BC@,,,=,,-6,8++C,BE9C<A6,,CFF,,C<F,@B66+@,,,;@C,B<,;,,,@FE7,,BF@+@+,,,,++8,@F8FF?,F,,4?F,,,<,4AE9,?F+@FGB;CBF5+@:4+,:A<;9=,EG9?+:+++++,,A,@CFD+@CCD=9=+73+@D8,5DCGG,@:>@>,=,;D>ED6**=2216>D**=:878=C@7*5+0*
@M02526:338:000000000-J69W4:1:2114:6332:14865 2:N:0:ACATCGT+AACACCG
GTCCCGGACTACCGGGGTATCTAATCCTGTTTGCTCCCCACGCTTTCGTGCATGAGCGTCAGTGCAGGCCCAGGGGATTGCCTTCGCCATCGGTGTTCCTCCGCATATCTACGCATTTCACTGCTACACGCGGAATTCCATCCCCCTCTGCCGCACTCCAGCCTTGCAGTCACAAAGGCAGTTCCCAGGTTGAGCCCGGGGATTT
+
CCCCCGGGGGGGGGGGGGGGGGGGGGGGGGGGGGGGGGGGGGGGGGGGGGGGGGGGGGGGGGGGGGGGGGGGGGGGGGGGGGGGGGGGGGGGGGGGGGGGGGGGGGGGGGGGGGGGGGGGGGGGGGGGGGGGGGGGGGGGGGGGGGGGGGGGGGGGGGGGFGGGGGGGGGGGGGGGGGGGGGGGGGGGGGGGGGGGGGGGGFGGG
@M02526:338:000000000-J69W4:1:2114:10121:15207 2:N:0:ACATCGT+AACACTG
ATAGCTGGACTACACGGGTATCTAATCCTGTTTGCTCCCCACGCTTTCGTGCCTCAGCGTCAGTATCGGGCCAGTGAGCCGCCTTCGCCACTGGTGTTCTTGCGAATATCTACGAATTTCACCTCTACACTCGCAGTTCCACTCACCTCTCCCGAACTCAAGATCCTCAGTATCAAAGGCAGTTCTGGAGTTGAGCTCCAGGATT
+
CCCCCGGCGGGGGGGGGGGGGGGGGGGGFGGGGGGGFFFGGFGGGGGGGGGGGGGGGGGGGGGGCEFGGGGGGGGGFGGGGGGGGGGGGGGGGGGGGGGGGGGGGGGGFGGGGGDGFGGFGGGGGGGGGGGGGG:CBEFGGGGGGFGFGCFGGDCE>DFFFF,@EGGG9DGEGGCEFGFFDDGGGGGGGGGGFFFGDCGCGF59D
@M02526:338:000000000-J69W4:1:2114:26723:15665 2:N:0:ACATCGT+AACACCG
TTGGCGGGACTACTGGGGTTTCTAATCCTGTTTGCTCCCCACGCTCTCGTCCCTGAGCGTCAATCCAGACCTAGTGAGCTGCCTTCGCTATCGGTGTTCTATGACATATCTAAGCATTTCACCGCTACATGTCATATTCCGCCCACTTCGATCGAATTCAAGTCTTACAGTATCAATGGCAGTTCTACAGTTGAGCTGTAGGCTT
+
CCCCCGCFGGGGGGGGGGFFGGGGGGGGFGGGGGGGGFGGGEGGGGFGGGGEGGFCF@FGGGGGGGGGGGGGGGFFFGGGGGGGGGGGGGGGGGGGGGGGGGGFFCFGCGGGGGGGGGGGGGGGGGGGGGGGGGGGGGGGGGGGGGFGGGFGGGGGGGGGGF@EFGCGFGGGGGCGGDCGGGGGGG9CAE@AFGCFFGGGGF9>F
@M02526:338:000000000-J69W4:1:2114:15955:17460 2:N:0:ACATCGT+AACACCG
TTATAGGACTACTCGGGTATCTAATCCTGTTTGCTACCCACGCTTTCGCGTCTCAGCGTCAGTTACCGTCCAGGTGGCCGCCTTCGCCACCGGTGTTCCTCCCCATATCTACGAATTTCACCTCTACTTGGGGAATTCCGCCACCCTCTCCGGCACTCAAGCTCTGCAGTTTCGGGCGCACTTCCTCAGTTGAGCTGAGGGCTTT
+
CCCCCGGGGGGGGGGGGGGGGGGGGGGGGGGGGGGGGGGGGGGGGGGGGGGGGGGGGGGGGGGGGGGGGGGGGGGGGGGGGGGGGGGGGGGGFGGGGGGGGGGGGGGGGGGGGGGGGGGGGGGGGGGGGGFGGGGGGGGGGGGGGGGGGGGGGGGGGGGGGGCFCAFFGGGGGGGGGGGGGGGGGGGFGGGGFGGGGGGGCEGFF
@M02526:338:000000000-J69W4:1:2114:17134:18754 2:N:0:ACATCGT+AACACCG
GCTGCGTCCCGTAGGATCGTTAGATCGGAAGAGCGTCGTGTAGGGAAAGAGTGCCGGTGTTGTGTAGATCTCAGTGGGCGTCGCTGAATTTGAAAAATAAAAAATAGTTGCTTGTGTTTGGCGCGCTTAGCTTTCGCCTATCCCAAGCATAACTAATTAATCCACTGTGTGTAATATGCTGCACTCCCCCGCCCACATACGCGCC
+
-@AB87B6+BBGD@7,CE;6C<@F,6C@FGGFGC7+BFGE<FFFGEFFF,6CC,,6+@8FEGG7FE,,,<,,,<6,9,B+4@C+8,+,,<,,,::A<,:55B<+A,<@,,,:?,:9A,9,488+4>E3=5,,9AF++B++,C,,,6,6=D,@,2>EGG,,53@,:,373@D>,@,,=,7,,4,4,@,,14>>**1**,,0,2/83
@M02526:338:000000000-J69W4:1:2114:25544:20267 2:N:0:ACATCGT+AACACCG
ACGTAGGGGATAAAAGGGTTCATAATCCTGTTCGTTACTAACGCCTTGGGGACTCAGGGTCCGTTACCGGCAAGAGAAGGGCATGTGGGATGGGGGTTGTTGCTAATGTTTGCGCATTTGACGGTTACAAAAGGATGTTCGTTTTCTCGCACGACACTTAAGAACATCAGTTTGAAATGCACTGTTCGACTAAAGCATGGGACCT
+
----8;;,++,;,,-,B;=,,;,@,E,;,,;;,86,:,6,,;,++6,,6,6,+;CF8,6;,,8C,B,C@++++6<66,,,,46,,66,,,,,4C,>+++44,,,,,9,,,CB,++@:FG999++8++,<,,,,+,,,63C++36+6>,++36+++1+,,,3,,,,,,33@DD,,>E,,BEF7E7D,,*4***,2,,6,,06),*2
@M02526:338:000000000-J69W4:1:2114:20196:20743 2:N:0:ACATCGT+AACACCG
GCCAAGGACTACCAGGGTTTCTAATCCTGTTTGATCCTCACGCTTTCGTGCCTCAGTGTCAATATTCGTGTAGCCAGCTGCCTTCGCAATTGGTGTTCTATGTCATATCTAAGCATTTCACCGCTACATGACATATTCCGCTAACCTCGACGGTATTCAAGACTGATAGTATCAATAGCAGTTTCCAAGTTAAGCTCGGAGATTT
+
<C9CCC8CFFECF@<FCF,@,C,FFFGFGCEAF<<E,,;C,,C6BCFGF8FFGDE86<F<F,CFCCE8C<FGEFGAFGG,EE<FGCC6:FG<@F@FGGGF9A@5,CD;E,CF?8<EFGFFGCF7C>CC,,EEF;EGFGG,>@+6>,4,+6+6@ECDEG4EDFGGFDCFDF9,DDE,,3=EDD9:,>==D,=,:>EDF8==CB7:=
@M02526:338:000000000-J69W4:1:2115:10858:4750 2:N:0:ACATCGT+AACACCG
TGGTCGGACTACCGGGGTTTCTAATCCTGTTTGCTCCCCACGCTTTCGCACCTCAGCGTCAATACTTGTCCAGTCAGTCGCCTTCGCCACTGGTGTTCTTCCGAATATCTACGAATTTCACCTCTACACTCGGAATTCCACTGACCTCTCCAAGATTCTAGCTACCTAGTTTCAAAGGCAGTTCCGGGGTTGAGCCCCGGGCTTT
+
CCCCCGGGGGGGGGGGGGGGGGGGGGGGGGGGGGGGGGGGGGGGGGGGGGGGGGGGGGGGGGGGGGGGGGGGGGGGGGGGGGGGGGGGGGGGGGGGGGGGGGGGGGGGGGDFGGGGGGGGGGGGGGGGGEGFGGGGGGGGGGFGGGGGGGGGGGFGFGGGGGGGGGGGGGGGGGGGGGGGGGGGFGGGGGGGGCFGGGGDGGGGG
@M02526:338:000000000-J69W4:1:2115:23950:5506 2:N:0:ACATCTT+AACACCG
TGGCTGGGCTTCTCAGTGATCTTATGCTCTTTGCTTCCCACCGCCTTCCACCCCCCCCACCATATACCTCCGTTCGTTTTCCTTCGCCCCCTCCCTTCCACCCATCACCTCCTGCTCTCCCCACCCCACGGTTGCTTTCCCCTCCCTCCGTCCGCACTCACGCACGCCGCTTTCCGCTCTGCCCCCCCCCCCACGCCGTTGGCAT
+
----8,6-,,C,,6-,<,,;6,<C,,;6,,,<,,,,66C,,,+++,,;,,,,,+++87++8,C,,66,,66+6,,,,,,8@C9CF,,,,+4@,4+4,=?,,E:+,,59A,9,4,,9:9,9,@,@7++++++:+8,,8,,C,,,+6==303@,0++++8,,,,6*5**41*1>4;C*****,0,*64*3*4*/*/11/*1***09D
@M02526:338:000000000-J69W4:1:2115:7784:7927 2:N:0:ACATCGT+AACACCG
TCGAGGGACTACCAGGGTTTCTAATCTTGTTCGCTACCCACGCTTTCGTCCATCAGCGTCAATCATTTGTTAGTAACCTGCCTTCGCAATTGGTATTCCATGTAATATCTAAGCATTTCACCGCTACACTACATATTCTAGTTACTTCACAAATATTCAAGCCCTACAGTATCAATGGCAATTTTTCGGTTAAGCCGAAAACTTT
+
CCCCCGGGGGGGGGGGGGGGGGGGGGGGGGGGFGGGGGGGGGGGGGGGGGGGGGGGGGGGG7FGDGGGGGGGGGFGGGGGGGGGGGG@FGGGFGGGGGGGGGGDAF9FFGGAEGGGGGGGDFGGGGGGGGGGGGGGGGGGGEFFEGGDFFG?GGGGGGFG8EGGFGGGGGGGGGDDG?FFFFGGDFFEBEGGCAFGGCEDGGGGG
@M02526:338:000000000-J69W4:1:2115:5794:8902 2:N:0:ACATCGT+AACACCG
GGGACTACCAGGGTATCTAATCCTGTTCGCTACCCACGCTTTCGTCCATCAGCGTCAATCACTTGTTAGTAACCTGCCTTCGCAATTGGTATTCCATGTAATATCTAAGCATTTCACCGCTACACTACATATTCTAGTTACTTCACAAATATTCAAGCCCTACAGTATCAATGGCAATTTTTCGGTTAAGCCGAAAACTTTCACC
+
CCCCCGGGGGGGGGGGGGGGGGGGGGGGGGGGGGGGGGGGGGGGGGGGGGGGGGGGGGGGGGGGGGGFGGGGGGGGGGGGGGGGGGGGGGGGGGGGGGGGGGGGGGGGGGGGGGGGGGGGGGGGGGGGGGGGGGGGGGGGGGGGGGGGGGGGGGGGGFFGGGGGGGGGGGGGGGGGGGGGGGGGCGGGGGGGGGGGGGGGGGGGG
@M02526:338:000000000-J69W4:1:2115:18852:9928 2:N:0:ACATCGT+AACACCG
TAGGACTACAAGGGTATCTAATCCTGTTTGCTCCCCACGCTTTCGTGCATGAGCGTCAGTGCAGGCCCAGGGGATTGCCTTCGCCATCGGTGTTCCTCCGCATATCTACGCATTTCACTGCTACACGCGGAATTCCATCCCCCTCTGCCGCACTCCAGCGATGCAGTCACAGATGCAGTTCCCAGGTTGAGCCCGGGGATTTCAC
+
C@C@CFGGGGGGGGGFGGGGFGGGGGGFGGGGGGFGCGGGEEGGGECCFGGFFGGGGGGGGGGGGGGEGGGGGGGCFFGGGGGGGDEGFGGFGGGGEGFGCCFGFGGGGGG:CCFFFFGCGGFGGGCGGDFDGGGGGGGGFGGGGGGGGCEEDEGGGFF78DFEFFGG;EF9BFGGGGGGEFGGG9FFFDFGGGCC:E19CGDFC
@M02526:338:000000000-J69W4:1:2115:18830:11263 2:N:0:ACATCGT+AACACCG
TAAGAGGACTACCCGGGTTTCTAATCCTGTTTGCTCCCCACGCTTTCGTGCATGAGCGTCAGTGCAGGCCCAGGGGATTGCCTTCGCCATCGGTGTTCCTCCGCATATCTACGCATTTCACTGCTACACGCGGAATTCCATCCCCCTCTGCCGCACTCCAGCCTTGCAGTCACAAAGGCAGTTCCCAGGTTGAGCCCGGGGATTT
+
C@CCCGGGGGGGGGGGGGGGGG<FGGGGGGGGGGGGGGGGGGGGGGGGGGGGGGGGGGGGEGGGGGF8FFGGGGGG>FGGGGGGGGGGGGGGGGGGGGGGGGGGGGGGGGGGGGGGGGGGGGDFGGGGGGGGGEGGGGGGGGGGGGGGGGGGGGCEGGGGGGGGGFG9FGGCFFGGGDGFGGGGGGAFGGGFFFGGGGGDEEDCF
@M02526:338:000000000-J69W4:1:2115:10503:12552 2:N:0:ACATCGT+AACACCG
AATGGGACTACTGGGGTTTCTAATCCTGTTCGATCCCCACGCTTTCGTGCATCAGCGTCAATACCAGCTTAGTGAGCTGCCTTCGCAATCGGAGTTCTAAGACATATCTATGCATTTCACCGCTACTTGTCTTATTCCGCCCACTTCAAATGGATTCAAGCCCATCAGTATCAAAGGCACTGCGATGGTTGAGCCACCGTATTTC
+
C?CCCGGGGGGGGGGGGGGGGGGGGGGFGGGGGGGGGGGGGGGGGGGFGGGFGGGGGGGGGGGGFGGGGGGGGGGGGGGFGGGGGGGGGGGGDDGGGGGGGGGGGGGGGGGFFFGFGGGGGGGGGG<FFGFGGFGGGGGG6CEGFGGGFEGGGCCFGGGG8BFFFGGGGGGGGFFGFG?DFGGGEFCEFGGGGGGGGGGGFGGG<
@M02526:338:000000000-J69W4:1:2115:25646:17941 2:N:0:ACATCGT+AACACCG
AACTGGACTACTAGGGTATCTAATCCTGTTCGCTCCCCACGCTTTCGTCCATCAGCGTCAGTTGTAACTTAGTGACCTGCCTTCGCAATTGGTGTTCTAAGTAATATCTATGCATTTCACCGCTACACTACTTATTCCAGCCACTTCAACTACACACAAGACCTACAGTATCAATGGCAGTTTCATAGTTAAGCTATGAGATTTC
+
CCCCCGFEGF@FFGGGGGGFFGFCFGGGGGGGEFGGGGGGCEDEFFFGGGGGDGGFGGGGGGGGGGGGGFGGGGGGFGGGGGGFDFG@FGGGFFGCFG9FFDGFFFFGFGGFFGGGGGGGGECFGG@FGGGGGGGGGGGGGGGGGFEGGGGGGGDGDCFGGDGCFGFDEFGGGGG9=FGC=DDGGGGFGGGGGGGGGGFFGGGG7
@M02526:338:000000000-J69W4:1:2115:14193:19883 2:N:0:ACATCGT+AACACCG
CGGACTACCGGGGTATCTAATCCTGTTTGATCCCCACGCTTTCGTGCCTCAGTGTCAATATTCGTGTAGCCAGCTGCCTTCGCAATTGGTGTTCTATGTCATATCTAAGCATTTCACCGCTACATGACATATTCCGCTAACCTCCACGGTATTCAAGACTGATAGTATCAATGGCAGTTTCCAAGTTAAGCTCGGAGATTTCACC
+
CCCCCGGGGGGGGGGGGGGGGGGGGGGGGGGGGGGGGGGGGGGGGGGGGGGGGGGGGGGGGGGGGGGGGGGGGGGGGDGGGGGGGGGGGGGGGGGGGGGGGGGGGGGGGGGGGGGGGGGGGGGGGGGGGGGGGGGGGGGGGGGGGGGGGGGGGGGGGGGGGGCFGFGAFGGGGGGGGGGGGGGGFGGGGGGGGGGGGGGGGGGGG
@M02526:338:000000000-J69W4:1:2115:15392:21371 2:N:0:ACATCGT+AACACCG
TGGACTACAGGGGTTTCTAATCCTGTTCGATCCCCACGCTTTCGTGCATCAGCGTCAATTCCAGCTTAGTGAGCTGCCTTCGCAATCGGAGTTCTAAGACATATCTATGCATTTCACCGCTACTTGTCTTATTCCGCCCACTTCAAATGGATTCAAGCCCATCAGTATCAAGGGCACTGCGATGGTTGAGCCACCGTATTTCACC
+
CCCCCGGGGGGGGGGGGGGGGGGGGGGGGGGGGGGGGGGGGGGGGGGGGGGGGGGGGGGGGGGGGGGGFGGGGGGGGGGGGGGGGGGGGGGGGGGGDGGGGGGGGGGGGGGGGGGGGGGGEGGGGGFGGGGGGGGGEGGFGFGGGGGGFEFFGGGDGGFFEFFDGGGGGGGGGGGFEFFGGGGGEGFGGGGGCDFEFGFGGACGG
@M02526:338:000000000-J69W4:1:2115:21159:23523 2:N:0:ACATCGT+AACACCG
TAACAGGACTACAAGGGTTTCTAATCCTGTTTGATCCCCACGCCTTCGTGCATGAGCGTCAGTTATGGTTTAGCAAGCTGCCTGCGCAATCGGGGTTCTTCGTGATATCTATGCATTTCACCGCTACACCACGAATTCCGCCTGCTTCATCCATACTCAAGGTTGCCAGTTTCGAAGGCACTTTTACGGTTGAGCCGCAAAATTT
+
CCCCCGGGGGGGGGGGGGGGGGGGGGGGGGGGGGGGGGGGGGGGGGGGGGGGGGGGGGGGGGGGGGGGGGGGGGGGGGGGGGGGGGGGDGG7FGGFCFGFGGGGFGGGGGFFGGGCCCGGGGGGGGGGFFGGG7FEFGGGGGGGGGGFDFFGGGGGGGGGGGGGGFGFB@DFGGFGBEGGGGGGCFFGGFDEGGGGGGGGGGGGG
@M02526:338:000000000-J69W4:1:2115:11574:24101 2:N:0:ACATCGT+AACACCG
CCGGGACTACCGGGGTTTCTAATCCTGTTCGCTACCCACGCTTTCGTGCCTCAGCGTCAATATATGTTTAGCCAGCTGCCTTCGCAATCGGTGTTCTATAACATATCTATGCATTTCACCGCTACATGTTATATTCCGCCAACCTCAACATAATTCAAGACTAATAGTATCAAAGGCAGTTTCCGAGTTGAGCTCGGAGATTTCA
+
CCCCCGGGGGGGGGEGGGGGGGGGGGGGGGGGGGGGGGGGGEGGGGGGGGGGGGGGGGGGGFGFGGGGGGGGGGGGGGGGGGGGGGGGGGGGGGGGGGGGGGGGGFFGGGGGGGGGGGGGGGGGGGGGGGGGGGGGGGGGGGGGGFGGGGGGGGFGGFFGGG:DDCFGGGGGGGGCFGCDGGGGGEGGGGFFGFFGD>*;:FC>2
@M02526:338:000000000-J69W4:1:2116:15295:10002 2:N:0:ACATCGT+AACACCG
CGGAGGACTACTGGGGTATCTAATCCTGTTTGATCCCCACGCCTTCGTGCATGAGCGTCAGTTATGGTTTAGCAAGCTGCCTGCGCAATCGGGGTTCTTCGTGATATCTATGCATTTCACCGCTACACCACGAATTCCGCCTGCTTCATCCATACTCAAGGTTGCCAGTTTCGAAGGCACTTTTACGGTTGAGCCGCAAAATTTC
+
CCCCCGGGGGGGFGGGGGGGGGGGGGGFGGGGGGGGGGGGGGGGGGGGGGGGGGGGGGGGGGGGGGGGGGGGGGGGGGGGGGGGGGGGGGGGGGFFFGGGGGGGGGGGGGGGGGGGGGGGGGGGGGGGGGGGGGGGGGGGGGGGGGGGGGGGGFGGGGGFFGGGGGGGGGGGCDFECFGGGGGGGGGGGGGGGGGGGGGGGGFG7
@M02526:338:000000000-J69W4:1:2116:4364:10366 2:N:0:ACATCGT+AACACCG
GAGGACTACAAGGGTATCTAATCCTGTTTGCTCCTCACGCTTTCGTGCATGAGCGTCAGTGCAGGCCCAGGGGATTGCCTTCGCCATCGGTGTTCCTCCGCATATCTACGCATTTCACTGCTACACGCGGAATTCCATCCCCCTCTGCCGCACTCCAGCCTTGCAGTCACAAAGGCAGTTCCCAGGTTGAGCCCGGGGATTTCAC
+
CCCCCGGGGGGGGGGEGGGGGGGFGEFGGGGGGGGGFGGGGGGGGGGGGGGGFGGGGGGFGGGGGGEGGFFGGGGGGGGGFG@FGGDGGEGGGGGGGGGGGCFGGGGGGGGGDGGGCGGGGGGGGGGGEGGEFGGFGGGGGGGGGGGGGDGEGGGF8=FGGG,DEFDFGGGG6BEGGGFDFGGAFGDEFFFGGGE8EE55EFF@C
@M02526:338:000000000-J69W4:1:2116:13020:13176 2:N:0:ACATCGT+AACACCG
CGGGGAGGACTACAAGGGTTTCTAATCCTGTTTGCTCCCCATGCTTTCGTACCTCAGCGTCAGTATTTGGCCAGATGGCTGCCTTCGCCATCGGTATTCCTCCAGATCTCTACGCATTTCACCGCTACACCTGGAATTCTACCATCCTCTCCAATACTCTAGCCTAACAGTATCGTATGCAATTCCCAGGTTAAGCCCGGGGATT
+
CCCCCGGGGGGGGGFFGGGGGGGGGGGGGGGGGGGGGGGGGGGGGGGGGGGGGGGGGGGGGGGGGGGFGGGGGGGGGGGGGGGGGGGGGGGGGGGGFGGGGGGGGAFGGGGGGGGGGGGGGGGGGGGGGGGGGGFFGGGGGGGGGGGGGGGGGGGFGGGFGGGGGGGGGGGGFGGGGGGGGGGGGFGGGGGGGFGFGGGGGGBDG
@M02526:338:000000000-J69W4:1:2116:7836:14716 2:N:0:ACATCGT+AACACCG
GCTGCGTCCCGTAGGGGAAGATCGGAAGAGCGTCGTGTAGGGAAAGAGTGTCGGTGTTGTGTAGATCTCGGTGGTCGCCGTATCATTAAAAAAAAAAATAAGAGAAGTACCGTCAGAGACAACTCAATACGTTCTGATTGCCACATATGAGCTAGACACTGACCGCATCCTAAGCATACAAATGTACAGAGCCTAGTATTTCGCC
+
CCCCCGGGFGGFEDGGGGGGDAFGGGGGGGGGGGGFGGFGGGGGGGGGGGEFGGGGEGFGGFGE99FCEF76BF86@7C+484,59E,,C<EG7@+:+,,,,7,,,,9,:E:3+++5,,,,,,85,,8,@+,,,+,,6,,,,,3,3,,73,,2,,4,3,5,33,*4*3>2>,,,25,,5,4,2,,,,1,,,,0,,,,2,,,,)22
@M02526:338:000000000-J69W4:1:2116:21249:18333 2:N:0:ACATCGT+AACACCG
AGGTTCGGACTACACGGGTTTCTAATCCTGTTTGCTCCCCACGCTTTCGTGCATGAGCGTCAGTGCAGGCCCAGGGGATTGCCTTCGCCATCGGTGTTCCTCCGCATATCTACGCATTTCACTGCTACACGCGGAATTCCATCCCCCTCTGCCGCACTCCAGCCTTGCAGTCACAAAGGCAGTTCCCAGGTTGAGCCCGGGGATT
+
CCCCCGGGGGGGGGGGGGGGGGGGFGGGGGGGGGGGGGGGGGGGGGGGGGFGGGGGGGGGGGGGGGGGGGGGGGGGGDGGFFGGGGGGGGGGGGGGGGGGGGGGFGGGGGGGGGGGGGGGGGGGGGFGFGGGGGGGGGGGGGGFGGGGGGGGGGGGGGGGGGGGGGDGGGGGGGGGGGGGGGGFFGGGGGGGFGGGGGGGGGFGG
@M02526:338:000000000-J69W4:1:2116:9608:21499 2:N:0:ACATCGT+AACACCG
GGTCGGACTACCGGGGTTTCTAATCCTGTTTGCTCCCCACGCTTTCGCACCTCAGTGTCAGTAGGAGTCCAGATAGTCGCCTTCGCCACTGGTGTTCCTTCCTATATCTACGCATTTCACCGCTACACAGGAAATTCCACTACCCTCTACAGTACTCTAGCTCAGTAGTTTTGGAGGCAGTTCCCAGGTTGAGCCCGGGGATTTC
+
@CC-AFDFGGG@@FGGFFGGGEGGGGFFFFGGGG,<<;CF@FCCCFF::@FGGGGCFEFFGED,,:CCEFFGF<@FEFFCGEGGGGGGGGGGGGGGGGG9AF,FDGGFAEGGGGGG?FGGGFC:CGFFFFFEFFGDFGGFC?8DECFGAD9=DGGFG8DG9,,@>CFDEFDFCEG8>EEGGCC:<>FF@9EFGG?>;8EE59A*5
@M02526:338:000000000-J69W4:1:2117:7865:2512 2:N:0:ACATCTT+AACACCG
GCCGGGGACTACCCGGGTTTCTAATCCTGTTTGCTCCCCACGCTTTCGCGCCTCAGTGTCAGTTACAGACCAGACCGTCGCCTTCGCCACTGGTGTTCCTCCATATCTCTACGCCTTTGACCCCTACACAAGGAATTCCACTTTCCTCTTCTGCACTCAAGCCTCCCAGTTTCCAACGACCCTCCCAGGTTGAACCGTGTGCTTT
+
A-8@,@7C@F8@EA:CCF@;CE<<FGGGGGGGGGGEGCCEEGGEGGGEGC7@@FFD9EFACFEC,CFFGC9EC8,,88BF:C,@,?BFFF@F8E:4@FGD<,AC,@<;EEGFFD:E:9,99,,+86AE=F+,8<>A:DEFGD>9@D=DD,C+,@:),=D+>,3+33603,,@CFFF,+++0@787*,,34@14,64**313,+=:
@M02526:338:000000000-J69W4:1:2117:9327:2560 2:N:0:ACATCGT+AACACCG
GACCAGGGACTACCCGGGTTTCTAATCCTGTTTGCTCCCCACGCTTTCGTGCATGAGCGTCAGTGCAGGCCCAGGGGATTGCCTTCGCCATCGGTGTTCCTCCGCATATCTACGCATTTCACTGCTACACGCGGAATTCCATCCCCCTCTGCCGCACTCCAGCCTGTCAGTCACAAAGGCAGTTCCCAGGTTGAGCCCGGGGATT
+
@CCCCGFGGGGGGGGGGGGGGGGGFFGGGGGGGGGFGGGGGGGGGGGGGGGGGGGGGGGGGGGGGGGFGGGGGGCEGGGGFFF9FGFGG@EF:FCFGGGGGGGDC:FGCA<EFD=EFEGFFF9@EFF;FF@F+:FECFGGCADFDGGGGGCD?EGBGGCF?@ED@,,;;;EFAEGGGF9DFGGCCGDFC>?9DCFGCC<:453CD
@M02526:338:000000000-J69W4:1:2117:12323:7464 2:N:0:ACATCGT+AACACCG
GCGGACTACTGGGGTATCTAATGTGACTGCTGCGTCCCGTAGGCCAAGATCGGAAGAGCGTCGTGTAGGGAAAGAGTGTCGGTGTTGTGTAGATCTCGGTGGTTGCCGGATCATTAAAAAAAAAAGCTTAGATGAAGTCATACGCCGCCTGTAGACTTGATGCCCGGATGTACCTCACTTAACGCAATCCAGCCTGTGCTTGAGT
+
CCCCCGGGGGFGGGGGGGGGGGGGGFFGGGGGGGGGGCCFGDGGGFGGGGFGGCGGGGGGCFGFFFFGFGECFG<FFCBEGGFFFGGGEAFCFAFCF<4@=F:++,,++444,,59,9<DFEGGC6,,:,7,3,7,,,8,3,66+6;73@++25,*3+,*,,72,***6*155,,,,,+6+,+***1*2,,,,*3*0+++++0*+
@M02526:338:000000000-J69W4:1:2117:25290:7492 2:N:0:ACATCGT+AACACCG
TGGACTACAAGGGTATCTAATCCTGTTTGCTCCCCATGCTTTCGTACCTCAGCGTCAGTATTAGGCCAGATGGCTGCCTTCGCCATCGGTATTCCTCCAGATCTCTACGCATTTCACCGCTACACCTGGAATTCTACCATCCTCTCCCATACTCTAGCCAAACAGTATCGTATGCAATTCCCAAGTTAAGCTCGGGGATTTCACA
+
CCCCCGGGGFGGGGGGGGGGGGGGGGGGGGGGGGGGGGGGGGGGGGGGGGGGGGGGGGGGGGGGGGGGGGGGGGGGGGGGGGGGGGGGGGGFGGGGGGGGFGGGGGGGGGGGGGGGGGGGEFEGGGGCFGGGGGGGGGGGGGGGGGGGGGEFGGFDEFFG8EGGEFGFFEFGGGGGGGGGGGG>FGG=EDFGGGGGGGDGGGFG9
@M02526:338:000000000-J69W4:1:2117:22413:7897 2:N:0:ACATCGT+AACACCG
GCTGCCCCCCGTAGGCCTGATAGATCGGAAGAGCGTCGTGTAGGGAAAGAGTGTCGGTGTTGTGTAGATCCCGGTGGTCGCCGTATCATTTAAAAAACAAAAAAAATATACCCCATACAGATTCATTCTCAATCACCCCCTCCATTTCGACACACTTGTCGCCATGTTTGCAATCACTCTACACGTTTTTTACATCATCCTTGTC
+
CCCCCFEFF:@FGGGDGGGGGGGGGGGGGGGGGGGFGGGGGGGGGGGGGCFFGFFGDGGGCFGGGFA9C<,ECGEEGBFG7F=FB,B?,,,,5,CF7+4E8F44+664,7,,,:+,,3,,,83@,,,85,,,938,,,++3++,,,3=,+++4,*)3+7=*****45+,2,,,6,,,2+2+,+6*,2?B*7,,5,,,2+,*3++2
@M02526:338:000000000-J69W4:1:2117:21036:8110 2:N:0:ACATAGT+AACACCG
GCGGACTACCGGGGTTTCTAATCCTGTTCGCTCCCCACGCTTTCGTCCATCAGCGTCAGTTAAAACATAGTGACCTGCCTTCGCAATTGGTGTTCTAAGTAATATCTATGCATTTCACCGCTACACTACTTATTCCAGCCACTTCTACTTTACTCACGACCTGCAGTATCAATGGCAGTTTCACAGTTAAGCTGTGAGATTTCAC
+
CCCCCEGGDFGGGGGGGGGD@FGGFFFGGGGGGGGG,CFGGDGGGGGGGGGG<EGGGGGGGGGGGFFGG9FFGGGGGGGGGGFFF+CFGGFGG7FFG9,EF9AFFGGFGGFF<9AEEF,@@::BGFGEGGFGGEAEFGFGEGGGGGCGGDGFFFG=,++=C7>=>,C=C@DAFDGGFGGGGGGGGGGGGAFCGGGEFGCFGGFGG
@M02526:338:000000000-J69W4:1:2117:27892:8547 2:N:0:ACATCGT+AACACCG
CGGGGACTACACGGGTATCTAATCCTGTTTGCTCCCCACGCTTTCGTGCATGAGCGTCAGTGCAGGCCCAGGGGATTGCCTTCGCCATCGGTGTTCCTCCGCATATCTACGCATTTCACTGCTACACGCGGAATTCCATCCCCCTCTGCCGCACTCGAGCCTTGCAGTCACAAAGGCAGTTCCCAGGTTGAGCCCGGGGATTTCA
+
@CC@C7@F@@AFGGGGGGGDGG<FCEFGAFGGGGF8FFGGGGGDGGGFGGGFECFFFCE@FFGGGFDCEGGCGGG7FEFFG9FGECFE,,,BC:8AF?,ACCF@+CFFFFCFCF?EBE?F<AFFFGGECG7>C73@,@BCCBDEGCFF,=CDEC8@8CGG>,,;8EFCFCCGGGGFGFGB+,=?EFCDFFCFC4BCGBC*/?A@@
@M02526:338:000000000-J69W4:1:2117:16082:10241 2:N:0:ACATCGT+AACACCG
GCTGCGTCCCGTAGGTAGATCGGAAGAGCGTCGTGTAGGGAAAGAGTGTCGGTGTTGTGTAGATTTCGGTGGTGGCCGGATTATTAAAAAAAAAAAATAATTACTGTCTGTGCATTTCTCCGCTCCCCTCCCTATCTAATCTGCCTCCATTCTACTCACGACTGTCATTATCCCTTCAACTTCTATCTTAGATCTACCCGCTTTC
+
CCCCCFFG7FFFGGGGFGCC<DCFGGCF,FCFCGECFGFCDFFGFGAFFGGGFE,,CFC,,C,,,<@9@FEGF,@,C@++,,:5,,AF9<:C@:+4@85=,,,,7,995,C,C5<,?,:6,8@+63+@83++8@:6,6,,,7,@,3,+3,5+@:,;D<6**36*,534,,7,3,26,,+,+,5,,,@,,,5,25,69C7*:C?7+
@M02526:338:000000000-J69W4:1:2117:21515:10508 2:N:0:ACATCGT+AACACCG
AGAGGACTACCGGGGATCTAATCCTGTTTGCTCCCCACGCTTTCGCACCTCAGCGTCAATACCAGTCCAGTGAGCCGCCTTCGCCACTGGTGTTCTTCCGAATATCTACGAATTTCACCTCTACACTCGGAATTCCACTCACCTCTCCTGGATTCAAGCGATGCAGTCTTAAAGGCAATTCTGGAGTTGAGCTCCAGGCTTTCAC
+
CCCCCGGGGAEFGGGGGGGGGGGGGGGGGGGGGGGGGGGGGGGGGGGGGGGGGGGGGGGGGGGGGFGGGGGGGGGGGGGGGGGGGGGGGGGGGGGGGGGEGGGGGGGGGGGGGGGGGGGGGGGGGG,>FGGGGGGGFGGGGGGGGGDDGG?FDGGFGDFGEFCDGGGFGGGGGGGGGGGGGGGGGGGGGGGG9EGGGGGGGGFGG
@M02526:338:000000000-J69W4:1:2117:12477:12705 2:N:0:ACATCGT+AACACCG
CAGAGGGACTACCAGGGTATCTAATCCTGTTCGATCCCCACGCTTTCGTGCATCAGCGTCAATCGTGTTCTAGGAAGCTGCCTTCGCAATCGGGGTTCTGGGACATATCTATGCATTTCACCGCTACTTGTCCCGTTCCGCCTCCTTCGTACACATTCAAGCAATTCAGTATCAAAGGCACTGCATCGGTTGAGCCGATGTATTT
+
CCCCCGGGGGGFGGGGGGGGGGGFFGGGGGGGGGGGGGGGGGGGGGGGGGGGFGGFGGEGGGGGGGGFGGGGGGGGGGGGGGGGGGGGGGGGGGGGGGGEE8EGGFGFGGGGGGGFGGGGGGDCFGGFEFFFGGGGCFGGGGGGGCD?DDEGGGGDCFGGFCFFGFGDFGGGGGGGGGGGGGGGGCFGGGGEFFGFECGGFGFGG
@M02526:338:000000000-J69W4:1:2117:14471:12763 2:N:0:ACATCGT+AACACCG
GTGCGGACTACCCGGGTATCTAATCCTGTTTGCTCCCCACGCTTTCGCACCTCAGCGTCAGTAATGGACCAGTGAGCCGCCTTCGCCACTGGTGTTCCTCCGAATATCTACGAATTTCACCTCTACACTCGGAATTCCACTCACCTCTTCCATACTCAAGACTTCCAGTATCAAAGGCAGTTCCGGGGTTGAGCCCCGGGATTTC
+
CCCCCGGGGGGGGGGGGGGGGGGGGGGGGGGGGGGGGGGGGGGGGGGGGGGGGGGGGGGGGGGGGGGGGGGGGGGGGGGGGGGGGGGGGFGGGGGFGGGGGGGGGGGGGGGGGFGGGGGGGFGGGGGGEFGGGGGGGGGGCGGGGGGGGGGFGGGFGGGGGGGGGGGFCAFFGFGGGGGGGGGGGGGGGGGGFGGGGEGGGGFG:
@M02526:338:000000000-J69W4:1:2117:21457:13220 2:N:0:ACATCGT+AACACCG
GTACAGGACTACCAGGGTATCTAATCCTGTTTGCTACCCACGCTTTCGCGCCTCAGCGTCAGGTGATGACCAGCTTGCTGCCTTCGCCATGGGTGTTCCTCCTGATATCAACGCATTTCACCGCTACACCAGGAATTCCACAAGCCTCTTCATCCCTCCAGCTCGCCAGTATGCAGAGCAGTTTCTGGGGTGAGCCCAGAGATTT
+
CCCCCGFGGGGGGGGGGGGGGGGGGGGGGGGGGGGFGFGGGGGGGGGGGGGGGGGGGGFGGGGGGGGGGGGGGGFGGGGGGGGGGGGGGGGGGGCFGGGGGGGGGAFGGGGGGGCEGFGFGGGGGGGGGGGGGGGGGGFGGGGFGGGGGGFGGCGDDCGGGGGD@CEDED9DFGGGGGGGGGGFGDFGGGG5DFGGGGFDG>BGF
@M02526:338:000000000-J69W4:1:2117:24108:13221 2:N:0:ACATCGT+AACACCG
GGGGACTACACGGTTATCTAATCCTGTTCGCTCCCCACGCTTTCGTCCATCAGCGTGAGTTGTAACTTAGTGACCTGCCTTCGCTATTGGTGTGTTAAGTAATATATATGCATTTCACCGCGACACTACTTATGCCAGCCACTTCACCTACACTCAAGACCTACAGAAACACTGGCAGTTTCATAGTGAAGATATGAGATTTCAC
+
---ACCE@EF,;F66,,6CF9CE<<@C@EC7F<@F7EF:F,,6FFG,@@F69CCG,,,BF9,C@C,CD,,9:E,C,:CF,9F@,,686@,6:F:495,A=,<C@,,CEFA,C<,,9,,,4+44+84A,8=FF;,?,4@ED=>FGCD,+4ADG@,@D,2,+,8@=,,,*88,,73,>D>=;=,=,,=3,,3,,7,,3:,D,+@++5
@M02526:338:000000000-J69W4:1:2117:5239:14500 2:N:0:ACATCGT+AACACCG
CTGGACTACAGGGGTATCTAATCCTGTTCGATCCCCACGCTTTCGTGCCTCAGCGTCAATCGTACCCTGGCAGGCTGCCTTCGCTATCGGTGTTCTGTGGCATATCTATGCATTTCACCGCTACTTGCCACATTCCGCCTGCCTCGTGTACATTCAAGGATCCCAGTATCAACGGCACTGCGCTGGTTGAGCCACCGTCTTTCAC
+
CCCCCGGGGGGGGGGGGGGGGGGGGGGGGGGGGGGGGGGGGGGGGGGGGGGGGGGGGGCGGGGGGGGGGGGGGGGGGGGGGGGGEGGGGGGGGGGGGGFFGGGGGGGGGGGGGGGGGGGGGGGGGGGGCFFGGGGG,@CE4DFGG6EGG8E9EFGF,+,6@,>=>>>DFFFGGCEGGGGBF@+B76DGEF7?EEGGGGGGGGFFG
@M02526:338:000000000-J69W4:1:2117:14245:16535 2:N:0:ACATCGT+AACACCG
GCTGCGTCCCGTAGGGGTTAAGATCGGAAGAGCGTCGTGTAGGGAAAGAGTGTCGGTGTTGTGTAGATCTCGGGGGGCGCCGTATCATTAAAAAAAATAAAATATACCCACTTATCCCCTACCCTCACATTTCCTATCACTGTTCTGATCTGCACTCAAGTTACTCTCATTTGCCTTCCACTATTTGATCCCGTCGATTTCTCTC
+
CCCCCFFB@FFC@CFGGGGGGFDFGGDEFGGGGGFGG@FGGCGGFFGEED6C66@@CCF@EEE@EAC@F@,CC+@F7+@>*@**838,@,,8?:*=*,7,,8@,@F9,2<*+,,,28,4912+3,<**?,>2>,:CC++++++53+3*3++*<CC4+*+*+++200+/+++++++:<+03:F*<C7++07<****/***/*+/0*
@M02526:338:000000000-J69W4:1:2117:24569:17142 2:N:0:ACATCGT+AACACCG
GCTGCGTCCCGTCGGGGTATAGAACGGAAGAGCGTCGTGTAGGGAAAGAGTGTCGGTGTTGGGTAGAGCTCGGTGGGCCGCCTATCACAATGGATATAACACTAATTTTCACGGAATTCAACGGTTAACCCAGAATTTCCATTACCTTCTATGACACTCAAGTCTTCCGTCTTCCATTGCAGCTCCCAGTTATAGCAGAGGACTT
+
CCC@CG@:E@7;,7@F+@;F@,<,,+,86C<,;CFC@78C@@D@,,CFCDE6CF,@@CC@8,@FCC9,,:C,7,8++4,++8++C<,,:,,,,:,,5:,,,,,44,5,,,,9,@++BF,,9E++3++,,,,3A,A,C33,,,7,6=9+66E9,=39C7,+,,3=,,E8+8,6@,@3,,5,+4*,,:*:D8@,,,,5,,3**2/;7
@M02526:338:000000000-J69W4:1:2117:11512:17768 2:N:0:ACATCGT+AACACCG
AGGACTACTGGGGTTTCTAATCCTGTTTGCTCCCCACGCTTTCGTGCATGAGCGTCAGTGCAGGCCCAGGGGATTGCCTTCGCCATCGGTGTTCCTCCGCATATCTACGCATTTCACTGCTACACGCGGAATTCCATCCCCCTCTGCCGCACTCCAGCCTTGCAGTCACAAAGGCAGTTCCCAGGTTGAGCCCGGGGATTTCACC
+
CCCCCGGGG<FGGGGGGGGGGGGGGGGGGGGGGGGGGGGGGGGGEGGFF,CFFGGGGGGEF<@FFGGGGFGEB@CFFGGGGDGGG:FGGGGGGGGGGG:@BFFFGGGGGGGGGFFFG?EE?FGGGGDEFGGGGGF8DEFFGGGGG8FFGGEGDGG>:@B9>,DFEEGAGFCC,@>8*,?@EG7DFFGGGGFGFGGGG7<:DG>FG
@M02526:338:000000000-J69W4:1:2117:20733:20537 2:N:0:ACATCGT+AACACCG
TTATCGGGACTACCGGGGTATCTAATCCTGTTTGCTCCCCACGCTTTCGTGCATGAGCGTCAGTGCAGGCCCAGGGGATTGCCTTCGCCATCGGTGTTCCTCCGCATATCTACGCATTTCACTGCTACACGCGGAATTCCATCCCCCTCTGCCGCACTCCAGCCTTGCAGTCACAAAGGCAGTTCCCAGGTTGAGCCCGGGGATT
+
CCCCCGGGGGGGGGGGGGGGGGGGGGGGGGGGGGGGGGGGGGGGGGGGGGGGGGGGGGGGGGGGGGGGGGGGGGGGGGGGGGGGGGGGGGGGGGEFGGGFFGGGGGGGGGFFFGCEEGGGGGGGGGGGGGGGGGGEGGGGGFGGGGGGGG?CEEC=BDGGGGGGFFFFGFGGGGGGGGGGGGGGGGGGGGGGGF6EFGGGGGFGG
@M02526:338:000000000-J69W4:1:2117:18651:21694 2:N:0:ACATCGT+AACACCG
AGGACTACTGGGGTTTCTAATCCTGTTTGCTCCCCACGCTTTCGCACCTCAGCGTCAGTAATGGACCAGTCAGCCGCCTTCGCCACTGGTGTTCCTGCGAATATCTACGAATTTCACCTCTACACTCGCAATTCCACTGACCTCTTCCATACTCAAGACACCCAGTATCAAAGGCAGTTCCGAGGTTGAGCCCCGGGATTTCACC
+
CCCCCGGGGGGGGGGGGGFGGGGGGGGGGGGGGGGGGGGGGGGGGGGGGGGGGGGGGGGFFEGFFGGGGGGGGGGGGGGGGGGGGGGGGGFGGGGGGGEFFEFGGGGGGGCFGGFGFFGFGAFGFGGGECFGGGGGFGGGGGDFGGGGGGFDDFFEEFGGGGGGGDEDCFFGGGGGGGGGGGDGDGGCFGGGGGEGGGGGGGFGG
@M02526:338:000000000-J69W4:1:2117:14494:21709 2:N:0:ACATCCT+AACACCG
TCGAGGGACTACGAGGGTCTCTAATCCTGTTCGCTCCACACGCTTTCATGCATGAGTGTCAGATAAGGCACAGCAAGCCGCCCTCGCCCCTGGTGTCCCCACATATATTTACGCATTTCACCGCCACATATGGAATTCCACTTCTCTCCAACTCTCTCACGCCATCCAGTTTTTGAAGCATCCCAAGGTTAAGCCGTGAACTTCC
+
A-8@,++6,66E,,B+@C,C,,;C,,,C,FA,@F,EF,C8FECFC,F6;6,,,,;C,CC,6,,CFAG,E,,CF8<6<,:@@+++A@+8,+,:CE89F9F8,+8F,C,@,,5C:+8@+,,9,C@++@=,,,79,,,@F,CD,;3,,@CD8A,6,@FD9DD9>D+0+,,383,3,+8>EE+3+2+@28D@E,3,,,@**>7@+?3+*
@M02526:338:000000000-J69W4:1:2117:21503:22148 2:N:0:ACATCGT+AACACCG
GCGGACTAACGGGGTATCTAATCCTGTTTGCTCCCCACGCTTTCGTGCATGAGCGTCAGTGCAGGCCCAGGGGATTGCCTTCGCCATCGGTGTTCCTCCGCATATCTACGCATTTCACTGCTACACGCGGAATTCCATCCCCCTCTGCCGCACTCCAACCTTCCAGTCACAAAGGCAGTTCCCAGGTTGAGCCCGGGGATTTCAC
+
CCCCC:BC,<FFGGFEFGFCG<,CECFFGFC9EFGGGGG::BFGEFGDFCEAEFFCF@:EFAFA<C@FFGGGGG>CFEFDFGCFGGEGGGFECEAA9,AB,@FFDG<=?D7?=CBF,,,9,,C=DC?4+F>@=DFFCBFFFGECB83=9=78++,38+3:,3,5@3@9@;C?FGGGGGGGC=4;CFFGFCFGGGDEEE:EG+;CC
@M02526:338:000000000-J69W4:1:2117:21510:22163 2:N:0:ACTTCGT+AACACCG
CTGGGACTACCGGGGTATCTAATCCTGTTGGCTCCCCACACTTCCGTACCGCAGGGTCAGTTACTGTCCAGAAAGCCGCCTTCGCCACCGCTGTTCCTCCTAATATCAACTAATTTCATCGCAACACTAGGAATTCCTCTTTCTCCGCCAGCACCCAGGTAACCCAGTACATGGGGCGAACAATGGTTAAGCCGTGGCCTTAAAC
+
6-AC<,,6FG8+8@++8C;ED,C6,<6CE,;,EEFCCF:BC@F,;,C,,6,@++++99,,,,C,,CEF,,C,CE88,@FFC,9::?:F,>+>FFEE?EE=DE,FF<,,,9,,5CA4,A,4,+86>,+,,8=FAF,7,,84,,>,C@=6C6+6=,,16++6E=>=D330,8E,,6@68**5@EGGF??F?DE7C***41*>?2;@2
@M02526:338:000000000-J69W4:1:2118:22653:4216 2:N:0:ACATCGT+AACACCG
TGTGATGGACTACCGGGGTTTCTAATCCTGTTTGCTACCCACGCTTTCGAGCCTCAACGTCAGTTACCGTCCAGTAAGCCGCCTTCGCCACTGTTGTTCCTCCTAATATCTACGCAATTCACCGCTACACTAGGAATTCCGCTTACCCCTCCGGTACTCCAGCTGCACAGTTTCCAAAGCAGTCCCGGGGTTGAGCGCCTGGCTT
+
-@CCC6,C@CE,@<FFGEE7@FGFGAF<9FFEA<E<FFFF@@FF7@,CC@EFCFAC@EF<C6@@F6C,@,,7@FCFEFDF:CCFG9DE@74C8,CFE<A@?FGGFGCGF,<F?+>F+CE9AC,4+++8,AF85ADE?FGD:8CEGF?DE8=E66@=>,=,,,+63,3,=,,@AB@AAEGG+,<8@,@*3>*4*69@**)*4/(**
@M02526:338:000000000-J69W4:1:2118:19013:5157 2:N:0:ACATCGT+AACACCG
CTGTGGACTACAGGGGTTTCTAATCGGAAGAGCCTGCTGCGTCCCGTAGGGACAGTAGATCGGAAGAGCGTCGTGTAGGGAAAGAGTGTCGGTGTTGTGTAGATCTCGGTGGGCGCCGTGTGATTAAAAAAAAAAAAAGATTAAGGGTGAGTGAGTTACAAATGCTGAATCATGTACGAGTGCAGCAATGAATCCACAAGAGTCG
+
CCCCCGGGGGGGGGGGGGGGGGGGGGGCGGGGGGGGGGGGGGGGGGFGGGGGGGGGGGGDGFGGGGFGFGF@C@FFFFGGGFGGGGEFC9BFFCFGCGGGFC<AA,9FF+4C++4+@FC+,+C=,7CA?ACGGCE++8*3,,,3,,,***,,,2222,2,,,2,22,,7@2,,,6;,***2*+,,,,,4<99+23,*+***0)*/
@M02526:338:000000000-J69W4:1:2118:26444:5422 2:N:0:ACATCGT+AACACCG
GCTGCGTCCCGTAGGGATAGATCGGAAGAGCGTCGTGTAGGGAAAGAGTGTCGGTGTTGTGTAGATCTCGGTGGGCGCCGTGTCATTGAAAAACAATATATCAAATCTGAGCTTCACGGTGAAACTAGGCATTCAGATTACACATCTGGACTCCGACAGACATGGATTCTCAAGGAGTACAAGCGTAAAGTATGGGCATTTAACT
+
CCCCCGG7FGFE7B-BFFGGGGGGG76CAEGGGGCCFED<EG8,CFFGGFFFGGGD7B<F:@EDEEFF<,,,BC+,++6+>8=,,<5<,,,:F+,A,:,9,5,,5,,4,,,,:A,,5,4+9A,,C,,?,,,5,9,4,84EC,,,3,7+@3@=8,6+++61,6+,,,,,,5,57@,@,4+,+,5,****4,,,,,4,*,;,==*2+
@M02526:338:000000000-J69W4:1:2118:16558:6817 2:N:0:ACATCGT+AACACCG
TGGGACTACAGGGGTATCTAATCCTGTTTGATCCCCACGCTTTCGAGCCTCAGTGTCAATATATGTTTAGCCAGCTGCCTTCGCAATTGGTGTTCTATGTCATATCTATGCATTTCACCGCTACATGACATATTCCGCTAACCTCAACAATATTCAAGACTAATAGTATCAACGGCAGTTTCCGGGTTAAGCCCGGAGATTTCAC
+
CCCCCGGGGGGGGGGGGGGGGDGGGGGGGGGGGGGGGGGGGGGGGGGGGFGGGGGGGGGGGFGGGGGGGGGFGGGGGGGGGGGGGGGGGEFDGFFGGGFGGGGGGGGGGGGGGGGGGGGGGGEGGGGGGGGGGGGFFGGGGGDFGGGGFDFFGDFGFCFGGFFGGFGGFGGGGGGGGGGCFGGGGGGEGFGFGGECDEDGGDEGD
@M02526:338:000000000-J69W4:1:2118:23406:9649 2:N:0:ACATCGT+AACACCG
CGGGACTACCAGGGTTTCTAATCCTGTTTGCTCCCCATGCTTTCGTACCTCAGCGTCAGTATTAGGCCAGATGGCTGCCTTCGCCATCGGTATTCCTCCAGATCTCTACGCATTTCACCGCTACACCTGGAATTCTACCATCCTCTCCCATACTCTAGCCAAACAGTATCGTATGCAATTCCCAAGTTAAGCTCGGGGATTTCAC
+
CCCCCGGGGGGGGGGGGGGGFGGGGGGGGGGGGGGGGGGGGGGGGGGGGGGGGGGGGGGGGGGFGGGGGGGGGGGGGGGGGGGGGGGGGGGGGGGGGFGGGGGGGGGGGGGGGDFGGGGGGGGGGGGGGGGGGGGGGGGGGGGGGGGGGFF=FGGGFGGG@FFGGGFCFGDGFE?FFGGFFGGGFGGGGGGGGGDEG7;AFGFGF
@M02526:338:000000000-J69W4:1:2118:14567:10203 2:N:0:ACATCGT+AACACCG
GCTGCGTCCCGTAGGGTAAGATCGGAAGAGCGTCGTGTAGGGAAAGAGTGTCGGTGTTGTGCAGATCTCGGTGGGCGCCGTAGCATTAAAAAAAAAAAAGATATATGCTAATATCACCTCTCACCACAACTTACCGCTGTTATCTCCCGGTCTCACACGACCGAATATACCCGCACCTCTTGTTTTTGAACCACGACCTTATACC
+
CCCCCGGGEGFC@FGGGFGGGEFGGE,@DFCFFGG@FEFGFGGFGGGGGGCFEGFGE7@FG,,<@,CECFG,BC=,@>::+,,B,,B,9CAECG@E78+++?,,,,,7,555,5:,,,>,,,,,,,8,,3,,,,,++@++8,7@=,4F**4**79+,4*;><*****,7,1,***:/**++3;+*23*1+2**1**2/)+++6::
@M02526:338:000000000-J69W4:1:2118:10301:10337 2:N:0:ACATCGT+AACACCG
GGGACTACCGGGGTTTCTAATCCTGTTTGCTCCCCATGCTTTCGTACCTCAGCGTCAGTATTAGGCCAGATGGCTGCCTTCGCCATCGGTATTCCTCCAGATCTCTACGCATTTCACCGCTACACCTGGAATTCTACCATCCTCTCCCATACTCTAGCCAAACAGTATCGTATGCAATTCCCAAGTTAAGCTCGGGGATTTCACA
+
CCCCCGGGGGGGGGGGGGGGGGGGGGGGGGGGGGGGGGGGGGGGGGGGGGGGGGGGGGGGGGGGGGGGGGGGGGGGGGGGGGGGGGGGGGGGGGGGGGGGGGGGGGGGGGGGGGGGGGGGGGGGGGGGGGGGGGGGGGGGGGGGGGGGGGGGGGGGGGGGGDDGGGGGGGGGGGGGGGGGGGGGGGGGGGGCGGGGGGGGGGFG@
@M02526:338:000000000-J69W4:1:2118:19245:10383 2:N:0:ACATCGT+AACACCG
GATATACTAACGTGTCTCACCCTGTTTTCTCCCCCCCCTTTCGCGCCTCTGCTCCACCTTCCGCCCAGTAACCCGCCCTCTCCCCCCGTCTCCCCCCCCCTATCTCTGCATTTCCCCCCTCCCCCCCTAACACCCCCTCCCCCTCCCCAACCCTCCATATACACCATCAAACGAACTTCCCCCCTTCCCCCGCCACCCTCCGACC
+
8---8,C-,,,,=,=,C,,,;,:,;C,66,C,C:+8+@+,C,,,+66,:,,C,9C9,,6,,,,,,8,,,6,,:C+6@++:4BB,=@++8+44,,88:++++8A,9C,,,,3,C,,8D+@++57F:C**1,33,114:1*=61?*1*4/4/3*=**:3++++7+3+*3=2?++**1**+2<**/1**0202>**:C?*:**2*(1)
@M02526:338:000000000-J69W4:1:2118:17882:12517 2:N:0:ACATCGT+AACACCG
GCTGCGTCCCGTAGGGGTATAGATCGGAAGAGCGTCGTGTAGGGAAAGAGTGTCGGTGTTGTGTAGATCTCGGGGGTCGCCGTAGCAATAAAAAAAAAAACATATACCTACCTCTTTACCGCCCGCACTTTCACTATCCTATTCTCATTATGCCCTCATATTCTCTCCTTTTCACTCTCCGTTTACAGTTCATCTGCTTGCTCAT
+
CCCCCGFFFGFEFGGGGEGGGGGGGGG@FECGGG@FE@FFGGGGFGGGGGFGEEFGCEC7FE@CCF<6C,CFF+>C4:FC=7>++:,5A,:5B<=@C++6+:,:,,@,3,,,,73>,,33++3++3*5*37,7,3,,,,,,5,5,,,=,,,,,6**,:D7@,+,7,,,79,,1,,?,,2<)*22*++,5++++2+7+52+*4)++
@M02526:338:000000000-J69W4:1:2118:12246:14282 2:N:0:ACATCGT+AACACCG
GCTGCGTCCCGTAGGTGAGATCGGAAGAGCGTCGTGTAGGGAAAGAGTGTCGGTGTTGTGTAGATCTCGGGGGTCGCCGTATTATTAAAAAAAAAAAAAAGACTACAGAGCCACCTCCACTATCATACTCCCAACACCTATACACTAAGTATGTCTTGTTATCTCACCTTCTTACATCTGCTCACCCCTCACCTTTTATCACTCT
+
CCCCCGGGGGFEFEGGGGGGFGGGGGGGGGGGGGCGGGGGGGGGGGGFGFGGGGGGGGFGE<6<9C<<FF7CG4,F+B77+9,95CEBEDGGDCC+++68+:D,3,,,,,,,,@@F,>,,3,3E,,,33,6,,,@***,2,,,,,,,3,,,,5,4+,,1,,7+,,,>,,,,6,,,,,,+5+++9+3***1/**++2*2+3++)+0
@M02526:338:000000000-J69W4:1:2118:7355:16990 2:N:0:ACATCGT+AACACCG
GCTGCGTCCCGTAGGGGTATAGATCGGAAGAGCGTCGTGTAGGGAAAGAGTGTCGGTGTTGTTTAGATCTCGGGGGGCGCCGTAGCCTTAAAAAAAATAAATAATATATTAGTATATACCCCGTTCCAGAAGACTTACTCCTACTTGCTACACCACTCATTCTTGCCCTTTTCGCCTCCACTTCTTCTTTTTCCCCCTACATCTT
+
<CCCCGGCFGGGGGGGGGGGGEFGGDCEGGC8FFFGGGGGGGFD8FGGGGFGGGFGGGGEFF,CFCFC9,CED++::=F:F>C8*8,,,,8,<DCC@:C9<,,,73,7,,,,8,,,2,7,54*4+5+,,,2,,+++,?3+5C++5++*+00+*0**+0*++<*0++++3*++3***2;1**2*3+++3+2++++3;)1**30.:*
@M02526:338:000000000-J69W4:1:2118:7151:17987 2:N:0:ACATCGT+AACACCG
TGCGGAGGACTACTAGGGTATCTAATCCTGTTTGCTCCCCACGCTTTCGTGCATGAGCGTCAGTGCAGGCCCAGGGGATTGCCTTCGCCATCGGTGTTCCTCCGCATATCTACGCATTTCACTGCTACACGCGGAATTCCATCCCCCTCTGCCGCACTCCAGCCTTGCAGTCACAAAGGCAGTTCCCAGGTTGAGCCCGGGGATT
+
9CCCCGGGGGCEFECCD<EFFGGGGGGFGGCFD@F<FG8FFGGGEGGGEFFGFFGFCFGEGGDGCA<CCFEFCGFCGGCGFGGGGGGEEEGEFDCFGFGFFGCF@=FGAFFFEDC78C9@BFFF9EFGDE:CC>CEFGGFAGGFCFEGD=FFG8=CG+=;>,=EBA6CDFF6,EFG,>5DD7CC?FGF6DGD6C?CF><C55/:*
@M02526:338:000000000-J69W4:1:2118:22438:18352 2:N:0:ACATCGT+AACACCG
GGGACTACTCGGGTATCTAATCCTGTTCGCTCCCCACGCTTTCGTCCATCAGCGTCAGTTAAAACATATTGACCTGCCTTTGCAATTGGTGTTCTAAGTAATATCTATGCATGTCACCGCTACACTACTTATTCCAGCCACTTCTACTTTACTCAAGACCTGCAGTATCAATGGCAGTTTCACAGTTAAGCTGTGAGATTTGACC
+
--A-CE86C;,66E+E<F<C<<,;,;@C@E7@+,FF:+@:CFEECF,BF@6;,+BFFCFFG<FD,@,9,<<,E@FCC,,9,,:,6,,C<69CF,C,@E,,,C,EEF;9?EGF,9E<A?CCF7E9??A?F,A,CEGG;EGGF?ACFCFD,C=,9@+6@D+@84+@,,@8,CEF;8D?EEDE9,?>,7=F>EGDF>?=9,=DF,;9D
@M02526:338:000000000-J69W4:1:2118:6219:20132 2:N:0:ACATCGT+AACACCG
ATCGAGGGACTACCCGGGTTTCTAATCCTGTTTGCTCCCCACGCTTTCGTGCATGAGCGTCAGTGCAGGCCCAGGGGATTGCCTTCGCCATCGGTGTTCCTCCGCATATCTACGCATTTCACTGCTACACGCGGAATTCCATCCCCCTCTGCCGCACTCCAGCCTTGCAGTCACAAAGGCAGTTCCCAGGTTGAGCCCGGGGATT
+
CCCCCFGGGGGGFFGGGEFGFGGGGGGGGGGGGGGGGGEFGGGGEGGGGGGGGGGEGGGGGGGGGGGGGGGGGGGGGGGGGGGGGFGGGDGGGGGGGGGGCCFGGCEGGGGGGGGGGGFGFEEFFGGGGGGGGGGGGGGGGGGGFGEGGGGGGDGGGGFG8CDGGFGGFGGGA9DFGCFGGGGGGGGGGGCGGGGFCFGGGE>DC
@M02526:338:000000000-J69W4:1:2118:15779:20865 2:N:0:ACATCGT+AACACCG
CGGACTACCGGGGTATCTAATCCTGTTTGATCCCCACGCCTTCGTGCATGAGCGTCAGTTATGGTTTAGCAAGCTGCCTGCGCAATCGGGGTTCTTCGTGATATCTATGCATTTCACCGCTACACCACGAATTCCGCCTGCTTCATCCATACTCAAGGTTGCCAGTTTCGAAGGCACTTTTACGGTTGAGCCGCAAAATTTCACC
+
CCCCCGGGD:FGGGEGGGGGFGGGFGGGGGGGGGGGGGGGGEGGGGGGGGGFGGGGGGGGGGGGGGGGGFGGGGGGGGGGGFEGEGCFDE7FGGGGGGGGGGGGGGDFFGGGFFGGGGGGG:EFGFFFGEGGGGGGGCEFFGFGFFFG,@,@=@BC>,=FD,=FF:DFD@=,+@DCGFFGG,;EEEEBDCEGGGGGG,A:CBEGG
@M02526:338:000000000-J69W4:1:2118:18460:23220 2:N:0:ACATCGT+AACACCG
GGGACTACCCGGGTTTCTAATCCTGTTCGCTACCCACGCTTTCGTGCCTCAGCGTCAATATATGTTTAGCCAGCTGCCTTCGCAATCGGTGTTCTATAACATATCTATGCATTTCACCGCTACATGTTATATTCCGCCAACCTCAACATAATTCAAGACTAATAGTATCAAAGGCAGTTTCCGAGTTGAGCTCGGAGATTTCACC
+
CCCCCGGGGGGGGGGGGGGGGGGFGGGGGGGGGGGGGGGGGGGGGGGG9FGGGGBGGGGGF@FFGGGGGGGGGGGGGGFGGGGGEEGGGDGGGGDFGEEGFFGGGGGGGGGGAFGGGGGGFEGGFFGGGGGGGAFG7EGEF@DGGGGD@FGGDAD+EFGC8CBDDFFGGGGGGGGGGFGG@FGGGGEGGDF;CEGG7>CFGGEGF
@M02526:338:000000000-J69W4:1:2119:24168:7593 2:N:0:ACATCGT+AACACCG
TGGGACTACAAGGGTTTCTAATCCTGTTTGCTACCCACGCTTTCGTGCCTCAGTGTCAATAATCGCATAGCTAGCTGCCTTCGCAATTGGTGTTCTATGTCATATCTAAGCATTTCACCGCTACATGACATATTCCGCTAACCTCTACGATATTCAAGATATATAGTATCAAAGGCAGTTCCCAAGTTAAGCTCGGGGATTTCAC
+
CCCCCGGGGGGGGGGGGGGGGGGGGGGGGGGGGGGGGGGGGGGGGGGGGGGGGGGGGGGGGGGGGGGGGFGDFGGGGGGGGGGGGGGGGGGDGGGGGGGGGGGGGGFGGGGGGGGGGGGGGGGGGGFGGGGGGGGGGGGGGGGGGGGGFGFEGGGGGGGFGGGGGGGGEFGGGGGGGGFGGGGGGGGGGGGGFGGCE6EGGFFGG
@M02526:338:000000000-J69W4:1:2119:2784:8209 2:N:0:ACATCCT+AACACCG
TTTAGTGGCTACCAAGGGTTCTAATCCTTTTTTCTCCCCACCCTTTCCACCCTCCGCCGCAAGTACACTCCAGGGAATCCCCTTCCCCACTTGTTGTTTTCCTTATCTCTTCCCCTTTCACCCCTACCCTAAGGATTCCCTTCTCCTCTCCTGCTCTCTATGCTCCCCTTTTTAAATTCCACACTCAGGTTTAACCCCGCTATTT
+
A@<-,=@-,,,;E8,C8,C<@,,C,6C9,,CF+6,6CFE<:,66EF,,,66B66,+8,+6++6C,,,,,,:,,,,:C6F,,@,B,,,B,+,:C,:,A,,A,E,,A,455,5594,:BF,,,9,+++,,,,,,A,A4A,CF,@>E9D9,,4@=D8,3463E,,,,,7=+,1>=66=F:,4,+,+++3,7D,@,,,39C+++***=;
@M02526:338:000000000-J69W4:1:2119:22139:8952 2:N:0:ACATCGT+AACACCG
GGGACTACTAGGGTTTCTAATCCTGTTTGCTCCCCACGCTTTCGCACCTCAGCGTCAGTAATGGACCAGTCAGCCGCCTTCGCCACTGGTGTTCCTGCGAATATCTACGAATTTCACCTCTACACTCGCAATTCCACTGACCTCTTCCATACTCAAGATACCCAGTATCAAAGGCAGTTCCGGGGTTGAGCCCCGGGATTTCACC
+
CCCCCGGGGGGGGFFGGGGGGGGGGGGGGGGGGGGGGGGGGGGGDGGGGGGGGGGGGGGGGGGGGGGGGGGGGGGGGGGGGGGGGGGGGGGGGGGGGGGGGGGGGFGGGGGGGGFGGGGGFGGGGGGGGGGFGGGGGGGGGFGGGGGGGGGGGGGGGGGGGGGGGGGGGGGGGGGGGGFFGGGGGGGGGGGGGGGGEGGGGFFGG
@M02526:338:000000000-J69W4:1:2119:15725:9307 2:N:0:ACATCGT+AACACCG
GCTGCGTCCCGTAGGATTTCAAGATCGGAAGAGCGTCGTGTAGGGAAAGAGTGTCGGTGTTGTGTAGATCTCGGTGGGCGCCGGATCATTAAAAAAAAAATAATCACTAAACATTTCCTCTCTATACTCATTATTCAGACTACGTCTAACGTACTTAAGATACCAAGAACCATCTACATTTATTAGTGAATGCCCCAAGATTTCC
+
CCCCCGEEFFGFGGGGGGGGGG<FFGGGGGGGGGGFGEGGGFEFG@EFGGGFACFGGC7FGFG@F,6,C,,6CF8B@+6>+7++4,4,55@E<EA>+6+@,:CC,,,7?A,457A9,,7,,,8,A,,,5,,,8C7,,38,,,,6638+,7+,,+5+7,,,,,,5,>,,,,,7,4,,=,+62,5,+,27@25,,,,***,0,++2+
@M02526:338:000000000-J69W4:1:2119:3864:10963 2:N:0:ACATCGT+AACACCG
AGGACTACCCGGGTATCTAATCCCGTTCGCTCCCCACGCCTTCGCATCTCAGCGTCAGGTGTATCCCAGCTGGCCGCCTTCGCCACAGGTGTTCCTCCCGACCTCTACGCATTTCACCACTACACCGGGAATTCCACCAGCCCCTGCTACCCTCAAGCTCACCCGTTCACGACGACCCTCCCCGGTTAAGCCGGGGGCTTTCACC
+
CCCCCFGGG@7F>F:FGGGCEFGGGGFGD>FFEGF8FGEFGGGF>ECFGFFGGGGGEF@FGFGGGGGGFGGFFGGGGEEGFFGGGGCFFGGFGDGGFGGGG@@FADGGGGGGCEFFGGGGGGGGGG7F7>7FDFFEG8FGGDEEFD,6;D@D@FC+@68FGFFF7CEFFFCCCEC8CC;>CEG8CECC9CG,8BCCEG5FGFFG*
@M02526:338:000000000-J69W4:1:2119:28118:11057 2:N:0:ACATCGT+AACACCG
GGGGGACTACACGGGTTCTAATCCTGTTTGCTCCCCATGCTTTCGTACCTCAGCGTCAGTATTAGGCCAGATGGCTGCCTTCGCCATCGGTATTCCCCCAGATCTCTACGCATTTCACCGCTACACCTGGAATTCTACCATCCTCTCCCATACTCTAGCCAAACAGTATCGTATGCAATTCCCAAGTTAAGCTCGGGGATTTCAC
+
CCCCCGGGGGGGGGGGGGGGGGGGGGGGGGGGGGGGGGGGGGGGGGGGGGGGGGGGGGGGGGGGGGGGGGGGFGGGGGFGGGGGGGGGGGGGGGGGGGGGGGGGGGGGGGGGCFFGGGGGGGGGGGGGGGGGGGGGGGGGGGGGGGGGGGGGGGGGGGGGGFGGGGGGGGGGGFGGGFFFGFGGGGGGGGGGGFEBEGGEG>FGC
@M02526:338:000000000-J69W4:1:2119:21891:12132 2:N:0:ACATCGT+AACACCG
TTCGGGACTACTGGGGTTTCTAATCGGAAGAGCCTGCTGCCTCCCGTAGGTACCAGATCGGAAGAGCGCCGTGTAGGGAAAGAGTGTCGGTGTTGTGTAGACCTCGGTGGGCGTTTCATCATTAAACAAAAAATTCCGCTCTCCTCTTCTGCACTCCAGTCACCCCGTTTCCACTTCCCCTCCACGTTTTAGCCGTGTGCTTTCA
+
6B@CCGF:<E@CFGGD@F@CEF<CFFGC;@FD8FEEGGEFFG<,CFC@@BFCFEFGC,@FD,C@FGFB+@C8@:@FAG?=<FEF,B6C,@>B,B=A7FE,B55FF7+C:=+A++++,:9C,,CF9F,,,,8BFF,6,,@+86@8,=AFGG8DDCEF,@,7>,@EF+318@CCE9E9,,3@CCDGC84>8*<,>D:>*145;=8?+
@M02526:338:000000000-J69W4:1:2119:20852:12598 2:N:0:ACATCGT+AACACCG
CGGACTACAAGGGTTTCTAATCCTGTTCGCTACCCACGCTTTCGTGCCTCAGCGTCAATATATGTTTAGCCAGCTGCCTTCGCAATCGGTGTTCTATAACATATCTATGCATTTCACCGCTACATGTTATATTCCGCCAACCTCAACATAATTCAAGACTAATAGTATCAAAGGCAGTTTCCGAGTTGAGCTCGGAGATTTCACC
+
CCCCCGGGGGGGGGGGGGGGGGGGGGGGGGGGGGGGGGGGGGGGGGGGGGGGGGGGGGGGGGGGGGGGGGGGGGGGGGGGGGGGGGGGGGGGGGGGGGGGGFGDGGGGGGGGGGGGGGGGGGGGFGGGGGGGGGGGGGEGDGGGGGGGGGGGGGGGGGGGGGGGGGGGFGGGGGGGDEFFFGGGGGGGGGGGGGEGGGGGGFFGG
@M02526:338:000000000-J69W4:1:2119:26157:12710 2:N:0:ACATCGT+AACACCG
TGGACTACCCGGGTTTCTAATCCTGTTTGCTCCCCACGCTTTCGTGCATGAGCGTCAGTGCAGGCCCAGGGGATTGCCTTCGCCATCGGTGTTCCTCCGCATATCTACGCATTTCACTGCTACACGCGGAATTCCATCCCCCTCTGCCGCACTCCAGCGATGCAGTCACAGATGCAGTTCCCAGGTTGAGCCCGGGGATTTCACA
+
CCCCCFEGGC@FF@FGFGFGFCFEF<FGGGGEGGGGGEGCFGGGGFG<FFFFGGGDDFFGGGGGG,@C@FC@FE8FFGCFGEEEE:F@E:FGGGGCEFGEGGGBEEFE@C+@FGCGGCCF9AFFF:CFGGFBAFFFFGFGFGGGGCCGEE+@CCEG?G>7DC@9BFFCCF9DC9FFG@FFFCG6C?9:B8?EEC=7CE5FF@F=+
@M02526:338:000000000-J69W4:1:2119:20816:13281 2:N:0:ACATCGT+AACACCG
CCCGGACTACACGGGTTTCTAATCCTGTTTGCTCCCCACGCTTTCGTGCATGAGCGTCAGTGCAGGCCCAGGGGATTGCCTTCGCCGTCGGTGTTCCTCCGCATATCTACGCATTTCACTGCTACACGCGGAATTCCATCCCCCTCTGCCGCACTCCAGCCTTGCAGTCACAAAGGCAGTTCCCAGGTTGAGCCCGGGGATTTCC
+
CCCCCGGGGGGGGGGGGGGGGGGGGGGGGGGGGGGGGGGGGGGGGGGGGGGGGGGGGGGGGFGGGGGGGEGGGGGGGGGGGGGFGGEGGGGGGGGGGGGGGGGGGGGGGGGGEGGGGGGGFEC=FGGGGGGGGGFGGGFECFGGEGGFGGGGGG>FGF6CFGGGGGGGGDFGGGGGGGBFGGFGGGGGGGGFFGGGGGGEC5A@+
@M02526:338:000000000-J69W4:1:2119:29676:13411 2:N:0:ACATCGT+AACACCG
TCGAACTACTAGGGTATCTAATCCTGTTTGCTCCCCACGCTTTCGTGCCTCAGTGTCAGTGTTGGTCCAGGTAGCCGCCTTCGCCACGGATGTTCCTCCTGATCTCTACGCATTTCACTGCTACACCAGGAATTCCGCTACCCTCTACCACACTCTAGTGACCCAGTATCCACTGCAATTCCCAGGTTGAGCCCAGGGCTTTCAC
+
CCCCCGGGGGGGGGGGGGGGGGGGGGGGGGGGGGGGGGGGGGGGGGGGGGGGGGGGGGGGGGGFGGGGGGGGGGGGDGGGGGGGGGGGGGGGGGGGGGGGFGGGGGGGGGGGGGGGGGGGGGGGGGGGGGGGGGGGGGGGFDFFGGGGGGGGGGGGGGGGGGGGFGGGFGGGGGGGGGFCFGGGGGGGFDGGGGFDGGGGFFFG9
@M02526:338:000000000-J69W4:1:2119:22663:13423 2:N:0:ACATCGT+AACACCG
CAGGACTACTGGGGTATCTAATCCTGTTTGCTCCCCACGCTTTCGTCCCTGAGCGTCAATCCAGACCTAGTGAGCTGCCTTCGCTATCGGTGTTCTATGACATATCTAAGCATTTCACCGCTACATGTCATATTCCGCCCACTTCGATCGAATTCAAGTCTCACAGTATCAATGGCAGTTCTACAGTTGAGCTGTAGGCTTTCAC
+
CCCCCFGGGGGGGGGGGGGGGGGGGGGGGGGGGGGGGGGGGFFGGFGGGGGGGGGGGGGGGGGGGGGGGFGGGGGGGGGGGGGGGGGGGGGGGGGGGGGFGGGGGGGGGGGGGFGGGGGGGGGGGFFFFGGGGGAFGEGGGGGGGGGGGGGCFFGGGGGGDFCFFGGGFGGGGGGGGGFGGGGGGGGGGFFGGGGGGD6EGFFGG
@M02526:338:000000000-J69W4:1:2119:7939:14761 2:N:0:ACATCGT+AACACCG
CGTTGGACTACAGGGGTATCTAATCCTGTTTGATCCCCACGCTTTCGTGCCTCAGCGTCAATCGTTGCGTAGCGGGCTGCCTTCGCAATCGGTGTTCCGGGTCATATCTATGCATTTCACCGCTACATGACCCGTTCCGCCCACCTCCACAACATTCAAGACTAATAGTATCAATGGCAGTTCCGAAGTTGAGCTCCGGGATTTC
+
CCCCCGGGGGGGGGGGGGGGGGGGGGGGGGGGGGGGGGGGGGGGGGGGGGGGGFGGGGGGGGGGGGFGGGGGGGGGGGGGGGGGGGGGGGGGGGGGGGCFGGGGGGGGGGGGGFGGGGGGGGGGGGGGFGGGGDCGGGGGFGDGGGGGGGGGGGGGGGFG:FFGGFFFGGGGGGG;FGFGGGGGGDGGGGGG,DEGGGGGGFFGC
@M02526:338:000000000-J69W4:1:2119:19357:15643 2:N:0:ACATCCT+AACACCG
CGTGGACTACTAGGGTATCTAATCCTGTTTGCTCCCCACGCTTTCGCGCCTCAGTGTCAGTTACAGACCAGGAAGCCGCCTTCGCCACTGGTGTTCCTCCATATCTCTACGCATTTCACCGCTACACATGGAATTCCACTTCCCTCTTCTGCACTCAAGTCGACCAGTTTCCAATGACCCTCCACGGTTAAGCCGTGGGCTTTCA
+
CCCCCGGGGGGGFGGFGGGGGGGGGGGGGGGGGGGGGGGGGGGGGGGGGGGGGGGGGGGGGGGGGGGGGFGGGGFGGGGGGGGGGGGGGGGGGGGGGFGGGGGGGGGGGGGGFGGGGGGGGGGGGGGGGGGD<FFGFFGGGGGGGGGFFGGG8FGGGG?DGGDGGGGGGGGGGGFGGGBFGGGEFG>FCEGCGGDG>@CCCCFG+
@M02526:338:000000000-J69W4:1:2119:25014:23176 2:N:0:ACATCGT+AACACCG
CGCTTGGACTACTAGTGTTTCTAATCCTGTTCGCTCCCCACGCTTTCGCTCCTCAGCGTCAGTAACAGCTCGGAGACCTGCCTTCGCCATTTGTGTTCTTCCCGATATCTACACATTCCACCGTTACACCGGGAATTCCAGTCTCCCCTACTGCACTCAAGCCCGCCCGTATCCGACGCAGACCCATCGTTAAGCGATGGGCTTT
+
-ABCC@FE8F@<FGC,,<CFGAA9,CFCE@E,BFEGG8FCFFFGGGGGG,,8@EE8,8BC@BECAFFC@,,,+67FFCFAEEA@@D7?:FC,,,:AEF?F<BF,,@BFFCDGFFEGGGGG9E@GGE>D9,F@+:FGFFGFF6E,@,@>,>,,6,,0,6@=,,@+++=1+4C?:33+@:*5**4*;D,6*>D:DEFGCE5C,08CF
