# Supplementary material for: Bacterial communities of indoor surface of stingless bee nests
Source: PLoS One. 2021 Jul 9;16(7):e0252933. doi: 10.1371/journal.pone.0252933 (PMC8270128; doi:10.1371/journal.pone.0252933)
Supplement: S3 Appendix — (FASTQ) [file pone.0252933.s004.fastq]

@M02526:338:000000000-J69W4:1:1101:21715:2195 1:N:0:TCAAGGT+AACACCG
GGCACACCTACGGGACGCAGCAGTGGGGAATATTGCACAATGGGCGCAAGCCTGATGCAGCCATGCCGCGTGTATGAAGAAGGCCTTCGGGTCGTAAAGTACTTTCAGCGGGGAGGAAGGGAGTAAAGTTAATACCTTTGCTCATTGACGTTACCCGCAGAAGAAGCACCGGCTAACTCCGTGCCAGCAGCCGCGGTAATACGGAGGGTGCAAGCGATAATCGGAATTACTGGGCGTAAAGCGCACGCAGGCGGTTTGTTAAGGCAGATGTGAAATCCCCGGGCTCAACCGGGGAACTGCATCTG
+
-BCCCGGGGGGGGGGGGGGGGFGEFEFGGDEGFFDGGGGGGGGGGGGDEGFGGGGGGFGGGGGF<<FECEFG:DFGGGGGGGCFGFFGGG>F:F@F=AFGGFGCGGGGG>CGGBFDGFFC7<7B>EFFGGGGGGGGEFF9<FCF>EFGGGFFFFGFGCFEGGFFGGGGGC<7:FGGGF9:C4:CFGGG?BFEEG5BEEGGGGGG>CEGCEGGGCG5*:=EEFFCGGGGFF+<6<*9DDCGFFF>>:DDDG3DGF0<BBF5644)8:B>2=**97@=BF:03(7@)>6*.(),-((4637)3*):2
@M02526:338:000000000-J69W4:1:1101:9253:2509 1:N:0:TCAAGGT+AACACCG
AAACCCTACGGGACGCAGCAGATCGGAAGAGCACACGTCTGAACTCCAGTCACTCAAGGTATCTCGTATGCCGTCTTCTGCTTGAAAAAAAAAAAAATTAATCGAGGCAGACCTCATTATGTTTAATACCCACAATGATTACCACTACCATCCGAAGAAACCCCTGCTAACAACGTGCCATCAGCCACAGTCATCCGGCTAGTCATATCGTTAATCTGCATTACTGCGATTCCATATCCCGCCTCCCATCCTACCATTCCTATGTTCCAACCCCCTGCACCACAGTCTCACTTCCATCCAAAATT
+
CCCCCGGGGEGGGGGGGGGGGGCGGGGGGGGGGGGGGGGGGGGFEGGGGGGGGGGGGGGEG,EFGGGGGGGGGEGFGGFEECFFF@FGGGGGGE@++:4,,,,+,+8++++,+,,:88,,,<<,D,,C,>FF+>,,:>,=,7,,,,:>F,,,,++3+@,,@,5**6,3DF:,,6*61*>,,6,,,4,2,,,4BCC?4:8***+++++15*3***5+51=C+33+5++**2*14;+++2**).))))*0*****1)01//909*-/))*-*)))0))))((.()))0*1))*.)).)..(..*,-(
@M02526:338:000000000-J69W4:1:1101:17769:3779 1:N:0:TCAAGGT+AACACCG
GTGAAGCCTACGGGACGCAGCAGTGGGGAATATTGCACAATGGGCGCAAGCCTGATGCAGCCATGCCGCGTGTATGAAGAAGGCCTTCGGGTTGTAAAGTACTTTCAGCGGGGAGGAAGGGAGTAAAGTTAATACCTTTGCTCATTGACGTTACCCGCAGAAGAAGCACCGGCTAACTCCGTGCCAGCAGCCGCGGTAATACGGAGGGTGCAAGCGTTAATCGGAATTACTGGGCGTAAAGCGCACGCAGGCGGTTTGTTAAGTCAGATGTGAAATCCCCGGGCTCAACCTGGGAACTGCATCTG
+
9C8CCEFGGFGEGG;FGGGGGCGFAFGGGGG?FGDGGGGGGGGGGCEGGGGGGGGGGGGGGGGGGGFGGGGGGGGGGGGGGFFFGGGGGGGGGGGGGFGGFGGGGGFGFEEFGGGGEEGGGF@FBGEGGGGGGGGGA=FGC=EFGGFGGGCFGGDGGGGGGGGGGGGFGGGGGGGGGGGGEGGGGGGCFFG>EGGGGDGFGFGGGGGGGGGFEFGDGGGGGGFEGGGCFGGGGGGGGGDGFFFFFFGGGG5CDF@55>>?F==AF<AFA?7FFFFFFFB<>FFF>346:BF:BBF70>F>29)))
@M02526:338:000000000-J69W4:1:1101:16799:3925 1:N:0:TCAAGGT+AACACCG
GTTAGCCTACGGGGCGCAGCAGTGGGGAATATTGCACAATGGGGGGAACCCTGATGCAGCAACGCCGCGTGAAGGAAGAAGGTTTTCGGATCGTAAACTTCTATCAACAGGGAAGAAAAAAATGACGGTACCTGAATAAGAAGCCCCGGCTAACTAAGCGCCAGCAGCCGCGGTAATACGTAGGGGGCAAGCGTTATCCGGAATTACTGGGTGTAAAGGGTGAGTAGGTGGTTATGTAAGCCATATGTGAAAGCCTAGGGCTTAACTTTAGGAATGCATAAGGAACTGTGTAGCTAGAGTACAGG
+
9ACCCGGGGGFCFECGGGGGGGGGGFGFEGGGGGGGGGGGGGGGFDFGFGEGFFFGGGGGDFDFGGGGGGECFGDG@FGGGGA>EBFGDEGGGGGDGGG9CFACCFGGGGGGG<<EGGF:<BC,::FEFFG?FGG8C,CCEG:B+<E>ED>CC?@F++2*:EEGG6**;CGC*/8/A<+;:C>A*8C88:CFE>C5C?CC**:CFGGGFGCC=:C+9?F=*28500<E++8:=C7*:2**9<57*0>CF*2*:))))0.)8>)5*.)*67*0/*6<??45<4*17>?FF<FA)).),)5:>4.6.
@M02526:338:000000000-J69W4:1:1101:24691:4385 1:N:0:TCAAGGT+AACACCG
GAAAACCTACGGGAGGCAGCAGTGGGGAATATTGCACGATGGGCGCAAGCCTGATGCAGCCATGCCGCGTGTATGAAGAAGGCCTTCGGGTTGTAAAGTACTTTCAGCGGGGAGGAAGGGAGTAAAGTTAATACCTTTGCTCATTGACGTTACCCGCAGAAGAAGCACCGGCTAACTCCGTGCCAGCAGCCGCGGTAATACGGAGGGTGCAAGCGTTAATCGGAATTACTGGGCGTAAAGCGCACGCAGGCGGTTTGTTAAGTCAGATGTGAAATCCCCGGGCTCAACCTGGGAACTGCATCTGA
+
CCCCCGGGGGGGGGGGGGGGGGGFGGGGGGGGGGGGGGDGGGGGGGGGGGGGFGGGGGGGGGGGGGGGGGGGGGGGGGGGGGGGGGGGGGGGGGGGGGGGGGGGGGGGGGGGGGEGGFGGGGGGGFGFGGC<FGFGGGFFDGGGGGGGGEFFFGGGGGG<FFGGGGGGGGGGGGCFCFGGGGGGGGGGGFGGGGGEGG9EGGGGGG=EGGGGCFGCGDFGGGGGGGFGGGFGGFGGGGFFBBFFFDGDDDDGG:@:DFFFFFB9BAFFBFFFFFFFFFFFFFEFFFFFF:>?6?:6?F<A>FDA2
@M02526:338:000000000-J69W4:1:1101:19223:6173 1:N:0:TCAAGGT+AACACCG
TATCCTACGGGAGGCAGCAGTGGGGAATATTGCACAATGGGCGCAAGCCTGATGCAGCCATGCCGCGTGTATGAAGAAGGCCTTCGGGTTGTAAAGTACTTTCAGCGGGGAGGAAGGGAGTAAAGTTAATACCTTTGCTCATTGACGTTACCCGCAGAAGAAGCACCGGCTAACTCCGTGCCAGCAGCCGCGGTAATACGGAGGGTGCAAGCGTTAATCGGAATTACTGGGCGTAAAGCGCACGCAGGCGGTTTGTTAAGTCAGATGTGAAATCCCCGGGCTCAACCTGGGAACTGCATCTGATA
+
CCCCCGGGGGGGGGGGGGGGGGGGGGGGGGGGGGGGGGGGGGGGGGGGGGGGGGGGGGGGGGGGGGGGGGGGGGGGGGGGGGGGGGGGGGGGGGGGGGGGGGGGGGGGGGGGGGGGGGGGGGGGGGGGGGGGGGGGGGGGGGGGGGGGGGGGGGGGGGGGGGGGGGGGGGGGGGGGGGGGGGGGGGGGGGGGGGGGGGGGGGGEGGGGGGGGGGGCGGGGGGGGGGGGGGGGGGGGGFGGFFFFFFGGGGGGGEEFFFFFFFFFFFFFFFFFFFFFFFFFFBFFFFFFFBF::?D??F>ABFFF2
@M02526:338:000000000-J69W4:1:1101:14929:6598 1:N:0:TCAAGGT+AACACCG
GCCTACGGGACGCAGCAGTGGGGAATATTGCACAATGGGCGCAAGCCTGATGCAGCCATGCCGCGTGTATGAAGAAGGCCTTCGGGTTGTAAAGTACTTTCAGCGGGGAGGAAGGGAGTAAAGTTAATACCTTTGCTCATTGACGTTACCCGCAGAAGAAGCACCGGCTAACTCCGTGCCAGCAGCCGCGGTAATACGGAGGGTGCAAGCGTTAATCGGAGTTACTGGGCGTAAAGCGCACGCAGGCGGTTTGTTAAGTCAGATGTGAAATCCCCGGGCTCAACCTGGGAACTGCATCTGATACT
+
CCCCCGGGGGGGGGGGGGGGGGGGGGGGGGGGGGGGGGGGGGGGGGGGGGGGGGGGGGGGGGGGGGGGGGGGGGGGGGGGGGGGGGGGGGGGGGGFGGGGGGGGGGGGFGGGGGGGGGGGGGGGGGGGGGGGGGGGGGGGGGGGGGGGGGGGGGGGGGGGGGGGGGGGGGGGGGGGGGGGGGGGGGGGGGGGGGGGGGGGGGGGGGGGGGGGGGGGCGGGGGGGGFGGGGGGGGGGGGGGEF>BFFGGGGG<DFFFFFF4?FFFFFFFFFFB6F:EFFFB:?FFFFFFFFFF?F<B<<ADFFA<6
@M02526:338:000000000-J69W4:1:1101:21249:7978 1:N:0:TCAAGGT+AACACCG
GCCTACGGGGGACAGCAGTGGGGAATATTGCACAATGGGCGCAAGCCTGATGCAGCCATGCCGCGTGTATGAAGAAGGCCTTCGGGTTGTAAAGTACTTTCAGCGGGGAGGAAGGGAGTAAAGTTAATACCTTTGCTCATTGACGTTACCCGCAGAAGAAGCACCGGCTAACTCCGTGCCAGCAGCCGCGGTAATACGGAGGGTGCAGGCGTTAATCGGAATTACTGGGCGTAAAGCGCACGCAGGCGGTTTGTTAAGTCAGATGTGAAATCCCCGGGCTCAACCTGGGAACTGCATCTGATACT
+
CCCCCGGGGGGGGGGGFGGGGGGGDGGGGGGGGGGGGGGGGGGGGGGGGGGGGGGGGGGGGGGGGGGGFGGGGGFFGGGGGGGGGGGGGGGGGGGGGGGGGGGGGGGGCGGGGGGGGGGGGGGGGGGGFGGGGGGGGGGGGGGGGGGGGGGGGEGGGGFGGGGGGGGGGGGGGGGGGGGGGGGGGGGGGGGGGGGGFGGDGGGGGGGFEGGGGGGFGGGGGGGGGGFGGGGGGGGGGGGD>EF5DFGDGDGGGFFFFFFFFFFFFFFFAFFFFFFEFFFBFFFFFFFFFFF??F?DAFFFFFFF<
@M02526:338:000000000-J69W4:1:1101:17201:8453 1:N:0:TCAAGGT+AACACCG
GGTTCCTACGGGGGGCAGCAGTGGGGAATATTGCACAATGGGCGCAAGCCTGATGCAGCCATGCCGCGTGTATGAAGAAGGCCTTCGGGTTGTAAAGTACTTTCAGCGGGGAGGAAGGGAGTAAAGTTAATACCTTTGCTCATTGACGTTACCCGCAGAAGAAGCACCGGCTAACTCCGTGCCAGCAGCCGCGGTAATACGGAGGGTGCAAGCGTTAATCGGAATTACTGGGCGTAAAGCGCACGCAGGCGGTTTGTTAAGTCAGATGTGAAATCCCCGGGCTCAACCTGGGAATTGCATCTGAT
+
CCCCCGGGGGGGGGGDGGGGGGGGGGGGGGGGGGGGGGGGGGGGGGGGGGGGGGGGGGGGGGGGGGGGGGGGGGGGGGGGGGGGGGGGGGGGGGGGGGGGGGGGGGGGGGGGGGGGGGGGGGGGGGGGGGGGGGGGGGGFFGGGGFGGEGGGGGGGGGEFGFGGGGGGGGGGGGGGGFGFGDGGGGGGGGGGGEGGGGGGGGEGGGEGGGGGGGGGGGGGGGDEGGGGGGGGGGGGGFGGFFEEFFGGGGGGGFFFFFFFFFFFFBFFFFFFFFFFFFF>BFFFF@FFFFFFFFF?BBFA<4<<4
@M02526:338:000000000-J69W4:1:1101:16544:8617 1:N:0:TCAAGGT+AACACCG
GAACAGCCTACGGGAGGCAGCAGTGGGGAATATTGCACGATGGGCGCAAGCCTGATGCAGCCATGCCGCGTGTATGAAGAAGGCCTTCGGGTTGTAAAGTACTTTCAGCGGGGAGGAAGGGAGTAAAGTTAATACCTTTGCTCATTGACGTTACCCGCAGAAGAAGCACCGGCTAACTCCGTGCCAGCAGCCGCGGTAATACGGAGGGTGCAAGCGTTAATCGGAATTACTGGGCGTAAAGCGCACGCAGGCGGTTTGTTAAGTCAGATGTGAAATCCCCGGGCTCAACCTGGGAACTGCATCTG
+
CCCCCGFGGGGGGGGGGGGGGGGGGGGGGGGGGFGGGGGGFGGGGGGGGGGGGCGGFGGGGGGGGGGGGGGGGGGGGGGGGGGGGGGGGGGGGGGGGGGGGGGGGGGGGEGGGFGGGGGGGGGGGGGGGGGGGGGGGGGGGGGGGGGGGGGGGGGGGGGGGGGCFGCFGGGGGGGGGGGGGFGGGGGGGGGGGGGGGGGGGGGGGGDGCGGGGGGGGGGGGGGGGGGGGFGFGGGCGGDGFFFFFDGGGGGGGFDFF@FFF4?>FFFFFFFFFFFFFFFBFFFFFFFFFFF?2??B?:))-/))-
@M02526:338:000000000-J69W4:1:1101:10307:9362 1:N:0:TCAAGGT+AACACCG
TAAACACCTACGGGACGCAGCAGATCGGAAGAGCACACGTCTGAACTCCAGTCACTCAAGGTATCTCGTATGCCGTCTTCTGCTTGAAAAAAAAAAACTTCTTTCCTCAAATCATTGCCACCCCCTGTAGCTTTCTTATTCCAGACGCCTAACTACCTTCCATCCCCCCCCATAACACTTCCAATCCTTTTTTTTTTTTTATTTAGTCGTTCTAAATCTCTTTTACCCCGTTCACTAAATCATTTATGACTTCCAACAACTCAACTCTTAATTTCCCTTTCCACCTACAATCCTGCATTAACAGA
+
CCCCCFFGFGGGGG;FEGGGGGGGGGFEG,FDEFFGGFEGGFFFFGEGFGGGGGG9FGFFGC,6C<EEGBFDACFFFDFG@FGFGCCE9?E7744=++:C?,,,5,,,:,5,,,5,,,::,,++88+:B,,:58,B,,,,,5,,,+63+,6,,:>3@,,,,,,8>83@3**1,6,6,67,,@6,,,,,,6,?8C>C8*3**20<@+3+***/*0++:+<+9C?9+3++*/2709F*:>0**/***1*2*0*:0**//)0)/9=37-3@A*1****0*/),))**0.)/(,*,.)).(-))-*-)(
@M02526:338:000000000-J69W4:1:1101:8279:10242 1:N:0:TCAAGGT+AACACCG
AAACCCTACGGGACGCAGCAGATCGGAAGAGCACACGTCTGAACTCCAGTCACTCAAGGTATCTCGTATGCCGTCTTCTGCTTGAAAAAAAAAAAAAATAATCATCTATTGGAAGAACTACTTTATATTGCCATAGCTAGAGTCTTACCGTAACTGTTTGTCTAGCCCCGGATCCCTACCTACCACCAGCCGCGCTAATCCGTCGTTTTCGTATCTTATCCTCCACTATTTGTCTTCACATTCTCTCCCCCCGTCCGTTAATTCTCCAATGTCATCACTACACTCCTACTTCTCGATTCCTTCGC
+
CCCCCGGGGGGGGGGGGGGGGGGGGGGGGFGGGGGGGGGGGGGGGGGGGGGGGGGGGGGFG<EFGGFGGGGFEGGGGGGGGGGGGGGGGGGGGG=8+8,,,5,,8,55,5,,5,4,,,<5B:,,5,,,5,,,,:,,:,:,,,,,,,,,,+8@+37,,,7,,8,3,,53+3***36?FC<2:9D2421,,,1****3**255*/******2**3**+3+1++0+*;*+20+++00*2**0****/0*****)//.))))))0/*.=))*(*)**/*1*1))())0))**))*).)()()-.)*-3(
@M02526:338:000000000-J69W4:1:1101:17976:10271 1:N:0:TCAAGGT+AACACCG
ATATCCTACGGGAGGCAGCAGTGGGGAATATTGGACAATGGGCGAAAGCCTGATCCAGCCATGCCACGTGTGTGAAGAAGGCCCTCGGGTTGTAAAGCACTTTCAGTGGGGAAGAAGGCGTGGGTGCTAATACCGCTCACGAAGGACATCACCCACAGAAGAAGCACCGGCTAACTCCGTGCCAGCAGCCGCGGTAATACGGAGGGTGCGAGCATTAATCGGAATTACTGGGCGTAAAGGGCGCGTAGGCGGTGCGTTAAGCCAGATGTGAAAGCCCCGGGCTTAACCTGGGAACGGCATTTGGA
+
CCCCCGGGGGGGGGGGGGGGGGGGGGGGGGGGGGGGGGGGGGGGGGGGGGGGGGGGGGGGGGGGGGGGGGGGGGGGGGGGGGGGGGGGGGGGGGGGGGGGGGGGGGGGGGGGGGGGGGGGGGGGGGGGGGGGGGGGEGGGGGGGGGGGGGGGGGGGGGGGGGGGGGGGGGGGGGGGGGGGGGGGGGGGGGGGGGGGGGGGGGGGGGGGGGGGGGGGGGGGGGGGGGGGGGGGGGDDGFGGEFFFFFGGGGGGG:7BEEFFFFFFFFFFFFFFFFFFFEFFFFFFFFFFFFFFFF:BFFFFF?BF(
@M02526:338:000000000-J69W4:1:1101:14396:10457 1:N:0:TCAAGGT+AACACCG
CTGCCTACGGGAGGCAGCAGTGGGGAATATTGCACAATGGGCGCAAGCCTGATGCAGCCATGCCGCGTGTATGAAGAAGGCCTTCGGGTTGTAAAGTACTTTCAGCGGGGAGGAAGGGAGTAAAGTTAATACCTTTGCTCATTGACGTTACCCGCAGAAGAAGCACCGGCTAACTCCGTGCCAGCAGCCGCGGTAATACGGAGGGTGCAAGCGTTAATCGGAATTACTGGGCGTAAAGCGCACGCAGGCGGTTTGTTAAGTCAGATGTGAAATCCCCGGGCTCAACCTGGGAACTGCATCTGATA
+
9BCCCGGGGGGGEGGEGGGGGGGGG@FGGGGGGGGGGGGGGGGGGEGDGGGGGFGFGGGGFGGGGGGFGGGGGGGGGGGGGGGGGGGGGGGGGGGEGGGGGGGGGGGGGGGGGGGGGGEGGGGEEBCFCFGGFEEFFGCGGGFCFGCFFGFGGEGGGFGGCGGGGGFGD7CFFBEFGFFFGGFGGFGGFGGCGGGGGGC;CEEDEEGGGGGGGGGDFGGGCEGFGGFFFGG5CDDGGGFGBFFDE)9><DDCC@DFFFFFF4@<?><FDFF47*<F:;17>>FF??F?BBF03(,.2<46<?<4-
@M02526:338:000000000-J69W4:1:1101:23304:10587 1:N:0:TCAAGGT+AACACCG
CTCCTACGGGAGGCAGCAGTGGGGAATATTGCACAATGGGCGCAAGCCTGATGCAGCCATGCCGCGTGTATGAAGAAGGCCTTCGGGTTGTAAAGTACTTTCAGCGGGGAGGAAGGGAGTAAAGTTAATACCTTTGCTCATTGACGTTACCCGCAGAAGAAGCACCGGCTAACTCCGTGCCAGCAGCCGCGGTAATACGGAGGGTGCAAGCGTTAATCGGAATTACTGGGCGTAAAGCGCACGCAGGCGGTTTGTTAAGTCAGATGTGAAATCCCCGGGCTCACCCTGGGAACTGCATCTGATAC
+
CCCCCFGGGGGGCFGGGGGGGGGGFFGGGGGGGGGGGGGGGGGGGGGCGGCGGGGGGFGGGGGGGGFGGGGGGGGGGGGGGGGGGGGGGGGGGGGGGGGGGFEGFGGGGCFEGFFEEGGGGGGGGGGGGGGGGGGGG9FCFGGFGGEFFGGGGGGCGFGGGGGGGFGGGGGGGGGGGFGGGGGGGGGGGGGGGEGGGGGGGGGGGGGGGGGGGGGGGGGGGGGGGGGFFFFGEGGGGGGGFDFFFFGGGDDGC@FFFFFFFFF<FFBFFFFFFFFF:7>903@*77>FF8:?:??3A>>4:=AF2
@M02526:338:000000000-J69W4:1:1101:11211:10912 1:N:0:TCAAGGT+AACACCG
ATTTGCCTACGGGACGCAGCAGATCGGAAGAGCACACGTCTGAACTCCAGTCACTCAAGGTATCTCGTATGCCGTCTTCTGCTTGAAAAAAAAAAAAAAAAACACACTGGATAAACTCACACAAACTCGTCCCCTCCACACTTGCCCTTCCCAACCACAAAATGTCTCTACCACGTCATACCATATCACACTTTACCGTGTACCTTAGTAATTCTACGACTCCTTCCTTGTCCAAACACTCACGCAGTCTATCTAGCCACACACGCGTAAACACTCCTGCCGAGCCCTAATCCCTACTATTAACC
+
CCCCCGGGGGGGGFGGGGGGGGGGGGGGGGGGGGGGGGGGGGGGGGGGGGGGGGGGGGGGGGCFGGGGGGGGGGFGGGGGGGGGGGGGGGGGGGG>46++6++4,3+,,,,,,,,,,,,,3,++3=,:+8+@+,,+3,,,+,,,,,,3,6,,736***,,,,3,,,,,,,,,6?*1@:,,,2,,,,62,,,6,++5+*3/*=+++++++4>++5+++/*/1*++0+*++++2072*11/007))07)/0*0**1**1)/0<))()-()())1*)*))*)43-)0)007,(*))),)())))*)-)
@M02526:338:000000000-J69W4:1:1101:5106:10913 1:N:0:TCAAGGT+AACACCG
CTTTACCTACGGGGCGCAGCAGATCGGAAGAGCACACGTCTGAACTCCAGTCACTCAAGGTATCTCGTATGCCGTCTTCTGCTTGAAAAAAAAAAAAATATATCGTTAGATAAAAATAAGTGATAATTTCATTCTCTTGTACCTCTACAGTACCTAACTATACAGCCACTGCTACCTTCGTTCCATCAGCTTATCTACAACTAATGTGGTAAGCATTATCAAACATTATTTGGCATAACCACACCGTCTGTTGATCCGACCTCCTGTCTGTTCATACTTCTGCTCACCCTCTGGTGCCAACCACT
+
CCCCCGGGGGGGGGGGGGGGGGGGGGGGGGGGGGGGGGGGGGGGGGGGGGGGGGGGGGGGDG,FGGGGGGGGGGFGGGGGFGGGGGGGGGGGGGG46+,,5,,,+:B7+,,<,5,:,,,,5,,5,,8,,:83,,,C@@>,,,:,,,,37,38,,,,,,,7,7,,,,+56,,,,,36,,5*3,62,,52,>,,6,,,2,,2<A,,,6,4,,>,4,,5,4,,,,,1*01++++1+2*;D>***02)22*//*;3;+++*)))0))(0..)-*/*****/*)).)***/8<0,)()))()())()(-(
@M02526:338:000000000-J69W4:1:1101:14538:11441 1:N:0:TCAAGGT+AACACCG
CAGATCCTACGGGACGCAGCAGATCGGAAGAGCACACGTCTGAACTCCAGTCACTCAAGGTATCTCGTATGCCGTCTTCTGCTTGAAAAAAAAAAATTCCATAAAACAACACCACTTTCTATTTATCTAAACAAACACCTATCGATTGCATATCGCCACCTCCACCTGTCCATTACTTCCAATCTCCACTCTCATTCTCCGTTCTCATCATTTATCCTTCACCCTTCTTCTTCCACATATTTCACATCTCTTCTTCCCTCTCCTCCACCCGTCTACCTACCCTCCGCTGACACTCATTTCACCCC
+
CCCCCGGGGGGGGGGGGGGGGGGGGGGGGGGGGGGGGGGGGGGGGFGGGGGGGGGGGGGGFG,EFGGGGGGGGGFGGGGGGGGGGGGGGGGGGGGC,,,,,,,,,:,4,,,?+?B,,,<,?,,,,5,,,58B,,,:,3+,,:>++,5+,,3,,,3++33,,8,,3,,,,,3,,,,,,,7@=,,6,5@,3,65,,,,2,,,**4,*6,,,,,,,,51,,1,4,,,*,,,,,1,,+++*22:++31+++*+++++1++1)+))0)).,()6)))0))/**)(.,*.))))(())).(4))-))1-,(
@M02526:338:000000000-J69W4:1:1101:18352:11791 1:N:0:TCAAGGT+AACACCG
ACCTACGGGAGGCAGCAGTAGGGAATCTTTCACAATGAACGAAAGTTTGATGAAGCAACGCCGCGTGAATGAAGAAGGGTTTCGGCTCGTAAAATTCTGTTGCTAGAGAAGAAAATATTTAGTAGGAAATGGCTAAGTATTGACGGTATCTGGTTAGAAAGTCACGGCTAACTACGTGCCAGCAGCCGCGGTAATACGTAGGCGGCAAGCGTTATCCGGATTTATTGGGCGTAAAGCGAGCGCAGGCGGTTATTTAAGTCCGATGTGAAAGCCTTCGGCTTAACCGAAGAAGTGCATAGGAAACT
+
CCCCCGGGGGGGGGGGGGGGGGGGGGGGGGGGGGGGGGGGGGGGGGGGGGGGGGGGGGGGGGGGGGGGGGGGGGGGGGGGGGGGGGGGGGGGGGGGGGGGGGGGGGGGGGGGGGGGGGGGGGGGGGGGGGGGGGGGGGGGGGGGGGGGGGGGGGGGGGGGGGGGGGGGGGGGGGGGGGGGGGGGGGGGGGGGGGGGGGGGGGGGGGGGGGGGGGGGGGGGDGGGGGGGGGGGGGGGGGGGFFFFFFGGGGGGGFFFFFFFFFFFFFFFFFFFFFFFFFFFFFFFFFEDFFFFFFAFAF>?FFFB.
@M02526:338:000000000-J69W4:1:1101:11250:12740 1:N:0:TCAAGGT+AACACCG
AATACCCTACGGGACGCAGCAGTGGGGAATATTGCACAATGGGCGCAAGCCTGATGCAGCCATGCCGCGTGTATGAAGAAGGCCTTCGGGTTGTAAAGTACTTTCAGCGGGGAGGAAGGGAGTAAAGTTAATACCTTTGCTCATTGACGTTACCCGCAGAAGAAGCACCGGCTAACTCCGTGCCAGCAGCCGCGGTAATACGGAGGGTGCAAGCGTTAATCGGAATTACTGGGCGTAAAGCGCACGCAGGCGGTTTGTTAAGTCAGATGTGAAATCCCCGGGCTCAACCTGGGAACTGCATCTGA
+
CCCCCGGGGGGGGGGGGGGGGGGGGGGGGGGGGGGGGGGGGGGGGGGGGGGGGGGGGGGGGGGGGGGGGGGGGGGGGGGGGGGGGGGGGGGGGGGGGGGGGGGGGGGGGGGGGGGGGGGGGGGGGGGGGGGGGGGGGGGGGGGGGGGGGGGGGGGGGGGGGGGGGGGGGGGGGGGGGGGGGGGGGGGGGGGGGGGGGGGGGGGGGGGGGGGGGGGGGGGGGGGEGGGGGGGGGGGGGGGGFFFBFFGGGGGGG>EEFFFFFFFFFFAFB?=FFFFFFFFB>>FDFFFFFFF?FF?BFFFFFF>2)
@M02526:338:000000000-J69W4:1:1101:5588:12907 1:N:0:TCAAGGT+AACACCG
TTTCCTACGGGAGGCAGCAGTGGGGAATATTGCACAATGGGCGCAAGCCTGATGCAGCCATGCCGCGTGTATGAAGAAGGCCTTCGGGTTGTAAAGTGCTTTCAGCGGGGAGGAAGGGAGTAAAGTTAATACCTTTGCTCATTGACGTTACCCGCAGAAGAAGCACCGGCTAACTCCGTGCCAGCAGCCGCGGTAATACGGAGGGTGCAAGCGTTAATCGGAATTACTGGGCGTAAAGCGCACGCAGGCGGTTTGTTAAGTCAGATGTGAAATCCCCGGGCTCAACCTGGGAACTGCATCTGATA
+
CCCCCGGGGGGGGGGGGGGGGGGGGCGGGGGGGGGGGGGDGGGGGGGGGGGGGGGGGGGGGGGGGGGFGGGGGFGGGGGGGGGGGGGGGGGGGGGGFGGGGGGGGGGGGGFGGGGGGGGGGGFGGGGGGGGGGGGGGGGGGGGGGGGGGGGGGGGGDGCGFFGGGGGGGGGGGGGGGGGGGGGGGGGGGGGGGGGGGGGGEGGGGGGGGGGGGGGGGGGGEGGGGCGGGGGGGGGGGGGGFEFEFFGGGGGGGFFFFF6FFFF<FDFFFFFFFFFFF3>>FFFFFFFF?0>(5:777><9AFFA4
@M02526:338:000000000-J69W4:1:1101:16689:13574 1:N:0:TCAAGGT+AACACCG
GGACCTACGGGACGCAGCAGATCGGAAGAGCACACGTCTGAACTCCAGTCACTCAAGGTAACTCGTATGCCGTCTTCTGCTTGCAAAAAAAAAAACACTTTTGTCATTGAGGATGATCATTTTCTTTATTAATCATCTCACTTCTTGTCACTAGCTGCCTAAACACCCGCTACTACCTTCCCGCCAGCCGCTGCCATACTGCGTGTGCATCCATTACTCTCAATAATTACTCTTCATCAGCCCATCGGTGGTTATTTATTTCATATGTAAAAAACCCCACCGCCCCCACGGAGTTGCATTTTATA
+
9CCC@@6@CEGFC6C@:@CFFFFFGGC:ECFFGAFCFFGGA<E9EFF<FCF<,FGCEC,,,:,66C@<F9<CB@<,,9CF9E9,9,C=CB+>F:@4E,,9,C<E,@,C,C,,:,4,,,,8,<8@AEFC,,5,,5,:,,,,,,,,,C?,5,C<,,,,,,,:@7,,@=:>+@C73,,5DEADF,*5@85D**4*4*,2?,6,,1;1*=*<1,51<;,1+=9+3;9C+++=+++1+312+2+*)0).))**25)751*1**0****)*6)1)/7**)057)(-,-5)))8),,)((-2)6).)6*)-)
@M02526:338:000000000-J69W4:1:1101:27387:13670 1:N:0:TCAAGGT+AACACCG
ATCCTACGGGGGGCAGCAGTCGGAAGAGCACACGTCTGAACTCCAGTCACTCAAGGTATCTCGTATGCCGTCTTCTGCTTGAAAAAAAAAAAAAAAGTACTTTCAGCAGAGATGCATGTGCTGAGGTTCATCACCGCAACAATTAACGTTACCCACGGCAGAAGCACCAGCTAACTCCATACCAGCAGTCACTATAATACGAATAGCACTCGCATTTCTCGTAATTACTGTTCGTACATGACTCGTATGCGGCACGGACAGTCACCCGTTACATTCACAGACGTTACGTACTGTCTACGCTTGTA
+
CCCCCGGGGGGGGGGGGGFFFGGGGGGGGGGGGEGGGGGGGGGGGGFGGGGGGGGGEC,C?FFFFGGGEFE=FFGGGFFFGFCDCFGGGG*5**5**,,3@C,,9<<,3,*,,,,8,,8?9,,<*8?<FBC:9:2*4:*1=*27,722*;>?FG+**2***23<6+8***2A978CC<82+2*<+;;>+<3+++2:?+3@*18;*+++3++;C**;<+3A5***/<CF9?3+2**0*1*:*0/75>**2*/)9:B).)55<=FF*)()().)*1/*/1))(.)0)<>)())---64).(-(04(.
@M02526:338:000000000-J69W4:1:1101:25008:13999 1:N:0:TCAAGGT+AACACCG
GGTCACACGTCTGAACTCCAGTCACTCAAGGTATCTCGTATGCCGCCTTCTGCTTGAAAACAAAAAAATTGATCAAGGCCTCATGTCTGTACAGCTCTTTCAGTGTGGCAAATAATTACGTTACCCACAGAACAACCCCCGGCCCACTTCTTCCCCTCACCCGCGGTCATACTACATGCGCTCGCCTTGTTCTGTTTCACTGGTCCTAAATCTCACGTTGTCTGTTTCTTAACACCTCAGCTCAATCCTTTATCTCACCCTCACAACTTCCTTTTCTACTGTCAAACCCGAGTCCCTACTAAGTT
+
CCCCCGFFGGGGDGGGGGGGGFGGGGGGGGGCE,CFFGFCEFEGG+CEFFGFG<9CFGCC,CE@A,++9:,,C,<,6,:<CF8,,,,C,<,6<,,,:<FFGG9<C9,6,:,B5CEE,,,:,:4,?A,?4,,:,44,+B=4+@+8++8,F9,,,:D,,@,,33+8+333+8@F,,D,,@,38@**@*3B,?D;>>,,,6?D:,,,6,>7,,,5,?,>,4,,*>5>F,1,+2197+****2;)6);AFDF7+::;A87:+)))25(),4))**09@=***.)))009*9)(,)(-84)-)())*,.)
@M02526:338:000000000-J69W4:1:1101:3063:14143 1:N:0:TCAAGGT+AACACCG
TGGGCCTACGGGGCGCAGCAGTAGGGAATCTTTCACAATGAACGAAAGTTTGATGAAGCAACGCCGCGTGAATGAAGAAGGGTTTCGGCTCGTAAAATTCTGTTGCTGGAGAAGAAAGTACTTAGTAGGAAATGGCTAGGTATTGACGGTATCCGGTTAGAAAGTCACGGCTAACTACGTGCCAGCAGCCGCGGTAATACGTAGGTGGCAAGCGTTATCCGGATTTATTGGGCGTAAAGCGAGCGCAGGCGGTTACTTAAGTCCGATGTGAAAGCCTTCGGCCTAACCGAAGAAGTGCATAGGAA
+
CC?CCGGFFGCGGGGGGGGCFGEEFGGGGGGGGCFGGGGGGGGF@FE@FFCFEGFGGGFGGGFGGGGGGG7CCEFCEED<=F=FFFEEGGFGGGGGGGGGGGGDF9???<FEA?EFF<FGGGG<F?DFC<<C??DFF9B,:@E=EGGEGG<DBFCCFDDGG9BC>FCGFGG@CGF,7FCG<FFFDFGFF5:C8E1BE9++3592:?986*A8:5=:CFF+*=AAEF+<C7@CC5>/5>7*<>>>77<DDD5<7>399F4667/:B>?FBF?FFF?F?4)4:()85:5>33B9:7?DBDAD46:.:
@M02526:338:000000000-J69W4:1:1101:22390:14375 1:N:0:TCAAGGT+AACACCG
TCCTACGGGACGCAGCAGTGGGGAATATTGCACAATGGGCGCAAGCCTGATGCAGCCATGCCGCGTGTATGAAGAAGGCCTTCGGGTTGTAAAGTACTTTCAGCGGGGAGGAAGGGAGTAAAGTTAATACCTTTGCTCATTGACGTTACCCGCAGAAGAAGCACCGGCTAACTCCGTGCCAGCAGCCGCGGTAATACGGAGGGTGCAAGCGTTAATCGGAATTACTGGGCGTAAAGCGCACGCAGGCGGTTTGTTAAGTCAGATGTGAAATCCCCGGGCTCAACCTGGGAACTGCATCTGATACT
+
CCCCCGGGGGGGGGGGGGGGGGGGGGGGGGGGGGGGGGGGGGGGGGGGGGGGGGGGGGGGGGGGGGGGGGGGGGGGGGGGGGGGGGGGGGGGGGGGGGGGGGGGGGGGGGGGGGGGGGGGGGGGGGGGGGGGGGGGGGGGGGGGGGGGGGGGGGGGGGGGGGGGGGGGGGGGGGGGGGGGGGGGGGGGGGGGGGGGGGGGGGGGGGGGGGGGGGGGGGGGGGGGGGGGGGGGGGGGGGGGFFFFFFGGGCGGGFFFBFFFFFFFFFF=A@FFFFFFF:0>FFFFF?FFF?FBFFFFAFA>BFFF4
@M02526:338:000000000-J69W4:1:1101:15957:14510 1:N:0:TCAAGGT+AACACCG
GCTCCTACGGGACGCAGCAGTGGGGAATATTGCACAATGGGCGCAAGCCTGATGCAGCCATGCCGCGTGTATGAAGAAGGCCTTCGGGTTGTAAAGTACTTTCAGCGGGGAGGAAGGGAGTAAAGTTAATACCTTTGCTCATTGACGTTACCCGCAGAAGAAGCACCGGCTAACTCCGCGCCAGCAGCCGCGGTAATACGGAGGGTGCAAGCGTTAATCGGAATTACTGGGCGTAAAGCGCACGCAGGCGGTTTGTTAAGTCAGATGTGAAATCCCCGGGCTCAACCTGGGAACTGCATCTGATA
+
CCCCCGGGGGGGGGGGGGGGGGGGGGGGGGGGGGGGGGGGGGGGGGGGGGGGGFGGGGGGGGGGGGGGGGGGGGGGGGGGFGGGGGGGGGGGGGGGGGGGGGGGGGGGGGGGGGFGGGGGGGGGGGGGGGGGGGGGGGGGGGGGGGGEGGGGGGGGGFGGGGGGGGGGGGGGGGGFGGGGGGGGGGGGGGGGGEGGGGGGGEGEGGGEGGFGGGGGGGGGGGGGGGGGGGGGGGGGGGGGFFEFFFGGGGG<D>DFFFFFFFFBB>AFAFFFF?F6FE>FFFFFFFFFFBFFB:BFBF24<FBA6
@M02526:338:000000000-J69W4:1:1101:19108:15041 1:N:0:TCAAGGT+AACACCG
CCCTACGGGAGGCAGCAGTGGGGAATATTGCACAATGGGCGCAAGCCTGATGCAGCCATGCCGCGTGTATGAAGAAGGCCTTCGGGTTGTAAAGTACTTTCAGCGGGGAGGAAGGGAGTAAAGTTAATACCTTTGCTCATTGACGTTACCCGCAGAAGAAGCACCGGCTAACTCCGTGCCAGCAGCCGCGGTAATACGGAGGGTGCAAGCGTTAATCGGAATTACTGGGCGTAAAGCGCACGCAGGCGGTTTGTTAAGTCAGATGTGAAATCCCCGGGCTCAACCTGGGAACTGCATCTGATACT
+
CCCCCGGGGGGGGGGGGGGGGGGEGGGGGGGGGGGGGGGGGGGGGGGGGGGGGGGGGGGGGGGGGGGGGGGGGGGGGGGGGGGGGGGGGGGGGGGGGGGGGGGGGGGGGGGGGGGGGGGGGGGGGGGGGGGGGGGGGGGGGGGGGGGGGGGGGEGGGGGGGGGGGGGGGGGGGGGGGGGGGGGGGGGGGGGGGGGGGGGGGGGGGGFGGGGGGGGGGGGGGGGGGGCGGCEGEGDDGGGGFBEFDFGGGGGGGFFFFFFFFFFFFFFFFFFFFFFDBFFFFF6?FFFFF:@BFFFFFFFFFFAD4
@M02526:338:000000000-J69W4:1:1101:15896:15060 1:N:0:TCAAGGT+AACACCG
AGACCTACGGGGCGCAGCAGGGAAATTAGATACCCGGGTAGTCCCTCCGGAGATCGGAAGAGCACACGTCTGAACTCCAGTCACTCAAGGTATCTCGTATGCCGTCTTCTGCTTGAAAAAAAAAACTTACTCAGACACCCCTCCTCACTACGTGCCAGCCGCCGCCGTACTACGTATGCCCCCAACCACGCCCATATTTACTTTGCGTAAATGGACCTTAAACTTACCGGCCAGTCTTCAGTCGACTTCTAGCGCTCTACCCTTGGGCCTCTCCACTCACTGCACTTCTTTAGTCACGGAGCGCT
+
CCCCCGDFGGGGGEGGGGGGGGGGGGEGGFGDGGGGGGEGGGGGGGGGGGGEGFGGEEGEFGGGGGGGGGGGGGFFFGGGGGEGGGGGECFG,BFFGF@FGGGGFGGGGGGFEDFF8?F,FC+C7338,8,,3,,,3><+353<3<>7A,,653@FC:F*5>**5*4****721=+7+,,2=:441*3******2*+++5<C33++/11**2++3+0*030<A7<+90****:/*02*:?*11).)*/2****)))0)*1*8*()(()()))))*)*)(().17?*)*.)*)).-).-(((.,4-
@M02526:338:000000000-J69W4:1:1101:19933:15148 1:N:0:TCAAGGT+AACACCG
ACCGGCCTACGGGACGCAGCAGATCGGAAGAGCACACGTCTGAACTCCAGTCACTCAAGGTATCTCGTATGCCGTCTTCTGCTTGAAAAAAAAAAAATTTTATCAAGTAATCAAACCATACATTCTTGTCTGTTTGACAGTACCGTAGGCCTACTCACCGCCTAACTCCGTTCCAGCACCCACCTTCATACGAAGCGCGCACGCGTTCTCCGCCTTCATCAGCTCTAATCTGTCCGTAAACAGTTGAGTATGTCAGTCTTTCACTCCCCATGCTTACCTTTACACCTGCCGTTGCCACTATACCC
+
CCCCCGGGGGGGGGGGGGGGGGGGGGGGGGGGGGGGGGGGGGGGGEGGGGGGGGFGGGGGFG@FGGGGGGGGGGGGGGGGFGFGGDGGGFGGG:C++,,5,,@,,,55,B,<<E,,4,5,?F<<A,:CA,5,8::,,:,,:,:,8F=68,,83,,@=<<++8<+,3;@,*633D,7C,,,@*1*,,,65,,4*,*****43*8*3*333:73***1A0++++++++3+++3+2*07****1*)*****2**229********9)*)..()).)/1*004)))*/1)06<(0,((()..5.)*))(
@M02526:338:000000000-J69W4:1:1101:24792:15571 1:N:0:TCAAGGT+AACACCG
TTAACCCTACGGGACGCAGCAGATCGGAAGAGCACACGTCTGAACTCCAGTCACTCAAGGTACCTCGTATGCCGTCTTCTGCTTGAAAAAAAAAACACTTTTGAACGGAAAGCAATCGCCTTTCCTAATATTAGGCGTCGACGACGGTACCGGCAGAACAACAACCGGCACACTACTTCCCGCCAGCCGCGCTAATACGTAGTGTCCAAGCGTTACTCGGAATTACTAGGCGTAAACCGTGCGCCGGCGTTTGTTCAATACTGATGTGAAATCCACGGCCTTAACCTGGGTATGTCATTTGTTAT
+
BA<CCGF-6CFGG;CFGGG7<FFCDF,,6+,C<C<FFEF88F@F<,EF@FFEFG99@FC8:6,6,,,:69,,,+88,C,C,,ECFCEA,9+@FG>F<BF9,<5+,:F+B:+,,BEA<<D8+8C,5F9,,,,8,BFF7>3+>++@><:<+8@@F***>F7B:3,:,F:=C*<F:,2<,27F7***=8C*8BC*28CC?C80+1*3+3+0++/2A5;*+07**2;87+<++2*::C53*2)1<5)))))/7/7CCFF96***9**6@26@498**)*0)0,-42F4=?6)(-))5(66264)6*.))
@M02526:338:000000000-J69W4:1:1101:4861:16140 1:N:0:TCAAGGT+AACACCG
CATTACCTACGGGAGGCAGCAGTGGGGAATATTGCACAATGGGCGCAAGCCTGATGCAGCCATGCCGCGTGTATGAAGAAGGCCTTCGGGTTGTAAAGTACTTTCAGCGGGGAGGAAGGGAGTAAAGTTAATACCTTTGCTCATTGACGTTACCCGCAGAAGAAGCACCGGCTAACTCCGTGCCAGCAGCCGCGGTAATACGGATGGTGCAAGCGTTAATCGGAATTACTGGGCGTAAAGCGCACGCAGGCGGTTTGTTAAGTCAGATGTGAAATCCCCGGGCTCAACCTGGGAACTGCATCTGA
+
CCC@@EGGGGGGEGEGGGGGGGGGGGGGEGCGGFGGGGGGGGGGGGGGC8FGGGGGFFGGGG9EGGGGGGGGFGDGGFGGGGC6FGGGGCGGGGGGEF??FGGG<?E9FGGGGGGGGCG7D:F3ED?DGGGGG93>F3=A,,C=FFGGGFGG:FG7FEGGGFGFGGGGGGGGGGCEFCFGGGGGGGGGGFGGGGGE8EFGFFEG*B5++90:CFGGEGDCCCCGCFGGFGGGFCDDGGGGFD:577CD<DGGC>DDBFFFFFFBFB<FDFFFFF4?F@:>09EBFF4),.08??B0)8>DB4-:2
@M02526:338:000000000-J69W4:1:1101:15202:16147 1:N:0:TCAAGGT+AACACCG
GCACCCTACGGGAGGCAGCAGTGGGGAATATTGGACAATGGGCGAAAGCCTGATCCAGCCATGCCGCGTGTGTGAAGAAGGCCCTCGGGTTGTAAAGCACTTTCAGTGGGGAAGAAGGCGTGGGTGCTAATACCGCTCACGAAGGACATCACCCACAGAAGAAGCACCGGCTAACTCCGTGCCAGCAGCCGCGGTAATACGGAGGGTGCGAGCATTAATCGGAATTACTGGGCGTAAAGGGCGCGTAGGCGGTGCGTTAAGCCAGATGTGAAAGCCCCGGGCTTAACCTGGGAACGGCATTTGGG
+
CCCCCGGGGGGGGEGGGGGGGGGGGGDGGGGFFGGGGGGGGGGGGGGGGGGGGGGGGGGGGGGGGGGGGGGGGGGGGGGGGGGGGGGGGGDGGGGGGGGGGGGGGGFGGGGGGDGGGCGGGGGGGGGGGGGGGGGGGGGGGGGGGGGGGGGGGGGGGFGGGFGGGGGGEGEGGGGCAEFEFGGGGGGGGCGGGGGGGGGGGGGGGE?EGGGGGGGFG7FCCEGGGGGGGGGFGDCGDFGGF:@@FFGGGGGGGBDDDEFFF=FFFBBF9F?FFFFFF>BFFFEFFFFFA?FB((88399>AFD>(
@M02526:338:000000000-J69W4:1:1101:4840:16167 1:N:0:TCAAGGT+AACACCG
TACCTACGGGGGGCAGCAGATCGGAAGAGCACACGTCTGAACTCCAGTCACTCAAGGTACCTCGTATGCCGTCTTCTGCTTGAAAAAAAAAAATAACTCTGTTTTTAGATACAACCACATGTGTCAGTAACTATACACCACTCTACTGTACCTACTCAGCCCAACCCGACTCCCTACGACCCAGCAGCCGCGGCACTCCTTCCATGGCCACCATTATCCTGCATAATTTTGCCTCCATCGTCCTACGCCGGTGTTTTCCGTCTTCTGTACTAGCCGACTGTCTCACCGTAGTCTGTCATTGTCAA
+
CCCC8EGFGGGGGCGGFGGGGFFGDGGFF<FGGGEBFFF<EFFFGGGFGCFFFGGGGBF,CEFCF:4FEDCF:DFACBC,CF8,ECGGGEEC*,3@,@C;,<;,><,,3,3?,,8**8,3,@9@,<,88,@C<;,?3,3*<,+,,22,7,2,F2<C,,,7+***4<***21*+**3A***/**2;**;8*2*2*/2;+0+++*+++**++*/*++2+3302@*0+02900+++2*/2***)).0*1*))))))0..0**.0).4*)-*)****0)..<9;))/***)).()()))--)-4492))
@M02526:338:000000000-J69W4:1:1101:8621:16381 1:N:0:TCAAGGT+AACACCG
ATTCCTACGGGACGCAGCAGTCACATTAGAAACCCGTGTAGTCCGCGAAGAGATCGGAAGAGCACACGTCTGAACTCCAGTCACTCAAGGTACCTCGTATGCCGTCTTCTGCGTGAAAAAAAAAATCGCGCCGTTTCTTACGGCGAGGTGTTACCCGTACCTACGTTTTACTACACACGCTTCAGTATCAGCATGTGTATTGCTATTTAACCCATCTCTATACACCTTTCCGCAACGGATCTCTTGTCTCTCTCCTCTCTCAAGACCGCCGCACCCCTATCGTACACGCCCACGTCTGTACTCCC
+
@B,AB@EGBCFF@F@CGEGFC@CCFGFFFFEEE<FC8@F@FCE@F:BCFGDGGGCFGFCFEFE@FF<FGD=DEEF9F6<CFGG<6EGGGEGG<,,CFFECFEGGG:,B9FF5+B==?<AFGCC7=,8+B86>=>CF8FE9,++@3***6*?6@,><***1<@CCE2CCC9CC,C,22C*F7<C99>+2B+++3CF<+?CEF+1+?>+<+4A+*/8:<+<+0+<78**<C7</><D9)/**0*1*1/2:>FFF6?)*)1)///*.77()4)).)8)0)0().,.).)*)(-024(3:7().6*6?1
@M02526:338:000000000-J69W4:1:1101:15566:16476 1:N:0:TCAAGGT+AACACCG
GCCTACGGGGCGCAGCAGATCGGAAAAGCACACGTCTGAACTCCAGTCACTCAAGGTATCTCGTATGCCGTCTTCTGCTTGATAAAAAAAAAACACTTTACTCGCTACGGACGCTCCTGCCTTTAATACCCTCATCTAGTCTACGTTACTCTCAGCATAAGCCCCGCCTAACTCTGTGCCACCACACTCGTTAATACAGATGTTGCGAGCGTTCATCTGCTTTACTGTCCTTATAGACCGCGTACACGGCTCTTTCTGTCCAATGTGCAATCCCCGCGCTTCCCTCCGACAACGTGTTCGATCCT
+
CCCCCGGGGGEEFGCFFGGGGFGGEGG8FGFFGGGGGGGFGCFGGFGFGGCFGGGGFECE,CFCBFGF<FEEGFCEGG9FCE,9EE?C4CC:>:,B,F<,5<,++++4++++8+++8>,,,,<8B3C,,:,3:3,,,3,33,:7+3,,38@CF98,3,7,,7,@F*:<C*,69<;,,,?2,,6,*,6,,*26**6;BF5+5++5+2**//**3*3+<9+:F7<+2+0<9++++*****2/5>.0)):*)))***1/*/1*)**.).-*)*1)7?>)))-4(()0*)0)(()(((((,(.(4*(()
@M02526:338:000000000-J69W4:1:1101:10304:16707 1:N:0:TCAAGGT+AACACCG
CTATACCTACGGGACGCAGCAGATCGGAAGAGCACACGTCTGAACTCCAGTCACTCAAGGTATCTCGTATGCCGTCTTCTGCTTGAAAAAAAAAAAACCTTCTTTTATCTATATCTCACCCTACCCTCATTGTTCTAGCTTAACAGCCTATACTCCTAAGCACCTCCTCTATCCACGTCCTCAGCCCCGCTCATACACCTAGTTCCCACTCTATCTCCCTTTATTGTGTTTCCATGATCCATCAACGGACTTTTCTATCATTTATGACAGCCTCTTGCTTCATAACATCACTTCCCTTCTTACTT
+
<CCCCGGGGGGGGGGGGGGGGGGGGGGGGGGGGGGGGGFFGGGGGGGGGGG@FGFGGGGFFGEEAFGGGGGGGGEECCFFFFGFFFGCFGFFECE4+++,,:,?E<A,,,5,5,,,8AFD,:<B,:FF=,5:5,5,,5,@,5,,,,,+67,>,,>,,,,,,,6>,,8,5,,,8,,,8+335@,,6,435*>*4,BE,2,<,,52,,11,,,>,?;,,4,4+5+5+5+40;01++++*+++*1+**0*)*)1;+******0***)0))*)*0)0.9***).-)***)**)./)).).).()-*-))
@M02526:338:000000000-J69W4:1:1101:22721:16724 1:N:0:TCAAGGT+AACACCG
AAAATCCTACGGGGGGCAGCAGGGAAATTAGATACCCCAGTAGTCCGAGATCGGAAGAGCACACGTCTGAACTCCAGTCACTCAAGGTATCTCGTATGCCGTCTTCTGCTTGAAAAAAAAAAAACACCATCACAATCCACCTCTAACTTCTCGCCAGCCGCCCCGCTAATCCGCATTTGGTTCACGTACTGCTGCATTACTTTTCGTCAATCTCACATCCTCTCATCTGACAGCCAGAATTGTAATCACATATCCCAACCCTAGAACTCCACTTGCAACTCTCACTCTTGTCTTCACACACGCTT
+
CCCCCGGGGGGGGGGGGGGGGGGGGGGGGGGGGGGGGGGGGGGGGGGGGGGGGGGGGGGGGGGGGGGGGGGGGGGGGGGGGGGGGGGGGGGGGGFGGGGGGGGFGGGGGGGGGGGGGGGGGG<**8**=,,,,,8,,,,,22*,,7?>,7,,*14;*;**:*2:***2CC+0/*/**0++*/+++2;**/+++++02<?+:0++3*****+33<:C<<7*+3+00:99+++2+********0***1>*0**02**)))0))0).*))*)/))1***1*),.)0**/**-)*).)-).)((-)-2(
@M02526:338:000000000-J69W4:1:1101:23006:17152 1:N:0:TCAAGGT+AACACCG
ACCTACGGGGCGCAGCAGATCGGAAGAGCACACGTCTGAACTCCAGTCACTCAAGGTATCTCGTATGCCGTCTTCTGCTTGAAAAAAAAAAACAAAAAGCATAAATACTCACCGTCATATATGACAAACATATCACTCAGATAACAAAGATCTATCCTGCTACATACAACAGCACTACAAAACGTGTATCAGTCACCGTAACACAACTGATTTATCATGTCAAACCAGCAACCAGCCCACACTCAGAATGAAATAGACCGTACAGCAACCACCACGACAGACAGCACCGACACCCCACACTACAA
+
CCCCCGGGGGGGGGGGGGGGGGGGGGGGGGGGGGGGGGGGGGGGGGGGGGGGGGGGGGEEFGGGGGGGGGGGGGGGGGGGGGGGGGGGGEF++4:44:+,,,,,C,?,,,,:8+,+3,A,5,,,8C,,,B,,,,:<,,,3,,,,,,,>,,38,,,,,3,,@3>,,,,,,4,,,,,,,3,3,6,*,*,2,55,,22,,*,*447,4**,,0,,,25,++1++++++***3***0*/**1**))).))****2*******))0)0(*,,)(0).))))0)((((07)))),()4(-(-40(((/())
@M02526:338:000000000-J69W4:1:1101:25512:17203 1:N:0:TCAAGGT+AACACCG
GCCTGTCCTACGGGACGCAGCAGTGGGGAATATTGCACAATGGGCGCAAGCCTGATGCAGCCATGCCGCGTGTATGAAGAAGGCCTTCGGGTTGTAAAGTACTTTCAGCGGGGAGGAAGGGAGTAAAGTTAATACCTTTGCTCATTGACGTTACCCGCAGAAGAAGCACCGGCTAACTCCGTGCCAGCAGCCGCGGTAATACGGAGGGTGCAAGCGTTAATCGGAATTACTGGGCGTAAAGCGCACGCAGGCGGTTTGTTAAGTCAGATGTGAAATCCCCGGGCTCAACCTGGGAACTGCATCTG
+
9@CCCGGGGGGGGGGGEGGGGGG@FGGGCGGCFDFGGGGGGGGGGGGGGGGGGGGGCGGGGG8FGGFGGGFGGGGGGGGGDFGGGGGGGG>FEGGGGFFG9FGGGGGGGGGGGGGGGGGGGGGGGGGGGGGGGGGGGEGGGGGAGGGGFGGGGGGGGGFGGGGGGGGGGGGGEDGGGGGGGGGGGGGGGGGGGGGGGGGGGGGGGGGGGGGGGGGGGEGGGGGGGGGGGGGGGGGGGCGCFFFFFFGGGGGGGFEFFFF:FFFFFFAFAFFFFFFFFF3:B9>BBF?F:FFFF,4:?FFFFFFB>
@M02526:338:000000000-J69W4:1:1101:19970:18020 1:N:0:TCAAGGT+AACACCG
AGGCCTACGGGACGCAGCAGTGGGGAATATTGCACAATGGGCGCAAGCCTGATGCAGCCATGCCGCGTGTATGAAGAAGGCCTTCGGGTTGTAAAGTACTTTCAGCGGGGAGGAAGGGAGTAAAGTTAATACCTTTGCTCATTGACGTTACCCGCAGAAGAAGCACCGGCTAACTCCGTGCCAGCAGCCGCGGTAATACGGAGGGTGCAAGCGTTAATCGGAATTACTGGGCGTAAAGCGCACGCAGGCGGTTTGTTAAGTCAGATGTGAAATCCCCGGGCTCAACCTGGGAACTGCATCTGATA
+
CCCCCGGGGGGFGGGGGGGGFGGGGFGGGGGGGGGGGGGGGGGDGGGGGGGGGGGGGGGGGGGGGGGGGGGGGGGGGGGGGGGGGGGGGGGGGGGGGGGGGGGGGGGGGGGGGGGGGGGGGGGGGGGGGGGGGGGGGGGGGGGGGGGFFFGGGGGGGGGGGGGGGGGGGGGGGGGGGGGGGGGGGGGGGGGGGGGGGGFFGGGGEEEGGGGFGGGGGGGGGGGGGGGGG6FFGGGGGGGG>:7@DFGGGGGGD:>>FFFFFFFA=>AF>F??F???FE;>FF@FFFFFBF@BBF??FF4:67<D6
@M02526:338:000000000-J69W4:1:1101:10047:18399 1:N:0:TCAAGGT+AACACCG
AAGCTCCTACGAGACGCAGCAGTGGGGAATATTGCACAATGGGCGCAAGCCTGATGCAGCCATGCCGCGTGTATGAAGAAGGCCTTCGGGTTGTAAAGTACTTTCAGCGGGGAGGAAGGGAGTAAAGTTAATACCTTTGCTCATTGACGTTACCCGCAGAAGAAGCACCGGCTAACTCCGTGCCAGCAGCCGTGGTAATACGGAGGGTGCAAGCGTTAATCGGAATTACTGGGCGTAAAGCGCACGCAGGCGGTTTGTTAAGTCAGATGTGAAATCCCCGGGCTCAACCTGGGAACTGCATCTGT
+
CCCCCGGGGGGDGGGGGGGGGGGGGGGGGGGGGGGGGGGGGGGGGGGGGGGGGGGGGGGGGGGGGGGGGGGGGGGGGGGGGGGGGGGGGGGGGGGGGGGGGGGGGGGGGGGGFGGGGGGGGGGGGGGGGGGGGGGGGGGGGGGGGGGGGGGGGGGGGGGEGGGGGGGGGGGGGGGGGGGGGGGGGGGGGGGGGGGGGGGGGGGDEGGGGGGGGGGGGGGGGGGGGGGGGG:FGGGGGGGGFFFEFFGC<DGGG@EDFFFFFFFBBFFFFFFFFFFFFFFFBBFFF@@FFFF?FBB?FFFFDFFF-
@M02526:338:000000000-J69W4:1:1101:22070:19135 1:N:0:TCAAGGT+AACACCG
CCCCCTACGGGGGGCAGCAGGGAAAGAGTGATTAGATACCCCTGAAGTTCAGAAGATCGGAAGAGCACACGTCTGAACTCCAGTCACTCAAGGAACACCGTATGCCGTCATCAGATCGAAAAAAAAAATATCCTTCGGGGATGACGGTACCGGAAGAATAAGCACCGGCTAACTACGTGCCAGCAGCCGCGGTAATACGTAGGGTGCGAGCGTTAATCGGAATTACTGGGCGTAATGCGTGCGCAGGCGGTTTGCTAAGACCTATGTGAAATCACCCGGCTCAACCTGGGTACTGCATTGGTGAC
+
88,AB@CAFGGCGD:F7B<EFGD<FF@EFG95,55CFD?,B?+:,:,C,<C<<,:=,8<:F+8,,,:44,88+=FFGABFG<,<:,8E<<,38,3,3,+5D7D3DFG<**,3,8,@,**,@*,*1*=FBG,,<,2<<CEBFC*,<<*1=C9**/122+<@FECGFFCEGGC+:9@F>;*22+<EGGGFEG>GD*;7CEFC?FACCGEEEEED8>*;CCCE*;88CEG7?*;5ECD*:>DC)07;5B/)7DD37<?F4*09?4))*546:9FFF*97).499?F4FF4@02)6:4).2<A328:B0
@M02526:338:000000000-J69W4:1:1101:27322:19628 1:N:0:TCAAGGT+AACACCG
ACCTACGGGACGCAGCAGCACTCTTTCCCTACACGACGCTCTTCCGATTAGATACCCTGGTAGTCCCTCCCAGATCGGAAGAGCACACGTCTGAACTCCAGTCACTCAAGGTATCTCGTATGCCGTCTTCTGCTTGAAAAAAAAAATAAATAAACACACAGTAACCACGCAGTACCTGATACATGCAGAGGTACAACGCACTGGTACAACGATACCGGGACTCATGTAGTATTACGCGCAAGTATGATGTTTTCTGGATATGATGTCGAAGCCCACGAGCAGACCTTGGACGGTCAGAGTAAAGT
+
CCCCCGGGGGGGGGGGGGGGGGGGGFGGGGGGGGGGGGGEFFGGGGECFGGGGGGGGGGGGGGGGGGGGGGGFGFGGGGGGGGGGGGGGGGGGGGGGGGGGGGGGAFGGGGGGCFGGFFGFGGGGGGGGGGFFGGGGGGGGGGD7C,,,733=,,73@++5,,8,77+5***67=,,,3,,,,,,,22,*124,,>8*****,,22,,,0/**3*5**1**3*+++3++1+++1+*179)0)*1*************000*164@<2)-)0)))0)>31(-(0)00**()),-(((().))*-)-
@M02526:338:000000000-J69W4:1:1101:12820:19687 1:N:0:TCAAGGT+AACACCG
TACGCCTACGGGACGCAGCAGTGGGGAATATTGCACAATGGGCGCAAGCCTGATGCAGCCATGCCGCGTGTATGAAGAAGGCCTTCGGGTTGTAAAGTACTTTCAGCGGGGAGGAAGGGAGTAAAGTTAATACCTTTGCTCATTGACGTTACCCGCAGAAGAAGCACCGGCTAACTCCGTGCCAGCAGCCGCGGTAATACGGAGGGTGCAAGCGTTAATCGGAATTACTGGGCGTAAAGCGCACGCAGGCGGTTTGTTAAGTCAGATGTGAAATCCCCGGGCTCAACCTGGGAACTGCATCTGAT
+
CCCCCGGGGGGGFGGGGGGGGGGGGGGGGGGGGGGGGGGGGGGGGGGGGGGGGGGGGGGGGGGGGGGGGGGGGGGGGGGGGGGGGGGGGGGGGGGGGGGGGGGGGGGGGGGEGGGGGGGGGGGGGGGGGGGGGGGGGGGGGGGGGGGGGGGGGGGGGGGGGGGGGGGGGGGGGGGGGGGGGGGGGGGGGGGGGGEGGGGGGGGGGGGGGGGGGGGGGGGGGDDGGGGGGGGGGGGGGGGGFFFFF>GGDGGGGFFFFFFFBFFAFFFFFFFFFFFFFFFFFF@@FFF@:BFFFFFBFFFADFFF6
@M02526:338:000000000-J69W4:1:1101:14381:19852 1:N:0:TCAAGGT+GACACCG
TCCTACGGGACGCAGCAGTGAGGAATATTGGACAATGGGTGCAAGCCTGAACCAGCCACCCCGCGTGAAGGACGACGGCCCTCGGGGTTGTAAACTTCTTTTGTAGAGGGATAAACCTACCCTCGTGAGGGTAGCTGAAGGTACTATACGATTAAGCACCGGCCAACTCTGTGCCAGCAGCCGCGGCAATCCGGAGGTAGCAAGCGTTATCCGGATTTAGTGGGTTTAAAGGGTGAGTAGGCGAACACATAAGTTAGTGGTGAAAGCTTGTCTCCAAACGATAGAACTGCAGTTCATACTGTAAG
+
CCCCCGGGGGGGGGGGGGGG9FGGGGGGGG,,CFGGGGG,F,CF,DFGGG<6FGGGCG,,BFGGGGGGC,EG,FGG+FGGCG,+BF7F=+8CF?FG<?5F<F,8F,,C,+4,4CF,,3,8,B,D+FGGGGCB3+=333E,D@3,3=<7,3++85,38,,,*35*5,1,2,,2@>;>F7,@F,11*=*1*?+?EGG51*++++0;CGGCG5++;//**2A+0+;C/CE?9+0<=D*/9**;*95.8))9**:*:****/1)17F2*67/)))*0***0=B0(->)*/9F2)*(6))---)).*-66
@M02526:338:000000000-J69W4:1:1101:9205:20160 1:N:0:TCAAGGT+AACACCG
AGCCCTACGGGGGGCAGCAGTGGGGAGTATTGCACAATGGGCGCAAGCCTGATGCAGCCATGCCGCGTGTATGAAGAAGGCCTTCGGGTTGTAAAGTACTTTCAGCGGGGAGGAAGGGAGTAAAGTTAATACCTTTGCTCATTGACGTTACCCGCAGAAGAAGCACCGGCTAACTCCGTGCCAGCAGCCGCGGTAATACGGAGGGTGCAATCGTTAATCGGAATTACTGGGCGTAAAGCGCACGCAGGCGGTTTGTTAAGTCAGATGTGAAATCCCCGGGCTCAACCTGGGAACTGCATCTGATA
+
CCCCCFFGGDGGGGGGGDEGGGGGGGGGGGGDGGGFGGGDEGGDGGGFGGGGGGGFGFFGFGFFCGEGEEFGAFFGGGC<EGGGFGGGFG:FGGGFGGFGGGGFGCGGGGEFGGGGGGGDEGGGGGGEGGDGFGFGGGGGGGFGGGGEGFGGGGGGGGGGGGGGGGGGGGGGGGCGFGGGEGGGGGGGGGGG>CGGGGGGGGGGGGGGGGGGGGGGGGGGGGGGGGGGGGGGGGGGGGGGE>>EDEGGGGGGGFFFFFFFFFFFFFFFFFFFFF?FFFBFFFFFFFFF??:7?:??23<<BFF9)
@M02526:338:000000000-J69W4:1:1101:13906:20165 1:N:0:TCAAGGT+AACACCG
GGACCTACGGGAGGCAGCAGTAGGGAATCTTTCACAATGAACGAAAGTTTGATGAAGCAACGCCGCGTGAATGAAGAAGGGTTTCGGCTCGTAAAATTCTGTTGCTAGAGAAGAAAATATTTAGTAGGAAATGGCTAAGTATTGACGGTATCTGGTTAGAAAGTCACGGCTAACTACGTGCCAGCAGCCGCGGTAATACGTAGGTGGCAAGCGTTATCCGGATTTATTGGGCGTAAAGCGAGCGCAGGCGGTTATTTAAGTCCGATGTGAAAGCCTTCGGCTTAACCGAAGAAGTGCATAGGAAA
+
CCCCCGGGGGGGGGGGGGGGGGGGGGGGGGFGGGGGGGGGGGGGGGGGGGGGGGGGGGGGGGGGGGGGGGGGGGGGGGGGGGGGGGGGFGGGGGGGGGGGGGGGGGGGGGGGGGGGGGGFGGGGGGGGFGGGGGGGGGGGGGGGGGGGGGGGGGGFGGGGGGGGGGGGEGGGGGGGGGGFGGGGGGGGGGGGDEGGGGFGFGGDCFCFGGGGGGGGGGGGGGGGGGGGGG==EGDGGFFGFFFFFFGDDGGGGEFFFFFFFFFFFFFFFFFFFFFFFFF60:@FFF?>>>E?F?A<<BA5AFBFF
@M02526:338:000000000-J69W4:1:1101:22877:20270 1:N:0:TCAAGGT+AACACCG
GCCTACGGGGCGCAGCAGTGGGGAATATTGCACAATGGGCGCAAGCCTGATGCAGCCATGCCGCGTGTATGAAGTAGGCCTTCGGGTTGTAAAGTACTTTCAGCGGGGAGGAAGGGAGTAAAGTTAATACCTTTGCTCATTGACGTTACCCGCAGAAGGAGCACCGGCTAACTCCGTGCCAGCAGCCGCGGTAATACGGAGGGTGCAAGCGTTAATCGGAATTACTGGGCGTAAAGCGCACGCAGGCGGTTTGTTAAGTCAGATGTGAAATCACCGGGCTCAACCTGGGAACTGCATCTGATACT
+
CCCCCGGGGGGGGGGGGGGGGGGGGGGGGGGGGGGGGGGGGGGGGGGGGGGGGGGGGGGGGGGGGGGGGGGGGGGGGGGGGGGGGGGGGGGGGGDFGGGGGGGGGGGGGGGGGGGGGGGGGGGGGGGGGGGGGGGGGGGGGGGGGGGFGGGGGGGGGGGGGGGGGGGGGGGGGEGGGGGGGGGGGGGGGGG>EECFGGGGGGGGCEECFGECGEFCFGGGGGGGGGGGGFGGGGGGGGGCEFFDEEGGG55CGFFFFFFFFFFFFABF<FFF*97;BB>>BFF4@6:FBB?60?F>>AF<AFF2.
@M02526:338:000000000-J69W4:1:1101:6981:20307 1:N:0:TCAAGGT+AACACCG
TTAACCTACGGGAGGCAGCAGATCGGAAGAGCACACGTCTGAACTCCAGTCACTCAAGGTATCTCGTATGCCGTCTTCTGCTTGAAAAAAAAAAATACTTATATATTCTTAGACTTTGCCCCCCATTAACCAGTCCAGCCCAGCCCCCTCCTTTATACTCTCCCCGTTCATCCATTCTATTTGCGCCTTAACCACATTCTCCGTTCCTCACGCATTGCATTATTTGCTTCTTCTACTCATTGTTCAATCTACCAGCTCCTACGTACACACTTCTGACCTCACTTACCCACTCACACCTCGTCTAC
+
CCCCCGFGGGGEFGGFGGGGGGGFGDGGGGGGGGGGGDFGGGGGGGGFGGFGGGGGGGFFE6CFGGGGGGGAFBFGGGGCEGGEECEFFC>FGG+4,:C9,C,5,,55595B,5??A<,,,++84,,:,5,,,58,,,,:@,,663+3>++,<,,,3,9,@,<,883@>,7,,,,,,,,,,,,,33*4B,6,2>*,,2,,,,4;,?C,1,4,/4*4,42=+5+11++=@+++4+33+2;++1+1+1;+;+++220)06))*15(*-26)8)**1***/.)((*/0994)8:1(.,((.,(47(,.
@M02526:338:000000000-J69W4:1:1101:12766:20421 1:N:0:TCAAGGT+AACACCG
ACGACCCTACGGGACGCAGCAGATCGGAAGAGCACACGTCTGAACTCCAGTCACTCAAGGTATCTCGTATGCCGTCTTCTGCTTGAAAAAAAAAAACATTCAATCAGTTGCTCCGTATATACCCTTCACACACTTGCATCACTTTTCAATCCTCGTAAACTTAATTAATCCATTAAAACTTTTAACACCGTATCTCTTTGTTCTGCCATCAATTAAGCACTAAGCATGACAGATCCTACTACCCCACTTCTCCACTCCACTCACTCCCACCACCTCTTCTCCACCCTTCAGCACGTACAACAACC
+
CCCCCGGGGGGGGGGGGGGGGGGFGGGGGGGGGGGGGGFGGGGGGGGGGGGGGGDFGGGGGG,CFGGGGGGGGGGGGGGFFGFFFGGGGGGDGGC4+,5,9,,5,,,,,,55C==:,4,5,8,:5?FF,,:+8,?,:,5B,E?D<:CC,@D,,3+6+,+CF=F,3338@,88335,3,,8,@73>=,34368,@;?D;2>2,5?B,,,,4,2,,=,,,,=4,4,,,,,>0<,,;**33>*1;5))89*227++1.;AA;)8=)(+/,0(00..7<@1*).../))07)()*-)(,,((-))).,(
@M02526:338:000000000-J69W4:1:1101:5202:20899 1:N:0:TCAAGGT+AACACCG
CGAGGCCTACGGGGCGCAGCAGTGGGGAATATTGCACAATGGGCGCAAGCCTGATGCAGCCATGCCGCGTGTATGAAGAAGGCCTTCGGGTTGTAAAGTACTTTCAGCGGGGAGGAAGGGAGTAAAGTTAATACCTTTGCTCATTGACGTTACCCGCAGAAGAAGCACCGGCTAACTCCGTGCCAGCAGCCGCGGTAATACGGAGGGTGCAAGCGTTAATCGGAATTACTGGGCGTAAAGCGCACGCAGGCGGTTTGTTAAGTCAGATGTGAAATCCCCGGGCTCAACCTGGGAACTGCATCTGA
+
CCCCCGGGGGGGGGGGGGGGGGGGGGGGGGGGGGGGGGGFGGGGGGGGGGGGGGGGGGGGGGGGGGGGGGGGGGGGGGGGGGGGGGGGGGGGGGGGGGGGGGGGGGGGGGGGGGGGGGGGGGGGFGGGGFGFGGGGGGGGGGCGGGGGGGGGGGGGGGGGGGGGGGGGGGGGGGGGGGGGGGGGGGGGGGGGGGGGGGGGGGGGGGGGGGGGFGGGGGGGGGGGGGGGGGGGGGGGGGGGFFFFFFGGGGGDGBFFFFFFFFFFFFFFFF?F?FFFFFFFF>FDFFFFFFFFFF?FFFFFAFAA2
@M02526:338:000000000-J69W4:1:1101:19846:21493 1:N:0:TCAAGGT+AACACCG
CGCCCTACGGGGCGCAGCAGGGAAATTAGGAACCCGTGTAGTCCTTAGATCGGAAGAGCACACGTCTGAACTCCAGTCACTCAAGGTATCTCGTATGCCGTCTTCTGCTTGAAAAAAAAAAACAGAACCAATGGAATCATCATTAGCGAACCACTTTCCAACAACCCCCTTACCACTTCGTCTCCACCCGCTCTTCCTCTTTTCTGTCTCACAATTTCTCACACATTTTTCTTCAACTCTCACTCGCATTCATTTCTCTTAACCTCTAGACTCCCCCCACCCCTTCCGCTCTTCATCTCATTATC
+
CCCCCGGGFGGGCFEGGFGGGGGFGEFFFGCGGGGG@FFDG9CECEEFGFFFGGGGGGGGGGGGCFFGFGECCECFEFEFEEAEFG<ECCFGECFFGGGFFCF<C9EF5,:BFGGGGGGC@>+:,3,,,:>,33C=,B9=<,,,,,:8++8*3>,,,7@,7,@,3<CC>*5<,2,?6,,1<*,,62,8C*8C*B+5+++++5++?++++++5++0++4+4+5++/++0206+02*:**0*)**1*)1)**0**/1*1******)*,)*)*0*0)))08(--(85)0))(-),))-.)-)))/))6
@M02526:338:000000000-J69W4:1:1101:7825:21723 1:N:0:TCAAGGT+AACACCG
AAACCCTACGGGACGCAGCAGATCGGAAGAGCACACGTCTGAACTCCAGTCACTCAAGGTCCCTCGTATGCCGTCTTCTGCTTGAAAAAAAAATAAAAGCCCTTTCAGCGGGGAGGAAGGCGTTCCGGTTATTCCTCGCGTCCTTTGCCGTCACCCGCGGCCAAAGCCCCGGCAACGTCGGTACAAGCAGCGGGGGTGAACCGGGGGGGGAAGGGTTTAAGCGGATGTCTGGGGGGTAAGGGGAACGCAGGGGGTGTGTCAAGTCGAATGTGAAACCCCGGGGTGCACCCTGGTAACGCCATCCG
+
<CCCCG@FGDFGCEGGGBED@-EEFGB7@FEFCFCF@@FFD<<FEFGDFEF9F9@CC@F@6,:FG@F:FGGFGGDDGGCEGA96,,,,,8@@+,5,,?,,,+9<,C,,<C+++++38,3+DF+=+:B+@@+,@3<8,3+*5C*5@@=FE:>**>C,*5*=7**=45C+******=***;*****0+0*0****/*:***++*21*8*:?C8;****0/+++<:*2**3+++0:))/1*0*))))))*1)1))1<>3)7)***96B1()))1*/1**)86((4).0)0*.()4,(--.(((-0(((
@M02526:338:000000000-J69W4:1:1101:18364:21931 1:N:0:TCAAGGT+AACACCG
CAACTTCCTACGGGGCGCAGCAGTGGGGAATATTGCACAATGGGCGCAAGCCTGATGCAGCCACGCCGCGTGTATGAAGAAGGCCTTCGGGTTGTAAAGTACTTTCAGCGGGGAGGAAGGGAGTAAAGTTAATACCTTTGCTCATTGACGTTACCCGCAGAAGAAGCACCGGCTAACTCCGTGCCAGCAGCCGCGGTAATACGGAGGGTGCAAGCGTTAATCGGAATTACTGGGCGTAAAGCGCACGCAGGCGGTTTGTTAAGTCAGATGTGAAATCCCCGGGCTCAACCTGGGAACTGCATCTG
+
CC@CCGFGGGGGGGGFGGGGGGGGGGGGGGGGGGGGGFGGFGGGFGGGGDFFFGGGGGGGGGGGGGFGGGGGGGGGGGGGGGGFGGGGGGGGGFGGGGGGGGGGGGGGGGGGGEGGGGGGGGGGGGGGGGGGGGGGGGGGGGGGGGGGGGGGGGGGGGGGGGGGGGGGGGGGGGGGGGGGFGGGFGGGGGFGGGGGGGGFFEFGGGGGGGGGGGGGAEGGGCFGGGGGG?FGGGGDGGDGFFFFFFGGGGGDGEBEDF4FFFF9BAA8>F8@FFFFFF7<>9EF@36F?FFB<?3??F?FA*).6
@M02526:338:000000000-J69W4:1:1101:21025:22534 1:N:0:TCAAGGT+AACACCG
ATTGAACCTACGGGAGGCAGCAGGAGATCGGAAGAGCACACGTCTGAACTCCAGTCACTCAAGGTATCTCGTATGCCGTCTTCTGCTTGAAAAAAAAAAAAAAGAACAACACAAACAAGTACAATGTCCTCACGCCGCAACACATAACAAAATACTCAACACAGTAAAGGATCACACAGTGACAGAAGTTGTCGTTATACGTAGACAACACTCATTCAAGAGTAACATCCCGCGCCATTCTAGCACACTCACATGCTCTCAGCGTCTACCCTAACGGTACTGCATACTGCAATCACTTACACGCC
+
CCCCCGGGGGGGGGGGGGGGGGGGGGGGGGGGGGGGGGGGGGGGGGGGGGGGGGGGGGGGGGGGGFEFGFGGGGGGGGGGGGGGGGGGGGGGGGFGGGF:8+6++:48:,44,+,,,,,,,,8,5,5,8,,8,,,:+88++,+,::,,,,,,7,,,7,@,,5,637,,,,,7,,2,,627,2>,,2,,6,226***1,2,,5+**2+5**/5**+++++++0++++1++*3**)))/**0*/*1/********9*01*/***0()-8).0)*))8)))(()-/*1@6*))*.).)())).)*(-(
@M02526:338:000000000-J69W4:1:1101:17124:22887 1:N:0:TCAAGGT+AACACCG
TGGCCTACGGGACGCAGCAGTAGGGAATCTTTCACAATGAACGAAAGTTTGACGAAGCAACGCCGCGTGAATGAAGAAGGGTTTCGGCTCGTAAAATTCTGTTGCTAGAGAAGAAAATACTTAATAGGTAATGGTTAGGTATTGACGGTATCTGGTTAGAAAGTCACGGCTAACTACGTGCCAGCAGCCGCGGTAATACGTAGGTGGCAAGCGTTATCCGGATTTATTGGGCGTAAAGCGAACGCAGGCGGTTGTTTAAGTCCGATGTGAAAGCCTTCGGCTTAACCGAAGAAGTGCATAGGAAA
+
CCCCCGGGGGGGGGGGGGGGGGGGGGGGGGGGGGGGGGGGGGGGGGGGGGGGGGGGGGGGGGGGGGGGGGGGGFGGGGGGGGGGGGGGGGGGGGGGGGGGGCGGGGGGGFFGGGGGGGGGGGGFFGGGGGFGG,,BCFGGGGGGGGGDFGGGFGGGGGFGGGGFGCGDGGGGGGGGGGGFGGGGGFGFFCEGDE8=CEBFFFGGGGGFF9CGEGGGGGGGGG=EGGGGGGGGED<D<*7C>@>BEBCCCCCGCEDFFFFFFFF?336;298B=)7?4?66;:EF==FFF>3-52<?FAA4.)465
@M02526:338:000000000-J69W4:1:1101:13036:23044 1:N:0:TCAAGGT+AACACCG
TCCTACGGGGGGCAGCAGTGGGGAATATTGCACAATGGGCGCAAGCCTGATGCAGCCATGCCGCGTGTATGAAGAAGGCCTTCGGGTTGTAAAGTACTTTCAGCGGGGAGGAAGGGAGTAAAGTTAATACCTTTGCTCATTGACGTTACCCGCAGAAGAAGCACCGGCTAACTCCGTGCCAGCAGCCGCGGTAATACGGAGGGTGCAAGCGTTAATCGGAATTACTGGGCGTAAAGCGCACGCAGGCGGTTTGTTAAGTCAGATGTGAAATCCCCGGGCTCAACCTGGGAACTGCATCTGATACT
+
CCCCCGGGGGGGGGGGGGGGGGGGGGGGGGGGGGGGGGGGGGGGGGGGGGGGGGGGGGGGGGGGGGGGGGGGGGGGGGGGGGGGGGGGGGGGGGGGGGGGGGGGGGGGGGGGGGGGGGGGGGGGGGGGGGGGGGGGGGGGGGGGGGGGGGGGGGGGGGGGGGGGGGGGGGGGGGGGGGGGGGGGGGGGGGGGGDFCGGC:CGGGGGGGGGDGGDFGGGGGGGGGGGGGFFGGGDFFGGGGEEF@DFDGGGGC<FFF4FFFFFB<=<BF<FFFF:FDFFFF?<FFF?FFFB6:>?FFFFAA<F26)
@M02526:338:000000000-J69W4:1:1101:8145:23346 1:N:0:TCAAGGT+AACACCG
TAGTACCTACGGGGGGCAGCAGATCGGAAGAGCACACGTCTGAACTCCAGTCACTCAAGGTATCTCGTATGCCGTCTTCTGCTTGAAAAAAAAAAACTTAAAGGGAAACGAAGGCGACGTTAGTAACACCTTCGCGATAGTGGACGGTAATTAACGAATAAGCAACGGCTAACTACGTGCCAGCAGCGGCGGTAATACGTAGGGTGCAGGAGTTTACAGGATTTATTGGGCGTAAAGACACGGTGGGCGGTTTATTAAGTAGGAATTGAAAGCCTTGGGCTTAAACGGAGAACTGAATTGGTAAC
+
CCCCCGECEFEGGEFGGFCCFGAFAFCECFF<FFFGGGAFGGGGGGGGGFGGGFGGGGGFFGBECFDGEGGGCF>=<+?D<BFFFEC<,BF<FG<@83,,,,3,*8<,,*1*8*,14<**88:<,,8,,182,884**8C,,*3:C*2/*+3+++*;/889E+<+*:25?8EGC:0;885@9FGGGC*28:E:8?ACF*++/**21:++*/1;*++++<E*0++33++<*;C59DD7***))0))079)11)*)19/19**0*.*))9)/**00)*)/(((.0***)5(-72))))).<),*-:,
@M02526:338:000000000-J69W4:1:1101:6579:23496 1:N:0:TCAAGGT+AACACCG
AAACCCTACGGGACGCAGCAGATCGGAAGAGCACACGTCTGAACTCCAGTCACTCAAGGTATCTCGTATGCCGTCTTCTGCTTGAAAAAAAAAATCTTTCGGGAGCCAGTACATTTCGAGCTTACTTTCACCACTCAACCCTCAATTGTTCCTGTCCACCGCGCCCCGAAGACTGCCGCAGTTCGACCTGCTCGGTCTTCCGTCCCCTCACCGTTGCGGAAACTAATCGCTAAATGAGGCTGGGCATCCTCAGCCTCAAATCAACCACTTTTCTTAGGTTTGGCTCTGTTCAGTCCGTTACACAC
+
CCCCC@E<EBCEGC@@FC@FFG@EFEFEEAEFFEFFF@C@CFGECEFGAFDEF,C<CCDCF,<,CCFFEF,:@B+:,CC@C9FDF<EFFFFEGC,4C,5,++4+68+94,,:,9,<,,B,?+,,,,,,5@,:,838>,38@>+,,7,,,93,9:,,8@,6+3++38*****6,,2,@**5**6,481**,<<,1:C8C+++*3**==C8=***3A;*5***/*+++3<**2*:77**0**00).)8*****2*))0.7??*/*)81(7(/**1****16)-()))0)*)604--))(.),(*))(
@M02526:338:000000000-J69W4:1:1101:8770:24328 1:N:0:TCAAGGT+AACACCG
TTCAGCCTACGGGAGGCAGCAGCACTCTTTCCCTACACGACGCTCTTCCGATTAGATACCCGAGTAGTCCACCCGCAGATCGGCAGAGCACACGTCTGAACTCCAGTGACACAAGGTATCTCTTATTCAGTCTTCTGCTTGTAAAAAAAAAAAATCAGAAAGCCACCTCTGACTCAGTGCCCGCAGCCACGCTAAGGCTTAGATCGCAATCTGGATCTAGTATTTTTAAGCGTAACGCGCACGTATGCGTATGCTTATCTCGCATGTTGACGCACACGACTCACTCTTGCAGTTGCTGTCGGTAT
+
8-AC,CE@DEGBFFEGGGD>FGDD<A<CFGGGGCFC8CFCFG7,,@,C<CF,8@EF,E,:<+@F,9CC,,99,6@@CFFGF,:+4@@7EC=C=+4BF+,94F,5A,@,:5,9BF8EEFA,BA,C?<,,,,88B<F<5CE<=4CAA593@7+++>,,833>3<C,><,,6,,,3,5,77,,@,1>*=*6;,***14,,*+0+>5+2*/*3*>+++3>3++<+++5++>/3AC:*>*1*))1)0)))19*19*******/*/0))3.4A?)=F>350))0(,(())*1*1).9)4-))))-)()(((
@M02526:338:000000000-J69W4:1:1101:19909:25019 1:N:0:TCAAGGT+AACACCG
CCCCCTACGGGACGCAGCAGATCGAAAGAGCACACGTCTGAACTCCAGTCACTCAAGGTATCTCGTGTGCCGTCTTCGGCTTGTGAAAAAAAAAAATATTTTATATGGGAATAAACGGATACACGTGTGGATTTTTTAATGTCCCGTAAAAATAAGGAACGGCCAACTCAGTGCCTGCAGACGCCGTAATACGGATGCTCCGAGCATTATTTGGTTTTATTGTGTTTCACGGGATCGTCCATAGGTTGTTCATTCAGTAGTGAATGTTTGCGCCTCAATCGTCATAGTTCATTCTATACTTCTTT
+
CCCCC@8@F;@CFCFDB@FGG<<9-;C:DF8<FG8+;,6,6CA9;@E,,,CFC@E<C,9,C,CFFG,C,@,+86C6,,,86F+,,9<C9,7@F84+4:,5E,@FF<,B,4=8=A,,88B+B,5AF:DD@F,,,,C,+:3D@F33,@@3++,833@F9C,35>:**<@:,,77,,,,7<:C25>>*11*68;,=*6*=*+5+=*3B*0>E9++52**3*=C<A+2*2*+0+*//*)/10**01*9)1***1*0***9681**)*-/../5575).).))))(,.))*0/-.*)))))-))--0)))
@M02526:338:000000000-J69W4:1:1102:18352:1964 1:N:0:TCAAGGT+AACACCG
AGAATCCTACGGGGGGCAGCAGATCGGAAGAGCACACGTCTGAACTCCAGTCACTCAAGGTATCTCGTATGCCGTCTTCTGCTTGAAAAAAAAAAAAACTTATTCTTTGAGAAGACCACATGCCTCTTTAACAATCCCTAACCTCTATTTTCCTCTTTACACTGTCCCCAAATCCTCTTACGCAGTAACCAAGATATTCAAAACGTTCCACAACTTCTCCGGTTGTACTGGCATCTATGAGCAAACATGCCATCGTTTATTATCACATACCTCTTCACGACACACCAGCAGTAGAGCTAACATGC
+
-ACCCGA<EEGGGGGGGGGDGGG9CE:F:FFDGGGGGGGGGGGGG<<BFFGGGG9FGD9E<C5?EFEF:FFGA>=+<FGFFDCF?FFCGFEEEGG**1*,@>;,,<@,?3*,<?,?<C*,,8,,,3,,,,,<,,,8,,,,,8*,,,,2,2,,,,22,,827,,,,7,+2***++0+3++++22*2/<+<?+;*2AG+<+00<E8*2***+3+2:<+++3+**/**22++20**+++2+A:***2****207+*2*******2*/*1****)*//****))04)))/).)0)*01)).)))(*))0
@M02526:338:000000000-J69W4:1:1102:23199:2536 1:N:0:TCAAGGT+AACACCG
CACACCCTACGGGAGGCAGCAGATCGGAAGAGCACACGTCTGAACTCCAGTCACTCAAGGTATCTCGTATGCCGTCTTCTGCTTGAAAAAAAAAACAAACAACATGAAAAAAGAGGGTAAAGTGAATACGGTTGCACATGGAGGGTAAACACAGGAGACGCACGGGATAACTCCGTTCAAGGGGCTGCAAGAATCCGGAGGTTGCAAGCGATAACCGGTATTAAAGCGCGTAAAGCACACTAAAGGCGTTTAGTCAGTAAGAGAAGAAATCCACATGGCAAACGAGAGAAGTGACTAGAGCACTG
+
CCCCCCGCFGGGGEFEGGGGGGGCF<FFEGGGFGGGGGFFFGGGGGGFGGGGGGAFGGG<C,C6E@FDEGGGFE@FGFFGGGDGGGGFFGGGG:FB,4,B84B,,:,,,,,@+4:,?:D<,,,,<,,5?++3++,5,::=<F,33+8,,,,,3@,,+,++3++*5**@,3,,,,**7,,@,3*5***6,22,,6,?BECE**2B7<EF58*2*3+23*/:*++++++*/1:**:++***1007****/7:)2***02**20**0))0))***00**1))8*35)))0)06)**96A2()))0.))
@M02526:338:000000000-J69W4:1:1102:10770:2780 1:N:0:TCAAGGT+AACACCG
TCACCTACGGGGGGCAGCAGTGGGGAATATTGCACAATGGGCGCAAGCCTGATGCAGCCATGCCGCGTGTATGAAGAAGGCCTTCGGGTTGTAAAGTACTTTCAGCGGGGAGGAAGGGAGTAAAGTTAATACCTTTGCTCATTGACGTTACCCGCAGAAGAAGCACCGGCTAACTCCGTGCCAGCAGCCGCGGTAATACGGAGGGTGCAAGCGTTAATCGGAATTACTGGGCGTAAAGCGCACGCAGGCGGTTTGTTAAGTCAGATGTGAAATCCCCGGGCTCAACCTGGGAACTGCATCTGATA
+
CCCCCGGGGGGGGGGGGGGGFFGGGEGFGGGG9FFEGFFGFGGFGGGFGDFGGGGGGGGGGFGGGGGGGGGGGGGGGGGGGGGGGGGGFGGGGGGFFCFFFCFGGGGGGGGGGGGGGGDGGFFGGGGGGGGGGGGFGFFGFFGGGCFFGF>CFEDEEGGGGGGGGFGGGGGGGGGGGGGCEFGFGGGGGGGGG8CGGGGGGGGGGEEEGGGFE8;CFGFEGGGFGGGGGGGGGDEGGGGGGGDGGGGGGGGEDCDCFFDG?CFF@?F66=@GF?F9>D>582:F?FF:@45<@FFF?7546?>4*
@M02526:338:000000000-J69W4:1:1102:14834:3663 1:N:0:TCAAGGT+AACACCG
ACCTACGGGACGCAGCAGTGGGGAATATTGCACAATGGGCGCAAGCCTGATGCAGCCATGCCGCGTGTATGAAGAAGGCCTTCGGGTTGTAAAGTACTTTCAGCGGGAAGGAAGGGAGTAAAGTTAATACCTTTGCTCATTGACGTTACCCGCAGAAGAAGCACCGGCTAACTCCGTGCCAGCAGCCGCGGTAATACGGAGGGTGCAAGCGTCAATCGGAATTACTGGGCGTAAAGCGCACGCAGGCGGTTTGTTAAGTCAGATGTGAAATCCCCGGGCTCAACCTGGGAACTGCATCTGGTACT
+
CCCCCGGGGGGGGGGGGGGGGGGGGGGGGGGGGGGGGGGGGGGGGGGGGGFGGGGGGGGGGCFGGGGGGGGGGGGGGGGGGGGGGGGGGGGGGGGGGGGGGGGGGGGGGGGGGGGGGGGGGGGGGGFGGGGGGGGGGGEGGGGGGFGGEFGDGGGGGGGGGGGGFGGGGCCGGGGDFFGGFGGGFGGGGGGGDGGGGGGDGGGEGGFCFGGECECGFF8=EGFGGGGGGGGGGEGGGGGGGGGGGDGGGGGGGGGGGGGGFG4@4@FFFFFGFFGGFFFFFFFF47@FFFFF@??F)<9<>F>F=
@M02526:338:000000000-J69W4:1:1102:23440:3750 1:N:0:TCAAGGT+AACACCG
CCGCGCCTACGGGGGGCAGCAGTAGGGAATCTTTCACAATGAACGAAAGTTTGATGAAGCAACGCCGCGTGAATGAAGAAGGGTTTCGGCTCGTAAAATTCTGTTGCTAGAGAAGAAAATATTTAGTAGGAAATGGCTAAGTATTGACGGTATCTGGTTAGAAAGTCACGGCTAACTACGTGCCAGCAGCCGCGGTAATACGTAGGTGGCAAGCGTTATCCGGATTTATTGGGCGTAAAGCGAGCGCAGGCGGTTATTTAAGTCCGATGTGAAAGCCTTCGGCTTAACCGAAGAAGTGCATAGGA
+
CCCCCFGFGGFGGGGGGGGGGGGGC<CGGCFGGF?FGGGGGGGGGCF7+CEEGAFGGC?CF,BFGE===>FEGDDDFG<FCEGGF:@F7FCEFFEGFGFBFGGGEGGFGGGGGGGGGFGFGGGGGCCGGGGFFFFCEGFGGGGGDCFCGGG@CC:FFCBFGDFFGGGGG7CEDGGGGGGE;6CGG?FCCCF>EE8CEEFGFC:<C89FGGGF8FC8CEGGEGEEGG6C?FG?GEGE5EFCGC3557DGD5CE5>DGGF:DF>7BFFFF:@?CF?GGFFFF31>FFD?9=DFE)0(())-.)28@6
@M02526:338:000000000-J69W4:1:1102:10930:3847 1:N:0:TCAAGGT+AACACCG
CAAACCTACGGGACGCAGCAGATCGGAAGAGCACACGTCTGAACTCCAGTCACTCAAGGTACCTCGTATGCCGTCTTCTGCTTGAAAAAAAAAACAATATCTTTGAACAAAAAATGTCTTGTTTTTCTAGTCCATGAAGATGCCATCCACATCCGAACAGCCCCCGTCTGACTTCTATCCCACCACTTGTCCGCTACTGCGGTTTCCAGCTTTAATCAAAATTCATCGTCGTATCACGCACGCATGCTGCTTTTTCAATCCGACTTGACAGCCTCAAACTCCACTTTGTTATTGCATCATATACC
+
CCCCCGE@FFGGGGGGGGCEFFDF@EG>C@FEFFGFFFGGG<FDEFF@F@C6F,C<FFCEE,,,:8FFCC9E+B+CDEG,CE<C<F,EE=FGG++:,,5,<C,5<,,,CFEEB+<,<?CF?E,A,+4<,,5,,8CCF9,,,,,:>,<:=,37=@7>@+>,,+8+@CFDG@,,,3@,,,,5,,,*,*4,25,,1*4**,2,*1*46,,?,:9;++++5++33++3++++*3**2*0+:***17C5*****+2<C*222:20)1))))**)117))*9)*19*)07/2**/)19604>42)))*)9*
@M02526:338:000000000-J69W4:1:1102:15599:3850 1:N:0:TCAAGGT+AACACCG
CGCCTACGGGGGGCAGCAGTGGGGAATATTGCACAATGGGCGCAAGCCTGATGCAGCCATGCCGCGTGTATGAAGAAGGCCTTCGGGTTGTAAAGTACTTTCAGCGGGGAGGAAGGGAGTAAAGTTAATACCTTTGCTCATTGACGTTACCCGCAGAAGAAGCACCGGCTAACTCCGTGCCAGCAGCCGCGGTAATACGGAGGGTGCAAGCGTTAATCGGAATTACTGGGCGTAAAGCGCACGCAGGCGGTTTGTTAAGTCAGATGTGAAATCCCCGGGCTCAACCTGGGAACTGCATCTGATAC
+
CCCCCFGGEGGGGGGGEGFFGGGG:FFEGFGGFGGDFGGGFGGGEFFF,BEFGGDGGGGGGGGGGG=FGGGGGCAFGGGFGFGGGGGGGGGGGGGFAFGGGGGGGGDGGGGGGGFEG7FFGFFGGGGFGCCFGFGFFCGFGGGGGGGGCEGEEGGGGGGGCCCFGGGGGGECFGGFEFFGGC@FGDGFGGGCEEGGFF>>EEGGGGGGGGFEGGDFFGGCG;C8FFFGGGGGGDEFDF5CCDGGGG3<DEDGGGD5FFGF6:F4FFFFF=BFFF4FFFFFF?F6?7F55><?>622><9AACA4*
@M02526:338:000000000-J69W4:1:1102:7306:4329 1:N:0:TCAAGGT+AACACCG
GACAATCCTACGGGAGGCAGCAGTCACATTAGAAACCCCAGTAGTCCGAGATCGGAAGAGCACACGTCTGAACTCCAGTCACTCAAGGTATCTCGTATGCCGTCTTCTGCTTGAAAAAAAAAACAAGAATACAATAATAAGGACAATAACTAACAACTAAGAAATGAACACATACGTCAAGTCAGCAATCAGCAGGAGAGAATACACCACGTGCACTTGAACACCAAGAACACACTCGTTAAAGGCTGTTTTCGACAGTACCAAATCCAATCACAACACTGCACCAGTCTCCTACCTTACACACT
+
CCCCCFFGGGGGGGGGGGGGGGGFGGGGFGGGGGGGGGGGGFGGFGGGGGGGGGGGGGGGGGGGGGGGGGGGGGGGGGGGGGGGGGGGGG,<<FFFGGGFGGFEFGGGGGGGFFFGGGGGGGG+::,,4,5,,:,,?,,:,,,,,,,,,:5<,,,73,,37,,8,39333,,,,3,,8@+,,7@,87,,,,,6@,*6*,*6,,,,46,*4**41*,,,,4<,,6**,,4,4*227****/2*++***/*31*+)//*)0:***))**)0)**))**)))**)*0)*)1**/*/*)()).()*)))
@M02526:338:000000000-J69W4:1:1102:5018:4492 1:N:0:TCAAGGT+AACACCG
AAGATCCTACGGGAGGCAGCAGTAGGGAATCTTTCACAATGAACGAAAGTTTGATGAAGCAACGCCGCGTGAATGAAGAAGGGTTTCGGCTCGTAAAATTCTGTTGCTGGAGAAGAAAGTACTTAGTAGGAAATGGCTAGGTATTGACGGTATCCGGTTAGAAAGTCACGGCTAACTACGTGCCAGCAGCCGCGGTAATACGTAGGTGGCAAGCGTTATCCGGATTTATTGGGCGTAAAGCGAGCGCAGGCGGTTACTTAAGTCCGATGTGAAAGCCTTCGGCTTAACTGAAGAAGTGCATAGGA
+
68@C@EGFGGGDGCCFGGGDGGGDFGGFGGEGGGGGGFGGGDFGGGDEEFEFEGCFAFGGDGGEGGG7FCFGCGGGGGFGFFCCFGFEGGGCFFGGGG?EEGFGGDCEFFG@FGG<FGGFGGF9,BC9,AF<B,<A<<A,?FFFGCAEFGFG+ACFC>=FFFGGGFGFGGCFEGGGFDFGGGGGGGGFGGGGCEBECG;CFC,24B>:FGGGGGDGGGC+>CGGCECF9EFGG=CGGGGGGG3<DDCDDG):CDD*7FGFFFF?FF3BBFFD=?757)99>?B@5CFF64=4*9:7<<AD225?=
@M02526:338:000000000-J69W4:1:1102:23784:4662 1:N:0:TCAAGGT+AACACCG
GTCCTACGGGACGCAGCAGTGGGGAATATTGCACAATGGGCGCAAGCCTGATGCAGCCATGCCGCGTGTATGAAGAAGGCCTTCGGGTTGTAAAGTACTTTCAGCGGGGAGGAAGGGAGTAAGGTTAATACCTTTGCTCATTGACGTTACCCGCAGAAGAAGCACCGGCTAACTCCGTGCCAGCAGCCGCGGTAATACGGAGGGTGCAAGCGTTAATCGGAATTACTGGGCGTAAAGCGCACGCAGGCGGTTTGTTAAGTCAGATGTGAAATCCCCGGGCTCAACCTGGGAACTGCATCTGATAC
+
CCCCCGGGGGGGGGGGGGGGGGGGGGGGGGFGGGGGGGGGGGGGGGGGGGGGGGGGGGGGGGGGGGGGGGGGGGGGGGGGGGGGGGGGGGGGGGGFFGGGGGGGGGGGGGGGGGGGGFGGGGGGGGGGGGFGGEFFFGGFGGGGGGGGGGGCFGFCGFFGGG@>FGGFGGGGGGGGGGGGGGGGGGGGGGGGGGGGGGGGGGGGGGGGGGGGGGEFGFGGGGGGGGGFGGGGGGGGGGGC>3CDGGGGGGDGGGDFGGGGFGFFFFFFFFFGFFFFEFFFFFFFFGFFFFFF7@?BFFA>BGAF4
@M02526:338:000000000-J69W4:1:1102:10815:5506 1:N:0:TCAAGGT+AACACCG
AAACGCCTACGGGAGGCAGCAGTGGGGAATATTGCACAATGGGCGCAAGCCTGATGCAGCCATGCCGCGTGTATGAAAAAGGCCTTCGGGTTGTAAAGTACTTTCAGCGGGGAGGAAGGGAGTAAAGTTAATACCTTTGCTCATTGACGTTACCCGCAGAAGAAGCACCGGCTAACTCCGTGCCAGCAGCCGCGGTAATACGGAGGGTGCAAGCGTTAATCGGAATTACTGGGCGTAAAGCGCACGCAGGCGGTTTGTTAAGTCAGATGTGAAATCCCCGGGCTCAACCTGGGAACTGCATCTGA
+
CCCCCGGGGGGGGGGGGGGGGGGGGGGGGGGGGGGGGGGGGGGGGGGGGGGGGGGGGGGGGGGGGGEGGGGGGGGGGGGGGGGGGGGGGGGGGGGGGGGGGGGGGGGGGGGGGGGGGGGG?FGGGGGGGGGGGGGGGGGGFGGGGGGGGEGGGGGGGGGGGGGGGGGGGGGGGGGGGGGGGGGGGGGGGGGGGGGGG7CFFGGGGGGGGDGGGGGGGGGGGGGGGGGGGGGGGGGGGGGGGGGGGGGDDGGGGCGGGGGGFGFFFFFFFFFGFFGF46>EFFFFFGFFFFFFFF7:?FFFFGAF*
@M02526:338:000000000-J69W4:1:1102:18150:5604 1:N:0:TCAAGGT+AACACCG
TTATCCTACGGGACGCAGCAGATCGGAAGAGCACACGTCTGAACTCCAGTCACTCAAGGTATCTCGTATGCCGTCTTCTGCTTGAAAAAAAAAACCACCCCAAATATTTTCTCTGACTCCGATTCTACTTTTCCAACCCTCGCTTAACTTTGCAGTCTCAGGATACTTAGCTAACAAATTACAACTTCTAACACACTATCTCTTGGTTCTTGCATCTATCAATACCTTAGAAGATCTATCGTCCACCCACCCGAACTCTCGTACTTTCTTCCCTCACGTCTGCTCACTTCATCATGATCACTTGA
+
CCCCCGGGGGGGGFGGGGGGGG?EFCFGGGGFGGGGGGGGGGGFGGGGGFFGAFGGGGGFF,FFGGGGFGFFFCG8CFGGFGFGFGAF=CC:>++8?DE+++89C9,,<,5,,9?,,,54+6++,8,<,,,8C,,<3++:++8:==D<F<,:CC,C=,,,,33,,@>,,,,8,3,7,,8,>,>,7,,,7,,,3,3*,,2,,55,2,,6>,,6?DC,,,A7,,,,64,,5,,1,,4,+,,+*******2****)2))*++2)9)))/***1**)*2*7.))0,/94:****1**/)-).6)(*)**
@M02526:338:000000000-J69W4:1:1102:21766:5689 1:N:0:TCAAGGT+AACACCG
CGCCTACGGGAGGCAGCAGGGAAATTAGAAACCCGTGTAGTCCGTTCAAAGATCGGAAGAGCACACGTCTGAACTCCGGTCACTCAAGGTATCTCGTATGCCGTCTTCTGCTTGAAAAAAAAAAAAAGTATAATCCGATGAGCGTAGCATACACGTCAGCATAGGATCACTACAGGCAAACAGCCGCCATAATATCTAGCGATACACCCTTCTTCCGTTTCATTGTGTTTACAGTTTTCTTCATCTTCTTATTCAGTCACCTGTGAAGTTTCAGTCCTCACCATTTACCGTGTCGTTGCTACCTT
+
CCCCCGGGGGGGGGGGGGGGGGGGGGGGGGGGGGGFGGGGFGGGFFGGGGGGGGGGGGGFFGGGGGGGGGGGGGGGGGGGGGGGGGGGGFGCFFGGGGGGGGGGGGGGGGGGGGGGGGGGGGGFF@+85,5,,,:3+B+3C,,+3++3:@,>,<+,*3*7,3,,,,,6FCA,2,,,*,3,3,?6**4***,,,6,,,,,+*32**55***5*2+3+*++001++3+200*+++222*02+;***2**2*<*+2*0*27:***96)***/**2*92*/***.(*/*:*11))0))-(40(..2(1*
@M02526:338:000000000-J69W4:1:1102:16963:6427 1:N:0:TCAAGGT+AACACCG
CCGCCTACGGGACGCAGCAGTGGGGAATATTGCACAATGGGCGCAAGCCTGATGCAGCCATGCCGCGTGTATGAAGAAGGCCTTCGGGTTGTAAAGTACTTTCAGCGGGGAGGAAGGGAGTAAAGTTAATACCTTTGCTCATTGACGTTACCCGCAGAAGAAGCACCGGCTAACTCCGTGCCAGCAGCCGCGGTAATACGGAGGGTGCAAGCGTTAATCGGAATTACTGGGCGTAAGGCGCACGCAGGCGGTTTGTTAAGTCAGATGTGAAATCCCCGGGCTCAACCTGGGAACGGCATCTGATA
+
CCCCCGGGGGGDGGGGGGGGGGGGGGGGDGGGGFGGGGGGGGGEGGGFGGGGFGGGGGFGDFGGGGGGGGGGGGGGGGGGFFGGGGGGGGGGGGGGEFGG?FGEF,CFGGGGGGGGDCDGGGGGGFFDGC<,>BFGGA<D9FGGGGG:FGGGCE@FFGC<FFGGGGGGGGGGGGG@FGGGGGGGGGGGGDGGGGGGGG?FEGGGDGGGGGGGGGG5::FGGGDGGG7C?FFGGEGGDGGGGGGGGGGGDGD*)*1>FGGC=CF@FFFFF6F7*@FG3)>EF6>6FG@6;FFFFF((229(-:<=7
@M02526:338:000000000-J69W4:1:1102:22650:6534 1:N:0:TCAAGGT+AACACCG
CCTTTACCTACGGGAGGCAGCAGTGGGGAATATTGCACAATGGGCGCAAGCCTGATGCAGCCATGCCGCGTGTATGAAGAAGGCCTTCGGGTTGTAAAGTACTTTCAGCGGGGAGGAAGGGAGTAAAGTTAATACCTTTGCTCATTGACGTTACCCGCAGAAGAAGCACCGGCTAACTCCGTGCCAGCAGCCGCGGTAATACGGAGGGTGCAAGCGTTAATCGGAATTACTGGGCGTAAAGCGCACGCAGGCGGTTTGTTAAGTCAGATGTGAAATCCCCGGGCTCAACCTGGGAACTGCATCTG
+
CCCCCGGGGGGGGGDGGGGGGGGGGGGGEGGGGGGGGGGGGGGFGGGGGGGGGGGGGGGGGGGGGGGGGGGFGGGFGGGGGGGGGGGGGGGGDGGGGGGGGGGGGGGGGGGGGGGGGGGGGGGGGGGGGGGGGGGGGGGEGGGGGGGGGGGGGGGGGGGGGGGGGGGGGGGGGCGGGGGGGGGGGGGGGGGGGGGGGGGGGGGGEEEGGGGGGFGGGGGGGGGGGGGGFGGGGGGGGGGGGGGGGGGGGGGGGGDGCDGGFGFFFFFFFFFFFFGGF?F@E9@FFGFFFFFFF><0?FDFFFAF6
@M02526:338:000000000-J69W4:1:1102:4263:6963 1:N:0:TCAAGGT+AACACCG
TCCTACGGGAGGCAGCAGGGAAAGAGTGATTAGAAACCCCTGTAGTCCGCCTAGATCGGAAGAGCACACGTCTGAACTCCAGTCACTCAAGGTATCTCGTATGCCGTCTTCTGCTTGAAAAAAAAAAAATCGAAAACCACCGCACACTACATTCCAGCAACCTCTCTAAAACCTAGTTACCAACCAGTTTCCTTAATTACTCTTCTTAAATATTACTCAAACGTACATTCAAGTTAAATTTCAAAGACCCGCACTTACCTTCCGCCACGCATTTCAAACTTCGTGTATTTCATTCCAACAACGCC
+
CCCCCGGGGGGGGGGGGG9CFFGFGGCFFFFGFFGFFFGGGGGGGEGCGG@C@CFDFFCE,@ECFDEFEGGGFGGGFGAFEEEFGCEGFD?FGAE<E9FFGG,C9FBE<,C<<ADGFF,9,,=+=C+++,8+8,+>=+,3++@+++,3D333,7@<,3835<,6E>:=C,3,3,57=,773,>1**2,26,@,,2,6@,>C,6,?;,2,,,,,,,6,5C4,5**3==77++1+:++++4+3+1:++0;C*/1)1)02*2*1*))0))))00*)@***0/**)))0*)*/***1*.))).1313))
@M02526:338:000000000-J69W4:1:1102:22903:7707 1:N:0:TCAAGGT+AACACCG
GACCTACGGGGCGCAGCAGTGGGGAATATTGGACAATGGGCGAAAGCCTGATCCAGCCATGCCGCGTGTGTGAAGAAGGCCCTCGGGTTGTAAAGCACTTTCAGTGGGGAAGAAGGCGTGGGTGCTAATACCGCTCACGAAGGACATCACCCACAGAAGAAGCACCGGCTAACTCCGTGCCAGCAGCCGCGGTAATACGGAGGGTGCGAGCGTTAATCGGAATTACTGGGCGTAAAGGGCGCGTAGGCGGTGCGTTAAGCCAGATGTGAAAGCCCCGGGCTTAACCTGGGAACGGCATTTGGAAC
+
@-ACC9@FGGGF@FFEEDGGGGGGCEGFFGFG,E<FFGGGFEGCFCGGG<CEA@,CEFGA8EFGGEFGGGGGFE9FGFEFGGGGGCGFGGGGF<AFGGFFE?,9EFFGG@CFFGC<A=BFGDF:BFFGGGGG>EEGEGC77@FCCCFG=BFG:BF@3>::>FG:FFGG@CFCC,<<<F7F@9,4FCECBEGEGGCF?CFD5EEC:E8C;88CGGGF?EFGGGGGGGGFFCF8=ECFGG=ED7)9DG:4C*CE<)9CGGFF?D@4?=F?*9808>F7:B:B@??8@>=FFFF@3>04,44).?>8)
@M02526:338:000000000-J69W4:1:1102:8579:7746 1:N:0:TCAAGGT+AACACCG
CCCTACGGGGCGCAGCAGTAGGGAATCTTCCACAATGAACGAAAGTTTGATGAAGCAACGCCGCGTGAATGAAGAAGGGTTTCGGCTCGTAAAATTCTGTTGCTGGAGAAGAAAGTACTTAGTAGGAAATGGCTAGGTATTGACGGTATCCGGTTAGAAAGTCACGGCTAACTACGTGCCAGCAGCCGCGGTAATACGTAGGTGGCAAGCGTTATCCGGATTTATTGGGCGTAAAGCGAGCGCAGGCGGTTACTTAAGTCCGATGTGAAAGCCTTCGGCTTAACCGAAGAAGTGCATAGGAAACT
+
CCCCCGGGGGGGGGGGGGGGGGGGGGGGGGGGGGGGGGGGGGGGGF<FGGGGGGGGGGGGGGGGGGGGGGGGGGGGGGGFGGGGGGGGGGGGGGGGGGGGFFCFFGGGGGGGGGGGGGGGGGFEGGGGGGFFGFDGGAFGGGGGGEGGFFFFGGGGGGGGGCGGGGGGGGGGGFGGGGGGGGGGGGGGGGGGGGGGGGGGGGGGGGDGGGGGGGGFGGGGAEGCFFGGGCCGGGGD:CEGGGGGGGGGGGGGGGGGGGGGFGFFFFFFFFFGFFGGFFFFEFFFFGEDEE4<@FDFFF)47>>F=
@M02526:338:000000000-J69W4:1:1102:26077:7919 1:N:0:TCAAGGT+AACACCG
CGTAGGCCTACGGGAGGCAGCAGATCGGAAGAGCACACGTCTGAACTCCAGTCACTCAAGGTATCTCGTATGCCGTCTTCTGCTTGAAAAAAAAAAAAAACAAAAAAACAAGCACGATTACAACCAACGTCAGGACCCCATGACTCACCGACAAGCACACAAACATCAACCCGAGCAAACAATAACATCTACACGATCACTCCAAACCCACTAAAAGACCACAACCACACCCACTACTCTCACCCACAATACTCAAGCTACAGTCAACACACCACTATCAACACTCTTGACCTACCGAAGTATCT
+
CCCCCGGGGGGGGGGGGGGGGGGGGGGGGGGGGGGGGGGGGGGGGGGGGGGGGGGGGGGGGGGEFGGGGGGGGGGFGGGGGGGGGGGGGGGGGGGG>4+8+:4,E@+4?,,,8,3+++,+,5,,+8<++++++,,+8+++,,:,8:,6,*@*3*,36,,6**3,6,,,,,441*4<*,,4**,,,++5+++24+***23*+32+2+3*****+++3+*****;58*/*/******+*+++20:9*****+002*2*29*2**0*/1/*/).*))**)0**13*)*2//*0)***,(-(((-*.9*
@M02526:338:000000000-J69W4:1:1102:12885:7919 1:N:0:TCAAGGT+AACACCG
TTCTAACCTACGGGACGCAGCAGTAGGGAATCTTTCACAATGAACGAAAGTTTGATGAAGCAACGCCGCGTGAACGAAGAAGGGTTTCGGCTCGTAAAATTCTGTTGCTAGAGAAGAAAATATTTAGTAGGAAATGGCTAAGTATTGACGGTATCTGGTTAGAAAGTCACGGCTAACTACGTGCCAGCAGCCGCGGTAATACGTAGGTGGCAAGCGTTATCCGGATTTATTGGGCGTAAAGCGAGCGCAGGCGGTTATTTAAGTCCGATGTGAAAGCCTTCGGCTTAACCGAAGAAGTGCATAGG
+
<C@CCFGF@FEFBG;CFFC::-CFCEF>FCFGED<FFGCFGFEFFF@BFEGGGAEFFCFCFGGGCCFGCFFF@FEGGGGC<FE:EFFFFEGGEE=FGGGCGGG<EFCFDFFGBFG<<=<FF<FFGGGEGGFGG@EGFFGFGGGGFGGEFECFGGGFFDB9FGGGEEAFAFE@<>F,@DF<EC@FEFCG7F,8EGCEE:EFCGGFFCEC9C6:BCCCCEGFFGGGGGDFCG9FFGFGGGGEGDGDGGG3DEDCDDGGDFGGFGFFFF:@BEFCFFG=F:FFF?3>55?FFFEFFD?::62:A>6F:
@M02526:338:000000000-J69W4:1:1102:13773:7921 1:N:0:TCAAGGT+AACACCG
TACCTACGGGGCGCAGCAGTGGGGAATATTGCACAATGGGCGCAAGCCTGATGCAGCCATGCCGCGTGTATGAAGAAGGCCTTCGGGTTGTAAAGTACTTTCAGCGGGGAGGAAGGGAGTAAAGTTAATACCTTTGCTCATTGACGTTACCCGCAGAAGAAGCACCGGCTAACTCCGTGCCAGCAGCCGCGGTAATACGGAGGGTGCAAGCGTTAATCGGAATTACTGGGCGTAAAGCGCACGCAGGCGGTTTGTTAAGTCAGATGTGAAATCCCCGGGCTCAACCTGGGAACTGCATCTGATAC
+
CCCCCGGGGGGGGGGGGGGGGGGGGGGCEGGGGGGGGGGGGGGGGGGGGGGGGGGGGGGGGGGGGGGGGGGGGGGGGGGGGGGGGGGGGGGGGGGGGGGGGGGGGGGGGGGGGGGGGGGGGGFGGGGGGGFCFGGGGGGFGGGGGGGGGGGGGGGEGGGGGGGGGGGGGGGGGGGGGGGGGGGGGGGGGGGGGGGGGGGEGGGGGGGGGGGGGGGGGGGGGGGGGGGGFFGGGGGGGGGGGGGGGGGGGGCEGGGGGGGGFGFFFFFFFFFGFFGDEFFFFFFFFG4<@FFF76><3A<<A:66*
@M02526:338:000000000-J69W4:1:1102:21107:8201 1:N:0:TCAAGGT+AACACCG
CAGGCACCTACGGGGCGCAGCAGTGGGGAATATTGCACAATGGGCGCAAGCCTGATGCAGCCATGCCGCGTGTACGAAGAAGGCCTTCGGGTTGTAAAGTACTTTCAGCGGGGAGGAAGGGAGTAAAGTTAATACCTTTGCTCATTGACGTTACCCGCAGAAGAAGCACCGGCTAACTCCGTGCCAGCAGCCGCGGTAATACGGAGGGTGCAAGCGTTAATCGGAATTACTGGGCGTAAAGCGCACGCAGGCGGTTTGTTAAGTCAGATGTGAAATCCCCGGGCTCAACCTGGGAACTGCATCTG
+
CCCCCGGGGGGGGGGGGGGGGGGGGGGGGGGGGGGGGGGGGGGGGGGGGGGGGGGGGGGGGGGGGGGGGGGGGG9FGGGGGGGGGGGGGGGGGGGGGGGGFGGGGGGGGGGGGGGGGGGGGGGGGGGGGGGGGGGGGGGGGGGGGGGGGGGGGGGGGGGGGGGGGGGGGGGGGGGGGGGGGGGGGGGGGGGGGGGGGGGGGGGGGGGGGGGGGGGGGGGGGGGGGGGGGGGGGGGGGGGGGGGGGGGGGGGGGGDGGGGGFGFFFFFFFFFG?4CGFFFFFFFFFGFFFFFFFF:8:>??FGAF0
@M02526:338:000000000-J69W4:1:1102:15152:8432 1:N:0:TCAAGGT+AACACCG
AATCCTACGGGACGCAGCAGTAGGGAATCTTTCACAATGAACGAAAGTTTGATGAAGCAACGCCGCGTGAATGAAGAAGGGTTTCGGCTCGTAAAACTCTGTTGCTAGAGAAGAAAATACTTAATAGGTAATGATTAGGTATTGACGGTATCTGGTTAGAAAGTCACGGCTAACTACGTGCCAGCAGCCGCGGTAATACGTAGGTGGCAAGCGTTATCCGGATTTATTGGGCGTAAAGCGAGCGCAGGCGGTTGTTTAAGTCCGATGTGAAAGCCTTCGGCTTAACCGAAGAAGTGCATAGGAAA
+
CCCCCGFGEGGGDGGGGGFGGGGGGFGGGGGGGGGGGGGGGGGGEEGFGAEFGGGGGGGGGGGGDGGGGGGFGGGGGGGGGGGGDGGFGGDEFGGGGGDFGGGGGFGGGGGGGGGGGGGGGGGCAEGGGGGGGFGFGGGGGGGGGGGGGGGGFFGGGGGGGGGGGGGGGGGGGGGGGGGGGGGGGDGGGGGGGGGGGG?EFGGGGGGGGGGGGGG>FG7EGEGGGGGGGGG==EEGCFFGD<3CDGGGGGGCGGGGGGGGFGFFFF3>BFFGFFFF?FFEE0>FFGFFFDD:FFF2AF>DFFDBF
@M02526:338:000000000-J69W4:1:1102:2985:8698 1:N:0:TCAAGGT+AACACCG
GACCTACGGGAGCAGCAGGGAAATTAGATACCCGAGTAGTCCCCTGAGATCGGAAGAGCACACGTCTGAACTCCAGTCACTCAAGGTATCTCGTATGCCGTCTTCTGCTTGAAAAAAAAAAAACTTCATATTATTCTAACAGATTGTCACTTTCCAACACGCACTACCTGCCTCCCTACTCCCTCGATGACTCGTCCATAGGTCTCTAGCTCCCTCTTTTCGTCTTCTATTGACGTCGTTCGCTCGTATTTCGTTTATTCTTTCCACTTTTCGAGCCACTCACTACCTTGCTTTTTGTCCTATGT
+
CCCCCGGGGGEGGGGGGGGC@CFCEFCEGGGCCFEFGGGGGCCDFFFE9<CDFCFFCFFGGGGEFCFGGGEGFCEFF<FGGG@<FCCC,,<CEDGFF<EFGEGGFDDFGCCFDEGGDEG7++++,,,,<<,5,<,<C,,C,,,,8,5,:,7,,7373>++6+C7+,,@<,,8@8,@A,3,,,6>,**4,,,,5*2***,,,62,6,,,<,4B,*2,0,1,1*63*3+11+++++135*/**2)1/C79*<2+095/*::***1//*******).**.))))(0***0/*1)/1/).(,)))*.**
@M02526:338:000000000-J69W4:1:1102:8971:9260 1:N:0:TCAAGGT+AACACCG
CTCCTCCCTACGGGACGCAGCAGTGGGGAATATTGGACAATGGGGGGAACCCTGATCCAGCAATGCCGCGTGTGTGAAGAAGGTCTTCGGATTGTAAAGCACTTTCGTTAGGGAAGATGATGACGGTACCTAAAGAAGAAGCCCCGGCTAACTTCGTGCCAGCAGCCGCGGTAATACGAAGGGGGCAGGCGTTGCTCGGAATGACTGGGCGTAAAGGGCGTGTAGGCGGTTATTACAGTCAGATGTGAAATCCCCGGGCTCAACCTGGGAACTGCATTTGATACGTGATGACTAGAGTTCGAGAG
+
CCCCCGGGGGGGGGGGGGGGGGGGGGGGGGGGGGGGGGGGGGGGGGGGGGGGGGGGGGGGGGGGGGGGGGGGGGGGGGGGGGGGGGGGGGGGGGGGGGGGFFGGGGGGGGGGGGGGGGGGGGGGGGGGGGGGGGGGGGGGGGGGGGGGGEGGGGGGGGGGGGGGGGGGGGGGGGGGGGGGGGGGGGGGGGGGGGGGGGGGGGGGGGGGGGGGGDGGGGGGGGGGGGGGGGGGGGGGGGGGGGGGGGGGGGGGGGGGGGGGFGFFFFFFFFFGFFGGF?FFBABFFGFFF?FFFFFFFFBFFGFF>
@M02526:338:000000000-J69W4:1:1102:14786:9618 1:N:0:TCAAGGT+AACACCG
GAAGCCTACGGGGGGCAGCAGCAGATCGGAAGAGCACACGTCTGAACTCCAGTCACTCAAGGTATCTCGTATGCCGTCTTCTGCTTGAAAAAAAAAAAAAAAAAAAAAATCTACTCGTCCGCTACATCCACTACAACACTTGACCTCCCTACCACCTCGTAATTCACTAACGCTTTACCAACAGCCTCTACTATCCTTCATTACCCACATGCACCCTATCTACCCACTCCTCACCACTCCAACATACATTACTATGTACATCAATTCACACCACAGTCTACTCATTCACACACTCATATCATCTT
+
CCCCCGGGGGGGGGGGGGGGGGGGGGGGGGGGGGGGGGGGGGGGGGGGGGGGGGGGFGGGGGGGFGGGGGGGGGGGGGGGGGGGGGGGGGGGGGGGG*5*1*44*<*4*,,,,<,,****2***1,,20,3<,,,,,**,,,,,2,318*+10++*2******++++3+++*****03<+<C**2*02++3+++++++++++2++23**+2+++****+3+<++*+***0<*<5*+*+****01***0*30+*0**2****2*/******)/).*116**0)09@7*/*/))0)4(.))..*)**
@M02526:338:000000000-J69W4:1:1102:20416:9770 1:N:0:TCAAGGT+AACACCG
CCGCCCTACGGGGGGCAGCAGTGGGGAATATTGCACAATGGGCGCAAGCCTGATGCAGCCATGCCGCGTGTATGAAGAAGGCCTTCGGGTTGTAAAGTACTTTCAGCGGGGGGGAAGGGAGTAAAGTTAATACCTTTGCTCATTGACGTTACCCGCAGAAGAAGCACCGGCTAACTCCGTGCCAGCAGCCGCGGTAATACGGAGGGTGCAAGCGTTAATCGGAATTACTGGGCGTAAAGCGCACGCAGGCGGTTTGTTAAGTCAGATGTGAAATCCCCGGGCTCAACCTGGGAACTGCATCTGAT
+
CCCCBFEGGGCCGCCEFGGGGGGGGGEFGEGGGGGGGGFGFGGGGGGEDGGFCGGGFFFGGDDGGGEGCFGGGGGGCGGECGC@GGGGGFGGEGGFGFEGGGGGGGGGGGGGGGEGGGGEGEFGGGGFGGGGGGGGGCFGGGGEGFFGGGGGGGEGEGGGGFGFGGGGGGD>EGGGGGGFGGGGGGGGGFGEGGGGGGGFGGDGGGGDEFCFFGECDFGGGGGGGG9<?9EGGGGGGC:C<CDDGGGDDEGGGG3DFGFFFGFFFFBFF?=:@FGGFFEFB>>:=DF@@FFFF4<?<BDF<CAF?
@M02526:338:000000000-J69W4:1:1102:17357:10204 1:N:0:TCAAGGT+AACACCG
AGGCCTACGGGAGGCAGCAGATCGGAATAGTACACGTCTGAACTCCAGCCACTCAAGGTATCTCGCGTGCCGTATTCAGCCCGTCGGATAGTAAAGCCCTTTTGTTAGGGAAGAACAAGAGCCGAGTAACTCTCGGCACTTTTACCGTTCCCCACCAAAAAGCCACCGCCTACTACGTGCCCACAGCCGCGGTAATAACTCGGTGTCCAACCTTTTCCCGAAATATTTGGCGTAAAACCGGCCGAGGCTGTTTTTTAAGTTTGTTTTTAAAACCCCCGGCCCAACCGGGGGGGTTTCTGGGTAAT
+
<@,CCGGGGGGGGGGGGGGG9@9FGGG,@,,,CCF7666CF<,,6,6;,,,6CC8FG<,C;,,CF,+@F,,+6,C9,,C,6,+66+6+,,99CEGFG@FF,CFCGG9?F=EGGGGFD?,:ABFG7+4,C,,,,BBF+++3>,,:8,8D+,:,,@++,,:,>+:<CF,>7++8<,,7*,,*5,,63,,>*>*14**,2,,,,*41=12+2++*+<++>++2*=*B9B2+>E?/:*A;09**))))/)9<*/*3**9C*9*****0857.766*089C)733),)0)95)).75))-().)-.*./*
@M02526:338:000000000-J69W4:1:1102:18318:10285 1:N:0:TCAAGGT+AACACCG
CGGAGCCCTACGGGGGGCAGCAGTGGGGAATATTGCACAATGGGCGCAAGCCTGATGCAGCCATGCCGCGTGTATGAGGAAGGCCTTCGGGTTGTAAAGTACTTTCAGCGGGGAGGAAGGGAGTAAAGTTAATACCTTTGCTCATTGACGTTACCCGCAGAAGAAGCACCGGCTAACTCCGTGCCAGCAGCCGCGGTAATACGGAGGGTGCAAGCGTTAATCGGAATTACTGGGCGTAAAGCGCACGCAGGCGGTTTGTTAAGTCAGATGTGAAACCCCCGGGCTCAACCTGGGAACTGCATCTT
+
CCCCCGGGGGGGGGGGGGGGGGGEFGGGGGGGGGGGGGGGGGGGGGGGGGGGGGGGGGGGGGGGGGGGGGFGGGGGGGGGGGGGGGGGGGGGGGGGGGGGFGGFGGGGGGGFGGGGDGGGGGGGGGGGGGGGGGGGGGGGGGGGGGGGGGGGGGGGGGGGGGGGGGGGGGGGGGGGGGGGGGGEGGGGGGGGGGGGGGGGGGGGGGGGGEGGGGGGGDGGGGGGGGGGGGGGGFGGDGGGGGG3CCDGGGGGGGD7DCDFFGFFFFFFFFFGFFGGFFFFB>FD5DFFFFFFFFB:6224<DAF*
@M02526:338:000000000-J69W4:1:1102:12681:10351 1:N:0:TCAAGGT+AACACCG
ATCGCCTACGGGAGGCAGCAGTGGGGAATTTTGGACAATGGGGGAAACCCTGATCCAGCCATCCCGCGTGTATGATGAAGGCCTTCGGGTTGTAAAGTACTTTTGGCAGAGAAGAAAAGGTATCCCCTAATACGGGATACTGCCGACGGTATCTGCAGAATAAGCACCGGCTAACTACGTGCCAGCAGCCGCGGTAATACGTAGGGTGCAAGCGTTAATCGGAATTACTGGGCGTAAAGCGTGCGTAGGCGGTTCGGAAAGAAAGATGTGAAATCCCAGGGCTCAACCTTGGAACTGCATTTTTA
+
CCCCCGCFFGGG7FB@C@CE@FGGGGG;EGGAEG<FGEFGGGGGGGFGGCFGFEDGGEGDEFGGFCEEGGCE<FGDFGGGG8<FDFFECECFEGGGC<F<FGGGGDFFGFDGGFGFFFCCGGGGB<BFFGGGGFE7F:>BDFFEGGGGGGGGGGFFA>FFGGGGGGGGGGGGGGGGFGGGGGGGGGGGGGGGGGGGGGGGGGGGGGEBGGGGGGGGGG9FGGGCFGG7FGGGGGGGGGGGG<D*9>DGGCCEGGCDC*>DF445FFFFFFFGFFDG4:6>EFFFFGFF?F??6@::>FAFAC985
@M02526:338:000000000-J69W4:1:1102:9060:10868 1:N:0:TCAAGGT+AACACCG
GAGACGCCTACGGGGGGCAGCAGGGAAAGAGTGATTAGAAACCCCAGTAGTCCCGTGTAGATCGGAAGAGCACACGTCTGAACTCCAGTCACTCAAGGTATCTCGTATGCCGTCTTCTGCTTGAAAAAAAAAATACACTTCCTGACCTTCCCTACTCAACCAGCCCCGCCTCACTCCATACCATCACCCGCTGTCATCCCTCTATTTCAAACTTTATCCTCTCTCCTTGTTCTTTACGCACTCCTATCCTTTTTTTTAAGTCTTCTTTTAACTCCCACTCCTCCACCTTATAACATCATTACCAC
+
CCCCCGGGGGGGGGGGGGGGGGGGGGGGGFGFGGGGGGGGGGGGGGGGGGGGGGGFGGGGGFGGGFGGGGGGGGFGFGGGGGGGGGGGGGGGGGGGGGFF,>FGGGGGGGGGGGGGGGGGGGGGGGGGGGECG,2222,,8,,,2,,,,2+5,>*,?,2<+**4*;****2*010+2+0+;*++2++282:22/+3+0+*0*0+++++<++3+0+32+0+++*++20+030:<C++2***1)*******+*+*0))/1001*/*06*0*/9:*/29)80)))05577))*/***)))))-)*-*)
@M02526:338:000000000-J69W4:1:1102:16166:11088 1:N:0:TCAAGGT+AACACCG
GGGGCCTACGGGGGGCAGCAGTGGGGAATATTGCACAATGGGCGCAAGCCTGATGCAGCCATGCCGCGTGTATGAAGAAGGCCTTCGGGTTGTAAAGTACTTTCAGCGGGGAGGAAGGGAGTAAAGTTAATACCTTTGCTCATTGACGTTACCCGCAGAAGAAGCACCGGCTAACTCCGTGCCAGCAGCCGCGGTAATACGGAGGGTGCAAGCGTTAATCGGAATTACTGGGCGTAAAGCGCACGCAGGCGGTTTGTTAAGTCAGATGTGAAATCCCCGGGCTCAACCTGGGAACTGCATCTGAT
+
CCCCCGGGGGGGGGGGGGGGGGGGGGGGGGGGGGGGFGGGGGGGGGGGGGGGGGGGGGGGGGGGGGGGGGGGGGGGGGGGGGGGGGGGGGGGGGGGGGGGGGGGGGGGGGGGGGGGGGGGGGGGGGGGGGGFGGGGGFGEFEGGGGGGGGGGGGGGDG:EGGGGGGGGGGGGGGGGGGGGGGGGGGGGGGGGGGGGGGGGGGDGGGGGDGGGGGGGGGGGGGGGGGCCFFGGGGGGCCFGGDDGGGGGDGGGDGGGGGGGFGFFFFFFFF=7BFGGFFF>EFEFF*7>FFFFFFF?FFBD<F9==
@M02526:338:000000000-J69W4:1:1102:12467:11327 1:N:0:TCAAGGT+AACACCG
AATGTGCCTACGGGACGCAGCAGCACTCTTTCCCTACACGACGCTCTTCCGATTAGATACCCGGGTAGTCCGAGATCGGAAGAGCACACGTCTGAACTCCAGTCACTCAAGGTATATCGTATGCTGTCTTCTGCTTGAAAAAAATAACGGTATCTGACCAGCAAGTCACGGCTAACTACGTGCCAGCAGCCGCGGTAATACGTCGGTTGCAAGCGTTTTCCGTATTTATTGGTCGTAAAGGGAACGCATTCGTTCTTTTAATTCTGATGTTAAAGCCTTCGGCTTCACCGGATACGTGCATTGGA
+
CCCCC<FE@CEFGGEC@CF:FFFGGFG@EF<<6E6FGGC@@@:F,BCEAE@:@@@FCAFGCEBFC@@:E6<CF:C,=DBFBFEADEFDFEGGG@FGFFGE5BF=?EFGGGDG=F,,5CB94FGG,?855EE<558E<FCDD<+3,5CC=+@@DDFGGEGG8FBEDBBDFG>@FG::CA@*7,@BF8>FG7C4>*:CC8@GGFF,4*3*=C+C+=CEE*;FGGC5CEC+<F+++<*:47*<*9**>**/**2+97CC:?F702679**11=7??B*::?6*.,8>B*=@6..)00)(),(-<:)/*
@M02526:338:000000000-J69W4:1:1102:27210:11329 1:N:0:TCAAGGT+AACACCG
GTGTCCTACGGGGCGCAGCAGATATTAGAAACCCTGGTAGTCCTAGATCGGAAGAGCACACGTCTGAACTCCAGTCACTCAAGGTATCTCGTATGCCGTCTTCTGCTTGAAAAAAAAAAATAAGATAGATAACTACAGCCTCTTATGGGAACATACCAGGACGGAACGCCAAACTCTGTTAAGACAGCGTATGCACTCTGCTGCTTCCAATATATAACTGGATTCACTACTCGTCACGTCAGAGCAAGTGTTGAGATAAGCAGCACGTATCCACATGCAGCTAATTCACAGTACGCCTGAGAAAC
+
CCCCCGGGGGGGGGGGGGGGGGGGGGGGGGGGGGGGGGGGGGGGGGGGGGGGGGGGGGGGGGGGGGFGFGCGGGGFGGGGGGGGGG,CFFGGGGGGGGGGGGGGFGGGGGGGFGGDFF=@,,:,8,,8,,,C,,:,:5,+,,,,,3,,,,3>>9,<DA,+++++****6F7*,*,,,,7,,7,>>,,,4*14,@C,,,6;,,6,?++++3+++5+2+<+++*+++223++10***:**2**1**0*00*+*2**7F7C7*7*)))).))*)*1)*0/)**)(11**10*/0**/((((-(.0)9)
@M02526:338:000000000-J69W4:1:1102:14353:11460 1:N:0:TCAAGGT+AACACCG
GTACCTACGGGAGGCAGCAGTGGGGAATATTGCACAATGGGCGCAAGCCTGATGCAGCCATGCCGCGTGTATGAAGAAGGCCTTCGGGTTGTAAAGTACTTTCAGCGGGGAGGAAGGGAGTAAAGTTAATACCTTTACTCATTGACGTTACCCGCAGAAGAAGCACCGGCTAACTCCGTGCCAGCAGCCGCGGTAATACGGAGGGTGCAAGCGTTAATCGGGATTACTGGGCGTAAAGCGCACGCAGGCGGTTTGTTAAGTCAGATGTGAAATCCCCGGGCTCAACCTGGGAACTGCATCTGATA
+
CCCCCGGGGGGGGGFGGGFGGGGGGGGGGGGGGGGGGGGGGGGGGGGGGGGGGGGGGGGGGGGGGGGGGGGGGGGGGGGGGGGGGGGGGGGGGGGGGGGGGGGGGGGGGGEGGGGGGGGGGGGGGGGGGGGGGFGGGGGGGGGEGGGGGGGGGGGGGEGGGGGGGGGGCFGGGGGGGGGGGGGGGGGGGGGGGGGGGGGGGGGGGGGGGGGGGGGGEGGGGGDGGGGGGGGGGGGGCFGGGGGGGDGGGGG:CCGGGGFCFGFFFFFFF?FC=BGCFFEEFFFFFGFFFF:FFFFFFFAFBC<=6
@M02526:338:000000000-J69W4:1:1102:28747:11760 1:N:0:TCAAGGT+AACACCG
ACACCCCCTACGGGACGCAGCAGATCGGAAGAGCACACGTCTGAACTCCAGTCACTCAAGGTATCTCGTATGCCGTCTTCTGCTTGAAAAAAAAAACAATAAACAAACAATAAACCGCCCGTGATACTACCCAGGAGTAATAAAGCAACCCTCAGCATAAGACCGCGCTAACTACTTACCAGCACGCGACGCCAGCCTGATGGTGCAAGAGTTACTCCGTACAGCTCCGCCTACAGCTTGCGCACACGGTGAAGCATAAAAAGTCTGAAATCCCAGGACATAACCTTATCACATCTCTTTATTCT
+
CCCCCGGGGGGGGGGGGGGGGGGGFFFGGEGGGGGGGGGGGGGGGGFFGGFGGGG<FGFFECC<CFGFGGGGGGEFGGGGGGGFFGGGGGFGGFCC+,,,5,,,C,,,,::B?C,,84+@++3+:,58,<,B<,+88,,:<,,,,,,,,:5,+,,3>,33=,,,5*5**51?,7>,,,,,376<2********=*18+*3++35+52++**++32++3**/**+++++***//23+7+029)/75)1))/***20**20**0.**/***0**))0*)).)0)*))20*//*1*9))66--)*)/*
@M02526:338:000000000-J69W4:1:1102:27261:11991 1:N:0:TCAAGGT+AACACCG
CTTACCTACGGGGCGCAGCAGATCGGAAGAGCACACGTCTGAACTCCAGTCACTCAAGGTATCTCGTATGCCGTCTTCTGCTTGAAAAAAAAAAAAAAAAAATAACTAAAGCTATAACGAAGTACAGTGTAGCTACTACCGTCACATACAAAACGAGTGGTCACTTACGCAAAAGAGCAATACTATTAGATCAGAACATCAACCTAATGTGCTTACACTGCAACGACACAAACTGTAACTCTATGACATCCAGCACAACACACGACCACGATTCTACAGTACCAGTCCTATCTCATGACGACTTA
+
CCCCCGGGGGGGGGGGGGGGGGGGGGGGGGGGGGGGGGGGGGGGGGGGGGGGGGGGGGGGG6CFGGGGGGGGGFGFGGGFGGGGGGGGGGGGGF6++8+86+,:,=,3,8,,,,3,,8+8:++,8,,,,,,,,,8,,3,,**8**,,,,,,,,3*1****,,,,7,,,*1***,,4+22+2,,,,++++++2++++2++5++22++++++++++++++++++<+/:8*/0**2+++*302*20***2**+*30**2**/1)*...8))0).*.9>:?*)**.*1)*1)0/*1**.4-4),(1(0*
@M02526:338:000000000-J69W4:1:1102:13707:12081 1:N:0:TCAAGGT+AACACCG
AAAGCCTACGGGACGCAGCAGATCGGAAGAGCACACGTCTGAACTCCAGTCACTCAAGGTATCTCGTATGCCGTCTTCTGCTTGAAAAAAAAAAACACAAAATACCCCACCTCCCCCTCTCCTGCTCCTCCCTCTTCTCTATTCCCCTACCTCCGTCCTCCTGACCTTCGCTCTACACTCCCTCCACCTCTCTCCACACCCACCTCCCCCCTCTCCTCTTCCTCCATTCACCTTACTCATCCATCATACACTATTCCCTGCCTCTCTACTCTCACCTCACATCCTATATACCTCCTGCTTTTTCA
+
CCCCCGGGGGGGGGGGGGGGGGGGGGGGGGGGGGGGGGGGGGGGGGGGGGGGGGGGGGGFFCEFGGGGGGGGGFGFGGGGGGGGGGGGGGGGGG88:,:+4,,,,,4++44,:,++++8,,4,,,,:><<<:,,,,<,C,3,,,:,,,+3,,,,3+58:,,3>,>,,,,***@3,,,,,,6>,6>7::,6,,,,,42,***1**,,2*1*****250*+++1+?:*++++++++32*23+***20**2*+20*****2**)0*/)0**1*)09*2/*)0./)).*0***9****(()(())*)0*
@M02526:338:000000000-J69W4:1:1102:12299:12182 1:N:0:TCAAGGT+AACACCG
TCATGCCTACGGGGCGCAGCAGTGGGGAATATTGCACAATGGGCGCAAGCCTGATGCAGCCATGCCGCGTGTATGAAGAAGGCCTTCGGGTTGTAAAGTACTTTCAGCGGGGAGGAAGGGAGTAAAGTTAATACCTTTGCTCATTGACGTTACCCGCAGAAGAAGCACCGGCTAACTCCGTGCCAGCAGCCGCGGTAATACGGAGGGTGCAAGCGTTAATCGGAATTACTGGGCGTAAAGCGCACGCAGGCGGTTTGTTAAGTCAGATGTGAAATCCCCGGGCTCAACCTGGGAACTGCATCTGA
+
CCCCCGGGFGG7@CFGGG@FDE<@<<CBCEGGGGGCF<FFGDFG@FGGGFCFGGGGGGGGGGGGC,=767@BFFGGGFGGCFFGF<E<779BCF<BDCFGGGFGFFFD:>>F7>E7FF@:FFGGFG<CGGFFFEFGGGG,DCFGFGGF:FGG<FGGGG@B<AFDCFGGGE@:<BFFFFG@F@EFG8FC9FCCE8ECCEFGFFGGG55A:5C@<CE;*8CFG8CEEGGG7C@DDC=EGGGFCGGGG<DGD5)C79>D3CCG*:9B?@/=BF?7/*CF9)8)7(<:5==FFFF537:?:>?F<GA=9
@M02526:338:000000000-J69W4:1:1102:8835:12423 1:N:0:TCAAGGT+AACACCG
ATGATGCCTACGGGGCGCAGCAGTGGGGAATATTGCACAATGGGGGGAACCCTGATGCAGCAACGCCGCGTGAAGGAAGGAGGTTTTCGGATCGTAAACTTCTATCAACAGGGAAGAAAAAAATGACGGTACCTGAATAAGAAGCCCCGGCTAACTACCTGCCAGCAGCCGCGGTATTACGTAGGGGGCAAGCGTTATCCGGCATTACTGGGTGTAAAGGGTGAGTAGGCGGTTATGTAAGCCATATGTGAAAGTCTAGGGCTTAACCTTAGGAATGCATTAGGAACTGTGTAATCAGAGTACAG
+
CC<@,@EFFFFGGGG7FC:BCGEFC8DGCFG<ECF9CAECA<FCC+C7?FD+8=,EFGA,5,>B>FB::B6C:3<,,>D+>,8@CFFCE7:F7>F>FC3F;,@,@3@FFF:@C7CECFGGF:*,CCG:CF:CE9,?:<BF:BF<82////8EE@++2<,+3CCF65@*;*2**/::*<+AF22@C85/8?858*/;A*02***2/A+0+3+*28*<++2+*;8889@C79*2C5=C7<CGG=6*:7*:*+:<>>*:7C*9)*).69F??46>4FGG:@?6*-1*9>79/1@*7/)))-54.*61*
@M02526:338:000000000-J69W4:1:1102:21114:12995 1:N:0:TCAAGGT+AACACCG
TCCTACGGGACGCAGCAGTAGGGAATCTTTCACAATGAACGAAAGTTTGATGAAGCAACGCCGCGTGAATGAAGAAGGGTTTCGGCTCGTAAAATTCTGTTGCTAGAGAAGAAAATATTTAGTAGGAAATGGCTAAGTGTTGACGGTATCTGGTTAGAAAGTCACGGCTAACTACGTGCCAGCAGCCGCGGTAATACGTAGGTGGCAAGCGTTATCCGGATTTATTGGGCGTAAAGCGAGCGCAGGCGGTTATTTAAGTCCGATGTGAAAGCCTTCGGCTTAACCGAAGAAGTGCATAGGAAACT
+
CCCCCGGGGGGGGGGGGGGGGGGGGGGGGGGGGGGGGGGGGGGGGGGGGGGGGGGGGGGGGGGGGGGGGGGGGGGGGGGGGGGGGGGGGGGGGGGGGGGGGGGGGGGGGGGGGGGGGGGGGGGGGGGGGGGGGGGGGGGGGGGGGGGGGGGGGGGGGGGGGGGGGGGGGGGGGGGGGGGGGGGGGGGGGGGGGGGGGGGGGGGGFGGGGGGGGGGGGGGGGGGGGGFGGGGGGGGGGGGGGGGGGGGGGGGDGGGGDGGGFGFFEFFFFFFGFFGGFDDFFFFFFGBFFFFF?FDDAFFDFGFF=
@M02526:338:000000000-J69W4:1:1102:10162:13190 1:N:0:TCAAGGT+AACACCG
TCCTACGGGAGGCAGCAGCACTCTTTCCCTACACGACGCTCTTCCGATTAGATACCCTTGTAGTCCCCGCGCAGATCGGAAGAGCACACGTCTGAACTCCAGTCACTCAAGGTAACTCGTATGCCGTCTTCTGCTTGAAAAAAAATAATGAATAAGGACCGGCTAATTCCGTGCCAGCAGCCGCGGTAATACGGAAGGTCCGGGCGTTATCCGGATTTATTGGGTTTAAAGGGAGCGTAGGCCGGAGCTTAAGCGTGTTGTGAACTGTAGACGCTCCACGTCTGCACTGCAGCGCGAACTGGGTT
+
CCCCCGGGGG:FGGGGGGCC<C@EFG<@CE<E6@,@:F@,86C<6@,B@B6@<F<FG<CFGGG,6,:C++@CCGGA,F:,4+ECCC<=4FG@ED594,AA<,C=FGFFCGCA,CC<FF@B:==F<444BDFG9,FGE,D<,,@++,3@D=FEFFF<9CFFD@GGGFGGDGFCFC@;FGCF7FFEG>EE7E,;BCBCCC>CCC5E>EGGGGGG5?/CGFCGGFFGGGG69@<F=:*:CGG=CFGDD)5/0C*<:CGC<DGCF56?*9?=?*=F3>C3)9)55:F3@GF?)66)<3(3099:<*(08
@M02526:338:000000000-J69W4:1:1102:4946:13313 1:N:0:TCAAGGT+AACACCG
TGGAATCCTACGGGAGGCAGCAGATCGGAAGAGCACACGTCTGAACTCCAGTCACTCAAGGTATCTCGTATGCCGTCTTCTGCTTGAAAAAAAAAAAATTACTTGTAGACGAGGATACTGTTAGCCACATATACCTTTTTGGGTGGACCGTCTCAGTATGAGCACTGTATCTCCGTGCGACCGGCGGCGGTGATATACAGGGTGCGCGAGTGTTCCTCGGATTTTGTGGGTGAAAGGCGCGTGTACGCGGTTTTATAAGAGTGCTGAGAGATTCCTGAGCTTACCTTACGATTCAGATGTGATTT
+
CCC8CEGFCGGGGEEGEFGGDDFG@EGGGGGFGGGFGEGGG@FFGGGGFGGGGGG9FGFGFCF9EFEFFBCC<9FB@ECFGGGG9FF<CEFGC:4F=8,:,,5,,59,<,8+@+CG9,,C?,,,,5:,,,,<,,,8C,,,+++++++:>:8+5,7,,:,,,7,,3,,,3,,,@,*6<:***5**1*44B1/**0<+++23****/*/:*18/+<90A+/****3++22***/*+++*2:*9/1*2*1)5=)*1**2****/2*****0*9)2**22*/)9*(*0)2**)))079))-.)))2)*1
@M02526:338:000000000-J69W4:1:1102:18336:13520 1:N:0:TCAAGGT+AACACCG
ACCTACGGGACGCAGCAGTGGGGAATATTGGACAATGGGCGAAAGCCTGATCCAGCCATGCCGCGTGTGTGAAGAAGGCCTTCGGGTTGTAAAGCACTTTCAGTGGGGAAGAAGGCGTGAGTGCTAATACCGCTCACGAAGGACATCACCCACAGAAGAAGCACCGGCTAACTCCGTGCCAGCAGCCGCGGTAATACGGAGGGTGCGAGCGTTAATCGGAATTACTGGGCGTAAAGGGCGCGTAGGCGGTGCGTTAAGCCAGATGTGAAAGCCCCGGGCTTAACCTGGGAACGGCATTTGGAACT
+
CCCCCGGGFGEGGGGGGGGGGGGCEEEFGFGGGGGGGGGGGGGGGGGGGGGGGGGGGGGGGGGGGGGGGGGGGGGGGGGGGGGGGGGGGGGGGGGGGGGGGGGGGGGGEGGGGGGGGFGGGGGGGGGGGGGGGFGGGGGGGGGGGGGGGGGGGGGGGGGGGGGGGGGGGGGGGGGGGGGGGGGGGGGGGGGGGGGGGGGGGGGEGGGGGGGGG>CCFGGGGGGGGGGGGGCEGGGGGGGECDGGGGGDGGDCGGGGGGGGFFFFFFFFFFFGFFGGFEFFF??FFFFF>F?>BEBF;2ABBGAF9
@M02526:338:000000000-J69W4:1:1102:6206:13552 1:N:0:TCAAGGT+AACACCG
TCCCTACGGGGGGCAGCAGATGGAAGAGCACACGTCTGAACTCCAGTCACTCAAGGTATCTCGTATGCCGTCTTCTGCTTGAAAAAAAAAAAAACTCACTCCTCTCATCACATCACTCTTTGTAACGTTACCTATATAACAAGCACCTACCCACTACCTTCCTGCAGCATCGGCACTACTCAACCGTCGCGCTTCGTACCTATCTTCCCGGCGTAAACCGCTCCTCTTTGTTTTATCGCCTACTTCGTTCAATTCCTAGTCTTCAATATATCCCGCTTTGCTCTACCTGTCTTATGTGCTATCTT
+
CCCCCGGGGGGGGGGGGGGGGGGGGGGGGGGGGGGGGGGGGGGGGGGGGGGGGGGGEFBFGGGGGGGGGGGGGGGGGGGGGFGGGGGGGEFC@57,@,3?,,8,,8,<,,,,,8,8,?<F<,,3<C*8,,*,8<,,,2,,,,,8,,=+2,+*2=7,5::,,5,,2*0+*+</***/*+<@+++***2;**2:?C**0*2*++++3+3+0**/*2/**+**2***0*++<0+**2+<***11*02*2*****+*2*0*2**/*1**1*/***2*/*)).)1*)/1*:**/*)**0))-)).)0.**
@M02526:338:000000000-J69W4:1:1102:2957:14194 1:N:0:TCAAGGT+AACACCG
TGAAACCCACGGGACGCAGCAGATCGGAAGAGCACACGTCTGAACTCCAGTCACTCAAGGCACCTCGTATGCCGTCTTCTGCTTGAAAAAATAAAACTCTCTTTTCATTTACGATAATGACCGTACTTCCGCAGCAAGCCACCGCTACCTACTTCCCTCCAGCAGCCGTTCTACTTAAGTGCCGACTGTCGTCCTCCTTCTCTTCGTGTCATCTTCGCTTAGTCTTCCTTTTTCTCGAGATGTCACATGCCTGTGCTCCATTCGCGTCATCCATCCCTTCCTGCTATCTCTGTTTGCTGCTATAA
+
CCCCC<F-@FFFGDGDCB7@<FFGFFE>FF,CFFGG@:C<EF<FECFGFF<EEAC@FCCA,:,CCEFGEFG9,7FB<D,E<EGG,<E<,C4,:CF,5,5,,,,CA9<,@,,5+:++85,,,,+4+8?,,,+8+++,B8+B,B,8=+++,7<F3,,,3,,8,,:,,58+388>,,,,,,,,7,,3****2,*****,6,>29,6,,6,12,1,6,,,*4=**++322+++1<0++4+*+**1*3+22++2+2+*+*+2*09**/*))0))0*20@*/))*)..*0)**)*0***1.()))))*-**
@M02526:338:000000000-J69W4:1:1102:19608:14683 1:N:0:TCAAGGT+AACACCG
GTACCTACGGGGCGCAGCAGTAGGGAATCTTTCACAATGAACGAAAGTTTGATGAAGCAACGCCGCGTGAATGAAGAAGGGTTTCGGCTCGTAAAATTCTGTTGCTGGAGGAGAAAGCACTTAGTAGGAAATGGCTAGGTATTGACGGTATCCGGTTAGAAAGTCACGGCTAACTACGTGCCAGCAGCCGCGGTACTACGTAGGTGGCAAGCGTTATCCGGATTTATTGGGCGTAAAGCGAGCGCAGGCGGTTACTTAAGTCCGATGTGAAAGCCTTCGGCTTAACCGAAGAAGTGCATAGGAAA
+
CCCCCGGGGGGGGGGGGGGGGGGGGGGGGGGGGGGGGGGGGGGGGGGGGGGGGGGGGGGGGGGGGGGGGGGGGGGGGGGGGGGGGGGGGGGGGGGGGGGGGGGGGGGGGGGGGGGGGGGGGGGGGGGGGGGGGGGGGGGGGGGGGGGGGGGGGGGGGGGGGGGGGGGGGGGGGGGGGGGGGGGGGGGGGGGGGGGGGGGGGGGGGGGGGGGGGGGGGGGGGGGGGGGGGGGGGGGGGGGGGGGGGGGGGGGGGGGGGGFGFGFFBFFFFFFGFFGGFFFFFFFFFGFFFFFFFFAFFDAFFFBFF
@M02526:338:000000000-J69W4:1:1102:18817:14852 1:N:0:TCAAGGT+AACACCG
AGGCCCTACGGGACGCAGCAGTGGGGAATATTGCACAATGGGCGCAAGCCTGATGCAGCCATGCCGCGTGTATGAAGAAGGCCTTCGGGTTGTAAAGTACTTTCAGCGGGGAGGAAGGGAGTAAAGTTAATACCTTTGCTCATTGACGTTACCCGCAGAAGAAGCACCGGCTAACTCCGTGCCAGCAGCCGCGGTAATACGGAGGGTGCAAGCGTTAATCGGAATTACTGGGCGTAAAGCGCACGCAGGCGGTTTGTTAAGTCAGATGTGAAATCCCCGGGCTCAACCTGGGAACTGCATCTGAT
+
CCCCCGGGGGGCFGEGGEGGGGGGGGCGGEGEFGGGFFFGFGGGGGDGGGGF@FFG@EFDGGGGGGGGGGGGGGGGGGF<EGEFGGFEGGGGGGGFGG?,FFGGDGGGGGGGGGGGGC7BFGEF=FGGGGGGD=FFGGGF=FG9FGDFFGGGGGGGGGGGGBD<F@FGDGGGDFGGGGF<FGGGGGGFGGDGGGGDGGGGGEEGGGGGEFGGGGGGGGGGGGGGGGGGGGGGGDGG5CFGGG3C7<DDDGGGGGGGGGDFFGBFFFF?=BFF6=GGFFFBD6>FFGFFFF:>>F?F?BABAGFF4
@M02526:338:000000000-J69W4:1:1102:9138:15227 1:N:0:TCAAGGT+CACACCG
TCCTACGGGGGGCAGCAGTGGGGAATATTGGACAATGGGCGAAAGCCTGATCCAGCCATGCCGCGTGTGTGAAGAAGGCCTTCGGGTTGTAAAGCACTTTCAGTGGGGAAGAAGGCGTGAGTGCTAATACCGCTCACGAAGGACATCACCCACAGAAGAAGCACCGGCTAACTCCGTGCCAGCAGCCGCGGTAATACGGAGGGTGCGAGCGTTAATCGGAATTACTGGGCGTAAAGGGCGCGTAGGCGGTGCGTTAAGCCAGATGTGAAAGCCCCGGGCTTAACCTGGGAACGGCATTTGGAACT
+
CCCCCGGC@FGGGDGGGGEEFGGFEGGGGEF9E<FGFGFEFEGGGCFDFFGGGEGFGGDFGFGGEGEGGG<FEGGGGFFEFFGFCGGGGGABFCFGGBCFFDCCEGFGGGGGFGGGF:**1@B9CC@FFCCBF7FGGGG*F@FFFCC9FC<FFEGE?+<CC+CFGECE8>CFF:C8EC8E9FG688@CE>:C>8CCEC*A//?/AGG>EEE88E5<:8CE58CFCF7+;8CCE*:+*2CEDGG3)9*1<E):55CCF:77>C)7@F44866<7@D)8)<)<:=FBF475)97>)4(4A).)0)0)
@M02526:338:000000000-J69W4:1:1102:19404:15770 1:N:0:TCAAGGT+AACACCG
GCCTACGGGACGCAGCAGATCGGAAGAGCACACGTCTGAACTCCAGTCACTCAAGGTATCTCGTATGCCGTCTTCTGCTTGAAAAAAAAAAAACCCTACATCCTAAACCCCCTCCTTCCTTATATTCCCTACCTTCCCTCCCTCCCCTTACCCCCCCCCTCCTCACCCCCTCCCTCCGTCCCCTCTGCCCCTTTCCTTCCGTTCTTTCTCGCCCTCCGCTTCCTTACCCTTCTTACCTCGCTTTCTCACTCTCATTCTACTCCTCTTCTACTTCCCCCCTCTCCCCCTACTCCATCCCTCTCTCC
+
CCCCCGGGGGGGGGGGGGGGGGGGGGGGGGGGGGEFGGGGGFGGGGGGGGFGGGFGFF<FGGGGGFGGGGFCGCFGGGGGF<8CFGEGEDF++8++,,,,99A,<,,,,+++++8,:,,58<,,<,,,5A,8:,C,:,?,++83+++,8,@C,+++***5**,4,6,3*4<6*=72F*14*4*2*++++***++42?9;**++0/23<99**/2*2****11+302++0+*;+++3*++11*/*2***2+0+***2***0/9<7)*0***1***2*..))7,)))*))))*/9)))(,).(*)*)
@M02526:338:000000000-J69W4:1:1102:22818:15818 1:N:0:TCAAGGT+AACACCG
TCCTACGGGGGGCAGCAGTGGGGAATATTGCACAATGGGCGCAAGCCTGATGCAGCCATGCCGCGTGTATGAAGAAGGCCTTCGGGTTGTAAAGTACTTTCAGCGGGGAGGAAGGGAGTAAAGTTAATACCTTTGCTCATTGACGTTACCCGCAGAAGAAGCACCGGCTAACTCCGTGCCAGCAGCCGCGGTAATACGGAGGGTGCAAGCGTTAATCGGAATTACTGGGCGTAAAGCGCACGCAGGCGGTTTGTTAAGTCAGATGTGAAATCCCCGGGCTCAACCTGGGAACTGCATCTGATACT
+
CCCCCGGGGGGGGGGGGGGGGGGGGGGGGGGFGGGGGGGGGGGEGGGGGGGGGGGGGGFGCGGGDGGGGGGGGGGGGGGGGGGGGGGGGGGGGGGGGGGGGCGGGGGGGGGFGGGGGGGGGGGGGGGGGG@FDGGGGGGGGDFGGGGGGGGGGGGGFGGGGGGGGDEGGGGGGGGGFGGGGGGGGGGDGGGGGGGGGGGGEGEEGGGGGGGGGGGGGGGGGGGGGGFCC8EEG=7CFGECDGGGGGGGGGDGGGGGGGGGFGBFFFFFFFFGFFGGFFEEFFFFFC>5FFFFFF?FFBDFBG4=9
@M02526:338:000000000-J69W4:1:1102:14398:16062 1:N:0:TCAAGGT+AACACCG
GCCTACGGGGGGCAGCAGTGGGGAATATTGCACAATGGGCGCAAGCCTGATGCAGCCATGCCGCGTGTATGAAGAAGGCCTTCGGGTTGTAAAGTACTTTCAGCGGGGAGGAAGGGAGTAAAGTTAATACCTTTGCTCATTGACGTTACCCGCAGAAGAAGCACCGGCTAACTCCGTGCCAGCAGCCGCGGTAATACGGAGGGTGCAAGCGTTAGTCGGAATTACTGGGCGTAAAGCGCACGCAGGCGGTTTGTTAAGTCAGATGTGAAATCCCCGGGCTCAACCTGGGAACTGCATCTGATACT
+
ACC@,@F7FGGGGGEGGGFGGGGGEGFGGG9FFGGFFCGGGGGGGGCDFGGFC<<FEF<?,DEGG:CFFCCFGGGFGGG@C3FFGGGGGG;FGG@@FGGC==9;FEGGGGGFGG7CFFGCFGGG@2<<E<CGGEC@GA:<9<F<F<F6*<:C>GGDGGGGGGGFGGDD>8@FCGC;/;CFGGG6EGGG5:CEGGCFCFGGG5?:CC@EF*:ACC?FFG55CFGG9EGDFGGEGCCFFED73CD5C<DGGEGGGFC:FFGG/C49F?FF66FGF6*95;@572?57FFF34657=<224AABF5*1
@M02526:338:000000000-J69W4:1:1102:2868:16331 1:N:0:TCAAGGT+AACACCG
TTAGGCCTACGGGGGGCAGCAGTGGGGAATATTGCACAATGGGCGCAAGCCTGATGCAGCCATGCCGCGTGTATGAAGAAGGCCTTCGGGTTGTAAAGTACTTTCAGCGGGGAGGAAGGGAGTAAAGTTAATACCTTTGCTCATTGACGTTACCCGCAGAAGAAGCACCGGCTAACTCCGTGCCAGCAGCCGCGGTAATACGGAGGGTGCAAGCGTTAATCGGAATTACTGGGCGTAAAGCGCACGCAGGCGGTTTGTTAAGTCAGATGTGAAATCCCCGGGCTCAACCTGGGAACTGCATCTGA
+
CCCCCFGGFFFGGGGGGGG7FFFFGGGGGGF9FFFGFGGGGGGGGFGGGGGGFFGGGGG?FFDFFFGCFFCGGGGGGGGGGGCCFGFFGGGGGCCFD=FF;@@FCFG9CGGGGGCEFGGGDGGGGGF?CGGGGCA:FFFF,,?FCCFFEAFFCGGGEGGGGGGGGGG;FGDG8ECCC7@C8@*/3<8:FGGGEGG>EGGGGGGGGGGGGGGGGCCE5;EEGGDGGGCFFGGGG=EEGGFC*957<D<GGGCEG>CGGG4:BDFF@FBBFF?FFF7:96@>59B3>GFF7;F@>4812?FFA7<F*
@M02526:338:000000000-J69W4:1:1102:20790:16345 1:N:0:TCAAGGT+AACACCG
CCCTACGGGGCGCAGCAGTGGGGAATATTGCACAATGGGCGCAAGCCTGATGCAGCCATGCCGCGTGTATGAAGAAGGCCTTCGGGTTGTAAAGTACTTTCAGCGGGGAGGAAGGGAGTAAAGTTAATACCTTTGCTCATTGACGTTACCCGCAGAAGAAGCACCGGCTAACTCCGTGCCAGCAGCCGCGGTAATACGGAGGGTGCAAGCGTTAATCGGAATTACTGGGCGTAAAGCGCACGCAGGCGGTTTGTTAAGTCAGATGTGAAATCCCCGGGCTCAACCTGGGAACTGCATCTGATACT
+
CCCCCGGGGGGGGGGGGGGGGGGGGGGGGGGGGGGGGGGGGGGGGGGGGGGGGGGGGGGGGGGGGGGGGGGGGGGGGGGGGGGGGGGGGGGGGGGGGGGGGGGGGGGGGGGGGGGGGGGGGGGGGGGGGGGGGGGGGGGGGGGGGGGGGGGGGGGGGGGGGGGGGGGGGGGGGGGGGGGGGGGGGGGGGGGGGGGGGGGEGGGGGGGGGGGGGGGGGGGGGGGGGGGGGGGGGGGGGGGGGGGGGDGGGGGGGGGGGGFGFGFFFFFFFFFGFFGGFFFFFFFFFGFFFFFFFFFFFFFFFGFF?
@M02526:338:000000000-J69W4:1:1102:25566:16557 1:N:0:TCAAGGT+AACACCG
GTGACCTACGGGGCGCAGCAGTGGGGAATATTGCACAATGGGCGCAAGCCTGATCCAGCCATGCCGCGTGTATGAAGAAGGCCTTCGGGTTGTAAAGTACTTTCAGCGGGGAGGAAGGGAGTAAAGTTAATACCTTTGCACATTGACGTTACCCGCAGAAGAGGCACCGGCTAACTCCGTGCCCGCAGCCGCGGTTATACGGATGTTGCAAGCGTTAATCGGAATTACTGGGCGTAAAGCGCACGCAGGCGGCTTGTTAAGTCAGATGTGAAATCCCCGGGCTCAACCAGGGAACTGCATCTGAT
+
@6ACCFDFGGGGGDGDGC>ECCFFGDGG8FGGG9,CFGGA<C<@BFDCFGGGG,,<EEFD<EC6F>=>CFCFAEEFFFGFDFGFFEGGEFBCCFFF9F@F?FGEF,,8FFECCEGFGG+,BF<FAFFEC<,@F<F99,,,:@A,,8,@@FF@FF7F:F5?<F,3<<FGG7*<7<<>9F:<C@7+4*C@B7**2***1+<+*;*/103<++<:@CC*8/AFG8/:;09C9CEF55*:/1ACC)97<<CD5*/*)1)/0**0*C*=??**=*9FBF7<6<53>05)1>:5))07@>(4,.2:4:)**
@M02526:338:000000000-J69W4:1:1102:14481:18785 1:N:0:TCAAGGT+AACACCG
TCCTACGGGGCGCAGCAGTGGGGAATATTGCACAATGGGCGCAAGCCTGATGCAGCCATGCCGCGTGTATGAAGAAGGCCTTCGGGTTGTAAAGTACTTTCAGCGGGGAGGAAGGGAGTAAAGTTAATACCTTTGCTCATTGACGTTACCCGCAGAAGAAGCACCGGCTAACTCCGTGCCAGCAGCCGCGGTAATACGGAGGGTGCAAGCGTTAATCGGAATTACTGGGCGTAAAGCGCACGCAGGCGGTTTGTTAAGTCAGATGTGAAATCCCCGGGCTCAACCTGGGAACTGCATCTGATACT
+
CCCCCGGGGGGGGGGGGGGGGGGGGGGGGGGGGGGGGGGGGGGGGGGGGGGGGGGGGGGGGGGGGGGEGGGFGGGGGGGGGGGGGGGGGGGGGGGGGGGGGGGGGGGGGGGGGGGGGGGGGGGGGGGGGGGGGGGGGGGGGGGGGGGGGCGGGGGGGFGGGGGGGGGGGGGGG<FGGGGGGGGGGGGGGGGG5EFGGGGGDGEEE>EFGGGC>*AFGGGGCGGGGGGGGGGGGGGGGGGGGGGGGGGGGEGEG5DGGGGGFGFFFFF??FFG4?GG;@>5>?47FFFFFF6<<F?DA>BFFGAFF
@M02526:338:000000000-J69W4:1:1102:11765:19258 1:N:0:TCAAGGT+AACACCG
GCCTACGGGGCGCAGCAGTGGGGAATATTGCACAATGGGCGCAAGCCTGATGCAGCCATGCCGCGTGTATGAAGAAGGCCTTCGGGTTGTAAAGTACTTTCAGCGGGGAGGAAGGGAGTAAAGTTAATACCTTTGCTCATTGACGTTACCCGCAGAAGAAGCACCGGCTAACTCCGTGCCAGCAGCCGCGGTAATACGGAGGGTGCAAGCGTTAATCGGAATTACTGGGCGTAAAGCGCACGCAGGCGGTTTGTTAAGTCAGATGTGAAATCCCCGGGCTCAACCTGGGAACTGCATCTGATACT
+
CCCCCGGGGGGGGGGGGGGGGGGGGGGGGGGGGGGGGGGGGGGGGGGGGGGGGGGGGGGGGGGGGGGGGGGGGGGGGGGGGGGGGGGGGGGGGGGGGGGGGCGGGGGGEGGGGGGGGGGGGGGGGGGGGGGGGGGGGGGGGGGGGGGGGGGGGGGGGGGGGGGGGGGGGGGGGGGGGGGGGGGGGGGGGGGGGGGGGGGGGGGGGGGGGGGGGGGGGGGGGGGGGGGDGGGE=EGGGGGGGGGGGDGGGGGGGGGGGGGGFDFFFFFFFFFGFFGGFFFFFFFFFGFFFFFFFFFFFFAAAGAF@
@M02526:338:000000000-J69W4:1:1102:27131:19946 1:N:0:TCAAGGT+AACACCG
ATCCTACGGGAGGCAGCAGCACTCTTTCCCTACACGACGCTCTTCCGATTAGAAACCCCGGTAGTCCCTATAGATCGGAAGAGCACACGTCTGAACTCCAGTCACTCAAGGTATCTCGTATGCCGTCTTCTGCTTGAAAAAAAAAAAAAAACAACATCCCCTCCACCCTACGTAACCTCCGTCACCTAAAAACTTCAATTACCAACATTCTCCATAACCACATAGCTTCTATCGTGCTTATCCTGCCTTTCACGTTTTTTCTTCCTCCTTTGTAACCACACCCCTCTACCGAGGCAGGTGATCGC
+
CCCCCGGGGGGGGGGGGGGGGGGFGGGGGGGFGGGGGGGGGGGGGGGGDGGGGGGGGGGGGFGGGGGGGGGGGGGGFGFGGFGGGGGGGGGGGGGGGGFGGGGGGGFGGGGFG5C<EEFFGGGGEFGGGGGGGGGG<=FFGGGG+@3+8**5,6D5<,35*,1*,,,6*?:*6,2*3<,,162*4?++55++*++23+22++++24**+5+2+++23+++**+0+002++30+*02*2++222**2***0*3*12**9<>)**/1**))*/******17)01))./)*11)))0(((((()2.)0
@M02526:338:000000000-J69W4:1:1102:13809:19996 1:N:0:TCAAGGT+AACACCG
TAATTCTACGGGGGGCAGCAGGGAAATTAGAAACCCGGGTAGTCCTGGAGATCGGAAGAGCACACGTCTGAACTCCAGTCACTCAAGGTATCTCGTATGCCGTCTTCTGCTTGAAAAAAAAAATAATAACTTGCTGTTTTGACGTTACCAACAGAATAAGCACCGGCTAACTTCGTGCCAGCAGCCGCGGTAATACGCAGGGTGCAAGCGTTAATCGTAATTACTGTGCGTAAAGCGCGCGTCGGTGTTTCAGCACGTTGGTTGTGCATTCCCCCAGCGCACCCGGCGCACTGCATCAAACTCTA
+
CCCCCFFFFDGEDGEFECCAFGGGGGGGGGGGGGDGGGGFFEAFGEFGGGGDEGGEGGFGGEGFGGGGGGGGAFA=>F@BDFGFGGGGGG<,@FFFGGFFGGGGA*=;FC88@CFCFC@FG7<,>CF,,8,,3,CBCFC8:<<7<C8CF,?7F+?FFFG9FG7F**:?;+<@7<EFGC*+3A6*2*:8**:8*<C9**;E**;EG++3*/;?8*<@8*2:8:++9++3+;/*:*+3>CC5CD59)>5/7**<*:74<5<97*)8.)/79*121))))))05(0.))))).0))*).)))6)*./*
@M02526:338:000000000-J69W4:1:1102:21257:20267 1:N:0:TCAAGGT+AACACCG
TCCTACGGGACGCAGCAGTAGGGAATCTTTCACAATGAACGAAAGTTTGATGAAGCAACGCCGCGTGAATGAAGAAGGGTTTCGGCTCGTAAAATTCTGTTGCTGGAGAAGAAAGTACTTAGCAGGAAATGGCTAGGTATTGACGGTATCCGGTTAGAAAGTCACGGCTAACTACGTGCCAGCAGCCGCGGTAATACGTAGGTGGCAAGCGTTATCCGGATTTATTGGGCGTAAAGCGAGCGCAGGCGGTTACTTAAGTCCGATGTGAAAGCCTTCGGCTTAACCGAAGAAGTGCATAGGAAACT
+
CCCCCGGGGGGGGGGGGGGGGGGGGGGGGGGGGGGGFGGGGGGGGGGGGGGGGGGGGGGGGGEFCFGGFGGGGCGGFGGGGGGGGGGGGGGGGGGGFEGGGGGGGFFGGGGGGDFFGGDGABFFAFGGGGGGGGGG<FDFGCFGGEGFGGG>:F@FFGGGF9@<F:FCCBEFFGG7FGGGF:CFBFGGGEGGCEECC;EFCE?9EF6>CFGCGECFF5C=CEGEFGCCE=EGGGGDGCEEDDCGDDD)7EGC7CF7?CGFFGFF3>669FFGF47C53@FEBFFFD5>D>FF9?AAFF<0>G?F4
@M02526:338:000000000-J69W4:1:1102:17862:20353 1:N:0:TCAAGGT+AACACCG
CGACCTACGGGGGGCAGCAGTGGGGAATATTGGACAATGGGGGGAACCCTGATCCAGCAATGCCGCGTGTGTGAAGAAGGTCTTCGGATTGTAAAGCACTTTCGTTAGGGAAGATGATGACGGTACCTAAAGAAGAAGCCCCGGCTAACTTCGTGCCAGCAGCCGCGGTAATACGAAGGGGGCAAGCGTTGCTCGGAATGACTGGGCGTAAAGGGCGTGTAGGCGGTTATTACAGTCAGATGTGAAATCCCCGGGCTCAACCTGGGAACTGCATTTGATACGTGATGACTAGAGTTCGAGAGAGG
+
CCCCC@EGGEEGFGGGGGGGGGGGGCFGGGGGGGGGGGGGGGGGGGGGGGGFFGGGGGGGFGGGGGGGGGGGGGGGGGGGFFGGGGGCBFGGFFGFGGGGGGGGGGGGGGGGGGFGGDGGGGGGGGGFGGGGGGGGGGGGGGGDEGGGGGFGG8C>FGGGGGGCGGGGECECFCFFFGGGGGGGGGGGGGCGEGGGDGGGGGGGGGGGGGEGGGGGGGGGGGGGGGGGGGGGGFFGGGGGGGGGGF7CFFFFGGDDDDFCFGFF@FFFFFFGF@>C/0=BFFFFFGF@FFFFFFF4<?:::38>E
@M02526:338:000000000-J69W4:1:1102:15301:20520 1:N:0:TCAAGGT+AACACCG
TACCTACGGGAGGCAGCAGTCACATTAGATACCCTAGTAGTCCGGTTTAGATCGGAAGAGCACACGTCTGAACTCCAGTCACTCAAGGTATCTCGTATGCCGTCTTCTGCTTGAAAAAAAAAAATTAAACTATGATGAAGCAAAGGCTAACCACGTGCCACCAGCCGGCGTAAACAGTAGTGGGCAAGCGGTGTCCGGTATGACGGTTCATTACGGTTGCTGAGGCGGTCATTAATGTGTCGCTTCATAGACCCAGTCTTCACTCCTCCATGCGTGTCTAAATGCGACTCCGTAATGCATTGTGG
+
CCCCC@FCC@@FGGGGGGGE<@@F@EE,EFG<<C<F@6CEFEFBF@:B<C,CCC:68@<CCFGEF@EGDC<FCFC6FGFGFFFF<,CFCCF9C66CFF8FF+B+4CC,C,E,CC,CFE=:CF7+,:5,,,,,5<B,,,5B,,,,,,,,:,A,,A+3,:=C9,,,8+++5+5*3*,,,@;;E,,>>@7>*4*6:1BF*=1=C,?,*43**+3+++1***/*++2;***/2/*03+++*3+02*****2**22074**2*0***/**)*))0*:7)1*))/*94*/01)))00)).(,)))))0)*)
@M02526:338:000000000-J69W4:1:1102:26946:20641 1:N:0:TCAAGGT+AACACCG
CTCGCCCCTACGGGGGGCAGCAGTAGGGAATCTTTCACAATGAACGAAAGTTTGATGAAGCAACGCCGCGTGAATGAAGAAGGGTTTCGGCTCGTAAAATTCTGTTGCTAGAGAAGAAAATACTTAATAGGTAATGATTAGGTATTGACGGTATCTGGTTAGAAAGTCACGGCTAACTACGTGCCAGCAGCCGCGGTAATACGTAGGTGGCAAGCGTTATCCGGATTTATTGGGCGTAAAGCGAGCGCAGGCGGTTGTTTAAGTCCGATGTGAAAGCCTTCGGCTTAACCGAAGAAGTGCATAGG
+
CCCCCGGGGGGGGGGGGGGGGGGGGGGGGGGGGGGGGGGGGGGGGGGGGGGGGGGGGGGGGGGGGGGGGGGGGGGGGGGGGGGGGGGGGGGGGGGGGGGGGGGGGGGGGGGGGGGGGGGGGGGGGGGGGGGGGGGGGGFGGGGGGGFGGGGGGGGDFGGGGGFGGGGGGGGDEGGGGGGGGGGGGGGGGGGGGGGGGGDFFFGGGGGGDCFGGGGGGGGGGGCCGEGGFGGGGFGGGGGGGGGGGGGGGGGGCDGGGGGGFF=@BFFFFFFGFFFFFFFFFF>DFGF?FFBEFE:?0<2AACAFF
@M02526:338:000000000-J69W4:1:1102:22290:21413 1:N:0:TCAAGGT+AACACCG
GGCCTCCTACGGGGCGCAGCAGTGGGGAATATTGCACAATGGGCGCAAGCCTGATGCAGCCATGTCGCGTGTATGAAGAAGGCCTTCGGGTTGTAAAGTACTTTCAGCGGGGAGGAAGGGAGTAAAGTTAATACCTTTGCTCATTGACGTTACCCGCAGAAGAAGCACCGGCTAACTCCGTGCCAGCAGCCGCGGTAATACGGAGGGGGCAAGCGTTAATCGGAATTACTGGGCGTAAAGCGCACGCAGGCGGTTGGTTAAGTCAGATGTGAAATCCCCGGGCTCAACCGGGGAACTGCATCTGA
+
-BCCCGGGGGFGDGGCFGGGFG-CFGGGGCEGEFFGCGG9FDGCC:CCCCFEFGDFFEFCF<,CCEFDG>C?=9FDEEFFGGF@F<FBFGBBF:EEGGFGFCFDA?FDCFGGEFEGGDDFFGGGFFFABFF9FC@FC,@B,@DC9DFFG7>DEGG<CFEGE<FFGGGFFFGF7FGGCE7F<FG:FGGGGGCGECE8CGECCFECGGG*88?FFCGE*;C7:;EGEF6<<+<FGFGDDGFGGGCDCDDDGGCEG95)97CFBGFF6FF6=@?CFF0:/<:<@BE5>C=)7)7>D5:()583:*6B6
@M02526:338:000000000-J69W4:1:1102:15079:21595 1:N:0:TCAAGGT+AACACCG
AAAACCCCTACGGGAGGCAGCAGAGATCGGAAGAGCACACGTCTGAACTCCAGTCACTCAAGGTATCTCGTATGCCGTCTTCTGCTTGAAAAAAAAAAAATTTTCCGTCAATACATCCCACATCCCCCTATTCGTTTTGTATGCCTCTCCCCGTACAATACGCACCTGCTCACACCATCCCACCAACCTCCGTAATACTTAGTGTACAAGCTGTAATCTCAAACATTTTCCGTCCAGCGTGTTCTGTCATTTTTGCAAACCCGACTTCAAATCCTAGTTCCTAACCCACTAATTCCCTTCGTTCC
+
CCCCCGGGGGGGGGGGGGGGGGGGGGGGGGGGGGGGGGGGGGGGGGGGGGGGGGGGGFGGGGGGGAFGGGGGGGGFFFGGGFGGGGGGGGGGGGGGG:++4,,,C,+5,4+,,,,C9,4,,+,,,,++3+,5,,,,+8,83,:,,3,6=<D+8+++8,@9>+++5C5,:,,,,,,**7,,6,,1,,*6,2,46;*=,6?CF,,,2,6<,1*5+3++5><+1+++2++1+++/0*2**2****22***2*+0+2*)*2***0*).075*1****)**1*9@*)*/)*))))9)/1))))-,-*4>)
@M02526:338:000000000-J69W4:1:1102:10882:21603 1:N:0:TCAAGGT+AACACCG
GGCCTACGGGGCGCAGCAGTGGGGAATATTGCACAATGGGCGCAAGCCTGATGCAGCCATGCCGCGTGTATGAAGAAGGCCTTCGGGTTGTAAAGTACTTTCAGCGGGGAGGAAGGGAGTAAAGTTAATACCTTTGCTCATTGACGTTACCCGCAGAAGAAGCACCGGCTAACTCCGTGCCAGCAGCCGCGGTAATACGGAGGGTGCAAGCGTTAATCGGAATTACTGGGCGTAAAGCGCACGCAGGCGGTTTGTTAAGTCAGATGTGAAATCCCCGGGCTCAACCTGGGAACTGCATCTGATAC
+
CCCCCGGGGGGGGGGGGGGGGGGGGGGGGGGGGGGGFGGGGGGGGGGGGGGGGGGGGGGGGGGGGGGGGGGGGGGGGGGGGGGGGGGGGGGGGGGGGGGGGGGGGGGGGGGGGGGGGGGGGGGGGGGGGGGGGGFGGFGGGGGGGGGGGGGGGGGGGGGGGGGGGGGGGGGGGGDGGGGGGGGGGGGGGGGGGGGGGGGGEGGEGGGGGGGGGGGGGGGGGGGGGGGGGGGGGGGGGGGGGGGGGGDGGGGGGGGGGGGGFGFFFFFFFFFFF?GGE>BFF<FFFGFFFFFFFF?FFFFFFGFF6
@M02526:338:000000000-J69W4:1:1102:17687:22074 1:N:0:TCAAGGT+AACACCG
CCGTTCCTACGGGACGCAGCAGATCGGAAGAGCACACGTCTGAACTCCAGTCACTCAAGGTACCTCGTATGCCGTCTTCTGCTTGAAAAAAAAAAAACTCCTGTTATTGAGGAAGATAATGACGGTACTCAACAAGGAAGTGACGGCTAACTACGTGACAGACGCCGCGGTAAAACGTAGGTCACAAGCGTTGTCCGGAATTCCTGGGTGTAAAGGGAGCGCAGACGGGCAGCCACGTTGGAAGTGAAATCCATGGGCTCAACCCATGAACTGCTTTCAAAACTGTTTTACTTGAGTAGTGCAGA
+
CCCCCGGGGGGGGGGGGGGGGGGEEGGGGGGGFGGGGGFFFFFFECFFGGGGFEGGGGGF9F,6,CFFEGGA@F@@C<FFFEF<F<DACFC:=4FCFC?,B,?CE<<F?FFFGGEEFGDEFGFGGFGG9,<=A,BF<3,A3E9FBFG=FGFGACBFF,@=9<<*<7FC@CFGDDECFF:7FFCFGF97CCCC*=+<BCE5CC2;C;C5E8EGFFGG8CEC5EGG*02;:8C=*7C85FF=FCD*79>CFC:<6::5779C*9@43)0.96@C@?>:@FF??A@:**1*5*1*/6)).:<>0C2*/
@M02526:338:000000000-J69W4:1:1102:15830:22269 1:N:0:TCAAGGT+AACACCG
GTCCTACGGGGGGCAGCAGTGGGGAATATTGCACAATGGGCGCAAGCCTGATGCAGCCATGCCGCGTGTATGAAGAAGGCCTTCGGGTTGTAAAGTACTTTCAGCGGGGAGGAAGGGAGTAAAGTTAATACCTTTGCTCATTGACGTTACCCGCAGAAGAAGCACCGGCTAACTCCGTGCCAGCAGCCGCGGTAATACGGAGGGTGCAAGCGTTAATCGGAATTACTGGGCGTAAAGCGCACGCAGGCGGTTTGTTAAGTCGGATGTGAAATCCCCGGGCTGAACCTGGGAACTGCATCTGATAC
+
CCCCCGGGEG7FCFGEFGGGGGGGEGGGGFGFGGG8BFDGGGGG=FGGCGGGGFGDG@FEGGGGGGEGGGGGGGGGGGGFGCEFC:CAFGGGGGGGFAFCFGGGGGGGGEGG7BCFGF@FDCAFGGGGGFFGFDGGGGCCCFGGGGFGG>9CEGDDDGGGGGGFGGGGGG>CG99@EF88FFFGGGFFDGEGCEE?C7CGCEGCEGEEF?CECCGGFFF=CEGGGGGFGFGDEG=CD<5CDCDGGGGDC5):*>FFFGFC=DB3)708@F?09)9C5@).<(<@?F5FFF)9>42<BA-6<*-7*
@M02526:338:000000000-J69W4:1:1102:15527:22773 1:N:0:TCAAGGT+AACACCG
ACCTACGGGGGGCAGCAGTGGGGAATATTGCACAATGGGCGCAAGCCTGATGCAGCCATGCCGCGTGTATGAAGAAGGCCTTCGGGTTGTAAAGTACTTTCAGCGGGGAGGAAGGGAGTAAAGTTAATACCTTTGCTCATTGACGTTACCCGCAGAAGAAGCACCGGCTAACTCCGTGCCAGCAGCCGCGGTAATACGGAGGGTGCAAGCGTTAATCGGAATTACTGGGCGTAAAGCGCACGCAGGCGGTTTGTTAAGTCAGATGTGAAATCCCCGGGCTCAACCTGGGAACTGCATCTGATACT
+
CCCCCGGGGGGGGGGGGGGGGGGGGGGGGGGGGGGGGGGGGGGGGGGGGGGGGGGGGGGGGGGGGGGGGGGGGGGGGGGGGGGGGGGGGGGGGGGGGGGGGGGGGGGGGGGGGGGGGGGGGGGGGGGGGGGGGGGGGGGGGGGGGGGGGGGGGGGGGGGGGGGGGGGGGGGGGGGGGGGGGGGGGGGGGGGGGGGGGGGGGGGGGGGGGGGGGGGGGGEEDGGGGGGGGGGGGGGGGGGGGGGDGGGCDGCDGGGGGGGGFG?FFFFF?FFCFFFD35BB>?FFFGF>:F?F:4)44644.0)11
@M02526:338:000000000-J69W4:1:1102:16630:23006 1:N:0:TCAAGGT+AACACCG
CAACCCCTACGGGACGCAGCAGATCGGAAGAGCACACGTCTGAACTCCAGTCACTCAAGGTATCTCGTATGCCGTCTTCTGCTTGAAAAAAAAAAATTTTCAGCGGGAAGAACCAGGGCTAGTTTAATAACCTCATCCCTTGACGTTACCTACACAAAAAGCACCGGCTAACTCCGTGCCAGCAGCCGCGGTAATACGGAGGGTGCCAGCGTTAACCGGACTTATTGGTCTTCAATCGCCCACAGACGGTTTGTCCCGTCTGATATGAAATCCCCGCGCTCCACCCAGTTACTGCATTGTAACCT
+
CCCCCGGGGGGGGGGGGGGGGGGCFGGGGGGFGGEFFGFGGGGGG<FFGFGFGGCFGGGG6E,CFFGGGGGGGG@@E7FC@FECFAEDEGGGGG@+,,<,,,<?F+>+++,B,,,4+B+,DF,CFC<DBF9<<,,,3,,:>,337+B,:,3,@,,3+@DFFG7:@:*3>CFGG>E>FFC<,,CC2<CEECCG7B9FFG*;***44;*2<8*;?**3<*2=58+++30<3:+<??++:*:*9***/**177*:*9:**19<)****/**10**09//)7;7)3)07*)0)*****44>5).)2-9/
@M02526:338:000000000-J69W4:1:1102:23438:23088 1:N:0:TCAAGGT+AACACCG
GCGAGGCCTACGGGAGGCAGCAGTAGGGAATCTTTCACAATGAACGAAAGTTTGATGGAGCAACGCCGCGTGAATGAAGAAGGGTTTCGGCTCGTAAAATTCTGGTGCTGGAGAAGAAAGTACTTAGTAGGAAATGGCTAGGTATTGACGGTATCCGGTTAGAAAGTCACGGCTAACTACGTGCGAGCAGCGGCGGTAATACGTAGGTGGCGAGCGTTGTCCGGATTTATTGGGAGTAAAGCGAGCGCAGGCGGTTACTTTAGTCCGATGTGAAAGCCTGGGGCTTAAGCGAAGAAGTGCAGAGG
+
8CCCBF7-6@EC@FCFFFEG7CFACEFE8@CECCF,-CE,C,FCFGD,BFCFAE@E,@,9F,69CC:FCFCFCFGG9CFGGFFDEEG9CC7F:BCEBFGG?F?E,CF,:C==BFFFGECFGG9FF5FF5@?5EFFFFGG,BBFGFFGEGGGFFFD<CB8+CF<@3>@<;=@@7@*7,,,35<FF*641>@D*=::EGGCF?9C+2B5>+=C**:??EE*2<+AC:*;@C+<CFF*;9699C>)93717CGD*95/)9CGC**1*/005))876@GC)>:43::5376?**07<@(((.52-*58:
@M02526:338:000000000-J69W4:1:1102:17401:23304 1:N:0:TCAAGGT+AACACCG
CGGGATCCTACGGGGCGCAGCAGATCGGAGAGCACACGTCTGAACTCCAGTCACTCAAGGTATCTCGTATGCCGTCTTCTGCTTGAAAAAAAAAAAAATGCTAATACAGTACAAACAACCACTTAATTTCATATACCCGACTCCAGACTTTCCCATATGCAAGCGACACCTATCTCTGCGTAAGCACAACATATGATACACTGATTGCAAGTACATTACTCAACAAACCCGTGTCACGCGCGCACCAGCTCCTTCTTACGTGTACATTGTACATACCCATCACACACCTTGCAATCTGAATTAAT
+
CCCCCGGGGGGGGGGGGGGGGGGGGGGGGGGGGGGGGGGGGGGGGGGGGGGGGGGGGGGGFGFFGFGGGGGGGGGGGGGGGGGGGGGGGGGEGGG:88,,,<,,,<,,,,5,58,,8<,++38,<,,,3,,EF,,,,:++8++,,:,+:,:7DFB9@,,,3,,6**>BC*?>,3,D,,,<<6*,,,=:,=,,,++4+2++5++++++++++++3++5+5+11+*3*3*/******+2*2*))))))2**0*+222*****)*00*****9*****2)9*).)*/79@))01)**))-))).*-**
@M02526:338:000000000-J69W4:1:1102:11813:24031 1:N:0:TCAAGGT+AACACCG
GTCCTACGGGGCGCAGCAGTGGGGAATATTGCACAATGGGCGCAAGCCTGATGCAGCCATGCCGCGTGTATGAAGAAGGCCTTCGGGTTGTAAAGTACTTTCAGCGGGGAGGAAGGGAGTAAAGTTAATACCTTTGCTCATTGACGTTACCCGCAGAAGAAGCACCGGCTAACTCCGTGCCAGCAGCCGCGGTAATACGGAGGGTGCAAGCGTTAATCGGAATTACTGGGCGTAAAGCGCACGCAGGCGGTTTGTTAAGTCAGATGTGAAATCCCCGGGCTCAACCTGGGAACTGCATCTGATAA
+
CCCCCGGGGGGGGGGGGGGEFGGGGGGGGFGGGGGGGGGGGGGGGEGGGGGGGFGGGGEGGGFEGGGGGFGGGGGGGGGGGGGFGGGGGGGGGGGGGGGGGGFFFGGGEGGCFDDDFCEEGGGFGGGGGGGFGGGDGCFGFGGDGGGGGGGGGGGGGGGGGGGGGGGGGGGGGGGGGE@FGGGGGGGCEGGGGGGGGGG88EEEGDDGEGCE;?EFGGGGGGGGGGGFE5F8CGG=FGGGDGGDDDCGDEDE<DFGGGFGFG4*96@?BF=:@FGGB:B>7:FFFCF>4>FFFF>>>464<F<F*
@M02526:338:000000000-J69W4:1:1102:8730:24632 1:N:0:TCAAGGT+AACACCG
CTCCTACGGGACGCAGCAGTGGGGAATATTGCACAATGGGCGCAAGCCTGATGCAGCCATGCCGCGTGTATGAAGAAGGCCTTCGGGTTGTAAAGTACTTTCAGCGGGGAGGAAGGGAGTAAAGTTAATACCTTTGCTCATTGACGTTACCCGCAGAAGAAGCACCGGCTAACTCCGTGCCAGCAGCCGCGGTAATACGGAGGGTGCAAGCGTTAATCGGAATTACTGGGCGTAAAGCGCACGCAGGCGGTTTGTTAAGTCAGATGTGAAATCCCCGGGCTCAACCTGGGCAATGCATCTGATAC
+
9CCCCGGGGGGGGGGGGGGGFGGGFGGGGGFGFGGGFF8EFGGGGEGGGFGGGGGGFGGCGGGGGGGCBFDFGGGGGFGGGGGGFGGGGGGCFGFFGGGGGGGCAF7:FFCDGG@>C,=F,DEFFDGGGF=FCFGFGCCFFGGGGDC<FEGGEGGC*D<D:CGECFGGCF@AFBBC<<FFEEGGGGGCEGGE8BCEFFCE8*:8EEDF@F*C>>:@FGFGGGCFGCGFGC*?EE28:CEGGGCCDD))9CGGDGGG*>CFBC66@8FFF4=F6?CC5).85869?5/)))07)920)64<BG<?*
@M02526:338:000000000-J69W4:1:1103:24292:2157 1:N:0:TCAAGTT+AACACCG
TGGCCCTACGGGGGGCAGCAGTGGGGAATATTGCACAATGGGCGCAAGCCTGATGCAGCAACGCCGCGTGAGCGATGAAGGCCTTCGGGTCGTAAAGCTCTGTCGCATGGGAAGATAATGACGGTACCATGTGAGGAAGCCCCGTCTAGCTACGTGCCAGCAGCCGCGGGAATACGTAGGGGGCAACCGCTATCCGGAAATACTGGGCGTAAGGGGTGCGTAGGTGGTCTGCCCAGATAGGGGTCAAAGGCAGCGGCTCAACCGTTGTGCGCACCTAAAACGGTCGGACTTAGGTTCGGGTGGGG
+
A-88BFGGFGGGC7:FGGGDFF9FGGGFAC?FE9?<FGGGGG8@:FG@FGGFGDGGGCG?FF@FGGGGCCGC8CE3FGGFF7,@FGEGEFFFEFGGFGCFGGG<F7E*<FFFGGG;F,;CB9C@*<<9?9?B28?7,C<EECGG*8:*,0CEGC8*@>FCCC88*:88****;C+*<@/?*?8C?8**:****++1*;/*2+0+<CEF8*/A5<C5CCCE**:8<+*/2CC+0/+1*9AF6C51:<*AFGG6**277>3D=)2)<8*7**0)/09**2*/*5)*0))*-7*)16).),(())43)
@M02526:338:000000000-J69W4:1:1103:16616:2235 1:N:0:TCAAGGT+AACACCG
ATAACCTACGGGAGGCAGCAGATCGGAAGAGCACACGTCTGAACTCCAGTCACTCAAGGTATCTCGTATGCCGTCTTCTGCTTGAAAAAAAAAAAACTTCTTTTATTAATGACGAAGAAATTTCCTATACTAAGTGCACAACCTCCGGTTACCTAATCCCCAAACCCCGGTTACATCCGTCGCAGCAGCCGTTTTTCTGGATTTACGGGATTCACAATCTGCGAATTCGGCTTTGCAAGTCAGCGTTCACTTCTCGTTACCTACCCCCTCACATACATTTGAAACTCCAGTGCAGATGATTGTAA
+
CCCCCGGGGGGGGGGGGGGGGGFFGGGGGGFCFGFGG@CFFDGGA9FE<FCFA,CFFGF;F<C9CFDFGGFGGFGG<<,E<F<@ECEFG@CF7FCF+9<FA,@?F,5?B,CF,+8448B?,,<,,,,,:,,,,,<:5,,,,B+B,38+8=C@C9=,,,,,+@@,++5++*3**,,37@<*,1511*6,,2*64,*64,2,,?4+++*****+2+++3++++2**1*4+**/*:A++2+32+2+**1**2+++20<*/1*10*29)5*))0.0>F**0***0*12/**3,)*,**.))6))**)**
@M02526:338:000000000-J69W4:1:1103:7201:2813 1:N:0:TCAAGGT+AACACCG
GTTCCTACGGGAGGCAGCAGTGGGGAATATTGCACAATGGGCGCAAGCCTGATGCAGCCATGCCGCGTGTATGAAGAAGGCCTTCGGGTTGTAAAGTACTTTCAGCGGGGAGGAAGGGAGTAAAGTTAATACCTTTGCTCATTGACGTTACCCGCAGAAGAAGCACCGGCTAACTCCGTGCCAGCAGCCGCGGTAATACGGAGGGTGCAAGCGTTAATCGGAATTACTGGGCGTAAAGCGCACGCAGGCGGTTTGTTAAGTCAGATGTGAAATCCCCGGGCTCAACCCGGGAACTGCATCTGATA
+
CCCCCGGGGGGGDGGGGGGGGGGGGEGGGGFGGGGGGFGGFGGGGGGGFFGFFGGGGGGGGGGGGGGGGGGGGGGGGFFFGGGGFGGGGGGGGGGGGGGGFFGGGGGGGGDFEGGCGGGGGGGGGGGGGGGGGFAFGGCFFGGFGGGGDFGFGGGGGFGGGGGGGGGGGGGGGGGGGGGFGFGGGGFGGGGGGEGGGGGDECCGE>EEFGGGEGDCF7FGCGGGGGGGFFFFEGEGGGGGGGGGGGGCGGGECDGGGG7:C?FFF=CFGFFFFFGFGGFFFFFGFGFGFFEFFF?FFFFFFFBB7
@M02526:338:000000000-J69W4:1:1103:19991:3205 1:N:0:TCAAGGT+AACACCG
CCGATCCTACGGGACGCAGCAGTGGGGAATATTGCACAATGGGCGCAAGCCTGATGCAGCCATGCCGCGTGTATGAAGAAGGCCTTCGGGTTGTAAAGTACTTTCAGCGGGGAGGAAGGGAGTAAAGTTAATACCTTTGCTCATTGACGTTACCCGCAGAAGAAGCACCGGCTAACTCCGTGCCAGCAGCCGCGGTAATACGGAGGGTGCAAGCGTTAATCGGAATTACTGGGCGTAAAGCGCACGCAGGCGGTTTGTTAAGTCAGATGTGAAATCCCCGGGCTCAACCTGGGAACTGCATCTGA
+
CCCCCGCGFFGGEEGGGGGGGGEFGGGDEGGECFGGGFFFEFFGGGGGGGGGGGGGFFFFGGGGGGGGGFGGCFFGGGGGGFGGECGGGEFGGGGGGGFGFGGFFDEEEGGGGGGGGFGGGGGGDGGGGGFGA>FF<FGGCCFDFGGGGGGGGGGEGGGGGGGGFGGGGGGGGGGGFFGGGFGFFFGFFGDGGEEEGEFEGEG8CEG8EGG?FCGAE:C<EE5CGGGGDFGFCGGGGG5FGGGGGGD>DGGGGGGDGGGGGFGFFFGFGF?FFFGGFGFE75D7@GF?:?F1F7::0??AF?BF=
@M02526:338:000000000-J69W4:1:1103:19666:4695 1:N:0:TCAAGGT+AACACCG
TGCCTACGGGAGGCAGCAGTGGGGAATATTGCACAATGGGCGCAAGCCTGATGCAGCCATGCCGCGTGTATGAAGAAGGCCTTCGGGTTGTAAAGTACTTTCAGCGGGGAGGAAGGGAGTAAAGTTAATACCTTTGCTCATTGACGTTACCCGCAGAAGAAGCACCGGCTAACTCCGTGCCAGCAGCCGCGGTAATACGGAGGGTGCAAGCGTTAATCGGAATTACTGGGCGTAAAGCGCACGCAGGCGGTTTGTTAAGTCAGATGTGAAATCCCCGGGCTCAACCTGGGAACTGCATCTGATAC
+
CCCCCGGGGGGGGGGGGGGGGGGGGGGGGGGGGGGGGGGGGGGGGGGGGGGGGGGGGGGGGGGGGGGGGGGGGGGGGGGGGGGGGGGGGGGGGGGGGGGGGFGGGGGGGGGGFGGGGGGGGGGGGGGGGGGGGGGGFGGGGGGGGGFGGGGGGGGGGGGGGGGGGGGGGGGGGGGGGGGGGGGGGGGGGGGGEGGDFCFGCEGGGGGGGGGG5EGEGGGGGGGGGGCFFGGGGGGGFFGDEGGCEGDEGGEEGGGGGGGGGFGFFFGFGFBFGFGG75@F>:6CFFFC?FFFFFB?A>DA4@9=*
@M02526:338:000000000-J69W4:1:1103:7667:5329 1:N:0:TCAAGGT+AACACCG
ATTGGCCCTACGGGAGGCAGCAGTGGGGAATATTGCACAATGGGCGCAAGCCTGATGCAGCCATGCCGCGTGTATGAAGAAGGCCTTCGGGTTGTAAAGTACTTTCAGCGGGGAGGAAGGGAGTAAAGTTAATACCTTTGCTCATTGACGTTACCCGCAGAAGAAGCACCGGCTAACTCCGTGCCAGCAGCCGCGGTAATACGGAGGGTGCAAGCGTTAATCGGAATTACTGGGCGTAAAGCGCACGCAGGCGGTTTGTTAAGTCAGATGTGAAATCCCCGGGCTCAACCTGGGAACTGCATCTG
+
CCCCCGGGGGGGGGGGGGGGGGGGGGGGGGGGGGGGGGGGGGGGGGGGGGGGGGGGGGGGGGGGGGGGGGGGGGGGGGFG8FGGGGGGGGGGGGGGGGGGGGGGGGGGGGGGGFGDGGGGGGGGGGGGGGGGGGGGGGGGGGGGGGGGGGGGGGGGGGGGGGGGGGGGGGGGGGGGGGGGGGGGGGGGGGGGGGGGEEGGGGGGGGGGGGGGGGGGGEGGGGGGGGGGGGGG?FGGEGGGGGGGGGGGGGGGGG7CDGGGFFGFFFGFGFFFGFGGGGFFFFFGFGFGFFFF@F?>FFFFFFAF4
@M02526:338:000000000-J69W4:1:1103:18602:5751 1:N:0:TCAAGGT+AACACCG
CTCTCCTACGGGGCGCAGCAGATCGGAAGAGCACACGTCTGAACTCCAGTCACTCAAGGTATCTCGTATGCCGTCTTCTGCTTGAAAAAAAAAAAAAAAACACAAACCCACATCGACTCCATCCAACAACGACCACACCTGACCTACAAACTTCAGAACCCGCTTTCACTGACTAGTCCATATACATAACTGAGACATAGTAGCTCCATTGTGACCACGACCAATCCAACTACCACTCCTACTATCCGTACACACCAGTGTCTATCCTCCCTAACACTCATGTGCACCTATCGCTCCGCCTCATC
+
CCCCCGGGGGGGGGGGGGGGGGGGGGGGGGGGGGGGGGGGGGGGGGGGGGGGGGGGGGGGGFFGGGGGGGGGGGGGGGGGGGGGGGGGGGGGGG8848+8+,,:+,,++3++,,+,6+@,3<,3,3,3,3+*5***,3*,,,,,,,,,,,,3,,,,,8C,4***1*,,,,,,577,,,,,,,,,,+,++4+++5+2++2++++++2+5+++++3<C6;****2/+*2++3*03*2++*23+2+0+****22*<*/********0*****)0):)***0))*****2*0(6*))0(((((().(*/
@M02526:338:000000000-J69W4:1:1103:21880:5835 1:N:0:TCAAGGT+AACACCG
TAAATCCTACGGGGGGCAGCAGTGGGGAATATTGGACAATGGGGGCAACCCTGATCCAGCAATGCCGCGTGCGTGAAGAAGGTCTTCGGATTGTAAAGCGCTTTCGATAGGGGAGATGATGACGGTACCTATAGAAGAAGCTCCGGCTAACTTCGTGCCAGCAGCCGCGGTAATACGAAGGGGGCTGGCGTTGCTCGGAATTACTGGGCGTAAAGGGCGTGTAGGCGGTTTTGTCAGTGAGGTGTGAAATCCCTGGGCTTAACCCGGGACGTGCATTTGATACGACAAGACTAGAGTGTGAGAGG
+
CCCCCGGGGGGGGGGGGGGGGGGGGGGGGGGGGGGGGGGGGGGGGGGGGGGGGGGGGGGGGGGGGGGGGGGGGGGGGGGGGGGGGGGGGGGGGGGGGGGGGGGGGGGGGGGGGGGGGGGGGGGGGGGGGGGGGGGGGGGGGGGGGGGGGGGGGGGGGGGGGGGGGGGGGGGGGGGGGGGGGGGGGGGGGGGGGGFGGGGGGGGGGGGGGGGGGGGGGGGGGEGGGGGGCGGGGGGGFGGGGGGGGGGGGGGGGGGGGGGGGFGFFFGEGFFEGFGGGGFFFFFGFDEGFFFFFFFF><4<FFFF)
@M02526:338:000000000-J69W4:1:1103:19450:5987 1:N:0:TCAAGGT+AACACCG
AAGGGCCTACGGGACGCAGCAGATCGGAAGAGCACACGTCTGAACTCCAGTCACTCAAGGTATCTCGTATGCCGTCTTCTGCTTGAAAAAAAAAAACAACTCTTTTTATAGAAAAGCATCAGCGCAATTCGCATAAGTCCTCACCGTCACCAAACCTTCACCAACATCCGCGGTTGAGCCCGCCGCAGCCGCCGTGCCACGACTCAGTGCTCTGCCGTTCACCGGTATCCGTCAACCTTACGGTGGCGTTCGTGTACTCTTCATGTTGCTGGTCACGCCACCCACTTGACCGTTTTGTGTCCTCT
+
C@CCCGGGGGGGGGGGGGGGCGGFGGGEGGDEGGGGGGGGGGGGGGGGGGGGGGGGGGGGEECEFGGGCGGGGGGGGGGGGGGFGGG9CFFGC>=4+,:,B,5?,<5,,95,,5B4:A,8,,,+8+8+,<+33+3,58,33,8<,+@++@:,,,><F3,,,,,:**,7@*@**5**,,,3***11:**4******1**22**:;*+++0++++++0**2*0+<**/*2++*1***+*<+++/***)*21**2:****2*0?**1*/***/*)2/*2**0)0.)*0**0)96(7)(((.(.**.99
@M02526:338:000000000-J69W4:1:1103:8557:6308 1:N:0:TCAAGGT+AACACCG
AGGCCTACGGGGGGCAGCAGTGGGGAATATTGCACAATGGGCGCAAGCCTGATGCAGCCATGCCGCGTGTATGAAGAAGGCCTTCGGGTTGTAAAGTACTTTCAGCGGGGAGGAAGGGAGTAAAGTTAATACCTTTGCTCATTGACGTTACCCGCAGAAGAAGCACCGGCTAACTCCGTGCCAGCAGCCGCGGTAATACGGAGGGTGCAAGCGTTAATCGGAATTACTGGGCGTAAAGCGCACGCAGGCGGTTTGTTAAGTCAGATGTGAAATCCCCGGGCTCAACCTGGGAACTGCATCTGATA
+
CCCCCGGGGGGFGEGGGGGGFGGGGGGGGGGGGGGGGGGGGGGGGGGGGGGGGGGGGGGGGGGGGGGGGGGGGGGGGGGGGGGGGGGGGGGGGGGGGGFFFGGGGGGGGGGGGGGGGGGGGGGGGGGGFGCGGGGGGGGGGGGGGGGGGGGGGGGGGGGGGGGGGGGGGGGGGGGGGGGGGCGGGGGGGGGGGGGGEGGGGGGGGGEEGGGGGGGDGGGGGGGGGFFGGGGGGGGEFGGGGGGGGGGGGGGCEDCFGG7CGFGFFFGFGFFFGFFGGGFFBFFGFG>??FF:?F>FBBFFF6<BF
@M02526:338:000000000-J69W4:1:1103:26656:6880 1:N:0:TCAAGGT+AACACCG
TGAAACCTACGGGGGGCAGCAGATCGGAAAAGCACACGTCTGAACTCCAGTCACTCAAGGTATCTCGTATGCCGTCTTCTGCTTGAAAAAAAAAAAATATCATCTGGGAGGAAAACATTAGTGATCGTACCTCTTTTAAACAGCGACTACCACATACCAGCCAAGCACTGCCACCTATCCCCCAGCCGCCTCATTAAGGCGTCGGTCCGCAGTAATCCACATTACTATTCTGACCACGCCCCCCGCCGGCTCGTTACTTCTGATGTATTACCCGGCCGTTCACTCACCTAACTCCTCATTGTAAC
+
CCCCCGGGGGGGGGGGGGGGGGGGGGGDGGGGGGGGGGGGGGGGGGGGGGGGGGGGGGGGEF?FGGGGGGGGFGCGGGGG?BFGGGGFGGGGGGGC*8,,8,,,,,,8>**8,,,8,8@,,,8,33*<:*12,,,2,,,,,2,8**41*,+,7*,?,,,3**;*/*2;++:*3<8*++303/?*/C*:C8**3+3++++**2*2*****2***++030++0+++3<++++3+++3+:/*22/*)*))/)****/:57>27*10978:***1*9))9)9>B:4*2/0):)))(162)(-6)*/)*/
@M02526:338:000000000-J69W4:1:1103:8235:7395 1:N:0:TCAAGGT+AACACCG
CGACCTACGGGGCGCAGCAGTGGGGAATATTGCACAATGGGCGCAAGCCTGATGCAGCCATGCCGCGTGTATGAAGAAGGCCTTCGGGTTGTAAAGTACTTTCAGCGGGGAGGAAGGGAGTAAAGTTAATACCTTTGCTCATTGACGTTACCCGCAGAAGAAGCACCGGCTAACTCCGTGCCAGCAGCCGCGGTAATACGGAGGGTGCAAGCGTTAATCGGAATTACTGGGCGTAAAGCGCACGCAGGCGGTTTGTTAAGTCAGATGTGAAATCCCCGGGCTCAACCTGGGAACTGCATCTGATA
+
CCCCCGGGGGGGGGGGGGGGGFFGGGGGGGGGGGGGGGGGGGGGGGGGGGGGGGGGGGGGGGGGGGGGGGGGGGGGGGGGGGGGGGGGDGEGGGGGGGGGGGGGFGGGGGGGGGGCCGGGGGFGFGFGGGGGGGGGCFGGGGGGGGGGGGGGGGGGGGGGGGGGGGGGECFEFGGGGGGGEGGGGGGGGGDCCC>AFFGG>EEGEGEE?EGGGCEEFGFG5A*:CGGGCGGEGGDG5FGGGGGGGDDEGGDGGGGGGGCFGFDFFF:=:=6@>@<GGGEEFDFC=FFF?F>?FFF??FFFFFBF*
@M02526:338:000000000-J69W4:1:1103:24629:7423 1:N:0:TCAAGGT+AACACCG
CTGACCTACGGGGCGCAGCAGTGGGGAATATTGCACAATGGGCGCAAGCCTGATGCAGCCATGCCGCGTGTATGAAGAAGGCCTTCGGGTTGTAAAGTACTTTCAGCGGGGAGGAAGGGAGTAAAGTTAATACCTTTGCTCATTGACGTTACCCGCAGAAGAAGCACCGGCTAACTCCGTGCCAGCAGCCGCGGTAATACGGAGGGTGCAAGCGTTAATCGGAATTACTGGGCGTAAAGCGCACGCAGGCGGTTTGTTAAGTCAGATGTGAAATCCCCGGGCTCAACCTGGGAACTGCATCTGAT
+
CCCCCGGGGGGGGGGGGGGGGGGGGGGGGGGGGGGGGGGGGGGGGGGGGGGGGGGGGGGGGGGGGGGGGGGGGGGGGGGGGGGGGGGGGGGGGGGGGGGGGGGGGGGGGGGGGGGGGGGGGGGGGGGGGGGGGGGGGGGGGGGGGGGGFGGGGGGGGGGGGGGGGGGGGGGGGGGGGGGGGGGGGGGGGGGGGGGGGGFGGGGGGGGGGFGGGGGGGGGGGGGGGGGGGFFGGGGGGFGGGGEGGGGGGGGG7DCGGGGGGFGFF=FFGFFFGFGFFGFDBFDGFGFGFF>6>FFFDBF<FF4=7
@M02526:338:000000000-J69W4:1:1103:24662:7609 1:N:0:TCAAGGT+AACACCG
TACCTACGGGGCGCAGCAGATCGGAAGAGCACACGTCTGAACTCCAGTCACTCAAGGTATCTCGTATGCCGTCTTCTGCTTGAACAAAAAAATAAAGTCCGTTTATCGGGGAAGAAAAAAGTAACTTTCAAACCTTTACACATTGAAGGTAGACGACGCACCAGCAAACGCTGACCCCATGACCGCCGTGCTAGTGATACGGACACCGAAAGCGTGAATCACAAGTACTCGAAGTGTTGCACAGGAATGAGTAACGCCAAGGAAGAACAGATCACCGCTACGTCAGACTGGCCAAGACATCTACA
+
CCCC8FGGGGEEC7@FGGGGGCGGFGEFGGGGDFCFGGGFGGGGGFGGGGGFCD8FFF<,6EF<FCGFFGGGE@FFD<F,?,96,CC8,,>>,,?C9@5,+,,,:,,++8+++8,:,48:+:,<,<5,,<,,,+,,,,,,::,C,,,,,6,,7,3@++8@*3,6,,3,,3****,6,51,,,,,4**4**44+2++7+++*****3*3*/32*/****+3++++*23+0+**02/+++/0+*0*/1*+*++3+*+1))/)1)*))020*)0**)*01))))).*)**+,))()/(((,()**)10
@M02526:338:000000000-J69W4:1:1103:9875:7807 1:N:0:TCAAGGT+AACACCG
CCCAAACCTACGGGGCGCAGCAGATCGGAAGAGCACACGTCTGAACTCCAGTCACTCAAGGTATCTCGTATGCCGTCTTCTGCTTGAAAAAAAAAAAAACTTCCACCAACTGCTCTCTTCTCTCTCGCATCTATGAAGACCGCAACACCAGATCGCCCGACCACCCACCCTCACTCCCCTCACTTAGTATTTTTTTTTTGCCATCTCCTCCTACCTCTCCCTAACACCAACCCCACACTTCTTCCACACTCTCAACTACCACTCTCTACTTTCCTCTCTCCATTCAGTATTCACAGCTATCGCTA
+
CCCCCGGGGGGGGGGGGGGGGGGGGGGGGGGFGGGGGGGGGGFFGGGGGFGFGGGFGGGGFFGCECFEFDGFFGGGDFFGGCGGG<<FFGFEG:+@F@F+5,<:,,4A<F>3,<8,,5<,5:,8>DCFG>7<,,,,,,,,3++3+5,38D,,,6@><@F**11@*<:*1**<<,2?7**+4<*,,+,+++24+5*1*//229++2:+2<***++*+0+0***+*08+********1:5*++*+*+2*0**20+*<0*2609)*.*0***11*20>7*2*9?*6**;*+-*0./*.)(,.)))())
@M02526:338:000000000-J69W4:1:1103:17518:8331 1:N:0:TCAAGGT+AACACCG
AAGAGCCCTACGGGAGGCAGCAGAGATCGGAAGAGCACACGTCTGAACTCCAGTCACTCAAGGTACCTCGTATGCCGTCTTCTGCTTGAATAAAAAAATTCTTTACGCCGGTAAATCTCTTCCCGCACTAATATTTTATTTCTATACTCTCACATTCCCCACTTCCCCCACCCCCAAACGCCACCCCTTCTTTTTTGTTTCTTATCTGTTCATTCTATATCTGCTTTACTGCCTTAACCACCCTATTCCACCCTTTCACCTCCGAACCTCTCACTCCCCTCATCAATCCTGCATCCTCCACTTAT
+
-@BCCFGGCG<@FG@FGCGGGGF?DF@EDEGEEEF9F<F,@;CFGGG8AFFCFE<EECAC,EF,C,CF<@CCFDDA@BF8<EGF,CCE,,,6,,,:6+:,,9EF<5,B:7+8+8,,5,,,,<,A+46FF,:,,5,CFFFFG<5,,:,,A5,E<8,,8,5=>+,:,,,8@FF>+3++8,5*3@3<,***6,,2@,?4*6:6,,222,,26=9,4,2;2,551?++?E@+9+392+++++3+*/*/*21++4+*1:****20*)/)0)))2.*)*0:***007)*****+.**()*.,)..()*)*/
@M02526:338:000000000-J69W4:1:1103:25038:8362 1:N:0:TCAAGGT+AACACCG
TAACCTACGGGACGCAGCAGATCGGAAGAGCACACGTCTGAACTCCAGTCACTCAAGGTATCTCGTATGCCGTCTTCTGCTTGAAAAAAAAAAACAAAGAAATAAAAATATATCACCCGTCTAAATACAACCTACACACGACAAAAGATAAACCAACAACACCAAACCATACCAGTACGATGACAAGTGCTAGACCACGTGCTGTATTATGCAGCTTACAACACAATCATCCTGTACCCTTCACCATGCTCTACGATTTCCTTACGCTCATCTCCAGCTCACTCATGCTCCCCGACGATCGCTAT
+
CCCCCGGGGGGGGGGGGGGGGGGGGGGGGGGGGGGGGGGGGGGGGGGGGGGGGGGGGGGGEGGGGGGGGGGGGGGGGGGGGGGGGGGGGGGGGF8,44::?,,,:,C<,5,,,<,,,,++4,4,,,<:,8:+,,8,8,8++++8,,,:,,3,,,35++8:,++3,,**,,3,5,,,,7****,2,,,,6,2,2,,2,4*1,6*,,,,,,4,6,5,+++++++****+++++++0++4+++2*+2+;*+2+402******2***//)1.90*/*/****)/*1**)**+)19()0(((,(())())
@M02526:338:000000000-J69W4:1:1103:11043:8598 1:N:0:TCAAGGT+AACACCG
AACCTACGGGACGCAGCAGATCGGAAGAGCACACGTCTGAACTCCAGTCACTCAAGGTACCTCGTATGCCGTCTTCTGCTGGCATAAAAAAATTAAGCAACTTTCACCGGGAGAGTGGTAGTAGAGGTTAATAACCTTTTCCATTGACGTTACCTGCAGAATAAGCACCGGCTAACTCCGTGCCAGCAGCCGCGGTAATACGGCGTGTGCAAGCGTTAATCGGAATTACTGGGCGTAAAGCGCGCTCATGCGGTTACTTAAGTCCGATGTGAAATCCCCGGGCTCAACCTGGGAATTGCGTTTGA
+
CCCCC,CFCEC@CEFCGGGG<<DF;@EGECF,,;@CF<FCDF@F8E<EF<ECFFEE8,C6@FAF,BEF9<@F+E,,6C,9,:,C,CC,,6++,,9C,,,,:CEFD55,B7C=>++,,:,55B,,@F@FFE<FF,:BF,,,,,:CFFG<3@FFGG,53B8=FFGFCFGGGC7FGCGGGGGGGCEG,,@D@EE*C>8>BEECF5:*=1=:FFGGGGEEGDCFG*85CFG?FFF6*:=EEC*A775):)*2*++*:C*12:**:4:F*7579@**:97CFGF@)7;).*9C0?:<F48(42<-87()*
@M02526:338:000000000-J69W4:1:1103:17899:8749 1:N:0:TCAAGGT+AACACCG
ACCTACGGGACGCAGCAGATCGGAAGAGCACACGTCTGAACTCCAGTCACTCAAGGTATCTCGTATGCCGTCTTCTGCTTGAAAAAAAAAAAACAAAAAAAACAGTAATATAGCTATCAAGCCTCATCACCTCAAAACTCTAATTTAATAGAACACCAAAACACACAAAACTCCATGCAGCTATGTCATGTTCATCACTAACACCATAACTTATTTGGCATTCCTTGCATTAACCCACTCTAGATCTATCCTTCCCTACTGCACTCTAACCACTCAACACCCCCGTTCCCATTCACCGACAACCA
+
CCCCCGGGGGGGGGGGGGGGGGGGGGGGGGGGGGGGGGGGGGGGGGGGGGGGGGGGFFCFGGFFEFGGGGFGGGGGGGGGGGFFGGGGGGG48+,,,,4++8B<,,55,,,,,,,8,3,<,,3,,,5,<,8,,,3,3,,,<33,,,,,,,,,8,@,++:,3,,,,***,6,,,7,272,,3,7,2,2,2,,,,,,2,,6@,2,,61,69,,6,,6+++>0>+55+2+5+++++40=*/*221+31++++4+++0*2*****/*06)**2*)*1)***27.))0))*.*(**)1*4))(((0),.5
@M02526:338:000000000-J69W4:1:1103:23433:8989 1:N:0:TCAAGGT+AACACCG
GCCTACGGGGGGCAGCAGTGGGGAATATTGCACAATGGGCGCAAGCCTGATGCAGCCATGCCGCGTGTATGAAGAAGGCCTTCGGGTTGTAAAGTACTTTCAGCGGGGAGGAAGGGAGTAAAGTTAATACCTTTGCTCATTGACGTTACCCGCAGAAGAAGCACCGGCTAACTCCGTGCCAGCAGCCGCGGTAATACGGAGGGTGCAAGCGTTAATCGGAATTACTGGGCGTAAAGCGCACGCAGGCGGTTTGTTAAGTCAGATGTGAAATTCCCGGGCTCAACCTGGGAACTGCATCTGATACT
+
CCCCCGGGGGGEGDEGGGGGGGGGGGGGGGGGGGGGGGGGGGGGGGGGGGGGGGGGGGGGGGGGGFGGGGGGGGGGFGGGGGGGGGGGGGGGGGGGGGGGGGGGGGGGGGGGGGGGGGGGGGGGGGGGGGGGGGGGGGGGGGGGGGGGGGGGGGGGGGGGGGGGGGGGGGGGGGGGGGGFGGGGGGGGGGGGGGGGGFGGGGGGGGGFFGGGGGGFGGGDEDFGGFGGFGGGGGGGFGGGGDGC=57CGGGEGGGGFG77DFCFFFGFGFFFGFGGGDFDFFFGFGFGFFF?FFFFFFFFFF<F6
@M02526:338:000000000-J69W4:1:1103:20937:9080 1:N:0:TCAAGGT+AACACCG
CACGCCCTACGGGAGGCAGCAGTGGGGAATATTGCACAATGGGCGCAAGCCTGATGCAGCCATGCCGCGTGTATGAAGAAGGCCTTCGGGTTGTAAAGTACTTTCAGCGGGGAGGAAGGGAGTAAAGTTAATACCTTTGCCCATTGACGTTACCCGCAGAAGAAGCACCGGCTAACTCCGTGCCAGCAGCCGCGGTAATACGGAGGGTGCAAGCGTTAATCGGAATTACTGGGCGTAAAGCGCACGCAGGCGGTTTGTTAAGTCAGATGTGAAATCCCCGGGCTCAACCTGGGAACTGCATCTGA
+
CCCCCGGGGGGGGGGGGGGGGGGGGGGGGGGGGGGGGGGGGGGGGGGGGGGGGGGGGGGGGGGGGGGGGGGGGGGGGGGGGGGFGGGGGGGGGDGGGGGGGGGGGGGFGGGGGGGGGGGGGGGGGGGGGGGGGGGGGGGGGGGGGGGGGGGGGGGGGGGGGGGGGGGGGGGGGGGGGGGGGFGGGGGFGGGGGDGGGGGGGGGEGGGGGGGGGGGGGEGGGFGGGGGGGGFGFGGGGGGGGGGGGGGDGGGGGGGGGGGGFFGFFFCFFFFFFFGGFGFFFFF<@DFGFFFB@FBB>FFFFFFF*
@M02526:338:000000000-J69W4:1:1103:12167:9096 1:N:0:TCAAGGT+AACACCG
TCTCCCTACGGGACGCAGCAGATCGGAAGAGCACACGTCTGAACTCCAGTCACTCAAGGTATCTCGTATGCCGTCTTCTGCTTGAAAAAAAAAAAAACACTTTTATAAGAGAAGAACGGCACTGAGAGTAACTGTTCAGTGTGTGACAGTATCTTACCAGAAAGGAACGTATAAATACGTGCCAGCATCCGCTGTAATACGTATTTTCCAAGCCTTATCCGGACTTATTAGGCGTACAACGAGCATAGACGTTTATTTAAGTCTTAAGTTACAGCCCTCAGCACAACTGAGGAATGGCTTTAGCA
+
CCCCCGGGGGGGGFFGGGGGGGEFFGGGGGGGGGGGGFFGGGGGDGGGGGFGGGGGGGGEF,<EFGGGGGFFFBFGGGGFAFFFCFGFDCEECG44@+,,,5,<CEFA<F9<F8@,B=+@++>8D=9CDFG?=,38@FEDFFCE,3@,,:,3,,@,3,::>>F3,8,,**37D,@@CA*@:F:CGF,2,6:@*1*?F,<B*<CC,4,?BFF28*6BC1393*4*39E7B+<<C*::*=+=1*5<***3*0*2*95:CD*:*0*67*:***/*29CD5<:))0*077B?87?:44))(..(7*-/9
@M02526:338:000000000-J69W4:1:1103:5755:9112 1:N:0:TCAAGGT+AACACCG
TGCAAGCCTACGGGAGGCAGCAGTAGGGAATCTTTCACAATGAACGAAAGTTTGACGAAGCAACGCCGCGTGAATGAAGAAGGGTTTCGGCTCGTAAAATTCTGTTGCTAGAGAAGAAAATACTTAATAGGTAATGATTAGGTATTGACGGTATCTGGTTAGAAAGTCACGGCTAACTACGTGCCAGCAGCCGCGGTAATACGTAGGTGGCAAGCGTTATCCGGATTTATTGGGCGTAAAGCGAACGCAGGCGGTTGTTTAAGTCCGATGTGAAAGCCTTCGGCTTAACCGAAGAAGTGCATAGG
+
CCCCCGGGGGGGGGGGGGGGGGGGGGGGGGGGGGGGGGGGGGGGGGGGGGGGGGGGGGGGGGGGGGGGGGGGGGGGGGGGGGGGGGGGGGGGGGGGGGGGGGGGGGGGGGGGGGGGGGGGGGGGGGGGGGGGGGGGGGGGGGGGGGGGGGGGGGGGGGGGGGGGGGGGGGGGGGGGGGGGGGGGGGGGGGGGGGGGGGGGGGGGGGGGGDFGGGGGGGGGGGGGGGGGGGGFGGGGGGGGGGGGGGGGGGGGGGGGGGGGGFGFFFGFGFFFGF7CFGFFF>@GFGFGAFFFFFFFFFFFFFFFF
@M02526:338:000000000-J69W4:1:1103:21204:9238 1:N:0:TCAAGGT+AACACCG
CCCTACGGGAGGCAGCAGATCGGAAGAGCACACGTCTGAACTCCAGTCACTCAAGGTATCTCGTATGCCGTCTTCTGCTTGAAAAAAAAAAACAAACCAAGACACGACAAAAAAAAGAAAGCAACAACCTACTAACCACCGACACATCACTAACCAACGCTCAACTACTCATGAAGCACACAAATCACCAACCCACAACAGCCCCAACATACAAAACAACACCATATCACTAACCTCTATCACTCTCGTCTATAGCTGTCATTCCACTACAAAAACTGCAGACACTATCAACATCGTAGACTCCA
+
CCCCCGGGGGGGGGGGGGGGGGGGGGGGGGGGGGGGGGGGGGGGGGGGGGGGGGGGGGCFGGGGGGGGGGGGGGGGGGGGGGG9FFGG7FE@8,,99+,+4,,,9++88+4,:+4=E+3,:3,>,8,,8,,:,3,,,8++++@::<:38,,76,,,8******,6,3,,,,,,,7@,?<7,**,2,7,,,,****4****+3*1**4***5?+3+22**2**11+2++++++++*2*+3+2*+*3*******+*+0***0***/0**/*)0**0*/****/*)*)2)+)*11*.)(,.(-**,)0
@M02526:338:000000000-J69W4:1:1103:21509:9423 1:N:0:TCAAGGT+AACACCG
TCATCCTACGGGACGCAGCAGTGGGGAATATTGCACAATGGGCGCAAGCCTGATGCAGCCATGCCGCGTGTATGAAGAAGGCCTTCGGGTTGTAAAGTACTTTCAGCGGGGAGGAAGGGAGTAAAGTTAATACCTTTGCTCATTGACGTTACCCGCAGAAGAAGCACCGGCTAACTCCGTGCCAGCAGCCGCGGTAATACGGAGGGTGCAAGCGTTAATCGGAATTACTGGGCGTAAAGCGCACGCAGGCGGTTTGTTAAGTCAGATGTGAAATCCCCGGGCTCAACCTGGGAACTGCATCTGAT
+
CCCCCGGGGGGGCGGGGGGGGGGGGGGGGGGGGGGGGGGGGGGGGGGGGGGGGGGGGGGGGGGGGGGGGGGGGGGGGGGGGGGGGGGGGGGGGGGGGGGGGGGGGGGGGGGGGGGGGGGGGGGGGGGFDFGGGGGGGGGGGGGGGGGG:FGGGGGGGGGGGGGGGGGGGGGGGGGGGGGGGGGGGGFGGGGGGGGGGGGGGGGGGGGGCCGG5CEGDGGGGGGGGGGGGGGGGGGGGGGGGGGGGGGDGDEGGCEG<CFGGFGBFFFBFFFFGFGGD7.;DFFFFGFGFFFFFFFFDFD>BB>B?
@M02526:338:000000000-J69W4:1:1103:3411:9849 1:N:0:ACAAGGT+AACACCG
ACGCCTACGGGACGCAGCAGTGGGGAATATTGGACAATGGGGGGAAGCGTGATCCAGCAATACCGCGTGTGTGAAGAAGGCCCTAGGGTTGTAAAGCACTTTTGTGGGGGAGAACGGTAACTGGGGTGAAAAAACGCAGCCGGGGATGTTACGTGAAGAAAAAGCAGGGAATAAGACGGGGCCAGGAGCAGCGGAAACACAAAGGGCGAAAGCGGTGCGCGGATGGATGGGGTGGAAAGGGCGCGAAGGCGGTGGTGCAAGTTGGGAGAGAACTGCAGGGCCGAAGCTGGTGAGTTCCTTTGAAA
+
--,A<C@CFFDCFB:::+-C;CAD:BFGCFCFGG,C<,C<<87+8+BF+BFE,,<=E<E<,,:ACFG@F3B<>D93B8D>>D+3,:FF,3@>FGGGF,,:,:@FGC*@F7CE<F,**8*8,<=8,<<=B>22****41**211*:***<C92**21;,0<***//A**:**8CC@+<*2*2*2***1/8*22:5**/*2**228;****2:50:*;CC**18*8***3+;*;*/*;9CC=E3C)117:3::E*)*1**2*:7**97C@*))0096*2*.)))))8)7<))8:7)).))-.**.**
@M02526:338:000000000-J69W4:1:1103:20203:9897 1:N:0:TCAAGGT+AACACCG
TGGCCTACGGGAGGCAGCAGTGGGGAATTTTGGACAATGGGGGAAACCCTGATCCAGCCATCCCGCGTGTATGATGAAGGCCTTCGGGTTGTAAAGTACTTTTGGCAGAGAAGAAAAGGTATCCCCTAATACGGGATACTGCTGACGGTATCTGCAGAATAAGCACCGGCTAACTACGTGCCAGCAGCCGCGGTAATACGTAGGGTGCAAGCGTTAATCGGAATTACTGGGCGTAAAGCGTGTGTAGGCGGTTCGGAAAGAAAGATGTGAAATCCCAGGGCTCAACCTTGGAACTGCATTTTTAA
+
CCCCCGGGGGGGGGGGGGGGGGGGGGGGGGGGGGGGGGGGGGGGGGGGGGGGGGGGGGGGGGGGGGGGGGGGGGGGGGGGGGGGGGGGGGGGGGGGGGGGGGGGGGGGGGGGGGGGGGGGGGGGGGGGGGGGGGGGGGGGGGGGGGGGGGGGGGGGGFGGGGGGGGGGGGGGGGGGGGGGGGGGGGGGGGGGGGGGGGGGGGGGGGGEGGFFGGGGGGGGGGGGGGGGGGGGGGGGGGGGGGGGGGGGGGGEGGGGGGDGGFGFFFFFGFFFGFGGGGFFEFFGFGFFBFFBFFFFFFFFFFFFF
@M02526:338:000000000-J69W4:1:1103:18610:10037 1:N:0:TCAAGGT+AACACCG
AACCCTACGGGACGCAGCAGATCGGAAGAGCACACGTCTGAACTCCAGTCACTCAAGGTATCTCGTATGCCGTCTTCTGCTTGAAAAAAAAAAATAATAACCCCTATTTGATAATTCCATTACCTTTATACTAACCCCCCGCTACCTCCAACCCCACACCCTCAGTAATACGTCTAAGCCTAGCATTATTATGCATTCCCATGCTTCAACCGCCCTTATTCTCCTTCTTCCTTATTTGTTTACAATCTGTCCCTCACCATACTCCATTCCTTTTCTTCACCCTCTCTTTCCTCCTATCACTGTTC
+
CCCCCGGGGGGGGGGGGGGGGGGGGGGGGGGGGGGGGGGGGGGGGGGGGGGGGGGGGGFGCCFGGGGGGGGGFGGGGGFGGGGGGGGGGGGGE@,,,<,<:44+++,,,,,5,<,5,5,,8,:,,,8,,<,,5,,:48@+@@@@:,<F<,,,8+++++86>*36,,,3,,,*33,*7,,,,>,6,,,,2,,,,,,,,,6,,,,222,,,1,*4*=*255+5+++3+++++1+=+++1++*:*<*+*2+*++0+*:**/***.0*))*/****:****2**9).9)2*+./*)1)(.62))**-1*
@M02526:338:000000000-J69W4:1:1103:15448:10534 1:N:0:TCAAGGT+AACACCA
GTTCCTACGGGGCGCAGCAGTGGGGAATATTGCACAATGGGCGCGAGCCTGATGCAGCCATGCCGCGTGTATGAAGAAGGCCTTCGGGTTGTAAAGTACTTTCAGCGGGGAGGAAGGGAGTAAAGTTAATACCTTTGCTCATTGACGTTACCCGCAGAAGAAGCACCGGCTAACTCCGTGCCAGCAGCCGCGGTAATACGGTGGGTGCAAGCGTTAATCGGAATTACTGGGCGTAAAGCGCACGCAGGCGGTTTGTTAAGTCAGATGTGAAATCCCCGGGCTCCACCCGGGAACTGCATATGATA
+
BCCCC<FFE-C:@FGGGCAFGGGFGGCFGECCAEFDF9EFDFGBCCCGDFG8<FG@CGC,,CF=+@FFEGGGGGCEGCCF8FGGE<CFGFGCF<FDFEAEFE?9?,CFCGGGEGF<@+BFGCDCFFGGGGCAEGGGFC,>=;;BFCF<FDCFGGGD7FC7CFF@FFGG7CCFF7CFFGGGGGEFGGEC78C8*:C5@FEFD2*//:C:<9@FE;E8;EC*18EGGG+<++;5CG5*7??==5CDG7)*1:*:5DCFFC**:=774*:7:6??C?GG:)5>B>>*0*.*()573)52)).-/1)**
@M02526:338:000000000-J69W4:1:1103:17154:10536 1:N:0:TCAAGGT+AACACCG
ACCTACGGGAGGCAGCAGTGGGGAATATTGCACAATGGGCGCAAGCCTGATGCAGCCATGCCGCGTGTATGAAGAAGGCCTTCGGGTTGTAAAGTACTTTCAGCGGGGAGGAAGGGAGTAAAGTTAATACCTTTGCTCATTGACGTTACCCGCAGAAGAAGCACCGGCTAACTCCGTGCCAGCAGCCGCGGTAATACGGAGGGTGCAAGCGTTAATCGGAATTACTGGGCGTAAAGCGCACGCAGGCGGTTTGTTAAGTCAGATGTGAAATCCCCGGGCTCAACCTGGGAACTGCATCTGATACT
+
CCCCCGGGGGGGGGGGGGGGGGGGGGGGGGGGGGGGGGGGGGGGGGGGGGGGGGGGGGGGGGGGGGGGGGGGGGGGGGGGGGGGGGGGGGGGGGGGGGGGGGGGGGGGGGGGGGGGGGGGGGGGGGGGGGGGGGGGGGGGGGGGGGGGGGGGGGGGGGGGGGGGGGGGGGGGGGGGGGGGGGGGGGGGGGGGGGGGGGGGGGGGGGGGGGGGGGGGGGGGGGGGGGGGGGGGGGGGGGGGGGGGGGGGGEGGGGGGGGGGGFGFFFGFGFFFFFGGGGFFFFFGFGFGFFFFFFFFFFFFFFAF?
@M02526:338:000000000-J69W4:1:1103:10516:10604 1:N:0:TCAAGGT+AACACCG
GTCCTACGGGACGCAGCAGTGGGGAATATTGCACAATGGGCGCAAGCCTGATGCAGCCATGCCGCGTGTATGAAGAAGGCCTTCGGGTTGTAAAGTACTTTCAGCGGGGAGGAAGGGAGTAAAGTTAATACCTTTGCTCATTGACGTTACCCGCAGAAGAAGCACCGGCTAACTCCGTGCCAGCAGCCGCGGTAATACGGAGGGTGCAAGCGTTAATCGGAATTACTGGGCGTAAAGCGCACGCAGGCGGTTTGTTAAGTCAGATGTGAAATCCCCGGGCTCAACCTGGGAACTGCATCTGATAC
+
CCCCCGGGGGGGGGGGGGGGGGGGGGGGGGGGGGGGGGGGGGGGGGGGGGGGGGGGGGGGGGGGGGGGGGGGGGGGGGGGGGGGGGGGGGGGGGGGGGGGGGGGGGGGGGGGGGGGGGGGGGGGGGGGGGGGGGGGGFGGGGGGGGGGGGGGGGGGGGGGGGGGGGGGGGGGGGGGGGGGGGGGGGGGGGGGGGGGGGGGGGGGGGGGGGGGGGDGGGGGGGGGGGGGGGGGGGGGGGGGGGGGGGGGGGGGGGGGGGGGGFGFFFGFGFFFGFFGGDF@BFFGFGFGFFFFFFFFFFFBFFFF=
@M02526:338:000000000-J69W4:1:1103:2088:10657 1:N:0:TCAAGGT+AACACCG
GGGGGGCCTACGGGGCGCAGCAGTGGGGAATATTGCACAATGGGCGCAAGCCTGATGCAGCCATGCCGCGTGTATGAAGAAGGCCTTCGGGTTGTAAAGTACTTTCAGCGGGGAGGAAGGGAGTAAAGTTAATACCTTTGCTCATTGACGTTACCCGCAGAAGAAGCACCGGCTAACTCCGTGCCAGCAGCCGCGGTAATACGGAGGGTGCAAGCGTTAATCGGAATTACTGGGCGTAAAGCGCACGCAGGCGGTTTGTTAAGTCAGATGCGAAATCCCCGGGCTCAACCTGGGAACTGCATCTG
+
CCCCCGGGGGGGGGGGGGGGGGGDEEGGGGGGGGGGFFFGGGGGGGGGGGGGFFGFGGGGGGGGGFGGGGGGGGGGGGGGAFGGFGGFGGGGDEFGGGGGBFFCGGGGGGGGGGGGGGGGGFGGGGGGGGGFGGGFEFGGGGGGGGGGFEEGGGGGEEGGGGFGGG@FGGGEGEGFGGGCEGGGCFGGGGGGGGEGGGGGGGGGDEEEEEEGFDFGEGGGFFGGGGGGGGGGGGFEGGGGGGCDGGG=DEG=ED:C3<>FF?C/7@C478=555>5C>6;>DDDBGFC?F@BFFB??BD>F*69/
@M02526:338:000000000-J69W4:1:1103:7276:10711 1:N:0:TCAAGGT+AACACCG
CCACCTACGGGAGGCAGCAGTAGGGAATCTTTCACAATGAACGAAAGTTCGATGAAGCAACGCCGCGTGAATGAAGAAGGGTTTCGGCTCGTAAAATTCTGTTGCTAGAGAAGAAAATACTTAATAGGTAATGATTAGGTATTGACGGTATCTGGTCAGAAAGTCACGGCTAACTACGTGCCAGCAGCCGCGGTAATACGTAGGTGGCAAGCGTTATCCGGATTTATTGGGCGTAAAGCGAGCGCAGGCGGTTGTTTAAGTCCGATGTGAAAGCCTTCGGCTTAACCGAAGAAGTGCATAGGAAA
+
CCCCCGGGGGGGEGGGGGGGGGGGGGGGGGGGGGGGGGGGGGG@GGGGGGGGGGGGGGGGGGGGGGGGGGGGGGGGGGGGGGGGGGGGGGGGGGGGGGGGGGGGGGFGGGGGGGGGGGGGGGGGGFGGGDFFGGGGGGGGGGFGDAFGGGGGGGGFGGGFGGGGGGGGGGGGGGGGGGGGGGGGFGGGG7EEGGGDGGGFF?FGGGFGDFGFGGGEGGGGC8CEFGGGGGGDGGGECGGGGGGGGGGGGGGGGGGCGGCFGFF>EFGFC=@?GFCFDGFFBFDCFGFG9>D6FFFFA<BAFFFFF
@M02526:338:000000000-J69W4:1:1103:19808:10887 1:N:0:TCAAGGT+AACACCG
GCCCTACGGGGGGCAGCAGTAGGGAATCTTTCACAATGAACGAAAGTTTGATGAAGCAACGCCGCGTGAATGAAGAAGGGTTTCGGCTCGTAAAATTCTGTTGCTAGAGAAGAAAATACTTAATAGGTAATGATTAGGTATTGACGGTATCTGGTTAGAAAGTCACGGCTAACTACGTGCCAGCAGCCGCGGTAATACGTAGGTGGCAAGCGTTATCCGGATTTATTGGGCGTAAAGCGAGCGCAGGCGGTTGTTTAAGTCCGATGTGAAAGCCTTCGGCTTAACCGAAGAAGTGCATAGGGAAC
+
CCCCCGGGGGGGGGGGGGGGGGGGGGGGGGGGGGGGGGGGGGGGGGGGGGGGGGGGGGGGGGGGGGGGGGGGGGGGGGGGGGGGGGGGGGGGGGGGGGGGGGGGGGGGGGGGGGGGGGGGGGGGGGGGGGGGGGGGGGGGGGGGGGGGGGGGGGGGGGGGGGGGGGGGGGGGGGGGGGGGGGGGGGGGGGGGGGGGGGGGGGGGGGGGGGGGGGGGGGGGGGGGGGGGGGGGGGGGGGGGGGGGGGGGGGGGGGGGGGGGGFGEFFGFGFFFGFGGGGFFFFFGFGFGFFFFFFFAFFFFFFFF7
@M02526:338:000000000-J69W4:1:1103:19941:11363 1:N:0:TCAAGGT+AACACCG
ACCTACGGGAGGCAGCAGTGGGGAATATTGCACAATGGGCGCAAGCCTGATGCAGCCATGCCGCGTGTATGAAGAAGGCCTTCGGGTTGTAAAGTACTTTCAGCGGGGAGGAAGGGAGTAAAGTTAATACCTTTGCTCATTGACGTTACCCGCAGAAGAAGCACCGGCTAACTCCGTGCCAGCAGCCGCGGTAATACGGAGGGTGCAAGCGTTAATCGGAATTACTGGGCGTAAAGCGCACGCAGGCGGTTTGTTAAGTCAGATGTGAAATCCCCGGGCTCAACCTGGGAACTGCATCTGATACT
+
CCCCCGGGGGGGGGGGGGFGGGGGGGGGGGGGGGGGGGGGGGGGGGGGGGGGGGGGGGGGGGGGGGGGGGGGGGGGGGGGGGGGGGGGGGGGGGGGGGGGGGGGGGGGGGGGGGGGGGGGGGGGGGGGGGGGGGGGGGGGGGGGGGGGGGGGGGGGGGGGGGGGGGGGGGGGGGGGGGGGGGGGGGGGGGGGGGGGGGGGGGGGGGGGGGGGEGGGGGDGGGGGGGGDGGGGGGGGGGGGGGGGGGGGGGEGGGGGGGGGGFGFFFGFGFFFGFGGCGFFFFFGFGFGBFFFFFFFFFFBFFFF@
@M02526:338:000000000-J69W4:1:1103:5731:11370 1:N:0:TCAAGGT+AACACCG
CGGTCCTACGGGAGGCAGCAGAGATCGGAAGAGCACACGTCTGAACTCCAGTCACTCAAGGTATCTCGTATGCCGTCTTCTGCTTGAAAAAAAAAAAAACAAAACAAATTATCTAAACACCAACAACGCACACCGATCCCCGAAGACACAAATTCACAGACCATCACCTCACAGCTTTCATAGCGCCACACACACATGTACACCCCCTTGACTACAAGTTCTCTATAGCAAATCGTCTCATACTCACCTCACACTGCCACTATCCCATCTTCACTACTTCATCCGACTCCCAAGTGACGCACCGC
+
CCCCCGGGGGGGGGGGGGGGGGGGGGGGGGGGGGGGGGGGGGGGGGGGGGGGGGGGGGGGGGGCFGGGGGGGGGGGGGGGGGGGGGGFGGGGGGGE8+++,4,:,,,:,,,,5,,,,,,,+8:++,:+@+++,++++++,:+++++:,<,*6,,,,,,,,3*,,57,33,,,,,,,,,7,,,,,**4**6**418*,+++++?+:***+*52++3++3+++++0+++020+++<*//**3+*+*2**20*0*002*0*0**0**)02****1:***9***9*1*)*0/4))())))).((.),).
@M02526:338:000000000-J69W4:1:1103:9464:11374 1:N:0:TCAAGGT+AACACCG
TTTGCCTACGGGGGGCAGCAGATCGGAAGAGCACACGTCTGAACTCCAGTCACTCAAGGTATCTCGTATGCCGTCTTCTGCTTGAAAAAAAAAAAAACTTCCATAATGAAAGATAAATTCAGTATCACATACAACCACTCCCCCTAAATAATCCCCAGCACCCAAGTACCTCCGTATCCACCTCGCACATCCCAGTAATATTCCGCGTATCTTCTACACATCTCGTTCTATAAACCTACTTCTAAAGTTCGCTACTCAATCCTGTAACTCATTAGACACGACTGTAACATAGTAGTTTAAACGTA
+
CCCCCGGGGGGGGGGGGGGGGGGGGGGGGGGGGGGGGGGGGGGGGGGGGGGGGGGCFGGAF?FEFGGGGGGGGGGGGGGAFFGDFFGGGGGGGG@**>,,@:,,,@3,,83,8,,<,,,<,,@3,38,,8,8,,,***88,*1*41+2,,,2,,7:<*:+2/8**2<++++2/22***3++0*2*****3+**3+33C+0++2++*1****0++++++0+3+++**2**3<+0++**3+++*<C7*:+0+**2*266:DF*)*91=F4>*****27*77)0)))*2*0)*0-**.)))))0*())
@M02526:338:000000000-J69W4:1:1103:21472:11667 1:N:0:TCAAGGT+AACACCG
CGCGGGCCTACGGGGGGCAGCAGTGGGGAATATTGCACAATGGGCGCAAGCCTGATGCAGCCATGCCGCGTGTATGAAGAAGGCCTTCGGGTTGTAAAGTACTTTCAGCGGGGAGGAAGGGAGTAAAGTTAACACCTTTGCTCATTGACGTTACCCGCAGAAGAAGCACCGGCTAACTCCGTGCCAGCAGCCGCGGTAATACGGAGGGTGCAAGCGTTAATCGGAATTACTGGGCGTAAAGCGCACGCAGGCGGTTTGTTAAGTCAGATGTGAAATCCCCGGGCTCAACCTGGGAACTGCATCTG
+
CCC@CGGGGGGGGGGGGGGGGGGGGGGGGGGGGGGGGGGGGGGFGGGGGGGGGGGGGGGGGGGGGGGGGGDGGGGGGGGFGGGGGGGGGGGGGGGGGGGG;FGGGGGFGGGGGGGGGGGDGGGGFFGGGGGGGGGGGGGGGGGGGGGGGGGGGGGGGGGGGGGGGGGGGGGGGGGGGGGGCFFGGGGGGGGFGGGGGGGGGGGEDEGDC=EGGGGGGGGGGGGGGGGGGGGFGFGGGGGFGGGGGGGEGGEDEGGGGGGGGFDFFFGFGFFFGFGGGGFFBFFG:FFGFFFFFFFFFFF?FFF49
@M02526:338:000000000-J69W4:1:1103:13130:12095 1:N:0:TCAAGGT+AACACCG
GCGCACCTACGGGACGCAGCAGTGGGGGATATTGCACAATGGGCGCAAGCCTGATGCAGCCATGCCGCGTGTATGAAGAAGGCCTTCGGGTTGTAAAGTACTTTCAGCGGGGAGGAAGGGAGTAAAGTTAATACCTTTGCTCATTGACGTTACCCGCAGAAGAAGCACCGGCTAACTCCGTGCCAGCAGCCGCGGTAATACGGAGGGTGCAAGCGTTAATCGGAATTACTGGGCGTAAGGCGCACGCAGGCGGTTTGTTAAGTCAGATGTGAAATCCCCGGGCTCAACCTGGGAACTGCATCTGA
+
CCCCCGGGGGGFG7FFGGGGFGGGGGGGGGFGGGGGGGGGGGGGGGGGGGGGGGGGGGGGGGGGGGGGGGGGGGGGGFGGGGGGGGGGGGGGGGGGGGGGGGGGGGGGGEGGGGGGGGGGGGFGDGGFGGGGGGGGGGGGGGGGGDGGGGGGGGGGGGGGGGGGGGFGGDGGGEGGGGGEGGGGGGGGGGGGGGGGGGGGGGGGGGGGGGGGGGGGGGGGGGGGGGGFCGGFGGGGGGGGGGGGGGGGGGGGGCCGGGGGGFGFFF?@GFFFGFGGGGFFFFECFGFF?FFB>>???<<A@FFF=
@M02526:338:000000000-J69W4:1:1103:29373:12104 1:N:0:CCAAGGT+GACACCG
TTCCTACGGGACGCAGCAGTAGGGAATCTTCCGCAATGGACGAAAGTCTGACGGAGCAACGCCGCGTGAGTGATGAAGGTCTTCGGATCGTAAAGCTCTGTTGTTAGGGAAGAACAAGTATCGGAGGAAATGCCGGTACCTTGACGGTACCTGACGAGAAAGCCACGGCTAACTACGTGCCAGCAGCCGCGGTAATACGTAGGTGGCAAGCGTTGTCCGGAATTATTGGGCGTAAAGCGCGCGCAGGCGGTCCTTTAAGTCTGATGTGAAATCTTGCGGCTCAACCGCCAACGGTCATTGGAAAC
+
CCCCCGGGGE;@CFGGGGGGGGGGGGGGGGGGGGGGGGG@FGGGGG,CFGGGGGGGGGGGGGGGGGGGGGGGG,CFFGGDGGGGGGDGGGGGGG?FGFGGGGGGGGGGGGGGGGGG<<FEG,=+=FEEF,CD,:+=3C+CFGGGGGGGGGGGCFE+FCGECGGGGGGGGGGGGGGGGCFGGGGGGGGGGGGGEEGGGGGEGGGGGGGGGGGGGG8AFGGGC/@EGGGGGGGGGGGC?FGGGGG)CCDGDGG5*;:FFFGD7@CBF?FFGFF*?90*:5@FBDFC?FD*(.)(0<:B6)<9?@DF)
@M02526:338:000000000-J69W4:1:1103:25688:12224 1:N:0:TCAAGGT+AACACCG
GGCCCTCCTACGGGAGCAGCAGTGGGGAATTTTCCGCAATGGGCGAAAGCCTGACGGAGCAATGCCGCGTGGAGGTAGAAGGCCTACGGGTCGTTAACTTCTTTTCCCGGAGAAGAAGTAATGACGGTATCTGGGGAATAAGCATCGGCTAACTCTGTGCCAGCAGCCGCGGTAAGACAGAGGATGCAAGCGTTATCCGGAATGATTGGGCGTAAAGCGTCTGTAGGTGGCTTTTTAAGTTCGCCGTCAAATCCCAGGGCTCAACCCTGGACAGGCGGTGGAAACTACCAAGCTGGAGTACGGTA
+
CCCCCFGGGGGGGGGGGGGGGGGGGGGGGGGGGGGGGGGGGGGGGGGGGGGGGGGGGGGGGGGGGGGGGGGGGGGGGGGGGGGGGGGGGGGGGGGGGGGGGGGGGGGGGGGGGGGGGGGGGGGGGGGGGGGGGGGGEGGGGGGGGGGGGGGGGGGGGGGGGGGGGGGGGGGGGGGGGGGGGGGGGFGGGGGGGGGGGGGGGGGGGGGGGGGGGGGGGGGGGDGGGGGFGGGGGGGGGGGGGGGGGGGGGGGGGFGFGGGG4>FFFFDFGFFFGFGGGGFFDFFGFGFGFFFFFFFFFF?BB@FF5
@M02526:338:000000000-J69W4:1:1103:4488:12602 1:N:0:TCAAGGT+AACACCG
AGTCGCCTACGGGAGGCAGCAGTGGGGAATATTGCACAATGGGCGCAAGCCTGATGCAGCCATGCCGCGTGTATGAAGAAGGCCTTCGGGTTGTAAAGTACTTTCAGCGGGGAGGAAGGGAGTAAAGTTAATACCTTTGCTCATTGACGTTACCCGCAGAAGAAGCACCGGCTAACTCCGTGCCAGCAGCCGCGGTAATACGGAGGGTGCAAGCGTTAATCGGAATTACTGGGCGTAAAGCGCACGCAGGCGGTTTGTTAAGTCAGATGTGAAATCCCCGGGCTCAACCTGGGAACTGCATCTGA
+
CCCCCGGGGGGGGGGGGGGGGGGGGGGGGGFGGGGGGGGGGGGGGGGGGGGGGGGGGGGGGGGGGGGGGGGGGGGGGGGGGGGGGGGGGGGGGGGGGGGGGGGGGGGGGGGGGGGGGGGGGGGGGGGGGGGGGGGGGGFGFGGGGGGGGGGGGGEGGGGGGGGGGGGGGGGGGGGGGGGGGGGGGGGGGGGGGGGGGGFGGGGE@CEGGGGGGGGGGGGGGGDGGGGGGGGGGGGEGGGGGGGGGGGEGGGGGDGCCGGG7@DFFFD@GFFFGFGGG4>@>3>DFGFGFFFF@FFFFFFF?@DF*
@M02526:338:000000000-J69W4:1:1103:26717:13024 1:N:0:TCAAGGT+AACACCG
CGGGCCTACGGGACGCAGCAGTGGGGAATATTGCACAATGGGCGCAAGCCTGATGCAGCCATGCCGCGTGTATGAAGAAGGCCTTCGGGTTGTAAAGTACTTTCAGCGGGGAGGAAGGGAGTAAAGTTAATACCTTTGCTCATTGACGTTACCCGCAGAAGAAGCACCGGCTAACTCCGTGCCAGCAGCCGCGGTAATACGGAGGGTGCAAGCGTTAATCGGAATTACTGGGCGTAAAGCGCACGCAGGCGGTTTGTTAAGTCAGATGTGAAATCCCCGGGCTCAACCTGGGAACTGCATCTGAT
+
CCCCCGGGGGGGCGEGGGGGGGGGGGGGGGGGGGFGGGGGGGGGGGGGGGGGAGGGGGFGGGGGGGGGGGGGGGGGGGGGGGGGGGGGGGGGEGGGGGGGGGGGGGGGGGGEGGGGGGGGGGGGGGGGGGGGGGGGGGGGFGGGGGGGFGGGGGGGGGGGGGGGGGGGGGGGGGGGGGGGGGGGGGGGGGEEEGGGGGGGGGEDGGEGGGGGCCEGEGGGGGGGGGGGGGFGGGGGEFGFGGGGGGGGGGGGGGGGGGGGGFGFFFFFG=F@FFFDGGFFBBEDFGF=?FFFFFFFFFFA=*499
@M02526:338:000000000-J69W4:1:1103:24922:13582 1:N:0:TCAAGGT+AACACCG
CAGTACCTACGGGGCGCAGCAGGGAAATTAGATACCCCAGTAGTCCTCTTCCAGATCGGAAGAGCACACGTCTGAACTCCAGTCACTCAAGGTATCTCGTATGCCGTCTTCTGCTTGAAAAAAAAAAAAATAGCACGATACCTTTACGGTACCTCACCAGACAGCCACTACTAACTACATGCCAGCAGCCGCCGTAATCCTTAGCTTGCACTCGTTGTTCTGAATTATTCGCCGTCCAGGCCTCTCAGACTGCTCCTTACGACTGACTTGCTATACCCCTACTCCATACAGCAGCGTCTCACGCC
+
CCCCCGGGGGGGGGGGGGGGGGGGGGGGGGGGGGGGGGGFGGGGGGGGGGGGGGGGGGGGGGFGGGGGGGGGGGGGGGGGGFGGGGGGGGGGGF5C?FGGGGGGGEEGGGGFGGEEFGGCFFEFED>+++8:,333++8@F<,,,,,3+:5F9F,@3FF,,*,,,6,,6,?3;;:B,7,,@?EF7@,2:,4***=***+B++2+++25;9++2*21*=*5++++30+3:+*/11:*1/+2*1<F+>*3*+++*2<*7:0**))0)6***1***102*2)0)0/9)2*+.94)))((4(((**,0)
@M02526:338:000000000-J69W4:1:1103:5068:14709 1:N:0:TCAAGGT+AACACCG
ACCTACGGGAGGCAGCAGTGGGGAATATTGCACAATGGGCGCAAGCCTGATGCAGCCATGCCGCGTGTATGAAGAAGGCCTTCGGGTTGTAAAGTACTTTCAGCGGGGAGGAAGGGAGTAAAGTTAATACCTTTGCTCATTGACGTTACCCGCAGAAGAAGCACCGGCTAACTCCGTGCCAGCAGCCGCGGTAATACGGAGGGTGCAAGCGTTAATCGGGATTACTGGGCGTAAAGCGCACGCAGGCGGTTTGTTAAGTCAGATGTGAAATCCCCGGGCTCAACCTGGGAACTGCATCTGATACT
+
-6BCCGDGGGGGDGGFGFFGGGGGGGGGGFFGGGGFGGGFFGFGGCCFDDGGGGGFGGGGGGCGG@FCFGGGGGFGGG8F<CFGGGFFFFCEFF<FCFEGFGGCGGGGDGGGGFGGGGGGGGGGGFFAFADF<FFFDEDGGGFGGGGGGGCFGGDFFFGC<6D:FEEG@EFFC9>FFGEGGGFGGCFEGGGCCEDGFC8*:EECE:8@F==CCEGGCEEEG>6E@F?EGGGECE7@::5=552>CDCGGGE=EGGFFGF7D=>FFFGFFF=7447DGGF).?FFFFFG<)989F)84<A<66A6/
@M02526:338:000000000-J69W4:1:1103:15305:14730 1:N:0:TCAAGGT+AACACCG
GCCCTACGGGGGGCAGCAGTGGGGAATATTGCACAATGGGCGCAAGCCTGATGCAGCCATGCCGCGTGTATGAAGAAGGCCTTCGGGTTGTAAAGTACTTTCAGCGGGGAGGAAGGGAGTAAAGTTAATACCTTTGCTCATTGACGTTACCCGCAGAAGAAGCACCGGCTAACTCCGTGCCAGCAGCCGCGGTAATACGGAGGGTGCAAGCGTTAATCGGAATTACTGGGCGTAAAGCGCACGCAGGCGGTTTGTTAAGTCAGATGTGAAATCCCCGGGCTCAACCTGGGAACTGCATCTGATAC
+
CCCCCGGGGGGGGGGGGGGGGGGGGGGGGGGGGGGGGGGGGGGGGGGGGGGGGGGGGGGGGGGGGGGGGGGGGGGGGGGGGGGGGGGGGGGGGGGGGGGGGGGGGGGGGGGGGGGGGGGGGGGGGGGGGGGGGGGGGGGGGGGGGGGGGGGGGGGGGGGGGGGGGGGGGGGGGGGGGGCGGGGGGGGGGGGGGGGGGGGE>GGGGGGCEGGGGGGGGGGGGGGGGGGCFFGGGGGGGGGGGGGGGGGGGGGGGGGGGGGGGFFFFFGFGFFFGFGGGGFFDFFGFGFGFFF:FF?BFFFFFFFF6
@M02526:338:000000000-J69W4:1:1103:10151:14927 1:N:0:TCAAGGT+AACACCG
GTTCCTACGGGAGGCAGCAGAGAAATTAGATACCCCTGTAGTCCTAGATCGGAAGAGCACACGTCTGAACTCCAGTCACTCAAGGTATCTCGTATGCCGTCTTCTGCTTGAAAAAAAAAAAAATATATACTCTACTGCCTTTACTTATTCATTAAATACCACCTACATCCGCGCAAGCAGCATCTATAAACTCACATCGACACCCTTTCTCCGCCTTTATTTGTCTCAACCAACTCGTTTATTGATTCTTACCGCAGTTGACACCGTCTGCGCCGCTCCCTCCCATCAACATTTTCTACCTGATT
+
CCCCC<CAFCFCEGEEFGGGGGGGGGGGGGGGGGGGCFEFFFFGGGGGFGGGEGGGGGGGGGG@FGGGGDGGGGGGEFGGGGGGGGGGAFGGGGGGGGGGGGGCGDFFECFGGGGGGCFF:8685,C,,C,5,,,,,53,,,8<,B,,,5,,57,,,,,:,,+,8@83,6++++57>*,,,,7>,,7,,,,,6,?,,,*,46****,6241,*****5<+1++2+2+++****2*>*2***++31+++21<++*2)1**00**))0*)*)0.1.)9)9)5)))1)*.+.)*(9*))))))1*(**
@M02526:338:000000000-J69W4:1:1103:21062:15023 1:N:0:TCAAGGT+AACACCG
GGGGCACCTACGGGAGGCAGCAGTGGGGAATATTGCACGATGGGCGCAAGCCTGATGCAGCCATGCCGCGTGTATGAAGAAGGCCTTCGGGTTGTAAAGTACTTTCAGCGGGGAGGAAGGGAGTAAAGTTAATACCTTTGCTCATTGACGTTACCCGCAGAAGAAGCACCGGCTAACTCCGTGCCAGCAGCCGCGGTAATACGGAGGGTGCAAGCGTTAATCGGAATTACTGGGCGTAAAGCGCACGCAGGCGGTTTGTTAAGTCAGATGTGAAATCCCCGGGCTCAACCTGGGAACTGCATCTG
+
CCCCCGGGGGGGGGGGGGGGGGGGGGGGGGGGGGGGGGGGGGGGGGGGGGGGGGGGGGGGGGGGGGGGGGGGGGGGGGGGGGGGGGGFGGGGGGGGGGFGGGGGGGGGGGGGGGGGGGGGGGGGFGGGGGGGGGGGGGGGFGGGFGGGFEGGGGGGGGGGGFFGGGFFFGGGGGGGGG?FGGGGGGGGGGGGGGGDFGGGGGGDCEGGGGCGFFGDGGGGGGGGGGGFGGFGGGGDCGGCFGGGGGGGGGGGGCEG3DGGGBGFF6:1:=7*:8CDFGF>B>BCBCFG:FFFFFFF::?<F?47*
@M02526:338:000000000-J69W4:1:1103:23292:15716 1:N:0:TCAAGGT+AACACCG
AGCCTACGGGAGGCAGCAGTGGGGAATATTGCACAATGGGCGCAAGCCTGATGCAGCCATGCCGCGTGTATGAAGTAGGCCTTCGGGTTGTAAAGTACTTTCAGCGGGGAGGAAGGGAGTAAAGTTAATACCTTTGCTCATTGACGTTACCCGCAGAAGAAGCACCGGCTAACTCCGTGCCAGCAGCCGCGGTAATACGGAGGGTGCAAGCGTTAATCGGAATTACTGGGCGTAAAGCGCACGCAGGCGGTTTGTTAAGTCAGATGTGAAATCCCCGGGCTCAACCTGGGAACTGCATCTGATAC
+
CCCCCGGGGGGGGGGGGGGGGGGGGGGGGGGGGGGGGGGGGGGGGGGGGGGGGGGGGGGGGGGGGGGGGGGGGGGGGGGGGGGGGGGGGGGGGGGGGGGGGGGGGGGGGGGGGGGGGGGGGGGGGGGGGGGGGGGGGGGGGGGGGGGGGGGGGGGGGGGGGGGGGGGGGGGGGGGGGGGGGGGGGGGGGGGGGGGGGGGGGGGGGGGGGGGGGGGGGGGGGGGGGGGGGGGGGGGGGGGGGGGGGGDGGGGGGGGGGGGGGFGFFFGFFFFFGFGGGGFEDFFGFGFGFFFFFFFFFFFFF=AF*
@M02526:338:000000000-J69W4:1:1103:7658:15791 1:N:0:TCAAGGT+AACACCG
GGCGCCTACGGGGCGCAGCAGTGGGGAATATTGCACAATGGGCGCAAGCCTGATGCAGCCATGCCGCGTGTATGAAGAAGGCCTTCGGGTTGTAAAGTACTTTCAGCGGGGAGGAAGGGAGTAAAGTTAATACCTTTGCTCATTGACGTTACCCGCAGAAGAAGCACCGGCTAACTCCGTGCCAGCAGCCGCGGTAATACGGAGGGTGCAAGCGTTAATCGGAATTACTGGGCGTAAAGCGCACGCAGGCGGTTTGTTAAGTCAGATGTGAAATCCCCGGGCTCAACCTGGGAACTGCATCTGAT
+
CCCCCGGGGGGGGGGGGGGGGGGGGGGGGGGGGGGGGGGGGGGGGGGGGGGGGGGGGGGGGGGGGGGGGGGGGGGGGGGGGGGGGGGGGGGGGGGGGGGGGGGGGGGGGGGGGGGGGGGGGGGGGGGGGGGGGGGGGGGGGGGGGGGGGGGGGGGGGGGGGGGGGGGGDGGGGGGGGGGGGGGGGGGGGGGGGGGGGGGGGGGGGGGGGGGGGGGGGGGGGGGGGGGGGGGGGGGGGGGGGGGGGGGGGGGGEDEDGGGGGFGFFFGFFFFFGFGGGGFEFFFGFGFGFFFFFF?F<>FFFFF?@
@M02526:338:000000000-J69W4:1:1103:27258:16624 1:N:0:TCAAGGT+AACACCG
CCCCTACGGGGCGCAGCAGTGGGGAATATTGCACAATGGGCGCAAGCCTGATGCGGCCATGCCGCGTGTATGAAGAAGGCCTTCGGGTTGTAAAGTACTTTCAGCGGGGAGGAAGGGAGTAAAGTTAATACCTTTGCTCATTGACGTTACCCGCAGAAGAAGCACCGGCTAACTCCGTGCCAGCAGCCGCGGTAATACGGAGGGTGCAAGCGTTAATCGGAATTACTGGGCGTAAAGCGCACGCAGGCGGTTTGTTAAGTCAGATGTGAAATCCCCGGGCTCAACCTGGGAACTGCATCTGATAC
+
CCCCCGGGGGGGGGGGGGGGGGGGGGGGGGGGGGGGGGGGGGGGGGGGGGGGGGGGGGGGGGGGGGGGGGGGGGGGGGGGGGGGGGGGGGGGGGGGGGGGGGGGGGGGGGGGGGGGGGGGGGGGGGGGGGGGGGGGGGGGGGGGGGGGGGGGGGGGGFGGGGGGGGGGGGGGGGGGGFGGGGGGGFGGGGGGGGGGGGGGGGGGGGGGGGGGGGGGGGGGGGGGGGGGGGGGGGGGGGGGGGGGGGGGGGGGGGFFGGGGGFGFFFGFGFF?D:GFDGFFFFFGFGFG?>F>FFFFFB>AFFFF4
@M02526:338:000000000-J69W4:1:1103:6346:16951 1:N:0:TCGAGGT+AACACCG
GATCCTACGGGAGGCAGCAGTGGGGAATATTGCACAATGGGCGCAAGCCTGATGCAGCCATGCCGCGTGTATGAAGAAGGCCTTCGGGTTGTAAAGTACTTTCAGCGGGGAGGAAGGGAGTAAAGTTAATACCTTTGCTCATTGACGTTACCCGCAGAAGAAGCACCGGCTAACTCCGTGCCAGCAGCCGCGGTAATACGGAGGGTGCAAGCGTTAATCGGAATTACTGGGCGTAAAGCGCACGCAGGCGGTTTGTTAAGTCAGATGTGAAATCCCCGGGCTCAACCTGGGAACTGCATCTGATA
+
CCCCCGGGGGGGGGGGGGGGGGGGGEGGGGGGGGGGGGGGGGGGGGGGGGGGGGGGGGGGGGGGGGGGGGGGGGGGGGGGGGGGGGGGGGGGGGGGGGGGGGGGGGGGGGGGGGGGGGGGGGGGGGGGGGGGGGGGGGGGGGGGGGGGGGGGGGGDGGGGGGGGGGGGGGGGGGGGGGGGGGGGGGGGGGGGGGGGGGGGGGGDGGGGGGGGGGGGFGGG=GGGGGGGGGGGGGGGGGGGGGGGGDGGGGGEGGGGGGGGGFGFFFGBGFFFGFG<FDDDBEFFFFFFBFFFFFFB<<DBFF9F*
@M02526:338:000000000-J69W4:1:1103:15078:18226 1:N:0:TCAAGGT+AACACCG
TGGTGGCCTACGGGGCGCAGCAGTGGGGAATATTGCACAATGGGCGCAAGCCTGATGCAGCCATGCCGCGTGTATGAAGAAGGCCTTCGGGTTGTAAAGTACTTTCAGCGGGGAGGAAGGGAGTAAAGTTAATACCTTTGCTCATTGACGTTACCCGCAGAAGAAGCACCGGCTAACTCCGTGCCAGCAGCCGCGGTAATACGGAGGGTGCAAGCGTTAATCGGAATTACTGGGCGTAAAGCGCACGCAGGCGGTTTGTTAAGTCAGATGTGAAATCCCCGGGCTCAACCTGGGAACTGCATCTG
+
CCCCCGGGGGGEGGGGGGGGGGGGGGGGGGGGGFFGGGGGGGGGGGGGGGGGGGGGGGGGGGGGGFGGGGGGGGGGGGGGFFGGGGGGGGGFGFGGGGGGGGGGGGGGGGGGGGGCFGGGGGGGGFGGGGGGGGGGGGGGFFGGGGGGGGFGGGGGGGGGGGGGGGDFGDGGGGGGGGGGGGGGGCFGGGGEGGGGGGGGGGGGGGGGGGGGGGGGGGGGGGGDGGGFGGGGGGGGGGGGGGGGGGDGGGGGGGCDCDFGGFGF4=DFFBFFGFGGGGFFBFFGFGFGFFFFFFF>B?<>FFBF*
@M02526:338:000000000-J69W4:1:1103:11495:18339 1:N:0:TCAAGGT+AACACCG
TTCCTACGGGACGCAGCAGTGGGGAATATTGCACAATGGGCGCAAGCCTGATGCAGCCATGCCGCGTGTATGAAGAAGGCCTTCGGGTTGTAAAGTACTTTCAGCGGGGAGGAAGGGAGTAAAGTTAATACCTTTGCTCATTGACGTTACCCGCAGAAGAAGCACCGGCTAACTCCGTGCCAGCAGCCGCGGTAATACGGAGGGTGCAAGCGCTAATCGGAATTACTGGGCGTAAAGCGCACGCAGGCGGTTTGTTAAGTCAGATGTGAAATCCCCGGGCTCAACCTGGGAACTGCATCTGATAC
+
CCCCCCFGGGGGEGGGGGFCFGGGFGGGGGGGGGAFFGGGGGGGGEGGGGFGGFGFGGGAEGGDGGGGGGGGGGGGGGGGGGGGGEGGGGGGGGGFFEFGFFFCGGGGGGGGGGGGGDDGGGGFGGGFGGGGFGFGGFFDFGGGGGFGGEEGGGGCGGGGGGGFFGGGGGGGGFGGGGGGFGACFGGF8BEEGGGGGGGGCEGDEGCG9CGGGGEEGGEEGGFGCGF+8EGGEGGGGGGGGGGGGGCEGDEGGGGGGCDGGF>FF?FFGFFFG?FFCCBFBFF6<FFFBFFBFF23425A?FBF4
@M02526:338:000000000-J69W4:1:1103:24403:18456 1:N:0:TCAAGGT+AACACCG
TGGCCTACGGGAGGCAGCAGTGGGGAATATTGCACAATGGGCGCAAGCCTGATGCAGCCATGCCGCGTGTATGAAGAAGGCCTTCGGGTTGTAAAGTACTTTCAGCGGGGAGGAAGGGAGTAAAGTTAATACCTTTGCTCATTGACGTTACCCGCAGAAGAAGCACCGGCTAACTCCGTGCCAGCAGCCGCGGTAATACGGAGGGTGCAAGCGTTAATCGGAATTACTGGGCGTAAAGCGCACGCAGGCGGTTTGTTAAGTCAGATGTGAAATCCCCGGGCTCAACCTGGGAACTGCATCTGATA
+
@CCCCGGGEG7@FDEGGGCCCCFDCCGGEGF9EFC<CE@C<8F@F@C,@EFG<@AFE8,CEFFFGGEGGGGFG<CECGFCE<,C<CEFCFEGGGGGFFEGGFGGAFD=FGGGEEE<FEDEF@<?D8@@AFGEFGFFGG,EDFF<3BFBEFDCFEGGG7F<FFGFDCFCGGG*FCFAFF1CCFFGGGFCFGGGGE@ECCFGE5CEGCCEFGGGGEGGF7FC;CE8EGFGGGGGGGGEGGGGGGGC=DDGGGG=E3=CFFF>CFG49FGFGFFFFFGG:DDFFFFF?D>C?FFFFF><BA64@?B?=
@M02526:338:000000000-J69W4:1:1103:5862:19199 1:N:0:TCACGGT+AACACCG
CTGACCTACGGGACGCAGCAGATCGGAAGAGCACACGTCTGAACTCCAGTCCTCGGCTGATATCGTATGCCGTCTTCTGCTTGAAAAAAAAAAAGAAAAGAAAGGAAAAAGGGGGGAACAGTCATTGTACGAACACCAGAAGGTACTACAGGAACAAAAACAAGAGATATGGTTGCCTATAGAGAGGAAGGGAGCGCCGGCGCAAAAGAGTGACACTGTGTAATAAAGCACGAAAACATCGCGAGGTGATACACCAACGTGGCTCGCGATCTGCGACACTTCAATCACTGAATAAGGATGCCCAT
+
CCCCCGFFGEDFB@C:FBCFE@-EFGEGE8FFGFGGG8DFDFF@@@EGEFGGGGGFFF@@:,<EF,6E8CFGG@,@C,FAEFFFCFFGGGGGD8+:4,,,+:4,,,B,,,+++++***8,38,,3,33,2**84*,**2*,,*8,,22,,,+*+++2********2*+++++3+2/+++3+20++*******;**********/:*88**+0++++++3+30+3++3+++22*/****+0*/*/2)***+++0*******1)))0./5/..)0*)))).)***090)+-/*)*1)))))())())
@M02526:338:000000000-J69W4:1:1103:13231:19926 1:N:0:TCAAGGT+AACACCG
TCGCCTACGGGGCGCAGCAGTGGGGAATATTGCACAATGGGCGCAAGCCTGATGCAGCCATGCCGCGTGTATGAAGAAGGCCTTCGGGTTGTAAAGTACTTTCAGCGGGGAGGAAGGGAGTAAAGTTAATACCTTTGCTCATTGACGTTACCCGCAGAAGAAGCACCGGCTAACTCCGTGCCAGCAGCCGCGGTAATACGGAGGGTGCAAGCGTTAATCGGAATTACTGGGCGTAAAGCGCACGCAGGCGGTTTGTTAAGTCAGATGTGAAATCCCCGGGCTCAACCTGGGAACTGCATCTGATA
+
CCCCCGGGGGGGGGGGGGGGGGGGGGGGGGGGGGGGGGGGGGGGGGGGGGGGGGGGGGGGGGGGGGGGGGGGGGGGGGGGGGGGGGGGGGGGGGGGGGGGGGGGGGGGGGGGGGGGGGGGGGGGGGGGGGGGGGGGGGGGGGGGGGGGGGGGGGGGGGGGGGGGGGGGGGGGGGGGGGGGGGGGGGGGGGGGGGGGGGGGGGGGGGGGGGGGGGGGGGGGGGGGGGGGGGGGGGGGGGGGGGGGDGGGGGGGGGGFGGGGGFGFFFGFGFFFGFFGGG5BFFFGFGFGFFFFFFFFFADFFFFF6
@M02526:338:000000000-J69W4:1:1103:15284:19960 1:N:0:TCAAGGT+AACACCG
GGTCCCTACGGGAGGCAGCAGTGGGGAATATTGCACAATGGGCGCAAGCCTGATGCAGCCATGCCGCGTGTATGAAGAAGGCCTTCGGGTTGTAAAGTACTTTCAGCGGGGAGGAAGGGAGTAAAGTTAATACCTTTGCTCATTGACGTTACCCGCAGAAGAAGCACTGGCTAACTCCGTGCCAGCAGCCGCGGTAATACGGAGGGTGCAAGCGTTAATCGGAATTACTGGGCGTAAAGCGCACGCAGGCGGTTTGTTAAGTCAGATGTGAAATCCCCGGGCTCAACCTGGGAACTGCATCTGAT
+
CCCCCGGGGGGGGGGGGGGGGGGGGGGGGGGGGGGGGGGGGGGGGGGGGGGGGGGGGGGGGGGGGGGGGGGGGGGGGGGFGGGGGGGGGGGGGGGGGGGGGGGGGGGGGGGGGGGFGGGGGGGGGGGGGGGGGGFGGGGGGGGGGGGGGGGGGGGGGGGGGGGGGGGGGGGGGGGCGGDGGGGGGGGGGGGGGGGGGGGGGGDGEGGG7CFFGGGGCFFFGCCCGGGGGGDGGGGGGGGGGGGGEGGGGGGGEGGGGGGCFFGFFFGFGFFFGFGGGGEE>>DCF4FGFFF05?<>B?FFFFDF6
@M02526:338:000000000-J69W4:1:1103:22920:20923 1:N:0:TCAAGGT+AACACCG
ACGGCCTACGGGGCGCAGCAGTGGGGAATATTGCACAATGGGCGCAAGCCTGATGCAGCCATGCCGCGTGTATGAAGAAGGCCTTCGGGTTGTAAAGTACTTTCAGCGGGGAGGAAGGGAGTAAAGTTAATACCTTTGCTCATTGACGTTACTCGCAGAAGAAGCACCGGCTAACTCCGTGCCAGCAGCCGCGGTAATACGGAGGGTGCAAGCGTTAATCGGAATTACTGGGCGTAAAGCGCACGCAGGCGGTTTGTTAAGTCAGATGTGAAATCCCCGGGCTCAACCTGGGAACTGCATCTGAT
+
CCCCCGGGGGGGGGGGGGGGGGFGGGGGGGGGGGGGGGFFGGGGGGGGGGGGGGGGGGGFGFGGGGGGGGGGGGGGGGGGGGGGGGGGGGGGGGGGFGGGGGFGGGGGGGGGGGGGGGGGGEFGGGGGGGGGFGGGFGGGGGGGGGGGGGF>FGGGDEGGFGGGGGGGGGGGGGFGGGGGGGGGGGGGGGDEEEGGGGGGGGGGGGGGGGGFFG8EGFGGGEGGGGGGGGGGGGGGGGGGGGGGGGGGGGGGGGGDDFDGGFGFFFGFGFFFGFGGGGFFFFDG=FFFBFF:FF?FFFFAFBBF7
@M02526:338:000000000-J69W4:1:1103:21473:21152 1:N:0:TCAAGGT+AACACCG
GGCAACCTACGGGGGGCAGCAGATAGGAAGAGCACACGTCTGAACTCCAGTCACTCAAGGTATCTCGTATGCCGTCTTCTGCTTGAAAAAAAAAAAATACATTAAACCAGAAAAAAAAAAGTCAGTCCCTTTAACATACTCTCCGTCAAATTACGTTCCAGCAACCACGTTCATACCTACTTCCAGCACCCACTCCTACTCTATTTGAGTTCAATGTTGCGTCACCGTTAACTTAGTCTCACTGTGCACTCCCAGTGCCCAACCTGAGACCTCCCTCTCAACTCTTTACTATTGCGTCCTTAGTC
+
9CCCCGGGGGGGGGGGGGGGGGGGGGGGGGGGGGGGGGGGGGGGGGGGGGGGGGGGGGGGFG@EEFGGGGGFFGEEG@FDFGGGGGGGGGEGEFG**,333@<3,,3,,8D:C8:<*****,,,2<,8,,,,8,2222,<,,??C82*/+++232;,;6+++*****281**+3C?*+<+++++2++*0;****2*++3+++03+0++*0++++++0+++****2<1A>=5+0+<+0+0++*+020*+*+<*/*+******)/86)*7:*)0*7/*02)*1.**/**+.9*.**),46(-99)1*
@M02526:338:000000000-J69W4:1:1103:14881:21193 1:N:0:TCAAGGT+AACACCG
CTGAAACCTACGGGAGGCAGCAGATCGGAAGAGCACACGTCTGAACTCCAGTCACTCAAGGTATCTCGTATGCCGTCTTCTGCTTGAAAAAAAAAATACTGTCAGACGAGAGTAAGTGTCTCATGATAATACCGTACCTTAACGACCTTACCCGCTTACTCCCCACCAGCTTACTCCCTACCAGCAGCCTCCGTACTCCGGACGGACCACTCGTCCCTCGTAATTACTCGTCTTACACCCTCCTCCTGCCATTTCTGCATTCAGATCAAACTTCCCCCGCCTCCGCCTGCGCACTTCAGCACCTT
+
CCCCCGGGGCGGDG;FGGGGGGGGGGGGGGGGGGGFGGGCFCFGGGGGGGGGGGGCFFF@CCF,,CFGGGGF<@@BBG@FGECGFGGCEGGDGEG+,,5,,<,5,,,4++8+,CBA9,5<C9,,<,5B?,BFE+:+4+CA,,8++6++:,,:>:=+++,,,3,C,5>,,3>,3>;,5<,,6@,,@,,7,,,2*468>2?*******4***++4=*:1>**=>+*;?97CCC*2*00++:1*/**2**+**+02*+***22*/7*176)*/****205C>).)0*.9<*2)7(8@0).-:4*)(8/
@M02526:338:000000000-J69W4:1:1103:9864:21862 1:N:0:TCAAGGT+AACACCG
ACCTACGGGAGGCAGCAGTGGGGAATTTTGGACAATGGGCGAAAGCCTGATCCAGCAATGCCGCGTGTGTGAAGAAGGCCTTCGGGTTGTAAAGCACTTTTGTCCGGAAAGAAATGGCTCTGGTTAATACCTGGGGTCGATGACGGTACCGGAAGAATAAGGACCGGCTAACTACGTGCCAGCAGCCGCGGTAATACGTAGGGTCCAAGCGTTAATCGGAATTACTGGGCGTAAAGCGTGCGCAGGCGGTTGTGCAAGACCGATGTGAAATCCCCGAGCTTAACTTGGGAATTGCATTGGTGACT
+
CCCCCGDEFEGEGGGGGGGGGGGGEGGGGGGFGGGGGGFGGGGGGGGGGFGGGGCGGGGGGGGGGFGG<FFGEGGGGGGGGGGGGGGDGGGGFFGGFFFGGGGGGDGGGGGGFGGGGGGGGGCFGFGGGGGGFGGGGGEEGGGGGGGGDGGGGGGGGGGGG9F<FFEGGDCGGGGGFGFG9FFCFGGGGCGEGGGGGF9+8C7?8B@CFGGGGGFFGGGGGGGGC??FGGGGGEDGCECEGGGGCDDGGGGEGDGFCC7CC>D>@@FF>@FFC4FDCDB>6/=>8C=?:FFF?FB>BFF?F3)0*
@M02526:338:000000000-J69W4:1:1103:9417:22109 1:N:0:TCAAGGT+AACACCG
GTCCTACGGGACGCAGCAGTGGGGAATATTGCACAATGGGCGCAAGCCTGATGCAGCCATGCCGCGTGTATGAAGAAGGCCTTCGGGTTGTAAAGTACTTTCAGCGGGGAGGAAGGGAGTAAAGTTAATACCTTTGCTCATTGACGTTACCCGCAGAAGAAGCACCGGCTAACTCCGTGCCAGCAGCCGCGGTAATACGGAGGGTGCAAGCGTTAATCGGAATTACTGGGCGTAAAGCGCACGCAAGCGGTTTGTTAAGTCAGATGTGAAATCCCCGGGCTCAACCTGGGAACTGCATCTGATAC
+
CCCCCGGGGGGGGGGGGGGGGGGGGGGGGGGGGGGGGGGGGGGGGGGGGGGGGGGGGGGGGGGGGGGGGGGGGGGGGGGGGGGGGGGGGGGGGGGGGGGGGGGGGGGGGGGGGGGGGGGGGGGGFGGGGGGGGGGGGGGGGGGGGGGGGGGGGGGGGGGGGGGGGGGGGGGGGGGGGD7FGFFGGGGGGGGGGGGGGGGGGGGGGGGGGGGGGGGGGGGGGGFGGGGFGGGGDEGDGGGGGGGG*9CDGG5EGGGGGGGGGFGFB?FFGFFFGFGGG3BEFFFGFD4::FFBF?>7A2>BFFFF0
@M02526:338:000000000-J69W4:1:1103:19659:22960 1:N:0:TCAAGGT+AACACCG
CTGCCTACGGGGCGCAGCAGATCGGGAGCACACGTCTGAACTCCAGTCACTCAAGGTATCTCGTATGCCGTCTTCTGCTTGAAAAAAAAAAATAAAACACTATCAGACAAGAGGAAGGGAGACAAGATCAAAACTCTGCTAATAGAATGTAACATCAGAAGAAGTACCATCGAACTCCATGCCAGCCACCGCGTTAAGAAGGAGGGTGCCAGCATTAACAAGAAATACTAGACGTAAATGTCCCGCACGCGGATGTTTAACTCGCATGAGAAAACCACACAACACAACTGGACACTGAAACTGAT
+
CCCCCCGGGGGGGGEGGGGGEGGGGGGGGGGGGGEGGGGGGGGGGGF9FGGGGGGGFC<FFFFFFFFCFGGGGCGFFCEFF<FFEFEFE@=:,:??,54,5,<,<,5,,,,4,,BDF7=88++>,,38,:,3,8,,<3,,,3=:8,@,3,:,,:,,,8<AFG7:,733,,5*,,,,,2,3,,,7?*1,,,*4***6:,,?F>8:**4;4*+21*+<++5>+*252;?9++5+02/***++3:+**))*)/*///2**2***0*))0*8*)1*2)*99*))).)/01)*))/35<())).)1*.=*
@M02526:338:000000000-J69W4:1:1103:13122:23766 1:N:0:TCAAGAT+AACACCG
TTTCTCCTACGGGACGCAGCAGTAGGGAATCTTTCACAATGAACGAAAGTTTGATGAAGCAACGCCGCGTGAATGAAGAAGGGTTTCGGCTCGTAAAATTCTGTTGCTAGAGAAGAAAATATTTAGTAGGAAATGGCTAAGTATTGACGGTATCTGGTTAGAAAGTCACGGCTAACTACGTGCCAGCAGCCGCGGTAATACGTAGGTGGCAAGCGTTATCCGGATTTACTGGGCGTAAAGCGAGCGCAGGCGGTTATTTAAGTCCGATGTGAAAGCCTTCGGCTTAACCGAAGAAGTGCATAGGA
+
CCCCCGGGGGGGGFGGGGGGGGGGGGGGGGGGGGGGGGGGGGGGGGGGGGGGGGGGGGGGGGGGGGGGGGGGGGGGGGGGGGGGGGGGGGGGGGGGGFGGGGGFFGGGGGGGGGGGGGGGFFGGGGFGGGFFGGGGGGEGGGFGGGGFGGGGFGFGGGGGGGGGGGGGGBFEEEFGGGGGGGGGGFGGGGEGGGGGGCFFGGEECEFGGFGGFGGGGDGGGGGGDGCFFGGGFFGGEECCED=DGGCGGGGGGCC57>C7F4CBFDGDC@FFDF7CGDBF@>39BGFGFF:6@@?0<<<A*1-96
@M02526:338:000000000-J69W4:1:1103:21239:24721 1:N:0:TCAAGGT+AACACCG
AGCCTACGGGGGGCAGCAGTGGGGAATATTGCACAATGGGCGCAAGCCTGATGCAGCCATGCCGCGTGTATGAGGAAGGCCTTCGGGTTGTAAAGTACTTTCAGCGGGGAGGAAGGGAGTAAAGTTAATACCTTTGCTCATTGACGTTACCCGCAGAAGAAGCACCGGCTAACTCCGTGCCAGCAGCCGCGGTAATACGGAGGGTGCAAGCGTTAATCGGAATTACTGGGCGTAAAGCGCACGCAGGCGGTTTGTTAAGTCAGATGTGAAATCCCCGGGCTCAACCTGGGCACTGCATCTGATAC
+
CCCCCGGGGECGGFGGGFFGFGGGGGGFGGGGEGGGGFGGFGGGGGGGGGGGGGGGGGGGFGGGGGG>FGGGGFFGGGGGGGGGGGGGGGGGGFGGGGGGGGGGGGGGGGGGGGGGGGGGFGFFGGGGGFGGGGGGGFGGGGGDGGGGGGGGGGGGGGGGGGG6FGGGGGEFGGGGGGGGGGGGFFGGGGGGGGGGGGGGDECGGEE?FGGGGG>FFFFEGDGGGGGFGGGGGEGGFGGGGGCDGGGGCG:ECGFFGGGCFFCBFFCFGF4FG:FCDG3;)597?GFG?F).7<:<ABA>FFBF4
@M02526:338:000000000-J69W4:1:1104:12325:2006 1:N:0:TCAAGGT+AACACCG
CTACCTACGGGACGCAGCAGATCGGAAGAGCACACGTCTGAACTCCAGTCACTCAAGGTATCTCGTATGCCGTCTTCTGCTTGAAAAAAAAAAACAAACCACATAAGTCAAAAACATAACCCGTGTAATTGCACTTCACGTCTCGCATGCACATCCTCACAACACACATTCAAGCTACTCACACGCAGCACGCGTAAGTCAGCAGCATCCACCATTAACATAGATGTGTGTCATGTTACGAGCCCACGTAAGTGCTACAATGATGCTTTATAACTCCTGCTAGAGCAGTGAGGAACGCCATATAA
+
<BCCCGGGGGGGGGGGGGGGGGGGGGGGGGGGGGGGGGGGGGGGGGGGGGGGGGGGGGGGCEFGGGGGGGGGGGGGGGGGGGGGGGGGGGGGEF+:,,,+,+,:?,,,,,,<,++:,,,:,=+++,:8,,,,,,5>F,,BB+<,,++++,77,3:,>3,,,,8,+,+3,,,,,,77;3,7,,7,*>C*12,***416,,2,,,,++4+++2++*+++++++2<+++++5*31>++11++********/****0*++**++-*204**/)*1***0****)))*7**)*.0**07(3.((((*)1*
@M02526:338:000000000-J69W4:1:1104:18775:2117 1:N:0:TCAAGGT+AACACCG
CTTGCCCTACGGGGGGCAGCAGATCGGAAGAGCACACGTCTGAACTCCAGTCACTCAAGGTATCTCGTATGCCGTCTTCTGCTTGAAAAAAAAAATCAGTTGTAAGGAAAAAACAAATGCTAATTAATTAAACTATCACCTACACATTACCTAGCCCGAAAACCACTGTAAAACACATGACATCCGCCGCGCACATACATGAGCGTCAATCTATATCCTGACTTATTTGGCCTTAATAGCGCGCATACGTTTACATAAGCCTCATGTCATATCTACACGCCAAACGCTCCATGGTCATCTGTCAA
+
<BC,CGG@FGGGGGGGGGGFGGG?EFGGGGBFGGGGGGGGGGGGGGGAFDFGGGGGGGGGA9,CFGGGGGGGCGFEGGGGGGFGGG8DF8FGG:F,,,8@,,3383,,,3,8C7<F7B,,,8;=,<=,388<<C,3<,,?,2,2,88:CF9<,,,2,*<*1*4=*120++03++***++++3+00E5*2:5*2/*++:+0+0++/1;8*++0033+0+++0+0<+2<7+0++++030+32)1**)/*2202***+3*0++(*2))22*)*1*9****0*))()2)*)*())**)-)1))))*)0*
@M02526:338:000000000-J69W4:1:1104:13909:3277 1:N:0:TCAAGGT+AACACCG
GAGTGCCTACGGGGCGCAGCAGTAGGGAATCTTTCACAATGAACGAAAGTTTGATGAAGCAACGCCGCGTGAATGAAGAAGGGTTTCGGCTCGTAAAATTCTGTTGCTAGAGGAGAAAATATTTGGTAGGAAATGGCTAAGTATTGACGGTATCTGGTTAGAAAGTCACGGCTAACTACGTGCCAGCAGCCGCGGTAATACGTAGGTGGCAAGCGTTATCCGGATTTATTGGGCGTAAAGCGAGCGCAGGCGGTTATTTAGGTCCGATGTGAAAGCCTTCGGCTTAACCGAAGAAGTGCATAGGA
+
CCCCCFGFGGGGGGGGGGGGGGFGFGGGGGGGGGGGGGGGGGFGGGGEGGFFGGGDFGGGFFGGGGGGGGGGGGGGGGGGFGGGGGGGDGCCGGGGCFGGGGGEFG?FFFFGGEEGGFGGGGGGGGFGGG9<FFGFGGFFGGGGGGGFGGCEGGDFGCFFGEGEGGGGGGGGEGGGGGGGGGGFGGGFCECGGGGGGGGGGGGGGGGGGGGGGGGGGGGGGGGGGG6CFGGGGGGGGGGGGGGGGEDGD5<5>9777>??<CFF?57@<FF*9C?5C?F@FFBGEF8CA:>>57(4*8AFB@44*
@M02526:338:000000000-J69W4:1:1104:23121:3444 1:N:0:TCAAGGT+AACACCG
CGCCAGCCTACGGGAGGCAGCAGTGGGGAATATTGCACAATGGGCGCAAGCCTGATGCAGCCATGCCGCGTGTATGAAGAAGGCCTTCGGGTTGTAAAGTACTTTCAGCGGGGAGGAAGGGAGTAAAGTTAATACCTTTGCTCATTGACGTTACCCGCAGAAGAAGCACCGGCTAACTCCGTGCCAGCAGCCGCGGTAATACGGAGGGTGCAAGCGTTAATCGGAATTACTGGGCGTAAAGCGCACGCAGGCGGTTTGTTAAGTCAGATGTGAGATCCCCGGGCTCAACCTGGGAACTGCATCTG
+
CCCCCGGGGGGGGGGGGGGGGGGGGGGGFGFAFGGGGGGGGGGFGGGGGGGGGGGGGGGGGGGGGGGGGGGGGGGGGGGGGGGGGGGGGGGGGGGGGGGGGGGGGFGGGGGGGGGGCGGGGGGGGGGGGGGGGGGGGGGGGGGGGGGGGGG<FFGGGGGGGGGGGGGGGGGGGGGGGGGGGGGGGGGGGGGGGGGGGGGGGGGGGGGGGGEGDGGGEE5AGGGG>CGGGGGGGGGGGGCGGGGGGGGGGGGGGD:CB<=GFFFFDFF4<FFFFGGGFFGFFFFG<C=FFFFFFF<?FFFFBF<B1
@M02526:338:000000000-J69W4:1:1104:20108:3646 1:N:0:TCAAGGT+AACACCG
ACCCTACGGGACGCAGCAGTGGGGAATATTGCACAATGGGCGCAAGCCTGATGCAGCCATGCCGCGTGTATGAAGAAGGCCTTCGGGTTGTAAAGTACTTTCAGCGGGGAGGAAGGGAGTAAAGTTAATACCTTTGCTCATTGACGTTACCCGCAGAAGAAGCACCGGCTAACTCCGTGCCAGCAGCCGCGGTAATACGGAGGGTGCAAGCGTTAATCGGAATTACTGGGCGTAAAGCGCACGCAGGCGGTTTGTTAAGTCAGATGTGAAATCCCCGGGCTCAACCTGGGAACTGCATCTGACAC
+
CCCCCFEC@FGGGG7CCFECFGEGFGGGGAECFGGEFDCGFGGGGFFGF@8FGCGGGFFGFGF:FG@FGGGGCEE<FEFGFGGGGDGGEGFFFGFFGGFBFFEEGGGGGGGGGFGGGGGGGGFGGGGGGGFGGGGGGFGFGGGGGCEGFGEEFGEG@BFFGGGGGGGGGFGGDFGGGGGC:CGGGGGGGGGGEGE9FGGGGGGGGGGFGGGGEGDGFGGEGGGGGGFFFGGGGEGGGGGGGGGGGCDGGDC?DG6F?GF?AGD=<CCBAGFFFGGGGFGF>?FCFFFF:FFFFFFFFADFFFFF6
@M02526:338:000000000-J69W4:1:1104:6301:3910 1:N:0:TCAAGGT+AACACCG
GGCCTACGGGAGGCAGCAGTAGGGAATCTTTCACAATGAACGAAAGTTTGATGAAGCAACGCCGCGTGAATGAAGAAGGGTTTCGGCTCGTAAAATTCTGTTGCTAGAGAAGAAAATATTTAGTAGGAAATGGCTAAGTATTGACGGTATCTGGTTAGAAAGTCACGGCTAACTACGTGCCAGCAGCCGCGGTAATACGTAGGTGGCAAGCGTTATCCGGATTTATTGGGCGTAAAGCGAGCGCAGGCGGTTATTTTAGTCCGATGTGAAAGCCTTCGGCTTAACCGAAGAAGTGCATAGGAAAA
+
<CCCCGG@GGGEGGD@BCFFFFGGGGG@FGGECFGGCFFCFEC;F:EEEAAFECFGG@FGEGGGEGFCFCE9FFEFGGGGECGGDEEGGFG:FGGGGFC<FFGACEFGGGGGGGGFF<<,B?FGGGGGGFFEGGGFDFG9FF,AECFFEGF<@FB?FGGGFFE9F<:7FF:7:DFCFGG7>>FEGCFGGGGGECE@FF82>D@CGG7::EGG@CEG;,=CEEEF9FFG?EFGEC:CCCEEGDGGGED*9*/**;FG6:CG-*1.4CC=<FF65CCFGFGFFF47@>791>>7664484:<764?0
@M02526:338:000000000-J69W4:1:1104:11314:4582 1:N:0:TCAAGGT+AACACCG
CGCCTACGGGGGGCAGCAGTGGGGAATATTGCACAATGGGCGCAAGCCTGATGCAGCCATGCCGCGTGTATGAAGAAGGCCTTCGGGTTGTAAAGTACTTTCAGCGGGGAGGAAGGGAGTAAAGTTAATACCTTTGCTCATTGACGTTACCCGCAGAAGAAGCACCGGCTAACTCCGTGCCAGCAGCCGCGGTAATACGGAGGGTGCAAGCGTTAATCGGAATTACTGGGCGTAAAGCGCACGCAGGCGGTTTGTTAAGTCAGATGTGAAATCCCCGGGCTCAACCTGGGAACTGCATCTGATAC
+
CCCCCGGGGGGGGGGGGGGGGGGGGGGGGGGGGGGGGGGGGGGGGGGGGFGGGGGGGGGGGGGGGGGGGGGGGGGGGGGGGGGGGGGGGGGGGGGGGGGGGGGGGGGGGGGGGGGGGGGGGGGGGGGGGGGGGGGGGGGGGGGFGGGGGGGGGGGGGGGGGGGGGGGGGGGGGGGGGGGGGGGGGGGGGGGGGGGGGGGGGGGGGGGGGGGGGGGGGGGGGGGGGGGGGGGGGGGECGGGGGGGGGGGGGGECDFCFC9<AF7@BGF?<GFFFFGGGFGFFFFGFC)CBFFFFF?BFFFFF?4*/
@M02526:338:000000000-J69W4:1:1104:13158:5818 1:N:0:TCAAGGT+AACACCG
TTCCCCTACGGGGCGCAGCAGTGGGGAATATTGCACAATGGGCGCAAGCCTGATGCAGCCATGCCGCGTGTATGAAGAAGGCCTTCGGGTTGTAAAGTACTTTCAGCGGGGAGGAAGGGAGTAAAGTTAATACCTTTGCTCATTGACGTTACCCGCAGAAGAAGCACCGGCTAACTCCGTGCCAGCAGCCGCGGTAATACGGAGGGTGCAAGCGTTAATCGGAATTACTGGGCGTAAAGCGCACGCAGGCGGTTTGTTAAGTCAGATGTGAAATCCCCGGGCTCAACCTGGGAACTGCATCTGAT
+
CCCCCGFGGGGGGGGGGGGGGGGGGGGGGGGGGGGGGGGGFGGGGGGCDGGGGCGGGGGGGGGGGGGGGGGGGGGGGGGGGGGGGGGGGGGGGGGGGGGGGGGGGGGGGGGEGGGGGGGCEGGGGGFGGGGGGGGGGGGGGGFGGGGGGGGGGGGGGGGGGGDGGGGGGGGGDGGGGGGGGGGGGGGCFGGGCEGGGGGGGGGGGGGGGGGGGGGG>GGGGGGGGGGGGGGGGGGGGGGGGGGGDGGGGGG5)7CEFGGGAFFFAC>@BGFFFGFGG>D;BBFF@FFGFFFFF@FFFBA4>FBF=
@M02526:338:000000000-J69W4:1:1104:21661:6217 1:N:0:TCAAGGT+AACACCG
AGTTTCCTACGGGACGCAGCAGTGGGGAATATTGCACAATGGGCGCAAGCCTGATGCAGCCATGCCGCGTGTATGAAGAAGGCCTTCGGGTTGTAAAGTACTTTCAGCGGGGAGGAAGGGAGTAAAGTTAATACCTTTGCTCATTGACGTTACCCGCAGAAGAAGCACCGGCTAACTCCGTGCCAGCAGCCGCGGTAATACGGAGGGTGCAAGCGTTAATCGGAATTACTGGGCGTAAAGCGCACGCAGGCGGTTTGTTAAGTCAGATGTGAAATCCCCGGGCTCAACCTGGGAACTGCATCTGA
+
CCCCCGGGGGGEGFEGGGGCGGFGGGGGGGGGGGGGGGGGGGGGGGGGGGGGGGGGGGGFGGGFGFGFGGGGGGGGGFFGGGGCFGFGGGGGG:FFFFGEAEFGGGGGGGGGGGGGGGGGFEGGGGAFFGGGGGGGGFAF=FCGFGGGGGGGGGGGGGEGGGGGGGGGGGDEGGGGGCFEGGGGGGFGGGGGGGG8CGGFB>81:CGEGGGGFGGGGGGGGGGGGGGGEGGF@GGGGGCGGDCGGGGED5CED5:*7CGGFD:=)*2/):=FFFFG<)>;D6317F*936F4FFFFF?2).*)9*
@M02526:338:000000000-J69W4:1:1104:23290:6733 1:N:0:TCAAGGT+AACACCG
TTACCCTAGGAGGCAGCAGATCGGAAGAGCACACGTCTGAACTCCAGTCACTCAAGGTACCTCGTATGCCGTCTTCTGCTTGAAAAAAAAAAAGCAATTTCAGCTGGGAAGATCATTACTGTACCAGCAGGAAAAGCCCCTCATCACACCGTGCCAACCTCCGCCGTCATACGTGGCGCGATAGCTTTTCTTAGAATTACTCGGCGTACGACTCACGTAACCGGACCGAATGGTGGTAACTGACATCCATTGACTCACCCCAGTATCTACTCACAAACATATCCGTCTCAATTTCCTGACATGTT
+
CCCCCGEGFDFGCF;C@FGGGGGGGGGGGFFF?FGGGDGFGG9FFAAFFGG9FGGFGE<,CFFGFFGGGGGEECFDEEGFEEFCCFCCCFEGFB,,:,A<,FEF9<?+4=4=,,,,,5:<<@,<,BBE8,+4,:B,EEFF++,,,:,5A+CB873,,:+,:,+6+38>F>=3<:,****3*>**7,,7,,,,,6,2@,29,,*****3******25*0***5**1:*:*:*++0+**3++2*3+*2*A9+03**03)*/*-*9).*2*)**)/97**)***)1*)18*,***1/))*.5()1)/*
@M02526:338:000000000-J69W4:1:1104:27332:6788 1:N:0:TCAAGGT+AACACCG
CCCTACGGGACGCAGCAGATCGGAAGAGCACACGTCTGAACTCCAGTCACTCAAGGTATCTCGTATGCCGTCTTCTGCTTGAAAAAAAAAAAAAAACTGCCATTATAAGGAATCATATGTCTTGCGTCGATTCATTCCGACCCTGATGGTATCGTAATATCACGCAACGTCAAACTACTTACCATCAGCCGCTGTAATACGTAGTTTTCAATCTTTAACACGACATACTGGTCGTAAAGCATGCGCATGCAGTTATTTAAGTCAGAGATGAAAGCCACCACATACACCTGTGAACGGCGTTTATA
+
CCCCCGGGGGGGGEGGGGECE@FFGGG8CFECFGGG@FFGGGGFGGGGGGGGGGGGEC6<,CFC,C<E,CFDGGCFGAGGF,6@69C:B:+++@F+=B5E,,,5C<,,,,,:,,,,<,85,<,,,+8++8:,,8,,,<:++3+,3,,,<F@,=*75,38,,7@*6>1><*1**,?3?<3,,7C<@C9,2<*44*=?,;CFBC+*1?++?+2++++2?9+++342**++0+0++:>*:E+000+07CD*/6*<**++**<<6**1)*2).7*//*2**.*)0.)***/*.)09**-()(-(,)(*/
@M02526:338:000000000-J69W4:1:1104:12798:6807 1:N:0:TCAAGGT+AACACCG
ATAACACCTACGGGACGCAGCAGTAGGGAATCTTTCACAATGAACGAAAGTTTGATGAAGCAACGCCGCGTGAATGAAGAAGGGTTTCGGCTCGTAAAATTCTGTTGCTAGAGAAGAAAATATTTAGTAGGAAATGGCTAAGTATTGACGGTATCTGGTTAGAAAGTCACGGCTAACTACGTGCCAGCAGCCGCGGTAATACGTAGGTGGCAAGCGTTATCCGGATTTATTGGGCGTAAAGCGAGCGCAGGCGGTTATTTAAGTCCGATGTGAAAGCCTTCGGCTTAACCGAAGAAGTGCATAGG
+
CCCCCGGGGGGGGGGGGGGGGGGGGGGGGGGGGGGGGGGGGGGGGGGGGGGGGGGGGGGGGGGGGGGGGGGGGGGGGGGGGGGGGGGGGGGGGGGGGGGGGGGGGGGGGFGGGGGGGGGGGGGGGGGGGGGGGGGGGGGGGGGGGGGGGGGGGGGGGGGGGGGGGGGGGGGGGGGGGGGGGGGGGGGGGGGGGGGGGGGGGGGGGGGGGGGGGGGGGGGGGGGGGGGGGGGGGGGGGGGGGGGGGDGGGGGGGGGGDDGGBFFFFGGFBGFFFGGGGFGFFFFGFGFGFFFFFFFFFFFFFFFFF
@M02526:338:000000000-J69W4:1:1104:26633:7012 1:N:0:TCAAGGT+AACACCG
AAGCGCCTACGGGGCGCAGCAGTGGGGAATATTGCACAATGGGCGCAAGCCTGATGCAGCCATGCCGCGTGTATGAAGAAGGCCTTCGGGTTGTAAAGTACTTTCAGCGGGGAGGAAGGGAGTAAAGTTAATACCTTTGCTCATTGACGTTACCCGCAGAAGGAGCACCGGCTAACTCCGTGCCAGCAGCCGCGGTAATACGGAGGGTGCAAGCGTTAATCGGAATTGCTGGGCGTAAAGCGCACGCAGGCGGTTTGTTAAGTCAGATGTGAAATCCCCGGGCTCAACCTGGGAACTGCATCTGA
+
CCCCCGGGGGGGGGGGGGGGGGGGGGGGGGGGGGGGGGGGGGGGGGGGGGGGGGGGGGGGGGGGGGGGGGGGGGGGGGGGGGGGGGGGGGFGGGGGGGGGGGGGGGGGGGGGGGGGGGGGGGGGGGGGGGGGGGFDGGGGCGGGGGGGGCFGGGGGGGGGGGGGGFGGGGGGGGGGFGFGGGGGGGGGGGGGGGGGGGGGGGEEGGGGEGGGGGGGGEGGGFGGGGGGGGGGGGGGGGDFGGGGGEDGGGGEGDEGEGGGAGGFBF28<DFFF7FGG@FF@>EDFGFGFFFF))5:FFFFAFBF6
@M02526:338:000000000-J69W4:1:1104:4402:7016 1:N:0:TCAAGGT+AACACCG
GAACTCCTACGGGGGGCAGCAGTGGGGAATATTGCACAATGGGCGCAAGCCTGATGCAGCCATGCCGCGTGTATGAAGAAGGCCTTCGGGTTGTAAAGTACTTTCAGCGGGGAGGAAGGGAGTAAAGTTAATACCTTTGCTCATTGACGTTACCCGCAGAAGAAGCACCGGCTAACTCCGTGCCAGCAGCCGCGGTAATACGGAGGGTGCAAGCGTTAATCGGAATTACTGGGCGTAAAGCGCACGCAGGCGGTTTGTTAAGTCAGATGTGAAATCCCCGGGCTCAACCTGGGAACTGCATCTGA
+
CCCCCGGGGGGGGGGGGGGGGGGGGGGGGGEGGGGGGGGGGGGGGGGGGGGGGGGGGGGGGGGGGGGGGGGGGGGGGGGGGGGGGGGGGGGGGGGGGGGGGGGGGGGGGGGGGGGGGGGGFGFGGGGGGGGGGGGGGGGGGGGGGGGGGGGGGGGGGGGGGGGGGGGGGGGGGGGGGGGGGGGGGGGGGGGGGGGGGGGGGGGGGGGGGGGGGGGGGGGGGGGGGGGGGGGGGGGGGGGGGGGGGGGCGEGGG<EGFGFGFGGFFGCFFGFFBGGGGFGFF>EGFG4D?FFFFF?FFFB<B=AF*
@M02526:338:000000000-J69W4:1:1104:18897:7207 1:N:0:TCAAGGT+AACACCG
AGAGCTCCTACGGGACGCAGCAGTGGGGAATATTGCACAATGGGCGCAAGCCTGATGCAGCCATGCCGCGTGTATGAAGAAGGCCTTCGGGTTGTAAAGTACTTTCAGCGGGGAGGAAGGGAGTAAGGTTAATACCTTTGCTCATTGACGTTACCCGCAGAAGAAGCACCGGCTAACTCCGTGCCAGCAGCCGCGGTAATACGGAGGGTGCAAGCGTTAATCGGAATTACTGGGCGTAAAGCGCACGCAGGCGGTTTGTTAAGTCAGATGTGAAATCCCCGGGCTCAACCTGGGAACTGCATCTG
+
CCCCCGGGGGGGGGFGGGGGGGGGGGGGGGGGGGGGGGGGGGGGGGGGGGGGGGGGGGGGGGGGGGGGGGGGGGGGGGGGGGGGGGGGGGGGGGGGGGGGAFFFGGGFGGEGGGGGGGGGGGGGGGFGGGGGGGGGGGGGGGFGGFFGGGFGGGGGGGDGEGFGGGGGGGGGGGGGGGGGGGGGFGGGGFGGGGGGGGGFGGGGGGGGGGGGFGGGGGGGGGGDEGGGGGGGGGGGGGECFGGGGGGGGGGGGGGGDGGGFGGFFGGFFGFFFGGGGFCFEBDGFGFGFFFFFFB?FDFFFFFF1
@M02526:338:000000000-J69W4:1:1104:12098:7899 1:N:0:TCAAGGT+AACACCG
GCCAGGCCTACGGGGCGCAGCAGCACTCTTTCCCTACACGACGCTCTTCCGATTAGAAACCCGAGTAGTCCTCTTGTAGATCGGAAGAGCACACGTCTGAACTCCAGTCACTCAAGGTATCTCGTATGCCGTCTTCTGCTTGACAAAAAAAAACCAGAAACCCACTGCTACCTCCTTACCATCACCCGCTTTTACACCTACTTCTCCATCGTTCTCCGTATTTATTGGGCGTCCCGCTAGCGCAGTCGTTTTTTTACGTCTTATGTTAAACCCCTCGTCTTAACAGCGTAAGTGCATCGTAAACT
+
CCCCCGGGGGGGGGGGGGGGGGGGGGGGGGGGGGGGGGGGGGGGGGGGGGGGGGGGGGGGGGGGGGGFGGGGGGGGGGGGGFGGGGGGGGGFGGEGGGGFGGGGGGGGGFGCF@FGF=FFGGGGGDFGGFGGEGGGFFGCFFG,AFEG7+>>F:<F8,3,5@CBF<@,,,,6,33,,,6,7@F:9>7<=468,62,2,6,+5<2<B+++3*3***3>=*;<899C9+02**///*/***1*)1*)/**1*1/9)****2:?C7@60*1):*0)17<1)170)/:*2)94))0/*6>FD:61>(/*
@M02526:338:000000000-J69W4:1:1104:7044:8327 1:N:0:TCAAGGT+AACACCG
GTACCTACGGGACGCAGCAGATCGGAAGAGCACACGTCTGAACTCCAGTCACTCAAGGTATCTCGTATGCCGTCTTCTGCTTGAAAAAAAAAAACAATCCTATTATTGCATCCTATCATTCCTATGCTCACCCCTACTTTTACATCTAACTACTTTCCCGCCTCCTCGTTCCACCTTCTGTCCCACGCATTTTCCTGCATTTCTTTCATTCACTTCATCGCATTCTTTGATCCAAATTGCCACTGTCATCTTATGACTCAACCGCTACACTTCTCTCCATCCTTTTTTTCTTTCTTATTTCTTCT
+
CCCCCADFGGGEFGCGGFGGGGGGGGGGGFDFGGGGFGGGGGGFGGGGFGGGCFGGGGFF<CFFFGGGGFGEBFECFFEFGGDDFGGGGGEF7+8:,,B,,,,,,9,5,,,,,,<CA,<,,8,,8,:,<C,?FC+4,,,,,,,,,85,:?,:A5CABB,+++++@,@+++,,3,@,@,3,7,,7>7*536*,@DC52,,22,,6,,,,,5;;E@,,,,?1;5**6,,,,,,+59++2+4+*+2+0++41=1++2++21++(*0)(91))9**0:0>*.:*13**1:1/-709**).*)).-*)**
@M02526:338:000000000-J69W4:1:1104:19511:8415 1:N:0:TCAAGGT+AACACCG
TGAAACCTACGGGACGCAGCAGGGAAATTAGATACCCCGGTAGTCCACAGATCGGAAGAGCACACGTCTGAACTCCAGTCACTCAAGGTATCTCGTATGCCGTCTTCTGCTTGAAAAAAAAAACAGAGTTGTCAGTTCACTCAGTGACGGTACCTTGCCAGCAATGGCCCGCTCCCTACCTACCATCATCCGCGTTAACTCCTCTGTCCTGAGCGTCTTTCCTATATATCAGTCGTCAAGCTATCCCCGGCTCTTTGATACGTCTCCATTAATAATCTCTTGCTTAACCATAGCATCCCTTATCA
+
CCCC<FFFGFGGGGFCGGEEGFGGC@FFGG89FD9FGGGGGGGFEEFGGGGGFCFGGGGGECE@FEDFGGGGCGF,FEGGAFGFFGGGF<<CC,CFCE<FCEFCCFFFGC,,CFBF99:F:+++,,43C,:,,,5,<A8,,8,,8,3,++8++:,,,BA,,+,:,,8,,8*5@3*@,@:,7,6>,;2,6D,**1***4,2,,6,,,2+5++++5*1*/*+59?99;+15+++51*32:*+9*0<*+9*)/)**2+39*3+)19),***.>***2**2/0/*)/29***.76*))-6),()6)6**
@M02526:338:000000000-J69W4:1:1104:11916:8568 1:N:0:TCAAGGT+AACACCG
ATCTCCTACGGGCGCAGCAGTGGGGAATATTGCACAATGGGCGCAAGCCTGATGCAGCCATGCCGCGTGTATGAAGAAGGCCTTCGGGTTGTAAAGTACTTTCAGCGGGGAGGAAGGGAGTAAAGTTAATACCTTTGCTCATTGACGTTACCCGCAGAAGAAGCACCGGCTAACTCCGTGCCAGCAGCCGCGGTAATACGGAGGGTGCAAGCGTTAATCGGAATTACTGGGCGTAAAGCGCACGCAGGCGGTTTGTTAAGTCAGATGTGAAATCCCCGGGCTCAACCTGGGAACTGCATCTGATA
+
CCCCCGGGGGGGGGGGGGGGGGGGGGGGGGGGGGGGGGGGGGGGGGGGGGGGGGGGGGGGGGGGGGGGGGGGGGGGGGGGGGGGGGGGGGGGGGGGGGGGGGGGGGGGGGGGGGGGGGGGGGGGGGGGGGGGGGGGGGGGGGGGGGGGGGGGGGGGGGGGGGGGGGGGGGGGGGGGGGGGGGGGGGGGGGGGGGGGGFGGGGGGGGGGGGGGGGGDGGGGGGGGGGGGGFCGGGGGGGGGGGGGGGGGGGGEDGGGFGGGFGGFFGGFFGFFFGGGGFGFFFFGFGFGFFFFFFFFFFFFFFFF6
@M02526:338:000000000-J69W4:1:1104:3740:8748 1:N:0:TCAAGGT+AACACCG
GAAGAGCACACGTCTGAACTCCAGTCACTCAAGGTATCTCGTATGCCGTCTTCTGCTTGAAAAAAAAAAAGATATAAATTCTCCGTTCATAACGCTCTGCCTTCATGTAACATTCTTACGGTTAACATGGGCTGTGCCTTCGTTATCTTCGTTTCAGCGCCCGCCTTAATTCGTCATATCCCCTCCTTTACTACCATTACTCGTACTCTTTGCCTGCTTATCCATCTTTTCCGTTCTCTTTTTTCTACTATTCCTTCACCCCGTGTCTGTCTCTTCACCTCCTGTCACATCATGTTGTGCCGGTT
+
CCCCCGGGGGGGFFDGGGGGGGGGGGGFGGGGGGEG@CFGFGGGGGGG@FGGGGGGFFEFFGG8FGCF7+,9,,,<,,,,696,+,96,<,5,,+,8CE9,:,,,<,EC9,,,,,,,<,++,++,,,,,4+,,+,,,8,,,+,88,:,,,4:,+5,5,++++6+87+3,,,@+8++,,,7,,+,+34=E9,,7,4,3,,73,*6***,,,,,,66,,1,,,,,,,46,,,,,*,00=9C9+;+**++=++12+1+110++(/).(02/)0*9***0****).5****0)1)**0-)*((-)0(0)
@M02526:338:000000000-J69W4:1:1104:10282:8786 1:N:0:TCAAGGT+AACACCG
GAAGGACCTACGGGGCGCAGCAGTGGGGAATATTGCACAATGGGCGCAAGCCTGATGCAGCCATGCCGCGTGTATGAAGAAGGCCTTCGGGTTGTAAAGTACTTTCAGCGGGGAGGAAGGGAGTAAAGTTAATACCTTTGCTCATTGACGTTACCCGCAGAAGAAGCACCGGCTAACTCCGTGCCAGCAGCCGCGGTAATACGGAGGGTGCAAGCGTTAATCGGAATTACTGGGCGTAAAGCGCACGCAGGCGGTTCGTTAAGTCAGATGTGAAATCCCCGGGCTCAACCTGGGAACTGCATCTG
+
CCCCCGGGGGGGGGGGGGGGGGGGGGGGGGGGGGGGGGGGGGGGGGGGGGGGGGGGGGGGGGGGGGGGGGGGGGGGGGGGCFFGGGGGGGGGGGGGGGGGGGGGGGGGGGGGGEFGGGGGGGGGGGGGGGGGGGGGGGGGGGGGGGGGGGGGGGGGGGGGGGGGGGGGGGGGGGGGGGGGGGGGGGGGGGGGGGGGGGGGGGGGGGGEGGGGGGGGGGGGGGGGGGGGGGGGGGGGGGGGGGGGGGGGGGGGGGGGFGGGB5:BBD7?AGFFFGGFGFGFEFFGFGFGFFFFFFFFFFFFFFFF6
@M02526:338:000000000-J69W4:1:1104:6715:9287 1:N:0:TCAAGGT+AACACCG
TAGCCTACGGGGGGCAGCAGATCGGAAGAGCACACGTCTGAACTCCAGTCACTCAAGGTACCTCGTATGCCGTCTTCTGCTTGAAAAATAAAAAAATTTTGTCGCTGAAGAAAAAGACTGTCCACTTAGAATAAACTCCAGCTAACTTCGTGCCAACCACCGAGGTACTACTAACTGAGCTCTCGTTGCCCGGGATCCCTGCACGTCACGAGCGCTTACGCGGATTATTACGTTTAACGTCAACGTCCATGGCTCATCTTGTCTACTGTGCTTCAAACTGTACCACCCGTTGATGGTAGAGGGAG
+
CCCCCEEEFGGGGGGGGGGGGCFGGGG7EFG@FGGGGCCFEFC?FGGFGFGG<EFGGGFG99EFFGEGGBFFC+B3CFBED9F8,8D<,:<AF9:+,:3,@3,+****,8@@,@,*>:,38,,,,,,,8>,,8>,,,88,,8?,88,,7*3<<*2,=1*44*1=41?,<,?,,F,,,,++0++3;****+0***2****+<*2+2;**2**/:***//+*/2**2*+++++*0:**3+2;***+91***20*940+*2++)*0*)*0/-*1******1*/*)*2**)*(0))0*),*.)-)0,))
@M02526:338:000000000-J69W4:1:1104:24040:9376 1:N:0:TCAAGGT+AACACCG
TGAAACCTACGGGAGGCAGCAGGAGATCGGAAGAGCACACATCTGAACTCCAGTCACTCAAGGTATCTCGTATGCCGTCTTCTGCTTGAAAAAAAAAAAAAAACCACAAATCACCAACGTCCAGTTCCTAACTACTACACTACAATACACTCCCCACAGCCGCCCACTATACGACTACGACTTCAAGCGACGACCACCAGAACGAACAAACAAACGATCGTAAACATCTACACTATACAGGCACTGAACCACGCTACCCACCCCTTGGCTACCCACTTACCCCCTCTTGTCCGCTGCTGACCGTA
+
CCCCCGGGGGGGGEGGGGGGGGGGGGCGGGCFGGGGGGGGGDFGFGGFGGFFGGGGGGGGGGGFECEFGGGGGGGGGFDGGGGGGGGGGGGGGGGGGF48++4++48,,4,:B<,,8++++3+:,,5,,,,B,,:,,,,:,,:8B,3,3@,:3,835@,:**3@:**,6,3,,*5**,*****7,,,,*6*1******432*+****2***/*11***2/022*0+++++3+;+++++++*1***22+*/*1*)*/)9*A0*1)(2*)(*/))**1***1)(0))1.0)***))(()),)(/())
@M02526:338:000000000-J69W4:1:1104:21325:9598 1:N:0:TCAAGGT+AACACCG
TTGACCTACGGGGGGCAGCAGTGGGGAATTTTGGACAATGGGGGAAACCCTGATCCAGCCATCCCGCGTGTATGATGAAGGCCTTCGGGTTGTAAAGTACTTTTGGCAGAGAAGAAAAGGTATCCCCTAATACGGGATACTGCTGACGGTATCTGCAGAATAAGCACCGGCTAACTACGTGCCAGCAGCCGCGGTAATACGTAGGGTGCAAGCGTTAATCGGAATTACTGGGCGTAAAGCGTGTGTAGGCGGTTCGGAAAGAAAGATGTGAAATCCCAGGGCTCAACCTTGGAACTGCATTTTTA
+
CCCCCGGGGGGGGGGGGGGGGGGGGGGGGGGGGGGGGGGGGGGGGGGGGGGGGGGGGGGGGGGGGGGGGGGGGGGGGGGGGGGGGGGGGGGGGGGGGGFGGGGGGGGGGGGGGGGGGGGGGGGGGGGGGGGGGGGGGGGGGGGGGGGGGGGGGGGGGGGGGGGGGGGGGGGGGGGGGGGGGGGGGGGGGGGGGGGGGGGGGGGGGGGGGGGGGGGGGGGGGGEEGGFGGGGCGGGGGGFFGGGGGGGGGGGGGGGGFGGE:>C:?CGFFGFFFGGGGFGFFFFGFGFGFFFFFFFFFFFFFFFF5
@M02526:338:000000000-J69W4:1:1104:5486:9600 1:N:0:TCAAGGT+AACACCG
CCCACGGGACGCAGCAGTGGGGAATATTGCACAATGGGCGCAAGCCTGATGCAGCCATGCCGCGTGTATGAAGAAGGCCTTCGGGTTGTAAAGTACTTTCAGCGGGGAGGAAGGGAGTAAAGTTAATACCTTTGCTCATTGACGTTACCCGCAGAAGAAGCACCGGCTAACTCCGTGCCAGCAGCCGCGGTAATACGGAGGGTGCAAGCGTTAATCGGAATTACTGGGCGTAAAGCGCACGCAGGCGGTTTGTTAAGTCAGATGTGAAATCCCCGGGCTCAACCTGGGAACTGCATCTGATACTG
+
CCCCCEGGGEGGGGG-EFGGGGGGGGGG9FGGGGGGGGGGGGGGGGGGGGGGGGGGGGGGFECFGGGGGGGGGGGGGGGGGGFEEGGGGGCGGGGGGGGGGFGGGGGGGGGGGGGGGGG<FGGGGGGGGGGGGGGGGGGGGGGGGGGGGGGGGGGGGGGGGGGGGGGGGGGGGGGGFDGGGGGGGGGGGGGGGGGGGGG5CGGGGGDGGGGGDGGGGE>EGGGGGCCGCEGGEFCCCEGGGG5EGGGGGGGGGGG7=GGG<C>BDF7@<FFFFGDCDB<FFBFGFF53:?FFFFFFFABAFFFF*
@M02526:338:000000000-J69W4:1:1104:2426:10017 1:N:0:TCAAGGT+AACACCG
TCTAACCTACGGGACGCAGCAGATCGGAAGAGCACACGTCTGAACTCCAGTCACTCAAGGCAGCTCGTATGACGTCTTCTGCTTGAAAAAAAAAAATTTTAGTTAGGGAAGGACAAATGCAGTGTAAATTTCGACACCTTGATCGTACCTCTCCAGAAAGACCCCGCTTCGCCTTTTCCAGCGACCGCCGCTACTCTAATATGGCAGGTGTCATCCTGAATTATTTTTACTTAGAGCCGACGTAGAGGTCTTTGTTTGTTGATTTTGACGTCCCCGGCCTGACCTGCGATGTGCCATGCAGTCTT
+
@CCCCGFEEA@CCFC@CEG@EFF@CFG7@@AEGGC@EFEFGFGGGFF@EF,CDCEEFFFG,C66,:C@FDG,,B8@,:CC,CF,C8,96=FGE+4+,,,,5:5A9,,4,,+848,4,:,,,,5,8B,,5,55,+8+8:,:,C,,:B,+8D9,6=,@,:C,,,,:++@***5****,,,@77,*1>**4******++,+4++2++*+*3*0B++2<+3A:<<<+0+++3*:A+0++2+**/))2**2**0**3**0*.00*.**1.**7)/0))//>)7/)8(0C**0/25)74*-)9)..)/(**
@M02526:338:000000000-J69W4:1:1104:17798:10103 1:N:0:TCAAGGT+AACACCG
TTATCACCTACGGGGCGCAGCAGATCGGAAGAGCACACGTCTGAACTCCAGTCACTCAAGGTATCTCGTATGCCGTCTTCTGCTTGAAAAAAAAAAATTCTTTTTCACCAAATCATCACTACCACACCACCAGAAGATATTTCTCCTTCTTATGCGCCCTCACTTTCCCACACCATTACTGCGCACCCCCTCTTCCCCCAAGTATACACTTGCATACCCATTTTCTGGTTCGTTCTGCCTTCCCCACCTCTTCCCTCCCTTCCCTCCAACTGCCTCCTATTCCGTCTTCTTCTTGCAACTTTCCA
+
CC<BCDFGGGFGGEFGEEEEGGGGG@EC;FGGGGGGGGGFFFFGGEDGGGFGGCE<FGGGD9C,,CFDGDFCFECBC,CEFGFE<E8,:FE:FF@:8,:<5C,5,:<@?8,,,:,C5@,BE<8,,,>F+++3,,B,,,3,<,,3=,,,,,7,,,7++@++,,6,,,,7@,,***5,,7>@,:***44*11*;,4,,,,4***59+5+22>3+4+++?*2+<9;+3;++3++*3**/+0++0*0*9*>*9C=F*27FF3*0-90.)99)(*)/*9*0*89@*6**05)94*9*9=))*).()*)**
@M02526:338:000000000-J69W4:1:1104:8626:10813 1:N:0:TCAAGGT+AACACCG
CCCTACGGGAGGCAGCAGTGGGGAATATTGGACAATGGGCGAAAGCCTGATCCAGCCATGCCGCGTGTGTGGAGAAGGTCTTCGGATTGTAAAGCACTTTAAGTTGGGAGGAAGGGCATTAACCTAATACGTTAGTGTTTTGACGTTACCGACAGAATAAGCACCGGCTAACTCTGTGCCAGCAGCCGCGGTAATACAGAGGGTGCAAGCGTTAATCGGAATTACTGGGCGTAAAGCGCGCGTAGGTGGTTTGTTAAGTTGGATGTGAAATCCCCGGGCTCAACCTGGGAACTGCATTCAAAACT
+
CCCCCGGGGGGGGGGGGGGGGGGFGGGGGGGGGGGGGGGGGGGGGGGGGGGGGGGGGGGGGGGGGFGGGGGGGGGGGGGGGGGGGGGGGGGGGGGGGGFGAFGGGGGGGGGGGGGGGGGGGGGGGGGGGGGFGGGGGFGGGGGGGGGGGGGGGGGGGGGGGGGGGGGGGGGGGGGGGGGGGGGGGGGGGGGGGGGGGGGGGGGGGGGGGGGGGGGGGFGGGGGGGGGGGGGGGGGGGGGGGGGGGGGGGEGFDFCFFFGGDGGFFGCFFGFFFGGGDFGEF?FCFGFFBFFFFFBFFFFFFFFF6
@M02526:338:000000000-J69W4:1:1104:13214:10959 1:N:0:TCAAGGT+AACACCG
TCAACCCTACGGGACGCAGCAGATCGGAAGAGCACACGTCTGAACTCCAGTCACTCAAGGTATCTCGTATGCCGTCTTCTGCTTGAAAAAAAAAAAGTTTTTTCAAAGAAATACACTTAATCTCGTAAGTGCTTTTGCACTTACCTTATCTACCCAGACCGTCTCATTTCGCTCCATCACCCCCGCTACTACAACAGGTCCGTGCCTTACCCTGATCGATTTGGTTTAAAGTGCGCGTAGCCCGTGATTTATGTTAGCTGTGACCGTTAGTCGCTCAACTATCACATTGCCGTTCCTACTGACCT
+
CCCCCGEFGGCGCG@BBEFGGGGCFFD7@FFFGGFDEFEGAFGGFGG@FCGGGCFGGGGGFG9EFEGGGGGGEFFF@@F@E@?FFFGGGFFGGG>=+,,9AF+,CB,<9<A,CFA,,?,,AEFABF+B,,,,<,<><D58,B?F<,B<E<<7,,,7,,8+++@3338,,83+@,@,3=,,7@*<C815*:,?,,,,,;B,2*6;@*9BF+5+++*3+**/3;?3;BG6B+>E7:78C5******1*10:7*+*;+0**++)0**))1)(1**))94)6C*)-**/>4*)*1583((*.4,)*()9
@M02526:338:000000000-J69W4:1:1104:28656:11493 1:N:0:TCAAGGT+AACACCG
GGGCCTACGGGACGCAGCAGTGGGGAATATTGCACAATGGGCGCAAGCCTGATGCAGCCATGCCGCGTGTATGAAGAAGGCCTTCGGGTTGTAAAGTACTTTCAGCGGGGAGGAAGGGAGTAAAGTTAATACCTTTGCTCATTGACGTTACCCGCAGAAGAAGCACCGGCTAACTCCGTGCCAGCAGCCGCGGTAATACGGAGGGTGCAAGCGTTAATCGGAATTACTGGGCGTAAAGCGCACGCAGGCGGTTTGTTAAGTCAGATGTGAAATCCCCGGGCTCAACCTGGGAACTGCATCTGATA
+
CCCCCFFGGGGFGCEGEEGGDFGGGGGGGGEFF<FAECFFAFFGGGGFFGFGGGGGGGGGFFGGGGGFGGGGGGGGDFFFFFEFCFECEFGGFGGGGGGGFGGGGGGGEGGGGGGGEECFG=DFFFGGGGGGGGGGDCFGGGGGGGGGGGGDFCFFGEFFGGGDGFGEGEGGGG;FGGGFGGFGGGGGGGGGGGDGGGGGDGG>CGGG?9FGGGGEFGGFGGC>CGFGGCGGGGGGGGGGGGGGG5D=CGGGDGGFFF9?:CF49>FFFGFFFGGGGDD>B>F=FF@G::@5FFF?FFFFFFFF@
@M02526:338:000000000-J69W4:1:1104:12681:11703 1:N:0:TCAAGGT+AACACCG
GGTTCTACGGGACGCAGCAGTGGGGAATATTGCACAATGGGCGCAAGCCTGATGCAGCCATGCCGCGCGTATGAAGAAGGCCTTCGGGTTGTAAAGTACTTTCAGCGGGGAGGAAGGGAGTAAAGTTAATACCTTTGCTCATTGACGTTACCCGCAGAAGAAGCACCGGCTAACTCCGTGCCAGCAGCCGTGGTAATACGGAGGGTGCAAGCGTTAATCGGAATTACTGGGCGTAAAGCGCACGCAGGCGGTTTGTTAAGTCAGATGTGAAATCCCCGGGCTCAACCTGGGAACTGCATCTGATA
+
CCCCCGGGGGGGGGGGGGGGGGGGGGGGGGGGGGGGGGGGGGGGGGGGGGGGGGGGGGGGGGGGGGGGGGGGGGGGGGGGGGGGGGGGGGGGGGGGGGGGGGGGGGGGGGGGGGGGGGGGGGGGGGGGGGGGGGGGGGGGGGGGGGGGGGGGGGGGGGGGGGGGGGGGGGGGGGGGGGGGGGGGGGGGGGGGGGGGGGGGGGGGGGGGGGGGGGGGGGGGGGGGGGGFGGGGGGGGGGGGGGGGGGGGGGGEGGGGFGEGFGGFFGGFFGFFFGGGGFGFFFFGFGFGFFFFFFBFFFFFDFFF=
@M02526:338:000000000-J69W4:1:1104:16588:12646 1:N:0:TCAAGGT+AACACCG
CCCTACGGGACGCAGCAGATCGGAAGAGCACACGTCTGAACTCCAGTCACTCAAGGTATCTCGTATGCCGTCTTCTGCTTGAAAAAAAAAAAACATACTTATTAATATTCATCAACCTCCCCCCTTCCGGCTCTCTTAACCTACTCTACTCATCCTCCCCCTCTCACTACTCACCATCAACCTCTTTCATTCGTCACTTCCATACTTTCTCCTCTTTGATTTGATTTACAATGTCCTTATCCTTCCTTCTAATACAATTGTCCTCTCCTATAGCTTCCCACTCTACCTCACCTCTCTCCTATCCT
+
CCCCCGGGGGGGGGGGGGGGGGGGGGGGGGGGGGGGGGGGGEGGGGGGGGGGGGGGCFFGGGGGEGGGGGFC@FFFFGFDFFGGGGGGGGG=78,5,9,,<9,,,,,<,,,,<,5,:4,,+8+3+,,3++++B8C=,,:,,,,3C,,,3,:E,3,,8,@:+**@,>,,,3,,,7,@,?,,,2,,,,62,6,,,26**,,,6,,,,2,,6,6,,,,25++1++232+2;+++++2+1+++522+++*+1++3+++2+*++3)*2*.*0))***1***20**0(.*****))00*)),*),))*))*
@M02526:338:000000000-J69W4:1:1104:15270:13054 1:N:0:TCAAGGT+AACACCG
AGGCCTACGGGGCGCAGCAGTGGGGAATATTGCACAATGGGCGCAAGCCTGATGCAGCCATGCCGCGTGTATGAAGAAGGCCTTCGGGTTGTAAAGTACTTTCAGCGGGGAGGAAGGGAGTAAAGTTAATACCTTTGCTCATTGACGTTACCCGCAGAAGAAGCACCGGCTAACTCCGTGCCAGCAGCCGCGGTAATACGGAGGGTGCAAGCGTTAATCGGAATTACTGGGCGTAAAGCGCACGCAGGCGGTTTGTTAAGTCAGATGTGAAATCCCCGGGCTCAACCTGGGAACTGCATCTGATA
+
CCCCCGGGGGGGGEGGGGGGGGGGGEGGGGGGGGGGGGGGGFGGGGGGGGGGGGGGGGGGGGGGGGGGGGGGGGGGGGGGGGGGGGGGGGGGGGGGGGGGGGGGFGGGGGGGGGGGEGGGGFGGGGGGGGGGGGGGGGGGGGGGGGGGGGGGGGGGGGGGGG?FFGGGGGGGGGGGGGGGGGGGGGGGGGGGGGGGGGGGGEEGGGGGGGFGGGGGFGGGGGGGGCCFFGGGGGGGGGGGGGGGGD<CDGGGGGGGFGEE4CGF>>C9<GFBFGGGGFGDDFFDFGFGBFFF6FFBFFBBFFBF4
@M02526:338:000000000-J69W4:1:1104:9425:13109 1:N:0:ACAAGGT+AACACCG
GTCCTACGGGGCGCAGCAGTAGGGAATCTTTCACAATGAACGAAAGTTTGATGAAGCAACGCCGCGTGAATGAAGAAGGGTTTCGGCTCGTAAAATTCTGTTGCTAGAGAAGAAAATACTTAATAGGTAATGATTAGGTATTGACGGTATCTGGTTGGAAAGTCACGGCTAACTACGTGCCAGCAGCCGCGGTAATACGTAGGTGGCAAGCGTTATCCGGATTTATTGGGCGTAAAGCGAGCGCAGGCGGTTGTTTAAGTCCGATGTGAAAGCCTTCGGCTTAACCGAAGAAGTGCATAAGAAAC
+
CCCCCFGGGGGGGGGGGGGGGGGGGGGGGGGGGGGGGGGGGGEGGGGGDGGGGGGGGGGGGGGGGGGGGGGGGGGGGGGGGGGGGGGGGGGGGGGGGGGGGGGGGGGGGGGGGGGGGGGGGGGGGGGGFGGGGGGGGGFGGGGGGGGGGGGGGGGGDGDFGGGGGGGGGGDFGGGGGGGGGGGG7DFGGGGDGGGGFGGGGGGGGGGGGGGGGGGGGGGGGGGGFFGGGFGGGGGFGGDEGGGGDEGGDGGGGGGGF7CGFGG@:CFFBGFFFGGGG@DFF9?CFD)/4BF?FF>AFBADBFFF)
@M02526:338:000000000-J69W4:1:1104:25560:13202 1:N:0:TCAAGGT+AACACCG
CTCCTACGGGAGGCAGCAGTGGGGAATATTGCACAATGGGCGCAAGCCTGATGCAGCCATGCCGCGTGTGTGAAGAAGGCCTTCGGGTTGTAAAGTACTTTCAGCGGGGAGGAAGGGAGTAAAGTTAATACCTTTGCTCATTGACGTTACCCGCAGAAGAAGCACCGGCTAACTCCGTGCCAGCAGCCGCGGTAATACGGAGGGTGCAAGCGTTAATCGGAATTACTGGGCGTAAAGCGCACGCAGGCGGTTTGTTAAGTCAGATGTGAAATCCCCGGGCTCAACCTGGGAACTGCATCTGATAC
+
CCCCCGGGEGGGGGFEGGGGGGGGGGFGGC,CEFEFFF8FGGGGGEGGGFGGGGEGGGFEFFGGGGFGGGFGGGGGGGGGGGGGGGGGGGGGGGGGGGGFGGGFFGEGGGGGGFFGEGGGGFCEGGGGGGGGGGGFGCFGFAFGFGGGFFFGDGCFGC8FFFFGGGEEGGGFGFGGEFGGDGGGGGGGGGEG@EEGGGFG*CBCGGGGGGFEGEGGGG5;*;FGGGF<FCEGGDGFGEEEGGGGDEGGGGGGGGGGF>FG2C*9<GGF<GFFFFGG<5CE::FDFGF<6F)6>?<2*6:<AB<F*
@M02526:338:000000000-J69W4:1:1104:23433:13454 1:N:0:TCAAGGT+AACACCG
AGAGCCTACGGGAGGCAGCAGTCACATTAGATACCCGAGTAGTCCCCCAGATCGGAAGAGCACACGTCTGAACTCCAGTCACTCAAGGTATCTCGTATGCCGTCTTCTGCTTGAAAAAAAAAAAAAAATCCCTATAACCATCACACTTTCCTCCCATAATACGCCCCCTCTCACTCTGTTCCCGCCCCCTCTTTAATCTCTCTGGTACTCGCTTTCCTCTACATTCCTGCTCATAACGCCTACGTACTCTGCTTTTCAACTCATATGTAATATCCCCGCCCTTACCCTATCGATTCCTTTCTCTC
+
CCCCCGFGGGGGGGGGGGGGGGGGGGGGGGGGGGGGGGGGGGGGGGGGGGGGGGGFGGGGGFGGGGGGGGGGGGGGGGGGFGGGGGGGGGECFGGGGGFCEGGGGGGGGGFFGGGCFDCCECFC+++8,,8,,3:,,,3,:,,:,:B,,7,,:,33,,:,,,+*@*5*5*<3,7<D:73,32,**1*:=*=7,,++,+++++22?++2++134;FG97B+++++>;;+++++++0+</****2**3*2*+*+*;+0*2++-2*=):*94:**9:29<)))0()0/2)*(0*))0))1).)5*)**
@M02526:338:000000000-J69W4:1:1104:4966:13832 1:N:0:TCAAGGT+AACACCG
CGCGACCTACGGGAGGCAGCAGTGGGGAATATTGCACAATGGGCGCAAGCCTGATGCAGCCATGCCGCGTGTATGAAGAAGGCCTTCGGGTTGTAAAGTACTTTCAGCGGGGAGGAAGGGAGTAAAGTTAATACCTTTGCTCATTGACGTTACCCGCAGAAGAAGCACCGGCTAACTCCGTGCCAGCAGCCGCGGTAATACGGAGGGTGCAAGCGTTAATCGGAATTACTGGGCGTAAAGCGCACGCAGGCGGTTTGTTAAGTCAGATGTGAAATCCCCGGGCTCAACCTGGGAACTGCATCTGA
+
CCCCCGGGGGGFEFGGGEGGGFFFGGGCFGFGGGGGGGGGGGGGGGGGGGGGGGGFFEGGGGGGGGGGGGGGGGGFGGGGGGGGGGGGGGGGGGGGCFGEGGGGGGGGGGGGGGEBGGGGGFFGGGGEFGGFGGGGGFGGGFGGGGGGGEGGGGGGGGGDFFGGGGGGGGEGEGGGGFGGGFGGGGGGFGGGGGGGGEFGGGGEEGGGGEGGGGGGGGGGGGGGGGGGGGGGGGGGGGGGGGGGGGGGGGGGGGGGEGGGFGGFBGGFBGFFFGGGGFGBDFFGFGFGFFFFFF>BF?FFAFFF*
@M02526:338:000000000-J69W4:1:1104:14072:14834 1:N:0:TCAAGGT+AACACCG
TTTGCCCTACGGGACGCAGCAGTCACATTAGATACCCCTGTAGTCCCTAGATCGGAAGAGCACACGTCTGAACTCCAGTCACTCAAGGTACCTCGTATGCCGTCTTCTGCTTGAAAAAAAAAAACCCAAACATTCCACCACGTCACACTTTGTTCTCCCCTCTCTTACTACCACCTCTTCCTCTCATAACCTCCCCCGTCTCCCCTCCCTACCCTACATCTCCCTCTACCTACCCCTTCTTCATTACTCACCCACCCCTCAGTCACATCTCCGAGCGATAGCCTACACATCAACATCGTAACCTA
+
CCCCCGGGGGGGGGGGGGGGGGGFGGGGGGGGGGGGGGGGGGGFEFGGGGGGGGGGGGGGGGGGGGFGGGGGGGGGGGGGGGGGGGGCFG,CFGGFGGGGGGB=FFGGFGGFFFGGGGGGG+C+8+++8BF,,,,,,:3,3++3++,:,,,,:,,,3,BC,+,,,,,8,,38,7F,,,,,7,=,@,7,,3,,4>>EC*1*4,6,6,*;*,,,,,,,6+<9+229*B+9++++52*35**0+1+1++2++1****2*))*5,***-:**)0*1)1)/))*)).0*/*023))**))(0(((())1)
@M02526:338:000000000-J69W4:1:1104:3993:14883 1:N:0:TCAAGGT+AACACCG
GGGACCTACGGGGGGCAGCAGTGGGGAATATTGCACAATGGGCGCAAGCCTGATGCAGCCATGCCGCGTGTATGAAGAAGGCCTTCGGGTTGTAAAGTACTTTCAGCGGGGAGGAAGGGAGTAAAGTTAATACCTTTGCTCATTGACGTTACCCGCAGAAGAAGCACCGGCTAACTCCGTGCCAGCAGCCGCGGTAATACGGAGGGTGCAAGCGTTAATCGGAATTACTGGGCGTAAAGCGCACGCAGGCGGTTTGTTAAGTCAGATGTGAAATCCCCGGGCTCAACCTGGGAGCTGCATCTGAT
+
CCCCCGGGGGGGGGGGGGGGGGGGGGGGGGGGGGGGFGGGGGGGGGGGGGGGGGGGGGGGGGGGGGGGGGGGGGGGGGGGGGGGGGGGGGGGGGGGGGGGGGGGGGGGGGGGGGGGGGGGGGGGGGGGGGGGGGGGGGGGGGGGGGGGGGGGGGGGGGGGGGGGGGGGGDGGGGGGGGGGGGGGGGGGGGGGGGGGGGGGGGDGGGGGGGFGGGGGGGGGGGGGGGGGGGGFGGGGEGGGGGGGGGGGGGGGGGGGFGGGAGDFFFDFFFFFFGGGGFG>D>FGFFFF?FFFFBFFFFFFFFFF?
@M02526:338:000000000-J69W4:1:1104:2407:15194 1:N:0:TCAAGGT+AACACCG
TACCCCCTACGGGACGCAGCAGATCGGAAGAGCACACGTCTGAACTCCAGTCACTCAAGGTATCTCGTATGCCGTCTTCTGCTTGAAAAAAAAAAGCTCTTTTTCTATAAAACCACATACGTTCATCACTTAACGTCACCTTGCCGTTTCTCACCCAAACACCCCCGCTAACTCCCTTCCCGCCACCTGCGTTCTTCGTTAGTTGGCAGCCTTTTCCCGGTGTTATTTGCCGAAAACTAGCGCCAGCAGTTTCTTAATTCTTATTGTGACGCCCCCTGCCCCACCTGGGGCGGTTCTTTGAAACC
+
C<CCCGFGFGGGCFF@FGGGGGG-EFE,B+CDFGGGGGFGDFDFFFE<FE,CFG9EDFFF9E<C9EFF7EFE,:CCE<9C9?CDFEC9<FE:F>>+9CBF?F?=8<C,9,,5,+:+B55BF<B,,,,C,5,AC?FFD+BF@F,,,8B+,:C,:,=,3+B+,,@<++C7:*>>D:,3,3,>,*5>F*=,,,4****,7*,,*3+2?++5*3*3?++2C+****4*+550<++**/***+2371/25CF*9+2<F7C+*0+<5***6*:*)*)))1191)*)0()1<*/7(7))..((16<92*)90
@M02526:338:000000000-J69W4:1:1104:18135:15218 1:N:0:TCAAGAT+AACACCG
GACCCACCTACGGGGCGCAGCAGTGGGGAATATTGCACAATGGGCGCAAGCCTGATGCAGCCATGCCGCGTGTATGAAGAAGGCCTTCGGGTTGTAAAGTACTTTCAGCGGGGAGGAAGGGAGTAAAGTTAATACCTTTGCTCATTGACGTTACCCGCAGAAGAAGCACCGGCTAACTCCGTGCCAGCAGCCGCGGTAATACGGAGGGTGCAAGCGTTAATCGGAATTACTGGGCGTAAAGCGCACGCAGGCGGTTTGTTAAGTCAGATGTGAAATCCCCGGGCTCAACCTGGGAACTGCATCTG
+
CCCCCGGGGGGGGGGGGGGGGGGGGGGGGGGGGGGGGGGGGGGGGGGGGGGGGGGGGGGGGGGGGGGGGGGGGGGGGGFGGGGGGGGGGGGGGGGGGGGGGGGGGGGGGGGGGGGGGFGGGGGGGFGGGGGGGGGGGGGGGGGFGGGGGGGGGGGGGGGGGGGGGGGGGGGEGGGGGGGGGGGGGGGGGGGGGGGGGGGGGGGGDGGGGGGGCGGGGGGGGGGGGGGGGGGFCFGGGGGGGGGGGGGGGGDGGGEGFGGGFGGFFGG?BGFFFGFGGFGFFBFGFGFGFFF:>FFFFFFFFFDF*
@M02526:338:000000000-J69W4:1:1104:25641:15384 1:N:0:TCAAGGT+AACACCG
GGGTCCTACGGGGCGCAGCAGTGGGGAATATTGCACAATGGGCGCAAGCCTGATGCAGCCATGCCGCGTGTATGAAGAAGGCCTTCGGGTTGTAAAGTACTTTCAGCGGGGAGGAAGGGAGTAAAGTTAATACCTTTGCTCATTGACGTTACCCGCAGAAGAAGCACCGGCTAACTCCGTGCCAGCAGCCGCGGTAATACGGAGGGTGCAAGCGTTAATCGGAATTACTGGGCGTAAAGCGCACGCAGGCGGTTTGTTAAGTCAGATGTGAAATCCCCGGGCTCAACCTGGGAACTGCATCTGAT
+
CCCCCGGGGGGGGGGGGGGGGGGGGGGGGGGGGGGGGGGGGGGGGGGGGGGGGGGGGGGGGGGGGGGGGGGGGGGGGGGGGGGGGGGGGGGGGGGGGGGGGGGGGGGGGGGGGGGGGGGGGGGGGGGGGGGGGGGGGGGGGFGGGGGGGGGGGGGGEGGGGGGGGGGGGGGGGGGGGGGGGGGGGGGGGGGGDGGGGGGGGDEGGGGGGGGGGGGGGGGGGGGGGGGGGGGGGGGGGGGGGGGGGG3CDGDCDGGGFGGGFGGFFGFFBFFF?FGGGFGFFFFGFGFGBFFFFF?DFFFFBFAF=
@M02526:338:000000000-J69W4:1:1104:3931:15900 1:N:0:TCAAGGT+AACACCG
TTAGACCTACGGGACGCAGCAGTGGGGAATATTGGACAATGGGCGAAAGCCTGATCCAGCCATGCCGCGTGTGTGAAGAAGGCCCTCGGGTTGTAAAGCACTTTCAGTGGGGAAGAAGGCGTGGGTGCTAATACCGCTCACGAAGGACATCACCCACAGAAGAAGCACCGGCTAACTCCGTGCCAGCAGCCGCGGTAATACGGAGGGTGCGAGCATTAATCGGAATTACTGGGCGTAAAGGGCGCGTAGGCGGTGCGTTAAGCCAGATGTGAAAGCCCCGGGCTTAACCTGGGAACGGCATTTGG
+
CCCCCFGGGGGGGDEGGGGGGGGGGGGGGGFGGGGFGGGGGGGGGGGGGGGGGGGGGGGGGGGGGGGGGGGGGGGGGGGGGGGGDDGGGGGGGGGGGGGFGGGGGGGGGGGGFFGGGGGGGCCGGGGEGGFGGGGGGCGGGGFCFGGGGFGGGGGGFGGGGGGGGGGGGGGGGGGGGGGGGGCFGGGGGGGGGGGGGGFGGGGEEGGGGGGGGGGGDGGGGGGGCGGGFGFGEFGCEEGGGGDDGGGGG5FGGGCE@GGG:>CF:<*9AGFFFG7CGFD>>>FGFG4C>FFFFFFFDF691B9FF
@M02526:338:000000000-J69W4:1:1104:15891:16154 1:N:0:TCAAGGT+AACACCG
CTCCTACGGGAGGCAGCAGATCGGAAGAGCACACGTCTGAACTCCAGTCACTCAAGGTATCTCGTATGCCGTCTTCTGCTTGAAAAAAAAAAAAAAACCCAACAACTCATCTCCCTCTCATCGCCTTCCAAACTACAGACCCAAACCTTACCCTCCCCCCCATCCATCCCACCATCCTAGTCCTACCTCACACTCCTCGATCCTTTGACACTCCTCCTACACCTACTCTATCTCCCCATCACCTTCTCAATTCATTACTTCACAAACTTCTTACACCTCTCCTCCCCTTTTCCTCATCACCTGTT
+
CCCCCGGGGGGGGFGGGGGGGFFGGGGGGGGGGGGGGGGGGGGGGGGGGGGGGGGGGFG<CFGFGGGGGGFFCFFFGFFGGGG@FFGGGGGG+8+8+++++:++B,,,,,,<,,,,,,:,,,,++8+,:,8,8,,,,,,:+,,+,++8,,5,3,++***5**,3,7,,6,,,1@,33,77,,7,,,,,4+*++2++,+**2*1+++++3++++++***2+0*0*+0+3+++0+++**0****00*+*2*+*+**+<87++)*2*)**/)****02**)**0(*2)1.*,)****))*)..,*(**
@M02526:338:000000000-J69W4:1:1104:23733:16222 1:N:0:TCAAGGT+AACACCG
TGAGCCTACGGGGGGCAGCAGTCACATTAGAAACCCGGGTAGTCCCCAGATCGGAAGAGCACACGTCTGAACTCCAGTCACTCAAGGTATCTCGTATGCCGTCTTCTGCTTGAAAAAAAAAAAACAAAACCAAATTAATGACACTTCTCCTGCACCTACCACACAAACCAATCCCCACACCACCCTTGTAATACACTTCCACAATCACTCCTTCCCTACCAACACCACTATTAACTACACTCAGCTCCCCCTAACACTCATCACTCCCAATTCACACCGCTTACCTTCCCATTACTTCCACCCTC
+
CCCCCGGGGGGGGGGGGGGGGGGGGGGGFGGGGGGGGGGFGGCFGGGGGGFFFGGGGGGGGGGGGGGGGGGFGGGFGGGGGGGGGGGGGCFGGGGGGGGGGFGGGGGGGGGFGGGGGGGGGG*<1*8**8**1*,,,2,<,28,,,2,,,,7,+2*,3,0++*11*;**:*+**+***2*********++++3+0++++00<+/+++0++2++0*0++*0++/****/++++00+++0+*2**+*+*+**1*/**+0***)***)**.(*)*0*22*.)))()2)*/0(.***0))*.)))0())
@M02526:338:000000000-J69W4:1:1104:25016:16284 1:N:0:TCAAGGT+AACACCG
CGCCTACGGGGGGCAGCAGTGGGGAATATTGCACAATGGGCGCAAGCCTGATGCAGCCATGCCGCGTGTATGAAGAAGGCCTTCGGGTTGTAAAGTACTTTCAGCGGGGAGGAAGGGAGTAAAGTTAATACCTTTGCTCATTGACGTTACCCGCAGAAGAAGCACCGGCTAACTCCGTGCCAGCAGCCGCGGTAATACGGAGGGTGCAAGCGTTAATCGGAATTACTGGGCGTAAAGCGCACGCAGGCGGTTTGTTAAGTCAGATGTGAAATCCCCGGGCTCAACCTGGGAACTGCATCTGATAC
+
CCCCCGGGGGGGGGGGGGGGGGGGGGGGGGGGGGGGGGGGGGGGGGGGGGGGGGGGGGGGGGGGGGGGGGGGGGGGGGGGGGGGGGGGGGGGGGGGGGGGGGGGGGGGGGGGGGGGGGGGGGGGGGGGGGGGGGGGGGGGGGGGGGGGGGGGGGGGGGGGGGGGGGGGGGGGGGGGGGGGGGGGGGGGGGGGGGGGGGGGGGGGGGGGGGGGGGGGGGGGGGGGGGGGGGGGGGGGGGGGGGGGGGGGGGDGGGFFFGGGFF:@AGGFFGFFFFGGGFGFDFFGFGFGFFFFFFFBFFFB<B<F*
@M02526:338:000000000-J69W4:1:1104:6296:16356 1:N:0:TCAAGGT+AACACCG
TTTTTCCTACGGGACGCAGCAGTGGGGAATATTGCACAATGGGCGCAAGCCTGATGCAGCCATGCCGCGTGTATGAAGAAGGCCTTCGGGTTGTAAAGTACTTTCAGCGGGGAGGAAGGGGGTAAAGTTAATACCTTTGCTCATTGACGTTACCCGCAGAAGAAGCACCGGCTAACTCCGTGCCAGCAGCCGCGGTAATACGGAGGGTGCAAGCGTTAATCGGAATTACTGGGCGTAAAGCGCACGCAGGCGGTTTGTTAAGTCAGATGTGAAATCCCCGGGCTCAACCTGGGAACTGCATCTGA
+
CCCCCGGGGGGGGCGGGGGGGGFGGGGGGGGGGGGGGGGGGGGGGGGGGGGGGGGGGGGGGGGGGGGGGEGGGGGGGGGGGGGGGGGGGGGGGGGGGGGGGGGGGGGGGGGGGGGGGGGGGGGDGGGGGGGGGGGGGGGGGGGGGGGGGGGGGGGGGGGGGGGGGGGGGGGGGGGGGGGGGGGGGGGGGGGGGGGGGGGGGGGGGGGGGGGGGGGGGGGGGGGGGGGGGGGGGGGGGGFGGGGGGGGGGGGGGGEE>F6FFGFFFGGFFFFFFGGGGF3>EFFGFGFGFFFFFFFFFFFFFFAF*
@M02526:338:000000000-J69W4:1:1104:17650:17195 1:N:0:TCAAGGT+AACACCG
GGCCCACCTACGGGAGGCAGCAGTGGGGAATATTGGACAATGGGGGGAACCCTGATCCAGCAATGCCGCGTGTGTGAAGAAGGTCTTCGGATTGTAAAGCACTTTCGTTAGGGAAGATGATGACGGTACCTAAAGAAGAAGCCCCGGCTAACTTCGTGCCAGCAGCCGCGGTAATACGAAGGGGGCAAGCGTTGCTCGGAATGACTGGGCGTAAAGGGCGTGTAGGCGGTTATTACAGTCAGATGTGAAATCCCCGGGCTCAACCTGGGAACTGCATTTGATACGTGATGACTAGAGTTCGAGAG
+
CCCCCGGGGGGGGGGGGGGGGGGGGGGGGGGGGGGGGGGGGGGGGGGGGGGGGGGGGGGGGGGGGGGGGGGGGGGGGGGGDFFGGGGGGGFGGFGGGGGGGGGGGGGGGGGGGGGGGGGGGGGGGGGGGGGGGGGGGGGGGGGGGGGGGGGGGGGGGGGGGGGGGGGGGGGGGGGGGGGGGGGGGGGGGGGGGGGGGGGGGGFFGGGGGGGGGGGGGEGGGGEFGGGGGGGGFGGGGGGGGGGGGGGGGGGGGGF=BGGGFG4??GGF:CFFFGGCFB=@?A?FFG@D<FFFFFF>?AAFF>?F5
@M02526:338:000000000-J69W4:1:1104:3403:17386 1:N:0:TCAAGGT+AACACCG
AGAGCCTACGGGACGCAGCAGATCGGAAGAGCACACGTCTGAACTCCAGTCACTCAAGGTAGCTCGTATGCCGTCTTCTGCTTGAAAAAAAAAAAAATCTGTAGCAAGAGAGAAGATAATGACAGTACCTTAAGAAGAAACACCGGCTGAACAAAGGCCGGGAGCCACGGCTATGAGTAAGGTAGCAACGGCAGCCGGAAGTACGTGGGGTGAATTGTCCGGAAGGGGTAAGTGAAAATCGAACTGAGAATCCATCGTCCAACCCCTGAACTGGCTTTGGACATGTTTGACGTGAGTACATGACG
+
<C@CCFCE-@CEE6FCECCEEFDCFEFGDCFFGFG9:C<FFFCC@@CCCFFFDEFEFFG6C,:EDB:F<FE,@86,:<,C9F,CE<F<CFE7CCEF@,,,,<5,<5,,,,8++:8B,B,,,,58:,,8,,CD,55,,,83>F,8@+6++,@,@:,,,,,***5*>*,>*C**=3,,37,,37,,7,@,,*1**4**1:4*45+2*4+1*2*2/++203+2;585****/*+32+2<:+++*20**32+20*+2*++.*22(**.(*/)(0)**0***)*)),0*/0*0(*1))8((1-:)-9)))
@M02526:338:000000000-J69W4:1:1104:21117:17448 1:N:0:TCAAGGT+AACACCG
CAGTCCTACGGGGCGCAGCAGTGGGGAATATTGCACAATGGGCGCAAGCCTGATGCAGCCATGCCGCGTGTATGAAGAAGGCCTTCGGGTTGTAAAGTACTTTCAGCGGGGAGGAAGGGAGTAAAGTTAATACCTTTGCTCATTGACGTTACCCGCAGAAGAAGCACCGGCTAACTCCGTGCCAGCAGCCGCGGTAATACGGAGGGTGCAAGCGTTAATCGGAATTACTGGGCGTAAAGCGCACGCAGGCGGTTTGTTAAGTCAGATGTGAAATCCCCGGGCTCAACCTGGGAACTGCATCTGAT
+
CCCCCGGGGGGGGGGGGGGGGGGGGGGGGGGGGGGGGGGGGGGGGGGGGGGGGGGGGGGGGGGGGGGGGGGGGGGGGGGGGGGGGGGGGGGGGGGGGGGGGGGGGGGGGGGGGGGGGGGFGFGGGGGGGGGGGGGGGGGGGGGGGGGGGGGGGGGGDGGGGGGGGGGGGGGGGGGGGGGGGGGGGGGGGGGGGGGGGGGGGGGGGGGGGGGGGGGGGGGGGGGDGGEGGGGGGGGGGGGGGGGGGGGGDGDEDDDDFGGFBGF?AGGFFFFFFGGGGFGFFFFGFGFFBFFFFFFFFFFAFFFB8
@M02526:338:000000000-J69W4:1:1104:13474:17718 1:N:0:TCAAGGT+AACACCG
TACCCTACGGGAGGCAGCAGTGGGGAATATTGCACAATGGGCGCAAGCCTGATGCAGCCATGCCGCGTGTATGAAGAAGGCCTTCGGGTTGTAAAGTACTTTCAGCGGGGAGGAAGGGAGTAAAGTTAATACCTTTGCTCATTGACGTTACCCGCAGAAGAAGCACCGGCTAACTCCGTGCCAGCAGCCGCGGTAATACGGAGGGTGCAAGCATTAATCGGAATTACTGGGCGTAAAGCGCACGCAGGCGGTTTGTTAAGTCAGATGTGAAATCCCCGGGCTCAACCTGGGAACTGCATCTGATA
+
CCCCCGGGGGGGEGGGGGGGGGGGGGGGGGGGGGGGGGGGGGGGGGGGGGGGGGGGGGGGGGGGGGGGGGGGGGGGGGGGGGGGGGGGGGGGGGGGGGGGGGGGGGGGGGGGGGGGGGFGGGGGGGGGGGGGGGFGGGGGGGGGGGGFFGGGGGGGGGGGGGGGGGGGGGGGGGGGGEGGGFDFGGGGGGGGECGGGGGGGGGGGGGGGGGGGGGGGGGGGGGGGGGGFGGGGGGGGGGGGGGGGGGGGGGCCDGG@FGGFGGFFGGFFG?FFGGGGEDFD>FGFGFGFFFFFFFFFADFFFAF7
@M02526:338:000000000-J69W4:1:1104:22691:17836 1:N:0:TCAAGGT+AACACCG
GTGCCTACGGGACGCAGCAGTGGGGAATATTGCACAATGGGCGCAAGCCTGATGCAGCCATGCCGCGTGTATGAAGAAGGCCTTCGGGTTGTAAAGTACTTTCAGCGGGGAGGAAGGGAGTAAAGTTAATACCTTTGCTCATTGACGTTACCCGCAGAAGAAGCACCGGCTAACTCCGTGCCAGCAGCCGCGGTAATACGGAGGGTGCAAGCGTTAATCGGAATTACTGGGCGTAGAGCGCACGCAGGCGGTTTGTTAAGTCAGATGTGAAATCCCCGGGCTCAACCTGGGAACTGCATCTGATT
+
9CCCCCFGGGGGGGEGGGGGGGGGGGGGGGGGGGGGGGGGGGGGGGGFGFGGGDGGGGFFFFGGEGGC>FFGGGGFDGFGGG<FGGGGCFGEEGGGAFFEGGG9AFCCFG@FEDGGGGAFCFGGGGGGGGGFGGGGGGGGGCDFFGGGGGGDGGGFGGGGGGGGGGFGGGCGGGGFGGGGGDFFCFGGGGGGGGGGGGBBCGEGGGGGGFFGDCGGGFFFDEGGGGC+<EGGGGGGG9FEDGGGGGD=DCD:CDGE?:7C9CC@ADFFAGFFFGGGGFGEB>@GFF:7<>FFF>??@F<AAFF@F
@M02526:338:000000000-J69W4:1:1104:13836:18867 1:N:0:TCAAGGT+AACACCG
ATTGAGCCTACGGGGGGCAGCAGTGGGGAATATTGCACAATGGGCGCAAGCCTGATGCGGCCATGCCGCGTGTATGAAGAAGGCCTTCGGGTTGTAAAGTACTTTCAGCGGGGAGGAAGGGAGTAAAGTTAATACCTTTGCTCATTGACGTTACCCGCAGAAGAAGCACCGGCTAACTCCGTGCCAGCAGCCGCGGTAATACGGAGGGTGCAAGCGTTAATCGGAATTACTGGGCGTAAAGCGCACGCAGGCGGTTTGTTAAGTCAGATGTGAAATCCCCGGGCTCAACCTGGGAACTGCATCTG
+
CCCCCGGGGGGGGGGGGGGGGGGGGGGGGGGGGGGGGGGGGGGGGGGGGGGGGGGGGGGGGGGGGGGGGGGGGGGGGGGGGGGGGGGGGGGGGGGGGGGGGGGGGGGGGGGGGGGGGGGGGGGGGGGGGGGGGGGGGGGGGGGGGGGGGGGGGGGGGGGGGGGGGGGGGGGGGGGGGGGGGGGGGGGGGGGGGGGGGGGGGGGGGGGGGGGGGGGGGGGGGGGDGGGGGGGGGGGGGGGGGGGGGGGGGGGGGGGGFGGGFGGFFGGFFGFFFGGGGFGFFFFGFGFGFFFFFFBBFFFFF?<B0
@M02526:338:000000000-J69W4:1:1104:8967:18877 1:N:0:TCAAGGT+AACACCG
TTCCTACGGGGGGCAGCAGTGGGGAATATTGCACAATGGGCGCAAGCCTGATGCAGCCATGCCGCGTGTATGAAGAAGGCCTTCGGGTTGTAAAGTACTTTCAGCGGGGAGGAAGGGAGTAAAGTTAATACCTTTGCTCATTGACGTTACCCGCAGAAGAAGCACCGGCTAACTCCGTGCCAGCAGCCGCGGTAATACGGAGGGTGCAAGCGTTAATCGGAATTACTGGGCGTAAAGCGCACGCAGGCGGTTTGTTAAGTCAGATGTGAAATCCCCGGGCTCAACCTGGGAACTGCATCTGATAC
+
CCCCCGGGGGGGGGGGGGGGGGGGGGGGGGGGGGGGGGGGGGGGGGGGGGGGGGGGGGGGGGGGGGGGGGGGGGGGGFGGGGGGGGGGGGGGGGGGFGGGGGGGGGGGGEGGGGGGGGGGGGGGGGGGFGGGGGGGGGGGGGFFGGGGGGGGGGGGG6CFGGGGGGGGGGGGGGGGGGGGGGGGGGGGGGGGGGDGGGFD?EGGGGGGGGGGGEGGGGGGGGGGGGFFF5CGGGGGGGGGGGGGDEGGGG5EDDGGFGGFAGFBBGGFAGFFFGGGGFD@EFFFFGFG<F4?:?FFFFFFFFD**
@M02526:338:000000000-J69W4:1:1104:13417:18895 1:N:0:TCAAGGT+AACACCG
TGATTCCTACGGGACGCAGCAGATCGGAAGAGCACACGTCTGAACTCCAGTCACTCAAGGTATCTCGTATGCCGTCTTCTGCTTGAAAAAAAAAATAAACTTCTTTTATACGCGAATAACATTATGTACGCATACGTTAAAGCATCTATCGGTATGAATACGCATCGACTAACTCCGTGCCCGCAGCCGCGGTAATACGGAGCATGCGATCGTTATCCTGATTTGTTTGACTTGAAGGGAGCGCAGATGGGAAATTAAGTGAGCAGTTCACGTTTGAGGCTCGACCATATGCTTGCAGTTCACCC
+
CCCCCGGGGGGGGFGGGEEFFGGGGGGFGD<FFGGGGGGGGGFGGGGFGGGGFGCEGDDGGF6CFFGGDGDEEFE@@F9ECG9EFFGFFGGGCBF,,,??DCFG,9,,5F<C+4@:C+,,5,,8,,C?A+:+88C,:B,+,:BB,,:,,73+33@,<,=F,3+++@+35@*,,@C@@**3:6*1***,**1*4:*+,+1888*=+5:CE*8*52*;+<+<C77@+0*2*+++3+0<++:**/**1:)+*01*013</?+<)0*).7>*-7*))****)0)0.)97)0*)****/)-*).6)*-*.
@M02526:338:000000000-J69W4:1:1104:21840:19225 1:N:0:TCAAGGT+AACACCG
GCCTACGGGAGGCAGCAGTAGGGAATCTTTCACAATGAACGAAAGTTTGATGAAGCGACGCCGCGTGAATGAAGAAGGGTTTCGGCTCGTAAAATTCTGTTGCTAGAGAAGAAAATATTTAGTAGGAAATGGCTAAGTATTGACGGTATCTGGTTAGAAAGTCACGGCTAACTACGTGCCAGCAGCCGCGGTAATACGTAGGTGGCAAGCGTTATCCGGATTTATTGGGCGTAAAGCGAGCGCAGGCGGTTATTTAAGTCCGATGTGAAAGCCTTCGGCTTACCCGAAGAAGTGCATCGGAAACT
+
CCCCCGGGE;@FEFB7FFGGCGG<FEGGGGGGGGGGGGGGGEFGEAGGFGGGGGGGGGG7FEGDEGGEGDECFFFFGFEFGGGGGDCGGGGGGGGGGGGGEGGGGGGGGGGGGGGGGGGGGGGGGGGG?FFGFGGGGGFGGGGGGGGGGGFGGFFGFGCEFD9<FCFGGGGGGGGGGEG>FFFGGGCFDGGGGEGGGGFFCCBCFGF?EEGGGGGFGEGGGECGFG<F5BC8*=E7C5CE5D=CDC3ED=C*::CGF7EDBCC7(9:*6:*8>FF6*7D>EF)9@>5)-796764>F)(-(72F/
@M02526:338:000000000-J69W4:1:1104:12594:19840 1:N:0:TCAAGGT+AACACCG
CGCGCCTACGGGGGGCAGCAGTGGGGAATATTGCGCAATGGGCGCAAGCCTGATGCAGCCATGCCGCGTGTATGAAGAAGGCCTTCGGGTTGTAAAGTACTTTCAGCGGGGAGGAAGGGAGTAAAGTTAATACCTTTGCTCATTGACGTTACCCGCAGAAGAAGCACCGGCTAACTCCGTGCCAGCAGCCGCGGTAATACGGAGGGTGCAAGCGTTAATCGGAATTACTGGGCGTAAAGCGCACGCAGGCGGTTTGTTAAGTCAGATGTGAAATCCCCGGGCTCAACCTGGGAACTGCATCTGAT
+
CCCCCGGGGGGGGGGGGGGGGGGGGGGGGGGGGGGGGGGGGGGGGGGGGGGGGGGGGGGGGGGGGGGGGGGGGGGGGGGGGGGGGGGGDGGGGGGGGGCFGGGGGGGGGGGGGGGGGGGGGGGGGGGGGGGGGGGGGGGGGGGGGGGGEGGGGGGGEGGGGFGGGGGGGGGGGGGGGGGGGGGGGGGGGGGGGGGGGGGGGGGGGGGGGGGGGGGGGGGGGGGGGGGGGGGGGGGGGGGGGGGGGGGGGGGGGGGGFGGEBGGFFFGFFGFFFGGG6@GEFBBGFGFGFFFFF@:?FFFFFFFF6
@M02526:338:000000000-J69W4:1:1104:8115:19870 1:N:0:TCAAGGT+AACACCG
AACCTACGGGAGGCAGCAGTGGGGAATATTGCACAATGGGCGCAAGCCTGATGCAGCCATGCCGCGTGTATGAAGAAGGCCTTCGGGTTGTAAAGTACTTTCAGCGGGGAGGAAGGGAGTAAAGTTAATACCTTTGCTCATTGACGTTACCCGCAGAAGAAGCACCGGCTAACTCCGTGCCAGCAGCCGCGGTAATACGGAGGGTGCAAGCGTTAATCGGAATTACTGGGCGTAAAGCGCACGCAGGCGGTTTGTTAAGTCAGATGTGAAATCCCCGGGCTCAACCTGGGAACTGCATCTGATAC
+
CCCCCGGGGGGGG@GGGGGCFGGGEGGGG9CFFEGGF,EEDGGGGFGFDCFGGFGFGGDGDFFGGGGGGGGGCEFG<FGGGGGFFGGGGGGGGGGGGGGGGGGGGGGGGGGGGGGGGGGGGFGGGGGGGGGGGGGGGGGGGGGGGGGGGGDGGGGGGGGGGGGGGGGGGGGGGGGGGGGGGGGGGGGGGGGGGGGGGGGGDGGGGGGGGGGGGGGGGGGGGGGGGGGGGGGGGGGGGGGGGGGGCGGGGG<CDGGGFGGGFGGFDGFFAGFFFGGGGFGFFFFG?GFGFFFFFFFFFFBFBFAF*
@M02526:338:000000000-J69W4:1:1104:5271:19990 1:N:0:TCAAGGT+AACACCG
GAGAACCTACGGGACGCAGCAGTGGGGAATCTTGGACAATGGGCGAAAGCCCGATCCAGCAATATCGCGTGAGTGAAGAAGGGCAATGCCGCTTGTAAAGCTCTTTCGTCGAGTGCGCGATCATGACAGGACTCGAGGAAGAAGCCCCGGCTAACTCCGTGCCAGCAGCCGCGGTAAGACGGGGGGGGCAAGTGTTCTTCGGAATGACTGGGCGTAAAGGGCACGTAGGCGGTGAATCGGGTTGAAAGTGAAAGTCGCTAAAAACTGGCGGAATGCTCTCGAAACCAATTCACTTGAGTGAGACA
+
@CCCCGGGGGEG@GGEFFCGGGGGGGE7@FGC@FGGGGGDGGGGGGGGEGEFGGEGGGGGGCG<EFGGGGGGGGFGFGGGD<CGGGGGGEEGEGGFAEFAFFGGGGGGEFGGGFFGGGGGGGGGCFGDF>FEGDGFEGGGGGGGGFCC7CCC:FFCFGDFGGGFAFGGFCFGDG<CBF<CBFFCFC:EE8EF@FGFGGGGGG;?>CGGGGF>5EE8;EF?ECFGGGGGGGG=:CF@CF6CD*:=><DGDF70:7EA>C**42:7<GGF:DE)7<DFC@:7>7@DEFFC?F6?8@<4?>>FF6>F5
@M02526:338:000000000-J69W4:1:1104:15902:20929 1:N:0:TCAAGGT+AACACCG
TTGACCTACGGGGCGCAGCAGATCGGAAGAGCACACGTCTGAACTCCAGTCACTCAAGGTATCTCGTATGCCGTCTTCTGCTTGAAAAAAAAAAAAACTCTGTTGTTATAAACAAACGGCTATCATATTCACTTTTGATATCGTCACGGTATCCAACCAACACTCCACCACTAACTACCTGCCAGCATCCTCTGTAATACGTAGTTTTCAATCCTTGTCCAGAACTAGTGTCCTTACACCAACCTCCTTCGATTCTTTAGCTCTTACGTTATACCCTATGACTGCCCCGGATCCGTACACAGAAA
+
CCCCCGGGGGGGGGGGGGGGGGFGGGGGGGGGGGGGGGGGGGGGGGGGGGGGGGGGGGGFF,EFFGGGGGGGGGGGGGGGGGGGGFFG?FGGGEF+C+,5C,555,,,,,,<,,B,,+8+++:,,,38<3BDG,3,,+,<3>8338<++@+<>,@FD<F****33?,@,,@F,5,>,>,7,:<:,*27>B,,66@E,@@;B+?*15435<2+?+?++1+>+3+**5++3+++5+4+2300*9:C40***2***220**0+)2*1)**).*.)***2*.***)0*)*)*()))))4(),()))()/
@M02526:338:000000000-J69W4:1:1104:6113:21117 1:N:0:TCAAGGT+AACACCG
CCCCTACGGGACGCAGCAGTGGGGAATTTTCCGCAATGGGCGAAAGCCTGACGGAGCAATGCCGCGTGGAGGTAGGAGGCCTACGGGTCGTTAACTTCTTTTCCCGGAGAAGAAGTAATGACGGTATCTGGGGAATAAGCATCGGCTAACTCTGTGCCAGCAGCCGCGGTAAGACAGAGGATGCAAGCGTTATCCGGAACGATTGGGCGTAAAGCGTCTGTAGGTGGCTTTTTAAGTTCGCCGTCAAATCCCAGGGCTCAACCCTGGACAGGCGGTGGAAACTACCAAGCTGGAGTACGGTATTG
+
CCCCCEGGFGGGGGGGGGGGGGGGGGGGGGGGGGGGGGGGGGEGGEGGGGGGGGGGGGGGCGGGGGGGGGGGGGGGGGGGGGGGGGGFGGGEGGGGFGGGGGGGGGGGGGGGGGGGGGGGGGGGGGGGGGGGGGGGGGDGGGGGGGGGGFFGGGGGGGGGGGGGGGGGGG>FFFGGGGGGGGGGGGGGGGGDGEGGGGGGGDGGGGFFGGGG5CGEGGGGGGGFCF86CFDFGGGGGGFGGGGGGEGGFFGGFFCEF4=F<GFEB975<DFFFCDGGBGFF?FGFGFF:F@FFF73<2:;?:1*0
@M02526:338:000000000-J69W4:1:1104:18172:21532 1:N:0:TCAAGGT+AACACCG
GGCCCTACGGGAGGCAGCAGATATTAGATACCCCGGTAGTCCTCCAAAGATCGGAAGAGCACACGTCTGAACTCCAGTCACTCAAGGTATCTCGTATGCCGTCTTCTGCTTGAAAAAAAAAAATAAGATTAATAACATTGTCGATTGACGTTACACGCAGCAGAAGAACCGGCTAACTCCTTTCCATCAGCCGCGGTACAACAGATGGTGCAAGCGTTCATCGTCATTACTTTGCGTCACTCACACGCAGTCGGTCGATCCAGTCGGATGTAACATCACTCTGCTACCACAGCACCATGCATTAC
+
CCCCCGGGGGGGGGFGGGGGGGGGGGGGGGGGFFGGFGGFGGGGGGGGGGGGGGGGGGGGGGGFGGGGGGGFGEEEFFFFFGGCFGGGF,<EFFGGGFEFE?FGGGGGGFFFFGGFGGEG@E+,:85,,8,C,EA@5,,,<D7B:<3,C+@>==DE7+++5<::<>,@>,C*3@FGF9,,,,27<,@<2D,41*4=<:B,+5*+52++++23++11=**+++?***+5++55+<+2:*/**2*<CC3=)**09)*/))224C*78*>5()/***02**9**)/*****)0)0))(.0.).)7)**
@M02526:338:000000000-J69W4:1:1104:21873:23055 1:N:0:TCAAGGT+AACACCG
CACCTACGGGGGGCAGCAGTGGGGAATTTTGGACAATGGGGGAAACCCTGATCCAGCCATCCCGCGTGTATGATGAAGGCCTTCGGGTTGTAAAGTACTTTTGGCAGAGAAGAAAAGGTATCCCCTAATACGGGATACTGCTGACGGTATCTGCAGAATAAGCACCGGCTAACTACGTGCCAGCAGCCGCGGTAATACGTAGGGTGCAAGCGTTAATCGGAATTACTGGGCGTAAAGCGTGTGTAGGCGGTTCGGAAAGAAAGATGTGAAATCCCAGGGCTCAACCTTGGAACTGCATTTTTAAC
+
CCCCCGGGGGGGGGGGGGGGGGGGGGGGGGGGGGGGGGGGGGGGGGGGGGGGGGGGGGGGGDGGGGGGGGGGGGGGGGGGGGGGGGCFEGGGGGGGGGGGGGGGGGGGGGGGGGGGGGGGGGFGGGGGGGGGGGGGGGGGGGGGGGGGGGGGGGGGFGGGGGGGGGGGGGDGGGGGGGDGGGGGGGGDGGGGGGGGGGGCGGGCFGGGGFFGGGGGGGFGGGGGGGFFGGGGGGGGGGGGGGGGGGGEGEDGGGCG)9FGFGGFFGFFFGFFFGGGGFGFFFFGFGFFA:F@@4>FFFAAA*:6*
@M02526:338:000000000-J69W4:1:1104:20714:23410 1:N:0:TCAAGGT+AACACCG
TTCGAACCTACGGGAGGCAGCAGTAGGGAATCTTTCACAATGAACGAAAGTTTGATGAAGCAACGCCGCGTGAATGAAGAAGGGTTTCGGCTCGTAAAATTCTGTTGCTGGAGAAGAAAGTACTTAGTAGGAAATGGCTAGGTATTGACGGTATCCGGTTAGAAAGTCACGGCTAGCTACGTGCCAGCAGCCGCGGTAATACGTAGGTGGCAAGCGTTATCCGGATTTATTGGGCGTAAAGCGAGCGCAGGCGGTTACTTAAGTCCGATGTGAAAGCCTTCGGCTTAACCGAAGAAGTGCATAGG
+
CCCCCGGGGGGGGGGGGGGGGGGFGGGGGGGGGGGGGGGGGGGGGGGGGGGGGGGFGGGGGGGGGGGGGGFGGGGGGGGGGGGGGGGGGGGGGGGGGGGGFGGGGGGGGGGGGGGGGGGGGGGGGGGGGGGGGGGGGGGGGGCGGGGGGGGDGGGGGGGDGGGGGGGGGGGGGGGGGGGGGGGGGGGGGFGGGGGGEGGGGGGBGGG9FFFGGGGGGGGFGGGGBEEGFCFFGGGGGGGGGFEEGGGGGGGEGG:C>GGGFGGFFGGD?GFFFFFFDFGFFFBDFGFGAB:)8><06)4)6B4BF
@M02526:338:000000000-J69W4:1:1104:17516:23424 1:N:0:TCAAGGT+AACACCG
TCTCGCCTACGGGGGGCAGCAGTGGGGAATATTGCGCAATGGGCGCAAGCCTGATGCAGCCATGCCGCGTGTATGAAAAAGGCCTTCGGGTTGTAAAGTACTTTCAGCGGGGAGGAAGGGAGTAAAGTTAATACCTTTGCTCATTGACGTTACCCGCAGAAGAAGCACCGGCTAACTCCGTGCCAGCAGCCGCGGTAATACGGAGGGTGCAAGCGTTAATCGGAATTACTGGGCGTAAAGCGCACGCAGGCGGTTTGTTAAGTCAGATGTGAAATCCCCGGGCTCAACCTGGGAACTGCATCTGT
+
CCCCCGGGGGGGGGGCGGGGFGFGGGGGGGGGGGGGGGGGGGGGGGGGGGGGGFCGGGGGGGGGGGEECFGGGGGGGGGGGGGGGGGGGGGGGGGGGGGGGGGGGGGGGGGGGGGGGGGGGGGFFFFGGGGGGGGGGGGGGGGGGDFGGGGGGGGGGGGGGGGGGGGGGGGGGGGGGGGGFDCFEFFGCFCGDGG8CE7CFGGDGGGCE5<9+88*;AFFGGEGGGGG7C?EGGGGGGEFCD=EGGC*95>EG5:=>FFC9CFBDGG49:FFFFC>6;C)035)>C?FF:))..54FD7).=<4*
@M02526:338:000000000-J69W4:1:1104:12745:23559 1:N:0:TCAAGGT+AACACCG
AGCCGCCTACGGGGGGCAGCAGTAGGGAATCTTTCACAATGAACGAAAGTTTGATGAAGCAACGCCGCGTGAATGAAGAAGGGTTTCGGCTCGTAAAATCCTGTTGCTAGAGAAGAAAATATTTAGTAGGAAATGGCTAAGTATTGACGGTATCTGGTTAGAAAGTCACGGCTAACTACGTGCCAGCAACCGCGGTAATACGTAGGTGGCAAGCGTTACCCGGATTTATTGGGCGTAAAGCGAGCGCAGGCGGTTATTTAAGTCCGATGTGAAAGCCTTCGGCTTAACCGAAGAAGTGCATAGGA
+
CCCCCGGGGGGGGGGGGGGGGGGGGGGGGGGGGGGGGGGGGGGGGGGGGGGGGGGGGGGGGGGGGGGGGGGGGGGGGGGGGGGGGGGGGGGGEGGGGGFFGGGGGGGGGGGGGGGGGGGGFGGGGGGGGGGGGGGGGGGGGGGGGGGGGGEGGGGGGGGGGGGGGGGGGGGGGGGG9EFGGGGGGGGGGGGGGGGGGCFGGGCFFGGGGGGGGGGGGGGCFEGCGEGCEGGGF=EEGGGGGDGGGEDEDECGGGEDF7<36>F?AGGFFGFFBFGDFFGFF:BFEGFGFFEB>F?:F?><AFAF9
@M02526:338:000000000-J69W4:1:1104:10557:23809 1:N:0:TCAAGGT+AACACCG
TCCAGTCCTACGGGAGGCAGCAGTGGGGAATATTGCACAATGGGCGCAAGCCTGATGCAGCCATGTCGCGTGTATGAAGAAGGCCTTCGGGTTGTAAAGTACTTTCAGCGGGGAGGAAGGGAGTAAAGTTAATACCTTTGCTCATTGACGTTACCCGCAGAAGAAGCACCGGCTAACTCCGTGCCAGCAGCCGCGGTAATACGGAGGGTGCAAGCGTTAATCGGAATTACTGGGCGTAAAGCGCACGCAGGCGGTTTGTTAAGTCAGATGTGAAATCCCCGGGCTCAACCTGGGAACTGCATCTG
+
CCCCCGGGGGGGGGGGGGGGGGGFGGGGGGGGGGGGGGGGGGGGGGGGGGGGGGGGGGGGGGGGGGGGGGGGGGGGGGGGGGGGGGGGGGGGGGGGGGGGGGGGGGGGGGGGGGGGGGGGGGGGGGGGGGGGGGGGGGGGGGGGGGGGGGGGGGGGGGEGGGFFGGGGGGGGGGGGGGGGGGGGGGGGGGGGGGGGGGEGGGGDCEEGGGGGGGGGGGDGGGGGGGGGGGGF?FGGC5EFGGGGGGGGG=CGGGE5@7CCACCBFGCFAGFFFFGGFFGFF>597<?C?FF:FFFFF?<2)16B*
@M02526:338:000000000-J69W4:1:1104:15488:24230 1:N:0:TCAAGGT+AACACCG
ACCCTACGGGACGCAGCAGTAGGGAATCTTTCACAATGAACGAAAGTTTGATGAAGCAACGCCGCGTGAATGAAGAAGGGTTTCGGCTCGTAAAATTCTGTTGCTGGAGAAGAAAGTACTTAGCAGGAAATGGCTAGGTATTGACGGTATCCGGTTAGAAAGTCACGGCTAACTACGTGCCAGCAGCCGCGGTAATACGTAGGTGGCAAGCGTTATCCGGATTTATTGGGCGTAAAGCGAGCGCAGGCGGTTACTTAAGTCCGATGTGAAAGCCTTCGGCTTAACCGAAGAAGTGCATAGGAAAA
+
CCCCCGGDGGGGGG:FGFGGGGGGGGGGGGGGGGGGGGFGGGGGGGGGGGGGGGFGGGGGGGGGGGGGGGGGGGGFGGGGGGGGGGGGGGGGGGGGGGGGGGGGGGGGGFGGGGGGGGGGGGGGGGGGGGGGGGGGGGGGGGFGGGGGGGGGGGEEGGFGGGGGGGGGGGGGGGGGGGFGGGGGGCFGGGEEEGGGGCFFFGGGGGGGGGGGEGGGGFGGGGEEGG<CCEFGGGGGFGGGGGGG<ED5CDDGC<CC@CFFFFDDF5CFBC=8F4FCFFD>FF6CBFEG9E3)<*4AFABF?FDF)
@M02526:338:000000000-J69W4:1:1104:21297:24261 1:N:0:TCAAGGT+AACACCG
CACCCACCTACGGGGCGCGGCAGAGGGGAATATTGCACAATGGGCGCAAGCCTGATGCAGCCATGCCGCGTGTATGAAGAAGGCCTTCGGGTTGTAAAGTACTTTCAGCGGGGAGGAAGGGAGTAAAGTTAATACCTTTGCTCATTGACGTTACCCGCAGAAGAAGCACCGGCTAACTCCGTGCCAGCAGCCGCGGTAATACGGAGGGTGCAAGCGTTAATCGGAATTACTGGGCGTAAAGCGCACGCAGGCGGTTTGTTAAGTCAGATGTGAAATCCCCGGGCTCAACCTGGGAACTGCATCTG
+
CCCCCGGGGGGGGGGGGGGGGGFGGGGGGGFFFGGGGGGGGGGGGGGGGGGGGGGGGGGGGGGGGGGGEGGGGCGGGGGGEGGGGGGGGGGDGGGFGEFFDGGGGGGFGGGGG@CGEF@DGGGGFGGGGGFGGGGGGGGFGGGFGGGGGGGGGGGGGGGG7FGFGGGFGGGGGGEGFGGGGGFGGGGGGGGGGGGGG5CGDGGG88>EGGGFGGGGECCFGFFEEG>?<<?FD5FGC*7;77EECEGDGCCEDD5*7>6*)*:8<C*/6>*09CG7D)9@>;BG@F6C?>45)782@BF>A*68*
@M02526:338:000000000-J69W4:1:1104:15301:24351 1:N:0:TCAAGGT+AACACCG
TTCCCCTACGGGGCGCAGCAGTGGGGAATATTGCACAATGGGCGCAAGCCTGATGCAGCCATGCCGCGTGTATGAAGAAGGCCTTCGGGTTGTAAAGTACCTTCAGCGGGGAGGAAGGGAGTAAGGTTAATACCTTTGCTCATTGACGTTACCCGCAGAAGAAGCACCGGCTAACTCCGTGCCAGCAGCCGCGGTAATACGGAGGGTGCAAGCGTTAATCGGAATTACTGGGCGTAAAGCGCACGCAGGCGGTTGGTTAAGTCAGATGTGAAATCCCAGGGCTTAACATGGGAACTGCATCTGAT
+
CCC@<FGFCE@F:@FG@EFAFCFFFGD@CCFFFGF<CF@FGGDEGGG7CDAE,,CF9CAFF,CFDFD@+>BFGGGDFCF8@,EFGEGCGFECCFEGFGGG,C@FGGEFECGGGDCDGG:<CFFFDF<FCGFGGACF<<8>:@FGG;FF<FGGGGG>@GGEGDGGGGCGGGGC<FCFE7C<@7<,?1?<=7CGGDEGEEGGGGGEECGGC?@C5EE>EC:CCGG5C69A<FFG5CGECCCCDG5=DDCED*7*9C**.*<A42>F>7:FF7468F7*2/9)),)*0*924/)8)?1)6)3447-*/
@M02526:338:000000000-J69W4:1:1105:19413:2514 1:N:0:TCAAGGT+AACACCG
ATACCCTACGGGACGCAGCAGATCGGAAGAGCACACGTCTGAACTCCAGTCACTCAAGGTATCTCGTATGCCGTCTTCTGCTTGAAAAAAAAAAACTTAAAGTAAATAAGTATAAAGGGACATATTTATACCGATTAGAATGTATTATATGATAAAGGTACGGGTAAACACGCGGCAGCAAATGACGTAATAGGGAGAATCATATCGTAAACGGGGTGTACGTGTATTAACGACAGGGGATCGGACTTCGTACTCTACAATCGACAGCACACTGCTCGACATCATAGCAGTCGATAGAATACACA
+
CCCCCGGGGGGGGGGGGGGGGGGGGGGGGGGGGGGGGFGGGGFGGGGGGGGGGCFGFGGCCFEGFGGGGCGGEECFGGFGGGGGFEEFFFDFGGC+:,,5,,,5,9,C?,,5,95,,,+,++C,,,<C,C55+++3+:,,5,C,,5,,:C@C3,,,C3,,7++++5,3<,<>++**51*6,6,,,7***,*,4?C7**,44?,@C@1+*2/+1*****132*22+3+++++/**/**/*2******)+***0**3:>*+****0095()*****20:*)0))/:***)***))),().)96*)0*
@M02526:338:000000000-J69W4:1:1105:18646:2649 1:N:0:TCAAGGT+AACACCG
TAATACCTACGGGACGCAGCAGATCGGAAGAGCACACGTCTGAACTCCAGTCACTCAAGGTACCTCGTATGCCGTCTTCTGCTTGAAAAAAAAAATTTCATCCCCTTATATCTTTGCTCTCTCATCTATGCATAACACCACACCCCAATCGCAATCTCACACGTCTGCCCTCCCTTCCCGTCTCCTCACTCATCTTCCTTCTTCTTCTTCCACCCACACACTTGATTCTCATACCTGCCATACAGCAGAACACAGCTGTACAGCACACCCGCACGATCTCACCACACGGCACCCACGTCCTACTA
+
CCCCCGFEGGFGGGGGGGDCGFGCDGGGCFFG<EDGGDGGFF@CAFCGGGGGGGGGGGGG@F,CFFCFEFADFC@FGG99,,FCEGFGD<BFFCE,9,,,,5,4<4:=A,5,A@,,5??@<:5,,,,,8,:A5,,8,4++:,+8+++3AB+++6@83,C@=88:+,+,,8,5:+,EF,,*,*3,7,3,@>>,;CFFD9,,>,;,5,,,,,,?,,**/:5=E,,2,,+2<;++++*++*23+***1+***30*******2+1+*))22,0)))7))9*/)*1*)*)1.)))00)0((.(()(9)**
@M02526:338:000000000-J69W4:1:1105:9645:2854 1:N:0:TCAAGGT+AACACCG
CGGGGCCTACGGGAGGCAGCAGTGGGGAATATTGCACAATGGGCGCAAGCCTGATGCAGCCATGCCGCGTGTATGAAGAAGGCCTTCGGGTTGTAAAGTACTTTCAGCGGGGAGGAAGGGAGTAAAGTTAATACCTTTGCTCATTGACGTTACCCGCAGAAGAAGCACCGGCTAACTCCGTGCCAGCAGCCGCGGTAATACGGAGGGTGCAAGCGTTAATCGGAATTACTGGGCGTAAAGCGCACGCAGGCGGGTTGTTAAGTCAGATGCGAAATCCCCGGGCTCAACCTGGGAACTGCATCTGA
+
CCCCCFGGGGGGGGGGGFGGGGEEGGGEGFGGGGFGGGGGGGGGEGGGGGGGGGGGGGGGGGGGGGGGGGGGGGFGGGCF=FGGFGGGDGGGGBECGFFGGG<FGFGGGGGGGGGGGGGGGGGGGGGGGFFGGG8FGGGEDGGGGGGGGFGGGGGGGGGFCFDGGFG>FCGDGGGGGFFGGGGGGFGGGGGGGGGGGGGCCCEGGEGEGGGGFFGGG5FFGCGG*AFGGGGGGGD5C*:CGDGGGGDGGGGGG):>DDG?FC7=6:<<**)*19DFFF@>@EECFGFFFFF457>?F2<44FBC*
@M02526:338:000000000-J69W4:1:1105:8670:3224 1:N:0:TCAAGGT+AACACCG
TCCTACGGGGGGCAGCAGTAGGGAATCTTTCACAATGAACGAAGGTTTGATGAAGCAACGCCGCGTGAATGAAGAAGGGTTTCGGCTCGTAAAATTCTGTTGCTAGAGAAGAAAATACTTAATAGGTAATGATTAGGTATTGACGGTATCTGGTTAGAAAGTCACGGCTAACTACGTGCCAGCAGCCGCGGTAATACGTAGGTGGCAAGCGTTATCCGGATTTATTGGGCGTAAAGCGAGCGCAGGCGGTTGTTTAAGTCCGATGTGAAAGCCTTCGGCTTAACCGAAGAAGTGCATAGGAAACT
+
CCCCCFFFGGGGGGGGGGGGGGGGGGGGGGGGGGGGGGGGGGGGGGGGGGGGGGGGGGGGGGGGGGGGGGGGGGGGGGGGGGGGGGGGGGG8FGGGGGGEFFGGGGGGGGGGGGGGGGGGGGGGGGGGGGGGGGGGGGGGGGGGGGGFGGFGGGGGGFGGGGGGGGGGGGGGGGGGGGGFGGGGGGGGDGGGGGGGGGFGGGFGFGGGFGGGGGGGGGGGGDGGGGGGEGGGCEFGGGGGGGGGGGCEGGGGGFGGGFGFFGGFFGFDFGGGGGGGGGFFFFFGFGE>:>)<BFDFFFFFF??F0
@M02526:338:000000000-J69W4:1:1105:16658:3642 1:N:0:TCAAGGT+AACACCG
CGGGGGCCTACGGGGCGCAGCAGGGAAATTAGATACCCTAGTAGTCCTTAGATCGGAAGAGCACACGTCTGAACTCCAGTCACTCAAGGTATCTCGTATGCCGTCTTCTGCTTGAAAAAAAAAAAAATGTATTAAAACCACCACGCATCTCTGCCTCTCCCACTTATAACCTCCATACTCTTGCATAAACTACACATCCACATTCTTCTTTAACACAACAACCACGCAAACACATCTTAGATATACTAAGATACCCAGTAACAGCAGCTGTAGCACACACAGGTTTAACAATACCGACAAGTCGC
+
CCCCCGGGGGGGGGGGGGGGGGGGGGGGGGGGDGFFGGGGCGFGGFFGGGGGGGGGEEGGGGGGGGGGGGGGGGGGGGGGGGGGGGGGGFGFGGGGGGGGGGEBFFGGGDFGFFGFCFGDF:C>633,,,8,,<,<8,*,*3,8*3:**7>,,7,7,,?,65,6,,,,3,473<<,,6,,7,,,,2,,2++72+422+4++++++++2+++++5++**1**/*****22*///1+2+++++*3**+*3*+++**0***0/*20/)7*4)***02***/))0))***/0**0**0),)(()(/.*)
@M02526:338:000000000-J69W4:1:1105:17967:3697 1:N:0:TCAAGGT+AACACCG
TAGAAACCTACGGGACGCAGCAGATCGGAAGAGCACACGTCTGAACTCCAGTCACTCAAGGTACCTCGTATGCCGTCTTCTGCTTGAAAAAAAAAAAAATTGTAAGAAAACAAGTGCAATGACCGTCGTTTTATACTCAGAACATATAACTTCCAAAAGCGGAACTCATAACTCTGGCAACTCAGAAGTACGCACACCTAGACTCGTAAGTGCACACGTCTTAACTCCAATTACAGACCTGAACTAGTAGGCCTTCTCTCTCGTTACAAAACACAAACTATCAAGCATACATGCCGTAGGGATGT
+
CCCCCGGGGGGGGGFGGDEGGGCGGGGDCC@CFGFGGGGGGGGGGGGGGGGGGGGGGCFFDF<,CEFGGGGGAFGGCDF9E<CGECCEFGFGGCBC++84,:<,<,FAF,,B,4,<,,,,,,,,+3+++++8,,,88<F,,>,,3,,37,>B9=<A,,,33>**5@B,@,33@BF,>,,,*,7>,2,,,,2*8E*4,4,2,,,26*41**++?+<+=*2*=3>BF++2?++++1+0+=:6**00*3*3*+++*2+9**+1/01))/*-*0/0*1*/******/0/*)**/*/1<)4>((),7(**
@M02526:338:000000000-J69W4:1:1105:6954:4013 1:N:0:TCAAGGT+AACACCG
CGATGCCTACGGGAGGCAGCAGTAGGGAATCTTTCACAATGAACGAAAGTTTGATGAAGCAACGCCGCGTGAATGAAGAAGGGTTTCGGCTCGTAAAATTCTGTTGCTAGAGAAGAAAATATTTAGTAGGAAATGGCTAAGTATTGACGGTATCTGGTTAGAAAGTCACGGCTAACTACGTGCCAGCAGCCGCGGTAATACGTAGGTGGCAAGCGTTATCCGGATTTATTGGGCGTAAAGCGAGCGCAGGCGGTTATTTAAGTCCGATGTGAAAGCCTTCGACTTAACCGAAGAAGTGCATAGGA
+
CCCCCGGGGGGGGGDGGGGGGGGGGGGGGGGGGGGGGGGGGGGGGGGGGGFGGGGGGGGGGGGGGGCGGGGGGGGGGGFGGGGEFGGGGGGGGGGGGGDGGGFEEFFGGGGGGGGGGGGGGGGFGFGGGGGGGGGGGGFGFFGGGGGGGGGGGGGGGGGGGGGGGGGGGGGGEEGGGFGGGGGGGGGGGGGGGEGEGGGGGGDFGGG9CFGCFFB:CEGFGGED*;BFGGGGGGGGGGGGGGGGGGGGGGGGGDGDFGGFFGGFFGGBFGCGGGGDGFF?5>DG>F??FEFFF:?:=?BFFBBG7
@M02526:338:000000000-J69W4:1:1105:11298:4785 1:N:0:TCAAGGT+AACACCG
CTCTCCTACGGGACGCAGCAGGGAAATTAGAAACCCTAGTAGTCCGAGATCGGAAGAGCACACGTCTGAACTCCAGTCACTCAAGGTAGCTCGTATGCCGTCTTCTGCTTGAAAAAAAAAAAGTGAGAGTGGAAAGTTCACACTGTGACGGTAACTTAACAGAAAGGGACGTCTAACTACGTGCCATCAGCCGCGGTAATACGTAGGTCCCGAGCGTTATCCGGATTTATTGGGCGTAAAGCGCGCGCAGGCGGCTAGATAACTCTGAAGTTAACGGCTGTGGCTTCACCATAGTACGCTTTGGA
+
CCC@CGFA@BFGE:FCF@:FCFFGFECFGGGCDGC@-E@FAF@C@@FCGEGGGGDCEEDEDFGGEGGCEFEACEECC<F9<6CEFDEA,,CFFGG<FCFF=:,C?5C<,:98FG,EF+4F744C?F>AEEG?CFFDGEGGGGD@FFFDF:7F7FEFA>,@@FFFFCCFGGG**5@FFGCFEC5>FE,?>C7>*CE*=CEG9FFFC8:+2CC8E*:7CCCFGGG:>88?C9C@+*8*>CE5CC7))1):DC5CD<*/C4+177*1@F<:6C:CDD**/7>5>4)1<D)16769?464=:9>,876*
@M02526:338:000000000-J69W4:1:1105:11378:5290 1:N:0:TCAAGGT+AACACCG
GGACCTACGGGGCGCAGCAGATCGGAAGAGCACACGTCTGAACCCCAGTCACTCAAGGTATCTCGTATGCCGTCTTCTGCTTGAAAAAAAAAAAAAACCACTTTTGCCAGGGAAGAAACGGCTCGGGATAATACACGGGTCTACTCCGGTTACCTACGTAATAACAACCGCTATACTACGTGCCAGCAGCCCCGTTAACACAATTGCTTACAGCGTCACTCTCAATTACTGTTCGTAAAGTTGTCGTAGCCTATCCGTAACTAACGTTGTGAAATCCCTGCACTACTCCTTGGCTCTCCTCTTGT
+
CCCCCGGGGFGGGGGGEGFFGFFGGFGCFFGDCFGGAFGGEFEFGGGGGGGFGGGGEF@F,6CFEDBGGCAF:FEDEEEFAFG@@F<<FFF:C+@FG:C,AF9EAF,8<>+:+:+,3:B3B++333++3@@E,388*****3,,<,8**1>CFF93<*877*@7,,,3<*1***,,77<*=+1C,77<<C**//*0*2+3+**+++2++202++*2/2*++++0++2++:+++3/::**++*+0****/*<+**39**2>)**0)*24)/1****09*))).)*)**)/*9*))(,))./(*)*2
@M02526:338:000000000-J69W4:1:1105:8950:5700 1:N:0:TCAAGGT+AACACCG
ATTACCTACGGGGGGCAGCAGTGGGGAATATTGGACAATGGGGGCAACCCTGATCCAGCAATGCCGCGTGCGTGAAGAAGGTCTTCGGATTGTAAAGCGCTTTCGATAGGGGAGATGATGACGGTACCTATAGAAGAAGCTCCGGCTAACTTCGTGCCAGCAGCCGCGGTAATACGAAGGGGGCTAGCGTTGCTCGGAATTACTGGGCGTAAAGGGCGTGTAGGCGGTTTTGTCAGTGAGGTGTGAAATCCCCGGGCTTAACCCGGGACGTGCATTTGATACGACAAGACTAGAGTGTGAGAGAG
+
CCCCCGGGGGGGGGGGGGGGGGGGGGGGGGGGGGFGGGGGGGGGGGGGGGGGGGGGGGGGGGGGGGGGGGGGGGGGGGGGGGGGGGGGGGGFFFGGGGGGGFGGGGGDEGGGGGGGGGGGGGGGGGGGGGGGGGGGGGGGGGGGGGGGGFGGGGGGGGGGGGGGGGGGGGEEGGGGDGGGGGGGGGGGGGGGGGGGGDGGGGGGCGGGGGGCGGGGGGEGGGGFGGGGGGGGGGGGGGGGGFGGGGGGGGGGFGGDGGGFFG7>@DGBEG5<FCFGGGFFFFFFFD345@FFFFF>FBB4<BF:D
@M02526:338:000000000-J69W4:1:1105:12489:5755 1:N:0:TCAAGGT+AACACCG
TCTCCTACGGGACGCAGCAGTGGGGAATATTGCACAATGGGCGCAAGCCTGATGCAGCCATGCCGCGTGTATGAAGAAGGCCTTCGGGTTGTAAAGTACTTTCAGCGGGGAGGAAGGGAGTAAAGTTAATACCTTTGCTCATTGACGTTACCCGCAGAAGAAGCACCGGCTAACTCCGTGCCAGCAGCCGCGGTAATACGGAGGGTGCAAGCGTTAATCGGAATTACTGGGCGTAAAGCGCACGCAGGCGGTTTGTTAAGTCAGATGTGAAATCCCCGGGCTCAACCTGGGAACTGCATCTGACA
+
CCCCCGGGGGGFGGGGGGGGGGGGGGGGGGGGGGGGGGGGGGGGGGGGGGGGGGGGGGGGGGGGGGGGGGGGGGGGGGGGGGGGGGGGGGGGGGGGGGFGGGGGGGGGGGGGGGGGGGGGGGGGGGGGGGGGGGGGGGGGGGGGGGGEGGGGGGGGGGGGGGGGGGGGGGGGGGGGGGGGGGGGGGGGGGGGGGGGGGFGGGGGGGGGGGGGGEEGGGGGGGGGGGGGGGGGGGGGGGGGGGGGGGGGGGGGGGGGGGGFFGGFFGGAFGGGGF<FGGFFFFFGFGFFFFFFFFFFFAFFFF>G=
@M02526:338:000000000-J69W4:1:1105:23218:6275 1:N:0:TCAAGGT+AACACCG
AAACGCCTACGGGACGCAGCAGATCGGAAGAGCACACGTCTGAACTCCAGTCACTCAAGGTATCTCGTATGCCGTCTTCTGCTTGAAAAAAAAAAGTACATACACCTAAAAAGCACTGCACACAGTGAATACCTATGCCCACAGACTTTACCCGCACACGAAGCACACCATAAATCACATACATCATTCCCGACCATTGTGAACATTCCTTCTATAATCACATTTAATTCGCACCCATCACACTCAACCACTGTCTCCACTCAGCTCTACTCTCCCCTAGCTCCACCCTCTCACTGCATCAGCCT
+
CCCCCGGGGGGGGGGGGGEGGGGGGGGGGG8FGGGGGGGGGGGGGGGGGGGGGGCFFFGGFA6CFGGGGGGGGGGGFGGGFGGFGFFGGGGDGEG855<,,,:BFC=,,,,,+:4,,,,,45,+,:,5<,,,55,,,,,,,++,,:,,@F==,+@7+@,++8++,3,3**,,,,7,,,3,,3>7,,,22,,66*11?,,4,6,6,,,46,5;4@2,,2<+3++52+4+++3***/*2**+32+*2**0*/*+*002**37***)0*+)***027**1*0)0=B<)*.).)0746))*../)*,**
@M02526:338:000000000-J69W4:1:1105:24817:6984 1:N:0:TCAAGGT+AACACCG
CCAGCCTACGGGACGCAGCAGATCGGAAGAGCACACGTCTGAACTCCAGTCACTCAAGGTATCTCGTATGCCGTCTTCTGCTTGAAAAAAAAAATATCTTGTCGGAAAAGATACACTCACTTACTGATAGCCATATCCATCTGCTTCATGAGTCACCAGCGACTAACTCCCTCCCAGCATCCGCGCTTATTCCGAACTTCTTACACTTCTCCCTATTGCTTTTGCCGACACGAGTCCTACTTACCGTCTTATCGCACTTCTCATGATCTTCGGCCAACCCGTCCAATTGCCATTACGATTCGAGT
+
CCCCCGGGGGGGGGGGGGGGGGGGGGGGGGGGGGGGGGGGGGGGGGGGGGGGGGGGGGGFG,EFGGGGGGGGGFGDFG9<FFGGGGGF@FGGEC,,,,,<,:C4+>7+,,:<E9E,:9:B,8C9,,,<C,:,,,,,,8B?:,,:B,8,?,,,:,,,3>,>7+@7+><<,,,,,+5@A:B=>F*6***6*,,,,,66*,?,,6,,2,,6,,54,,,24+++2+5++2********3=<+<00:+0***/1*++****7)+0*****03.1:C*/)*)**))0)0/.:**/1***9)))(())))**
@M02526:338:000000000-J69W4:1:1105:20507:7991 1:N:0:TCAAGGT+AACACCG
CCTCGCCTACGGGGGGCAGCAGGGAAAGAGTGATTAGATACCCCGGTAGTCCGAAAGATCGGAAGAGCACACGTCTGAACTCCAGTCACTCAAGGTATCTCGTATGCCGTCTTCTGCTTGAAAAAAAAAATAAACACATCAATTAACGTTACTCACCACACAACCGCCCTCTAACTCCGTGCCCGCAGCCGCATTCCTCCTTCTGCTGCAAGCGTTACTCGTAATTACTAGGCTTAACGCGCACGCAGTCGGCTTGTTCAGTCAGATGTGACATCCCCTGCCTCAACCTGTGCACTGCCTTTGAA
+
CCCC<F@-FFCFGGGDGGGFGGGGCCFD8FGGCD,B=FFDEAACCF=FG5??=7F=BF9F>CFFE@FFFBFF:<3>BFGGGGE<D@<BFF<DF9<8=<>CFGGB:FF>F>*31@FG9,?F8,3?:<1*=FC,,,,,2*8?>82,,,28+5+*2C,,;,*;>E**/*2***;6<+++<A8CGE8*;:1*/;58**13+9+;0<+AFFC+0:<0**1*2*+3*/*21<+<9+++23;69:*:*97D):9**<**)//)2?+74:>6**+6/0*?:>F*7575)8?4)057?7*)*1.6))(14/)*:
@M02526:338:000000000-J69W4:1:1105:12267:8593 1:N:0:TCAAGGT+AACACCG
GTGTCCTACGGGACGCAGCAGTGGGGAATATTGCACAATGGGCGCAAGCCTGATGCAGCCATGCCGCGTGTATGAAGAAGGCCTTCGGGTTGTAAAGTACTTTCAGCGGGGAGGAAGGGAGTAAAGTTAGTACCTTTGCTCATTGGCGCTACCCGCAGAAGAAGCACCGGCTAACTCCGTGCCAGCAGCCGCGGTAATACGGAGGGTGCAAGCGTTAATCGGAATTACTGGGCGTAAAGCGCACGCAGGCGGCTTGTTAAGTCAGCTGTGAAATCCCCGGGCTCAACCTGGGAACTGCATCTGAC
+
CCCCCGGGGGGGGGGGGGGGGGGGGGGGGGGGGGGGGGGGGGGGGGGGGGGGGGGGGGGGGGGGGGGGGGGGGGGGGGGGGGGGGGGGGGGGGGGGGGGGGGFGFDGC>:=44638A3+:3883B3,383<BFG<<,3C3E<83,:@:++8@FGEF:>5>><5>FFGGC@F*4<F,CG:<4FG;?FABGGGGC*4142<F>8;/88/1CFC9FC1818<F@881;+<FF+28C=17*12C5D5DDG5/7E58))//2*0*0:C?@*<,**02:0:DGG35)<)949FF@)007)426>36<4-**
@M02526:338:000000000-J69W4:1:1105:21817:9139 1:N:0:TCAAGGT+AACACCG
GCCCTACGGGGGGCAGCAGTGGGGAATATTGGACAATGGGCGAAAGCCTGATCCAGCCATGCCGCGTGTGTGAAGAAGGCCCTCGGGTTGTAAAGCACTTTCAGTGGGGAAGAAGGCGTGGGTGCTAATACCGCTCACGAAGGACATCACCCACAGAAGAAGCACCGGCTAACTCCGTGCCAGCAGCCGCGGTAATACGGAGGGTGCGAGCATTAATCGGAATTACTGGGCGTAAAGGGCGCGTAGGCGGTGCGTTAAGCCAGATGTGAAAGCCCCGGGCTTAACCTGGGAACGGCATTTGGAAC
+
CCCCCGGGGGGEGGGGGGGGGGGGGGGGGGGGFFGGGGGGGGGGGGGGGGGGGGGGGGGGGGGGGGGGGGGGGGGGGGGGGGGGGGGGGGGGGGGGGGGGGGGGFGGGGGGGGGGGGGGGGGGGGGGGGGGGGGGGGGGGGGGGGGGGGGGGGGGGGGGGGGGGGGGGGGGGGGGGGGFGGGGGGGGGGGGGGGGGGGGGGGGGGGGGGGGEGGGGGGGGGGGGGGGGGGGGEGGGGGGGGGGGGGGGGGGCGGEGGGGFFGGFFGFAFGGGGGGGGGFFFFFFBGBFFFFFFFFBFFAFDF:F6
@M02526:338:000000000-J69W4:1:1105:3315:9201 1:N:0:TCAAGGT+AACACCG
GTACCTACGGGGGGCAGCAGTGGGGAATATTGCACAATGGGCGCAAGCCTGATGCAGACATGCCGCGTGTATGAAGAAGGGCTTCGGGTGGTAAAGTACTTTCAGCGGGGAGGAAGGGAGTAAAGTTAATACCTTTGCTCATTGACGTTACCCGCAGAAGAAGCACCGGCTAACTCCGTACCAGCAGCCGCGGTAATACGGAGGGTGCAAGCGTTAATCGGAATTACTGGGCGTAAAGCGCACGCAGGCGGTTTGTTAAGTCAGATGTGAAATCCCCGGGCTCAACCGGGGAACTGCATCTGATA
+
C@ACCEEDFCEGDE@=C:FDFGGGDFEGF99E<F,?<CF=CF=CF@FDDCEFGF,<B,BFEGGGF7F3FFFADFCFD<FF+@<FGBFG,*@+@FFEGCB=;FCFF<CFGGGGGFGGEFAFF@C?<<8>FFE:>FGCFG8FCGGEDFG;@CC0<CEGGD:CFFG6C;@EG8EGGFF9<CECEC?FCEFECC5CE:CGGG7CEGGGCEE8CFFCECEEG7<;EG58F<<AFFG=CEGGGF7>>7:9CEGGDGD:<7=FFGGFFFFBFGCAFFDFCDCF3DBB3)70=7>)7>BDB048?A9@A?A>:
@M02526:338:000000000-J69W4:1:1105:22004:9409 1:N:0:TCAAGGT+AACACCG
ACCTACGGGACGCAGCAGATCGGAAGAGCACACGTCTGAACTCCAGTCACTCAAGGTATCTCGTATGCCGTCTTCTGCTTGAAAAAAAAAAATAAACATATCTTACTCTGTAACGACTACTGTCTCAGTATAACAGAACTTATTCACGTTACCTACTCACTCAACCCCAGCTAACTCCGTTCCAGCACCCTCACTCATACCTCACTGGCCATCCTTATCCCAAATTACTTGGCGTACCTCGTTCATCTGCAGCTTCTTAATGCTGATACTCCATCCCCCAGCTCACCCTTGCATTTGCATTCTAT
+
CCCCCGGGGGGGGGGGGGGGGGGGGGGGGGGGGGGGGGGGFGGGGGGGGGGGGGGGEF6CFGFFGGGGGGFGGGGGGGGGGGGGGGGGG>=8,,,55?,,9,,,,,5,,,5C,,++8++:F,5,B,,,,,,<,,,53,,,8,55,,?,,,3+,,,,3,>,,@,,:3+@+@BG@C<,,3+3,@F,,@F,,3*6,,6;D;,?8?;7,,,,6,,,6,,6B,,,2,,,,6,,6,,+32;/=8:<*27>*41++2++2;<>>C+;4**1**+)*2*207*9**.))))0*27))..)0*))*.)*)*.**
@M02526:338:000000000-J69W4:1:1105:7979:9683 1:N:0:TCAAGGT+AACACCG
ACCCTACGGGACGCAGCAGATCGGAAGAGCACACGTCTGAACTCCAGTCACTCAAGGTATCTCGTATGCCGTCTTCTGCTTGAAAAAAAAAATAAACTCCTTTCGCTAGGGACGAAGCTTTTGTGACGGTACCTAGATAAGAAGCACCGGCTAACTACGTGCCAGCAGCCGCGGTAATACGTAGGGTGCGAGCGTTGTCCGGAATTACTGGGCTTAAAGGGCTCGTAGGTGGTTTGTCGCCTCGTCTGTGAAATTCCGGGTCTTAACTCCGGGCGTGCAGGCGATACGCGCATAACTTGAGTACT
+
CBC@@C<B@FCCFGD:@CEFC-CF@BCGCFC<6FBCCCC<6C@<FGDFGFFFF<FC<,99,6CCC@9F@@FB@,C,6<FD@C6,,698644+:A?<A<9<AFGGGDFC>,BEFGGGEFGFCGFG=BF7=FFGAFCFFGFF9FFB<FFFGBFG7BFGGGGCCCDDFGGDFE77:CFGE;@CCF9B7CFBFGGGGGD7C89CGD*1BC;9FFC5E**<C97788FGDGGFCE9FCGG=CFC****99:*22C:+*2<>77*>)1**9:7:@D<)73)9<5<*77595>BF)7:)8)).79663=<C:
@M02526:338:000000000-J69W4:1:1105:7658:9894 1:N:0:TCAAGGT+AACACCG
CGCCTACGGGACGCACAGATCGGAAGAGCACACGTCTGAACTCCAGTCACTCAAGGTAACTCGTATGCCGTCTTCTGCTTGAAAAAAAAAAAAAGATCTTTCAGCTTGGATGATAATACCGGTACCAGAATAAGAAGTCCCGGCTAACCCCGTCCCAGCCGCCACGGTAATACTAAGGTCGCTACCGCTGTTCGGAAATTCTGGACTTAACGCGCACGTACCCGGACCGGAAAGTTTGAGGTGAGATCCCGCGGCCCCACACCGTAACTGCCCTCCCAACTATCTCATCGGAGTTCGATAAGTGT
+
CCCCCGGGGGGGGGGGGCFGGGGCGGDFFEFCFDCCFGFGDAF<FFFGFD<EDA<F:C,:,CBC@FD<EFG:,F,C<,9:C,6?<=7+4++7=@++,5,,CF9B,C,,+B,84A?,,,588FFEGCFF==5CF,,,,,,,3++3C+3<,,5+5+@*@8@*>*@**51*1*@,?,,323,,=*C**,<*<*4,+*44**5++++++4+?9C;**:CC5*10**+:*:8*1**11/0+3A+2:7***+:<F25*93*/)1*.)155)1*49:=9**//*2)746*:**1**)0)0)()),.)-*-**
@M02526:338:000000000-J69W4:1:1105:11932:10018 1:N:0:TCAAGGT+AACACCG
ATGGCCCTACGGGACGCAGCAGATCGGAAGAGCACACGTCTGAACTCCAGTCACTCAAGGTATCTCGTATGCCGTCTTCTGCTTGAAAAAAAAAAAAAACCTTATTTGTCGTCTAATCACCATCTCAACTTGCCCCCCATTCACAATCCCTCACTATAAAACATCTGCTACCACCTCTCCTACCGCCTCCCCACTACCTCCCATTCTCACCTCCTCCTTACTCATTTTCCTCACCTCGTTCCTCACCCCTCCCACCCCTCCCACCCCCTCCACTCCCTTCTCTCCCCTCTCTCTCCCTCTCTACT
+
CCCCCGGGGGGGGGGGGGGGGGGGGGGGGGEGGGGGGGGGGGGGGGGGGGGGGGGGGFGG@F6EFGGGGGGGGGFGFGGGGGGGGFGGGGGGGE@8>C>=+,,889,5?,88+,4,<C,:,C,B<,,C,,,,,:=++++,,,,,<,,:><,,,,3@,,,,,73,7,,,,,,@,7*,,73,,,,,5***:B**<B,B,25+;88++5++++*+*42+33++2?++5+++++11>/8<*/***2+22**:)2/*906*/)*001*))**()1****2*/*17***2)*0)))./*1.().()4*.0*
@M02526:338:000000000-J69W4:1:1105:9070:10138 1:N:0:TCAAGGT+AACACCG
TTCATTCCTACGGGAGGCAGCAGATAGATCGGAAGAGCACACGTCTGAACTCCAGTCACTCAAGGTATCTCGTATGCCGTCTTCTGCTTGAAAAAAAAAAAAATCAACAAATAACCACTAACTTTATCTTCTTAATACTCATCAACTCCCTCTATTCCCTCAACCTCTTTCCGCCACATTCTTCCATCATTCTACTTCGTACATAGACTTACATCTTCTTTATTCCACTTTTCCCTTCCTCCTTACCCTCCCACTACCCAACCCTTTCCCACCGTTTTACACTACCCAACCACCATACTTTATTT
+
CCCCCGGGGGGGGGGGGFGGGGGGGGGGGGGGEGGGGGGGGGGFGGGGFFFGGGGGGGGGGGGGGFGCFFGFGGGGGGGFGGGGGGGGGGGGGGGGEEFE:++4,,5,,44,,9CE,48,,:8,C<AF<,,,,,,5AB,CFFG<,:,5,:>DF,7,C,3,:,,:,3,3@,,,38+++,,,,,77@D@F,7=35,@3,;*,26*6,,,6,5,2,,,,,621=;;,6,,>24,1,4A,4<C9@F6:+=><*2A55*2***22)1<).*3)/*0*11*12****9**0*)*.))0))()*.)*)*)2*
@M02526:338:000000000-J69W4:1:1105:7413:10149 1:N:0:TCAAGGT+AACACCG
TAGACCTACGGGACGCAGCAGATCGGAAGAGCACACGTCTGAACTCCAGTCACTCAAGGTATCTCGTATGCCGTCTTCTGCTTGAAAAAAAAAAAACTTCTTTTGTATAGGGATAAACCTACCCTCGTGAGGGTAGCTGAAGGTACTATACGAATACGCACCTGCTAACTCCGTGCCAGCAGCCGCGGTAATACGGAGGGTGCAAGCGTTATCCGTATTTATTGGGTTTAAAGGTTCCGTAGGCGGACTTATAAGTCAGTGGTTAAATCCTGTCGCTTAACGATAGCACTGCCATTGATACTGTA
+
CCCCCGFFFFGGGFEGGEGFGGFGGGGCECFFFGGGGGGFGFFGECFFFGGGF<FGFFFC@,C@C@DCFFF<F@F<@FGGG<CEF<EEDC=C4CF=4:5??FEGCGGFD998<EEGAFGGFGD8=D+ABFC,BFB7F9<<,E,FADGGGGG8<>FF<+@++>,5,<CAC;CCCCFDGF>FFC7F*>*=F@8;9BBGC8:*==EGF@F7:BEC?98**3BFGFFECC:EEF7++++<CFGGCD=79*9EC?+<>*+?C79B*7C:B7A)**2:>DFGGGF4@>)9)7*8=:F*)966*6:8<?<F*
@M02526:338:000000000-J69W4:1:1105:13484:10610 1:N:0:TCAAGGT+AACACCG
ATCCTACGGGAGGCAGCAGTGGGGAATATTGCACAATGGGCGCAAGCCTGATGCAGCCATGCCGCGTGTATGAAGAAGGCCTTCGGGTTGTAAAGTACTTTCAGCGGGGAGGAAGGGAGTAAAGTTAATACCTTTGCTCATTGACGTTACCCGCAGAAGAAGCACCGGCTAACTCCGTGCCAGCAGCCGCGGTAATACGGAGGGTGCAAGCGTTAATCGGAATTACTGGGCGTAAAGCGCACGCAGGCGGTTTGTTAAGTCAGATGTGAAATCCCCGGGCTCAACCTGGGAACTGCATCTGATAC
+
CCCCCAFGEGGGGGGGGGFFFGFGCFGGGGGGGFFGGCEGGGGGGEGGGGGGGFGGGGGGGGGGGGGGGGGGFGGGGGGFGGGGGGGGGGGGGGFGGGFGGFFGGGDGGGGGDGGGEGGGGGGGGGGCFGG8FGGGGGGGDGGFGGFGGFGGGGGGGGGGGGCFGGGEGGGGFGGGGGGGFGFGGGGGGGGGGGGGGGGC>E>CGGGFGGGEECEFGGGGGDFFGGGFGGGGGGGGGCEGDGGGDGGGDCGCDGGGGGGFFGGFFGGAFGCFGGGGGDBB@FFFFFF7)))<>4>DFBFFFFBG:
@M02526:338:000000000-J69W4:1:1105:19238:10817 1:N:0:TCAAGGT+AACACCG
ATCCCTACGGGAGGCAGCAGTGGGGAATATTGGACAATGGGCGAAAGCCTGATCCGGCCATGCCGCGTGTGTGAAGAAGGCCTTCGGGTTGTAAAGCACTTTCAGTGGGGAAGAAGGCGTGAGTGCTAATACCGCTCACGAAGGACATCACCCACAGAAGAAGCACCGGCTAACTCCGTGCCAGCAGCCGCGGTAATACGGAGGGTGCGAGCGTTAATCGGAATTACTGGGCGTAAAGGGCGCGTAGGCGGTGCGTTAAGCCAGATGTGAAAGCCCCGGGCTTAACCTGGAAACGGCATTTGGAA
+
CCCCCGFGGEF;CFFGGGGGGGGGGEEGFGG<FGGGGGGGGGGGEEEGGGG@DEFFGGGCFGGFDGGGGGGGGGGGGGGGGGGFGGGGGGGGDDGFEGFEFGGGGGGGGGGGGGGGFFGGGGFFCGGGGGGGGGGCEFGGGGGCFFFFGGGGGGGCGGGCFGGGGGGGGGGGGGGGGGGGGGGGFGFGGGEC@CCEF?FGGGGGGGGGDE58CC?*89CEECEGGGGGGF5EGCCGGGGDECDDDEDCGEGGCDGDDGF4@GGFFGG<FGGGGGGGGGFFEFF4=CFFFFFFFF??F>FF<?<D?
@M02526:338:000000000-J69W4:1:1105:26278:10958 1:N:0:TCAAGGT+AACACCG
TCGATTCCTACGGGAGGCAGCAGATCGGAAGAGCACACGTCTGAACTCCAGTCACTCAAGGTATCCCGTATGCCGACTTCGGCTTGAAAATAATAAATCTCTTTACCCCGCTATTTTTATACCCATACTGGCGTTTTAATCCCCGTCTATCTCCGTTCCCACAGCCTCCAACATACATCACAGACAATTATTTTTATTATTTTCTCTACTTAATCATCACCTCTTTTCCATTATAATTCACGATTTTACACCTTTATCCCAACTCCACCATTGCCTTTTTTACCTCTTCTCTTTAATCCCTAACC
+
CCC,A@EC<-CBFG;FE@F;FGGDEFGGGD7F<,F8CE@GD86<<EA<@EEFFF9,;@<EE<,,<,C76+9:,6@++8,C,6:,@>FD<<,,,,<6,<CDG,CF,,CECCC+8+C9,54C5,,:54:B,C,,64++B@,,,8,++++B<,CB,CC==,,A,:+,:+,@<,,8@,@D87,73,,3@,,3,,@F9DE,@;,,3@9,=C,,3,5,,5>,,,6,662,2,5,6,>,144=,4=9,*424*+,*,,5*0+1+1+96*:=AC+3)**13+*:7:**)0**/**/7=****.)/).))*(**
@M02526:338:000000000-J69W4:1:1105:8346:11002 1:N:0:TCAAGGT+AACACCG
TCCCTACGGGGCGCAGCAGGGAAAGAGTGATTAGAAACCCTTGTAGTCCAAGATCGGAAGAGCACACGTCTGAACTCCAGTCACTCAAGGTATCTCGTATGCCGTCTTCTGCTTGAAAAAAAAAATAATAACCTCAGCAATTGACGTTACCCGCAGAAGAAACACCGGCTAACTCCGTGCCAGCAGCCGCGGTAATACTGAGGGTGCAATCGTTGATCGTAATTACTTGGCTTAAAGCGCACACAGGCGGTCTGTCCAGTCCTATGTGACATCCCCCGGCTCAACCTGTGAACTGCATGCTATAC
+
CCCCCGGGGGGGGGGGGGGGGGGGGGGFFGFFGGGGGGGGFGFFFGFGEFGGGFFFEGGGGEFFGFFGGCGGGGEFDFFEFFGGGGEFFGGG,5?CCCFGGGFGF@E?EFFFEFFBDFC<FGFEC,CD?FFFGDFG,><FA<BFABCDFDDF+@7<>DB@7,@DGC*3@**:<7@F*6>:FACFG,,<*::C8:CEGG+5+?BEC*=<?+>**;**<C:**28<+<++30++1+++0A==ED*7***2)22:7C:*02+94*098:F2@:7*0C77)1.58>FCFGF>*74@==,2*))0)/)2*
@M02526:338:000000000-J69W4:1:1105:14335:11356 1:N:0:TCAAGGT+AACACCG
TAGCCTACGGGGCGCAGCAGATCGGAAGAGCACACGTCTGAACTCCAGTCACTCAAGGTATCTCGTATGCCGTCTTCTGCTTGAAAAAAAAAAAAAAACAAATAAAAACGAACCTACTTCATACATACCACAACACAACATAAACTTCTTACACATATCCAGTATCCTAGTACCTATAAACATATAGCACATTCAACAAACTTTCACACAGATGTGCCTCAACTCCTAACCATACATCAGCTCATTGTACACCACGCTAACAACCTACCAACTACATTTACTAACACTCATCTAGCTCGTACCAC
+
CCCCCGGGGGGGGGGGGGGGGGGGGGGGGGGGGGGGGGGGGGGFGGGGGGGGGGGGGGFGCEFFGGGGGGGGFGGGGGGGGGGGGGGGGGGGG@@4+8+,,:,8,5BCF7B:++,,=333,,,3,,<,:,@3,+:+,33>,8,,,,,3,,,7,,,,,,,,7,,,,,,,,,7,@D<,7,,,7,,,,,,,,,,2,,,,4,,22+++++5+3**++++++++33:*+5+5++**5++*3020++*+2*+*+*+++*1**/**)/**).7+.)************1*2)2)*))****)-/),)()(0*
@M02526:338:000000000-J69W4:1:1105:17553:11379 1:N:0:TCAAGGT+AATACCG
CGGTCCCTACGGGAGGCAGCAGATCGGAAGAGCACACGTCTGAACTCCAGTCACTCAAGGTATCTCGTATGCCGTCTTCTGCTTGAAAAAAAAAAATTCCCTTCAGCATGACTGTTCTAGCACCCGTTCCCCATTCACGCCCATCTTGGTATTTGTCACCCCGTTCCCCCTCTCGCCCCAAATCGACCATCTTGTTCTTCTGTCCCCCATGCGTCGTGGCCACTCTCCGCTCACTGGACATCGCCACGCTCCTCCAACACGCAACCCCTGTTCTACACCTGCCCTCTGCTACACTCGGTATCCCC
+
CCCCCGGGGGGGGG@FGGGGGGGGFGGGGGGGGGGGGGGGGGFGGGGGGGGGFGGFFGGGEGDFGGGGFGFGGE@FGFDEFFGGGG,,<C>FC@74,,5,:,,,,:<EA<,,9,:,B,@,9,,,++8,4,:,8,,<A,,:++3,,,855:5D<,,,:,,C,@@+6@37>C@+,,+@@***6,,@>2*5*,6@,,>,,,?CCCCF89C*=,0?=;1*3*3**3*28B+*3/**2++2***+3****:/29//8*2:*00*0)/9)07CB)*202**020)8))09/>))***1*)-(8((.4*)93
@M02526:338:000000000-J69W4:1:1105:3329:13024 1:N:0:TCAAGGT+AACACCG
TCCTACGGGGGGCAGCAGTGGGGAATATTGCACAATGGGCGCAAGCCTGATGCAGCCATGCCGCGTGTATGAAGAAGGCCTTCGGGTTGTAAAGTACTTTCAGCGGGGAGGAAGGGAGTAAAGTTAATACCTTTGCTCATTGACGTTACCCGCAGAAGAAGCACCGGCTAACTCCGTGCCAGCAGCCGCGGTAATACGGAGGGTGCAAGCGTTAATCGGAATTACTGGGCGTAAAGCGCACGCAGGCGGTTTGTTAAGTCAGATGTGAAATCCCCGGGCTCAACCTGGGAACTGCATCTGATACT
+
@CCCCGGGGGGGCFGDFGCFFGGGGGGGFFCGFGGGGGFFGGGGGCG@FGGFAEGG@ECFEGFFE>CFGGGGGGGGGGFCFFGGGG><FCCCFFFFFFFFGFGGGGGGGGGGGGGGGGGGGGG:FFGGGGGDGCFGGFFCCGGGFCFGGGGGGGGGGGGGFFGGGGGGCEFCGGGGGGGGGGGGGGGGGGGEEGGGGGGGGGGGGGFGGGGC8EEEGGGGGGGGGGGGGGGGGGGGGGGGGGGCGGGGGEEGC<C:CG<@BFGFF*<<FF7CFGCCGG>>FF?FFCFF3FF@FFBABDFFB4:D:
@M02526:338:000000000-J69W4:1:1105:24910:13162 1:N:0:TCAAGGT+AACACCG
GACCTACGGGAGGCAGCAGTAGGGAATCTTTCACAATGAACGAAAGTTTGATGAAGCAACGCCGCGTGAATGAAGAAGGGTCTCGGCTCGCAAAATTCTGTTGCTAGAGAAGAAAATATTTAGTAGGAGATGGCTAAGTATTGACGGTATCTGGTTAGAAAGTCACGGCTAACTACGTGCCAGCAGCCGCGGTAATACGTAGGTGGCAAGCGTTATCCGGATTTATTGGGCGTAAAGCGAGCGCAGGCGGTTATTTAAGTCCGATGTGAAAGCCTTCGGCTTAACCGAAGAAGTGCATAGGAAAC
+
CCCCCGGGGEGGGGGGGGGGGGGGGGGGGGGGGGGGGGGGGGECGGGGGGGGGGGGGGGGGGGGGGGGGGGGGFGGGGGGGGGGGGGGGGGGGGGGGGGGGGGGGGGGGGGGGGGGGGGGGGGGGGAEFGGGGGGGGGGGGGGGGGGGGGGFGGGGGGGGGGGFGGDDFGGGGGGGGGFGGGGGGFGGEGGGGGGGGGGGGGGGGGGGGGGGGGGGGGGDCECCEGFGGGGGGGGGGGGGCGEDGGGGGGGGCFG>F:EFF7CD><:4@>FFGGGGFGFFFFFGFFFFFFFFF6)6@AAF>=AG<
@M02526:338:000000000-J69W4:1:1105:21893:13600 1:N:0:TCAAGGT+AACACCG
ACCTACGGGGCGCAGCAGTAGGGAATCTTTCACAATGAACGAAAGTTTGATGAAGCAACGCCGCGTGAATGAAGAAGGGTTTCGGCTCGTAAAATTCTGTTGCTAGAGAAGAAAATACTTAATAGGTAATGATTAGGTATTGACGGTATCTGGTTAGAAAGTCACGGCTAACTACGTGCCAGCAGCCGCGGTAATACGTAGGTGGCAAGCGTTATCCGGATTTATTGGGCGTAAAGCGAGCGCAGGCGGTTGTTTAAGTCCGATGTGAAAGCCTTCGGCTTAACCGAAGAAGTGCATAGGAAACT
+
CCCCCGGGGGGGGGGGGGGGGGGGGGGGGGGGGGGGGGGGGGGGGFGGGGGGGGGGGGGGGGGGGGGGGGGGGGGGGGGGGGGGGGGGGGGGGGGGGGGGGGGGGGGGGGGGGGGGGGGGGGGGGGGGGGGGGGGGGGGGGGGGGGGGGGFGGGGGGGGGGGGGGGDGGGGGGGGGGGGGGGGGGGGGGEGFEGGGGGFGGGGGGGGGGGGGGDFGGGGCGDFGGGGGGGGGGGGGGGGGGGGGGGGGGGGGCFGFGGGFFGGFFGF<FFGGCCFGGGFFFFFF=CEEFFFFFFFFFFAFFFFF:
@M02526:338:000000000-J69W4:1:1105:18606:13657 1:N:0:TCAAGGT+AACACCG
TGCGGACCTACGGGAGGCAGCAGTGGGGAATATTGCACAATGGGCGCAAGCCTGATGCAGCCATGCCGCGTGTATGAAGAAGGCCTTCGGGTTGTAAAGTACTTTCAGCGGGGAGGAAGGGAGTAAAGTTAATACCTTTGCTCATTGACGTTACCCGCAGAAGAAGCACCGGCTAACTCCGTGCCAGCAGCCGCGGTAATACGGAGGGTGCAAGCGTTAATCGGAATTACTGGGCGTAAAGCGCACGCAGGCGGTTTGTTAAGTCAGATGTGAAATCCCCGGGCTCAACCTGGGAACTGCATCTG
+
CCCCCGGGGGGGGGGGGGGGGGGGGGGGGGGGGGGGGGGGGGGGGGGGGGGGGGGGGGGGGGGGGGGGGGGGGGGGGGGGGGGGGGGGGGGGGGGGGGGGAFGGGGGGGGGGGFGGGGGGGGGGGGGGGGGGGGGGGGGGGGGGGGGGGGGGGGGGGGGGGGGGGGGGGGGGGGGGGGGGGGGGGGGGGGGGGGGGGGGGGGGGCGGGGGGGGGGGGGGGGGGGGGGFGGGGGGGGGGGGGGGGGGGGGGGGGDCGGGGFFGGFFGGFFGGGGGGGGGFFDFFGFGFFFFFFFFF>FFFFFFFG*
@M02526:338:000000000-J69W4:1:1105:10337:13798 1:N:0:TCAAGGT+AACACCG
AGGCCTACGGGGGGCAGCAGTGGGGAATATTGCACAATGGGCGCAAGCCTGATGCAGCCATGCCGCGTGTATGAAGAAGGCCTTCGGGTTGTAAAGTACTTTCAGCGGGGAGGAAGGGAGTAAAGTTAATACCTTTGCTCATGACGTTACCCGCAGAAGAAGCACCGGCTAACTCCGTGCCAGCAGCCGCGGTAATACGGAGGGTGCAAGCGTTAATCGGAATTACTGGGCGTAAAGCGCACGCAGGCGGTTTGTTAAGTCAGATGTGAAATCCCCGGGCTCAACCTGGGAACTGCATCTGATAC
+
CCCCCGGGGGGGGGGGGGGGGGGGGGGGGGGGGGGGGGGGGGGGGGGGGGGGGGGGGGGGGGGGGGGFGGGGGGGGGGGGGGGGGGGGGGGGGGGGGGGGGGGGGGGGGGGGGGGGGGGGGGGGGGGGGGGGGGGGGGGGGGGGGGGGGGGGGGGGGGGGGGGGGGGGGGGGGGGDGGGGGGGGGGGGGGGGGGGGGGGGGGGGGGGGGFGGEGGGGGGGGGGGGGGGGGGGGGGGGGGGEGGGGGGGGG7E5DGGGGGFFGGFFGFBFGFGGGFFGGFEFFFGFGFFFFFFFFF<FBFFDFFF:
@M02526:338:000000000-J69W4:1:1105:18330:13995 1:N:0:TCAAGGT+AACACCA
GCCTACGGGGGGCAGCAGTGGGGAATATTGCACAATGGGCGCAAGCCTGATGCAGCCATGCCGCGTGTATGAAGAAGGCCTTCGGGTTGTAAAGTACTTTCAGCGGGGAGGAAGGGAGTAAAGTTAATACCTTTGCTCATTGACGTTACCCGCAGAAGAAGCACCGGCTAACTCCGTGCCAGCAGCCGCGGTAATACGGAGGGTGCAAGCGTTAATCGGAATTACTGGGCGTAAAGCGCACGCAGGCGGTTTGTTAAGTCAGATGTGAAATCCCCGGGCTCAACCTGGGAACTGCATCTGATACT
+
9BCCCGGEGGGEEEEE?GGGGGGGGGGGGGGGGGGGGGGGGGGGGGFGGGGGGGGGGGGGGGGGGGGGGGGGGGGGGGGGGFGGGGGGEFGGGAFGGGGGGFDGGGGGGGGGGGGGCGGGGGGGFGFGGGGGGGGCGGGGGGGGGEGFGGGGGGGGGGGGGGGGGGGGGGGGGGGGGGGGGFGGFGGDGGGEEGGGGGGGGEGGGGGGGGGGGGGGGGGGGGGGGGEGGGGGGGGGGGGGGGGDCCGGGGGGGGGFGGGFFFF@FFGFFGGGGGGGDGFEFFFGFGFFF@FF?FBD7)6/:@AG7
@M02526:338:000000000-J69W4:1:1105:14055:14289 1:N:0:TCAAGGT+AACACCG
AGATACCTACGGGAGGCAGCAGATCGGAAGAGCACACGTCTGAACTCCAGTCACTCAAGGTAGCTCGTATGCCGTCTTCTGCTTGAAGAAAAAAAAATTCTTTTGAACCGGAAGAATAAGCTGTCTAGTGAATCGCACTGGGGTTACGGTACGCCTTGAAACAGCGTCAGCTAATTACTTGCCACCCGCTCCGGTATTACGTAAGCCGCGAGCGTTGTACGCAATTCTTCGACGTAACTGTCCCGTCTCCGGTTACCTCACCTTGCTTTCACAGGCAGCTGCTTACCCTCGTGCATTCATTGTGA
+
CCBCBG<CEEFGDCF:B;C7CFG@DFEG@@CAGGCDFEG@AFFFF<9FD,EEFG9CFECE6C,CCE:@@<EDFF67,6<FFF<CFGG,,C9=<BE:+C,?9,<5,+?,+C44@+4BB?,,,,:,,,,5,<AD<5,B?4@,,3=F+BF:+@<:+++,33,,:,:<,@>>+*73@3,=,@=,,7DD,6**1**5>:***,,6*=B,2,,**3*C8BB**3+3**128++2<+2*;**2**+32:+*)*1**+2/9)*0**06)/*96*0)**2:>**1**00)0676*?)*)))0)-)*)./-7)*2
@M02526:338:000000000-J69W4:1:1105:28536:14418 1:N:0:TCAAGGT+AACACCG
AGCCCTACGGGACGCAGCAGCACTCTTTCCCTACACGGCGCTCTTCCGATTAGAAACCCGAGTAGTCCCAAGATCGGAAGAGCACACGTCTGAACTCCAGTCACTCAAGGTATCTCGTATGCCGTCTTCTGCTTGAAAAAAAAAAACTTTTTTCAGTAAGAGCTGGCGGATAGGTATTGTGGGTATTTTTGCAATTCACCATGGCTCCCTCGAAATGCATTACCGCATCCATTTTATCGGCTAAAGACGGACGAAAGCTAGCTTTTGCCCCTCTCTGCCCTTCCGGGTTTTGATACTATCCGGAA
+
CCCCCGGGGGGGGGGGGGGFFGGGGFGFGGGGGGGGEGGGGCFGGGGGGGFGGGGGGGGGCEFFFGFCFGGGGFDEFEGGFFGFGEGGGGGGGGGGGGGGGGGGGFGFGG@F<C?ECFEFGFGGCC=?FEEA<FF@FFFGEEEBC++,,,:,3DFF==@DD@FFC,775*<*3473,@9,7*1*,,77:?*2+++?++>C++45B9>CECC7:<*2>C7C<F++*****++9:C+<F+***9**:+:6**::9<*9)9+**02*70+)1*1/1720**/)/))98))<))7)7*.47))1(.2D7
@M02526:338:000000000-J69W4:1:1105:23238:14866 1:N:0:TCAAGGT+AACACCG
CACCCCTACGGGAGGCAGCAGTGGGGAATATTGCACAATGGGCGCAAGCCTGATGCAGCCATGCCGCGTGTATGAAGAAGGCCTTCGGGTTGTAAAGTACTTTCAGCGGGGAGGAAGGGAGTAAAGTTAATACCTTTGCTCATTGACGTTACCCGCAGAAGATGCACCGGCTAACTCCGTGCCAGCAGCCGCGGTAATACGGAGGGTGCAAGCGTTAATCGGAATTACTGGGCGTAAAGCGCACGCAGGCGGTTTGTTAAGTCAGATGTGAAATCCCCGGGCTCAACCTGGGAACTGCATCTGAT
+
CCCCCGGFGGGGGGEEGGGGGGGGGGGGGGGGGGCECFGGFGFGGGGGGGGGGGGGGGGGGGGGGGGGGGGGGGGGGGGGGGGGGGGGGGGGGGGGGGGGGGGGGGFGGGGGGGGGGGGGGGGGCGGGGGGGGGGGGGGADGGGFGGGGGGGGFGGGGGGFGGGGGGGGGGGGGGGGGGGGGGGCGGGGGGGCEGGGGGGGGGGECGGGGGGGGGEGDCFGGGDGGGGGGAFGDGGGGGCC35DGGGGGGGGGDEGGGE6FGGFB70-@FGGFFGDCFFF>EFGFG@;FFF55F?FF?FFFFFF7
@M02526:338:000000000-J69W4:1:1105:19654:15011 1:N:0:TCAAGGT+AACACCG
ACGCCTACGGGAGGCAGCAGTGGGGAATATTGCACAATGGGCGCAAGCCTGATGCAGCCATGCCGCGTGTATGAAGAAGGCCTTCGGGTTGTAAAGTACTTTCAGCGGGGAGGAAGGGAGTAAAGTTAATACCTTTGCTCATTGACGTTACCCGCAGAAGAAGCACCGGCTAACTCCGTGCCAGCAGCCGCGGTAATACGGAGGGTGCAAGCGTTAATCGGAATTACTGGGCGTAAAGCGCACGCAGGCGGTTTGTTAAGTCAGATGTGAAATCCCCGGGCTCAACCTGGGAACTGCATCTGATA
+
CCCCCGGGGGGGGGGGGGGGGGGGGGGGGGGGGGGGGGGGGGGGGGGGGGGGGGGGGGGGGGGGGGGGGGGGGGGGGGGGGGGGGGGGGGGGGGGGGGGGGGGGGGGGGGGGGGGGGGGGGGGGGGGGGGGGGGGGGGGGGGGGGGGGGGGGGGGGGGGGGGGGGGGGGGGGGGGGGGGGGGGGGGGGGGGGGGGGGGGGGGGGGGGGGGGGGGGGGGGGGEGGGGGGFGGGGGGGGGGGGGGGGGGGGGGGGGGGGG9@FFGFFGGFFGGGGGGGGGFFFFFGFGFFFFF>FFFFFFFFFFAG*
@M02526:338:000000000-J69W4:1:1105:10842:15105 1:N:0:TCAAGGT+AACACCG
ACACCCTACGGGAGGCAGCAGATCGGAAGAGCACACGTCTGAACTCCAGTCACTCAAGGTATCTCGTATGCCGTCTTCTGCTTGAAAAAAAAAAACAACCAATAACCACCTCATCATCAACTTAACTTCCTACACTATACTCAAGTACATTCCTCTCCAACTCAACACCACCTCCCTCTCTCCCCTCCGCCTCATTCCTCCATCAGATTCTTCTCTTAGTCTTAATTACTCCTCCTCATTCTTTCTTCCGCTCCTTCTTACTTCTGCTTTGCCATCCCTTCCATTGCCTCCCTCCTCTTCTTCCC
+
CCCCCGGGGGGGGGGGGGGGGGGGGGGGGFGFGGGGGFFGGGGGAEGGGFGGGGGGGGG<CCEDFGGGGG9FGGGGGGGGGGGGGGGGGGGGGF+8,4,4+:,55,:,++,4,:,,,<,,:9,,,,8,,5C<@,:,3,5B<<,,,B,5,,5,:<D:,,,,66:,=CEF+++8@F,@3,@,7,,7*,6***6>8,,5,562?2,2,,,6,6,,6,,,,4,16,,6,4,2B7,,1;077+++4+11:++4+***)17++2++:2+;611)+:***0:9D*)*0)*2****1)0)77(()))1)*.*2
@M02526:338:000000000-J69W4:1:1105:12268:15147 1:N:0:TCAAGGT+AACACCG
ATTACCTACGGGAGGCAGCAGATCGGAAGAGCACACGTCTGAACTCCAGTCACTCAAGGTATCTCGTATGCCGTCTTCTGCTTGAAAAAAAAAAAAACCCCTACCTTCTGTTACGACAATTACGTTCCCACCATCAAGACCCCCTACGATCTCTATCCCTCAAGCCACGGCTATACCCCGGCGCCCATCCTCCTCCATATTTACTTGGTTTGCCTTTTGCTTATACATCGTGCCTAATCTGCACTTCAGCCGCTTCGCTCGACACCTGTACACATCTCTACCCTACCCTTCTCCTGTCCTTCACC
+
CCCCCGGGGGGGGGGGGGGGGGGGGGGGGFGCFGGGGFGGGGGGGGGGGFGGGFGGGGGCGCFFFFFCGGEFGGGGGGGGGGGG8CCAGEC:==FFF+++8++:4,<,,55,,,8448@5,,C:,3,,5,:+,,,5,,,:>,=++3:8++3,@,,,,@F,,3@,<F,<****5,,,7,*******44+5*2,22<B22+++25+<+?7+***++25++23+32+30+9+A*22>+AC++++*+**+*<*+2*9D7*737)))/))1*4****2***:**1/*008*8)1)000*.)*).*)*)**
@M02526:338:000000000-J69W4:1:1105:10267:15465 1:N:0:TCAAGGT+AACACCG
CGCGTCCCTACGGGAGGCAGCAGTCGGAAGAGCACACGTCTGAACTCCAGTCACTCAAGGTATCTCGTATGCCGTCTTCTGCTTGAAAAAAAAAAAAAACAACACTCTTCTTCAACATACACAAACACCAGAGACATACGACATAACAAACACCATTACGGTATCAGAACACATTACAATAGTATAATATTGATGAGACATTAGCATTTATCGCACTCTACTCACACTAAAACACTACATAAGATACAACCGACACGACATACACCACTCGACACACAAATGCTAAATCTCACGAGTACATACGT
+
CCCCCGGGGGGGGGFGGGGGGGGGGGGGGGGGGGGGGGGGGGGGGGGGGGGGGGGGGGGGGGCEFGGGGGGGGGGEGGGGGGFGGGGGGGGGGGG7+88+,,,,8,,,,<,,<,,C,8,,5=F+,,B=CB,,,,,8,:3:+3++,3,,,,,,,++,,,,**,*5,3,,,,,,,,7,7,7,,7,,,,,,,,,,2,,,,,,,,,,,2?,,,,,6*6*88+++++22+?+*+53++*3+3++++2+2+1++*3/*))2/1)/0)29*)*:1)717)*)*1*.0*0**1*1*9****)((),)*)*)2*
@M02526:338:000000000-J69W4:1:1105:17417:15651 1:N:0:TCAAGGT+AACACCG
TCCCTACGGGACGCAGCAGTAGGGAATCTTTCACAATGAACGAAAGTTTGATGAAGCAACGCCGCGTGAATGAAGAAGGGTTTCGGCTCGTAAAATTCTGTTGCTAGAGAAGAAAATACTTAATAGGTAATGATTAGGTATTGACGGTATCTGGTTAGAAAGTCACGGCTAACTACGTGCCAGCAGCCGCGGTAATACGTAGGTGGCAAGCGTTATCCGGATTTATTGGGCGTAAAGCGAGCGCAGGCGGTTGTTTAAGTCCGATGTGAAAGCCTTCGGCTTAACCGAAGAAGTGCATAGGAAAC
+
CCCCCGGGGGCGCGFCGGGGGGGGGGGGGGGGGGGGGGGGGGGGGGEFGGGGGGGGGGGGGGGGGGGGGGGGFGGGGGGGGGGGGGGGGGGGGGDGGGGGGGGGGGGGGGGGGGGGGGGGGGGGGGGGGGGGGGGGGGGGGGGGGGGGGGGGGGFGGFFGGFGGFG@FGGGCFGFGEGGGGGGGGGGFGGGGGGGGEFGGGGGGGGGGGGGGGGGGG?EEEG8FFGGEFDFEGECFGGGGGGGGGGGGGGGGGGFGGFGFFGDDFDFAFFGGGGGGGG:)3>4:FD)7@DD@@F?<=><FFFF<*
@M02526:338:000000000-J69W4:1:1105:19428:15768 1:N:0:TCAAGGT+AACACCG
CAGACCTACGGGGCGCAGCAGTGGGGAATATTGCACAATGGGCGCAAGCCTGATGCAGCCATGCCGCGTGTATGAAGAAGGCCTTCGGGTTGTAAAGTACTTTCAGCGGGGAGGAAGGGAGTAAAGTTAATACCTTTGCTCATTGACGTTACCCGCAGAAGAAGCACCGGCTAACTCCGTGCCAGCAGCCGCGGTAATACGGAGGGTGCAAGCGTTAATCGGAATTACTGGGCGTAAAGCGCACGCAGGCGGTTTGTTAAGTCAGATGTGAAATCCCCGGGCTCAACCTGGGAACTGCATCTGAT
+
CCCCCGGGGGGGEEDCF>GGGGGGGGDFGGGGGGGGGGGGGFGDGGGGGGGGGGGGGGGGGGGGGGGGGGGFGGGGGGFGGGGGGGGGGGGGGFGGGGGFGGGGGGGGGGGGGGGCGGGGGGGFFGGGGGGGGGGGGGGGGGGGFGGGEGGGGGGGGGGGCGGFGGGGGGGGGGGGGGGGGGGGFGGGFGDGGGGDGGGGGGCGGDGGGGGCGGGEGGGC8CGDGGGGGGFGGGGGGGGGGGGGGGGGGGGGDGGDFFF*9FG=F*<9@F>CF7?FGGB:E@)9@FFFF4>:FFF:F?>=>4677
@M02526:338:000000000-J69W4:1:1105:2058:15885 1:N:0:TCAAGGT+AACACCG
GCTAGCCTACGGGACGCAGCAGTGGGGAATATTGCACAATGGGCGCAAGCCTGATGCAGCCATGCCGCGTGTATGAAGAAGGCCTTCGGGTTGTAAAGTACTTTCAGCGGGGAGGAAGGGAGTAAAGTTAATACCTTTGCTCATTGACGTTACCCGCAGAAGAAGCACCGGCTAACTCCGTGCCAGCAGCCGCGGTAATACGGAGGGTGCAAGCGTTAGTCGGAATTACTGGGCGTAAAGCGCACGCAGGCGGTTTGTTAAGTCAGATGTGAAATCCCCGGGCTCAACCTGGGAACTGCATCTGA
+
CCCCCGGFGGGGECFGEGGCGGCFFGGGGGGGGG9FDGGGGGGCFGGEGGGFFGFFFGGGGGGGGDFFGEGFGGGGGGGGGGFCGGGDGDFEFCFGGGGGAFGGGGGAFCGGEGGGGGGGGGGGGGGGGGFGGEGGGGFFDDGDGGGGGCEGEFFEEEFGFFGGGFCFGGGGGGGGGGGFGGGGGFFGGGCEEG@EEEGGGGGGGGGEGGF9CGECEGGGGGGGGGGFGGFFGGEGGGGG7D5DCEDGGGGGGDCD97?FFGD@@FCAFFGGGGGG4<>>57@C3DF:>FFF5056F<>FFFDG7
@M02526:338:000000000-J69W4:1:1105:6821:16293 1:N:0:TCAAGGT+AACACCG
GCCCATCCTACGGGGCGCAGCAGTGGGGAATATTGCACAATGGGCGCAAGCCTGATGCAGCCATGCCGCGTGTATGAAGAAGGCCTTCGGGTTGTAAAGTACTTTCAGCGGGGAGGAAGGGAGTAAAGTTAATACCTTTGCTCATTGACGTTACCCGCAGAAGAAGCACCGGCTAACTCCGTGCCAGCAGCCGCGGTAATACGGAGGGTGCAAGCGTTAATCGGAATTACTGGGCGTAAAGCGCACGCAGGCGGTTTGTTAAGTCAGATGTGAAATCCCCGGGCTCAACCTGGGAACTGCATCTG
+
CCCCCGGGGGGGGGGGGGGGGGGFGGGGGGGGGGGGGGGGGGGGGGGGGGGGGGGGGGGGGGGGGGGGGGGGGGGGGGGGGGGGGGGGGGGGGGGGGGGGGGGGGGGGGGGGGGGGGGGGGGGGGGGGGGGGGGGGGGGGGGGGGGGGGGGGGGGGGGGGGGGGGGGGGGGGGGGGGGGGGGGGGGGGGGGGGGGGGGGFGGGGGGGGGEGGGGGGGGGGGGGGGGGGGFGGGGGGGGGGGGGGGGGGGGGDGG:CCGCFFGGFFGFFFGGGGGGGGCFFFFFGFG?F?FFFFFFFFFFFFFFG:
@M02526:338:000000000-J69W4:1:1105:19010:16391 1:N:0:TCAAGGT+AACACCG
CGCCCTACGGGGCGCAGCAGTGGGGAATATTGCACAATGGGCGCAAGCCTGATGCAGCCATGCCGCGTGTATGAAGAAGGCCTTCGGGTTGTAAAGTACTTTCAGCGGGGAGGAAGGGAGTAAAGTTAATACCTTTGCTCATTGACGTTACCCGCAGAAGAAGCACCGGCTAACTCCGTGCCAGCAGCCGCGGTAATACGGAGGGTGCAAGCGTTAATCGGAATTACTGGGCGTAAAGCGCACGCAGGCGGTTTGTTAAGTCAGATGTGAAATCCCCGGGCTCAACCTGGGAACTGCATCTGATA
+
CCCCCGGGGGGGGGGGGGGGGGGGGGGGGGGGGGGGGGFGFGGGGGGGGGGGGGGGGGGGGFGGGGGGGGGGGGGGGGGGGGGGGGGGGGGGGGGGGGGGGGGGGGGGGGGGGEGGGGGGGGGGGGGGGGGGGGGGGGGGGGGGGGGFGGGGGGGGGGGGGGGGGGGGGGGGGGGGGGGGGGGGGGGGGGGGGGGGGGGGGEGGGGGGGGGGGEGGGFGGGGGGGGGGFGFFGGGDGFGGGGGGGEGGGGGGGGGGGGGFFFGFFGGFFGGGGGGGGGFFFFFGF476<@FF@FFFFFFFFFAC*
@M02526:338:000000000-J69W4:1:1105:22869:16447 1:N:0:TCAAGGT+AACACCG
GATCCCTACGGGAGGCAGCAGTGGGGAATTTTGGACAATGGGGGAAACCCTGATCCAGCCATCCCGCGTGTATGATGAAGGCCTTCGGGTTGTAAAGTACTTTTGGCAGAGAAGAAAAGGTATCCCCTAATACGGGATACTGCTGACGGTATCTGCAGAATAAGCACCGGCTAACTACGTGCCAGCAGCCGCGGTAATACGTAGGGTGCAAGCGTTAATCGGAATTACTGGGCGTAAAGCGTGTGTAGGCGGTTCGGAAAGAAAGATGTGAAATCCCAGGGCTCAACCTTGGAACTGCATTTTTA
+
CCCCCGGGGGGGDGGDGGGGGGGGGGGGGGGGGGGGGGGGGGGGGGGGGGGGGGGGGGGGGGGGGGGGGGGGGGGGGGEGGGGGGGGGGGGGGGGGGGGGGGGGGGGGGGGGGGGGGGGGGGGGGGGGGGGGGGGGFGGGGGGGGGGGGGGGGGGGGGGGGGGGGGGGGGGGGGGGGGGGGGGGGGGGGGGGGGGGDGGGGGGFEGGGGGGGGGGGGGGGGGGGGGGGGGGGGGGGGFFDEGGGGGGGFGGGGGGGGGGFFFGFFGGDFGGGGGGGGGFFFFFGFGFFFFFFFFFFFFFFFFFG4
@M02526:338:000000000-J69W4:1:1105:23827:16885 1:N:0:TCAAGGT+AACACCG
GGCGGGCCTACGGGGGGCAGCAGTGGGGAATATTGCACAATGGGCGCAAGCCTGATGCAGCCATGCCGCGTGTATGAAGAAGGCCTTCGGGTTGTAAAGTACTTTCAGCGGGGAGGAAGGGAGTAAAGTTAATACCTTTGCTCATTGACGTTACCCGCAGAAGAAGCACCGGCTAACTCCGTGCCAGCAGCCGCGGTAATACGGAGGGTGCAAGCGTTAATCGGAATTACTGGGCGTAAAGCGCACGCAGGCGGTTTGTTAAGTCAGATGTGAAATCCCCGGGCTCAACCTGGGAACTGCATCTG
+
CCCCCGGGGGGFGGGGGGGGGGGGGGGGGGGGGGGGGGGGGGGGGGGGGGGGGGGGGGGGGGGGGGGGGGGGGGGGFGGGGGGGGGGGGGGGGGGGGGGGGGGGGGGGGGGGGGGGGGGGGGGGGGGGGGGGGGGGGGGGGGGGGGGGGGGGGGGGGGGGEGGGGGGGGGGGGGGGGGGGGGGGGGGGGGGGGGGGGGGGGGGGEGGGGGGGGGGGGGGGGGGGGGGGGGGFGGGGGGGGGGGGGGGGGGGGGGGGGGGFFGFFFGGFFGGGGFGGGGFFFFFGEGFFFFFFFF?BFFFFFFAF*
@M02526:338:000000000-J69W4:1:1105:25856:17296 1:N:0:TCAAGGT+AACACCG
GCCTACGGGGGGCAGCAGTGGGGAATATTGCACAATGGGCGCAAGCCTGATGCAGCCATGCCGCGTGTATGAAGAAGGCCTTCGGGTTGTAAAGTACTTTCAGCGGGGAGGAAGGGAGTAAAGTTAATACCTTTGCTCATTGACGTTACCCGCAGAAGAAGCACCGGCTAACTCCGTGCCAGCAGCCGCGGTAATACGGAGGGTGCAAGCGTTAATCGGAATTACTGGGCGTAAAGCGCACGCGGGCGGTTTGTTAAGTCAGATGTGAAATCCCCGGGCTCAACCTGGGAACTGCATCTGATACT
+
CCCCCGGGGGGGGGGGGGGGGGGGGGGGGGGGGGGGGGGGGGGGGGGGGGGGGGGGGGGGGGGGGGGGGGGGGGGGGGGGGGGGGGGGGGGGGGGGGGGGGGGGGGGGGGGGGGGGGGGGGGGGGGGGGGGGGGGGGGGGGGGGGGGGGGGGGGGGGGGGGGGGGGGGGGGGGGGGGGGGGGGGGGGGGGGGGEFGGGGEGGGGGGGGGGGGGGGGGGGGGGGGGGGGGGGGGGFGGGGGGGGGGGGGGGGGGGGGGGGFFGFFFGGFFGGGG<FGGGFFFFFGFGFFFFFFFFFFFFFFFFBG:
@M02526:338:000000000-J69W4:1:1105:21184:17641 1:N:0:TCAAGGT+AACACCG
CCGGAGCCTACGGGAGGCAGCAGTGGGGAATATTGCACAATGGGCGCAAGCCTGATGCAGCCATGCCGCGTGTATGAAGAAGGCCTTCGGGTTGTAAAGTACTTTCAGCGGGGAGGAAGGGAGTAAAGTTAATACCTTTGCTCATTGACGTTACCCGCAGAAGAAGCACCGGCTAACTCCGTGCCAGCAGCCGCGGTAATACGGAGGGTGCAAGCGTTAATCGGAATTACTGGGCGTAAAGCGCACGCAGGCGGTTTGTTAAGTCAGATGTGAAATCCCCGGGCTCAACCTGGGAACTGCATCTG
+
CCCCCGGGGGGGGGDGGGGGGGGFGGGGGGGGGGGGGGGGGGGGGGGGGGGGGGGGGGGGGGGGGGGGGGGGGGGGGGGGGGGGGGGGGGGGGGGGGGGGGGGGGGGGGGGGGGGGGGGGGGGGGGGGGGGGGGGGGGGGGGGGGGGGGGGGGGGGGGGGGGGGGGGGGGGGGGGGGGGGGGGGGGGGGGGGGGGGGGGGGGGGGGGGGGGGGGGGGGGFGGGGGGGGGGGGGGGGGGGGGGGGGGGGGGGGDG>GGGGFFCGFFGD>FFGGGGGGGGFF@EFGFGFFFFFFFFFFFFFFFFFG7
@M02526:338:000000000-J69W4:1:1105:16901:17713 1:N:0:TCAAGGT+AACACCG
TCCTACGGGGCGCAGCAGTGGGGAATATTGCACAATGGGCGCAACCCTGATGCAGCCATGCCGCGTGTATGAAGAAGGCCTTCGGGTTGTAAAGTACTTTCAGCGGGGAGGAAGTGACTAATGTTAATACTTGTGCTCATTGACGTTACCGGCAGAATAAGCACCGGCTAACTACGTGCCAGCAGCCGCGGTAATACGGAGGGTGCAAGCGTTAATCGGAATTACTGGGCGTAAAGCGTACGCAGGCGGTTGTTCAAGTCAGATGTGAAATCCCCGGGCTTAACCTGGGAATTGCATTTGTTACT
+
-ACCCGGGGGGGGGGGGGGGGGGGGG<FGGAFGGGGGGG,FGGG+FGGGGG9FGGGCFGGGGGGGGGG@FGGGG<FGGGGGGGGGGGGGGGGGG,EFGGG99,C>FEGGFGEF8,,3,<,,8,<CFGGG9,,,,,,@,,,@@CGGBFGGG7C<FG7F,@<F:<FGGGGGGGGG,CFFCGFFCFGGGGGGGCCEGGGGG*;EDGG*;FGGGGGGG>CGG>CGGGGDGCGGGGGGCGGFE5*CCECG577<:E8/*+002+94CF6?G92@:CCFGGGG<B>)9?:6FFF)7:)<FABF)49)06CD
@M02526:338:000000000-J69W4:1:1105:26609:18140 1:N:0:TCAAGGT+AACACCG
CTCCTACGGGACGCAGCAGTAGGGAATCTTTCACAATGAACGAAAGTTTGATGAAGCAACGCCGCGTGAATGAAGAAGGGTTTCGGCTCGTAAAATTCTGTTGCTAGAGAAGAAAATACTTAATAGGTAATGATTAGGTATTGACGGTATCTGGTTAGAAAGTCACGGCTAACTACGTGCCAGCAGCCGCGGTAATACGTAGGTGGCAAGCGTTATCCGGATTTATTGGGCGTAAAGCGAGCGCAGGCGGTTGTTTAAGTCCGATGTGAAAGCCTTCGGCTTAACCGAAGAAGTGCATAGGAAAA
+
CCCCCEFEGGFGCE@CGGGFFGGGGGFDFGGGFGGGGEFGGFEEGGFD@FFGAC@CFGCF7CFCFE@:@<EEFFCEGGGGAEGAFGFF@@FEFGGGGGGDFGFF<FFFGGGGGGGGGGFFGGGDFA8?F<EB,FF9FFGGGGEBFGGG<FGGFGDDFGGFGFGGGGGGGC:FGFFGEG7DFGGFCFGGDECGECGGCFG;C8ECGCBCGFEEEEGGG?:C8:CFBFB9?FFGC7EGGGCC=</97EGC<ECGDGCGCFFF*C<>77C2=GGFGG<CGGFEFEFGBG>50<<F?94<7<)/)9>G4
@M02526:338:000000000-J69W4:1:1105:12043:18168 1:N:0:TCAAGGT+AACACCG
CACCCTACGGGACGCAGCAGATCGGAAGAGCACACGTCTGAACTCCAGTCACTCAAGGTACCTCGTATGCCGTCTTCTGCTTGAAAAAAAAAATTAAGCCCTTCCATATCGGCCCACATTGACGTTACCATCATAGCAAGCCACTGCCAACTATCTTCCAGCCACCCGTCTGATCCCCAGTCGCCTGCCCTTACTCTGCTTTCCTCTTCTGCATGGCTCCACACGCGCCCATTTACGTCAGACTTAATCAACCGCGACTTAACTTGGGCCGGTCATTGCAAACAGTGTGTCGTGTGTACAGGACA
+
CCCCCCDFBEEDFFDEFEF<FGEDFGGGGGGGGGGGGGDGFFEDFGFCEFGGEGFFFFCC,96C@6@FGGGGGGFGFFGGGF9,EFCF>FCE7,,:?5?,+9?,4,C@,<:++=:4++,<<,,+8+?BD,,:,,,5,8,,B8,B,,C,<,@8=,:<,,B3,,>,@DC++5>*,,,,,*35F,6****,2,,64,,6,5,,?,,,4,,,6,,,4,,6,,,/+=<***4*1*359=?<=C5*::+2:+:+*++**)*/)/*)*2:*0*+.55><))**:*****.*)**1*0*)0)(().-*.7(*2
@M02526:338:000000000-J69W4:1:1105:20664:18257 1:N:0:TCAAGGT+AACACCG
TCCTTCCTACGGGACGCAGCAGATCGGAAGAGCACACGTCTGAACTCCAGTCACTCAAGGTATCTCGTATGCCGTCTTCTGCTTGAAAAAAAAAAAAATAAAAAAGAACAAACGCTTGCTAATTAATACAGAGGGACATTTAAAAGTAACTAACGATAAACCCCATTATCCATACTTACCAAAAGCCTCTGTACTAAGTAGTATCCAAATGTTAACCAGACTATTCATGAATACCCACACGTCAGGATTATACCTAATCCAGAGATGACCACACAGCACTCAACTCAAGTGTTGCACTAGAACAT
+
CCCCCGGGGGGGGGGGGGGGGGGFGFGGGGGGFGGGGGFGGFGGGFGGGGGGGGFGGGGGFFCFFGGGGGGGGFCFGFGGGGGGGGGGGGGGGGG@+44,,5,C+++,,,,4,+8+8+B9B,5??,,,8C5,,+++38,,,,,,=:8,@3,73:+++8+:,>C:*3,,,73,7,6,,,7,7,,,,,6,<:,2,,2;,,266,2,,,,6<9,;,,22,+3/*2+4+++5+>1+5252+******/***3*3<+**+*2*+****))0+66***1*****))0))****007***)))*))*.*.0*
@M02526:338:000000000-J69W4:1:1105:9076:18307 1:N:0:TCAAGGT+AACACCG
AACATTCCTACGGGGCGCAGCAGGGAAATTAGATACCCGAGTAGTCCACGTCAGATCGGAAGAGCACACGTCTGAACTCCAGTCACTCAAGGTATCTCGTATGCCGTCTTCTGCTTGAAAAAAAAAAATAAATAAACACCTTTCCAGTACCTCACCCTTCCCCCCAATCTCCCTTCCTACCATCCACCGCTCTACCCCCACCTTTACACTCTTTCTTCTTCACTACTGTTCTTCAATCTTTCTCATTCGTTCTCTCACTTCTGATCTCACACACCTCAGCCTCCACTATGCATTTCCTTTTCCCC
+
CCCCCFGGGGGGGGGGGGGGGGGGGFGGGGGGGGGGGGGGGGGGGGGGGGDFGGGGGGGGGGGGGGGGGGGGGGGGGGGGCFGGGGGGGGGGGGCFFGGGEGGGGGDEGGGGEFFEGFGGGGEEGGG+:,,38,,,,:,+,38,B,,83@@,7,5,:+@,5,>:**3,,7,,?F9>,7,73:<,2,6<4**4*,6263=*33+54552+5*++5+><+B9C+2??+++5+09@++++0++2*<*0+2+*+2/**+*::+000****2)**2******2)))))*)**)/11***.)16)*)1)*2
@M02526:338:000000000-J69W4:1:1105:20941:18531 1:N:0:TCAAGGT+AACACCG
TTCCCTACGGGAGGCAGCAGTGGGGAATATTGCACAATGGGCGCAAGCCTGATGCAGCCATGCCGCGTGTATGAAGAAGGCCTTCGGGTTGTAAAGTACTTTCAGCGGGGAGGAAGGGAGTAAAGTTAATACCTTTGCTCATTGACGTTACCCGCAGAAGAAGCACCGGCTAACTCCGTGCCAGCAGCCGCGGTAATACGGAGGGTGCAAGCGTTAATCGGAATTACTGGGCGTAAAGCGCACGCAGGCGGTTTGTTAAGTCAGATGTGAAATCCCCGGGCTCAACCTGGGAACTGCATCTGATA
+
CCCCCGGGGGGGGGGGGGGGGGGGGGGGGGGGGGGGGGGGGGGGGGGGGGGGGGGGGGGGGGGGGGGGGGGGGGGGGGGGGGGGGGGGGGGGGGGGGGGGGGGGGGGGGGGGGGGGGGGGGGGGGGGGGGGGGGGGGGGGGGGGGGGGGGGGGGGGGGGGGGGGGGGGGGGGGGGGGGGGGGGGGGGGGGGGGGGGGGGGGGGGGGGGGGGGGGGEGGGGGGGGGGGGGGGGGGCEFGGGGDGGGGGGGGGGGGGGGGGFFGGFFGGBBDGGGGGGGGFFFFFGFGFFFFFFFFFFFFFFFFAG7
@M02526:338:000000000-J69W4:1:1105:11624:18704 1:N:0:TCAAGGT+AACACCG
GGCGCCTACGGGGGGCAGCAGTGGGGAATATTGCACAATGGGCGCGAGCCTGATGCAGCCATGCCGCGTGTATGAAGAAGGCCTTCGGGTTGTAAAGTACTTTCAGCGGGGAGGAAGGGAGTAAAGTTAATACCTTTGCTCATTGACGTTACCCGCAGAAGAAGCACCGGCTAACTCCGTGCCAGCAGCCGCGGTAATACGGAGGGTGCAAGCGTTAATCGGAATTACTGGGCGTAAAGCGCACGCAGGCGGTTTGTTAAGTCAGATGTGAAATCCCCGGGCTCAACCTGGGAACTGCATCTGAT
+
CCCCCGGGGGGGGGGGGGGGGGGGGGGGGGGGGGGGGGGGGGGGGGGGGGGGGGGGGGGGGGGGGGGGGGGGGGGGGGGGGGGGGGGGGGGGGGGGGGGGGGGGGGGGGGGGGGGGGGGGGGGGGGGGGGGGGGGGGGGGGGGGGGGGGGGGGGDGGGGGGGGGGGGGGGGGGGGGGGGGGGGGGGFGGGGGGGGGGGGGGGGGGGGGEGGFGGGGGGGGGGGGGGGGGGGGGGGGGGGGGGGGGGGGGGGGDGGGGGCFFGGFFGGFF7>CGGGGGGFFFF@F=DFFF>FFFF??FFFFBFFDC
@M02526:338:000000000-J69W4:1:1105:12700:19059 1:N:0:TCAAGGT+AACACCG
ATCCTACGGGACGCAGCAGGGAAATTAGAAACCCCGGTAGTCCTTAATTAGATCGGAAGAGCACACGTCTGAACTCCAGTCACTCAAGGTATCTCGTATGCCGTCTTCTGCTTGAAAAAAAAAAACTTGAGTTTTATTTCTCCTGTCTCGTACGCACCAATTCTTCCACCCCTCCACCCACCCAATTCTTTTTATTTTATTCTCTAGTCATTCAATCTCTGCTTTTCCGCATTTTCCACACTATTCAAACCTTTCAACTACGTTTCTTTTCATTCCCCCCTCTTTTACTAACGCACCACCCACAC
+
CCCCCDGGGGGGGGGGGGFGGFGGGGGGGG<EFFEEEGGGGGGCGGGGGGGGFGGGFGGGGGGGDFGGGGGGFFFFGFGGFGGGGGFGGGGGGGGGGGGG9EC=FEFDD<A9FFE85EF7B:E768,,,558??D,EC5DF,B,,3,8,,+8+3++3@,:@,@@,3>,7@*:**5,,3*1*6>**,2,,,6,,,6,;C,,2,2,,,,@=>@FF;2,,221+++4;++5**3**++4++++22+++4++3+*2::+0**+/0/*)0><)970*0::*9*0)0<)0*******))0,(.(,)4)(9*
@M02526:338:000000000-J69W4:1:1105:3737:19236 1:N:0:TCAAGGT+AACACCG
GGGCTCCTACGGGACGCAGCAGTGGGGAATATTGCACAATGGGCGCAAGCCTGATGCAGCCATGCCGCGTGTATGAAGAAGGCCTTCGGGTTGTAAAGTACTTTCAGCGGGGAGGAAGGGAGTAAAGTTAATACCTTTGCTCATTGACGTTACCCGCAGAAGAAGCACCGGCTAACTCCGTGCCAGCAGCCGCGGTAATACGGAGGGTGCAAGCGTTAATCGGAATTACTGGGCGTAAAGCGCACGCAGGCGGTTTGTTAAGTCAGATGTGAAATCCCCGGGCTCAACCTGGGAACTGCATCTGA
+
CCCCCGGGGGGGGEGGGGGGGGGGGGGGFGFGGGGGGGGGGGGGGGGGGGGGGGGEGGGGCCGGGGGGGGGCDFGGGGGGGGGGGGFFGDGGGGGGGCEGGGGGCDFGCEGGG@EFGC@FCEC=<FG=FFGGGGGGGFGAABFFGCGGGCFGGGCFGGGGGCGGGGGGGGEGEGGGGGGGGGGGGGGGGGGGGGGGGGGGGF*:C?5EGGFGGGGGGGGGGFGGCFGGGGFGGGGGGGGGGGCDC5DDGCEEGCEDDGGFFGCFFG:4=DGFGFFFGGF@EDFCFGFFFFFFFF>()5>?)*)**
@M02526:338:000000000-J69W4:1:1105:10673:19488 1:N:0:TCAAGGT+AACACCG
ATCCTACGGGGCGCAGCGGTGGGGAATATTGCACAATGGGCGCAAGCCTGATGCAGCCATGCCGCGTGTATGAAGAAGGCCTTCGGGTTGTGAAGTACTTTCAGCGGGGAGGAAGGGAGTAAAGTTAATACCTTTGCTCATTGACGTTACCCGCAGAAGAAGCACCGGCTAACTCCGTGCCAGCAGCCGCGGTAATACGGAGGGTGCAAGCGTTAATCGGAATTACTGGGCGTAAAGCGCACGCAGGCGGTTTGTTAAGTCAGATGTGAAATCCCCGGGCTCAACCTGGGAACTGCATCTGATAC
+
CCCCCGGGGGGGGGGGGGGGGGGGGGGGGGGGGGGGGGGGGGGGGGGGGGGGGGGGGGGGGGGGGGGGGGGGGGGGGGGGGGGGGGGGGGGGGGGGGGGGGGGGGGGGGGGGGGGGGGGGGGGGGGGGGGGGGGGGGGGGGGGGGGGGGGGGGGGGGGGGGGGGGGGGGGGGGGGGGFGGGGGGGGGGGGGGGGGGGGGGGGGGGGGGGGGGGGGGGGGGGGGDGGGGGGGGGGGGGGGGGGGDGGGEGGGGGGGGGD?BFFCFFGF<BGCCGGDCGG>B@FFGFD?FF@FF>??DF<>?A=<G7
@M02526:338:000000000-J69W4:1:1105:21452:20022 1:N:0:TCAAGGT+AACACCG
TGGATACCTACGGGGGGCAGCAGATCGGAAGAGCACACGTCTGAACTCCAGTCACTCAAGGTATCTCGTATGCCGTCTTCTGCTTGAAAAAAAAAAAATTCCAAATAGACAATATTTCTCTAAAACCTATACATATACCCACCTCTCTCTACCCATCCATCCTCTGATGTCTTCATGCCAGCCGCGTCGTTCATCCTTCTATCTCATGTATTCTCCTTAATCATACGTCACCGAGCACGCTCACGTCACTTCATAACACCTCTATGTATGCTAACCTCACAACCGTCTTATTTGTTAGCTACATG
+
CCCCCGGGGGGGGGGGGGGGGGGGGGGGGGGGGGGGGGGGGGFGGGGGGGGGGGGGGGGGGFG<FFGGGGGGFGGFFFGGGGGGGGGGGGGGDFD:**,,,<8,3,,,8,,8,,,3<@F,,3,8,,1::<F=C9,@,8,,,8<,*8,27<22,*2++2?,?:,2,,,7,,72,<+0+<+++1/***//**2/+3+30+<++++33++0+33++0+<0+00+00A+:*+/**+***2/2***9:****/*+<92*+**2+85*9***+)**2**0**22)))0./.7)0)0****)(*))/.*,*2
@M02526:338:000000000-J69W4:1:1105:26292:20319 1:N:0:TCAAGAT+AACACCG
TTTCCCCTACGGGGGGCAGCAGTGAGGAATTTTCCGCAATGGGCGAAAGCCTGACGGAGCAATGCCGCGTGGAGGTAGAAGGCCTACGGGTCGTTAACTTCTTTTCCCGGAGAAGAAGTAATGACGGTATCTGGGGAATAAGCATCGGCTAACTCTGTGCCAGCAGCCGCGGTAAGACAGAGGATGCAAGCGTTATCCGGAATGATTGGGCGTAAAGCGTCTGTAGGTGGCTTTTTAAGTTCGCCGTCAAATCCCAGGGCTCAACCCTGGACAGGCGGTGGAAACTACCAAGCTGGAGTACGGTA
+
CCCCCGGGGGGEGGGGGGGGFGGGGGGGGGGGGGGGGGGGGGGGGGGGGGGGGGGGECEGGGGGGGGGGGGGGGGGGGGGGGGGGGGGGDCFGFGGGGGGGGGGGGGGCGGGGGGGGGGGGGGGGGGGGGGGFGGGGGGGGGFGFGGGGGGGGGGGGGGGGGGGGGGGDGGGGGEGGGGGGGGGGGGGGGGGGGGGGGGDGGGGGGGGGGGGGGGGGGGGEGGGGGFGGGGGFGGGFGGGGGGGGGGGGGGGGGFFGGEDFGGFFGGFFGGGFDDFGGFFF@FGFGFFFF4)8:?0>BFFFFFG7
@M02526:338:000000000-J69W4:1:1105:11876:20323 1:N:0:TCAAGGT+AACACCG
ACCTACGGGGCGCAGCAGATCGGAAGAGCACACGTCTGAACTCCAGTCACTCAAGGTATCTCGTATGCCGTCTTCTGCTTGAAAAAAAAAACATAAACCTCTTTCGCCAACTAATACTTGCCCATAGAGATTCTACTCCTCTAGTGGCTGTCCTCCCGCAACTCCCCCCCACTAACCCCGCCCCAGCCTCCGATGTAATTAGTATGTAGGACGCGTTCTCCTTTACTCTTCATCGTAAACCCTCCACCGGCTGTCTGTACACTCATTTACTTCCTTCCTCCTCTCCCCACCCGTTCCATTGGACC
+
CCCCCGGGGGGGGGGGFFFFGFGGGGGGGFGGGCCFGGGGGCFGGGGGGGCDGGGGCF<FEFACBFGGGGGGFGFFFEAEF8,6C=:::744,,C,<,?E,,9A,84F:=+,:,,5,,,,<B,,,:B,,<,,,<5,@,B,38><,,,+,+3,3,,,8+<++36,,53*5**56,4C@61***4<**=<++C**4*=+2<++5525?+4++++*/:E*21+<3++0+0+3++2<:+/**20:***1*2:)***)23:**+***2).:06*****::*:C91))0*7*)0)0557)(.0))1)/)**
@M02526:338:000000000-J69W4:1:1105:23021:20785 1:N:0:TCAAGGT+AACACCG
TCCCCCTACGGGACGCAGCAGTGGGGAATTTTGGACAATGGGGGAAACCCTGATCCAGCCATCCCGCGTGTATGATGAAGGCCTTCGGGTTGTAAAGTACTTTTGGCAGAGAAGAAAAGGTATCCCCTAATACGGGATACTGCTGACGGTATCTGCAGAATAAGCACCGGCTAACTACGTGCCAGCAGCCGCGGTAATACGTAGGGTGCAAGCGTTAATCGGAATTACTGGGCGTAAAGCGTGTGTAGGCGGTTCGGAAAGAAAGATGTGAAATCCCAGGGCTCAACCTTGGAACTGCATTTTTA
+
CCCCCGGGGGGGGGGGGGGGGGGGGGGGGGGGGGGGGGGGGGGGGGGGGGGGGGGGGGGGGGGGGGGGGGGGGGGGGGGGGGGGGGGGGGGDGGGFFGGGGGGGGEGFGDEFGGGGGCFGGFGGGGGGGGGFGGBCCFEGGFGGGFGGGGGGGGGGGFGGGDGAFGGGGGGGGGGGGGGGGGGGGGGGGGGGGGGGGGGGFGGGGGGGGGGGGGGGGGGGGEGEGGFGGGGGGGGGGGGGGGGGGGGGGGDDGGDDDGGFFGGFFGGFFGGGGGGGGGFF>EFFFGFFFFFFFFFFFFFFF7AG<
@M02526:338:000000000-J69W4:1:1105:7068:20869 1:N:0:TCAAGGT+AACACCG
CCCTACGGGACGCAGCAGTGGGGAATATTGCACAATGGGCGCAAGCCTGATGCAGCCATGCCGCGTGTATGAAGAAGGCCTTCGGGTTGTAAAGTACTTTCAGCGGGGAGGAAGGGAGTAAAGTTAATACCTTTGCTCATTGACGTTACCCGCAGAAGAAGCACCGGCTAACTCCGTGCCAGCAGCCGCGGTAATACGGAGGGTGCAGGCGTTAATCGGAATTACTGGGCGTAAAGCGCACGCAGGCGGTTTGTTAAGTCAGATGTGAAATCCCCGGGCTCAACCTGGGAACTGCATCTGATACT
+
CCCCCGGGGGGGGGGGGGGGGGGGGGGGGGGGGGGGGGGGGGGGGGGGGGGGGGGGGGGGGGGGGGGGGGGGGGGGGGGGGGGGGGGGGGGGGGGGGGGGGGGGGGGGGGGGGGGGGGGGFGGGGGGGFGGGGGGGGGGGGGGGGGGGGGGGGGGGGGGGGGGGGGGGGGGGGGGGGGGGGGGGGGGGGGGGGGGGGGGGGGGGGGGGGGGGGGGGGGGGEGGGGGGGGGGGGGGGGGGGGGGGGGGGGGGGGGGGGGGFFGGFFGGFFGG>FGGGGGFFFFFGFGFFF>FFF@27FAD@BFFGD
@M02526:338:000000000-J69W4:1:1105:19479:21410 1:N:0:TCAAGGT+AACACCG
GATCCCACGGGACGCAGCAGTGGGGAATATTGCACAATGGGCGCAAGCCTGATGCAGCCATGCCGCGTGTATGAAGAAGGCCTTCGGGTTGTAAAGTACTTTCAGCGGGGAGGAAGGGAGTAAAGTTAATACCTTTGCTCATTGACGTTACCCGCAGAAGAAGCACCGGCTAACTCCGTGCCAGCAGCCGCGGTAATACGGAGGGTGCAAGCGTTAATCGGAATTACTGGGCGTAAAGCGCACGCAGGCGGTTTGTTAAGTCAGATGTGAAATCCCCGGGCTCAACCTGGGAACTGCATCGGATA
+
CCCCCEGGGGGGGGGGGGGGFGGGGGGGGGGGGGGGGGGGGGGGGGGGGGGGGGGGGGGGGGGGGGGBFGGGGGGGGGGGGGGGGGGGGGGGGGGGGFGFGGGGGGGGGGGGGGGGGGGGGGGGGEFGGGGGGGGFGGGGGGGGGGGFEDFEFFGGGFGGGGGGGGGGGGEGGGGGGGFGGGCFGGGGFGGGGGGGFGGGGGGGGCECFGGGEA?EEFGFGGG>CFECFEGEGGGGGGGGEDGGGGGGGGG:C<CFFGFF@FFFFGF6BDC?7:CFGDDF5)09@F:?>FFFFF086<6@4D<37
@M02526:338:000000000-J69W4:1:1105:7763:21433 1:N:0:GCAAGGT+AACACCG
TTGTGCCTACGGGGCGCAGCAGGGAAAGAGTGATTAGATAGCCGGGTAGTCGGGCAGATCGGAAGAGCAGACGTATGAACTCCAGTCACTCAAGGTAGCTCGTATGCCGTCATCTGCTTGAAAAAAGAAAGTGAACGCGGGGAGAGGGTCTTAGAAGAGAAGGACAGGGAGATACGAGAGAGCGACGGCGGGGAAACATGGAGGCGGCACGTGGTGCGGGGATATAGGGCGTGAAAAGAGAGCGGGGGGGGAGATAAGGGGCAGATGAGAGAGGGTGGGGTAGAAATAGAAAAGTGTATGAAAAA
+
CCC<BEC-CFFEEGC@+66+;F<@-CEFFF@FF99CCFF,,,,+8@:+BCF+8F:C6C,9=F:=F,=,C,C=C,,,:CC55CFAFG9?<C<:=BF,,:BF,B+?,B<,8+++:,5<<,:CD<F,EC+<FF,5,,5,,888+5****8*6,,,,,37,?,,,,3,,,1**<**,7<**4*1=F7**1*4*:/**2*1**++;+****/**222**2/+:*11**23+++8*/***2++31A**//)*)/1*:8)/****+))))))*+.)2***/11*/5.)))2**0*1***))..*))*-*)**
@M02526:338:000000000-J69W4:1:1105:19347:21861 1:N:0:TCAAGGT+AACACCG
ATCCCCTACGGGGGCAGCAGTGGGGAATCTTGGACAATGGGCGAAAGCCCGATCCAGCAATATCGCGTGAGTGAAAGTGAATAAATTCAAGGAAGGGCAATGCCGCTTGTAAAGCTCTTTCGTCGAGTGCGCGATCATGACAGGACTCGAGGAAGAAGCCCCGGCTAACTCCGTGCCAGCAGCCGCGGTAAGACGGGGGGGGGCAAGTGTTCTTCGGAATGACTGGGCGTAAAGGGCACGTAGGCGGTGAATCGGGTTGAAAGTGAAAGTCGCCAAAAACTGGTGGAATGCTCTCGAAACCAATT
+
CCCCCGGGGGGGGGGGGGGGGGGGGGGGGGFGGGGGGGGGGGGGGGGGGGGGGGGGGGGGGGGGGGGGGGGGGGGGGGGGGGFFCGFGGGGGGGGGGGGGGGGGGGGGGGGGGGGGGGGGGGFGEGGGGGGGGGGGGGGGGGGGGGGGGGGGGG@FGGGGGGGGGGGGGGGGGGGGGGGGGGGGGGGGGGGGGGEEGGGGGGG>EGGGGGGFGGGGDGEGGGGGDFGGGGGGGGGGGFDGGGGGGGGEGGGGGDEG<D56@FGFFCF5@CFGCDGGFDFFFF4:?37@F48@?824???@<>?FC
@M02526:338:000000000-J69W4:1:1105:9125:22960 1:N:0:TCAAGGT+AACACCG
TTTACCTACGGGAGGCAGCAGTGGGGAATATTGCACAATGGGCGCAAGCCTGATGCAGCCATGCCGCGTGTATGAAGAAGGCCTTCGGGTTGTAAAGTACTTTCAGCGGGGAGGAAGGGAGTAAAGTTAATACCTTTGCTCATTGACGTTACCCGCAGAAGAAGCACCGGCTAACTCCGTGCCAGCAGCCGCGGTAATACGGAGGGTGCAAGCGTTAATCGGAATTACTGGGCGTAAAGCGCACGCAGGCGGTTTGTTAAGTCAGATGTGAAATCCCCGGGCTCAACCTGGGAACTGCATCTGAT
+
CCCCCGGGGGGGDGGGGGGGGGGGGGEFGGGGFGGGGGGGGGGGGGGGGGGGFGGGGGGGGGCGGGGGGGGGGGGGGGGGGGGGGGGGGGGGGGFGGGGGGGGGGGGGGGGGGGGGGGGGGGGGGGGGGFGGGGGGGGGGGGGGGGGGEGGGGGGGGGGGGGGGGGGGGGGGGGGGGGGGFGGGGGGGGGGGGGGGGGGGGGGGGGGGGGGGGCCEGGGGGGGGGGGGGGFFGGEGEFGGGDEGGD<CGGGGCD5>CGGF?CC6BFF<8>FGGGFGGGEEFFEC=FFFFFFFFFFFFFFFFFFG7
@M02526:338:000000000-J69W4:1:1106:11842:2708 1:N:0:TCAAGGT+AACACCG
TCCTACCTACGGGGGGCAGCAGTAGGGAATCTTCGGCAATGGGCGGAAGCCTGACCGAGCAACGCCGCGTGAATGATGAAGGCCTTCGGGTTGTAAAATTCTGTTATAAGGGAAGAACGACTTTAGTAGGAAATGGCTAGAGTGTGACGGTACCTTATGAGAAAGCCACGGCTAACTACGTGCCAGCAGCCGCGGTAATACGTAGGTGGCGAGCGTTATCCGGAATTATTGGGCGTAAAGAGCGCGCAGGTGGTTGATTAAGTCTGATGTGAAAGCCCACGGCTTAACCGTGGAGGGTCATTGGA
+
CCCCCGGGGGGGGGGGGGGGGGFGGGGGGGGGGGGGGGGGGGGGGGGGGGGGGGGGGGGGGGGGGGGGGGGGGGGGGGGGGGGGGGGGGGGGGGGGGGGGGGGGGDGGGGGGGGGGGGGGGGGGGGFGGGGGGGGGGGGGGGGGGGGGGGGGGGGGGGGGGGGGGGGGGEGGGGGGGGGGGGGGGGGGGGGGEGGCEEDGFGGGGGGGGDEGGGGECEGGGGGGGGCFGGGFGGGEGDEGGFGDGGGEDG:CGGFGGDFGFGFGFGFGFCFGFFFD65@FFFFDDGFCFD>F>;:<3,4><AG:)
@M02526:338:000000000-J69W4:1:1106:17122:2872 1:N:0:TCAAGGT+AACACCG
ACCCTACGGGGCGCAGCAGTGGGGAATATTGCACAATGGGCGCAAGCCTGATGCAGCCATGCCGCGTGTATGAAGAAGGCCTTCGGGTTGTAAAGTACTTTCAGCGGGGAGGAAGGGAGTAAAGTTAATACCTTTGCTCATTGACGTTACCCGCAGAAGAAGCACCGGCTAACTCCGTGCCAGCAGCCGCGGTAATACGGAGGGTGCAAGCGTTAATCGGAATTACTGGGCGTAAAGCGCACGCAGGCGGTTTGTTAAGTCAGATGTGAAATCCCCGGGCTCAACCTGGGAACTGCATCTGATAC
+
CCCCCGGGGGGGGGGGGFGGGGGGGGGGGGGGGGGGGGGGGGGGGGGGGGGGGGGGGGGGGGGGGEFGGGGGGGGGGGGGGGGGGGGGGGGGGGGGGGGGGGGGGGGGGFGGGGGGGGGGGGGGGGGGGGGGGGGGGGGFGGFGGGGGGGGGGGGGGGFGGGGGGGGGGGGGGGGGGGGGGGGGGGGGGGGGGGGGGGGGEEEEGGGGGGGGGGGGGGGDGCFGGGGGFGGGGGG;?FGC=CGGGGGGGGEGGGGGGGFFF?B?@FFGFGFGFFCDEEFFFFFF?GFGFFFFFFFFFF>FB97<4
@M02526:338:000000000-J69W4:1:1106:13975:3803 1:N:0:TCAAGGT+AACACCG
TACCGCCTACGGGACGCAGCAGATCGGAAGAGCACACGTCTGAACTCCAGTCACTCAAGGTATCTCGTATGCCGTCTTCTGCTTGAAAAAAAAAAAAAACAAAAAAGAAGATAATAACGGTCGTAGTTAAATACTACCCGCATAGCTTCGTCCCAACATAATCGCACAGACTCAGTGGGCTCGCGTTGTCCGGAACTACTAGGCGTACACAGCCCTTCGGATGATCTTTCAGTCATTGTTTACGTCCCACAGCTGCACTCTTGAAGTTCCTTATCTACTGTTTCTATTGCTTAATATATCTGTAA
+
CCCCCGGGGGGGGGGGGGGGGGGFGGGGGGGGGGFGFGGGGGGGGEGFGGGGGGGGGGGGFFCFGGGGGGGGGGCFCFGGGGFGGGGFFGGGGGC4+++8,,,,:+3+8,,,,,,,,8++++8+,+8,,@,,,,,38:3+3*@*,,3,7*3**63,1*3,,,,*****,,6,,,37,,,13***4**44++4**4*+++30A+:5;*::++***2**2*****+++3+A7+<0+2+++<C****2:**2**/*<+2**+*/+**)+.**0*01*:0299@B01**2/0**1/**))1))*))0))
@M02526:338:000000000-J69W4:1:1106:6454:4142 1:N:0:TCAAGGT+AACACCG
TCCTACGGGGGGCAGCAGTAGGGAATCTTTCACAATGAACGAAAGTTTGATGAAGCAACGCCGCGTGGATGAAGAAGGGTTTCGGCTCGTAAAATTCTGTTGCTAGAGAAGAAAATATTGAGTAGGAAATGGCTAAGTATTGACGGTATCTGGTTAGAAAGTCACGGCTAACTACGTGCCAGCAGCCGCGGTAATACGTAGGTGGCAAGCGTTATCCGGATTTATTGGGCGTAAAGCGAGCGCAGGCGGTTATTTAAGTCCGATGTGAAAGCCTTCGGCTTAACCGAAGAAGTGCATAGGAAACT
+
CC@CCFC7CFFFCCFGEE<CFEFFFGGGGGCF9EBF<<EFG@CFCCBE<<<BFF?<BFFEG=FFGCEF>AFDFDGCB>FDFEG<FCDCFGD<FGF>FGGGCFGGBCFDFFFG8FG<C,@,@FF9FF8?C,CCC89CF,F<<CFCGC*<FFC<:?<C:<FC:<FGFF@FEG:7<EFCEG5808CFGG>>CEEE8EGFGG9:85EFC66:;EGGEGC7:;*1:*<EGG7FGGGGE=CG7C*:=DC>C53=<:CECFG7>>C:=:BC@GFD?>=45**95:>@B4FFFDBGF@66=6AB45<)496:4
@M02526:338:000000000-J69W4:1:1106:9462:5592 1:N:0:TCAAGGT+AACACCG
TCCTACGGGGCGCAGCAGGGAAATTAGAAACCCCAGTAGTCCTCCCAGATCGGAAGAGCACACGTCTGAACTCCAGTCACTCAAGGTATCTCGTATGCCGTCTTCTGCTTGAAAAAAAAAAAAACAAAAAAAAAATATTCAAAACTTATCGAGTATATGAATGCTAATCACAACAAACAAAAAAAATTAATAGTCACACCTAAAAAAATAACTCACCTTCTGCTACACCACAAGCAGAACAATCGTGAACACATTACTATGCAACCTTCACTAATCTAACTGTTATCCATAACCCACGCTATACC
+
CCCCCGGGGGGGGGGGGGGGGGGGGGGGGGGGGGGGGGGGGGGGGGGGGGGGGGGGGGGGGGGGGGGGGGGGGGGGGGGGFGFGGGGG9FFGGGGGGGGGFGGGGGGGGGGFGFGGGGGGG3+6+,,8B3>5:*<,83,38,,,88,?,3***7,3@,,,7,,,,,73,><B,*,3,@<,*41*41+4?++,422+++54;+:+++*/2+<+<+3+*+++++++300;***2******00AF*+***+*<22*++***+**0*0)0(*02*0*0002**9***0*****1*900(-)((0(,:).
@M02526:338:000000000-J69W4:1:1106:22893:5944 1:N:0:TCAAGGT+AACACCG
TATACCTACGGGAGGCAGCAGATCGGAAGAGCACACGTCTGAACTCCAGTCACTCAAGGTATCTCGTATGCCGTCTTCTGCTTGAAAAAAAAAAAAAAACAAAACACAATTCCTCTATTATCCTAGTTACTAACACACATATGAATAAATAAAAGCCACCTACATATGATAATCAGTACCTAAAAGACATAAATATGCTAATCTTACTGTTACCAAGTTTCTACCAAAATGTAAAACATCATACATGATATCTAACACAATTCACGATATATCATACTAACATGGCACTGTCGAATTACATAATC
+
CCCCCGGGGGGGGGGGG@FGGGGGGGGGGGGGGGGGCGGGGGGGGGGGGGGGGGGGGGGGG@FFGGGGGGGGGGGGGGGGGGGGGGGGGGGGE:=4++8+B,::,:,,+,,,<,5<,,,,,,5,,,,,5,5,,,,3,3+,3,,:,,3,,,3,,,,,,3,:,5,,,8,,,,,3,3,,77,,3,,3,,*,3,5,,,,6,,,,6,,,7;,,,,,66<,6,,,44,,,6,,2,,,,5+4+3*++++++*++++++4+++0***/*+1++*(*))**02**+/1*/)**)*)*))*/))-.))-*))*))
@M02526:338:000000000-J69W4:1:1106:13643:6017 1:N:0:TCAAGGT+AACACCG
TCCTACGGGAGGCAGCAGTAGGGAATCTTTCACAATGAACGAAAGTTTGATGAAGCAACGCCGCGTGAATGAAGAAGGGTTTCGGCTCGTAAAATTCTGTTGCTAGAGAAGAAAATACTTAATAGGTAATGATTAGGTATTGACGGTATCTGGTTAGAAAGTCACGGCTAACTACGTGCCAGCAGCCGCGGTAATACGTAGGTGGCAAGCGTTATCCGGATTTATTGGGCGTAAAGCGAGCGCAGGCGGTTGTTTAAGTCCGATGTGAAAGCCTTCGGCTTAACCGAAGGAGTGCATAGGAAACT
+
CCCCCGGGGGGGGGGGGGGGGGGCFGGGGGGGGGGGGFGGGGGGGGGGGGGDAFGGGGGGGGGGGGGGGFGGGGGGGGEGGGGGGGGGGGGGGFGGGGGGGGGGCFFFEFGFG<?FEEFFGGGGGGGF,@FFGGGFGFFGGGGGGGGEGGGGGGGGFFFGGFF<FGGGGDGGGGGGGCGGGGGGCFGEGGGG8EFFEGGGGGGCGGFFGFEEGGGGGGGEGEG9FGFGGGGGDE5AEEGDGDG5>EDEGGGEDGGGGCE>FCDG>CAFFGFGFGCGGFFF:6*C?<7).57)7):AF9<?BAG?6
@M02526:338:000000000-J69W4:1:1106:20857:6300 1:N:0:TCAAGGT+AACACCG
ATATCCTACGGGACGCAGCAGATCGGAAGAGCACACGTCTGAACTCCAGTCACTCAAGGTATCTCGTATGCCGTCTTCTGCTTGAAAAAAAAAAAAAAAAAAAAAAAAAACCAAAAAGCCAAATACAAACTGTAATACCAAACCAACGGCCACAATGTAAGTTATAACGACACAGGATCAATACAATTGACACCAGCATGCAGAGCTGTAGCTAGCAGAGATTATCACAGTCACTAATGTACCAACGTATCTAGAACAGTCTCACACATACATCTACGTGCGTGCAACTCGTCATGATAGTTCTC
+
CCCCCGGGGGGGGGGGGGGGGGGGGGGGGGGGGGGGGGGGGGGGGGGGGGGGGGGGGGGGGCFGGGGGGGGGGGGGGGGGGGGGGGGGGGGGGF884++6+++++>+++5838*,,*8,,,,,,,,,,,,,3,<,,<,,88,1*,*****4**+*,,,7,2,,,,,,,**4**+**1++*++++++++30++0*/**0++++++*2++0++++3+0+2***0+++++++++203+++++++02+***/*+*+*3+*****/+***+(1026**0*2+.)))).*.**0)*..)).)*))*.)*-)
@M02526:338:000000000-J69W4:1:1106:27306:6336 1:N:0:TCAAGGT+AACACCG
GGATGACCTACGGGAGGCAGCAGATCGGAAGAGCACACGTCTGAACTCCAGTCACTCAAGGTATCTCGTATGCCGTCTTCTGCTTGAAAAAAAAAAAATAACAAAAGGAAGGAAGTAATAAAAGTGAAACACATTTCACGTAGAGCGCAACCGCAGCATCAAAAGAGACACACAAACTGACACGACCTCAAGTAACTACGAGGTACGCACCGTAAATCGCAAACACCACTATCGAAGCACCCCACGCACCTTCACACAGTCCGACACTCACTCAACCATCATCACCTCATAACGGTAGCTGACAC
+
CCCCCGGGGGGGGGGGGGGGGGGGGGGGGGGGGGGGGGGGGGGGGGGGGGGGGGGGGGGGGFF<FGGGGGGGGGGFB@CFFFGFCFFGGGGGGGGFB+,,,,,,B=,+,,,8AE,,<@,,?,,,,,55,,:8,,,,58,,:,,8,5++++86++3+3:,,:,,7,67,,5,,6**5,,333,,6<***,,2,6,,,,,6*****,+43**1*****+5*13****/**20+30*2;**+2/*//9*)*)*0+*0+*2/*2*+)7)*(*)*0*/227659)1**210**)/006<((7(.*4,*).
@M02526:338:000000000-J69W4:1:1106:11135:6410 1:N:0:TCAAGGT+AACACCG
GCCTACGGGGGCCAGCAGTGGGGAATATTGCACAATGGGCGCAAGCCTGATGCAGCCATGCCGCGTGTATGAAGAAGGCCTTCGGGTTGTAAAGTACTTTCAGCGGGGAGGAAGGGAGTAAAGTTAATACCTTTGCTCATTGACGTTACCCGCAGAAGAAGCACCGGCTAACTCCGTGCCAGCAGCCGCGGTAATACGGAGGGTGCAAGCGTTAATCGGAATTACTGGGCGTAAAGCGCACGCAGGCGGTTTGTTAAGTCAGATGCGAAATCCCCGGGCTCAACCTGGGAACTGCATCTGATACT
+
CCCCCGGGGGGGGGGGGGGGGGGGGGGFFFGGGGGGGGGGGGGGGGGGGGGGGGGGGGGGGGGGGGGGGGGGGGGGGGGGGGGGGGGGGGGFGDGGGGGGGGGGGGGGCGGGGGGGGGGGGGGGGGGGGGGGGGGGCGGGGGGGGGGGGGGGGGEGGGGGGGGGGGGGGGGGGGGGGGGGGGGGGGGDGGGGGGGFGGGCGGGGGC?GGGGCECCCFCCGGGGGGGGGGFGGGGG?:CEGGGGCGDDCDCECDCEFGFFGFGFG?F;77CFFFGGGGFF3>FFFFFFF>4?5FFD2@A<FABF<-
@M02526:338:000000000-J69W4:1:1106:13287:7245 1:N:0:TCAAGGT+AACACCG
ATGTCCCTACGGGGGGCAGCAGTAGGGAATCTTTCACAATGAACGAAAGTTTGATGAAGCAACGCCGCGTGAATGAAGAAGGGTTTCGGCTCGTAAAATTCTGTTGCTAGAGAAGAAAATATTTAGTAGGAAATGGCTAAGTATTGACGGTATCTGGTTAGAAAGTCACGGCTAACTACGTGCCAGCAGCCGCGGTAATACGTAGGTGGCAGGCGTTATCCGGATTTATTGGGCGTAAAGCGAGCGCAGGCGGTTATTTAAGTCCGATGTGAAAGCCTTCGGCTTAACCGAAGAAGTGCGTAGGA
+
CCCCCGGGGGGGGGGGGGGGGGGGGGGGGGGGGGGGGGGGGGGGGGGGGGGGGGGGGGGGGGGGGGGGGGGGGGGGGGGGGGGGGGGGGGGGGGGGGGGGGGGGGGGGGGGGGGGGGGGGGGGGGGGGGGGGGGGGGGGGGGGGGGGGGGGGGGGGGGGGGGGGCGGGGGGGGGFGGGGGGGGGGGGGGGGGGGGGGGGGGGGGGGGGGGGGGGGGGGGGGGGCEGGGGGGGGGGGGGGGGGGGGGGGGGGGGGGGGGGGFGFGFG>GFGFGFGGGGF?FFFFGFGFGFFEFFF?FFBAFFFGF2
@M02526:338:000000000-J69W4:1:1106:18911:7379 1:N:0:TCAAGGT+AACACCG
CCACCCCTACGGGACGCAGCAGATCGGAAGAGCACACGTCTGAACTCCAGTCACTCAAGGTATCTCGTATGCCGTCTTCTGCTTGAAAAAAAAAAACATGTTATCAAAAACACTAAAGCCTGTTCTGCATTCAGATTTGCCTTTCCTCTATGAGCAAACATCGTCTAATCACCTACCACAATCAGCTCTAATACGTATACACCGACCCTTATCTAGATTTACTGGATTTCAACTAAGCTTCGTCGTCGCTTTCCTCCCTCCGTTCAAGATTGCTGCATAAGAGATCCGTTTGCGTTGATACCGAT
+
CCCCCGGGGGGGGGGGGGGGGGGGGGGGGGGGGGGGGGGGGGGGGGGGGGGGGGGGGGGGGGFGGGGGGGGGGGGGGGGGGGGGGGGGGGGGGGGC8,5,,,59@<,:,:+BB,8=,,,:,BF9,<E,8,,,5,,5,8?,,:,:,C,,,5,,3,,,,,,,,,+3:,+,,,,,,,,,3,,,,,3,,,,,73,,,,6,7,,,,,68>>**,,6B9,,6,?=?7,,6,,,+5++5+++++*+++);*:*1*:ECGF++****0)*)*)+)***/2/C*7+**/*0**17**7/6)*),-0(69A)*(-
@M02526:338:000000000-J69W4:1:1106:26117:7511 1:N:0:TCAAGGT+AACACCG
TACCTACGGGAGGCAGCAGTGGGGAATATTGCACAATGGGCGCAAGCCTGATGCAGCCATGCCGCGTGTATGAAGAAGGCCTTCGGGTTGTAAAGTACTTTCAGCGGGGAGGAAGGGAGTAAAGTTAATACCTTTGCTCATTGACGTTACCCGCAGAAGAAGCACCGGCTAACTCCGTGCCAGCAGCCGCGGTAATACGGAGGGTGCAAGCGTTAATCGGAATTACTGGGCGTAAAGCGCACGCAGGCGGTTTGTTAAGTCAGATGTGAAATCCCCGGGCTCAACCTGGGAACTGCATCTGATAC
+
CCCCCGGGGGGGGGGGGFGGGGGGGGGGGGGGGGGGGGGGGGGCGGGGGGGGGGGGGGGGGGGGGGGGGGGGGGGGGGGGGGGGGGGGGGGGGGGGGGGGGGGGGGGGGGGGGGGGGGGGGGGGGGGGGGGGGGGGGGGGGGGGGGGGGGGGGGGGGGGGGGGGGGGGGGGGGGGGGGGGGGGGGGGGGGGGGGGGGGGGGGGGGGGGGGGGGGGGGGGGGGGGGGGGGGGGGGGGGGGGGGGGGGGGGGGGGGGGGGCGFGFC@FBFFFFGFCGGGFFFBFFGFGFGFFFFFFFFFFFFFFGF4
@M02526:338:000000000-J69W4:1:1106:17454:7745 1:N:0:TCAAGGT+AACACCG
CGATACCTACGGGACGCAGCAGATCGGAAGAGCACACGTCTGAACTCCAGTCACTCAAGGTATCTCGTATGCCGTCTTCTGCTTGAAAAAAAAAAAAACAAATTAATAAATAAAGTACCATTTCTATACACGCTTCACAGAACATACCACACAAATAGTATCGAACACCGTCCCACACCCCTCATTCATCCGTACGACCACACCGTCATCAGACCCACTTCGGCCATAATGTTCACGAGACATATTCGTACTTACCTCCGATACTTTTGTGCATTCCCAGTCCACTACCCATTTACTTGCAATCT
+
CCCCCGGGGGGGGGGGGGGGGGGGGGGGGGGGGGGGGGGGGGGGGGGGGGGGGGGGGGGGGGEEGGGGGGGGGGGGGGGGGGGGGGGGGGGGGFF@+44,4:,,,C,8B??5B,,<,,<,,,<,,<5,,,,++3++,,,,:,3,>,3,,,,++5,,7,38,,+3,@+,5*5*55,3***5*5>,,5,6,6?7*,*****1****1***2><<++***3*++**33*+++3++30+0**/****+*0*20:**00+****))*.9*+.*/*)2**2*3=1)//)2?*)0).*)/*))*-.*))*5)
@M02526:338:000000000-J69W4:1:1106:4010:7894 1:N:0:TCAAGGT+AACATCG
TCCTCCTACGGGACGCAGCAGTGGGGAATTTTGGACAATGGGGGAAACCCTGATCCAGCCATCCCGCGTGTATGATGAAGGCCTTCGGGTTGTAAAGTACTTTTGGCAGAGAAGAAAAGGTATCCCCTAATACGGGATACTGCTGACGGTATCTGCAGAATAAGCACCGGCTAACTACGTGCCAGCAGCCGCGGTAATACGTAGGGTGCAAGCGTTAATCGGAATTACTGGGCGTAAAGCGTGTGTAGGCGGTTCGGAAAGAAAGATGTGAAATCCCAGGGCTCAACCTTGGAACTGCATTTTTT
+
@CCCCGGFGGGG-CFGGGEGGGGGGGFEGCEA@FGAFDFCFFGGGEG@@CECFEFFGFGGGDEGE:FG7=FGGGGGGG<CD<FFGGEEGGGEGGGGFGGGGFGGGGGEFFGGGCFG844=CFFADGDFG8FFGDEGFGGFFGGGGFBEF@FGFGGGGFGGGG,@FFFGCEGGGGGGGGGC@FGGGG<FGFGEGGGGGGFGGCCFGGGEGFC@EGGE8B?9EECCGGFFEEG=@EEEG5CGGGDEGGFGGGGGDEEDGDC372>5?:<>BF=>7FDFGF::557DFG7*76FF69>?6<A=A<>)(
@M02526:338:000000000-J69W4:1:1106:25321:7953 1:N:0:TCAAGGT+AACACCG
CATATCCTACGGGGCGCAGCAGATCGGAAGAGCACACGTCTGAACTCCAGTCACTCAAGGTATCTCGTATGCCGTCTTCTGCTTGAAAAAAAAAAAATACTTATTCTTTGGATGGGCGACATGTCAGATCGCCCAAAACAAACAACTATTTTCTATTATACCAATTCATACACTATACTCACTCGTTCAACAAAATCTTCAAAACTTTCAACAACGGATCTCTTGATTCTCGCATGACTTAATATCCCATATACACAATTCGAATCCACCACCTCTACACTACAGTCCTCGGTAGGCTCTCGTCC
+
CCCC8FGGGGGGGGGGGGGGGGGGGGGGGGGGGGGGGGGGGGGGGGGGGGGGGGGGGEGG<FCFFGGGGGGGGGGGGGGGGGGFGFFGGCGGG7F=+,,C@,C5B95,,,:,,,+8BCF+++,<3,,,3,38:+>+,,:FF,,,:,,,3,,@CFCC=,@,,,7<,,7,7,,>,,,7,77,7,,2*,*66,?:4=,2?<9EC,,6@,645<99+=C7*:C*03?99++5++2**/**+3A9F:*0*+*+90*+0+3**1+****2)/)*09)1)9**+*1)1970)296**.)))((0)()5(*((
@M02526:338:000000000-J69W4:1:1106:28455:8033 1:N:0:TCAAGGT+AACACCG
CGCCTACGGGACGCAGCAGTGGGGAATATTGCACAATGGGCGCAAGCCTGATGCAGCCATGCCGCGTGTATGAAGAAGGCCTTCGGGTTGTAAAGTACTTTCAGCGGGGAGGAAGGGAGTAAAGTTAATACCTTTGCTCATTGACGTTACCCGCAGAAGAAGCACCGGCTAACTCCGTGCCAGCAGCCGCGGTAATACGGAGGGTGCAAGCGTTAATCGGAATTACTGGGCGTAAAGCGCACTCAGGCGGTTTGTTAAGTCAGATGTGAAATCCCCGGGCTCAACCTGGGAACTGCATCTGATAC
+
66ACCGGGGGGGFGGGGGGGGGFGGGGGGGGGCFGGGGGFGGGEGGGGGGGACFFGGGGFG?FGGGGGEEGGGFGGGGG8E<FFDGGFGDC,EF9FF<5FEAE<<>+CC:C:=D,8+,CFCF,CBFCFGFFGGGG,=BFGGGCFFB3>FCFA:CGGG,D>,@73<CF7CECC<FGGGGFGGG?C,BCCEGE@4CBBFF@@E*?88CEGFFF*;EECF?5;8/8CGDF7+1AEG=EC<95CCC)<<FC6DGEC37=57>?GFFFF?+:7=76:6>DFE:35)7=C?D?5F>)<FF<?FFAFAFGF<
@M02526:338:000000000-J69W4:1:1106:13006:9125 1:N:0:TCAAGGT+AACACCG
GGGCCCCCTACGGGGGGCAGCAGTGGGGAATACTGCACAATGGGCGCAAGCCTGATGCAGCCATGCCGCGTGTATGAAGAAGGCCTTCGGGTTGTAAAGTACTTTCAGCGGGGAGGAAGGGAGTAAAGTTAATACCTTTGCTCATTGACGTTACCCGCAGAAGAAGCACCGGCTAACTCCGTGCCAGCAGCCGCGGTAATACGGAGGGTGCAAGCGTTAATCGGAATTACTGGGCGTAAAGCGCACGCAGGCGGTTTGTTAAGTCAGATGTGAAATCCCCGGGCTCAACCTGGGAACTGCATCTG
+
C@8BCGGGGGGGCEGEGGGGGGGFGGGCEGGGGGGGGGGFGF@FGCGEGGFGFEGGFGGGGGGGFFCEEGGGGGGGDFGACFFGGGG?CFGFEGCFEGGGGCFGGGGGGGGCEFGGGGGGGFEFFGGFGGGGGFCCGFEFGGGGGGGFCEEFGGGGGGGEGGGGGGGGGGGCGGGGGFFGCCCGGG:FGFFGGGGDGGGCGFGG*:8*;?EDGGGGGGGCGGGGGGGFFGGGGGGCEGGGGGGGGEGDGEGGGGCGDDGG?EFFFCA*9F?FF>:CGFFFD@@GFGFFFFFFF@B?F?24597<)
@M02526:338:000000000-J69W4:1:1106:5116:9239 1:N:0:TCAAGGT+AACACCG
AACCCCTACGGGACGCAGCAGATCGGAAGAGCACACGTCTGAACTCCAGTCACTCAAGGTATCTCGTATGCCGTCTTCTGCTTGAAAAAAAAAAAACAATCACAAGAAATACCACACTCATACACTATTACATCATCCTAATAAAATAGTGCAAATCACGCAATTGATCATGTACGAACTACAAAATTAACAAATCAACGCACGCATTATGCACCATGAAGTTATAACACATGTGTCACTACCAACTATATATAAGTTAGTACGATATCATAAGTACACTCACACTATACACACCGTCATCCACT
+
CCCCCGGGGGGGGGGGGGGGGGGGGGGGGGGGGGGGGGGGGGGGGGGGGGGGGGGGGGGGGCFGGGGGGGGGGGGGGGGGGGGGGGGGGGGGGG@84,45,,4:,4,B<<5,:5,,+8,,,,C5,,,,,,,,,,5,,,85BC?,3,,,,,,,3:,,,,,3,3+8,@,,8,,8,3,+*3*,,,,3,,,,,,6,4,,,,,,6>****4**,1,4,,*2+++2+++5+3+5B+*+++++++++422+**2++++1+2+***+*0+**./(11:=?****3**1).)2)*/**1*/0)3-)((0-)*()
@M02526:338:000000000-J69W4:1:1106:19535:9657 1:N:0:TCAAGGT+AACACCG
TCCCCCTACGGGACGCAGCAGTAGGGAATCTTTCACAATGAACGAAAGTTTGATGAAGCAACGCCGCGTGAATGAAGAAGGGTTTCGGCTCGTAAAATTCTGTTGCTAGAGAAGAAAATATTTGGTAGGAAATGGCTAAGTATTGACGGTATCTGGTTAGAAAGTCACGGCTAACTACGTGCCAGCAGCCGCGGTAATACGTAGGTGGCAAGCGTTATCCGGATTTATTGGGCGTAAAGCGAGCGCAGGCGGTTATTTAAGTCCGATGTGAAAGCCTTCGGCTTAACCGAAGAAGTGCATAGGAA
+
CCCCCGGFGGGEGGGGGGGFGGGGGGGEGGFGCFFFGGFFGGGGGGGEFEGFGGGGGGGGGGGGGGGGGEGGGGGGGGGGGGGGGGGGGGGGGGGGGGGGGGGGGGGGGGGGGGGGGGGGGGGGGGGGGGGGGGGGGGGGGGGGGGGGGGGGGGGGGGGGGGGGGGGGGGGGGGGGGGGGGGGGGGGGGGGGGGGGGGGGGGGGGGGGGGFGGGGGGGGGGGEGGGGGGGGGGDGGGGGGGGGGGGGGGGGGGGGGGGGGFGFGFGFGFGFGFGGGGFFFFFFGFFFGFF:::FBFFFFFBFGFF
@M02526:338:000000000-J69W4:1:1106:10519:9791 1:N:0:TCAAGGT+AACACCG
CACCCTACGGGAGGCAGCAGTGGGGAATCTTGGACAATGGGCGAAAGCCCGATCCAGCAATATCGCGTGAGTGAAGAAGGGCAATGCCGCTTGTAAAGCTCTTTCGTCGAGTGCGCGATCATGACAGGACTCGAGGAAGAAGCCCCGGCTAACTCCGTGCCAGCAGCCGCGGTAAGACGGGGGGGGCAAGTGTTCTTCGGAATGACTGGGCGTAAAGGGCACGTAGGCGGTGAATCGGGTTGAAAGTGAAAGTCGCCAAAAACTGGCGGAATGCTCTCGAAACCAATTCACTTGAGTGAGACAGA
+
CCCCCGGGGGGGGGGGGGGGGGGGEGGGGFGGGGGGFGGGGGGGGGGGGGGGGGGGFGGGGGGGGGGGGGGFGGFGGGGGGGG,FFGGGGGGGGGGGGGGGGGGGGGGGGGFFGGGGGGGGGGGGGGGGGGGGGGGGGGGGGGGGGGGGGGGGGGGGGGGGGGGGGGGGGGGGGGGGGGGGGGGGGGGGGGGFGGGGGGGGGGGGGGGGGGGGGGGGGGGGGGGFGGGGGGGGCFGGGG=EDGGCCFGGGGGGGGGGGEDFGBFFFFGBGFGFGGGG?EFFFFGFGFG?FFFFFFFFFFFBFGF1
@M02526:338:000000000-J69W4:1:1106:7835:10349 1:N:0:TCAAGGT+AACACCG
GGGTTGCCTACGGGAGGCAGCAGTGGGGAATATTGCACAATGGGCGCAAGCCTGATGCAGCCATGCCGCGTGTATGAAGAAGGCCTTCGGGTCGTAAAGTACTTTCAGCGGGGAGGAAGGGAGTAAAGTTAATACCTTTGCTCATTGACGTTACCCGCAGAAGAAGCACCGGCTAACTCCGTGCCAGCAGCCGCGGTAATACGGAGGGTGCAAGCGTTAATCGGAATTACTGGGCGTAAAGCGCACGCAGGCGGTTCGTTAAGTCAGATGTGAAATCCCCGGGCTCAACCTGGGAACTGCATCTG
+
CCCCCGGGGGGGGGGGGGGGGGGGGGGGGGGGGGGGGGGGGGGGGGGGGGGGGGGGGGGGGGGGGGGGGGGGGGGGGGGGGGGGGGGGGGGGGGGGGGGGGGGGGGGGGGGGGGGGGGGGGGGGGGGGGGGGGGGGGGGGGGGGGGGGGGGGGGGGGGGGGGGGGGGGGGGGGGGGGGGGGGGGGGGGGGGGGGGGGGGGGGGGGGGGGGGGGGGGGGGGGGGGGGGGGGGGGGGGGGGGGGGGGGGGGGGGGGEDGGGGFGFGFF<DFGFGFGFDGFFFFFFGDF?DFFFFFFFFFFFFFFGF4
@M02526:338:000000000-J69W4:1:1106:5982:10467 1:N:0:TCAAGGT+AACACCG
TGTTATCCTACGGGGGGCAGCAGTAGGGAATCTTTCACAATGAACGAAAGTTTGATGAAGCAACGCCGCGTGAATGAAGAAGGGTTTCGGCTCGTAAAATTCTGTTGCTGGAGAAGAAAGTACTTAGCAGGAAATGGCTAGGTATTGACGGTATCCGGTTAGAAAGTCACGGCTAACTACGTGCCAGCAGCCGCGGTAATACGTAGGTGGCAAGCGTTATCCGGATTTATTGGGCGTAAAGCGAGCGCAGGCGGTTACTTAAGTCCGATGTGAAAGCCTTCGGCTTAACCGAAGAAGTGCATAGG
+
CCCCCGGGGGGGGGGGGGGGGGGGGGGGGGGGGGGGGGGGGGGGGGGGGGGGGGGGGGGGGGGGGGGGGGGGGGGGGGGGGGGGGGGGGGGGGGGGGGGGGGGGGGGGGGGGGGGGGGGGGGGGGGGGGGGGGGGGGGGGGGGGGGGGGGGGGGGGGGDEGGGGGGGGGGGGGGGGGGGGGGGGGGGCFGGGGGGGEGDFGGGGGGGGGGGGGGGGGGGGGGGGGG5CGGGGGGGGGGGGGGGGGGGGGGGGGGGGGGEFFGFGFGBGFGFGFGGGGFFFFFFGFGFCFFFFFFFFFFFFA>GB?
@M02526:338:000000000-J69W4:1:1106:12878:10906 1:N:0:TCAAGGT+AACACCG
AGTGCCTACGGGAGGCAGCAGATCGGAAGAGCACACGTCTGAACTCCAGTCACTCAAGGTATCTCGTATGCCGTCTTCTGCTTGAAAAAAAAAAAAACTCCTTTCGCTAGGGACGAACCTTTTTGTGACGGTCCCTAGATAAGAAGCACCCGCTCACTACGTGCCAGCACACGCGCTATTACGTAGGGTGCGATCGTTGTCCGTACTTACTGGGCGTAAAGGGCTCGTCGGTGCATTGTCGCCTCCTCTGTTAAATTCCTGTGCTTATTTCCGCGCGTGCAGCCGACCCGTGCATAACTTTAGTT
+
CCCCCGCE<CFGCEGFGCEGGFGFFGDGG@F8FEFEECFFGFFGDGGGGGGFFAFFGGGE@,CCFFDGGG<,@B6:D9CCCFFA,CC<<C:CC:CF7BB,,C,CFGC:FEF8B?E@++@BAFGG7F<A,+68+3>C=,=CB=,,3::@C7+3@**@FFF:@<,@@C,<,,,6*>C*=F*3<9<<,B<8F*=FE*=*?*+452=***22AEC0+:**:*;*+<5:;C5C**2:8*+<+<<+***29*02:+<<00+07*+*1+6>FF>*=C4D:*)17>B>)*)9)9)1)00).>A2B:)1-4*-)
@M02526:338:000000000-J69W4:1:1106:5668:11605 1:N:0:TCAAGGT+AACACCG
TCCCTACGGGAGGCAGCAGTGGGGAATATTGCACAATGGGCGCAAGCCTGATGCAGCCATGCCGCGTGTATGAAGAAGGCCTTCGGGTTGTAAAGTACTTTCAGCGGGGAGGAAGGGAGTAAAGTTAATACCTTTGCTCATTGACGTTGCCCGCAGAAGAAGCACCGGCTAACTCCGTGCCAGCAGCCGCGGTAATACGGAGGGTGCAAGCGTTAATCGGAATTACTGGGCGTAAAGCGCACGCAGGCGGTTTGTTAAGTCAGATGTGAAATCCCCGGGCTCAACCTGGGAACTGCATCTGATAC
+
CCCCCDGGGGGGGGGGGEGGGGGGGGGGGGGGGGGGGGGGGGGGGGGGGGGGGGGGGGGGGGGGGGGGGGGGGGGGGGGGGGGGGGGGGGGGGGGGGGGGGGGGGGGGGGGGGGGGGGGGGGGGGGGGGGGGGGGGGGGGGGGGGGGGGGGGGGGGGGGGGGGGGGGGGGGGGGGGGGGGGGGGGGGGGGGGGGGGGGGGGGGGGGGGGGGGGGGGGGGGGGGGGGGGGGGGGGGGGGGGGGGGGGGGGGGGGGGGGFGGFCFGFFAGFGFGFGGGGFFFFFFGFGFGF3>:FFFB?ADFFFFA)
@M02526:338:000000000-J69W4:1:1106:21692:11840 1:N:0:TCAAGGT+AACACCG
ACCTAGCCTACGGGACGCAGCAGATCGGAAGAGCACACGTCTGAACTCCAGTCACTCAAGGTATCTCGTATGCCGTCTTCTGCTTGAAAAAAAAACTTTTTCCTTGCAACAATCTACCTTTACTCACACTTACATTTTATTTCTGCTACTTCCAAAATAACCACCCTCCACCCCCATACCCCCACCCCTTATTTTTCTTTTCTTACCAACTTTTACCACATTTACTGTCCATAACTCACCCACATCCTCCTTCTTTCCACCACCTTACCTCTACCTTCTCTCACCTATCACTTACACACGCCTCC
+
CCCCCGGGDEFFDGGGGEEECFDFGGGGDGGGDFGGGGFFCACFFGGGFGDE@FGC<EDGCFF@FEFFGECFGFGCFGC@@FFDGC@F<EFB@7=+,<E,,,,9,,,,,:4,:A,,,,CE95,,,54BF,E?BE<,C,5B9E9,,,,:,,,5:7,,,:5,A,=+8@D++,3,+338,,8D,3@:3@*3*@4@,,75,2?,?,,2,,,,6*?,,,,24,164,@;CE,?6>,,,4,,00+**1*160*2:6*++0=++0+;558*)0)*)+0*****09**/7**)2)0*1*1*0..*)-),(*-(
@M02526:338:000000000-J69W4:1:1106:10326:12231 1:N:0:TCAAGGT+AACACCG
GTGGCCCTACGGGGCGCAGCAGCACTCTTTCCCTACACGACGCCCTTCCGATTAGATACCCTAGTAGTCCCAGATCGGAAGAGCACACGTCTGAACTCCAGTCACTCAAGGTAACTCGTATGCCGTCTTCTGCTTGAAAAAAAAAACGCTACCTTACCACAACTGTACTCCTTACTTCCTCCCCTCCTCCCCCGTATTCCTTATTTCCCCATCGTTGTTCCTTTTTATTCGTCGTACAGCTCACTCCCGCTGCTGCTTCCCTCTACTTCTTCATCCTCCTCCCCAACCCCTCTTCTCCCTTATCC
+
CCCCCC@FFGGGEGGGEEGGGGGGGDFFFGGGGCFFF@GEGFE+CBEGGGEEFGFGCFFEGFEFFGGGDFGGGGFCFGEEGGGFGCGGGFGGEGGGGGGFGG<FFFFGGGGEF,CEFGGDGGGDCBCF@EFGGFF@,F,EEGGGED++885*6,,,>:,,,,*7,3,3,76>,@CF,3<,,31*4**22,6*4**4+++4?B+<,25;+**+**3**3*?++++5+2<+3*+**11*/+++9*2*+9*)1**)++2**+0)0)**+.*17=***:79*).5.)*)*0*)0)))/-)9)()).*))
@M02526:338:000000000-J69W4:1:1106:25127:12322 1:N:0:TCAAGGT+AACACCG
CGCCTACGGGACGCAGCAGATCGGAAGAGCACACGTCTGAACTCCAGTCACTCAAGGTATCTCGTATGCCGTCTTCTGCTTGAAAAAAAATACAACTCTGTTGCTTTATTAGAATGTTCGCCCGAGCAACTGTTGTCGACTCAACTTTCTCCCACCAGAAAGCCACGTCAACCTCAGTGCCTACATCGTCGTTCGTACGTATTTTGCAATATATTTCCGTATTCCTTGAGCGTCTCTCGCTCTCACTCCGCTTTTCCACTCTCCTCTACTCCCCCTCCAATTACCCGATCACGCGTCTCGGACAC
+
CCCCCFGGGGCFGGGGGFGDG<FGGGGGFFFGGGEAFGGGGG9FGGGFGGGGGGGGFCF@C<EFCFFDCFGG>E@FEGGFG9F@EA<7=:,E,CF,5<,CC?,,,,9,,,<,<,B,5<C+4B+++++6,B,,,,B,,+:C++,,:,,55@DF,,:+3,3,:>FDFFF+>++,,3,,,8@,@,,,7,33>3*>>,*6,8*,6,62,,6,,,,,,4,2=,=,/4B,,4+++++*/2**43*1*2*2C9++***2/*+*2*+*0+)***-*9*)*.*))200)**001*)/)))0))((0-./((1,4
@M02526:338:000000000-J69W4:1:1106:21844:12347 1:N:0:TCAAGGT+AACACCG
TCCTACGGGACGCAGCAGTGGGGAATATTGCACAATGGGCGCAAGCCTGATGCAGCCATGCCGCGTGTATGAAGAAGGCCTTCGGGTTGTAAAGTACTTTCAGCGGGGAGGAAGGGAGTAAAGTTAATACCTTTGCTCATTGACGTTACCCGCAGAAGAAGCACCGGCTCACTCCGTGCCAGCAGCCGCGGTAATACGGAGGGTGCAAGCGTTAATCGGTATTACTGGGCGTAAAGCGCACGCAGGCGGTTTGTTAAGTCAGATGTGAAATCCCCGGGCTCAACCTGGCAACTGCATCTGATACT
+
C<8B<GGDCFFGGGGDEGFGGGGGGGGGGCFAFFEFFGDGEFFGE86@,CFGGFFG@F9CF,@BBF:,6CEDAFF<FFGGFFFGDDFEFEEFG,@EE,AFG9B9FFGGEEGGFGG><CF,,5A=DEG,<,3<,CFFCFDC<<FGEEG8C,@CGDG@FEEC:CC:A1*>F*7F9<CG<7CGFFCA2:FEECE1BEFF@F87:>C88;EGF*;;88:CGC5*1/<9<9<+**:1::5E7*:=59DC3:>EC*::5FFC*23*=FFCFF4DFGF7027D5<@7>@9*028C))18<6<A?<<?).*-6
@M02526:338:000000000-J69W4:1:1106:10721:12400 1:N:0:TCAAGGT+AACACCG
GCAACGCCTACGGGACGCAGCAGTAGGGAATCTTTCACAATGAACGAAAGTTTGATGAAGCAACGCCGCGTGAATGAAGAAGGGTTTCGGCTCGTAAAATTCTGTTGCTGGAGAAGAAAGTACTTAGCAGGAAATGGCTAGGTATTGACGGTATCCGGTTAGAAAGTCACGGCTAACTACGTGCCAGCAGCCGCGGTAATACGTAGGTGGCAAGCGTTATCCGGATTTATTGGGCGTAAAGCGAGCGCAGGCGGTTACTTAAGTCCGATGTGAAAGCCTTCGGCTTAACCGAAGAAGTGCATAGG
+
CCCCCGGGGGGGGGGGGGGGGGGGCFGGGGGGGGGGGGGGGGGGGGGGGGGGGGGGGGGGGGGGGGGGGGGGGGGGGGGGGGGGGGGGGGGGGGGGGGGGGGGGGGGGGGGGGGGGGGGGGGGGGGGGGGGGGGGGGGGGGGGGGGGGGGGGGGGGGGGGGGGGGGGGGGGGGGGGGGGGGGGGGEGGGGGGGGGGGGGGGGGGFGGGGGGGGGGGGGGGGGGGGGGFGGGGGGGGGGGGGGGGGGGGGGGGGGGGGGGGFGFGFGBGFGFGFGGGGFFFFFFGFGFGFFFBEFFFFF?FDFFBF
@M02526:338:000000000-J69W4:1:1106:13314:12840 1:N:0:TCAAGGT+AACACCG
TTCCTACGGGACGCAGCAGATCGGAAGAGCACACGTCTGAACTCCAGTCACTCAAGGTATCTCGTATGCCGTCTTCTGCTTGAAAAAAAAAAAAAAAAAAAAAACTAAAACCTTATAACTAAAAACCTAGGATAAAAACCAAATAACAACGTGTGGTCTCCATTGTGTACAGACTTAATAGAATGTTAATAAATCGCTCTCACAACACTACGTAACATTAGACCCAAAAACCGACCCATATAGTTAAACAAAACACACAGTCACACTGCTCGCTCAAACTCAGGCTGAAATGTCAATACACCTTC
+
CCCCCGGGGGGGGGGGGGGGGGGGGGGGGGGGGGGGGGGGGGGGGGGGGGGGGGGGGGG@FGGGGGGGGGGGGGGGGGGGGGGGGGGGGGGG744+4+44@+>@:,,,,,3+3,,<,@,,,,3,,+*,,,,8<33,,38*,*,,8<:,>3**16**3,,,,3,,,,,,,,,,,,,,32,,27,,2+,+,++,++,***2*+2++,34*+++**+28++3+++<+**2**********/**+00+2<*+2+2****1*****0*26+(0**/*)*/)+/**/*)*00)1******))*-,/2(*..
@M02526:338:000000000-J69W4:1:1106:5214:12856 1:N:0:TCAAGGT+AACACCG
GGAGCGCCTACGGGGGGCAGCAGTGGGGAATTTTCCGCAATGGGCGAAAGCCTGACGGAGCAATGCCGCGTGGAGGTAGAAGGCCTACGGGTCGTTAACTTCTTTTCCCGGAGAAGAAGTAATGACGGTATCTGGGGAATAAGCATCGGCTAACTCTGTGCCAGCAGCCGCGGTAAGACAGAGGATGCAAGCGTTATCCGGGATGATTGGGCGTAAAGCGTCTGTAGGTGGCTTTTTAAGTTCGCCGTCAAATCCCAGGGCTCAACCCTGGACAGGCGGTGGAAACTACCAAGCTGGAGTACGGT
+
CCCCCGGGGGGGCFGGGEGGGGGGGGGGGGGGFGGGGGGGGGGGGGGEGGGGGGGGGGGGGGEGFFGGDFFGGGGGGGGGCG@FGGGGGGGGGGGDGGGGGGGGGGGGGGGGGGGGGGGGGGGGGGDGGFGGGGGGGEGGGFGGGGGGGGGGGGGGGGGGGGGGGCGFFEGGCEDEGGG?FCGGGGGGDGGGGGGGGEGECG8EEFFGGGGGGGGCGGGGGGGGEGGGGGGGEFFGGGGFGGGGGGGGGDGGGF?CFGFDDFFFFGFGFGFG@FFFE5@BEFFDFCFGFFFFFFFFF?FF:BDB,
@M02526:338:000000000-J69W4:1:1106:28081:14085 1:N:0:TCAAGGT+AACACCG
CCCCTACGGGACGCAGCAGTGGGGAATCTTGGACAATGGGCGAAAGCCCGATCCAGCAATATCGCGTGAGTGAAGAAGGGCAATGCCGCTTGTAAAGCTCTTTCGTCGAGTGCGCGATCATGACAGGACTCGAGGAAGAAGCCCCGGCTAACTCCGTGCCAGCAGCCGCGGTAAGACGGGGGGGGCAAGTGTTCTTCGGAATGACTGGGCGTAAAGGGCACGTAGGCGGTGAATCGGGTTGAAAGTGAAAGTCGCCAAAAACTGGCGGAATGCTCTCGAAACCAATTCACTTGAGTGAGACAGAG
+
CCCCCGGGGGGGGGGGGGGGGGGGGGGGGGGGGGGGGGGGGGGGGGGGGGGGGGGGGGGGGGGGGGGGGGGGGGGGGGGGGGGGGGGGGGGGGGGGGGGGGGGGGGGGGGGGGGGGGGGGGGGGGGGGGGGGGGGGGGGGGGFGGGGGGGGGGGGGGGGGGGGGGGGGGGGGGGGGGGGGGGGGGGGGGGGGGGGGGGGGGGGGGGGGGGGGGGGGGGGGGGGGGGGGGGGGGDFGGGGGGGGFGGGFGGGGGGGGGGGGFGFGFGFDFD:FFGGGFFFFFFFGFGFGFFFFFFFFFFFFFFFF?
@M02526:338:000000000-J69W4:1:1106:15338:14654 1:N:0:TCAAGGT+AACACCG
CCCCCTACGGGACGCAGCAGACCGGAAGAGCACACGTCTGAACTCCAGTCACTCAAGGTATCTCGTATGCCGTCTTCTGCTTGAAAAAAAAAAAACCCTTTCACCAACCAATCTATTATTTCTCTCATCCATGACTAACCCCACAACCACATCCACATAGACCACTTCTTAACTCCACCCACCATACTGTTCTCACATACCTTGTGCTGCTTACCTCCACACTACCACCCACCACCAAGTGCGACTGTCTCTAATCATTCTTCCTGTACAACCATACTCCGCGCACCGAGCTGCACTTGTCACAT
+
CCCCCGGGGGGGGGGGGGGGGGGGGGGGGGGGGGGGGGGGGGGGGGGGGGGGEGFGGGGGCFFFGG7FFFGFGFGGGGGGGGF:CFGGGGGGG@++++B?:C5AEE<84++,,,,,,,,,8,<?5=<CA?B<,8,,C,,,,++8+,3+++5,,,,33,,,33@,*,,7;,,,,73:33,6*6*,2,@,,,6,,42,,,,,64,2,2,,,4,,,,,+32**+3++3*2+3*;*37:***2++1)/9*)+0+++*++0**02*+9*7+)***1*)**2**007)))))))))0000(,*))15)*6)
@M02526:338:000000000-J69W4:1:1106:9176:14694 1:N:0:TCAAGGT+AACACCG
TGGCCTAGGGAGGCAGCAGTGGGGAATATTGCACAATGGGCGCAAGCCTGATGCAGCCATGCCGCGTGTATGAAGAAGGCCTTCGGGTTGTAAAGTACTTTCAGCGGGGAGGAAGGGAGTAAAGTTAATACCTTTGCTCATTGACGTTACCCGCAGAAGAAGCACCGGCTAACTCCGTGCCAGCAGCCGCGGTAATACGGAGGGTGCAAGCGTTAATCGGAATTACTGGGCGTAAAGCGCACGCAGGCGGTTTGTTAAGTCAGATGTGAAATCCCCGGGCTCAACCTGGGAACTGCATCTGATAC
+
CCCCCGGGGGGGGGGGGGGGGGGGGGGGGGGGGGGGGGGGGGGGGGGGGGGGGGGGGGGGGGGGGGGGGGGGGGGGGGGGGGGGGGGGGGGGGGGGGGGGGGGGGGGGGGGGGGGGGGGGGGGGGGGGGGGGGGGGGGGGGGGGGGEGGGGGGGGGGGGGGGGGGGGGGGGGGGGGGGGGGGGGGGGGGGGGGGGGGGGGDGGGGGGGGGGGGGGGGGGGGGGGGGGGGGGGGGGGGGGGGGGGGGDGGGGGGGGGGGGGFGFGFGFGFGFGFGGGEFFFFFFGFGFGFFFFFFFFFFFFFBGF2
@M02526:338:000000000-J69W4:1:1106:20254:14817 1:N:0:TCAAGGT+AACACCG
AAGGCCTACGGGGGGCAGCAGTGGGGAATATTGCACGATGGGCGCAAGCCTGACGCAGCCATGCCGCGTGTATGAAGAAGGCCTTCGGGTTGTAAAGTACTTTCAGCGGGGAGGAAGGGAGTAAAGTTAATACCTTTGCTCATTGACGTTACCCGCAGAAGAAGCACCGGCTAACTCCGTGCCAGCAGCCGCGGTAATACGGAGGGTGCAAGCGTTAATCGGAATTACTGGGCGTAAAGCGCACGCGGGCGGTTTGTTAAGTCAGATGTGAAATCCCCGGGCTCAACCTGGGAACTGCATCTGAT
+
CCCCCGGGGGGGGGGGGGGGGGGGGGGDGGGGGGGGFGGGGGGGGGGGGGGGGGGGGGGGGGGGGGGGGGGGGGGGGGGGGGGGGGGGGGDGGGGGGGGGGGGGGGGGGGGFGGGGGGGGGGGGGGGGGGGGGGGGGGGGGGGGGGGGGGGGGGGGGGGGGGGGGGGGGGGGGGGGGGGGGGGGGGGGGGGGGGGGGGGGGGGGGGGGGGGGGGGEGGGGGGGGGGGGGGGGGGGGGGGGGGGGGGGGGGGGDG=DDFGGFGFFFEDGFCFGFGGGGFFFFFFGFGFGFFFFFF?DFFFFDFGF9
@M02526:338:000000000-J69W4:1:1106:23451:15868 1:N:0:TCAAGGT+AACACCG
ATTGCCTACGGGGGGCAGCAGTGGGGAATATTGCACAATGGGCGCAAGCCTGATGCAGCCATGCCGCGTGTATGAAGAAGGCCTTCGGGTTGTAAAGTACTTTCAGCGGGGAGGAGGGGAGTAAAGTTAATACCTTTGCTCATTGACGTTACCCGCAGAAGAAGCACCGGCTAACTCCGTGCCAGCAGCCGCGGTAATACGGAGGGTGCAAGCGTTAATCGGAATTACTGGGCGTAAAGCGCACGCAGGCGGTTTGTTAAGTCAGATGTGAAATCCCCGGGCTCAACCTGGGAACTGCATCTGAT
+
CCCCCGGGGGGGGGGGGGGGGGGGGGGGGGGGGGGGGGGGGGGGGGGGGGGGGGGGGGGGGGGGGGGGGGGGGGGGGGGGGGGGGGGGGGGGGGGGGGGGGGGGGGGGGGGFGGGGGGGGGGGGGGGGGGGGGGGGGGGGGGGGGGGGGGGGGGGGGGGGGGGGGGGGGGGGGGGGGGGGFGGGGGGGGGGGGGGGGGGGGGGGGGGGGGGGGGGGGGGGGGGGGGGGGGGGGGGGGFGGGGGGGGGGGGGGGGGGGGGGFGFGFGBGFGFGFGGGGFFFFFFGFGFGFFFFFFFFFDAFABFB5
@M02526:338:000000000-J69W4:1:1106:22800:15883 1:N:0:TCAAGGT+AACACCG
TGAGCCTACGGGAGGCAGCAGTGGGGAATATTACACAATGGGCGCAAGCCTGATGCAGCCATGCCGCGTGTATGAAGAAGGCCTTCGGGTTGTAAAGTACTTTCAGCGGGGAGGAAGGGAGTAAAGTTAATACCTTTGCTCATTGACGTTACCCGCAGAAGAAGCACCGGCTAACTCCGTGCCAGCAGCCGCGGTAATACGGAGGGTGCAAGCGTTAATCGGAATTACTGGGCGTAAAGCGCACGCAGGCGGTTTGTTAAGTCAGATGTGAAATCCCCGGGCTCAACCTGGGAACTGCATCTGAT
+
CCCCCGGGGGGGDGGGGGGGGGGGGGGGGGGGGGGGGGGGGGGGGGGGGGGGGGGGGGGGGGGGGGGGGGGGGGGGGGGGGGGGGGGGGGGGGGGGGGGGGGGGGGGGGGGGGGGGGGGGGFEGGGGGGGGGGGGGGGGGGGGGGGGGGGGGGGGGGGGGGGGGGGGGGGGGGGGGGGGGGGGGGGGGGGEGGGGGGGGGGEGGGGGGGGGGGGGGGGGGGGGGGGGGGGGGGEGEGGGGGGGEGGCE3EGG3>EGFFF7*CFGFGFGFGFGFGGGGFEFFFFGFGFGFFFFFF::??AFFAGFA
@M02526:338:000000000-J69W4:1:1106:7119:16240 1:N:0:TCAAGGT+AACACCG
ATCCTACGGGAGGCAGCAGATATTAGAAACCCGTGTAGTCCAAGATCGGAAGAGCACACGTCTGAACTCCAGTCACTCAAGGTATCTCGTATGCCGTCTTCTGCTTGAAAAAAAAAAATTAAGTTATTCATACAATCATCACCATCGTACCTAGTACCAACCCCCCCTGTAATCACGATACTTCCATCCTTCATCTCCCTTACTAGTCATCACTCTCCCGCATCATTTCTATTAACTCTCATGTTAAATCCTCATGCTTACCCTTGACACTGCATCCGAATCTTCCCTCCACACTTCATGTACCA
+
CCCCCGGGGGGGGGEEGGGGGGGGGGGGFFGFGFFFGGFEFEGGGGGGGGGGGGGGGGGGEFGGGFGGFDFFGFFCEFGGGGCAC@FGGGGGGDFF:FFFCFGGE9FEFGFGGGGGG+4,,,5,,,,,5,,,5,,5,5,8,,3,,B++,:+,,,:55,3,++3++++8*77,,7,,5@<C*,,72>,6,25,,,2,,6,>92,?,,,4,,,,,?,?A,=**/**5++32<+++41+4=++3++1+++2++++*3++27+0)+/0)*)0/*)*12:*0))))0**020*))))))()9)-*).2))
@M02526:338:000000000-J69W4:1:1106:28879:16500 1:N:0:TCAAGGT+AACACCG
TAAAAGGGGAGGAAGAAGAGAGGAAGAGCACACGGCGGAACGCGAGTGACTCAAGGTATCTCGGAGGCCGTCTTCTGCGTGAAAAAAAAAAAAAACGACTAATTTATTCCTCTCTTTCCCTCAACCCCGCCTGAAATAAACCAAACAACACATCGCTACAACACTACTAACACACAACCAGTGCCCCCACCACAAAACAACACAACATCCTACATACGAAGCATATATCCACCCACCGACATGACAGAATCAACACATACTACAACATTCACGATCACAGATGATATATAATCACGCATTTGCCA
+
888,,,6;::@C--@66<<,;6@EEFGFGGGGFG6@++@FG,B+86@,CEFFDG<CCD?FCAE:@+=,CFFG<DCAFG7BBBDGGGGEEG:8++88+8+++,,38,,,,3,<@3,,3<,,,8,@,3@****1*,,,,,,,8,,1=CCF@:*6<,1=**1,,244,52,,,,7,4*1<****,,2+*11**/2**1**2***/2**/**+*++0++++2/*/*++++0++++2*/*2*1*****2*0***++0**+***0**0*2*+,***0*.***/)*/)*0******/****.(0,()))*.)
@M02526:338:000000000-J69W4:1:1106:17606:16535 1:N:0:TCAAGGT+AACACCG
AACGACCTACGTGAGGCAGCAGCCAGATCGGAAGAGCACACGTCTGAACTCCAGTCACTCAAGGTATCTCGTATGCCGTCTTCTGCTTGAAAAAAAAAAAAAAAACAATCACGCCCCGCTCCTCCCTGTCCTATACACCAAAAATAACCCAGATTCATCTCGCTACTCATACCCGAAATTGATAAGCTTAATAATTGCAAACTACAATACGTGAGCCTAACATCACTAATACACTTATATATTTTCGCTCTCACACATACCTCACTACTTATACTAGCTCTCATCGTGACACTATCCACCATAGC
+
CCCCCGGGGGGGGGGGGGGGGGGGGGGGGGGGGGGGGGGGGGGGGGGGGGGGGGGGGGGGGGGGFFFFGGGGGGGGGGGGGGGGGGGGGGGGGGGGGGG+88+88+:,,,5,+:3+:+@+++,,,8,,:8,,,,,,,8,+,,:*,,,,3,*,6,,7,,,,,,***5,,,,,,,,*4**,,,,7,,,,,,,4,257++++2+22+,+++++*2***+529+0+2+?+++0++0++++2+0++**+*+)**1*+:++***3*)+*20+-9**12****00*1**/*94)*)0*))))))-(),-2))
@M02526:338:000000000-J69W4:1:1106:27873:16667 1:N:0:TCAAGGT+AACACCG
AGTCCTACGGGGCGCAGCAGATCGGAAGAGCACACGTCTGAACTCCAGTCACTCAAGGTACCTCGTATGCCGTCTTCTGCTTGAAAAAAAAAAGTAAAACTCTGTTATTAGGGAAGAACCAGTGCTAGTTGAATACGCTGGCACCTTGACGGTACCTAACCAGAAAGCCACGGCTAACTACGTGCCCGCATCCCCGTTAATCCGTAGGTGGCCAGCGATATCCGGAATTCTTCGGCCTACAGCGCGCGCAGGTGGTTTCTTAAGTCTGCAGTGACGGACCACGGCTCAACCTTGGAAGGTGCTCT
+
C@ABCGGGGGGGGGGGGGGGGGFGGGGFGGGGFGGG<FGGFEFFGFGGFCEGGFGFGGFA,,CFFF,EEFFGF@F@EGFE<CFCE<FE:@CC++:<,<??,,,<5,,,,<,,B,?7,,4,,4E@<BDDFFG9F<5,3+8==:,E7>=9,BF@CFEF<FFG<@F,>@DF,@,3*@>1,,7?<CF,1*,*<C*<<,*****49+<C1*11B987*238:**3*++**2**2+<90:**1/:0+26:):D*97*5*0:*12?D/:*:6+:*1*/:)02*/)7755)/)/.77?579=(.*.(0()*))
@M02526:338:000000000-J69W4:1:1106:21899:17973 1:N:0:TCAAGGT+AACACCG
AACCCCTACGGGACGCAGCAGATCGGAAGAGCACACGTCTGAACTCCAGTCACTCAAGGTATCTCGTATGCCGTCTTCTGCTTGAAAAAAAAAAAAACTCAACTACACTCAACCATCTACATCCCCACCATGAACCAATATATCCATCATCTTACATTACCTACTCTTCTCGCCCCCACATCTCATCCGCACTGCTCCGACTCACATCTCCTTTCACACATTTACTTCACATTCTCACCATCTTTGACTACACTGTCACTTCTACATACTCCTCCTCCTCTCCTATTCACTCTCAGCTCTCTGTC
+
CCCCCGGFFFGGGGGFGGGGGGFGFGGGGGGGGGGGGGGGGGGGFGGGGGGGGGGGGGGFF<CFFFGGGGGGFFGFGGGGGGGGGGGGGGGGGGC+8+,5,4,,,:5,,:,4,,+,8,,,5,,>,+,++,,,,:,3,+,,,,,,,,:,,,77,,3,,,3,3,:,,8,,,,,6***5***1,,,,,,2,***4*,2,4,*****+,?+3++3++++++++*0++++++2+3;+11++14*++**+*+23*++0*++*2*+2/+***+)****2****0))0*)7***/0*****)-)).4*))*.)
@M02526:338:000000000-J69W4:1:1106:19652:18236 1:N:0:TCAAGGT+AACACCG
CCCCCTACGGGAGGCAGCAGTGGGGAATATTGCACAATGGGCGCAAGCCTGATGCAGCCATGCCGCGTGTATGAAGAAGGCCTTCGGGTTGTAAAGTACTTTCAGCGGGGAGGAAGGGAGTAAAGTTAATACCTTTGCTCATTGACGTTACCCGCAGAAGAAGCACCGGCTAACTCCGTGCCAGCAGCCGCGGTAATACGGAGGGTGCAAGCGTTAATCGGAATTACTGGGCGTAAAGCGCACGCAGGCGGTTTGTTAAGTCAGATGTGAAATCCCCGGGCTCAACCTGGGAACTGCATCTGATA
+
CCCCCGGGGGGGGGGGGGGGGGGGGGGGGGGGGGGGGGGGGGGGGGGGGGGGGGGGGGGGGGGGGGGGGGGGGGGGGGGGGGGGGGGGGGGGGGGGGGGGGGGGGGGGGGGGGGGGGGGGGGGGGGGGGGGGGGGGGGGGGGGGDGGGGGGGGGGGGEGGGGGGGFGGGGGDFGGGGGGGGGGGGGGGGGGGGGGGGGGGGGGGGGGGGGGGGGGEFGGGGGGGGGGGGGGGGGGGGFGGGGGEGGGGGGGGGGEGGFGGFGFFFGFGFGFGFG<GGFFFEEFDFGFFFFFFF>:<@A<FFFGF2
@M02526:338:000000000-J69W4:1:1106:19783:18530 1:N:0:TCAAGGT+AACACCG
CCCCTACGGGACGCAGCAGATCGGAAGAGCACACGTCTGAACTCCAGTCACTCAAGGTATCTCGTATGCCGTCTTCTGCTTGAAAAAAAAAATATATTTCTTTACTCCGGACATTCCTCACACTCACTGACCTTTTATTTCTATATTATTACCGTTCGCATCGCTTCCACCCCCCACCACACCCCCCTACTTTTTATTTCTTTTCTTCTCATTTTTAATCTTCTTTCCTGCACTTCACTCACTCTTCAACACTTTTCCCCACCCACTTCTTTGTCCTCTCTCCTCTCCAGCACTACGCAACCACC
+
CCCCCGGGGGFFFGGGGGGGG<FEFGGGGGGFFGGGFFFGGGGGGGCFGGGFFGGGGFGFFGGFDFFGGCEG:ECFCFGC,CE=AFG=C=C+A,,,<,,<,CE5,9EF++++6?5,,C5:B8,,,4,B,,:,<8,,8,,55<5?5,,5@5,,,8++,8@333+33+5@<,@+8+@**63*5*5**14=<2,<,@9,,?,;=E++7++++5?+2+++*5>E++52BE+2++2*>+++1+++*0:+0+*3:?0AC79*20+*02)*02(**26**2*;+9*)**.2)*)**0)07))(03()(,9((
@M02526:338:000000000-J69W4:1:1106:20875:18630 1:N:0:TCAAGGT+AACACCG
TGAAACCTACGGGAGGCAGCAGATCGGAAGAGCACACGTCTGAACTCCAGTCACTCAAGGTATCTCGTATGCCGTCTTCTGCTTGAAAAAAAAAAAAAAAAAAAAAAACCTAGCCATACATACAGTGAACTGAACAATGAAACAGAGCACCATACTAGATGTAAACGTGTAGGATGTGATCGGATACGATAGACAACAAAAAAGAGATAGAGAGGCTTCGTCATGACGGTATCTCTTTCGCACGCATACCCGGCCAAGCAGTATCATCGTCAATAACCTGTACACGACCTCCAACGTCTGATCAA
+
CCCCCGGGGGGGGGGGGGGGGGGFGGGGGGGGGGGGGGGGGGGGGGGGGGGGGGGGGGGGFF6CFGGFGGGGGGFFFGGGGGGGGGGGGGGGGFB::8:++6+8+@>+++,3:,,,,,3,3,,,8,,8,,,8,,,,,,,8,,8,,,,8,3,,,,,,,,3,,,,,,,*46,,,,,,,47,,,61***24**4*?C,+******1****0++3:+/******0**2022***1*+0++3+0*2*)*)****2+*)**)****)+***3)*)*)*)*2*3)*)/***1/./))).)/,(.(()))2))
@M02526:338:000000000-J69W4:1:1106:19918:18638 1:N:0:TCAAGGT+AACACCG
TAGACCCTACGGGGGGCAGCAGATCGGAAGAGCACACGTTTGAACTCCAGTCACTCAAGGTACCTCGTATGCCGTCTTCTGCTTGAAAAAATATAAACATCCTCCAATAGTTCTTTAGCCCCACTGACGTTTTCTTTCTAACAAATCCCGTCTCACTATGCTCCAGCAGCCACCGTCATACATTTGTTTTTATTTTATTCTCTAATCCTTGGGCGTCTCCTTCTCGTAGGAAGTCTGTCTCTTCTGCAGTGACACCTCCATGTTCCATCTCTCTCTCACCTCTGATACACTCAGCCTACACTTCC
+
CCCCCGGFGGEGGGGGGGGEGGGAEFGGFGGC9FGFFCF,,B<F,59=EFE9B,B?8BFC,58,,CF43FC?,@88DB5?B3,3=8=>9<>,,,3,8,,:<3,,@,,,:,,,<,,,,88,8<*3DBC,*>1>:@FF,,,,,,,,,,,87*,1=,,@,<,,,2,?,2,+2=*24*****+7>72,2+7+++**3++3++<2++0++2++<<++22*:5*0+0<++0*/***+3*+++++20<7CE2+*2*3++02<7*9***+*2=E)***/***2C+**)176**0/7*)*0)).3.8()(.*))
@M02526:338:000000000-J69W4:1:1106:21650:19316 1:N:0:TCAAGGT+AACACCG
TATCCTACGGGGCGCAGCAGTGGGGAATATTGCACAATGGGCGCAAGCCTGATGCAGCCATGCCGCGTGTATGAAGAAGGCCTTCGGGTTGCAAAGTACTTTCAGCGGGGAGGAAGGGAGTAAAGTTAATACCTTTGCTCATTGACGTTACCCGCAGAAGAAGCACCGGCTAACTCCGTGCCAGCAGCCGCGGTAATACGGAGGGTGCAAGCGTTAATCGGAATTACTGGGCGTAAAGCGCACGCAGGCGGTTTGTTAAGTCAGATGTGAAATCCCCGGGCTCAACCTGGGAACTGCATCTGATA
+
CCCCCGGGGGGGGGGGGGGGGGGGGGGGGGGGGGGGGGGGGGGGGGGGGGGGGGGGGGGGGGGGGGGFGGGGGGGGGGGGGGGGGGGGGGGFGGGGGGGGGGGGGGGGGGGGGGGGGGGGGGGGGFCFGGGGGGGGGGBFGGGCGGGFGGGGGGGGGGGGGGGGGGGGGGGGGGGGGGGGGGGGGGGGGGGGGGGGGGGGEGGGGGEGGGCFGGGGGCGGGGGGGGGGGGGGGGGGGGGGGGCGGCGGCGGGGCGGGCFFFGFGFFAFFGFGFFGGGFFFFEFG6CFG:>FFFF?<?FA=AA:))
@M02526:338:000000000-J69W4:1:1106:17756:19696 1:N:0:TCAAGGC+AACACCG
GTTTCTACGGGAGGCAGCAGATCGGAAGAGCACACGTCTGAACTCCAGTCACTCAAGGTACCTCGTATGCCGTCTGCTGCTTGAAAAAAAAAAAAACTCTGTTGTTAAAGAATAACATATCTGAGAGTAACTGTTCCCGTATTTACGGTATTTAACCAGCAAGCCACCACTCACTACTTGTCACCAGCCTCTGTATTCCGTTTGTGTCACGCTTTCTTCGACTTTTTTTTGCGTAAACCGATCGCACGCGTTTCTTTACCTCTTATCTTCAATCCTTCGGCTCAACCTACACAGTGTATCCTAAA
+
CCCCCGGGGGGECGGGGGGGGFFFGGGEGGCDGGGFC6CFGGGCFEF@FFGFGFFGGGEF,CCCFFDFGD<F::C,6CEF,EF<EGADCCFEGE@EGF@F9BB,BEFEF,EF<EFFDF,,,<<<?FEBEAC9?5,:,,3:@A,B5D33FC+CF,3D>F,,,>@@73@,,3@,3><,@,>,37@,<B,,6,6,,6,,25,,6,,65,,6B,*2*6=,1,5**444,++=8*3+3>2;C+**/)1**/)*)**1)++2**+*/39**+):***01:7*+9)))).**95*9)))*)-)*.)*--*))
@M02526:338:000000000-J69W4:1:1106:17401:19843 1:N:0:TCAAGGT+AACACCG
CGACCTACGGGGGGCAGCAGTGGGGAATATTGCACAATGGGCGCAAGCCTGATGCAGCCATGCCGCGTGTATGAAGAAGGCCTTCGGGTTGTAAAGTACTTTCAGCGGGGAGGAAGGGAGTAAAGTTAATACCTTTGCTCATTGACGTTACCCGCAGAAGAAGCACCGGCTAACTCCGTGCCAGCAGCCGCGGTAATACGGAGGGTGCAAGCGTTAATCGGAATTACTGGGCGTAAAGCGCACGCAGGCGGTTTGTTAAGTCAGATGTGAAATCCCCGGGCTCAACCTGGGAACTGCATCTGATA
+
CCCCCBEC@FG@FGGGGGGFGGF<FGGGGGGGFGECFGGCGG@FG:748B=4EFB?AF=<ADGFGECFCFC<@FFBFDGFFG<FGGGDCCEG;E@CCCCGAFFDEGGGCFGCDFFB::F@FFFF2<FGGGGFC:<FA<CF@F@9BCFCCFG?CCEGCGGFCF8?FG>**C>EC8:E?CFFG>9@@8E>@C8EE8C59CCEGGEE5;88<FGGG?CE@@EGDGCFFCFGF6>52C:EG7+:>D357C755CEEGCEFGG7CFF7FFEAG4:=*9:F6>B5>B:;FFDFDFFFFFF?4*<BFABCA4
@M02526:338:000000000-J69W4:1:1106:16149:20670 1:N:0:TCAAGGT+AACACCG
CTCCCTCCTACGGGACGCAGCAGTGGGGAATATTGCACAATGGGCGCAAGCCTGATGCAGCCATGCCGCGTGTATGAAGAAGGCCTTCGGGTTGTAAAGTACTTTCAGCGGGGAGGAAGGGAGTAAAGTTAATACCTTTGCTCATTGACGTTACCCGCAGAAGAAGCACCGGCTAACTCCGTGCCAGCAGCCGCGGTAATACGGAGGGTGCAAGCGCTAATCGGAATTACTGGGCGTAAAGCGCACGCAGGCGGTTTGTTAAGTCAGATGTGAAATCCCCGGGCTCAACCTGGGAACTGCATCTG
+
9CCCCGGGGGGDGG;FGGGGGGFEFFGDG7FEA<EFGDGFFEGDFEGECFGGGGFFGFFFGGDEFGEB@F>F@FGGGGG<FCDFGFF5F?FGFGE?FEGGGFGFGFFGDGDGGGEDGGGD=DFGGAEFF9FFFGGFAEGCF,>=>FGGGE3@FEFGE@CCB,5?ACCFCFECC@FFGGEGGGGGFGBFFGGGDGGD:BEBCGGGCE/8?CEGF9F8CEDECCF5EECGD9<+05CGCCCFGGGGGEGDDE*><C:)>D:C6CFGFGF7779010*?9@6>B)8<3*99?:<@:.(.>?>FFFGF2
@M02526:338:000000000-J69W4:1:1106:24652:20926 1:N:0:TCAAGGT+AACACCG
TGGTCCTACGGGGCGCAGCAGATCGGAATTAGATACCCTGGTAGTCCACCGAGATCGGAAGAGCACACGTCTGAACTCCAGTCACTCAAGGTATCTCGTATGCCGTCTTCTGCTTGAAAAAAAAAAAAAACAATAAAACGCCACTAAATATACTTACTCACTCTAACTCAACATAAAGTCTTTTTCAATAACTACAAAGACATCTAAGCCTTCCCGTATCAATCTCTGTCTACCTTTCTTATAGCATCCTGTCTATCTACTTACCTCTGTATTTTGTGCTATGTCTTGTGTGTCTAGTCTCTCGT
+
CCCCCGGGGGGGGGGGGGGGGGGGGGGGGGGGGGGGGGGGGGGGGGGGGGGDGEGGGGGGGGGGGGGGGGGGGGGGGGGGGGGGGGGFGGGGGFEGGGGGGGGGGGGGGGGGGGGGGGGFGGGGGG38+++,,,,,,8,++5*8,,,,,,,,37=,@C,,3,,3,,,3,3,,,6<,,,,,,3,,2,,2,,,,6,,,,6++222<,2++5>22+***/*=8++++++3+5+?9+++++0+2+2*2*3;+22++*++**23:@+**/3.*)**2**002)*1*9*:=*10*).)099<4-6*.-*(,
@M02526:338:000000000-J69W4:1:1106:13775:21808 1:N:0:TCAAGGT+AACACCG
AAGCCTACGGGAGGCAGCAGATCGGAAGAGCACACGTCTGAACTCCAGTCACTCAAGGTATCTCGTATGCCGTCTTCTGCTTGAAAAAAAAAAAACCACCCTCAGCGCGGAGGCTGCGGGTATAGATAATAAATTTTTTCGTTAATTTTACCTCTAGGAAAACTTCCTTCTTACTCTTAACCTTCATCCACCTTAACACTTAGTTCTCACACAGTTATCGCAATTACCTGACATAGGACTCACACATGCTTTTAGTTAAGCACAATTTTAAATCCCCCGTCTGCACCTGGCCACTTCATATAATA
+
CCCCCGGGGGGGDGGGEGGGFGGGGGGGGGGGGGGGEFGGGGG<FGGGGGFEGFGGGGCFCFGFFD@FG<EFF@CDFFG9E9AEEFF@B@7FFE=4+4+++B+BD,8+@C+=:B,,8F7+@+,<3,,,,,@33,<,@,*@*8,**,3E,3,,,3,,78,36DD:,37,,7,3,7,,3,,,,@;,,2,6,2?,4+,++2>9<+++7++++3++**5+1++3*3**+53+++*0+3++++3+**2+2*23*+++*2*2**+**+)2)+-*9*6*1CC22)))0))**2)*))))/0.6*5-/).0-)
@M02526:338:000000000-J69W4:1:1106:15359:22063 1:N:0:TCAAGGT+AACACCG
AATACCCTACGGGACGCAGCAGATCGGAAGAGCACACGTCTGAACTCCAGTCACTCAAGGTATCTCGTATGCCGTCTTCTGCTTGAAAAAAAAAACTTCACTCTTCCGCCCACTCCCACATTTCGCGCGCTACATTTACTCCACGCTCCTCTATGCCCCCCCGTGCGCACCACACCACACACCCTTTCATAATCGCATATTGTCATCCACTTTCTTTTTTATCTTTGTCTTGCCTGTTACTACTCCTGTCGACTTTGTCATCCCTACTTTCACTCACCTCTCGTATTGATCTCTTCTCGTACACA
+
CCCCCGGGGGGGGGGGGGGGGGGGGGGGGGGGGGGGGGGGGGGGGGGGGGGGGGGGGGGGGFCFGGGGGGGGGGGFGFGGGGGGGFGGGGGGGG@+,555,C,,,9B+++@+B,B<4,4+,<,8=B+8+6++3,,=,C@B,8,3+@<:C,,=,,,::,***1****4****,*,*****4*4:**+7+,4+7+?****4?+5+?CC++3+0<9<+02CC**<+303+03+++++++3++0ACCC*+*+*3**1*****3**0**9?(****0****37*)0))/)2/2*/**1*).*)()((*),
@M02526:338:000000000-J69W4:1:1106:10693:22143 1:N:0:TCAAGGT+AACACCG
CTCCTACGGGACGCAGCAGATCGGAAGAGCACACGTCTGAACTCCAGTCACTCAAGGTATCTCGTATGCCGTCTTCTGCTTGAAAAAAAAAAAAAATCTATTATTAAGGAAGAACCTATTTTTAAGTAACTGTGCACATCTTGACTGTACCTAATCCGCAAGCCACGTCTCACTACGTGCCCGCCGCCACGCGAATGCTTAGATCGCCAGCGTTATCCTAACTTATTATACGTAAATAGCTAGTACTATTTTTTTTAAATTTTATTTGAAATACCACACCTCAACAGTACAAGCTGATACATCAC
+
CCCCCGGGGGGGGGGGGGGGGFGGGGGGGGGGGGGFFGGGGGGGGGGGFGF6EFGGGCF,CEFFFEGGF9CCCFGGCFGGACFCDFFCBFCGF@++:B,5<95<,5,,:,48=E@44A,,<,5DD:CD,B,,CADC9<C<>FCCF9,C,:CF,:>,:+++3:>>FF**6,,;>,,,6,3><>>F7**4*;****1:+?+++++5,;***3***/*1+++3+*+02AC+++3*00//+0+++**3*+*+2+++**21**+**0*2406*/*0**:C=F4)0)007?*);**0*/),)*))*))2.)
@M02526:338:000000000-J69W4:1:1106:17200:22431 1:N:0:TCAAGGT+AACACCG
TATGCCCTACGGGACGCAGCAGTGGGGAATTTTCCGCAATGGGCGAAAGCCTGACGGAGCAATGCCGCGTGGAGGTAGAAGGCCTACGGGTCGTTAACTTCTTTTCCCGGAGAAGAAGTAATGACGGTATCTGGGGAATAAGCATCGGCTAACTCTGTGCCAGCAGCCGCGGTAAGACAGAGGATGCAAGCGTTATCCGGAATGATTGGGCGTAAAGCGTCTGTAGGTGGCTTTTTAAGTTCGCCGTCAAATCCCAGGGCTCAACCCTGGACAGGCGGTGGAAACTACCAAGCTGGAGTACGGTA
+
CCCCCFGGGGEGE@FGEGGGGFA<<CFDGGGGGGFGGGEGGGFFG@FCFFGDG8F@F,CFFE6EFG:C:>CCEAEGAFFGE?E<FEG@FGGGG:CFGFGGGGGFFEF<BBFCGGFCDDFGGAFGGGGEFDF<D9FG>BC>=FFGGGGC:7FGFC9D;@;FF,7:DGGGECGGF@FF<,,4,@B<FGCC,;EFCE*4BFB@BECC:BEFC*:?E8>:<CEEEGGG7CCGGGFCGFGFFGGGGGGGGEGGGGGGC?FGFG:CFFFGFGFFFD5*7>FFEE)0>@FFFFFGFFF>>F??)8(9-(1((
@M02526:338:000000000-J69W4:1:1106:13073:22559 1:N:0:TCAAGGT+AACACCG
TGTCCTACGGGGGGCAGCAGTGGGGAATATTGCACAATGGGCGCAAGCCTGATGCAGCCATGCCGCGTGTATGAAGAAGGCCTTCGGGTTGTAAAGTACTTTCAGCGGGGAGGAAGGGAGTGAAGTTAATACCTTTGCTCATTGACGTTACCCGCAGAAGAAGCACCGGCTAACTCCGTGCCAGCAGCCGCGGTAATACGGAGGGTGCAAGCGTTAATCGGAATTACTGGGCGTAAAGCGCACGCAGGCGGTTTGTTAAGTCAGATGTGAAATCCCCGGGCTCAACCTGGGAACTGCATCTGATA
+
CCCCCGGGGGGGGGGGGGGGGGGGGGGGGGGGGGGGGGGGGGGGGGGGGGGGGFGGGGGGGGGGGGGGGGGGGGGGGGGGGGGGGGGGGGGGGGGGGGGGGGGGGGGGGGGGGEFGGGFGGGGGGGGGDFGGGGGGGGGGGGGGGGGGGFGGGGGGGGGGGGGGGGGGGGGGFFFGGGGCEGGGGGGGGDEGGGGGFFGGGEGEGGGGGG?EGGGD=@FF55C>EGCFCFGEGGGGFFFCEGGGGG:CDEGGG5597CCFBF476<<F?GBFFDG*A@EE>>>GFFFG@FFF@FF2?<4=92:A4
@M02526:338:000000000-J69W4:1:1106:25390:22918 1:N:0:TCAAGGT+AACACCG
TACCTACGGGACGCAGCAGATCGGAAGAGCACACGTCTGAACTCCAGTCACTCAAGGTATCTCGTATGCCGTCTTCTGCTTGAAAAAAAAAAAAGACTTCCCAAAACTGACGACTATGTTAGTACCGCGCTGCAGAGAGAAGAGCAACGGATCGGAAGCGCAACCGTCAAAACTAAAGTTAATAGTCATATCTGCGATGCATTCTTCTAATTGCTACACAGACACAGCACACAGCCCTTAATGTACCATGCCAAATCACGCATGGAGATCACAGAGCTACTCGAAATACTAGCAACGACAAGCTC
+
CCCCCFGGGGFGGGGGGFGGGGGEGGGG,FFGGGGGGGGGGGGGGGAFFGGGGGGGGGG,,CEFE:CF9<CB@FGFF<EGGGC,?EFGEG>:@B+::,,,::FB8<B,,B,++446,5,,,<,,,,+86+6@7,,,+88+:>@,,8<<+33+55<:**,*>:1*3<<***,74?,,3,@;,,7,,,,2,5+,++,**11=+5+27+++++52+++5++=<*>******2**********+0**+*+*+*++0*+***2+1)*)*)+(0)*)****00*/*)))*0*)*/***)0.()((0(,9),
@M02526:338:000000000-J69W4:1:1106:11642:24083 1:N:0:TCAAGGT+AACACCG
GCGCCCTACGGGGCGCAGCAGTGGGGAATATTGCACAATGGGCGCAAGCCTGGTGCAGCCATGCCGCGTGTATGAAGAAGGCCTTCGGGTTGTAAAGTACTTTCAGCGGGGAGGAAGGGAGTAAAGTTAATACCTTTGCTCATTGACGTTACCCGCAGAAGAAGCACCGGCTAACTCCGTGCCAGCAGCCGCGGTAATACGGAGGGTGCAAGCGTTAATCGGAATTACTGGGCGTAAAGCGCACGCAGGCGGTTTGTTAAGTCAGATGTGAAATCCCCGGGCTCAACCTGGGCACTGCATCTGAT
+
CCCCCGGGGGGGGGGGGGGGGGGGGGGGGGGGGGGGGGGGGGGGGGGFGGGGGGGGGGGGGGFGGGGGGEGGGGGGFGGGGGGGFGGGGGGGGGGGFGDGGGGGGGGGGGGEGGGFFGGGGGGFFFEGGGGGGGGGGGGGGGGGGDFDGGGGGGFGCCGGGGGGGGGGGGGDGGGFFGGGGGGGGGGGGGGGGGE>GGGGGGGGGGGGGGFEFGE5?EGCFGGGGGGGGFFGFGGDGGGGCDDEDEDECCEC)1:<CG7CFFFFFEAFFF?7FC7*+8)57)5<6CFF64>))04<FFA=24CBA
@M02526:338:000000000-J69W4:1:1106:14753:24092 1:N:0:TCAAGGT+AACACCG
CGCCTACGGGACGCAGCAGTAGGGAATCTTTCACAATGAACGAAAGTTTGATGAAGCAACGCCGCGTGAATGAAGAAGGGTTTCGGCTCGTAAAATTCTGTTGCTGGAGAAGAAAGTACTTAGTAGGAAATGGCTAGGTATTGACGGTATCCGGTTAGAAAGTCACCGCTAACTACGTGCCAGCAGCCGCGGTAATACGTAGGTGGCAAGCGTTATCCGGATTTATTGGGCGTAAAGCGAGCGCAGGCGGTTACTTAAGTCCGATGTGAAAGCCTTCGGCTTAACCGAAGAAGTGCATAGGAAAA
+
CCCCCFGGGGGGGGGGGGGGGGGGGGGGGGGGGGGGGGGGGGGGGGGGGGGGGGGGGGGGGGGGGGGGGGGGGGGGGGGGGGGGGGGGGGGGGGGGGGGGGGGGGGGGGGGGGGGFGGGGGGGGGGGGGGCGGGGGGGGGFGGFGGGGGGGGGGGGGGGGGFDGGFGGGGGGGGGGGGGGGGGGGGGGGGGGGGGGGFGGGGGGGGGGGGGGGGGGGGGGGGGGGGGGGFFDGGGGGGGEGGDEGGGGGG5>CFCGGFGGFG33B:<*9DFCFGGGFFFFFE?GFGFGFFFFFFF4@<AFBFG8(
@M02526:338:000000000-J69W4:1:1106:16074:24186 1:N:0:TCAAGGT+AACACCG
GTCCGGCCTACGGGACGCAGCAGTGGGGAATATTGCACAATGGGCGCAAGCCTGATGCAGCCATGCCGCGTGTATGAAGAAGGCCTTCGGGTTGTAAAGTACTTTCAGCGGGGAGGGAGGGAGTAAAGTTAATACCTTTGCTCATTTACGTTACCCGCAGAAGAAGCACCGGCTAACTCCGTGCCAGCAGCCGCGGTAATACGGAGGGTGCAAGCGTTAATCGGAATTACTGGGCGTAAAGCGCACGCAGGCGGTTTGTTAAGTCAGATGTGAAATCACCGGGCTCAACCTGTGAACTGCATCTG
+
@CC?@@FFGGGGDGFFEEEEGGFEFGFGEEFFCA<F<FGFEF@FFDGGDCFGFFGFCCGFFGG9F?FFEGFGGCEECFGGAFFGDGGEFC7BFCFBF9CFAFGFFFGGFGGG>FEGCCCF@=:BFAGC=CFFGFGCCFGGGGGFAD,@FGFFFGGD:C7CCFGGGGGFFGGCEEDGE@:C<<<FFF7FF7E78EC7*CEF?:>E*?5?E5CC:EF>8;ECFFGGGG8:FGGFGGFEG=EFGGG5<E:5)*/5CE:>3C6>?FF28CB7*:@>FF7CC*??BF)))7?C)7)8194416)*56C)-
@M02526:338:000000000-J69W4:1:1106:19664:24467 1:N:0:TCAAGGT+AACACCG
GGCCTACGGGAGGCAGCAGGGAAATTAGATACCCCGGTAGTCCCGTAGATCGGAAGAGCACACGTCTGAACTCCAGTCACTCAAGGTATCTCGTATGCCGTCTTCTGCTTGAAAAAAAAAAATAACGGTATATGCTTACGAATCAACGGCAAACAACGAGAAAGCCGCGGCGGACTTCGGTAGAGGACACGCGTTAATCGGAATATCTGGATCGATAGCGGGAGTAGGAGGCAGGAAAAGACACACACACAGCTACTGCGCTTAAATCTGTGGACCCACAGTGGAACACGCGAGCTACAGTAAAG
+
<6@CC<F-BF@FBE;@FFFG>CFGFGG,;FFGGCF78@FEAE@AG,C,,CF8CGGGFC8FFGGCFGG,6E@EE<EFC<CA<EEE96F?<?FGFGGDFFF+B+CFFG<FG9F8BFC<FF@C:4,,:,+>+B+5,,,,,<8+:B>+:,:F@++5,,3:<365**<>F,*>*5:<**1*,,4*1**72++4<:A>C2*;*3+*1*/*+++3++++02**2:+**/*/12+000*****2*2:0*9********/**3029C+*)20**+6*020*)26**))).***9CF*)8)83>((*).9-)*))
@M02526:338:000000000-J69W4:1:1107:18180:2029 1:N:0:TCAAGGT+AACACCG
GGGGGCCTACGGGGGGCAGCAGTAGGGAATCTTTCACAATGAACGAAAGTTTGATGAAGCAACGCCGCGTGAATGAAGAAGGGTTTCGGCTCGTAAAATTCTGTTGCTAGAGAAGAAAATATTTAGTAGGAAATGGCTAAGTATTGACGGTATCTGGTTAGAAAGTCACGGCTAACTACGTGCCAGCAGCCGCGGTAATACGTAGGTGGCAGGCGTTATCCGGATTTATTGGGCGTAAAGCGAGCGCAGGCGGTTATTTAAGTCCGATGTGAAAGCCTTCGGCTTAACCGAAGAAGTGCATAGGA
+
CCCCCGGGGGGGGGGGGGGGGGGGGGGGGGGGGGGGGGGGGGGGGGGGGFGGGGGGGGGGGGGGGGGGGGGGFGGGGGGGGGGGGGGGGGGGGGGGGGGGGGGGGGGGGGGGGGGGGGGGGGGFGGGGGGGGGGGGGGGGGGGGGGGGGGGGGGGGGGGGGGGGGGGGGGGEGGGGGFFGGGGGGFGGGGGGGGEEGGGGGGGGGGGGGGGDGDGGGGGGGEGGGGGGGFFG>FGGGGGGGGGGFGDCGDGGGGDGG>FFGGGFFGFGFGGGGGGGGGFFFFFGFGGFGFFD>DFBFFDFFFFF2
@M02526:338:000000000-J69W4:1:1107:10876:3172 1:N:0:TCAAGGT+AACACCG
TGCCCTACGGGACGCAGCAGTGGGGAATATTGCACAATGGGCGCAAGCCTGATGCAGCCATGCCGCGTGTATGAAGAAGGCCTTCGGGTTGTAAAGTACTTTCAGCGGGGAGGAAGGGAGTAAAGTTAATACCTTTGCTCATTGACGTTACCCGCAGAAGAAGCACCGGCTAACTCCGTGCCAGCAGCCGCGGTAATACGGAGGGTGCAAGCGTTAATCGGAATTACTGGGCGTAAAGCGCACGCAGGCGGTTTGTTAAGTCAGATGTGAAATCCCCGGGCTCAACCTGGGAACTGCATCTGATA
+
CCCCCGGGGGGGGGGGGGGGGGGGGGGGGGGGGGGGGGDGGGGGGGGGGGGGGGGGGGGGFFGGGGGFDGGGGGGGGGGGGGGGGGGGGGGGFGGGGGGGGGGGGGGGGGGGGGGGGGGGGGGGGGGGGGGGGGGGGGGGGGGGGGGEGGGGGGGGGGGGGGGGGGGGGGGGGGGGGGGGGGGGGGGGGGGGGEGGGGGGGGGGGGGGGGGGGGGGGGGGGGGGGGGFGGGGGGGGGGGGGGGDEGGD3DGEGGGFFGEDFCGFFGFGFG7CCFCGGGFFFFFGFFGFGF?FFFDFFFFFFFFFA
@M02526:338:000000000-J69W4:1:1107:21654:3184 1:N:0:TCAAGGT+AACACCG
TAGTCCTACGGGGGGCAGCAGTGGGGAATATTGCACAATGGGCGCAAGCCTGATGCAGCCATGCCGCGTGTATGAAGAAGGCCTTCGGGTTGTAAAGTACTTTCAGCGGGGAGGAAGGGAGTAAAGTTAATACCTTTGCTCATTGACGTTACCCGCAGAAGAAGCACCGGCTAACTCCGTGCCAGCAGCCGCGGTAATACGGAGGGTGCAAGCGTTAATCGGAATTACTGGGCGTAAAGCGCACGCAGGCGGTTTGTTAGGTCAGATGTGAAATCCCCGGGCTCAACCTGGGAACTGCATCCGAT
+
CCCCCGGGGGGGGGGGGGGGGGGGGGGGGGGGGGGGGGGGGGGGGGGGGGGGGGGGGGGGGGGGGGGGGGGGGGGGGGGGGGGGGGGGGGGGGGGGGGGGGGGGGGGGGGGGGGGGGGGFDGGFGGGGGGGGGGGGGGGGGGGGGGGGGGGGGGGGGGGGGGGGGGGGGGGGGGGGGGGG>GGGGGGGGGGGGGGGGGGGGGGGEGGGGGEGGGGGGCCGGGGGGGGGG7EG5EGGGGEGGGGGFGGG:DGGGDCDGGGGDGGFFGFGFGGGGGGGFGEFFFFCFGGFG>FFFFFFFFFF2?><1
@M02526:338:000000000-J69W4:1:1107:21174:3658 1:N:0:TCAAGGT+AACACCG
CTGCCTACGGGGGGCAGCAGTGGGGAATATTGGACAATGGGCGAAAGCCTGATCCAGCCATGCCGCGTGTGTGAAGAAGGCCTTCGGGTTGTAAAGCACTTTCAGTGGGGAAGAAGGCGTGAGTGCTAATACCGCTCACGAAGGACATCACCCACAGAAGAAGCACCGGCTAACTCCGTGCCAGCAGCCGCGGTAATACGGAGGGTGCGAGCGTTAATCGGAGTTACTGGGCGTAAAGGGCGCGTAGGCGGTGCGTTAAGCCAGATGTGAAAGCCCCGGGCTTAACCTGGGAACGGCATTTGGAA
+
CCCCCGGGGGGGGGGGGGGGGGGGGGGGGGGGGGGGGGGGGGGGGGGGGGGGGGGGGGGGGGGGGGGGGGGGGGGGGGGGGGGGGGGGGGGGGGGGGGGGGGGGGGGGGGEGGGGGGGGGGGGGGGGGGGGGGGGGGGGGGGGGGGGGGGGGGGGGGFGGGGGGGGGGGGGGGGGGGGGGGGGGGGGGGGGGGGGGGGGGGGGGGGGGGGGGEEGGGGGGGGGGGGGGGGGGGGGGGGGGGGGGFGGECDEGDDGDGGGDCFFFFGFGFDGGGGFGGGBEFFFCFFGF4FBFFFFFFFFFFFFFB
@M02526:338:000000000-J69W4:1:1107:18910:4138 1:N:0:TCAAGGT+AACACCG
GGCCTACGGGAGGCAGCAGTGGGGAATATTGCACAATGGGCGCAAGCCTGATGCAGCCATGCCGCGTGTATGAAGAAGGCCTTCGGGTTGTAAAGTACTTTCAGCGGGGAGGAAGGGAGTAAAGTTAATACCTTTGCTCATTGACGTTACCCGCAGAAGAAGCACCGGCTAACTCCGTGCCAGCAGCCGCGGTAATACGGAGGGTGCAAGCGTTAATCGGAATTACTGGGCGTAAAGCGCACGCAGGCGGTTTGTTAAGTCAGATGTGAAATCCCCGGGCTCAACCTGGGAACTGCATCTGATAC
+
CCCCCCAFFGGGGGGGGGGGGGGGGGGGGGGFCFEFFFFGDGGGGGGGGGGGGGGGGGGGGGFBFGGGGGGGGGGGGGGGGFG@FGGFCGGGGGGGGGGGGGGGGGFEGGGEEGGGGGEGGAFGGGGGGGFGGCFGGEGGGGFDFGFG?CGFEGGGDGGGGGFCGGGGGGGGCGGFGFGGFGEC:FDF@EGGGGGFGGGGGGGGGGGFCFGGGGD>@CG::;:?CEGFCGFECEG5F7EGGCEEEGG8>C8*7DGGG>GFGFG4/?@GFGGGC>FFGG@3)8?DFCCFFF?FF)8DA4<FA9@A)
@M02526:338:000000000-J69W4:1:1107:22232:4970 1:N:0:TCAAGGT+AACACCG
CTCCCTACGGGAGGCAGCAGTGGGGAATATTGCACAATGGGCGCAAGCCTGATGCAGCCATGCCGCGTGTATGAAGAAGGCCTTCGGGTTGTAAAGTACTTTCAGCGGGGAGGAGGGGAGTAAAGTTAATACCTTTGCTCATTGACGTTACCCGCAGAAGAAGCACCGGCTAACTCCGTGCCAGCAGCCGCGGTAATACGGAGGGTGCAAGCGTTAATCGGAATTACTGGGCGTAAAGCGCACGCAGGCGGTTTGTTAGGTCAGATGTGAAATCCCCGGGCTCAACCTGGGAACTGCATCTGATA
+
CCCCCGFGGGEGGGGGGGGGEFEFECGGGGFGGGGGGGGGGGGGGGGGGGGGGGGGGGGGGFGGGGGCCGGGGGGGGGGGGGGCFFCGGGGGAECFFFGGGGGFFGGGGGGGGGGGGGDEGGGGGGFGGFFGGGCFGGGGGGGGFGGGGGGFGGGGGGGGGFDGGGGGGGGGGGGGGGGGGGGGGGFGC@EGGGGGFGGGGEGGGGGGGGGGGEDGGGGGGGGGGGGGGG>CGGGGGCEEGGDGFGGGGGC7><:95FFGGGGFFGFDFGG>GGFGGGFBFEFGFGGFD@?FFFFFFFFFFFFF6
@M02526:338:000000000-J69W4:1:1107:25109:5408 1:N:0:TCAAGGT+AACACCG
CCCGAACCTACGGGACGCAGCAGATCGGAAGAGCACACGTCTGAACTCCAGTCACTCAAGGTATCTCGTATGCCGTCTTCTGCTTGAAAAAAAAACATCTTTTGTATAGGTATAAACCTACCCTCGTGAGTCTAGCTGAAGGTACTATACGAATAAGCACCGGCTAACTCCGTGCCAGCAGCCGCGGTAATACGGAAGGTGCAAGCGTTAGCCGGATTTATTGGGTTTAAAGGGTCCGTAGTCGTACTTATAACTCAGTGGTTAAAGCCTGTCTCTTAACGATAGCACTGCCATACATTCTTTAA
+
CCCCCFGEEFFGGGGEEEGEGGGGCGCCCCFCCFGFFFGG8EFFFGEGDFEGGEEFGCGF8CC,CCEFDFAF9FG@FG@FA9E,CFEE?FD:CFF@,??<F,,5A,,,C,ACFFGGG9ECF,A=+8B,8?8,:EE,E?<<5,,C?FD9BDD+AAFGD<<,37CC>FD<@FFC>+>3@FFF::C<3>*>*6;;C**1*:*26B,?CG*3B812::?CC8+;@B<+*=B58:30+:C?8*CEE*</)1*;7C99C*+0:>C7<C**9*8::<7*0**222*6753*.*:*9)5;)9,(5*)1)*1).
@M02526:338:000000000-J69W4:1:1107:10654:6874 1:N:0:TCAAGGT+AACACCG
CACCACCTACGGGGGGCAGCAGTGGGGAATATTGCACAATGGGCGCAAGCCTGATGCAGCCATGCCGCGTGTATGAAGAAGGCCTTCGGGTTGTAAAGTACTTTCAGCGGGGAGGAAGGGAGTAAAGTTAATACCTTTGCTCATTGACGTTACCCGCAGAAGAAGCACCGGCTAACTCCGTGCCAGCAGCCGCGGTAATACGGAGGGTGCAAGCGTTAATCGGAATTACTGGGCGTAAAGCGCACGCAGGCGGTTTGTTAAGTCAGATGTGAAATCCCCGGGCTCAACCTGGGAACTGCATCTGA
+
CCCCCGGGGGGGGGGGGGGGGGGGGGGGGGGGGGGGGGGGGGGGGGGGGGGGGGGGGGGGGGGGGGGGGGGGGGGGGGGGGGGGGGGGGGGGGGGGGGGGGGGGGGGGGGGGGGGGGGGGGGGGGGGGGGGGGGGGGGGGGGGGGGGGGGGGGGGGGGGGGGGGGGGGGGGGGGGGGGGGGGGGGGGGGGGGGGGGGGGFGGGGGGGGGGGGGGGCEGGGGGEGGGGGGGGGGGGGGGGGGGGGFGGEGGGGGGCDDGGGGGGFFGFGFGGGGGGGGGFBFFFCFGFFG6<FFFBFFFFFDBFF4
@M02526:338:000000000-J69W4:1:1107:21779:6970 1:N:0:TCAAGGT+AACACCG
ACTCCTACGGGACGCAGCAGATCGGAAGAGCACACGTCTGAACTCCAGTCACTCAAGGTATCTCGTATGCCGTCTTCTGCTTGAAAAAAAAAAAAGCACTTTCAGTTGGGCTGCAGGTCATTAAGTTAATACCTTCCTGTTTTGACGTTACCAACAGACTAAGCACCGGCTAACTCCGTGCCCTCAGCCGCGGTAATACGGAGTGTGCAAGCTTTAATCGGACTTACTTGTCGTAAAGCGCGCGTCAGTTGTTCATCCAGTTGGATCTTAAATCCCCGTGCTCCACCTGGGCACTACCTTCAACA
+
CCCCCGGGGGGGGGGGGGGGGGGGGGGGGGGGGGGGCCFGFGGFEFFEEEEDGGGGGGCFFEAFGFCGGDECFCE@DEFFF9F<EFDFCCC4CFF:,BA<,C,CF<?,,+,,++,4,,,BC<,??FDFEE<9F9F,,:,5:,B,CF+3@<@D,>CFCFDCA@<@,@F8*5C@FG;,@FF<7D,,6,,;FCE8E84*?C?*****45?B+>?D++>9+<E8*8**<+<C<C+<85**;+3*/)2*0)*22*<2*2<*0*<0:**9):)***2*:>F7F).850=6)95>4)()0.()().*.*/).
@M02526:338:000000000-J69W4:1:1107:9288:7578 1:N:0:TCAAGGT+AACACCG
ATGCCGCCTACGGGGGGCAGCAGTGGGGAATATTGCACAATGGGCGCAAGCCTGACGCAGCCATGCCGCGTGTATGAAGAAGGCCTTCGGGTTGTAAAGTACTTTCAGCGGGGAGGAAGGGAGTAAAGTTAATACCTTTGCTCATTGACGTTACCCGCAGAAGAAGCACCGGCTAACTCCGTGCCAGCAGCCGCGGTAATACGGAGGGTGCAAGCGTTAATCGGAATTACTGGGCGTAAAGCGCACGCAGGCGGTTTGTTAAGTCAGATGTGAAATCCCCGGGCTCAACCTGGGAACTGCATCTG
+
CCCCCGGGGGGGGGGGGGGGGGGGGGGGFFGGGGGGGGGGGGGGGGGGGGGGGGGGGGGGGGGGGGGGGGGGGGGGGGGGGGGGGGGGGGGGGGGGGGGGFGGGGGGGGGGGGECFGGGGGGGGGGGGGGGGGGGGGGGGGGGGGGGGGGGGGGGGGGGGGGGGGGGGGGGGGGEGGGGGGGGGGGGGFGGGGGGGGGGGGGGGGGGGGGGGGGGGGGGGGGGGG5CFGGGFGGGGGGEDGGGGFGGGGGGGGGEGGGGGGGGFFGFGFGGG>FCGGFFFEFFG@GG6<FFFF@<BBFBFA@FA)
@M02526:338:000000000-J69W4:1:1107:6448:7842 1:N:0:TCAAGGT+AACACCG
GAAGCGCCTACGGGGCGCAGCAGTGGGGAATATTGCACAATGGGCGCAAGCCTGATGCAGCCATGCCGCGTGTATGAAGAAGGCCTTCGGGTTGTAAAGTACTTTCAGCGGGGAGGAAGGGAGTAAAGTTAATACCTTTGCTCATTGACGTTACCCGCAGAAGAAGCACCGGCTAACTCCGTGCCAGCAGCCGCGGTAATACGGAGGGTGCAAGCGTTAATCGGAATTACTGGCGTAAAGCGCACGCAGGCGGTTTGTTAAGTCAGATGTGAAATCCCCGGGCTCAACCTGGGAACTGCATCTGA
+
CCCCCEGGGGGGGGGGGGGGGGGGGGGGGGGGGGGGGGGGGGGGGGGGGGGGGGGGGGGGGGGGGGGGGGGGGGGGGGGG?FGGGGGGGGGEGGGGGGGGFFFGGGGGGGGGGGGGGGGGGGGGGGGGGFGGGGGGGGGGGGGGGGGGGGGGGGGGGGGGGGGGGGGGGGGGGGGGGGGGGGGGGGGGGGGFGGDGEGGGGGGGCGGGGGGGGGGGGGGGGGGGGGGGGGGGGGEE*AGCECE=;7<*>D==D<EGGGGGFFGB@>=7B77DFC>7C<F3>E@5<7CFF6<FF5:::626276))
@M02526:338:000000000-J69W4:1:1107:24163:7895 1:N:0:TCAAGGT+AACACCG
GAAATCCTACGGGGCGCAGCAGATCGGAAGAGCACACGTCTGAACTTCAGTCACTCAAGGTACCTCGTATGCCGTCTCCTGCTTGAAAAAAAAAACTAATTATTTATTATTCCACTTGCCAAAAGCTCAGCCCTCCCACCTCACACTACTTTTTTTTACTTTCCCACCTCATTACATGTCCTTACGCATGAACCTACGTATTCAACACTTTTCACACCATATCTCTTGGCTCTCCCCTCTCTTACGTGCTTCCCACGCTCTTATTTGCCCGCCTCTTGCCCCCCCGCTGTGCTTCCTTCTCGTCT
+
<B@C@CEFGDEGDGFCFEGFGEGG<<FGGCFD8ECC9FFFGFGFF,,<E<FEFD,,CCF<C<66CCFGEGC9FG,BE,CF8EF<C=,C<FFGGC@8B,,<,,<,,,<,,C,,,,5,C?,8,,,,,,,,5,::+,3B+3,+,3BB3,,3@,,,,,+++8@,,,7D:B7*>F:333D:@,,3<B3,5*6***4,,4,,4*6B;B,,@CCEB99+++3+03*++52++5+2+3B6++0*8CE*28++*/***1++20+*)):C1******0*017)*1*+**)0)7))))))).***-))96*).)41
@M02526:338:000000000-J69W4:1:1107:15965:8193 1:N:0:TCAAGGT+AACACCG
CCGCCTACGGGGGGCAGCAGTGGGGAATATTGCACAATGGGCGCAAGCCTGATGCAGCCATGCCGCGTGTATGAAGAAGGCCTTCGGGTTGTGAAGTACTTTCAGCGGGGAGGAAGGGAGTAAAGTTAATACCTTTGCTCATTGACGTTACCCGCAGAAGAAGCACCGGCTAACTCCGTGCCAGCAGCCGCGGTAATACGGAGGGTGCAAGCGTTAATCGGAATTACTGGGCGTAAAGCGCACGCAGGCGGTTTGTTAAGTCAGATGTGAAATCCCCGGGCTCAACCTGGGAACTGCATCTGATA
+
CCCCCGGGGGGGEGGGGGGGGGGGGEFGGGGGGGGGGGGGGGGGGGGGGGGGGGGGGGGGGGGGGGGGGGGGGGGGGGGGGGGGGGGGGGGGGGGGGGGGGGGGGGGGGGGGGGGGGGGGGGGGGGGGGGGGGGGGGGGGGGGGGGGGGGGGGGGGGGGGFGGGGGGGGGGGGGGGGGGGGGGGGGGGGGGGGGGGGGGGGGGGGGGCGFGGGGGEGGGGGGGGGGGGGGGGGEGGGGGGGGGGFGGEGGGGDGGGGG?FGGGFFGFGFG>FFGCFGDD3;>FGFGGFGF?:FFDFBFFFA=FB<
@M02526:338:000000000-J69W4:1:1107:20367:9376 1:N:0:TCAAGGT+AACACCG
GCCTACGGGAGGCAGCAGATTCGGAAGAGCACACGTCTGAACTCCAGTCACTCAAGGTAGCTCGTATGCCGTCTTCTGCTTGAAAAAAAAAATAAACTACCAATGTACAGGAACCATAAAGGTCCTGAATGGCCTGATGCGCGTACCATATGAAACAGGATCTACTACCTCCGTGCCAGCATACGCGCTAATACGGCTGATCCGAAACTGCTCCGCATCTATTCAGTTCAACTACAGCGTATTCTACCTCATCATACACTTATTACATTTAGCTGCTACACCCTACCATTTCCTATAATTCAGTT
+
C9C<ACF;FBFB@;@FFCE<CFD@F7F88,6CFGCCFGF<FFE<CC,CF9<FF8EF<C,,6;CFE@FD<,:F@<C,,CF9EE<EFFFGGG@=,:5?B<9,9,:,,,5,<,,,,4+4B,,,,5,5,,,5,:,<EC9+,8,5=+8::3:,3,:,,3,:B,B,,>,,,7@,8D@,@FF++@<:,,7,56**5**56D*7**44,6,,****5+<C9+**:?*3>++++5+3+12+3++3+3*75*+3**0+*2++**+*0*+2**09********00*00*94577*)1*)*0)0**)))0)*.**))
@M02526:338:000000000-J69W4:1:1107:16602:10551 1:N:0:TCAAGGT+AACACCG
TCGCCCCTACGGGGCGCAGCAGTGGGGAATATTGCACAATGGGCGCAAGCCTGATGCAGCCATGCCGCGTGTATGAAGAAGGCCTTCGGGTTGTAAAGTACTTTCAGCGGGGAGGAAGGGAGTAAAGTTAATACCTTTGCTCATTGACGTTACCCGCAGAAGAAGCACCGGCTAACTCCGTGCCAGCAGCCGCGGTAATACGGAGGGTGCAAGCGTTAATCGGAATTACTGGGCGTAAAGCGCACGCAGGCGGTTTGTTAAGTCAGATGTGAAATCCCCGGGCTCAACCTGGGAACTGCATCTGA
+
CCCCCGGGGGGGGGGGGGGGGGGGGGGGGGGGGGGGGGGGGGGGGGGGGGGGGGGGGGGGGGGGGGGGGGGGGGGGGGGGGGGGGGGGGGGGGGGGGGGGGGGGGGGGGGGGGGGGGGGGGGGGGGGGGGGGGGGGGGGGGGGGGGGGGGGGGGGGGGGGGGGGGGGGGGGGGGGGGGGGGGGGGGGGGGGGGGGGGGGGGGGGGGGGGGGGGGGEGGGGGGGGGGGGGGGGGGGGGGGGGGGEFGGGGGGGGGEGGGGGGGGFFGFGFGGGGGGGGGFFFFFDFGGFGFFFFFFFFFFFFFFB2
@M02526:338:000000000-J69W4:1:1107:22982:10773 1:N:0:TCAAGGT+AACACCG
TGCCTACGGGGGGCAGCAGTGGGGAATATTGCACAATGGGCGCAAGCCTGATGCAGCCATGCCGCGTGTATGAAGAAGGCCTTCGGGTTGTAAAGTACTTTCAGCGGGGAGGAAGGGAGTAAAGTTAATACCTTTGCTCATTGACGTTACCCGCAGAAGAAGCACCGGCTAACTCCGTGCCAGCAGCCGCGGTAATACGGAGGGTGCAAGCGTTAATCGGAATTACTGGGCGTAAAGCGCACGCAGGCGGTTTGTTAAGTCAGATGTGAAATCCCCGGGCTCAACCTGGGAACTGCATCTGATAC
+
CCCCCGGGGGGGGGGGGGGGGGGGGGGGGGGGGGGGGGGGGGGGGGGGGGGGGGGGGGGGGGGGGGGGGGGGGGGGGGGGGGGGGGGGGGGGGGGGGGGGGGGGGGGGGGGGGGGGGGGGGGGGGGGGGGGGGGGGGGGGGGGGGGGGGGGGGGGGGGGGGGGGGGGGGGGGGGGGGGGGGGGGGGGGGGGGGGGGGGGGGGGGGGGGGGGGGGGGGGGGGGGGGGGGGGGGGGGGGFGGDDGGFGGGGGCEGGGGGGGGGFGFFGFGFGGGGGGGGGFFFFFGFGGFG::FFF?<AF9@AFFB2
@M02526:338:000000000-J69W4:1:1107:11436:11043 1:N:0:TCAAGGT+AACACCG
GGGGCCCTACGGGGCGCAGCAGTGGGGAATATTGCACAATGGGCGCAAGCCTGATGCAGCCATGCCGCGTGTATGAAGAAGGCCTTCGGGTTGTAAAGTACTTTCAGCGGGGAGGAAGGGAGTAAAGTTAATACCTTTGCTCATTGACGTTACCCGCAGAAGAAGCACCGGCTAACTCCGTGCCAGCAGCCGCGGTAATACGGAGGGTGCAAGCGTTAATCGGAATTATTGGGCGTAAAGCGCACGCAGGCGGTTTGTTAAGTCAGATGTGAAATCCCCGGGCTCAACCTGGGAACTGCATCTGA
+
CCCCCGGGGGGGGGGGGGGGGGGGGGGGGGGGGGGGGGGGGGGGGGGGGGGGGGGGGGGGGGGGGGGGGGGGGGGGGGGGGGGGGGGGGGGGGGGGGGGGGGGGGGGGGGGGGGGGGGGGGGGGGGGGGGGGGGGGGGGFGGGGGGGGGEGGGGGGGGGGGGGGGGGFGGGGGGGGGGGGGGGGGGGGGGGGGGDGGGGGGGGGGGGGGGGGGGGGGGGGGGGEGGGGGG?GGGGGGGGGGGGGFGGCDDGGGGGGGGGGGGGFFGBGFGFCFGGGGDFFEDDGFGGFGFFFFF?FBFD46FFF)
@M02526:338:000000000-J69W4:1:1107:7387:11429 1:N:0:TCAAGGT+AACACCG
AGGAACCTACGGGGGGCAGCAGTGGGGAATATTGGACAATGGGGGCAACCCTGATCCAGCAATGCCGCGTGCGTGAAGGAGGTCTTCGGATTGTAAAGCGCTTTCGATAGGGGAGATGATGACGGTACCTATAGAAGAAGCTCCGGCTAACTTCGTGCCAGCAGCCGCGGTAATACGAAGGGGGCTAGCGTTGCTCGGAATTACTGGGCGTAAAGGGCGTGTAGGCGGTTTTGTCAGTGAGGTGTGAAATCCCTGGGCTTAACCCGGGACGTGCATTTGATACGACAAGACTAGAGTGTGAGAGA
+
CCCCCGGGGDF@FGGGGGGGGGGCFCFGGGGGGEGGGGGGGFGGGFCFGFGFGGGGGGGGGGGGGGGGDGGGGGGGFGG8FGGGGGGGGDGGGFFGGGGGGEFFFGGGGEGGDEGGGGGGGGGGGGGGGGFGGGGGGGGGGGGGGGGGGGGGGGGGGGGGGGGGGGGGGGGGGGGGG>>EGGGGGGFEGGGGCEFGGGDGFGCFGCEFGGGGEGGGGGGGEGGGGGEG:CGGGGGGGGGGGGGGFGFGGGGC<GGGGGGGFGFFFGFGF:DDDGCDFGFFFFFDFDDEGFBFFF47<FA?:F*8-
@M02526:338:000000000-J69W4:1:1107:20170:11714 1:N:0:TCAAGGT+AACACCG
GTCCTACGGGGGGCAGCAGTGGGGAATCTTGCGCAATGGGCGAAAGCCTGACGCAGCAACGCCGCGTGGGGGATGACGGCCTTCGGGTTGTAAGCCTCTTTCGACAGGGACGAAGGGTGACTGACGGTACCTGTAGAAGAAGCACCGGCTAACTACGTGCCAGCAGCCGCGGTAATACGTAGGGTGCGAGCGTTGTCCGGATTTATTGGGCGTAAAGAGCTCGTAGGCGGTTTGTCGCGTCGGCCGTGAAAACCTACAGCTTAACTGTGGGCGTGCGGTCGATACGGGCAGACTTGAGTTCGGCA
+
CCCCCGGGGGGGGGGGGGGGGGGGGGGGGGGGGGGGGGGGGGGGGGGGGGGGGGGGGGGGGGGGGGGGGGGGGGGGGGGGGGGGGGGGGGGGGGGGGGGGGGGGGGGGGGGGGGEGGGGGGGFGGGGEGGGGGGGGGGGGGGGGGGGGGGGGGGGGGFGGGGGGGGGGGGGGGGGGGGGGGGGGFGGGGGGGGGGGGGGGGGGGGGGGGGGGGGGGEGGGGGGGGGGGGGGGDGGGGGGEGGGGFGGGGGGGFGGGGGGGGGGF?>FFFG3*37CDDDD357@7>GGFD>6>FF<A>:<?95@>(
@M02526:338:000000000-J69W4:1:1107:9615:12399 1:N:0:TCAAGGT+AACACCG
GGCCTACGGGAGGCAGCAGTGGGGAATATTGCACAATGGGCGCAAGCCTGATGCAGCCATGCCGCGTGTATGAAGAAGGCCTTCGGGTTGTAAAGTACTTTCAGCGGGGAGGAAGGGAGTAAAGTTAATACCTTTGCTCATTGACGTTACCCGCAGAAGAAGCACCGGCTAACTCCGTGCCAGCAGCCGCGGTAATACGGAGGGTGCAAGCGTTAATCGGAATTACTGGGCGTAAGGCGCACGCAGGCGGTTTGTTAAGTCAGATGTGAAATCCCCGGGCTCAACCTGGGGACTGCATCTGATAC
+
CCCCCGGGGGGGGGGGGGGGGGGGGGGGGGGGGGGGGGGGGGGGGGGGGGGGGGGGGGGGGGGGGGGGGGGGGGGGGGGGGGGGGGGGGGGGGGGGGGGGGGGGGGGGGGGGGGGGGGGGGGGGGGGGGGGGGGGGGGGGGGGGGGFGGGGGGGGGGGGGGGGGGGGGGGGGGGGGGGGGGGGGGGGGGGGGGGGGGGGGGGGGGGGGGGGGGGGGGGGGGGGGGGGGGGGGGGGGGGGGGGGGFGGGGGCEGGGGGGGGGGGFFGFGFGGGGGGGGGFFFFFGFGGFGFFFFFFFFFBFFFFF2
@M02526:338:000000000-J69W4:1:1107:29636:12871 1:N:0:TCAAGGT+AACACCG
TCCGACCTACGGGAGGCAGCAGTGGGGAATATTGCACAATGGGCGCAAGCCTGATGCAGCCATGCCGCGTGTATGAAGAAGGCCTTCGGGTTGTAAAGTACTTTCAGCGGGGAGGAAGGGAGTAAAGTTAATACCTTTGCTCATTGACGTTACCCGCAGAAGAAGCACCGGCTAACTCCGTGCCAGCAGCCGCGGTAATACGGAGGGTGCAAGCGTTAAGCGGAATTACTGGGCGTAAAGCGCACGCAGGCGGTTTGTTAAGTCAGATGTGAAATCCCCGGGCTCAACCTGGGAACTGCATCTGA
+
CCCCCGGGGGGGGGGGGGGGGGGGGGGGGGDGGGGGEFGGGEGGGGGGGGGGGGGGGGGGGFGGGGGGGGGGGGGGGGGGGGGGGGF=FGFGGEGGGGFGGGGGGGGGGGGGGGGGGGGGGEGGGGGGGGGGGGGGGGGGGGGGGGGGF@FGGGGGGGGGGGGGGGGGGGGEGGGGGGGGGGGGGGGGGGFGDGGEGGGGGFGGGGGGGDFFGGGGGGGGGGGGGGGGGGGGGGGGGGCFGGGGFGDCDGDGGDCCGGDGGGGFFGFGFGGGGGGGGFFDDFFDFGGFGFFFFFBFFF7=A=?A-
@M02526:338:000000000-J69W4:1:1107:17863:12995 1:N:0:TCAAGGT+AACACCG
GCCTACGGGGCGCAGCAGTAGGGAATCTTTCACAATGAACGAAAGTTTGATGAAGCAACGCCGCGTGAATGAAGAAGGGTTTCGGCTCGTAAAATTCTGTTGCTAGAGAAGAAAATATTTAGTAGGAAATGGCTAAGTATTGACGGTATCTGGTTAGAAAGTCACGGCTAACTACGTGCCAGCAGCCGCGGTAATACGTAGGTGGCAAGCGTTATCCGGATTTATTGGGCGTAAAGCGAGCGCAGGAGGTTATTTAAGTCCGATGTGAAAGCCTTCGGCTTAACCGAAGAAGTGCATAGGAAACT
+
CCCCCG@@:BFGEFGCFEFFFGGFGGFGFFGC<CE@FEGG@@FECE@EEFEFAEGGGGGGGGGGG:>B=EEDGFAFGDGFFEGED:FFGGG<FEGFF9EFFB<FCAFEEFGGGGGGGGCF9FB?AFCGGDFGGFFGFGGGGADGCGEEFFFDCFDDACDAFFGGGGGG7FCFFG@CCGGGGF@FDGCGDCEGGCBBFFFGGCGGF>CB5CEGEEFC@ED8CCFGGCFGF=>CEG*AFG=//7*:>3*29DG?>FC>CF<*CDG>BGFGFGGGGFGF55@FFFFG=DCEGB0@F69AF444<FF?4
@M02526:338:000000000-J69W4:1:1107:18203:13282 1:N:0:TCAAGGT+AACACCG
GTCCTACGGGAGGCAGCAGATCGGAAGAGCACACGTCTGAACTCCAGTCACTCAAGGTATCTCGTATGCCGTCTTCAGCTCGAAAAAAAATAAACTCCTGTCGTTTATGCAGATAATGACGGTACTCAACAAGGAATTGACGGCTCACTACGTGCCAGCAGCTGCGGTACAACGTAGTTCACACGCGCTGCCCGGAATTACTGGGTGTAAAGGGCTCGCACGCGCGAGAACATGTTGAACGTGAACTCCATGGCCTCAACCCATGACCTGCTTTCACACCTGTCTTTCTTTATTCTTTCCGTTGT
+
CCCCCGGGGGE:FGGGGGGDE<FFGG@F@8<FGGCC9CF<C6<CCF8C@,@F<6EF,,C,,,CFD,CFE<F6+9,<,C,C,B+,8=F+++,99C,,:C<9,5:DF+A,,,<??FFFF9<A+>++CEE9EE<F,:4,,,5CF+++6+:A,DF+6=B=<>F8>A,,@+<:++33@+3@,*7@7>D,3@C*5**>,:=C*1,,?,<,,?8EE92<+=*+*3=:*1*:*/**2*+*+003<+<+>/7:>*2<CFF+7*+22*39FD3))2)*9****2:*+:).7)9**2*9*829**.42/)0(00(-
@M02526:338:000000000-J69W4:1:1107:23032:13462 1:N:0:TCAAGGT+AACACCG
AGGGCCTACGGGGGGCAGCAGATCGGAAGAGCACACGTCTGAACTCCAGACACTCAAGGTCTCTCGTATGCCGTCTTCTGCTTGCACCCAAAAAAATATTTATTGTCATGCTGGTCGAAACGTCATTTCACCACACAAACCTAACTATTTTCTATTATACACCGTCATCAACTTTGCTCACGCCGACACCCAAATATTCAAAACCTCCAACAACTGATCTCTTGATTCTCGCATCGATGAACAACGCACCTAGCTCGAAAGAGACCACGTCTGAACTCTACTCACCAACACAATCACGTATACCC
+
@C8CCFGCFEEGCGFG:CFEEG-4DFFGE??ECDFGGBDE<5?B?E8,,5D<B8?,4C<FE,<?,B<:,,CFF3>F7BD9FF<,+8,,+:3,,88+33,,,,<=,@,,,<@,3,,,*>**5*>FG8,@F9BFG7,CC<B,*,,3@F92,?,,7,,,,,?FB,<<FF:+?,7:F,C,<<2<F**;**11/****/<:+<:79++2/80*82+*2/0<+<+++++++0<ECD5*:**2**<+0*0:)))*)98+20301)*9)**))97D)9*91*:DF**/*/9*)*95*)-).*,),7.?>)74(
@M02526:338:000000000-J69W4:1:1107:6848:13939 1:N:0:TCAAGGT+AACACCG
ATCCTACGGGACGCAGCAGATCGGAAGAGCACACGTCTGAACTCCAGTCACTCAAGGTATCTCGTATGCCGTCTTCTGCTTGAAAAAAAAAATGTAACCCTCTTTCTTCAGGGACGATCAAACATGGTACTTTTGTATGAAGCTCCCGCTACCTACGTGCCAGCAGCCGCCTTACTACGTGCGGACCGAGCGTTTTCTCCAATTACTCGCTTTAACTGTAGCGTTTGCTGGATCTCACGCCATATGTGAAAACTATTGCCTTAACCCATAACCTCCCTTTGCATCTCTTGTTCTTTAGCTAAGTT
+
CBBC,EFCCEFCFGGGGGDGF9DGCBFGGGAECEGCC@FGGGAEEFDEFA<CC@FFG@F,CCFFFF,FE,@8:6,C<<CAEFF<6<<F+=F+A,<,5?<EA+B?<95,<E?,BFF74+,+85,8,:,:FE,B,,,,5,,,5?A<,,8+6F3+@,>=8:,:+,,@F7BDCF*3<>:=@F>@,***5*4*11:*=C**++++52<9+5?9**3**212++31++*2***3+3+/+02C?+2**)*+87*+**0+*2+22*+002***0)1?5C*7F4>=*97*9*****1**-99*6<)/)*)/9..
@M02526:338:000000000-J69W4:1:1107:24714:14359 1:N:0:TCAAGGT+AACACCG
CCGGCCTACGGGACGCAGCAGATCGGAAGAGCACACGTCTGAACTCCAGTCACTCAAGGTATCTCGTATGCCGTCTTCTGCTTGAAAAAAAAAAACAACAATCACCGATCACGATACACACTTAACACAACGAGTAAGCTCCTCTAAACTCCTTCCCCTCATGCGCCAACCTCAGCATGCGTCACACCTTCGCCTGCTATTATTATCGTCAAAGTTTCACCTTATACTTGTATCCTTCTCTCTCCAATCATTCTGCTACACATATCTATCATACTACCAACCGCATCACTGCATAACAGTCTCAA
+
CCCCCGGGGGGGGGGGGGGGGGGGGGGGGGGGGGGGGGGGGGGGGGGGGGGGGGGGGGGFGEFGGGGGGGGGGGGFGGFGGGGGGGGGGGGGGGF=,:94,,:,,B++4++,+4++4,,,+,8,,,,:,++++83,,,:>,:38,,:,,,,:,3,,,,,6,,,7*******,,5,,2,,3**4**7?*,,,*4=***++2++,5+++*3**4+51++5++++++++2+;+2+++4++3+++*0+)2*+2*++*0<*0*+270*06:*0****02**+*//.))))*)/**)***)),*)*.*0-)
@M02526:338:000000000-J69W4:1:1107:9355:14435 1:N:0:TCAAGGT+AACACCG
CAAGCCCTACGGGACGCAGCAGTGGGGAATATTGCATAATGGGCGCAAGCCTGATGCAGCCATGCCGCGTGTATGAAGAAGGCCTTCGGGTTGTAAAGTACTTTCAGCGGGGAGGAAGGGAGTAAAGTTAATACCTTTGCCCATTGACGTTACCCGCAGAAGAAGCACCGGCTAACTCCGTGCCAGCAGCCGCGGTCATACGGAGGGTGCAAGCGTTCATCGGAATTACTGGGCGTAAAGCGCACGCAGGCGGTTTGTTCAGTCAGATGTGAAATCCCCGGGCTCAACCTGGGAACTGCATCTGA
+
CCC?CFFGEGEGCEFGGGCGFFE-FFBBFGGGFFGEFFAFFF<EGFGFCFFGGGGGGGCFCE<,CE6CFFECFGF<E<CFCFECEFGGGGEFEGCAEEFGGGGGGGGGC7EE++C:<38:>CFF9FEFGFBFAE=FBDE=,:F@9A,8@FFFEGG:FGG7DCCEFF:>C@CEEGFCFGEF@:C*?F*+2+48C78C8ECFF@GE**//8*+03;/AE*3A:<>*8@E+A@++;:EECGDCFGGG@GG*7<C:9)19<CC*2:>6=*8?6>>7777:67>;)7;)89*<<<1@5)4,5/2*.979)
@M02526:338:000000000-J69W4:1:1107:16778:14618 1:N:0:TCAAGGT+AACACCG
TGCTACCCTACGGGGGGCAGCAGTAGGGAATCTTTCACAATGAACGAAAGTTTGATGAAGCAACGCCGCGTGAATGAAGAAGGGTTTCGGCTCGTAAAATTCTGTTGCTAGAGAAGAAAATATTTAGTAGGAAATGGCTAAGTATTGACGGTATCTGGTTAGAAAGTCACGGCTAACTACGTGCCAGCAGCCGCGGTAATACGTAGGTGGCAAGCGTTATCCGGATTTATCGGGCGTAAAGCGAGCGCAGGCGGTTATTTAAGTCCGATGTGAAAGCCTTCGGCTTAACCGAGGAAGTGCATAGG
+
CCCCCFGGGGGGGGGGGGGGGGFGGGGGGCGGGGGGGGGGGGGGGGGGGGGGGGFGGGGGGGGGGGGGDGEGDFGGGGGG@DDFGGGGGGEGGGGGGGGGFGGGGGGGCGGGGGGGGGGGGGGGGGGGGGGGGGGGGGGGGGGGGGGGGGGGGGGGFGGGGGGGGGGGGGGGGGGGGGGGGGGGGGGGGGGFGGGCEEGCFGGGGFDCGGGGGGGGGDEGFGGGGGGGGGGGDE5EGGGGGGGCBCDCDDEDDC:D9CC>CCCBFGFGFGGGGGGDGGFFFFFGFGGF7B>EF@137@>FBFFAB
@M02526:338:000000000-J69W4:1:1107:22108:14745 1:N:0:TCAAGGT+AACACCG
GAAACCTACGGGGCGCAGCAGATCGGAAGAGCACACGTCTGAACTCCAGACACTCAAGGTATCTCGTATGCCGTCTTCTGCTTGAAAAAAAAAACAACAATTTCATACACACGACCAAATCTACACTTCATTTCTCCACTATTTCCCTTACTTACCACCAGCCCACATTCCCCCTTCCTTCCCTCATTCTCCTACAGTCCTCCATTTCACCCATTTTCCACTCTTATCTACCCTAACACATCCTCCATCCGTTTTTTCGTCTATCTCTTCACCCCTTCATCTTCACCTCCCACGTCCCACCCTGC
+
CCCCCGGGGGGGGGGGGGEGGGGGGGGGGGGGGGGGGGGGGGGGFGGGGGGGGGGGGGGEGFFGGGGGGGGGGFGGGGGGGGGGEGFFGGEGGG+:,,:4,,,,5,5,,,,+++48+,,,:<B,,,,C,,,33,3,>,B=,,3,,,:,<,,,:,3@,,+,,,+*,@*,7,,3,**,2,?@,,>,26,,2,62,,,?4,,,,,,2?,,,,,64*,,5+++++5++2++<9++039**3++*+*2+***1;9:**0*/)***/1*1****/*02**/*65*1/******0*.,))),((..)(.)((
@M02526:338:000000000-J69W4:1:1107:8390:15003 1:N:0:TCAAGGT+AACACCG
ACCCTACGGGGGGCAGCAGTGGGGAATATTGCACAATGGGCGCAAGCCTGATGCAGCCATGCCGCGTGTATGAAGAAGGCCTTCGGGTTGTAAAGTACTTTCAGCGGGGAGGAAGGGAGTAAAGTTAATACCTTTGCTCATTGACGTTACCCGCAGAAGAAGCACCGGCTAACTCCGTGCCAGCAGCCGCGGTAATACGGAGGGTGCAAGCGTTAATCGGAATTACTGGGCGTAAAGCGCACGCAGGCGGTTTGTTAAGTCAGATGTGAAATCCCCGGGCTCAACCTGGGAACTGCATCTGATAC
+
CCCCCEGCEFGGGGGGGCGGGGGGGGGGGGFGGGDFFGGGGGGGGGGGFGGGGGGGGGGFFGGEGECGGGGGGGGGGGGGGGGGGGGFGGGFGGGGFGGGGGGGGFEGGGGGGGGGGGGGGGGGGGGGGGGGGGGGGGGGGGGFGGGGGGGGGGGGGGGGGGGGGGGGGGGGGGGGGGGGGGGGGGGGGGEGGGEGGGFCEEGGGGEGGGGGGGGGGGGGGGGGGGGGGGDGGEEGGGGGDGGGFGDGGG:=DGGGGGFGGGGF=FFGFGGGGGGGGGFFBFFGFGGFGF:FFFBFFFFFFFFF)
@M02526:338:000000000-J69W4:1:1107:15798:15685 1:N:0:TCAAGGT+AACACCG
CATTTCCTACGGGACGCAGCAGATCGGAAGAGCACACGTCTGAACTCCAGTCACTCAAGGTATCTCGTATGCCGTCTTCTGCTTGAAAAAAAAAAAATCTATTTAACATCCGTGGTTAATCTCCGCACTACTATTCCAACCACCTCTTTTTTCCTTTCTGACTTCCCCACCTCTATTTCTGTTCTATCTGCCATTCTCATAACTACCCTCCACTTGTTTTTCGGCTTTCCTATGCTTGTATCCTGCGTCACCCGCTCTTTGATTCGTCCCTCTCTTCCCTGCTCTTCTTTTTTAAATTACATTCT
+
CCCCCGGGGGGGGGGGGGGGGGFGFCFGGGGG8FEEFFFGGFAFFGGGGGGCFGGGGGGGCFFGGGGCFFF9@F,FGGG9EEE,C=FD9FCCCE+8:,B,<,A,,,,,,,,8+++:A<,<,,,,44+++:3,,,,<<,,888+3B,3EDG<@,,@,,,,,,,:7,,,,,3@,6@=;3@;3@,7,7,2,2,?,,,6,2@,,2,,6,,64>4*,,,121,,,=,*1*=*+>+2+3+0+>+*+++++*;1=)**<<)*/)*+02**9*109)*0**2**<::*/)/***:***.*)).)./)9)1/6.
@M02526:338:000000000-J69W4:1:1107:16441:15753 1:N:0:TCAAGGT+AACACCG
CAACCTACGGGACGCAGCAGTGGGGAATATTGCACAATGGGCGCAAGCCTGATGCAGCCATGCCGCGTGTATGAAGAAGGCCTTCGGGTTGTAAAGTACTTTCAGCGGGGAGGAAGGGAGTAAAGTTAATACCTTTGCTCATTGACGTTACCCGCAGAAGAAGCACCGGCTAACTCCGTGCCAGCAGCCGCGGTAATACGGCGGGTGCAAGCGTTAATCGGAATTACTGGGCGTAAAGCGCACGCAGGCGGTTTGTTAAGTCAGATGTGAAATCCCCGGGCTCAACCTGGGAACTGCATCTGATA
+
CCCCCGGGGGGGGGGGGGCEFEFGGGGGGGGGDEGGGGGGFFGGGGEGGCEEFGGGGGFGGGGGGGEGGGF?C?CEFEEGGGGG9ECEEFGGGGF?EFGGGGGGFC=@FGEEFGFGC+B:BF9FG==FADGGFGGA=D,,CC=FFA:C7ABFGCF>@*8@F73?EFG<>FFC::,>:*<<F<FFGG78FEDGE:8E@FFDE*/C5C5C+<C/:/;EFG7:C:EGG79+@EGFG=7C5++:C>E/7)7CDDG*1<522CCC>>F6F*=DFGGGFGGF59BE>:>G@5C4<F?FFF7?D=)=)=@2-
@M02526:338:000000000-J69W4:1:1107:25827:15756 1:N:0:TCAAGGT+AACACCG
AACCTACGGGAGGCAGCAGATCGGAAGAGCACACGTCTGAACTCCAGTCACTCAAGGTATCTCGTATGCCGTCTTCTGCTTGAAAAAAAAAAAACTTCATTTATAAAAGAATCAACGCGTGTATGGATACCCGATTACATCTACTTTATTAATAAGAATCGACTAACTCCTTGCCATCAGCCTCTGTCAGACTGAGAATCCAATCATTATACATAATTATTTGGTTTACAAGGAAAGTCTATAGCTTTTTCACTCAGTTGATAACGTTATCGACTCAACCGTAACATTTCATTTCCTACTTGATA
+
CCCCCGFGGGGGGGDEGGGGFGFGGGGFGGGGGFGGGGFGGGGGGGEGGGG<FGGGF;F6,<EFF:FF<FC@+CCFGGG99EFCFEFGCFEG@++,,9,5,5EEDEC,,?BF9FC,+4+44+B5C:5?EEGC3+8C+3C,,,3B@,F9D,3:,,3,,:,@<,8@8,57C@,@,@::,3@>F,,6,77,@,2>,>,,,6,,697,6,,2,,,,,6,,1>,4,,,,618231++***+*22++;+=+::E46+4++:<0:9+++++**;>)*2**11*09.7)8.*)2*02*)17=))-0,=)**))
@M02526:338:000000000-J69W4:1:1107:29089:15853 1:N:0:TCAAGGT+AACACCG
GCCTACGGGACGCAGCAGTGGGGAATATTGCACAATGGGCGCAAGCCTGATGCAGCCATGCCGCGTGTATGAAGAAGGCCTTCGGGTTGTAAAGTACTTTCAGCGGGGGGGAAGGGAGTAAAGTTAATACCTTTGCTCATTGACGTTACCCGCAGAAGAAGCACCGGCTAACTCCGTGCCAGCAGCCGCGGTAATACGGAGGGTGCAAGCGTTAATCGGAATTACTGGGCGTAAAGCGCACGCAGGCGGTGTGTTAAGTCAGATGTGAAATCCCCGGGCTCAACCTGGGAACTGCATCTGATACT
+
8CCCBFFGGEGGGE:CFFF6EFG7FEFFG<@9FDGF<EGE@C@F@DFG<8E<FEAEFED,6E@@B@6BFFCCF<CF=FCFFGGFGGAG78CEG,@CFFGGGCF<>CGG+***;**;CCEEE,22A:0<,0:@C9CF?F:<CFCGEEC8ECFGG*/1AFFGGGE:FGGGGG6AC?F>FEEC+3;CFGC8:E5C8:CFE8*;C5C;EE6<<;?;;88<FG5?5@E9:C<:CE*:E=*3@EC5:)/::15C3D*2/9::*0<C7:7=FD6*97:F77FG7)7754=GFFG5C>0>@F?A<FF?4BF46
@M02526:338:000000000-J69W4:1:1107:10772:15943 1:N:0:TCAAGGT+AACACCG
ATGCCTACGGGGCGCAGCAGTGGGGAATATTGCACAATGGGCGCAAGCCTGATGCAGCCATGCCGCGTGTATGAAGAAGGCCTTCGGGTTGTAAAGTACTTTCAGCGGGGAGGAAGGGAGTAAAGTTAATACCTTTGCTCATTGACGTTACCCGCAGAAGAAGCACCGGCTAACTCCGTGCCAGCAGCCGCGGTAATACGGAGGGTGCAAGCGTTAATCGGAATTACTGGGCGTAAAGCGCACGCAGGCGGTTTGTTAAGTCAGATGTGAAATCCCCGGGCTCAACCTGGGAACTGCATCTGATA
+
CCCCCGGGGGGGGGGGGGGGGGGGGGGGGGGGGGGGGGGGGGGGGGGGGGGGGGGGGGGGGGGGGGGGGGGGGGGGGGGGGGGGGGGGGGGGGGGGGGGGGGGGGGGGGGGGGGGGGGGGGGGGGGGGGGGGGGGGGGGGGGGGGGGGGGGGGGGGGGGGGGGGGGGGGGGGGGGGGGGGGGGGGGGGGGGGGGGGGGGGGGGGGGGGGGGGGGGGGGGGGGGGGGGGGGGGGGGGGGGGGGGGFGGGGGGGGGGGGGEGGGGFFGFGFGGGGGGGGGF>BDFGFGGFGFFFFF?FFFFFFFBB5
@M02526:338:000000000-J69W4:1:1107:8440:16349 1:N:0:TCAAGGT+AACACCG
ATAAACCTACGGGACGCAGCAGATCGGAAGAGCACACGTCTGAACTCCAGTCACTCAAGGTATCTCGTATGCCGTCTTCTGCTTGAAAAAAAAAAATATTAAAATAAACTACCTTGCATTCCAGTCAAACCTTCACACTGTCCCGATATCTTACCCCCCGCTGACGACTCCATACGACCCACCCTCATCGTTTCTACCTAGTACCCCCCCGTTTTTCCTCTTTCCTCTGCCTACATCACTCTCATTCTTCTATATACGTCTTATCCTACATTCTCTTTCTTCACCATACTTCTCCTTGTCCTCTT
+
CCCCCGGGGGGGGEFGGGGFGGGFFDGGGGGGFGGGGGFFGFGFEEFGFFFGGGDGGGGG:E<CFGFFFFGDFC@@EFFGGGCFFGGGGGGGGGD+,,9,555,C,,,,,5:A,5:,9,,,585B,85@E+B9B,,,BC,,B,,3+3++:@,,,,,3++3+8*5>**5:*,,27,,**115**1*6,,76*,*,,,65?++2,+2+******2+**3+++++3++++0+3+03:6<3++0<20+***+**0+*0+22*+/**2**01**0*2:0**+*/*/*/*9D*/**)**1)-)/)*)**))
@M02526:338:000000000-J69W4:1:1107:23912:16448 1:N:0:TCAAGGT+AACACCG
ACCTACGGGAGGCAGCAGCACTCTTTCCCAACACGACGCTCTTCCGATTAGATACCCTTGTAGTCCCAGATCGGAAGAGCACACGTCTGAACTCCAGTCACTCAAGGTATCTCGTATGCCGTCTTCTGCTTGAAAAAAAAAAAAAAGTCAAAAAAACAACACGCTTTTACCAATCAAACCTTAGAACAATAAATACTTTGATATTATAACTGATAGATAATCCATACAACTACGCCCATAATGCTCAATTGTCAACCTATACAAACTCCACAACTTAACTGCCTCCTACTAACCATAACATCAAC
+
CCCCCGGGGGGGGGGGGGGGGGGGGGGGGGGGGGGGGGGGGGGGGGGGGGGGGGGGGGGGGGGGGGGGGGGGGGGGGGGGGGGGGGGGGGGGGGGGGGGGGGGGGGGGGFEFGGGGGGGGGGGGGGGGGGGGGGGGGGGGGG>86++,,3:3,5***8,,,***1*6,3,,3<,3:,3,1,,3,,2,2,,,,2++++2+2++,+5?+>+5++++++5+>+++55+3*2>@++<52*****+*++***+**+300+***+***0/0/*20*0*****+*****)*)1*12*-*)))).9,*.)*).
@M02526:338:000000000-J69W4:1:1107:24757:16627 1:N:0:TCAAGGT+AACACCG
TTTTCCTACGGGACGCAGCAGATCGGAAGAGCACACGTCTGAACTCCAGTCACTCAAGGTATCTCGTATGCCGTCTTCTGCTTGAAAAAAAAAAAAAATCCAACAACTGAGCTCTTAGAACTACCGTCGCTGACGAAGCCGCCACGACGATCGACGTAGCACCAGCCTGCGCTACCTTCACGTTACGGGCCTCGTACGCCCTTATTTGCCTTAAAGTACTCGTAATCGGCTTTTTACGTGCGATCTTAACTACTCGGTCTTATCCTTAGTGCGACCTCTGAGACCAGAATGCGAGCTGTCGTTGG
+
CCCCCGCFFECGEFGGGGGGGGGGFGDEFGEGD@DFD@<FDEFFGFFFEEGGGEFGGGDFE66@E6DCGGGFGGGF@FFGGFG?EFF9EF@=FFFG:+E<<,,,+:,8,5,4,5,5,,,,,<,,,+:++8C+3,++3B+3++8+83>*3**>*5***1@<<,,3<,6<,,***4*2,,,7?CF+<:=**1B8;5;*:>***20<+++320+++00+++3<:**2**+*/***+++*+22**)*:)9*+0*++2:C5*1***2*1*:***20*1*)1/6=)/*1*)*77**)0)8,10)6?0)7((
@M02526:338:000000000-J69W4:1:1107:4147:16899 1:N:0:TCAAGGT+AACACCG
TTCCTACGGGGCGCAGCAGGGAATCTTTCACAATGAACGAAAGTTTGATGAAGCAACGCCGCGTGAATGAAGAAGGGTTTCGGCTCGTAAAATTCTGTTGCTGGAGAAGAAAGTACTTAGTAGGAAATGGCTAGGTATTGACGGTATCCGGTTAGAAAGTCACGGCTAACTACGTGCCAGCAGCCGCGGTAATACGTAGGTGGCAAGCGTTATCCGGATTTATTGGGCGTAAAGCGAGCGCAGGCGGTTACTTAAGTCCGATGTGAAAGCCTTCGGCTTAACCGAAGAAGTGCATAGGAAACTGT
+
CCCCBEFGGGGGGG:@FDGGGEDGGDGGFDE9EFDGGGGCEEGC<FFGFC<F9FFFGGGG7@:FG7CFGGFCEFGGEF,?FFEDFFFG+BFGFCGDFFGGFGGGGGDGGFGFGEAE<FEEFFCC,C>FFFGGGEFDE9DCFAFGGFB=EEE>FFG9FC8DCCCFGGG7B:D>FGG,@@<7F7DC@F7CF:*:<CFFC98*3<C689:EG8B7CC9*=CEC60<C+08CE::*AC7:E==:59EE>3):>D8CGD?DF*0>799@FG?>679CC457ED>F=@?CEDD3FF4?4BA)30583FFA)
@M02526:338:000000000-J69W4:1:1107:14829:17550 1:N:0:TCAAGGT+AACACCG
CGCCTACGGGGGGCAGCAGTGGGGAATATTGCACAATGGGCGCAAGCCTGATGCAGCCATGCCGCGTGTATGAAGAAGGCCTTCGGGTTGTAAAGTACTTTCAGCGGGGAGGAAGGGAGTAAAGTTAATACCTTTGCTCATTGACGTTACCCGCAGAAGAAGCACCGGCTAACTCCGTGCCAGCAGCCGCGGTAATACGGAGGGTGCAAGCGTTAATCGGAATTACTGGGCGTAAAGCGCACGCAGGCGGTTTGTTAAGTCAGATGTGAAATCCCCGGGCTCAACCTGGGAACTGCATCTGATAC
+
CCCCCGGGGGGGGGGGGGGGGGGGGGGGGGGGGGGGGGGGGGGGGGGGGGGGGGGGGGGGGGGGGGGGGGGGGGGGGGGGGGGGGGGGGGGFGGGGGGGGGGGGGGGGGGGGGGGGGGGGGGGGGGGGGGGGGGGGGGGGGGGGGGGGGGGGGGGGGGGGGGGGGGGGGGGGGGGGGGGGGGGGGGGGGGGGGGGGGGGGDGGGGEGFGGGGGGGGGGGGGGGGGGGGGGGGGGGFGGGGGGGGDGGGGGGEGGGGGGGGGGGFFGFGFGGGGGFGGGFDFFF>FGGFGFFFFFBFFFFFFFFF)
@M02526:338:000000000-J69W4:1:1107:10267:17797 1:N:0:TCAAGGT+AACACCG
TATCCTACGGGAGGCAGCAGTGGGGAATATTGCACAATGGGCGCAAGCCTGATGCAGCCATGCCGCGTGTATGAAGAAGGCCTTCGGGTTGTAAAGTACTTTCAGCGGGGAGGAAGGGAGTAAAGTTAATACCTTTGCTCATTGACGTTACCCGCAGAAGAAGCACCGGCTAACTCCGTGCCAGCAGCCGCGGTAATACGGAGGGTGCAAGCGTTAATCGGAATTACTGGGCGTAAAGCGCACGCAGGCGGTTTGTTAAGTCAGATGTGAAATCCCCGGGCTCAACCTGGGAACTGCATCTGATA
+
CCCCCFGFGCGGGEEGGGGGGGGGGGGGGGGGFGGGCFGGGGGGGGGGGCFEFGCFGGGGGGFGCGGGGGGGGGGGGGGGGGGGFGGGGGGGGFGGGGCF<FGGFGGGGGGGGGGGGGGGGG<FGGFGFGGFDFDGCCFGFCFC9FGFGG@FGGGGGGFGGGGGGGGGFFGGFGCGGGCGDGGBFGFGGDGGDEGGFGCFE7FGGGGGGCFGGEGGFGGGGGEGGG+0<@>:EEGEGFCE=CCC>5987CCEGCEGG>:CCFGFFGFFFDFGCF7FG<>B:>FGFGG@D>BFFF:)5?96987<2
@M02526:338:000000000-J69W4:1:1107:12654:18045 1:N:0:TCAAGGT+ACCACCG
ACACCTACGGGAGGCAGCAGCACTCTTTCCCTACACGACGCTCTTCCGATTAGAAACCCCGGTAGTCCAACAGATCGGAAGAGCACACGTCTGAACTCCAGTCACTCAAGGTATCTCGTATGCCGTCTTCTGCTTGAAAAAAAAAACAAAACATCTTCCTTGTCCATACCCTGTTACTGCTACACCATCTTTCGTATTCTTTCTATATCTTCCTCCTTCTTCATTCTTCTTACTCCTTTATTCTTCTGCATCTTCCACTCACTACTCACCCTTCATCATGCTATTGCCCTCATCCTTTCTACCAT
+
CCCCCGGGGGGGGGGGGGGGGGGGGGGGGGGGGGGGGGGGGDGGGGGGGGGGGGGGGGGGGGGGGGGGGGGGGGGGGGGGGGGGGGGGGGGGGGGGGGGGGGGGGGGGGGGFG@FGGGGGGGGGGGGGGGGGGGGGGGGGGGGGGG>,33,5,,,,,,:,,,3:,,,7,,3,,,,,7,,,3>,,55*,,,2,,*,,,,2,,,,,,,,,6,,26,5,,451,,,,,++++++++41++3+++34+1+++2+141+4+++4***++/+)*)****22*+******2***/2)()*/)))/)*-**))
@M02526:338:000000000-J69W4:1:1107:17281:18191 1:N:0:TCAAGGT+AACACCG
CGTGCCTACGGGACGCAGCAGTGGGGAATATTGCACAATGGGCGCAAGCCTGATGCAGCCATGCCGCGTGTATGAAGAAGGCCTTCGGGTTGTAAAGTACTTTCAGCGGGGAGGAAGGGAGTAAAGTTAATACCTTTGCTCATTGACGTTACCCGCAGAAGAGGCACCGGCTAACTCCGTGCCAGCAGCCGCGGTAATACGGAGGGTGCAAGCGTTAATCGGAATTACTGGGCGTAAAGCGCACGCAGGCGGTTTGTTAAGTCAGATGTGAAATCCCCGGGCTCAACCTGGGAACTGCATCTGAT
+
CCCCCFGGGGGGBFGGGEGGGFGGGGGGGFFCEGFFGGFGGEFE:FGEGGGGEGGGGGFGCGFGFGDGFGGGGGGGGGGGDGFG?EFGGEFGEGGGGFGGGGGGGGGGGGGEGGGGGGG@FFGFGGGGGGGGGAF<FFFGFAFGGFGGGGFGFGGCFFGGGGGFGGGGGGGGGFGGGGGGGGGFGGGGGGGGGGGGGGGGGGGGGGGE>FFFFGGGG5FGGGGGGGFFGGGGGDGGGGGGGGGGFDCGGGDEGGGGGGFFGGGFF=FGFGGFGDGF6CEF5B.5==FFGF?F>:?FDFFFFFF<4
@M02526:338:000000000-J69W4:1:1107:23378:18647 1:N:0:TCAAGGT+AACACCG
GGAACACCTACGGGGGGCAGCAGTGGGGAATATTGCACAATGGGCGCAAGCCTGATGCAGCCATGCCGCGTGTGTGAAGAAGGCCTTCGGGTTGTAAAGTACTTTCAGCGGGGAGGAAGGAAGTAAAGTTAATACCTTTGCTCATTGACGTTACCCGCAGAAGAAGCACCGGCTAACTCCGTGCCAGCAGCCGCGGTAATACGGAGGGTGCAAGCGTTAATCGGAATTACTGGGCGTAAAGCGCACGCAGGCGGTTTGTTAAGTCAGATGTGAAATCCCCGGGCTCAACCTGGGAACTGCATCTG
+
9CCCCGGGGGGGGGGGGGGGGGGGGGGGGGGGGGDGGGGGGGGGGGGGGGGGGGGGGGGG?FGGGGGGGGGEGGGGGGGGCGGFGGGGGGGGGGGGGGFGFGGGGGGGGGGGGGGGEGGGGGGGGGGGGGFGGGGGGGGGGGGGGEGGGGEGGGGGGGGGGGGGGGGGGGGGGGGGGGGGGGGGGGGGGGGGGGGGGGGGGGGGGGG>EGGGGFFGEEGGGGGGGGGGGGGFGGGGGGGGFGGGFGGGGGGGGG=DDD7FGGGFFGFFFGGGGF7>EGFFF@>GBGGFGF7@@F:?B?<FFFFF2
@M02526:338:000000000-J69W4:1:1107:14826:18849 1:N:0:TCAAGGT+AACACCG
GAACCTACGGGACGCAGCAGTGGGGAATTTTGGACAATGGGGGAAACCCTGATCCAGCCATCCCGCGTGTATGATGAAGGCCTTCGGGTTGTAAAGTACTTTTGGCAGAGAAGAAAAGGTATCCCCTAATACGGGATACTGCTGACGGTATCTGCAGAATAAGCACCGGCTAACTACGTGCCAGCAGCCGCGGTAATACGTAGGGTGCAAGCGTTAATCGGAATTACTGGGCGTAAAGCGTGTGTAGGCGGTTCGGAAAGAAAGATGTGAAATCCCAGGGCTCAACCTTGGAACTGCATTTTTAA
+
B<@B@C@EFGEEFCFCBBEFGGGEC7FGGGGGEGEDEEFGGG7FEFGFEFDGF<E@FCFCFGCGGGGCCFGGGGCFGGCFEEFFEFFGGGGCGGGFGGGGGGGGGGGGGGGGGGGGGGGGGGGGGGGGGAFFGGGGGGGGGGGGGCEDEFGGGGGGGGGGGGGGGGGGGG>FDFFGGGGGGGGGGFEFGEGEGGGGGFFFFGGGEB1BFGGGGGGGGGGGGGGGGCFFFGGGGGGG@?CEGGGGFGFFFD*CDGGGGGEF<7DFFD=CBFGGCGFFFGF:@FFFFGGFFF?FF@7>FF<F<FBFB
@M02526:338:000000000-J69W4:1:1107:4085:19123 1:N:0:TCAAGGT+AACACCG
CTGTCCCTACGGGGCGCAGCAGTGGGGGATATTGCACAATGGGCGCAAGCCTGATGCAGCCATGCCGCGTGTATGAAGAAGGCCTTCGGGTTGTAAAGTACTTTCAGCGGGGAGGAAGGGAGTAAAGTTAATACCTTTGCTCATTGACGTTACCCGCAGAAGAAGCACCGGCTAACTCCGTGCCAGCAGCCGCGGTAATACGGAGGGTGCAAGCGTTAATCGGAATTACTGGGCGTAAAGCGCACGCAGGCGGGTTGGTAAGTCAGATGTGAAATCCCCGGGCTCAACCTGGGAACTGCATCTGA
+
CCCCCGGGGGGGGGGGGGGGGGGFGGGFGGAFGFFFGGGGGGGGGEGGGFGGGGGGCGGGFGGGGGGGGGGGCGGFGGFGGGGGGGGGGEGCGGGGGGFGGGFGGDEFGGGGGGGGGFFCCFFC=CGGFFB@CFGAFGGGFFCFBFFGG3>DCCG:CEFEGGGGGFE@FGGDEEGGGF7FG7<FFGFFCFGGGEG*:EG@9CEC8CGGGGG7CCEEEEEFGFGDGGGGGGCGGFEE8CGCCD7E:<3*>DGGG):D<):0:D:8FC6DFDCDGGG70CFE3>:CFGGFGFB47:8?7FDFA6/:)
@M02526:338:000000000-J69W4:1:1107:5914:19289 1:N:0:TCAAGGT+AACACCG
TGTCTCCTACGGGGCGCAGCAGGGAAATTAGATACCCCGGTAGTCCTCCTAGATCGGAAGAGCACACGTCTGAACTCCAGTCACTCAAGGTATCTCGTATGCCGTCTTCTGCTTGAAAAAAAAAAAAGAAAATGTAGACGATATGACGGGATTCGTTCCGAAAGCAAAAGGTACAAACATGTCCGAACACGCGCGAAAACATATGTGTAACACGCTTACCCCAGATCTTGTGGTCAAAAAGACAGTACACACATTAATTCTAGTCACGAGAAAACAACGGGCGCAACAGAGGATGATGGTCTACA
+
CCCCCGGGGGGGGGEEFGGGGGGGGGGGFGGGGGGG<FGGGGGFGGGGGGGGGEGGGEGGGGGGGGGGGGGGGGFGGFFGFGGGGGGGGGFFEFGGDFGGGCFGECGGGFGGFGFFGGGGGGGCC+@8:B<<,,,,8@,+++8+:=:<**57,7:,,,3*><F*,,3?:,*72,7,@,,,3,,,4**1*4*18*74*****++2+32+++3++*****3++22*898<++0<*:+9+9+*/**27**002+***30**3****/**11)1)*2**//1.0)))1))1)*),.7)(()*)*-1*.)
@M02526:338:000000000-J69W4:1:1107:5365:19404 1:N:0:TCAAGGT+AACACCG
TGCCTACGGGGGGCAGCAGTGGGGAATTTTCCGCAATGGGCGAAAGCCTGACGGAGCAATGCCGCGTGGAGGTAGAAGGCCTACGGGTCGTTAACTTCTTTTCCCGGAGAAGAAGTAATGACGGTATCTGGGGAATAAGCATCGGCTAACTCTGTGCCAGCAGCCGCGGTAAGACAGAGGATGCAAGCGTTATCCGGAATGATTGGGCGTAAAGCGTCTGTAGGTGGCTTTTTAAGTTCGCCGTCAAATCCCAGGGCTCAACCCTGGACAGGCGGTGGAAACTACCAAGCTGGAGTACGGTAGGG
+
CCCCCGGGGGGGGGGGGGGGGGGGGGGGGGGGGGGGGGGGGGGGGGGGGGGGGGGGGGGGGGGGGGGGGGGGGGGGGGGGGGGGGGGGGGGGGGGGGGGGGGGGGGGGGGGGGGGGGGGGGGGGGGGGGGGGGGGGGGGGGGGGGGGGGGGGGGGGGGGGGGGGGGGGGGGGGGGGGGGGFGGGGGGGGGGGGGGGGEGGGGGGGGGGGGGGGGGGGGGGGGGGGGGGGGGGGGGGGFGGGGGGFGGGGGFGGGGGGGGGGGGFFFFGFGGGGGGGGGFFFFFCFFGFGFFFFFFFFFFF:FFFF
@M02526:338:000000000-J69W4:1:1107:3756:19740 1:N:0:TCAAGGT+AACACCG
CCCTACGGGACGCAGCAGATCGAAAGAGCACACGTCTGAACTCCAGTCACTCAAGGTATCTCGTATGCCGTCTTCTGCTTGAAAAAAAAAAAAAGAAAATGAACAAGGCAAGGAACCGCACTGAATACACATCGACAGTAATGGCAGGTCTGTGAGCATCAATCAACGTCAAAAAAAGCTCCAACACACACGGCAAAACGGAGCGTCAAACGTGACATCAAATTAATAGTGTACTAATCTGCCCATACCTTTGTAGCAAAGCTCCCTTAAACCGCCGCGCTATAACACAGAGATCACTGACGAAA
+
CCCCCGGGGGGGGGGGGGGGGGGGGGGGGGGGGGGGGGGGGGGGGGGGGGGGGGGGFG,CEFFFGGGGGGGGGGGGGGGGGGGGFGGGCEF=744:,<<9<,,,,:,,+,B++:,,4+8+3:,,,,,,,,,,,+,3+8C,,,,,@>8>:,3,3,3,8E,,,,,,,,6366:*@9*5**3,,26,4**,1*44:*:*=:***1****4**0+*02**+++++3+0<+2+3+++0+2+++2++2+*)**2**+<**+**2+**2*))*0*0****)))*))).)00*0*)*)().*)).0.*())((
@M02526:338:000000000-J69W4:1:1107:16691:19952 1:N:0:TCAAGGT+AACACCG
TATACCTACGGGACGCAGCAGATCGGAAGAGCACACGTCTGAACTCCAGTCACTCAAGGTACCCCGTATGCCGTCTTCTGCTTGAAAAAAAAAACTCTTTTGTCCGTTAAGATCATCCCAGTCCTGCCAAAATAATCCTCAACTCCCTTCCTACCCCCCTCCTCCTTAATCCCACTCCTCCTCCTTTTTCCCTCAATCCCTTGCCTTCTACTTTTTTTTTACTTTTTTTTCTGTCATCTTCTAACTCCTTCACCTCCCCTCCCTACCTTCTTTTTCTACTGTATACTTTCTCTCCTCATTCTTTT
+
CCCCCGFGGCCE@BFGGGGGGGGGGGG;CCFFEGGCCE@FGGGG<FFFGDFDG9F6ECF@6,C,9FFGGG9,@8@:,C,6CFCE@<6,:+@CE44,BCF9F<A5C+,,+4,,,,9<,::,,4,5,::,,,8,:,,,58,C,5=,,:,:7>,C,,3,:>++8@:>,5@,,@B=,3,,,,,,6<,3,7@,D824,,,,>,D,4,2,BG,,,,,6,,,,4**3/+++3<B588++++20<99E+2+3*202>2++*205***2/7*767)0*202**020*1*****/**/*/)/0*44(1)1)**.-
@M02526:338:000000000-J69W4:1:1107:9271:21166 1:N:0:TCAAGGT+AACACCG
AAAATACCTACGGGGCGCAGCAGATCGGAAGAGCACACGTCTGAACTCCAGTCACTCAAGGTATCTCGTATGCCGTCTTCTGCTTGAAAAAAAAAACTATCTATGAATGTAATTAATTACGCCTACTCCCACAGAGTTCGTCCTGGCTAACTACTTGCCATCAGTCACATACGTCAGACCACACGTTGCTTTTTTCTGACTTTCTAGTCATTCAGACTACTTTTGCGGGTAGGCACGATTATTGTTCCATATAAGACATCACGTCCGGTTGTGTCTTCATACCTTCAGGACTGCAGTACGACAGA
+
CCCCCGGGEGGGGGGGGGGGGGGGFGGDGGGGGGGGGGGGGGGGGGGGGGGGGGGFFGGGGGG9EFFFFGGGFFGGCCFGGGGFCECCEF,@C@FE+,,<,,,,,,55,,,,,5,,<,B,4+8,+,,,,:B,+3,,C,,+++8+,,,BFG8,3>,,:D,,:,,,,8,8,,,7,7,**7,35*,**2,,62;@4,*,,,,,6,,6,,24?,,,4,1,,5++++++?+****3**+3/***/**329C*+:*20*20:**+*02/)07)))))19**0+*0***.2*9***)(/.)3(-/)01<)2.
@M02526:338:000000000-J69W4:1:1107:18296:23304 1:N:0:TCAAGGT+AACACCG
GCCTACGGGGGGCAGCAGTGGGGAATATTGCACAATGGGCGCAAGCCTGATGCAGCCATGCCGCGTGTATGAAGAAGGCCTTCGGGTTGTAAAGTACTTTCAGCGGGGAGGAAGGGAGTAAAGTTAATACCTTTGCTCATTGACGTTACCCGCAGAAGAAGCACCGGCTAACTCCGTGCCAGCAGCCGCGGTAATACGGAGGGTGCAAGCGTTAATCGGAATTACTGGGCGTAAAGCGCACGCAGGCGGTTTGTTAAGTCAGATGTGAAATACCCGGGCTCAAACTGGGAACTGCATCTGATACT
+
C@<<CFGCEGCE+=?=FF<C=FE:FFGEGF@EDEGCCDCGG7F@:FA8=4CFFGGGGF?E<=CFE6C>BFGGFGGGGC,>,FFGGDFFFGGGGGBFFG9FCCGFFGGGGGGCF<FGFFGFFDGFFGGGGGE,?:FFCCFCCFFFF=C8?EFGGGGGGGGGGGGCGGGGDEGGFGFEGGECEFFFGG5CGGG8CCCGGCEGGGGEGEEFFGGCED8+<8CGGFFFAFDEF5EG>ECE?C:C5DD7BCC8C5**9C677?:C**2*9C6*020*2**7:C.)09**1*::C8:5/??2-*6F<4@.)
@M02526:338:000000000-J69W4:1:1107:20742:24514 1:N:0:TCAAGGT+AACACCG
GCCTACGGGGGGCAGCAGTAGGGAATCTTTCACAATGAACGAAAGTTTGATGAAGCAACGCCGCGTGAATGAAGTAGGGTTTCGGCTCGTAAAATTCTGTTGCTAGAGAAGAAAATACTTAATAGGTAATGATTAGGTATTGACGGTATCTGGTTAGAAAGTCACGGCTAACTACGTGCCAGCAGCCGCGGTAATACGTAGGTGGCAAGCGTTATCCGGATTTATTGGGCGTAAAGCGAGCGCAGGCGGTTGTTTAAGTCCGATGTGAAAGCCTTCGGCTTAACCGAAGAAGTGCATAGGAAACT
+
<CCCCGGGGGGGGGGGGGGGGGGGGGGGGGGGGGGGGGGGGGGGGGGGGGGGGGGGGGGGGGGGGGGGGGGGGGGGGGGGGGGGGGGGGGGGGGGGGGGGGGGGGGGGGGGGGGGGGGGGGGGGGFGGGGGGGGFGGFFFGGGGGGGGGGGFFGGGGFGGGGFGGGGGGGGGCFGGGGGFGGDGGGGGGGGGGGGGGFGGGGGGGF>FFFGGGGGGGGGEEGGGGGFGGGGE:CGGGC5CGDEGFGGDG58EDGGGGFFGGGGF>GFG?FFGF4>FGGFFFFF7?GG))74FFF9>BF2@ABF()
@M02526:338:000000000-J69W4:1:1107:20589:24607 1:N:0:TCAAGGT+AACACCG
CCCTACGGGAGGCAGCAGTGGGGAATATTGCACAATGGGCGCAAGCCTGATGCAGCCATGCCGCGTGTATGAAGAAGGCCTTCGGGTTGTAAAGTACTTTCAGCGGGGAGGAAGGGAGTAAAGTTAATACCTTTGCTCATTGACGTTACCCGCAGAAGAAGCACCGGCTAACTCCGTGCCAGCAGCCGCGGTAATACGGAGTGTGCAAGCGTTAATCGGAATTACTGGACTTAAAGCGCACGCAGGCGATCTGTTACTTCAGATGTGAAATCCCCGGGCTCAACCTGGGAACTGCATCTGATCCT
+
CCCCCGFEFF7FFGFGGGGGGGGGGGGGGEGGGGGG9AFECFFG@FGGGGDEFGFFGGGCFGDFBFGGAFGGGGFGG8FGGGGGGGFGEGGGGFGGFGGGGGEFGFEFEGDGF@FCF+B>FGGGGGFCFFGDGG9DF=DFG9FEGGCCFGACF7:FGGD>,DFGGD>CEECDFGF7F=CF,:<?,@:CB:CEGGGF98**=:<C<F+?;/*;8:5CCF=E*;6+AF++*2+<ECC?CCE*:DEED73*));F7:2:**32**089?67=*7:CGFD55>;FFF:FGD)*5:F?93<4/4*./*6.
@M02526:338:000000000-J69W4:1:1108:23439:3437 1:N:0:TCAAGGT+AACACCG
ACAGACCCTACGGGGGGCAGCAGTAGGGAATCTTTCACAATGAACGAAAGTTTGATGAAGCAACGCCGCGTGAATGAAGAAGGGTTTCGGCTCGTAAAATTCTGTTGCTGGAGAAGAAAGTACTTAGTAGGAAATGGCTAGGTATTGACGGTATCCGGTTAGAAAGTCACGGCTAACTACGTGCCAGCAGCCGCGGTAATACGTAGGTGGCAAGCGTTATCCGGATTTATTGGGCGTAAAGCGAGCGCAGGCGGTTACTTAAGTCCGATGTGAAAGCCTTCGGCTTAACCGAAGAAGTGCATAGG
+
CCCCCGGGGGGGGGGGGGGGGGGGGGGGGGGGGGGGGGGGGGGGGGGGDGGGGGGGGGGGGGGGGGGGGGGGGGGGGGGGGGGGGGGGGGGGGGGGGGGGGGGGGGGGGGGGGGGGGGGGGGGGGGGGGGGGGGGGGGGGGGGGGGGGGGGGGGGGGGGGGGGGGGGGGGGGGGGGGGGGGGGGGGGGGGGFEGGGGGGGGGGFGGGGGGGGGGGCGGGGGGGGGGGGGGGGGGGGGGGGGC5EGDGGGGGGGGGFGGGFCBFFGFFFFGFCDFGGGGFFFFB3DGFFG=:>BFE?FFBFF*828
@M02526:338:000000000-J69W4:1:1108:5584:4905 1:N:0:TCAAGGT+AACACCG
ATTCCTACGGGACGCAGCAGTGGGGAATACTGCACAATGGGCGCAAGCCTGATGCAGCCATGCCGCGTGTATGAAGAAGGCCTTCGGGTTGTAAAGTACTTTCAGCGGGGAGGAAGGGAGTAAAGTTAATACCTTTGCTCATTGACGTTACCCGCAGAAGAAGCACCGGCTAACTCCGTGCCAGCAGCCGCGGTAATACGGAGGGTGCAAGCGTTAATCGGAATTACTGGGCGTAAAGCGCACGCAGGCGGTTTGTTAAGTCAGATGTGAAATCCCCGGGCTCAACCTGGGAACTGCATCTGATA
+
CCCCCGGGGGGGGGGGGGGGFGGGGGGGGGGGGGFFGGGGGGGGGGDGGEGGFFGGFGFGGGGGGGGEFFFGGGGGGGGGGGGGGGGGGGGGGGGGGGGGGGFGFEFGCGF:FFGGGGFEFFGCD9FGGG<FFFGCFGGGGCGECFEGGGGCFGGFGGGFGGCFGGCFGGCFFG?FF@GGGGGGGFGGEGGGDEECFFGGGGGGGCGGGG9:>?EEGGFGGGGGGGGF?6CFDGGEGGGGGGGGGGDEGGE=CDEFFG9BF?*@F?FFFDFGFFGGGDBD35>FF4>FCFF<F??2<GFF5>=A6
@M02526:338:000000000-J69W4:1:1108:23045:4931 1:N:0:TCAAGGT+AACACCG
CTTGTCCTACGGGAGGCAGCAGTGGGGAATATTGCACAATGGGCGCAAGCCTGATGCAGCCATGCCGCGTGTATGAAGAAGGCCTTCGGGTTGTAAAGTACTTTCAGCGGGGAGGAAGGGAGTAAAGTTAATACCTTTGCTCATTGACGTTACCCGCAGAAGAAGCACCGGGTAACTCCGTGCCAGCAGCCGCGGTAATACGGAGGGTGCAAGCGTTAATCGGAATTACTGGGCGTAAAGCGCACGCAGGCGGTTTGTTAAGTCAGATGTGAAATCCCCGGGCTCAACCTGGGAACTGCACCTGA
+
CCCCCGGGGGGGGGGGGGGGGGGGGGGGGGGGGGGGGGGGGGGGGGGGGGGGGGGGGGGGGGGGGGGGGGGGGGGGGGGGGGGGGGGGGGGGGGGGGGGCGGGGGGGGGGGGGGGGGGGGGGGGGGGGGGGGGGGGGGGGGGGGGGGGGGGGGGGGGGGGGGGGGGGGGGGGGGGGGGGGGGGGGGGGGGGGGGEGGGGGGGGGGGGGGGG9CCGGGGGGGGGGGGGGGGGGGGGGGGGGGGGEGGGGGGGGGDGFGGGFGFFFGFFFFGFGGFFGDFFFF>>DGFFFGFFFF<@B?GBFFFFF4
@M02526:338:000000000-J69W4:1:1108:21843:5497 1:N:0:TCAAGGT+AACACCG
AGGGCCCTACGGGACGCAGCAGTGGGGAATATTGCACAATGGGCGCAAGCCTGATGCAGCCATGCCGCGTGTATGAAGAAGGCCTTCGGGTTGTAAAGTACTTTCAGCGGGGAGGAAGGGAGTAAAGTTAATACCTTTGCTCATTGACGTTACCCGCAGAAGAAGCACCGGCTAACTCCGTGCCAGCAGCCGCGGTAATACGGAGGGTGCAAGCGTTAATCGGAACTACTGGGCGTAAAGCGCACGCAGGCGGTTTGTTAAGTCAGATGTGAAATCCCCGGGCTCAACCTGGGAACTGCATCTGA
+
CCCCCGGGGGGEGFGGGGGGGGFGGGGCGGGGGCFGGGFFGGGFGGGGGGGGGGGGGGGGGGGGDFGGGGGGGGGGGGGGGGFGGGGGCGFGEGGGGGGGGGGGGGGGGGGGGGDCGGGGFGGEGGGGGGGGGGGGGGGGGGGGGGGGDBFGGGGGGGGCGGGGGGGGGGGGGGFGFCGGGGCFDEGGGFGGGGGGGGGFFGG5EG?8?EFCCDG8AGFGGGGGCGGGGFGGGGGGGGCFGGGGDGGDDGGGC<C@GGGFGFF@FFFFFG?FCF:>FFFEB3:CDC?FCFFFFFF:?CB4<CFD<
@M02526:338:000000000-J69W4:1:1108:5175:5552 1:N:0:TCAAGGT+AACACCG
TAACCCTACGGGAGGCAGCAGATCGGAAGAGCACACGTCTGAACTCCAGTCACTCAAGGTATCTCGTATGCCGTCTTCTGCGTGAAAAAAAAAAACAACAATATAAGTAGGGAGGCAGGGTTGTACATTAATACTCTTCAATTTTTGCACACCCTACAGAATAAACACACGCTAACTCTGTGGCAACAAACGAGGTAAAACAGCAGGTGGAAGCCTTCATCGGAATTTATGTGCCTCAACCACTGGTCATGAGGTTTCTTAATTATATTCTAACTTCCAGTCATAACACTGTGAAGTGCATTAAA
+
CCCCCGFFFGGGGGGGGGGGFFGGGGGGGGGGGGGGGGGGGGGGFEGGGGGGGGGGGGGGG<FFFFGGGEFGGGGGGFFEF6F@@CFFFFE@FGC+B,,,:<C??,,C,,,BF+++++++,4++5,,<<,8,5,,,8,:CF,<?,,+,,,,:+3+:,833>,3<,@,D<+****5@,3,,,77*,,66,,,1***6?F,,,6,,2=5,,**7**3,+25+++4**12++5++>1+++23*=*1+**0+0*++**0.**31**07*1/*1*/>**2*220*1*/**2)*2*/)1)*))2.*)2*.6
@M02526:338:000000000-J69W4:1:1108:8991:5798 1:N:0:TCAAGGT+AACACCG
TCCTACGGGACGCAGCAGATCGGATTAGAAACCCGTGTAGTCCGAATGAGATCGGAAGAGCACACGTCTGAACTCCAGTCACTCAAGGTATCTCGTATGCCGTCTTCTGCTTGAAAAAAAAAAAAATCCTTAACAGAACCCCCTTCTCACTTCGCACCAGCAGCCGCGCTAATACAACTGTTGCTAGCTTTTCTCTTATTTACTAGTCGTCAAGCTCCCTTCTGCTCTTCTATCCGTCCTTCTTGCACTCCCAGCCCTCCACTCCAGAACTGCCTTTCCTACTTTCCCTCCTGACTCTCTATGAT
+
CCCCCGGGGGGGGGGGGGGEGGGGGGGGFGGECCF@FEGGGGGGGGFGGGGGGGGGGGGGGGGGGGEFGGGGGGGGGGGGGGGGFGGGFGFFFGGFGGGGGGGGG7EFFGFGGGGGGGFGGEG488,3,,,<,,,,:,,B+=7+,:,3@=F,:+++55,,,7,,,*5****12,@,,<3,@2,69C,,,6+++5+7++3<12<C+7++*3*<*2>?++*3+*5+++++++3++301A5**00*2***+09*:*0*81*2)*0*)*/)*.9***0007*86*19*0***0)).).).)2)15*1))
@M02526:338:000000000-J69W4:1:1108:7010:5975 1:N:0:TTAAGGT+GACACCG
TTTCCTACGGGACGCAGCAGTGGGGAATATTGGACAATGGGCGCAACCCTGATCCAGCCATACCGCGTGAGTGAAGAAGGCCCTCGGGTTGTAAAGCTCTTTTGTTGGGAAAGAAACCTCGTTGGTTAATACCCGGCCTGGATGACCGTACCCCAAGAATAAGCACCCGCTAACTTCGTGCCCGCCGCCGCCGTAATTCGAAGGGTTCAAGCGTTTCTCCGAATTTCTTGGCGTAAAGCCTGCCTACGTGGTTTTTTAAATTCGTTTTTAAAGCCCTCGGCCCAACCTGGGAATTGCCATTCATT
+
-ACCCGGGGGFGGCFFGGDAFACFGCFFCGGEDCFEDGEGF<CFFG+CFGECGGGG?GGGG<FFCGDGG,=EFD<EFEDCFF,C4+?+CFEGGGGGG9FGGGF5EFF,FEFGGD8B,,,4+4BBEFGGFFD9F=3@C++++,:8,>,8B+@FFFE+:@D<9=,:,:D*><**@D;FG*>*>F,***48B7:*:=*<5+?*++1=C73;+><6*2;*<+++2*;EF79+<<?6*2/8*<C*7*9****29**2/*1.99</:*9)9:).)9)22*7C**00)))*1*8?5;)(040))*)96*1))
@M02526:338:000000000-J69W4:1:1108:21966:6049 1:N:0:TCAAGGC+AACACTG
AGAAACCCCGGTAGTCCTCAGAGATCTGAAGAGCACACGTCTGAACTCCAGTCACTCAAGGTATCTCGTATGCCGTCTTCTGCTTGATAAAATAAACTTCTTTCAACGGAAAGGCAGTTTCTGAGGTTACTAACCTCAGCATTTCATGTTACCCGCAGAAGAAGCACCGTCTAACTCCGTGCCAGCAGCCGCTGTACTACGGATGTTGCAAGCTTTAAGCGTAATTACTTGGCGTAAAGCATACGCAGGCGGTCTGCACAGTCGGATGTGAAATCTCCGCGTTCACCCTGGGAACTGCATTCGAA
+
B<,ACGE-CCG@FGCF<FGGG9FFG9@,,EF,CFGGG<:;<F,;@,;CEDFGGFGGFC@E,C,;EAEFF:C6,,@@+,9CE@6@F,C,,<,,,:C,,6,,<F,,666,+,,7,,,C4,C,CF,9<DF8F,EFA8FFF@,5C,:,,:,,5:@@AF+@+=C<A<,:,<<<+,3A75A?A,++3@866D,63@88++4@,5>;CE4@C>,,,5;D*,3?,;,,;14*6?9>,D<?6*4C::,8,+=96<3*)/**218)+3++*11))075)*1:777***0)8)094**)*0)-)4722*)/.**).
@M02526:338:000000000-J69W4:1:1108:6036:6638 1:N:0:TCAAGGT+AACACCG
CATCCTACGGGGCGCAGCAGTGGGGAATTTTGGACAATGGGCGAAAGCCTGATCCAGCAATGCCGCGTGTGTGAAGAAGGCCTTCGGGTTGTAAAGCACTTTTGTCCGGAAAGAAATGGCTCTGGTTAATACCTGGGGTCGATGACGGTACCGGAAGAATAAGGACCGGCTAACTACGTGCCAGCAGCCGCGGTAATACGTAGGGTCCAAGAGTTAATCGGAATTACTGGGCGTAAAGCGTGAGCAGGCGGTTGTGCAAGACCGATGTGAAATCACCGAGCTTAACTTGGGAATTGCATTGGTGA
+
ACA,CFGGGGGGGGGCFEEGGECFGGGDFGGGGDGGGGGGGGGGGGC@FGGGGGGGFGGGGGGGGGGGGEFGECEFGGGFGFCFGGGGFGGGFFFGGDGGFCGGGGGGGDGGGGGGGGGFFFFFFF?FGGFD<FGGGGDCFEGGGGGGEGGGGGGDECGFGFFC<FFGGDGGFFCC@FGGGFDFGGCGGGGECEGGDCEFFFFGGC*;EFG8C+:@FCCGGEECEC+2@885E5EGGGE):D*:CGGF3DDEGGGD7C9=<@FDDFFFF7FF*9*97D5755FFCGFFGFF?F:?BF*69<*1()
@M02526:338:000000000-J69W4:1:1108:26381:6883 1:N:0:TCAAGGT+AACACCG
CTACCTACGGGAGGCAGCAGATCGGAAGAGCACACGTCTGAACTCCAGTCACTCAAGGTATCTCGTATGCCGTCTTCGGCTTGAAAAAAAAAAACAAATTCTTTTTTCACTAAAATACATGTTCTCAAGTAAGCTCTCACGTGCCGATACTATCTCACCAGCACGCTACTCCCACCTTGTCGCACGCTCCCCTGGTATACAGTAGGTGACAACGGTTCTCCCGTACTATTAGTCGTACTTGCAACTTCCCCGTCTTATCCACTCTGCTTACACCCCGCTCTGCTAACCATCATAAGTGCTCGCGA
+
CC@CC<@EGGGDGGGGCCFGGFCGEFFFF@FCFCFFFFCFFFFAFGGFFGGFAFGGGCE<,CCCCF6EE99FC@,6@,6@CF7,:9C<:C7+=++9,45,5<,?F,@:9,,,,:,,,:,,5E,,8,5,,<,C,,,A,:,,,3,+:++63+,,,7,,7::<,,,@8++@F:,>,,,63,,,,*64**4**1*6,46>4,,,,4,2,,22+5<,/**4:*+++******+5+++5+**/:*2+**+*2:+***19713**+0*)/.*/*06*9*0)9C)))0)*9**2/7*0))*-0))*)*-*)((
@M02526:338:000000000-J69W4:1:1108:25368:6948 1:N:0:TCAAGGT+AACACCG
GGTCCTACGGGAGGCAGCAGATCGGAAGAGCACACGTCTGAACTCCAGTCACTCAAGGTATCTCGTATGCCGTCTTCTGCTTGAAAAAAAAAACAACATCAATATGAGACTACAAACACCTACGTTTATGAGTTATTATGTTACATCGGACTAAGGATCGCCTAACTCCGTGCAAGCAGCCTCGGCAATACGGACGCTCCGAACATTATCAGAATTGATTTGGCTTATACGACATCTATCTGACCTTTTCAGTCGACTGAGACATCTGTCGGCTCTACCGTAACATTCGTGTTAATACTAGATCT
+
CCCCCGGGGGGGGGGGGGGGGGGGGGGGGGGGGGGGGGGGGGGGGGGGGGGGFGGGCGEF,CFGGGE@GGFGGG@FDDEGGFGFGGFFECFGG4,,,,:,,9,5<C,CD,5,,,,,4:4+,:4?<,84,,,,,,,C,,,C,,,@5,,+:++3,:,3,:F7+++>,>3,8>:+@+EF?,5,,,6***5*3,,**>**11:<:=C:=F<<+++7*,+7++++++++2;:+<+<****++++3+++20*2+**03:7*0)78)*1*)0*9***.)7)9***9)))0*00***)0..)*-6*-*)*/))
@M02526:338:000000000-J69W4:1:1108:14344:7126 1:N:0:TCAAGGT+AACACCG
GTCCTACGGGGGGCAGCAGGGAAATTAGATACCCGTGTAGTCCTGAGATCGGAAGAGCACACGTCTGAACTCCAGTCACTCAAGGTATCTCGTATGCCGTCTTCTGCTTGAAAAAAAAAAAAACAAAACTAAAAACACGACTTCCTACGTAGCCAACTTCACACCATACACGACTGCACATTACATCAATATCCATACCCATACCACATACCCCATCCTATGAACAAGTCAATTCATCCCACAGACTACACGTATCGCTACACATCAGTACTCGCAGACAACTTCTTCACACCACATCAACTATC
+
CCCCCGGGGGGGGGGGGGGGGGGGGGGGGGGGGGGGGGGGGGGGGGGGGGGGGGGGGGGGGGGGGGGGGGGGGGGGGGGGGGGGGGGFFGGGGGGGGGGFGGGGGGGGGGGGGGGGGGGG=44***2==,,?,,2****1***8,,,81++**3+,*,2+2+20**++*++21//**++++++070<+++++0++2+0*+0***02+*+0+**2*0*2+++2+3++0*++3+++3++0+*2*//**2+**2***0.***0/*)**)**/***20))*15))))****/***()().)*)*(*)))
@M02526:338:000000000-J69W4:1:1108:7606:8458 1:N:0:TCAAGGT+AACACCG
TGACCCCTACGGGACGCAGCAGATCGGAAGAGCACACGTCTGAACTCCAGTCACTCAAGGTATCTCGTATGCCGTCTTCTGCTTGAAAAAAAAAAAAAGCTCTGTTGTTAGGGAAGATCAATCTCCGTTCAAATAGGGCGGCACCTTGACGGTACCTACCCAGAAAGCCACGCCCATCTACGTGCCAGCAGCCGCTGTAATCCGTATTTTGCAAGCGTTGTCCGGAATCTTTGGTCGTAAAGGGCTCGCAGGCGTCTTCTTATGCCTGATGTGCACTCCCCTGACTCAACCGGGCACGGTCGATG
+
CCCCCGGCFGCGGCCGEFDGGGGGFFGGGGC@8@FGGG<FGGGFGGGGGGGGEGCFFFGGCF,CCFAF:F<ECF8@FDE<FE<CF,:CFFGC:::FF:+,:<,,<,,:=,C,,,4+4,,,8,,5CAF+DFF9,EDF,,>=+@+*@8FCF:**6:F,@D,>DF:,,3,,4<F*****,337?4FB@E9+B:+2:***3=9,+++****0++03*+3;7/;2;<+*:C5C6++<+<*<*/;*5>*:*9C=))*2)1*)*1<7:B*=:9@*)2*::*2**28))).*0*7)2<)-)-53(9(74))()
@M02526:338:000000000-J69W4:1:1108:4174:8870 1:N:0:TCAAGGT+AACACCG
CAGCACCTACGGGGGGCAGCAGTGGGGAATATTGCACAATGGGCGCAAGCCTGATGCAGCCATGCCGCGTGTATGAAGAAGGCCTTCGGGTTGTAAAGTACTTTCAGCGGGGAGGAAGGGAGTAAAGTTAATACCTTTGCTCATTGACGTTACCCGCAGAAGAAGCACCGGCTAACTCCGTGCCAGCAGCCGCGGTAATACGGAGGGTGCAAGCGTTAATCGGAATTACTGGGCGTAAAGCGCACGCAGGCGGTTTGTTAAGTCAGATGTGAAATCCCCGGGCTCAACCTGGGAACTGCATCTGA
+
CCCCCGGGGGGGGGGGGGGGGGGGGGGGGGGGGGGGGGGGGGGGGGGGGGGGGFFGGGGGGGGGGGGGGGGGGGGGGGGGGGGGGGGGGGGGGGGGGGGGGGGGGGGGGGGGGGGGGGGGGGGGGGGGGGGGGGGGGGGGGGGGGGGGGGGGGGGGGGGGGGGGGGGGGGGGGGGGGGGGGGGGGFGGGGGGGGGGGGGGGFGGGGGGGGGFGGG8EGGGGGGGGGGGGGGGGGGGGGGGGGGGGGG7<DGGGGGFGGGFGFFFGFFFFGFGGFFGDGFBFFFGGDFFGFFFFFFFFGFFFGFF4
@M02526:338:000000000-J69W4:1:1108:8313:8978 1:N:0:CCAAGGT+AACACCG
TCCTACGGGGGGCAGCAGTGGGGAATATTGCACAATGGGCGCAAGCCTGATGCAGCCATGCCGCGTGTATGAAGAAGGCCTTCGGGTTGTAAAGTACTTTCAGCGGGGAGGAAGGGAGTAAAGTTAATACCTTTGCTCATTGACGTTACCCGCAGAAGAAGCACCGGCTAACTCCGTGCCAGCAGCCGCGGTAATACGGAGGGTGCAAGCGTTAATCGGAATTACTGGGCGTAAAGCGCACGCAGGCGGTTTGTTAAGTCAGATGTGAAATCCCCGGGCTCAACCTGGGAACTGCATCTGATACT
+
CCCCCGGGGGGGGGGGGGGGGGGGGGGGGGGGGGGGGGGGGGGGGGGGGGGGGGGGGGGGGGGGGGGGGGGGGGGGGGGGGGGGGGGGGGGGGGGGGGGGGGGGGGGGGGGGGGGGGGGGGGGGGGGGGGGGGGGGGGGGGGGGGGGGGGGGGGGGGGGGGGGGGGGGGGGGGGGGGGGGGGGGGGGGGGGGGGGGGGGCEGGGGGGGGGGEDEGGGGGGGGGGGGGGGGGGGGGGGGGGGGGGGGGGGGGGGGGFGGGFGFFFGFFFFGFGGFGGGGFFFFFGGGFFGFFFFFFFFGFFFGFF<
@M02526:338:000000000-J69W4:1:1108:28204:9019 1:N:0:TCAAGGT+AACACCG
AACCTACGGGACGCAGCAGATCGGAAGAGCACACGTCTGAACTCCAGTCACTCAAGGTATCTCGTATGCCGGCTTCTGCTTGAAAAAAAAAAAACCTCTTTCAGAAGGGAAGAAGCGAAAGTGACGGTATCTGCAGAAGAAGCGCCGGCTAACTACGTGATAGCAGCCGCGGGAATAAGTAGGGCGCGAGCGATGGACGGAATTATTGTGAGTAAAGAGCTTGTAGGTGGATTGTCGCGTCGGCTGTGAAAGCAGTGAGCTTAACCCCGGGGTGGCAGTGGGTACGGGCTGACTATGGTGCTGGA
+
@CCCCGGGGGGDGGGGGGGG@-DFEGC<F@F,,F:6CCF<C<9@<F<FE<C9F,FFECF,,<CFC,EFA,@+6+7C,C,CE,,C,,66+4+8@F++4:EAB?F,,98BC?FFF,4B>:3>FDG<,B=F<+CBE99==,F@FC3+3+5**5<FC=3,6,,,,7@@A9,,51<B***+22<>CFC7:C*=*11:1*;**+2/***3<+0<+9+<>70+20;*++:8+<C:C5*+<F9+2*:D57C55DD?F70+22*/2*<6?F96**77<)8)1)9**/.))7)**/))/)0.5)*)-*)/)00((
@M02526:338:000000000-J69W4:1:1108:8389:9035 1:N:0:TCAAGGT+AACACCG
GACGCCCTACGGGGGGCAGCAGTGGGGAATATTGCACAATGGGCGCAAGCCTGATGCAGCCATGCCGCGTGTATGAAGAAGGCCTTCGGGTTGTAAAGTACTTTCAGCGGGGAGGAAGGGAGTAAAGTTAATACCTTTGCTCATTGACGTTACCCGCAGAAGAAGCACCGGCTAACTCCGTGCCAGCAGCCGCGGTAATACGGAGGGTGCAAGCGTTAATCGGAATTACTGGGCGTAAAGCGCACGCAGGCGGTTTGTTAAGTCAGATGTGAAATCCCCGGGCTCAATCTGGGAACTGCATCTGA
+
@CCCCCFGFEDFE:FEGGGGFEEFFEG77F<@BFEGFFFGGGFEEF++@FCFDDEFGA?CG<DGGFEGDGEEGGGGGGEFFDFGGFCFEGGGGGFGFFG;AFDCGGGFFFGGGGGGCFEEGGCBGCCCFGG9,<?C@FGF9,BF,A9:C:**1AEEGGCGFGEGFGC8FEEE88EGCF6?C88CCGGFGG8>5:CEE?CFFGGGGGCEE8?<7@ECE5*<+;5*C5FFF+2A57EGCC*?7CC:DD3*9DE5C/::D76=76*9DF*16C*2:=FC09)77))5>F?**/*)71/80*)*.292)
@M02526:338:000000000-J69W4:1:1108:20937:9786 1:N:0:TCAAGGT+AACACCG
GACCCTACGGGAGGCAGCAGTGGGGAATATTGCACAATGGGCGCAAGCCTGATGCAGCCATGCCGCGTGTATGAAGAAGGCCTTCGGGTTGTAAAGTACTTTCAGCGGGGAGGAAGGGAGTAAAGTTAATACCTTTGCTCATTGACGTTACCCGCAGAAGAAGCACCGGCTAACTCCGTGCCAGCAGCCGCGGTAATACGGAGGGTGCAAGCGTTAATCGGAATTACTGGGCGTAAAGCGCACGCAGGCGGTTTGTTAAGTCAGATGTGAAATCCCCGGGCTCAACCTGGGAACTGCATCTGATA
+
CCCCCGGGGGGDGGGGGGGGGGGGGGGGGGGGGGGGGGGGGGGGGGGGGGGGGGGGGGGGGGGGGGGGGGGGGGGGGGGGGGGGGGGGGGGGGGGGGGGGGGGGGGGGGGGGGGGGGGGGGGGGGGGGGGGGGGGGGGGGGGGGGGGGGGGGGGGGGGGGGGGGGGGGGGGGGGGGGGGGGGGGGGGGGGGGGGGGGGGGGGGGGGGGGGC>DEGEFGGGGGGGGGGGGGGGGGGGGGGGGGGGGGDGGGGGDGGFGGFFGFFFFFFFFGFGGFGFGGFFFFFGGGFFGFFBFBFFFGFFFGFF2
@M02526:338:000000000-J69W4:1:1108:19985:9787 1:N:0:TCAAGGT+AACACCG
ATCCTACGGGACGCAGCAGTGGGGAATATTGCACAATGGGCGCAAGCCTGATGCAGCCATGCCGCGTGTATGAAGAAGGCCTTCGGGTTGTAAAGTACTTTCAGCGGGGAGGAAGGGAGTAAAGTTAATACCTTTGCTCATTGACGTTACCCGCAGAAGAAGCACCGGCTAACTCCGTGCCAGCAGCCGCGGTAATACGGAGGGTGCAAGCGTTAATCGGAATTACTGGGCGTAAAGCGCACGCAGGCGGTTTGTTAAGTCAGATGTGAAATCCCCGGGCTCAACCTGGGAACTGCATCTGATAC
+
CCCCCGGGGGFGGGGGGGGFGGGGGGGGGGGGGGGGGGGGGGGGGGGGGGGGGGGGGGGGGGGGGGFGGGGGGGGGGGGGGGGGGGGGGGGGGGGGFGGGGGGGGGGGGGGGGGGGGGGGGGGGGGGGGGGGGGGGGGGGGGGGGGGGGGGGGGGGGGGGGGGGGGGGGGGGGGGGGGGGGGGGGGGGGGGGGEGGGGGGGGGGEGDGGGGEGGGFGFGGGGGGGGGGGGGGGGGGGGGGGGGGGGGEDGEGGDFFGGGFCFFFFFFFFGFCFFGGGDFEEFFFFGF>DFFF>:?BFC46<:8A)
@M02526:338:000000000-J69W4:1:1108:23487:9827 1:N:0:TCAAGGT+AATACCG
TGCCTACGGGACGCAGCAGTAGGGAATCTTTCACAATGAACGAAAGTTTGATGAAGCAACGCCGCGTGAATGAAGAAGGGTTTCGGCTCGTAAAATTCTGTTGCTAGAGAAGAAAATATTTAGTAGGAAATGGCTAAGTATTGACGGTATCTGGTTAGAAAGTCACGGCTAACTACGTGCCAGCAGCCGCGGTAATACGTAGGTGGCAAGCGTTATCCGGATTTATTGGGCGTAAAGCGAGCGCAGGCGGTTATTTAAGTCCGATGTGAAAGCCTTCGGCTTAACCGAAGAAGTGCATAGGAAAC
+
CCCCCGGGGGGGGGGGGGGGGGGGGGGGGGGGGGGGGGGGGGGGGGFGGGGGGGGGGGGGGGGGGGGGGGGGGGGGGGGGGGGGGGGGGGGGGGGGGGGGGGGGGGGGGGGGGGGGGGGGGGGGGGGGGGGGGGGGGGGGGGGGGGGGGGGGGGGGGGGGGGGGGGGGGGGGGGGGGGGGGGGGGGGGGGGGGGGGGGFFGGGGGGGGGGGGGGGGGGGGGGGGGGGGFCCGGGGGGGGGGGGGDGGGGGGGGGGFGGGFGFEFGFFFFGFGDFFGGGFFFFFCGGFFGFFFFFFFFGFFFGFF(
@M02526:338:000000000-J69W4:1:1108:13719:10069 1:N:0:TCAAGGT+AACACCG
TCCCTACGGGACGCAGCAGATCGGAAGAGCACACGTCTGAACTCCAGTCACTCAAGGTATCTCGTATGCCGTCTTCTGCTTGAAAAAAAAAAAACAAACCTATCAACACCAACTCTCTTAGTTCTCACCTCTTTCCACACCCCACCTATATCTACCCACCCTCCTCACCCCATCTCACCCCTCATCTACCATATTACTTCCTACCTTCTACACCCCCACTATTCTACACCGCATCTATGACTCATACATACACTCGAAAACTCACACCCATCACCTCACGTCTCATCACACAACTCGTACTCCCT
+
CCC?8FGC;CFFBCFDGGGGGGGGGGGGGGGFG8FFFGDFFFGCGG@FFCGFGGCFGC<@<FEEFEGGGCGGEFF,CFE,C<,69CE=>FEFF+8,,:,::,555,,,+4:,?8C,5,,,<,,8,5,5,,B,,,,,,5=+86+++8,,,3,73:,35,<:F+++533,6,3*,,,,,333><C,,,,,2?,,,,,,,,,,,,,6,,4,,5,,*,4*2*3*0;++5+++*?*****5++1+C2*<2*:<**++***)***)201/*)0).*)02*0***8)0))***//9*/2)())-/-)(*),.
@M02526:338:000000000-J69W4:1:1108:15882:10671 1:N:0:TCAAGGT+AACACCG
TATGACCTACGGGGCGCAGCAGTAGGGAATCTTTCACAATGAACGAAAGTTTGATGAAGCAACGCCGCGTGAATGAAGAAGGGTTTCGGCTCGTAAAATTCTGTTGCTGGAGAAGAAAGTACTTAGCAGGAAATGGCTAGGTATTGACGGTATCCGGTTAGAAAGTCACGGCTAACTACGTGCCAGCAGCCGCGGTAATACGTAGGTGGCAAGCGTTATCCGGATTTATTGGGCGTAAAGCGAGCGCAGGCGGTTACTTAAGTCCGATGTGAAAGCCTTCGGCTTAACCGAAGAAGTGCATAGGA
+
CCC,BCFFFFGC@CFGGGGDEFCAFFGDGGFDF<EFFFFGGGGGCEGGGGGGDGGFGCCFDGGGGGGGGGGDGGGGGGFGF<7CEFFGCGGC@6B8=FGG<FGFF<E?FGGGGFFGF@FEBDFFGFCGGFFGGGGFGC<FEGFGFFGGFEC7@FFGGCGDFGAF<@FFGC@:CEGGGGFGFCCEF;>:7BFDGGG<EC9>FFFFEFCE=FG<DC5==CFFCEDCECCCFGFFGCEEE=8FGGDEDGCE5CEEDD=@GFGF>@BFD>>3>F77:*;FFGFFFFEGCD?=C5<;E?)4<F2@2:FB2
@M02526:338:000000000-J69W4:1:1108:22752:11325 1:N:0:TCAAGGT+AACACCG
CTCCTACGGGGCGCAGCAGGGAAAGAGTGATTAGATACCCCTGTAGTCCGATCATAGATCGGAAGAGCACACGTCTGAACTCCAGTCACTCAAGGTATCTCGTATGCCGTCTTCTGCTTGAAAAAAAAAATAACTGTGCGCAACTACACTGTCCCTAAACAAACCACCAGGTCACTCTATGTGCGAACACCCGCTATAATAAGTAGGTCAAGCGCTTCATCCGATTATATGGCGCATAACGCGCGCATGTGGTGTTTTTAATCCGTTGTGTAAACCCTCGCCTCACACCCGTATTTGCAGTGTAG
+
CC@CCGGGDEGDGGG:FEFGGGGGGAFFGGGGGGGFGGGGGFGE,ECFGGECCEG<FCDFFDG:F8@EF=FFGGFGGGGFGGG8EFFDCFFFEFF5E,,,5AFEGBC<@FCFGF<AAE<<FG<<=:+@CF=?,B5,<,3++83+,,,3,3,3,:,@,,3@3,@,*,@>3,*,,,,3,3,,3,,,***=*,6:C*8<*+2,+4+?2?+2+0+,*4*4*30+1+*3**2++2:+*:5**:<75)/:CC/:**3+*9*7DC*)0***)00)8/)0:/09C7.).).96<46/.<1)()).:6*)*1))
@M02526:338:000000000-J69W4:1:1108:24086:11491 1:N:0:TCAAGGT+AACACCG
AACACCTACGGGAGGCAGCAGTGGGGAATATTGCACAATGGGCGCAAGCCTGATGCAGCCATGCCGCGTGTATGAAGAAGGCCTTCGGGTTGTAAAGTACTCTCAGCGGGGAGGAAGGGAGTAAAGTTAATACCTTTGCTCATTGACGTTACCCGCAGAAGAAGCACCGGCTAACTCCGTGCCAGCAGCCGCGGTAATACGGAGGGTGCAAGCGTTAATCGGAATTACTGGGCGTAAAGCGCACGCAGGCGGTTTGTTAAGTCAGATGTGAAATCCCCGGGCTCAACCTGGGAACTGCATCTGAT
+
CCCCCGGGGGGGGGGGGGGGGGGGGGGGGGGGGGGGGGGGGGGGGGGGGGGGGGGGGGGGGGGGGGGGGGGGGGGGGGGGGGGGGGGGGGGGGGGGGGGGGGGGGGGGGGGGGGGGGGGGGGGGGGGGGGGGGGGGGGGGGGGGGGGGGGGGGGGGGGGGGGGGGGGGGGGGGGGGGGGGGGGGGGGGGGGGGGGGGGGGGGGGGGGGGGGGGGGGGGGGGGGGGGGGGGGGGGGGGGGGGGGGGGGDGGGGGGGFGGGFGFFFGFFFFGFGGFGGGGFFFFDGGGFFGFFFF?@DFGFFAGFF:
@M02526:338:000000000-J69W4:1:1108:5284:12437 1:N:0:TCAAGGT+AACACCG
TCTCCCTACGGGACGCAGCAGTGGGGATTATTGCACAATGGGCGCAAGCCTGATGCAGCCATGCCGCGTGTATGAAGAAGGCCTTCGGGTTGTAAAGTACTTTCAGCGGGGAGGAAGGGAGTAAAGTTAATACCTTTGCTCATTGACGTTACCCGCAGAAGAAGCACCGGCTAACTCCGTGCCAGCAGCCGCGGTAATACGGAGGGTGCAAGCGTTAATCGGAATTACTGGGCGTAAAGCGCACGCAGGCGGTTTGTTAAGTCAGATGTGAAATCCCCGGGCTCAACCTGGGAACTGCATCTGAT
+
<CCCCFFGC@F@C:+::+@FF@<F9:,,6;E<EF9CFCEFGGCFGG@FCC66EE@FGGGGGGDE,CEF=FBFFCGDG<,C<CCCC<<BCGGEGAEAAF<EFEFFGGCFEGGG@B:DFE@<:F@9FGGDG9EFFGFFGGACCFFAF<CC:FG>F>FCGGGGGCDFGF>F@FG@E,:3C:F1=:FGGGGGF:E7CCGCEGGGGG7:C>EEC?CFCCEGCEF7CE>EGGGGGGGF5>C=CGFF=D:EDCDC3CC519CBFF7=C*=BF?B69CFGDFGC<FBBBEFFFD57C>4(047726<4)?4::
@M02526:338:000000000-J69W4:1:1108:17459:12446 1:N:0:TCAAGGT+AACACCG
TGGAGGCCTACGGGAGGCAGCAGTGGGGAATATTGCACAATGGGCGCAAGCCTGATGCAGCCATGCCGCGTGTATGAAGAAGGCCTTCGGGTTGTAAAGTACTTTCAGCGGGGAGGAAGGGAGTAAAGTTAATACCTTTGCTCATTGACGTTACCCGCAGAAGAAGCACCGGCTAACTCCGTGCCAGCAGCCGCGGTAATACGGAGGGTGCAAGCGTTAATCGGAATTACTGGGCGTAAAGCGCACGCAGGCGGTTTGTTAAGTCAGATGTGAAATCCCCGGGCTCAGCCTGGGAACTGCATCTG
+
CCCCCGGGGGGGGGGGGGGGGGGGGGGGGGGGGGGGGGGGGFGGGGGGGGGGGGGGGGGGGGGGGGGFGGGGGGGGGGGGGGGGGGGGGGGGGGGGGGGGEGGGGGGGGGGGGGGGGGGGGGGGGGGGGGGEGGGGGGGGGGGGGGGGGGGGGGGGGGGGGGGGGGGGGGGGGGGGGGGGGGGGGGGGGGGGGGGGGGGGGGGGGGGGGGGGGGGGGGGGGGGGGDGGGGGGGGGGGGEGGGGGGGGGGGGGGGEEGGGFGFFFGFFFFGFGGFFGGGFFFFFGGGFFGFFFFFF?BFFFFGFF2
@M02526:338:000000000-J69W4:1:1108:7113:12530 1:N:0:TCAAGGT+AACACCG
CCTGGCCTACGGGAGGCAGCAGTGGGGAATATTGCACAATGGGCGCAAGCCTGATGCAGCCATGCCGCGTGTATGAAGAAGGCCTTCGGGTTGTAAAGTACTTTCAGCGGGGAGGAAGGGAGTAAAGTTAATACCTTTGCTCATTGACGTTACCCGCAGAAGAAGCACCGGCTAACTCCGTGCCAGCAGCCGCGGTAATACGGAGGGTGCAAGCGTTAATCGGAATTACTGGGCGTAAAGCGCACGCAGGCGGTTTGTTAAGTCAGATGTGAAATCCCCGGGCTCAACCTGGGAGCTGCATCTGA
+
CCCCCGGGGGGGGGGGGGGGGGFGGGGGGGGGGGGGGGGGGGGGGGGGGGGGGGGGGGGGGGGGGGGGGGGGGGGGGGGGGGGGGGGGGGGGGGGGGGGGGGGGGGGGGGGGGGGGGGGGGGGGGGGGGGGGGGGGGGGGGGGGGGGGGGGGGGGGGGGGGGGGGGGGGGGEGGGGGGGGGGGGGGGGGGGGGGGGGGGGGGGGGGGGGGGFGGGEGGGGGGGGGGGGGGGGGGGGGGGGGGGGGGGGGGGGGGGFGGGFGFFFGFFFFGFGGFGGGGFFBDFGGGFFGFFBF?D><C?F<GFF4
@M02526:338:000000000-J69W4:1:1108:2436:12581 1:N:0:TCAAGGT+AACACCG
CTATGCCTACGGGAGGCAGCAGGGAAAGAGTGATCAGATACCCGAGTAGTCCTTCGTCAGATCGGATGAGCACACGTCTGAACTCCAGTCACTCAAGGTATCTCGTATGCCGGCGTCTGCTTGTAAAAAATAAAAACTCATGCGCAAATTTGCAGCCTGCGTCCACTTTATTACTACATTAACACTTTTAATCACGGTTTTCTTTGTTTTGGCATCGCTGAAGCACGCAGACTAGTCTATCGTAAAATTCCACGTCTGAACCCCAGTCCCCTGGTCGAAATCTTATCTCTTCTTTGCCTTGATAT
+
C@C8@@-6CFCFE7F:;;FC<FFD9FGCFFGGGD,<@,6CFC<@FEDC<CC9FFAFFGGGGFGFF7,8CF,6,CAF:DFGF9,CCFGCFFC,?CF,CECEE<6EEFG<FCFF7=++@FFF,,C,<,<<FE,,:C:F+BF,,,,+++8+,C,,:5,,@,B=+C+@7FGG9ECC,,7,,3@,,,,3,@9ED,,,,,,3**6**@;9,??:,8,52:A,C*=*=?:,224:*8**+331++1++**2**++*+<<;7@;7*09C).09B?FF*)*/0909))))*/***/*2/9)*.7))2.15**))
@M02526:338:000000000-J69W4:1:1108:7017:12633 1:N:0:TCAAGGT+AACACCG
TTATCCTACGGGACGCAGCAGGGAAATTAGATACCCTGGTAGTCCGACAGCAGATCGGAAGAGCACACGTCTGAACTCCAGTCACTCAAGGTATCTCGTATGCCGTCTTCTGCTTGAAAAAAAAAAAACAAAACCACAACCTCACCAACCCCCTCCTTTCCGTCATACACTTCACTCCTTCACTCTTCCACTTACCCCCACCATTATCTCTGACCGTTCTTCCACACTTACATCACCTTTCTCTTTTTACATCACATCTATATCACACTCCCACTCTACACTCCCTCTTCTCCTTACTTCTCTAC
+
CCCCCGGGGGGGGGGGGGGGGGGGGGGGGGGGGGGGGGGGGGGGGGGGGGGGGGGGGGGGGGGGGGGGGGGGGGGGGGGGGGGGGGGGGGGGGCFGGFGGGGGGGGGGGGGFGFFGGGGGGGGGGG:++:3:,,+,+3,++,,,,,,:++3<::+8,,,7,*,,*,,,,7,,,,7,,,,,3,,,,,,64,,,,2,,,**1*12++,+5+5+,+,+*****+++2++**+5+3+1+5*0+*0**+**0+*0++**+1:*+****02**0)*0**)******)*)2/*)0***-/)*)(*-*)2/))
@M02526:338:000000000-J69W4:1:1108:2974:13307 1:N:0:TCAAGGT+AACACCG
AGCGCCTACGGGGCGCAGCAGTGGGGAATATTGCACAATGGGCGCAAGCCTGATGCAGCCATGCCGCGTGTATGAAGAAGGCCTTCGGGTTGTAAAGTACTTTCAGCGGGGAGGAAGGGAGTAAAGTTAATACCTTTGCTCATTGACGTTACCCGCAGAAGAAGCACCGGCTAACTCCGTGCCAGCAGCCGCGGTAATACGGAGGGTGCAAGCGTTAATCGGAATTACTGGGCGTAAAGCGCACGCAGGCGGTTTGTTAAGTCAGATGTGAAATCCCCGGGCTCAACCTGGGAACTGCATCTGAT
+
CCCCCGGGGGGGGGGGGEGFGGGGGGGGGGGGGGFGFFGGGCFGGGGGGGGGGGGGGGGGGGGGGGGGGGGGGGGGGGGGGGGGGGGGGGEGGGGGGGGGGGGGGFGEGGGGG>EGGGGGGGGGGGGGGGGGGGGGGDFGGGGGGGFGGGGGGCFDGGFGGFFGGGGGGGGFGEEFCGGGGCFFGGGGGGGEGG8EGFGEFC8CEGGGGGG+9C8E=EGGFGGGGGGGG?CFFEGEGGGGGGDGGGGGGGGG>D8DGGGF>787C?7FFGFGGFFGGFFFDFFGGGFFGF>?FB@?2=8@AGF><
@M02526:338:000000000-J69W4:1:1108:22175:13503 1:N:0:TCAAGGT+AACACCG
CAGTCCTACGGGAGGCAGCAGAAGATCGGAAGAGCACACGTCTGAACTCCAGTCACTCAAGGTATCTCGTATGCCGTCTTCTGCTTGAAAAAAAAAAAAAAAAACATCTACCACGACAAAAACGTCACTCCACCATTCTGACCAATGTACTCCAAGCTCACCTCCAAATACATCAGCATTTACCTCGCTTCATAGCTTATCAGTAGTCTTAACTCCCATGTACGATGACCTCACCCCCATATCTCACTACATTAGACACATTCATCCTATCACCACCACTCACACTCATATCACTCTCAGTACCT
+
CCCCCGGGGGGGGGGGGGGGGGGGGGGGGGGGGGGGGGGGGGGGGGGGGGGGGGGGGGGGGGGGCEFGGGGGGGGGFGGGGGGGGGGGGGGGGGGGG@8844++8,,:,,5,::3:CF+,,B++,+3+,3,:,:>,,,,,,,,3,,,,37,3,>,,*38,,6,>,,,,,2,,2,3,,7,,,232,,*****,,@,72,,,1++++,24+32,0,52*2+*+5+****2+++35*2********3*02+**++*2+***0)**/**1*****0:)29**.)0))*2*00***)1)*-)2)*.*0))
@M02526:338:000000000-J69W4:1:1108:15411:13575 1:N:0:TCAAGGT+AACACCG
AAGGCCTACGGGGCGCAGCAGCACTCTTTCCCTACACGACGCTCTTCCGATTAGAAACCCCAGTAGTCCTCAGATCGGAAGAGCACACGTCTGAACTCCAGTCACTCAAGGTATCTCGTATGCCGTCTTCTGCTTGAAAAAAAAAAAAAAAAACACTCACACTAACCAAATCCACATACAAACACCTATACCAACCCAACACCAATAAGCCACACCCCAAACACTGTATTCACCGTCTTCTATACAACATAACACCTTCATTCCACATACCCGACATCCTGCGTCTCACATGTCTAACAAACTGC
+
CCCCCGGGGGGGGGGGGGGGGGGGGGGGGGGGGGGGGGGGGGGGGGGGGGGGGGGGGGGGGGGGGGGGGGGGGGGGGGGGGGGGGGGGGGGGGGGGGGGGGGGGGGGGGGGGGBFGGGGGGGGGGGGGGGGGGGGGGGGGGGGGGGC@*3**5*,8,8,,,,,,,,,7*,,2,,>,,7<,,,4***++++2+++****1**2***+++2++**2;**/**1/8*++++++++++*2:***+2*32**+1*3+2:+)0*+***/**1))**)*))1)**0**))1)17/*)*)*.*..*,*.1*))
@M02526:338:000000000-J69W4:1:1108:11067:13799 1:N:0:TCAAGGT+AACACCG
CATTACCCTACGGGACGCAGCAGATCGGAAGAGCACACGTCTGAACTCCAGTCACTCAAGGTATCTCGTATGCCGTCTTCTGCTTGAAAAAAAAAACCTTTTTCCCTGACAAAAATCACGCTTACTAATATTAAATCCACTTCTCGCTACCTTACCACTACCGCCCTGCTAACTAAGTTCCAGCCGCCGCGCTAAATTACTGGGTCCAAACGTTAATCAGAATTCCTCTCCATTCAGCATTCACAGCCCGTTGTTCAACCCCCATACACCCTTTCCAGCCTCCCCCCTTGACTTCCATTTATGAC
+
CCCCCGGGDFFFEEGGGFEGFFGG@DFF@CGGGGGGGEGFGFFFGGCEEFGGGGGFGGGGGCF6CFGGGGGGFEFB@F7@CEFGFFCCF<FGGGG:++9,,,5::,,:,,,:,,+::,B+48++B,,55C,,,<B@?,<=,,,,5+BB>FE9,,@3,:,,,,++5@:,<8,,6>;,,@7,7,,73****4*4:41,,,,,+5+*?5*++33C9+3*A9+++2+?FFG+>9*:C791+++2<C7+**1/*//:**/9**+)9<))*0)*)*01*)2:*2))0))**/.)0)1)/)*))2)1)*0))
@M02526:338:000000000-J69W4:1:1108:7688:13800 1:N:0:TCAAGGT+AACACCG
TGCCTACGGGGGGCAGCAGTGGGGAATATTGCACAATGGGCGCAAGCCTGATGCAGCCATGCCGCGTGTATGAAGAAGGCCTTCGGGTTGTAAAGTACTTTCAGCGGGGAGGAAGGGAGTAAAGTTAATACCTTTGCTCATTGACATTACCCGCAGAAGAAGCACCGGCTAACTCCGTGCCAGCAGCCGCGGTAATACGGAGGGTGCAAGCGTTAATCGGAATTACTGGGCGTAAAGCGCACGCAGGCGGTTCGTTAAGTCAGATGTGAAATCCCCGGGCTCAACCTGGGAACTGCATCTGATAC
+
CCCCCGGGGGGGGGGGGGGGGGGGGGGCGGGGGGGGGGGGGGGGGGGGGGGGGGGGGGGGGGGGGGGGGGGGGGGGGGGGGGGGGGGGGGGGGGGGGGGGGGGGGGGGGGGGGGGGGGGGGGGGGGGGGGGGGGGGGGGGGGGGGGGGGGGGGGGGGGGGGGGGGGGGGGGGFGCGGFGGGGGGGGGGGGGGGGGGGGGGGGGGGGGGGGGGGGGGGGFGGEGGGFF@EFGGGGG=CFGDEGGGGGGGGGGGGGEFFFGFGFFFGFFFFGFGFFGGC5BEFF?FFGFFGF>7FFFF<GFF<7@9)
@M02526:338:000000000-J69W4:1:1108:21600:13853 1:N:0:TCAAGGT+AACACCG
CTAGTCCTACGGGGGGCAGCAGGGAAATTAGAAACCCGTGTAGTCCTAGATCGGAAGAGCACACGTCTGAACTCCAGTCACTCAAGGTATCTCGTATGCCGTCTTCTGCTTGAAAAAAAAAAAATAATTCCCTCCTTTACTCCCTTTCCCTTCAAACTAAGCCCCGTCATCCTCCCTACCCTCCTACCCCCTCCTCCATATTCTACAATCCATCCTCGCACTTACTCCCCTTACCTCCTTCGCCTTCTTTCCGCATATACCTTTCTCATATCCCTCTCCTTTACCTCGCCACTTCTCTTCTCCTT
+
CCCCCGGGGGGGGGGGGGGGGGGGGGGGGGGGGGGGGGFGGGGFFGGGGGGGGGGGGGGGGGGGGGGGGGGGGGGGGGGGGGGFFGGGGGGGGGGGGGGGGGGGGGGGGGFGGGGGGGGGGG:4,8,,,<??CC*,?,2F@?B@<,8,2,7,+,,2?,,,,5,4**/;**+02+0*2+;**0;:*+32*1//****003<++++2++++3*+0+*301****:9CC++1:A*2<+3<***<*1***2+0*03**1)*03*;*1/29***01:CF**275****:*:75)))())1).2-*4*/))
@M02526:338:000000000-J69W4:1:1108:3924:14007 1:N:0:TCAAGGT+AACACCG
CTAGCCTACGGGGGGCAGCAGTAGGGAATCTTTCACAATGAACGAAAGTTTGATGAAGCAACGCCGCGTGAATGAAGAAGGGTTTCGGCTCGTAAAATTCTGTTGCTAGAGAAGAAAATATTTAGTAGGAAATGGCTAAGTATTGACGGTATCTGGTTAGAAAGTCACGGCTAACTACGTGCCAGCAGCCGCGGTAATATGTAGGTGGCAAGCGTTATCCGGATTTATTGGGCGTAAAGCGAGCGCAGGCGGTTATTTAAGTCCGATGTGAAAGCCTTCGGCTTAACCGAAGAAGTGCATAGGAA
+
CCCCCGGGGGGGGGGGGGGGGGGGGGGGGGGGGGGGGGGGGGGGGGGGGGGGGGGGGGGGGGGGGGGGGGGGGGGGGGGGGGGGGGGGGGGGGGGGGGGGGGGGGGGGGGGGGGGGGGGGGGGGGGGGGGGGGGGGGGGGGGGGGGGGGGGGGGGGGGGGGGGGGGGGGGGGGGGGGGGGGGGGGGGGGGGGGGGGGGGGGGGGGGGGGGGGGGGGGGGGGGGGGGGGGGGGGGEGGGGGGGGGG3DGGGGGGGDBFGFFGFFFGFFFFGFGGFGGGGFFFFFGGFFFGFFFEFFFFFDF<CFFF
@M02526:338:000000000-J69W4:1:1108:23391:14098 1:N:0:TCAAGGT+AACACCG
GGCCCTACGGGACGCAGCAGTGGGGAATATTGCACAATGGGCGCAAGCCTGATGCAGCCATGCCGCGTGTATGAAGAAGGCCTTCGGGTTGTAAAGTACTTTCAGCGGGGAGGAAGGGAGTAAAGTTAATACCTTTGCTCATTGACGTTACCCGCAGAAGAAGCACCGGCTAACTCCGTGCCAGCAGCCGCGGTAATACGGAGGGTGCAAGCGTTAATCGGAATTACTGGGCGTAAAGCGCACGCAGGCGGTTTGTTAAGTCAGATGTGAAATCCCCGGGCTCAACCTGGGAACTGCATCTGATA
+
CCCCCGGGGGGGGGGGGGGGGGGGGGGGGGGGGGGGGGGGGGGGGGGGGGGGGGGGGGGGGGGGGGGGGGGGGGGGGGGGGGGGGGGGGGGGGGGGGGGGGGGGGGGGGGGGGGGGGGGGGGGGGGGGGGGGGGGGGGGGGGGGGGGGGGGGGGGGGGGGGGGGGGGGGGGGGGGGGGGGGGGGGGGGGGGGGGGGGGGGGCGGGGGGGGGGGGGCFGGGGGGGGGGGGGGGGGGGGGGGGGGGGGGGGGGGGGGFGGGFGFFFGFFFFGFGGFGGGGFFEFFGGGFFGFF?FFF?FGFFFCF<)
@M02526:338:000000000-J69W4:1:1108:4658:14190 1:N:0:TCAAGGT+AACACCG
GGGCCTACGGGGGGCAGCAGTGGGGAATATTGCACAATGGGCGCAAGCCTGATGCAGCCATGCCGCGTGTATGAAGAAGGCCTTCGGGTTGTAAAGTACTTTCAGCGGGGAGGAAGGGAGTAAAGTTAATACCTTTGCTCATTGACGTTACCCGCAGAAGAAGCACCGGCTAACTCCGTGCCAGCAGCCGCGGTAATACGGAGGGTGCAAGCGTTAATCGGAATTACTGGGCGTAAAGCGCACGCAGGCGGTTTGTTAAGTCAGATGTGAAATCCCCGGGCTCAACCTGGGAACTGCATCTGATA
+
CCCCCGGGGGGGGGGGGGGGGGGGGGGGGGGGGGGGGGGGGGGGGGGGGGGGGGGGGGGGGGGGGGGGGGGGGGGGGGGGGGGGGGGGGGGGGGGGGGGGGGFGGGGGGGGGGGGGGGGGGGGGGGGGGGGGGGGGGGGGGGGGGGGGGGGGGGGGGGGGGGGGGGGGGGGGGGGGGGGGGGGGGGGGGGGGGGGGGGGGGGGGGGGDGGGFD;CEGGGGGGGGGGGGGGGGGGGGGGGGGGGGGGGGGGGEGGGFGGGFGFFFGFFFFGFGGFGDGGFFF>>CFGFFGFFB?:FFBGFFFGF>:
@M02526:338:000000000-J69W4:1:1108:16648:14755 1:N:0:TCAAGGT+AACACCG
CCCCTACGGGAGGCGGCAGTGGGGAATATTGCACAATGGGCGCAAGCCTGATGCAGCCATGCCGCGTGTATGAAGAAGGCCTTCGGGTTGTAAAGTACTTTCAGCGGGGAGGAAGGGAGTAAAGTTAATACCTTTGCTCATTGACGTTACCCGCAGAAGAAGCACCGGCTAACTCCGTGCCAGCAGCCGCGGTGATACGGAGGGTGCAAGCGTTAATCGGAATTACTGGGCGTAAAGCGCACGCAGGCGGTTTGTTAAGTCAGATGTGAAATCCCCGGGCTCAACCTGGGAACTGCATCTGATAC
+
CCCCCGGGGGDGGFGGGGGGGGGGGGGGGGGGGGGGGGGGGGGGGGGGGGGGGGGGGGGGGGGGGGGGGGGGGGGGGGGGGGGGGGGGGGGGGGGGGGGGGGGGGGGGGGGGGGGGGGGGGGGGGGGGGGGGGGGGGCGGGGGGGGGGGGGGGGGGGGGGGGGGGGGGGGGGGGGGGGGGGGGGGGGGGGGGGGGGGGGGGGGGGGGGGGGGGGGCFGGGGGGGGGGGGGGGGGGGGFCDGGGGGDDEGG?EDGGFGGGFFFFFGFFFFGFFFFGGGGFFDF?FGGF>F:F>77*)<76FFG?9)
@M02526:338:000000000-J69W4:1:1108:6251:15040 1:N:0:TCAAGGT+AACACCG
GCCCGCCTACGGGAGGCAGCAGTGGGGAATATTGCACAATGGGCGCAAGCCTGATGCAGCCATGCCGCGTGTATGAAGAAGGCCTTCGGGTTGTAAAGTACTTTCAGCGGGGAGGAAGGGAGTAAAGTTAATACCTTTGCTCATTGACGTTACCCGCAGAAGAAGCACCGGCTAACTCCGTGCCAGCAGCCGCGGTAATACGGAGGGTGCAAGCGTTAATCGGAATTACTGGGCGTAAAGCGCACGCAGGCGGTTTGTTAAGTCAGATGTGAAATCCCTGGGCTCAACCTGGGAACTGCATCTGA
+
CCCCCGGGGGGGGCFGGGGGGGGGGGGGGGGGGFGGGGGGGGGGGGGGGGGGGGGGGGGGGGGGGGGGGGGGGGGGGGGGGGGGGGGGGGGGGGGGGGGGGGGGGGCGGGGGGGGGGGGGGGGGGGGGGGGGGGGGGGGGGGGGGGGGGGGGGGGGGGGGGGGGGGGGGGGGGGGGGGGGGGGGGGGGGGGGGGGGGGGGGGDCEGGGGG?FGGGGGGGGGGGGGGGGGGDGGGGGGGGGGGGGGGGGGGGGGGGEGGGFGFFFGFFFFGFGGFFGGFFFFFFG<DFFGFFFFFFFFF?FB:F>.
@M02526:338:000000000-J69W4:1:1108:23763:15312 1:N:0:TCAAGGT+AACACCG
GTTCCTACGGGAGGCAGCAGCACTCTTTCCCTACACGACGCTCTTCCGCTTAGAAACCCCGGTAGTCCCCCAGATCGGAAGAGCACACGTCTGAACTCCAGTCACTCAAGGTATCTCGTATGCCGTCTTCTGCTTGAAAAAAAAAACCAACTTCCAACCACCCGCCTCTTCTCTCTCTCCTCCATCACCCACGTCCCTACTCTCTGTTCTCACGATGATCGCACTCCATTCCCTTACCTCGTCTCTAATTCGCTTCTCTACTCGCATACACCATCCTCTCGCATATCTTACTCACTGCATTCGAT
+
CCCCCGGGGGGGGGGGGGGGGDFDEGGGGEFGGFGGCCDGG@FGFCFE,BFGGGGGGGGGGGEEGGF<CDGEGGGECFGDDGGCEEFGGFGGGGGGCFGGCGGGF<EGGFFEFFFGGDFGGGGGGG+4B5EEEFGGGDFGGGGGGG:3,+5,:,,:<,:C****33*>F9,3,,?CCFF,DG:8E92,,,*6*1*11<2*+4+?<:++55+7+****+1+/*4=E+B++;B+<+<87EE**/**2::07*0*/7*)20+1:@))/.))*96*9*0**2*))0)***//:**)*.)-)*)0)*/.)
@M02526:338:000000000-J69W4:1:1108:16816:15437 1:N:0:TCAAGGT+AACACCG
TCCTACGGGGGGCAGCAGTGGGGAATATTGCACAATGGGCGCAAGCCTGATGCAGCCATGCCGCGTGTATGAAGAAGGCCTTCGGGTTGTAAAGTACTTTCAGCGGGGAGGAAGGGAGTAAAGTTAATACCTTTGCTCATTGACGTTACCCGCAGAAGAAGCACCGGCTAACTCCGTGCCAGCAGCCGCGGTAATACGGAGGGTGCAAGCGTTAATCGGAATTACTGGGCGTAAAGCGCACGCAGGCGGTTTGTTAAGTCAGATGTGAAATCCCCGGGCTCAACCTGGGAACTGCATCTGATACT
+
CCCCCGGGGGCGGGGGGGGGGGGGGGGGGGGGGGGGGGGGGGGGGGGGGGGGGGGGGGGGGGGGGGGGGGGGGGGGGGGGGGGGGGGGGGGGGGGGGGGGGGGGGGGGGGGGGGGGGGGGGGGGGGGGGGGGGGGGFGGGGGGGGGGGGGGGGGGGG,CGGGGGGGGGGGGGGGGGGGGGGGGGGGGGGGGGGGGGGGGGGGGGGGGGGGGGGGGGGGGGGGGGGGGGGGGGGGGGGGGGGGGGGGGGGGGGGGGFFGGFGFFFGFFFFFFGGFGGCDF>FFFGGGFFGFFFFF@DFGBFFGFF<
@M02526:338:000000000-J69W4:1:1108:13868:15445 1:N:0:TCAAGGT+AACACCG
CGCCCTACGGGAGGCAGCAGTGGGGAATATTGCACAATGGGCGCAAGCCTGATGCAGCCATGCCGCGTGTATGAAGAAGGCCTTCGGGTTGTAAAGTACTTTCAGCGGGGAGGAAGGGAGTAAAGTTAATACCTTTGCTCATTGACGTTACCCGCAGAAGAAGCACCGGCTAACTCCGTGCCAGCAGCCGCGGTAATACGGAGGGTGCAAGCGTTAATCGGAATTACTGGGCGTGAAGCGCACGCAGGCGGTTTGTTAAGTCAGATGTGAAATCCCCGGGCTCAACCTGGGAACTGCATCTGATA
+
CCCCCGGGGGGGGGGGGGGGGGGGGGGGGGGGGGGGGGGGGGGGGGGGGGGGGGGGGGGGGGGGGGGGGGGGGGGGGGGGGGGGGGGGGGGGGGGGGGGGGGGGGGGGGGGGGGGGGGGGGGGGGGGGGGGGGGGGGGGGGGGGGGGGGGGGGGGGGGGGGGGGGGGGGGGGGGGGGGGGGGGGGGGGGGGGGGGGGGFGGGGGGGGGGGGGDEGGGGGGGGGGGGGGGGGGGDGGGGGGGGGEGGGGGGEECGGFGGFFGFFFGFFFFGFC>FGGGGFFFFFGGGFFGFFFFFFFFGFFFGFF2
@M02526:338:000000000-J69W4:1:1108:27704:15615 1:N:0:ACAAGGT+AACACCG
TCCTACGGGACGCAGCAGTGGGGAATATTGCACAATGGGGGAAACCCTGATCCAGCCACCCCGCGTGTGCGAAGAAGGACTTCGGGTTGTAAAGCACTATTAGCAGGGAAGAAAAAAATCAGGATAACAGACTGGGAAACCGCGGCTAACTGCGGACCAACAGCCGCGGTAATACGTGCCGGGCAAGCCGGAACCGCGTTGGCTGGGAGCGTTAATATCACAGACGGGGCGGCAAGTGTGAGGTGGAGGCTCGGGACGCAAGCTCGGAACTGCCAGGGCTACTGTCTTACTCTGGACTCTTAACG
+
CCCCCGGGGGGGGGGGGGGGGGGGGG9EGG,EFGGGGGGGGGGGGGGGGGG9FGGG7F,6BFGGGGG,DGGG+FFGG8,,CFGGGC,CFGGGGGG?FG,F,,CFGGGGGGGGGG<,++8,,,:,BF5,,,:BF,,B,,,,,++3@*CF,DF,E*****83**,@FG***1=<FGGGG7***=***1**/*********2***+3A**0;******+0+++0++0;*;5CGG58CEG<+<C7**29*/*9**:DG*)1)*8D))/*)8)8)<*9)*09C))))/*2:*****)*)))(9(*):*)(
@M02526:338:000000000-J69W4:1:1108:15262:15766 1:N:0:TCAAGGT+AACACCG
TTAAACCTACGGGACGCAGCAGATCGGAAGAGCACACGTCTGAACTCCAGTCACTCAAGGTATCTCGTATGCCGTCTTCTGCTTGAAAAAAAAAAACCCTCTTTTGCCCCAAGTAACCCATGTACCCTCTCTCTTCCTACAATCTCCACCACTCACCCCCCCCACCTTCCCACCCTACCAAACACCTCATTCACCACTTCATGAACACTATACCCTCCTCTCATGCGAATCAATATGTCCAATACCGCCATTGCCCCACCATATGACATACTTTTACTAATGTTTTCCATATCCATGTACACTAT
+
CCCCCGGGGGGGGGGGGGGGGGGGGGGGGGGGGGGGGGGGGGGGGGGGGGGGGGFGGGGGFE6FAFGGGGGGGEFGGGGGGGGGGGGGGGFGGDC++++,4,,,<,,,:+++,,5,,,,+,,5,<,,,+,,,,5,5,,,8,,,85,,3,6,6,,>,3,+83*5***6,,2,,6***,,,,,,6,6*,,,4,,,6,,*227++2++,+2+++,+,57/8*3+*+2++3***2<?++00++2+0*+2***))2+**0)*/:)**787=***07****2070***1**0*0:**)*)/))*6*)212.
@M02526:338:000000000-J69W4:1:1108:23460:15863 1:N:0:TCAAGGT+AACACCG
GAAAGGCCTACGGGGCGCAGCAGTGGGGAATATTGCACAATGGGCGCAAGCCTGATGCAGCCATGCCGCGTGTATGAAGAAGGCCTTCGGGTTGTAAAGTACTTTCAGCGGGGAGGAAGGGAGTAAAGTTAATACCTTTGCTCATTGACGTTACCCGCAGAAGAAGCACCGGCTAACTCCGTGCCAGCAGCCGCGGTAATACGGAGGGTGCAAGCGTTAATCGGAATTACTGGGCGTAAAGCGCACGCAGGCGGTTTGTTAAGTCAGATGTGAAATCCCCGGGCTCAACCTGGGAACTGCATCTG
+
<@@CCEGGGGGGGG7F@EGGDGGGFGGGGDGFGG9FCFGFGFGDFEGGGGGCGGGGEGGFGGFGGGG@EGGGGGGGGGGF,EEFGGFFGGGGGGGGGGEGEEFGG9FGGGGGGGGGGDGCGFEGGGGGGGGGGFCCFBEEGGCCFFGGGGGCCFGGGGGGGGGGGGGGGGGFG>FGGFFGC<FEGGGGGGGGEDEDGGG7<FGG>GGD=EDFGDDEGD?CFFGGGGFGGGGCFGGGGGGGGGGGGGGECDCGDDGFGGGFG4@@F?FFFGFFGFDFGGFFFEDGCFFFGFFFF35:?C?FDFFF:
@M02526:338:000000000-J69W4:1:1108:18449:16042 1:N:0:TCAAGGT+AACACCG
ACCCTACGGGAGGCAGCAGATCGGAAGAGCACACGTCTGAACTCCAGTCACTCAAGGTATCTCGTATGCCGTCTTCTGCTTGAAAAAAAAAAAAACTATAAAACATTATCCGATTCCAGCAATTATTCCCGATCTCACTCCTTACCTATAACAGCTCTTTCCTGCCCTTCCACCTCAATCATCTCCACCTGTTTCCCCCTTATCAACGCCAATTTCTCCTTACTCCATGAACTTACCTCTCTCTCAATTCATTACTCCCCTCTAGCACACACTGCATCACATCCCCTGAATATTTACGTACACCC
+
CCCCCGGGGGGGGGGGGGGGGFFGGGGGGGGGGGGGGGGGGGGGGGGGGGGGGGGGGFGCEFGGGGGGGGGFGGGGGGGGGGFFGGGGGGGG4+8+9:,,5,:,,,,<?,,4?4+<<,,,4,,,,,,,8,+8++,,,,,:,,,,3,3,,,,:,,:3,:,,,3,78,<B,,,,8,@,:,3,,,33,,5,,,3,,,,,,,1*46,,,,6*4**1*2,,4,,,+2+++5521++0++++0++*2*2+**+++++++1>1+*/)*0)**/**.*0******0)*01)***).*9*)*)*-.1.*(1*,(
@M02526:338:000000000-J69W4:1:1108:14756:16360 1:N:0:TCAAGGT+AACACCG
TTCTCACCTACGGGAGGCAGCAGATCGGAAGAGCACACGTCTGAACTCCAGTCACCCAAGGTACCTCGTATGCCGCCTTCTGCTTGAAAAAAAAAACTTTCAGTAGGGAAGAAGCGAAATTGACGGTACCTGCAGAAGAAGCACCGGCTAACTACGTGCCAGCAGCCGCGGTAATACTTAGTGTACGAGCTTTATCCGGACTTATTTTGCTTCAAGCTCTCTTAGTCGGTTTTTCGCGTCTTTCTTGAAATTCCTGGGCTTAACCCCGGCTCTGCGTTTCGTACTCGCATCCTACAGTGCATTAC
+
68ACCEECCECF;@;@@B@FB<FF-,CF7;@FD@F@<;FCC<CFDF,;;CE@FG9,;CDF<:<9,E9B6@C@,,7+7,,CFEG<,C,9<,FFGE=+89,<?E<FEE,7FFFE<=E7:@C,<?EGG7C7CFCCF<D9DCFCDFG<DCFFDG,DB9F+:,@FG,@<CFGFE@EEB*@,@,3,>,,6,6:7*=*4,,;@F88<*42+>:+++>+7+,17+2>3959+53<*:1*:1:7*:*17E**2*0*+**+0::+10*;>*)99>>>))).9<=FC11)/77)1**)8/).(*-/4)2)*)**))
@M02526:338:000000000-J69W4:1:1108:19887:16664 1:N:0:TCAAGGT+AACACCG
CCTCCTACGGGGCGCAGCAGTGGGGAATATTGGACAATGGGCGAAAGCCTGATCCAGCCATGCCGCGTGTGTGAAGAAGGCCCTCGGGTTGTAAAGCACTTTCAGTGGGGAAGAAGGCGTGGGTGCTAATACCGCTCACGAAGGACATCACCCACAGAAGAAGCACCGGCTAACTCCGTGCCAGCGGCCGCGGTAATACGGAGGGTGCGAGCATTAATCGGAATTACTGGGCGTAAAGGGCGCGTAGGCGGTGCGTTAAGCCAGATGTGAAAGCCCCGGGCTTAACCTGGGAACGGCATTTGGAA
+
CCCCCGGGGGGGGGGGGGGGFGGGGGGGGGGGGGGGGGGGGGGGGGGGGGGGGGGGGGGGGGGGGGGGGGGGGGGGGGGGGGGGGGGGGGGGGGGGGGGGGGGGGGGGGGGGGGGGGGGGGGGGGGGGGGGGGGGGGGGGGGGGFGGFGGGGGGGGGGGGGGGGGGGGGGDGGGGGGGGFGGFCFGGGGGGG>?C8FGGGGGGGG8EEGEE><?EG<AFDGGGGGGCEGGGFGCECFGFDGGGGGGGGGGC>CGE>GG5BGFFF4?FF?DFGGFGGGG>EDBF<DGFFCFF?F?>6>C9FAG486
@M02526:338:000000000-J69W4:1:1108:11569:16792 1:N:0:TCAAGGT+AACACCG
ATGAAACCTACGGGAGGCAGCAGATCGGAAGAGCACACGTCTGAACTCCAGTCACTCAAGGTATCTCGTATGCCGTCTTCTGCTTGAAAAAAAAAACTTTCAGCTGTGAAGATAATGACTGTACCAGCAGAAGAAGCCCCAGCTAACTCCGTGCCCGCAGCCGCGGTAATACGGAGGGGGCTAGCGTTGTTCGTAATTACTGGGCGTAAAGCGCACGTAGGCGGACCGGAACGTTGTGGGTGAAATCCCGGGTCTCAACCCCGGAACTGCCTTCACAACTATCAGTCTGGAGTTCGAGAGCTGTT
+
CCCCCGDFGGGGGEFCFFGGGGGGFFGGCFGGGGGGGGGGGFFGGGFEGGGGFGGAFGFGGFE9@CEEGGG8EFF@@CDFEGGDFGEEF@FGG=:@8,5,95??<859<EFGCFGA<<E9FEF9FG8,4?AEE<FFGFCE+4=EFDD<,<+A+++,6@BC7CFF7:C*CFC,CB>:FEG7:FF:7=::B88;E=C7CCEGGCC**=8B859,/=E5:FGF;+1:?C:8:5?*;=*//*/*C*9FFCF+*9**)1*877C7CE35)))96C5CF6=*:*567=4**0*974*(/.14(7,8(*0..
@M02526:338:000000000-J69W4:1:1108:8693:16815 1:N:0:TCAAGGT+AACACCG
CGAACCTACGGGGGGCAGCAGCTAGATCGGAAGAGCACACGTCTGAACTCCAGTCACTCAAGGTACCTCGTATGCCGTCTTCTGCTTGAAAAAAAAAACTTTTTTCATGAAGGACACACTCCGTGCCACTACCTTGTCCCTATGACGCTACCTGCAGCATAACCACCGTCTAACTACTTCCCCGCAGCCGCGCTAATACCGCATTTACAAGCTTTAATCGGCACTACTTCGCTTAAGCCGTTCACCTTCGCTTTCTTCATGCATAAGTCATATCCCCCGTCTCAACCTGTGCACTTCTATTGTTT
+
CCCCCFFEFFGGGGGGGEEFGFGGGGF?FG:FGGGGGFGGGGGGFGGGFFGGFEGGG9FGFGD5<,CFFGGGGGEDC>CE7FGEGFGG<<F<FGGCFGGA9,,,5,3@@,8,,8,,,,*,,,*1@@@9,8?FF9,,?,,,2,,,2?**81=+774,4,2<:78A9;C1*28*+3<98?A798******/21**2**0+<3/1*/AF+<+++**903++0**//2;++3002**2/+3+<5:/7+**2+21***9+1:*<F*=4@0********1>6*7)0).)0?FF?474)*)1.)*-*-2*..
@M02526:338:000000000-J69W4:1:1108:23107:17415 1:N:0:TCAAGGT+AACACCG
GCCTACGGGAGGCAGCAGGGAAAGAGTGATTAGATACCCCAGTAGTCCCATCAGATCGGAAGAGCACACGTCTGAACTCCAGTCACTCAAGGTATCTCGTATGCCGTCTTCTGCTTGAAAAAAAAAAATAAAAACCACGCCAGGCATCGTACGAGCACACGACTTCACTCCAGTCACCTAGTTGTACCCGTATGGCGTCTTCTTCCTGAAACATAACGCCAACTATACCCTAAAGTCATATTGTTATGCGACGCCGTATCACAACCCCAGCTCTATATTTCCACGTGCTACAGTCAGTCATCTCC
+
CCCB@FGGGGEGGGGGGGGDGGGG?FFFEFAFFA@EEACCCFGGGGGGGFGGFFGGGGGGGGDDFGFGGGGDFGGGFGGG<CFEFGGGG?C<EF<<FEFFDEGGGGGGGGC?C<EFC8CFEE7:CC88,,8,,,++,++3B++++38BB@,+++63+,8@7+++*,,7,36>3DAFC9,,,,,,,,,,,411,6,,*=***,,,?2,,,5?C5,+773**/34*5+3+++2**+++++++++*+***+0***))2./**0*/***.)8)*)2*92***/**1/*/*))***.))1-)06*)29))
@M02526:338:000000000-J69W4:1:1108:15579:17601 1:N:0:TCAAGGT+AACACCG
GGGAACCTACGGGGGGCAGCAGTGGGGAATATTGCACAATGGGCGCAAGCCTGATGCAGCCATGCCGCGTGTATGAAGAAGGCCTTCGGGTTGTAAAGTACTTTCAGCGGGGAGGAAGGGAGTAAAGTTAATACCTTTGCTCATTGACGTTACCCGCAGAAGAAGCACCGGCTAACTCCGTGCCAGCAGCCGCGGAAATACGGAGGGTGCAAGCGTTAATCGGAATTACTGGGCTTAAGGCGCGCGCAGGCGGTTTGTTAATTCAGATGGGAAATCCCCGGGCTCAACCTGGGAACTGAATCTGT
+
CCCCCGGGGGGGGGGGGGGGGGGGGGGGGGGGGGGGGGGGGGGGGGGGGGGGGGGGGGGGGGGGGGGGGGGGGGGGGGGGGGGGGGGGGGGGGGGGGGGGGGGGGGGGGGGGGGGGGGGGGGGGGGGFGG:CCFCGGCAC:C<FF:282C5CEG6***:C<FGEF?:F>E>5*C889C:/;8E5:8*8;C88:E5*:89+3A8;?G>:**<+*2:C5E89+;5CCF820<CF5**2AG+229/2)))*9//:CGG)9D@F7*0/*0****)9C)2:DDFFF3)/*>?@*0>B316(,2)*)**-)
@M02526:338:000000000-J69W4:1:1108:4559:18042 1:N:0:TCAAGGT+AACACCG
CGTCCCTACGGGACGCAGCAGGGAAATTAGAAACCCCTGTAGTCCTTCTTAGATCGGAAGAGCACACGTCTGAACTCCAGTCACTCAAGGTATCTCGTATGCCGTCTTCTGCTTGAAAAAAAAAAACTCAGCCTCATCTCCTGTTCACTCCGCGCCAGCAGCCCACGTCATATGCATGGATCGCGTCTTCACCGGTCTTACTTAGTGTTCAGTGTCTCTCGGATCCTCGTTAACTTCCAACTTACTGAACATCGCTTCACTCCATAATTCTATTTCCCCCTCCTCTCCCTTTTATTGTCATGTCA
+
CCCCCGGGGGGGGGGGGGGGGGGGGGGGGGGGGGGGGGGGGGGGGGGGGGGGGGGGGGGGGGGGGGGGGGGGGGGGGGGFGGGGGGGGGGGGCFGGGGGGGGGGGGGGGGGGGGGGGGGGGGGGD6+,58,,,:B,,,,:,8,,8,,,:,6++++3++:@,:,+,+*<6*63,7,7;,,,,,1***1>=9,,2*41*14,CF,++,5?++2,+,32151+**13*5++*3=**+4:++00+2*+2**+**+3*9*.**+9*/)9******1*******.7<).*2*7)*)/.*)*.)*)*)*1))
@M02526:338:000000000-J69W4:1:1108:7385:18519 1:N:0:TCAAGGT+AACACCG
GGGCCTACGGGGGGCAGCAGTGGGGAATATTGCACAATGGGGGAAACCCTGATGCAGCAACGCCGCGTGAGTGATGACGGCCTTCGGGTTGTAAAGCTCTGTCTTCAGGGACGATAATGACGGTACCTGAGGAGGAAGCCACGGCTAACTACGTGCCAGCAGCCGCGGTAATACGTAGGTGGCGAGCGTTGTCCGGATTTACTGGGCGTAAAGGGAGCGTAGGCGGATTTTTAAGTGAGATGTGAAATACTCGGGCTTAACCTGAGTGCTGCATTTCAAACTGGAAGTCTAGAGTGCAGGAGAGG
+
CCCCCGGGGGGGGGGGGGGGGGGGGGGGGGGGGGGGGGGGGGGGGGGGGGGGGGGGGGGGGGGGGGGGGGGGGGGGGGGGGGGGGGGGGGGGGGGGGGGGGGGGGGGGGGGGGGGGGGGGGGGGGGFFGGGGGGGGGGGGGGGGGGGGGGGGGGGGGGFGGGGGGGGGGGGFGGGFGGGGGGGGGGGGGGDGGGGGGDGGGGGGGGGGGGEGGGGGGGGGGGGGGGGGGGGGFGGGGGGGFGGCGGGGGGGGGGGFGGEFDF=5FFFFFGFGGFGGGGFFFFFGGGFFGFFFFFFFFGFFFGFFF
@M02526:338:000000000-J69W4:1:1108:7480:18531 1:N:0:TCAAGGT+AACACCG
CTCCTACGGGACGCAGCAGTGGGGAATATTGCACAATGGGCGCAAGCCTGATGCAGCCATGCCGCGTGTATGAAGAAGGCCTTCGGGTTGTAAAGTACTTTCAGCGGGGAGGAAGGGAGTAAAGTTAATACCTTTGCTCATTGACGTTACCCGCAGAAGAAGCACCGGCTAACTCCGTTCCAGCAGCCGCGGTAATACGGAGGGTGCAAGCGGTAATCGGAATTACTGGGCGTAAAGCGCACGCAGGCGGGTTGTTAAGTCCGATGTTAAATCCCCAGGCTCAACCTGGGAACTGCATCTGGTAC
+
BCCCCGGGGGGGGGGGGGGGCGGGGGG9FGAG9FGGGGGCGGGGGGDGGGGFGDGGGEGFGGGGGGGGC,FGG9FGGGGGGGGGGGGGDGGGGGDEEGGCGF9E<:FGGGEGGGD+3,+835FGGGAGD=,8,8CE=,8,8E,8338+33@F:*F<*DGGG7,,@:*>:1*@73,361,,?@,22,2=8:*=3*BF9<*C**=CGG*0A+12);*;CG/=;A8F@9E+AFFCC5CFCC?55/)/)/9*/C*:C)/80>+/0*))*).**2=**9DG**83))*2*>6@47)5)3@2)2-=A*14)
@M02526:338:000000000-J69W4:1:1108:20544:18669 1:N:0:TCAAGGT+AACACCG
GCGCTTCCTACGGGAGGCAGCAGATCGGAATTAGAAACCCGGGTAGCCCTACTGAGATCGGAAGAGCACACGTCTGAACTCCAGTCACTCAAGGTATCTCGTATGCCGTCTTCTGCTTGAAAAAAAAAAAAAGAACAAACAAGAAACGTTCACTCATTGTGAATCATCTACAACATATAAAACACAACACGAAACCGTACAGCTCACGCTTTCACACGTCACCAGAACACAACGAACTGACCACATACGCGCAAGATAGATCAATATCGCATCGACTAAAGCAGATCATGTCCTCATCGTCGTGC
+
CCCCCGGGGGGGGGGGGGGGGGGGGGGGGGGGGGGGGGGGGGGGGGGGGGGGGGGGGGGGGGGGGGGGGGGGGGGGGGGGGGGGGGGGGGGGGGFG?FFGGGGGGGGGGGGGGGGGGGGGGGGGGGGGG+83++3,,=B,,,,,,:,+,,::,,,,33,37,,,7D,,,73,,,3,,,,7,77,,,6*6**4**4,**1**,6,+2+*3***22+,0*3;**++**3**3****/8**+2+2*****3***1)1*.*0+1*/6):*1*)*.*1)011)*)*0)*2*0/0**-/)/))2,)())-(
@M02526:338:000000000-J69W4:1:1108:27921:18690 1:N:0:TCAAGGT+AACACCG
TACACCTACGGGGGGCAGCAGTGGAGAATATTGCACAATGGGCGCAAGCCTGATGCAGCCATGCCGCGTGTATGAAGAAGGCCTTCGGGTTGTAAAGTACTTTCAGCGGGGAGGAAGGGGGTAAAGTTAATACCTTTGCTCATTGACGTTACCCGCAGAAGAAGCACCGGCTAACTCCGTGCCAGCAGCCGCGGTAATACGGAGGGTGCAAGCGTTAATCGGAATTACTGGGCGTAAAGCGCACGCAGGCGGTTTGTTAAGTCAGATGTGAAATCCCCGGGCTCAACCTGGGAACTGCATCTGAT
+
CCCCCGGGGGGGDEGGGGGGGEEFCGDEEFGGGGGGGGGFGGGGGGDGFGDFFGGGGGGGGGGGGEGGGGGGGG<FFGGGGGGGGGGGGGDEGGGFGFGGGGGGGGFGEEEEGGGGGGGGGGGFFGGGGGGGGGGGGGGGGCEGGCFGGDGGGGDGEEDGGGGFFGFGEGCGEGGGGGDGGGG+<@FFFDGGEG>>E@CGGGECG*;CEGGGGEEEGGGGC5CEGGGGGCFFGGGEEGCFEDDGD<D5DDEGCC8>GGGFGFFFGF6@@7@*?FGGGGE:>DBGGGFFC>F05>:?2=<FA:4<4
@M02526:338:000000000-J69W4:1:1108:9059:18861 1:N:0:TCAAGGT+AACACCG
TAATACCCACGGGGGGCAGCAGATCGGAAGAGCACACGTCTGAACTCCAGTCACTCAAGGTACCTCGTATGCCGTCTTGTGCTTGTTAAAATAATAAAATACTGTTGTAAGTGATTACCCACTCTTAGAGTAACTTCTCGCACCCTCACGGTTCCTAACCCTTCCGCCACGTCTCACTACGTGCCATCTTCCTCGGTATTACTTAGCTTGCAAGCTCTGCCCGGCATTATTAGCCGTAATATTCACACATTCCGTCTCTTAAGCCTTTGTTGCTAGCCTCCGTCTTAACCGCAGATGGTCATTGG
+
CC@B@<F-66@FGGGGEEC7=<CFEFGCFE<=8?FF9:ABFFAFG9FEGGGG9<EE8<CE55,C,CF<=FD<,@FC,+,88,<=F3,,,,33,,33<3,<:@@,8E,D,@,3,,,,<,,3,*,8,,8,,3@,<=F8@9,***5**818=,=F**6,,8,<:++++**=<C**4+2C?<,,*4+**+?++++3<:**2/*0+<++++0+0*2+:+2++3+++***28*0++<+++3/:5:*+0:C77*<**02**+.**+9****2)***28****2C79)8)7<<**/:?3(<(.,)*5=)*6.,
@M02526:338:000000000-J69W4:1:1108:14282:18981 1:N:0:TCAAGGT+AACACCG
TACCCTACGGGACGCAGCAGATCGGAAGAGCACACGTCTGAACTCCAGTCACTCAAGGTATCTCGTATGCCGTCTTCTGCTTGAAAAAAAAAAAAATCTTTCAGCTTAGCCGATAATGCCTGTACCAGCAAAAGCAGCCCCGCCTACCTCCTTTCACCCCTCCGCGGTGATACGCCACGGGCTATCGTTCTTCGTAATTCCTAGACGTAAATCGCCCTTCGGCGTACCTCAACTTTAGTGTTCAGCTCCCGGGGCTCAACCCCGTACCTGCCTTCACACTTATTGACCTGAACTTCGTCTTATAT
+
CCCCCGGGGGGEGGGGGGGGGGGGGGGGFGGGGCFGGGGGGGGGGGGGGGGGEAFGGGDF,CEFFGGGGGEFG@FDFCFGFDFDEFFGGGCEGC8+,,5,5,,,<CB9B,,4@=CFC,,,C,A<<DA,:,,,:8,,33B:+++@CC8<C=F,,,,,,,8**>3**>:1*17,?**1***1*4182::C***22:+=*;?9@@+5+,1=**/+;*****02**1**2?8+++3;E+<03<D+**2**262>?*)18537+)27<)*)).1*)228FC**7)****2**17)0))-14(*()-**))
@M02526:338:000000000-J69W4:1:1108:7180:19064 1:N:0:TCAAGGT+AACACCG
CCTGTGCCTACGGGGGGCAGCAGCAGATCGGAAGAGCACACGTCTGAACTCCAGTCACTCAAGGTATCTCGTATGCCGTCTTCTGCTTGAAAAAAAAAATGTAAGAGAAGAACGAGTGTGAGAGTGACAAGTTCCCACTGTGACGTTATCTTACCAGAAAGGGACGGCTAACTACGTGCCAGCAGCCGCGGTAATACGTAGGTCCCGAGCGTTTACCGGATTTATTTGGCGTAACGCGAGCGCCGGCGGGTAGATAAGGCTGAAGTTAAAGTCTGTTGCTTCACTATAGTACTCTCTGGACACTG
+
CCC@BFDECFGCEGEFGEGGGCFF<==EGGG7FC<FEGGCBFBFGGDFEBFDGGFAFGCG<B?FF?5<C9FFFFGDAFGCF=<BFFA<>EGGBD:75**8,8<,,8>,8:DFF*:7::CFFG9C<9<,,,@<CC;<<FGDF:B:F**<FGGFGGGFGGFGGGFEF*4*:><F79<8A*/;++/*CFFCE5C***++3*<+/*<0@FGCE5*:3**2A*::**30:+9+9CCEEE****2579D5)/1*1)2*97E?**+)*0)*26@*9C4:>*:**2*1**9CF*/**9@A*5*)4*)*.2.))
@M02526:338:000000000-J69W4:1:1108:10245:19283 1:N:0:TCAAGGT+AACACCG
ATGACCCTACGGGACGCAGCAGATCAGAAGAGCACACGTCTGAACTCCAGTCACTCAAGGTATCTCGTATGCCGTCTGCTGCTTGAAAAAAAAAAAAGCTCTGTTGCCAGGAAAGAACGTCCGTTAGAGTAACTGCTAACGGAGTGACGGTACCTGAGAAGAAAGCCCCGGCTAACTACGTGCCAGCAGCCGCGGTAATACGTAGGGGGCGAGCGTTGTCCGGAATTATTGGGCGTCAAGCGCGCGCAGGCGGCTGTTTAAGTCTGGTGTTTAATCCTGGGGCTCAACCCCGGGTCGCACTGGAA
+
BCCCCGGGGEGGGGGGGGGGGGD<;@FGGGF@DEG@FEE@,CFG<CCFEFGFE<,CCFGC,C696CFC@FG9,@8@F,CCFADFC<C,6CB@:=FC@B@,,??EA<EFGDF+B?8E@FGGGGCBF7:FFFFFGGGGGC?FCGGGE8933+5@:FD<,3FGCDF<,@FG7F:CC*,:DFFEFGG>2,=88@F>EC7FGG+?7;<+=*;18C5:5:/:*:*++2*2*2ACF+++2*5:*/;FFDDC357:CDED)>EBF7C**9=*2=)=:9)001?FCF*95359CF*)*857B1599D2<;<)2,
@M02526:338:000000000-J69W4:1:1108:13063:19305 1:N:0:TCAAGGT+AACACCG
CAGTCCTACGGGGCGCAGCAGATCGGAAGAGCACACGTCTGAACTCCAGTCACTCAAGGTATCTCGTATGCCGTCTTCTGCTTGAAAAAAAAAAAGCTCTGTTGTAAGAAAAAAACGTCTCTGAGAATTAAACTTTCACACAGAGCCTGTCTCTTACCAGAAAAGCACCTCTCTCTACGTCCCCACCCCCGCGTTAACACATAGTTCCCGCGCTTTTTCCAATTTTTTTGGGTGAAAAGCGCGCGCGCGCTTTGTAATGAATCTGTATTAAAACCATGTGTTTTCACCCTAGCTTGCTTTTTAAA
+
@@CBC8CE6BFGGGCFGDFFGGF@FDG@@,CEFFEFGG@EF@F@,CFFCFEGG9CFC@CC@,CCFEFCGGE<FB@C<C,CFGGG,6:F,4+@FGF+A,:B5EEE8@<EF,BB,6:CEF+,,5E8,,,,,,,,,3C,C9<@>+,,83<,,,,,,,,8:,,,5,,,,365,,6,,,7,,,63315,6=**=E@8*4*41++,*+4?C,>;+8:7)*:*3+00+30<7+0:8C*****<++3**/):17)*1/*25*+/2*2/*/*1*0*7*2=***/**20*9)0*2*/**))().1(4*./)*..)
@M02526:338:000000000-J69W4:1:1108:4821:19541 1:N:0:TCAAGGT+AACACCG
ACCCTACGGGGGGCAGCAGTGGGGAATATTGCACAATGGGCGCAAGCCTGATGCAGCCATGCCGCGTGTATGAAGAAGGCCTTCGGGTTGTAAAGTACTTTCAGCGGGGAGGAAGGGAGTAAAGTTAATACCTTTGCTCATTGACGTTACCCGCAGAAGAAGCACCGGCTAACTCCGTGCCAGCAGCCGCGGTAATACGGAGGGTGCAAGCGTTAATCGGAATTACTGGGCGTAAAGCGCACGCAGGCGGTTTGTTAAGTCAGATGTGAAATCCCCGGGCTCAACCTGGGAACTGCATCTGATAC
+
C<6ACGG;BC7FGEGGGGGFFD<FCCGGFFGFGFGFDB88BFEGGGCFD@=FFGGFGGGGFGGGGC3FF@FFGGGDAFFCGGGGC7FFGGG=FGCFDFGGDFGGCFGGGCGGGGGGG><FCGFECFGFCGF8:FGGFG:EFG:CGGCCFGGCCDGE:GGGGGGGF>EEE>EFGF9FEFGGGGFGGGGDEGE8CEECFCFGCDEC>EGFCFF8DGEFG?55*;EGF9@EGFFCEGGGFGGGGGGDCDG5/C?=DGGFCFD=7?BFCF@@FC@G:@FG<D@>3@4DCGF)955:FF@2<CA4>??A)
@M02526:338:000000000-J69W4:1:1108:3767:19655 1:N:0:TCAAGGT+AACACCG
CGCCTACGGGGCGCAGCAGCACTCTTTCCCTACACGACGCTCTTCCGATTAGATACCCCTGTAGTCCCGAGATCGGAAGAGCACACGTCTGAACTCCAGTCACTCAAGGTATCTCGTATGCCGTCTTCTGCTTGAAAAAAAAAAAAGGTAACTCACCACCCACGGACCGGCTAAAACGGCGCATCCAACCGGTGTCTACCGTGTTTGCAATTAGTTTACCGGATTTTTCCGGTTTCATCAGGCCGCCGATCGTCATTTCTGACGCTCGTGCAGGCGCTGTGCCCACTGGAGGTGTGGCACTGCAA
+
CCCC<F@C;FGCG@C@FAEF<6CCCCF9@EF@FC@@F7:6,69CEAF:C7@FGGG9CCFD@FEFC,E<B=FCF<FG>FECFFF<=FG?FGC9AF??FF?5,5,CFEFCG?<55,<B?E8F9,::@,B?F<DFGFBFGFDF7CCC+***3,,7,,,,6,8*16<<71*4*****,,,,***4=***+2++;****2+++0+/1*2;6*:++++*33++2++*:5**0+<++2*/**+3++*+***)))2))**2*/0**3****)*)000*)/*)1)1))09**90*))*.037(/,,*(*(9*).
@M02526:338:000000000-J69W4:1:1108:4997:19771 1:N:0:TCAAGGT+AACACCG
TGCCTACGGGAGGCAGCAGTGGGGAATATTGCACAATGGGCGCAAGCCTGATGCAGCCATGCCGCGTGTATGAAGAAGGCCTTCGGGTTGTAAAGTACTTTCAGCGGGGAGGAAGGGAGTAAAGTTAATACCTTTGCTCATTGACGTTACCCGCAGAAGAAGCACCGGCTAACTCCGTGCCAGCAGCCGCGGTAATACGGAGGGTGCAAGCGTTAATCGGAATTACTGGGCGTAAAGCGCACGCAGGCGGTTTGTTAAGTCAGATGTGAAATCCCCGGGCTCAACCTGGGAACTGCATCTGATAC
+
CCCCCGGGGGGEGGGGGGGGGGGGGGGGGGGGGGGGGGGGGGGGGGDFFGGGGGGGGGGGGGGGGGGGGGGGGGGGGGGFGFGGGGGGGGGGGGGGGGGGGGGGGGGGGGGGGGGGGGGGGGGFGGGGGGGGGGGGGGGGGFGGGGGGGGGGEGGGGGGGGGGGGGGGGCGGGGCFGGGGGGGGGFGGGGGDEGGDCFGDGGGGGGGGGGFEGGGGGGGCEGGGGGGGGGGGGGGGGFEGGGGGGGGGGGCCDGCFCG9FGFF?FFFFFGFGCF<FDGB@DFFGGGFFG:F7>?F2A>AF22@>4
@M02526:338:000000000-J69W4:1:1108:7854:20533 1:N:0:TCAAGGT+AACACCG
TGGGAGCCTACGGGGGGCAGCAGTGGGGAATATTGCACAATGGGCGCAAGCCTGATGCAGCCATGCCGCGTGTATGAAGAAGGCCTTCGGGTTGTAAAGTACTTTCAGCGGGGAGGAAGGGAGTAAAGTTAATACCTTTGCTCATTGACGTTACCCGCAGAAGAAGCACCGGCTAACTCCGTGCCAGCAGCCGCGGTAATACGGAGGGTGCAAGCGTTAATCGGAATTACCGGGCGTAAAGCGCACGCAGGCGGTTTGTCAAGTCAGATGTGAAATCCCCGGGCTCAACCTGGGAACTGCATCTG
+
CCCCCDFGGGGGGGGGGGGGEFEFFGGGEFGGGFFGGGFFGGGGGGGGCEGGGGGGGGFFGG?FEF<CFGEGGGGFEGGGFGGFGGGGGGGGEGE9CFGGFGGGGGGGGGGGGGEGGGFGGGGGGGEGGGGGGGFFFGGGGGGGGGGFGGGFCEG?5EEGDF6EGGECF@EE>EEGGGGGGGFGFGGGGFECGGGDGGECFC5>*?ECEGG6>CFGGCEGGFFDG5EGGGGGGEEGG58FGGGGGGGEGGG=5DE5DGGFGFFFGFFBFCFFFFGGGFFF::B3)7?6CFFB@BFBFFBFAGFF)
@M02526:338:000000000-J69W4:1:1108:17407:20787 1:N:0:TCAAGGT+AACACCG
ATCCTACGGGGCGCAGCAGTGGGGAATATTGCACAATGGGCGCAAGCCTGATGCAGCCATGCCGCGTGTATGAAGAAGGCCTTCGGGTTGTAAAGTACTTTCAGCGGGGAGGAAGGGAGTAAAGTTAATACCTTTGCTCATTGACGTTACCCGCAGAAGAAGCACCGGCTAACTCCGTGCCAGCAGCCGCGGTAATACGGAGGGTGCAAGCGTTAATCGGAATTACTGGGCGTAAAGCGCACGCAGGCGGTTTGTTAAGTCAGATGTGAAATCCCCGGGCTCAACCTGGGAACTGCATCTGATAC
+
CCCCCGGGGGGGGGGGGGGGGGGGGGGGGGGGGGGGGGGGGGGGGGFGGGGGGGGGGGGGGGGGGGGGGGGFGGGGGGGGGGGGGGGGGGGGGGGGGGGGGGGGGGGGGGGGDGDGDGDFDFFGGGCGFFFGGGGGGGGGGGAFGGGGGGGGGGGGGGGGGGFGGGGDGEGGGGGGGGGGGGGGGGGGDGGDEE>CG7ECEGGGGGGFGGGGGEEGFGGEEGGGGGGDFFGGGGGFFGEGGGGGGDDGGGEGGGG@CFCF7FF4:*9@4FFGGFFGCD5@>FFGGGF4DF)5>:??A:)1-2*))
@M02526:338:000000000-J69W4:1:1108:21402:21375 1:N:0:TCAAGGT+AACACCG
TGAAACCTACGGGGCGCAGCAGATCGGAAGAGCACACGTCTGAACTCCAGTCACTCAAGGTATCTCGTATGCCGTCTTCTGCTTGAAAAAAAAAAATAACAACAAACGATGATAATTTTCTACATACAATGAAGATTCCTGCACACAATCTCCAGGCTAACCATCTTCCCACAACCAAATACACACATCTCTTATTATCTTTTTCGCTAAACATTCAACATCTAGTATACATCAGGAACTTAACTAATCAAAACTTACAACAATGTGTCTCTGGGTCAGTGCAAAGATGGAGCACGCAGGCAGGC
+
CCCCCGGGGGGGGGFGGGGGGGGFFGGGGGGGGGGGGGGGGGGGFFGGGGGGGGGGGGGGCF<CEGGGGGGFGGF>FCFFFFCAFFGGGGGGGGF>4,,,5:,,:,,84++,,,,,8,,,,,<C,<8<,5C5,5,,,,:,33,,8:8+,,,,,,5@+3,,3,,,,:7,35,,*,***6,,,7,6>*:,,>,,2,6,,6,,,,,2,4=:*/,,22+,+>7<62+++++++59+>0<9C6**+*22++*4;+++02+**0<6<7@*0**/0*9*2)*2**)**1***2)*2)0(),0403()-*),-
@M02526:338:000000000-J69W4:1:1108:8379:22092 1:N:0:TCAAGGT+AACACCG
GATCCTACGGGGGGCAGCAGATCGGAAGAGCACACGTCTGAACTCCAGTCACTCAAGGTATCTCGTATGCCGTCTTCTGCTTGAAAAAAAAAAATCAAAATAAATAAAATCATCATATGTTAATTCACCACCGCTTTTACAGCCGTCTGTCGCGTCCCTCTCCACACGACAGGCCACATAAAATAACTATCTATACACACACTCTGCCCTGCACTCCCCTAAGCACTCGACACCTCCATATTTCTCCATCCATACATCCGAGCATGACACACAATGACGGAGCAAGCATGCTCAGCGTGTGAGAT
+
CC<CCGGGGGGGGGGGGGFGGGFGGCGFGGGGGGGGEGCFGGFFCFFFFGGGDFGFGGFE<AFEFFGGGGGFBFGGGGGGFGGF@G,=+@BF:53,8,,,3?:,,3,,8,33,,3,33,@,<,,,,3,3,8**1*883,8,,8=<1***72**4*1*1002*0+*+****/**2**2*+3++3+3+3+++++++3++0+;22*2++++/3***0+<*:**1*+*3*+3****2*021*+*2**+*2*+***+***/***)1)..*19)0*0*10****0)05)102).*/))/)))(/()(2*))
@M02526:338:000000000-J69W4:1:1108:15565:22822 1:N:0:TCAAGGT+AACACCG
ACTCCTACGGGAGGCAGCAGTGGGGAATATTGCACAATGGGCGCAAGCCTGATGCAGCCATGCCGCGTGTATGAAGAAGGCCTTCGGGTTGTAAAGTACTTTCAGCGGGGAGGAAGGGAGTAAAGTTAATACCTTTGCTCATTGACGTTACCCGCAGAAGAAGCACCGGCTAACTCCGTGCCAGCAGCCGCGGTAATACGGAGGGTGCAAGCGTTAATCGGAATTACTGGGCGTAAAGCGCACGCAGGCGGTTTGTTAAGTCAGATGTGAAATCCCCTGGCTCAACCTGGGAACTGCATCTGATA
+
CCCCCGEGFEGGGGGGGGGGGG?FGGGGGGFFGGGGDFGCGGGGGGDFFGFFGGGGGGGGGGGGGGGGGGGGGFCFGGGGGGGGGGGGGGGGFFGFGGGGGGGGGGDCGGGGGGGFEFFCFGF@FFGGFGGGGGGGGG9FEDFFAFFGGGGFGGGGG>FGGGGGGGGGGGGFCGGGGGGGGG?CGGCFGDECEEGGCF9FCCEDEGCEFCC8DCC:EFGCEEGGGGGG9CGDGGGGDF?DECDDDG7CC):5CCEFGF@BFFFBFB4@BGFGFFGGF*775.9F=08:D>F<@B?>?F4BBC664
@M02526:338:000000000-J69W4:1:1108:21544:22859 1:N:0:TCAAGGT+AACACCG
AAACCTACGGGACGCAGCAGATCGGAAGAGCACACGTCTGAACTCCAGTCACTCAAGGTATCTCGTATGCCGTCTTCTGCTTGAAAAAAAAAAAAGTACTGTACGAGGGGAGGAATGCGATAAGGAAAATAACATTGTAGATGGAAGTTACAAGCAGAAGAAGCAGCGGTTAAATACGTGCAAGCAGCCGCGGTAATACGAAGGATGCAAGAGTAACTCGCATCTACTCATCGTCAAGAGTATGCACGAGGTATACACAGACGCACGTGAAATCCCAGTGCGCCCCGCGCGCACAGCATTAGACA
+
CCCCCGGGGGGGGGGGGGGGGGGGGGGGGCGFGGGEFFGGFF@AFEFGGGGGGGFGGGFGECFFGFCFGG9B@FFGGCGCE<DFGCE8FF:7B@=4,A<55,,,+4+++=FF7+:,,5>C+8BB,,,,,,:F<,,,3@3=F,=,83@,3,7,:,,,@,:3:,,,6,,3***1,,,,7DB7**7,*6,=,1*4*144<++***44*,52C7B+*7+2:3>;*2**2+32+++0+*2**++*2:*0**2**/**2*+*0*3045))))))0*020*0**20*8))1))).)))-0()((0)*.26).
@M02526:338:000000000-J69W4:1:1108:6578:23399 1:N:0:TCAAGGT+AACACCG
TGGTGACCTACGGGGGGCAGCAGTGGGGAATATTGCACAATGGGCGCAAGCCTGATGCAGCCATGCCGCGTGTATGAAGAAGGCCTTCGGGTTGTAAAGTACTTTCAGCGGGGAGGAAGGGAGTAAAGTTAATACCTTTGCTCATTGACGTTACCCGCAGAAGAAGCACCGGCTAACTCCGTGCCAGCAGCCGCGGTAATACGGAGGGTGCAAGCGTTAATCGGAATTACTGGGCGTAAAGCGCACGCAGGCGGGTTGTTAAGTCAGATGTGAAATCCCCGGGCTCAACCTGGGAACTGCATCTG
+
-BCB,FGDDGGGGGGGGGGGGGG-EFGGGGGFEFFCFGGFGGGGEFEEGGDGGCGGFDEF@<FFGGGGGGC>FFGGGGGGGGGGFFGEGEGGGGGGGGGGGGFGFGGGDFGGGECECB:CGFFCEGFG:CF<FF9<FFCG92<FGCFGGGCFG><FEDEGGGGGGGFF@:?5:EEGF70<>FGGEGGGDFGGGGGDCEEFF9>*;EEG8CEG>@FG5C8FFGGDGGGGGFGG6=5EGDEDFGGGDDGEDG=EDG*7<<A@GFFFFFFF*:9CGFFGGC)7>FB<>C677)/4F<>>?FF*20/45
@M02526:338:000000000-J69W4:1:1108:22981:23566 1:N:0:TCAAGGT+AACACCG
CACCGCCTACGGGAGGCAGCAGTAGGGAATCTTTCACAATGAACGAAAGTTTGATGAAGCAACGCCGCGTGAATGAAGAAGGGTTTCGGCTCGTAAAATTCTGTTGCTGGAGAAGAAAGTACTTAGTAGGAAATGGCTAGGTATTGACGGTATCCGGTTAGAAAGTCACGGCTAACTACGTGCCAGCAGCCGCGGTAATACGTAGGTGGCAAGCGTTATCCGGATTTATTGGGCGTAAAGCGAGCGCAGGCGGTTACTTAAGTCCGATGTGAAAGCCTTCGGCTTAACCGAAGAAGTGCCTAGGA
+
CCCC<FG;CFGGGEGGGGGGFGC<CFGGGGDGGGFGGFFGGFGGGGGCFFEGGGGGGGGG<FGGGGGEFCGDGGGGGGGGGGGG<CDGGDGGGGCCFFGGGGGAEF<,EE,BFGGGGEBGDGE,CE5EEDGGGGGGGG<@CG9FFGGCFEGG@FAF+@+FFDGGGGAFFGE@FFGGCGGGGG>FFFFFGGCGGCBFEECC?F:<EGF9CFFCFCCFEGCE?EEDEGGGCFFGFDEC7C8*CG*29CDGGGGGD)C@GGCFFFFFC:355C6FG?GGD4?FF>)9DFFFCE@35:6:494*);..4
@M02526:338:000000000-J69W4:1:1109:10858:2620 1:N:0:TCAAGGT+AACACCG
TGGAACCCTACGGGGCGCAGCAGATCGGAAGAGCACACGTCTGAACTCCAGTCACTCAAGGTATCTCGTATGCCGTCTTCTGCTTGAAAAAAAAAAAAAGCAGACAGATAATAACACGTAATAGCGTAACTGCTATGCAGCTGATCGTATATTACCCCCACTTCCCGGCTAACTAAGTACCAGCATCATCCGTACTACGACAGTATCAAACGTCTTACGGCATACTACGACCTAAATGTACCTATAGCGTTCTTTTCAGTCTTCTGTTACCACCTTCGGCACACTCCAACACCGCCATTGTGAAC
+
CCCCCGGGFGGGGGGFGGGGGGGGFGGEEGGGGGGGGGGFGGGGGGGGGGGGGGGGGGGGGGG<EFGGGGGGGGFBBF=FGGGFFFGGGGGGGGGEF+++,,4,4,,:,C<,<,,,B>,,8B,,8:>B+B,,,,,3,,:,,,,,,,8:FF7;,@,,,*3**,,,,6>*>**,,,,,27,,,,7<?2<22@,*6;*;+?*****,5+5<+++*3*24+3**2**+30+0**1/:+++0+0*00+*+*2***/<*:C*+13.*2***0**212**19*0)).))5***)2/))))()4()-))**))
@M02526:338:000000000-J69W4:1:1109:18352:3323 1:N:0:TCAAGGT+AACACCG
TGTCCTACGGGGCGCAGCGGATATTAGATACCCCAGTAGTCCGAGATCGGAAGAGCACACGTCTGAACTCCAGTCACTCAAGGTATCTCGTATGCCGTCTTCTGCTTGAAAAAAAAAAAAAAATAAATAAAGAACATGACATATTACAAAAATCATAAGAAGAACAAGTAATGACCTACATCCCAATGAAAGAAGGTCATTCCACACACACGCTAACACTATGCATCACTGCACTACACGCATCCATAATCAATTCATGCTCACCGAGCACGAATACCAATACGACAGTGATCGCATCTTCCTAT
+
CCCCCGGGGGGGGGGGGGGGGGGGGGGGGGGGGGGGGGGGGGGGGGGGGGGGGGGGGGGGGGGGGGGGGGGGGGGGGGGGGGGGGFFGGGGGGGGGGGGGGGGGGGGGGGGGGGGGGG63+++,8@<3<=<,,,,38>,8,,,,,,,,,7,6,,,,,3,?3,6,,,3,,,2,,,7C,,,3,,,6,,2,,,2+*++*+53++?+,2+41****341*+20+++3+++++2++*++++++**11*)0*+*20<*+2+/+*3)**2*.*))))*)*1*/*09/)))/*/8)*11**()(,))))2*))
@M02526:338:000000000-J69W4:1:1109:24117:3982 1:N:0:TCAAGGT+AACACCG
ATTTACCCTACGGGGCGCAGCAGTGGGGAATATTGCACAATGGGCGCAAGCCTGATGCAGCCATGCCGCGTGTATGAAGAAGGCCTTCGGGTTGTAAAGTACTTTCAGCGGGGAGGAAGGGAGTAAAGTTAATACCTTTGCTCATTGACGTTACCCGCAGAAGAAGCACCGGCTAACTCCGTGCCAGCAGCCGCGGTAATACGGAGGGTGCAAGCGTTAATCGGAATTACTGGGCGTAAAGCGCACGCAGGCGGTTTTTTAAGTCAGATGTGAAATCCCCGGGCTCAACCTGGGAACTGCATCTG
+
CCCCCGGGGGGGGGGGGGDGGGGFGGGECGGGGGGGGGGGDFGGGGGGGEG@FGGGGFGGGGGGGGGGGGFFGGGFFGAFFGGGGFFGFGGCFGGGGGGGGGGGGGGGGGGGDCFFEFFGGFGGGGGGGGGGGGFEC9DF9,@FFGGGFGGGGGGGGGGGGGGFGGGG@FGGGGGGGGGGGGGCGGGGGGGGGGGGGGGGFGGGEGGGGGDCFGGGGGGGGFGEGEFFGFFG<F*?CGEGGGGGGGE<:DE>GGEEC)*3>DGFFGF@FFGGGGGGGF@FFF@G3CFFFF7F><5.1037A>6<)
@M02526:338:000000000-J69W4:1:1109:15432:4578 1:N:0:TCAAGGT+AACACCG
CGGCCCTACGGGGCGCAGCAGTGGGGAATATTGCACAATGGGCGCAAGCCTGATGCAGCCATGCCGCGTGTATGAAGAAGGCCTTCGGGTTGTAAAGTACTTTCAGCGGGGAGGAAGGGAGTAAAGTTAATACCTTTGCTCATTGACGTTACCCGCAGAAGAAGCACCGGCTAACTCCGCGCCAGCAGCCGCGGTAATACGGAGGGTGCAAGCGTTAATCGGAATTACTGGGCGTAAAGCGCACGCAGGCGGTTTGTTAAGTCAGATGTGAAATCCCCGGGCTCAACCTGGGAACTGCATCTGAT
+
CCCCCGGGGGGGGGGGGGGGGGGGGGGGGGGGGGGGGGGGGGGGGGGGGGGFGGGGGGGGGGGGGGGGGGGGGGGGGGGGGGFGGGGGGGGGGGGGGGGGGGGGGGFEGGGGGGGGGGGGGGGGGGGGGFGGGGGGGGGGGGGGGGGGGGGGFGGGGGGGGGGGGGGGGGGGGGGGGGGGGGGGGGGGGGDGGGGGGFGFGGCCGGGGGGGGGGGGGFGGGGGGGGGGGGGGFGGGEGGGGGGGGDG:EGDF/>=@GFGADGDFBCFFGFFGFFGGGFFFFFEGGGFCFFFFFF34<?AAA76<6
@M02526:338:000000000-J69W4:1:1109:5970:4992 1:N:0:TCAAGGT+AACACCG
AAAAATCCTACGGGGCGCAGCAGTGGGGAATATTGCACAATGGGCGCAAGCCTGATGCAGCCATGCCGCGTGTATGAAGAAGGCCTTCGGGTTGTAAAGTACTTTCAGCGGGGAGGAAGGGAGTAAAGTTAATACCTTTGCTCATTGACGTTACCCGCAGAAGAAGCACCGGCTAACTCCGTGCCAGCAGCCGCGGTAATACGGAGGGTGCAAGCGTTAATCGGAATTACTGGGCGTAAAGCGCACGCAGGCGGTTTGTTAAGTCAGATGTGAAATCCCCGGGCTCAACCTGGGAACTGCATCTG
+
CCCCCGGGGEEFGGGFCGGGGGGDGGGGGGGGGGGGGGGGFFGGGGGGGGGGDEGGGGGGGGGGGGGGGGGGGGGCGGGGGGGGGFGGGGGECFFGGGGGGGFGGGGGCGEGGGGGEGGGGGGGGGFGGGGGGFFFFGGGC,EFFGGGDG:<FFDFFGEFEGGGGGGGGGGGGGGGGFDGGFGGGGGGFGFCGGEGGGGGGGGGEEGEEGGGGG8;?EGGGGDEGDGGFEEGGGGGGGEFGGGGGDGGECCDGD277722*:F@FGF=7@FFGGGD:FF>DFF3)*9C:FF@FF>549<)3?=>A
@M02526:338:000000000-J69W4:1:1109:9784:5407 1:N:0:TCAAGGT+AACACCG
TAGAGGCCTACGGGGGGCAGCAGGATCGGAAGAGCACACGTCTGAACTCCAGTCACTCAAGGTATCTCGTATGCCGTCTTCTGCTTGAAAAAAAAAAAAACCTACAACATCGCTCATGACCTTACGACTACAGAGCGAGCAGGCCACCGACACGGAGCCGTACTATAATCTGAAGTAATACGACACATGATACGTTCTGCTGAACCTGCGACTATCCACAATCAGAAGAGTCAGTTGTGCTATACATTGTGCAATAACACGGACCAGGTTCTGTGCAGTATATCACAGCAGTGTTCCATACGCTT
+
CCCCCGGGGGGGGGGGGGGGGGGGGGGGGGGGGGGGGGGGGGGGGGGGGGGGGGGGGGGFGGGGFFGGGGGGGGGGGGGGGGGGGGGGEGGGGEGGE*****,,8>,,,88:*<8=,3,,,,,,,1**8*82<,,2*****,*****;*********//2///*++00+2+2+++33+3<9*****22+:+09*0*0*+3++++<*2**1*/**3+++3+2+3++++2+0+02+0+<<**+*0*+0+*+2+*3*+0+/04*))))*))***0*********0******)))*))*).*))(0)((
@M02526:338:000000000-J69W4:1:1109:20889:5938 1:N:0:TCAAGGT+AACACCG
ATGCCTACGGGAGGCAGCAGGGAAAGAGTGATTAGATACCCTGGTAGTCCCAGGATAGATCGGAAGAGCACACGTCTGAACTCCAGTCACTCAAGGTATCTCGTATGCCGTCTTCTGCTTGAAAAAAAAAAAATTACAACTAGCGAACTACTAAGCATCAGCCACCTCCGTACCATCATTCCCAGTATTACCCAGTTTTCGTGCTTTTACCGTATTACTTTGCTTTACGGCGATTCTACTTTTTATTCTCAGTACGTAATCACACCACTCCGTTCTACCCCTTTCATGCCATTTACACTCCCAGT
+
CCCCCGGGGGGGGGGGGGGGGGFGGG<FGGFFGG?FGGGGGGGGGGGGFGGGGGGGGGGGGGEEEGGGGGGGGGGGGGGGGGGGGGGGGGGGGGGGGGFFGGGGDGGGGGGGEFEE9FFAFFFFFFECFE@+:,,,,,8,,,,:++8+,,,:<,,:BFF,<<<B75<85+>,@*,,,7,,,,,,,,3,7,,,,,,2,66@*,*>*2@,16<*=4,,,61,,,,1,5;1*1B)***+1++3AF@**++2+*2*3*3)***(****)*)02)01*227*0170))22**0/)1*8)*)./5((*)..
@M02526:338:000000000-J69W4:1:1109:16717:6061 1:N:0:TCAAGGT+AACACCG
TTACTCCTACGGGGCGCAGCAGTGGGGAACATTGCACAATGGGCGCAAGCCTGATGCAGCCATGCCGCGTGTATGAAGAAGGCCTTCGGGTTGTAAAGTACTTTCAGCGGGGAGGAAGGGAGTAAAGTTAATACCTTTGCTCATTGACGTTACCCGCAGAAGAAGCACCGGCTAACTCCGTGCCAGCAGCCGCGGTAATACGGAGGGTGCAAGCGTTAATCGGAATTACTGGGCGTAAAGCGCACGCAGGCGGTTTGTTAAGTCAGTTGTGAACTCCCCGGGCTCAACCTGGGAACTGCATCTGA
+
CCCCCGGGFGFGGGGGGGEGGGGGGGGGGGCGF,FFGCGGCFFGEGGDEGGFEGGDGFFGGGGFGGEGGGGGGGGGGGGGGGGGGGGGGGGGGGCFFFFFFGGFGAFAFGGGGGGFFGCEGGF<FFCFFG<FFGGGGGGGGGFGGGGGEGGFGGGGGGGEFGGGGGGGGGGGGGGGGGGGGGGGCGGCFGFEGGGGGGGGGGG8CGGEEGGGGGGGGCFCGFGGEGGGGGCF8*CE5C=FGGGCEG55CDEBE9=>EFG>7:FBBF*77@*:D*:CFF::>BEDFF=FF?>FFFF??*4247=<4
@M02526:338:000000000-J69W4:1:1109:13557:6541 1:N:0:TCAAGGT+AACACCG
CCCTACGGGACGCAGCAGATCGGAAGAGCACACGTCTGAACTCCAGTCACTCAAGGTATCTCGTATGCCGTCTTCTGCTTGAAAAAAAAAAAAAGCTCTTCTTAGAGAAGACAAAGTACGTTAGTAACTCAACGGCCCCTGAGGATACCTATCCCTAAATCCCCGCCTACCTACGTGCCAGCAGCCGCTGTAATACTACGGTGGCAACCATTGTCACTCTTTTTTAGTCGTAATACGAGCGCAGGCGGTTTCTTAATCCTCATTTACATACCCCCCCCCCATCCCGTTGGGTTCCGTGTCACCTA
+
CCCCCGGGGGFCGGGGGGGGDGGGEC<FGGGGGGGGGGGFFFGGGFGFGGFFGGGGC@6C<FFFFFGC6CFBFDFFFCGGCE<,CE:@>FCEF++9,:CA,<,<,55?,4,,,:B,,<C+BFFCDFF9F,,33++8+7+:>,,+,33,7,:,::,,:533,,@@3*5**5,,7?*6,6D9,@,,=247*=;F,@@C+++4*?B=BC9**3+?+52++3+>9++5:*2+0*/*0*+3*///7C*)*)2)175@FG9*3/+.**0****/***20971/0)0)))1**)*))0)).)(.7.(4>05(
@M02526:338:000000000-J69W4:1:1109:17401:6681 1:N:0:TCAAGGT+AACACCG
GGCCACCTACGGGAGGCAGCAGTGGGGAATATTGCACAATGGGCGCAAGCCTGATGCAGCCATGCCGCGTGTATGAAGAAGGCCTTCGGGTTGTAAAGTACTTTCAGCGGGGAGGAAGGGAGTAAAGTCAATACCTTTGCTCATTGACGTTACCCGCAGAAGAAGCACCGGCTAACTCCGTGCCAGCAGCCGCGGTAATACGGAGGGTGCAAGCGTTAATCGGAATTACTGGGCGTAAGGCGCACGCAGGCGGTTTGTTAAGTCAGATGTGAAATCCCCGGGCTCAACCTGGGAACTGCATCTGA
+
CCCCCGGGGGGGGGGGGGGGGGGGGGGGGGGGGGGGGGGGGGGGGGGGGGGGGGGGGGGGGGGGGGGGGGGGGGGGGGGGGGGGGGGGGGGGGGGGGGGGGGGGGGGGGGGGEGGGGGGGGGGGGGGGGGGGGGGGGGGGGGGGGGGGGGGGGGGGGGGGGGGGGGGGGGGGGGGGGGGGGGGGGGGGGGGGGGGGGGGGGGGGGGGGGGGGGGGGGEFGGGGGGGGGGGGGFGGGGEGGGGGDEGGGGGD@GDGEGFGFGGGFFDFBFFGGGGGGGFFFFFFGGGFGFFFFFFFFF?<B9>=:)
@M02526:338:000000000-J69W4:1:1109:24744:6703 1:N:0:TCAAGGT+AACACCG
CCGTGCCTACGGGGCGCAGCAGTGGGGAATATTGCACAATGGGCGCAAGCCTGATGCAGCCATGCCGCGTGTATGAAGAAGGCCTTCGGGTTGTAAAGTACTTTCAGCGGGGAGGAAGGGAGTAAAGTTAATACCTTTGCTCATTGACGTTACCCGCAGAAGAAGCACCGGCTAACTCCGTGCCAGCAGCCGCGGTAATACGGAGGGTGCAAGCGTTAATCGGAATTACTGGGCGTAAAGCGCACGCAGGCGGTTTGTTAAGTCAGATGTGAAATCCCCGGGCTCAACCTGGGAACTGCATCTGA
+
CCCCCGGGGGGGGGGGGGGGGGGGGFGGGGGGGGGGGGGGGGFGGGGGGGGGGGGGGGGGGGGGGGGGGGGGGGGGGGGGGGGGGGGGGGGGGGGGGGGGGGGGGGGGGGGGGGGGGGGGGGGEGGGGGGGGGGGGGGGGGGGGGGGGGEGGGGGGGGGGGGGGGGGGGGGGGGGGGGGGGGGGGGGGGGGGGCEECGGGGGGCEGEGGGGGGGGGGGGGGGGGGGGGFFEGGGGGGGCFGGGGGGGGGGGFG7/8EFFAGGGFFFFFGFGFFGGGGF>EF@EDC7FGFFFF:<FFFFFFFD=>4
@M02526:338:000000000-J69W4:1:1109:27391:6789 1:N:0:TCAAGGT+AACACCG
ACCTACGGGGCGCAGCAGTGGGGAATATTGCACAATGGGCGCAAGCCTGATGCAGCCATGCCGCGTGTATGAAGAAGGCCTTCGGGTTGTAAAGTACTTTCAGCGGGGAGGAAGGGATTAAAGTTAATACCTTTGCTCATGGAAGTTACCCGCAGAAGAAGCACCGGCTAACTCCGTGCCAGCAGCCGCGGTAATACGGAGGGTGCAAGCGTTAATCGGAATTACTGGGCGTAAAGCGCACGCAGGCGGTTTGTTAAGTCAGATGTGAAATCCCCGGGCTCAACCTGGGAACTGCATCTGATACT
+
A@<C@FC;++6CE@@BEGFE@F>7B8E@@6,66,;6-,,6C7:FGD7EEECA9FGGEGCDCFCG:6@8CE5FFGGFFFCFFGCF++94CF@AEE<F?<EFA,CCC7FFGGGEF8CBD,BBB@FDGG9=FG@><FFC,EF<,3,,:@F,3,,3@:<>FFA,3>,3>*1<::F,,,771<<<<CFGGGF:@*BC8;C;CGGD8**//;EGGCEGGGGGG88588+<<F9@@:8/8:CF?E55:DEDEDCDE5*85>*89@067*C*9:@6:=:C*9C/>)7>5FFGDC:*)89F?)*.6@94<C8-)
@M02526:338:000000000-J69W4:1:1109:23332:7337 1:N:0:TCAAGGT+AACACCG
TACCCTACGGGAGGCAGCAGATCGGAAGAGCACACGTCTGAACTCCAGTCACTCAAGGTAACTCGTATTCCGTCTTCTGCTTGAAAAAAAATATTCTTTTTCGCTACGCCGATAATTCTTTCCACACACTGGAGTTTTATTTCTACAGTATCGGATGTCGCAATGCTTCCCACCCAAAACCCAAACAATTATTTTTATTTTATTACCTAATAATTCAAAATCTTCTTGCCTGCATTAACCAAACTATTCAAAACTTTCAACAACGGACCTCTTTGTTCTCGACTCGCTCAAGAACGCAGCAGGAA
+
@CCCCGGGGCCCCFFGGGGGGAFFCGGFCGGGFFFEGFDF9FFGEEFEFFFEE<FCFFF@66EEEF:C,CFGCEF<AE,<,:,,:CEF7F+,,,5,<5,,C,8C,?F8+@@>@@+FFC5F,,,5E=FGFCFE8EF<EF95:FFGGGD8@ADF+@C:+@<8@3:+FG@CGG7=3+8@E,,,5**6,*6@C@9,2@6>,@5,5,@;,,,,,,,,,2;B9,>F>C,,6,6,,,,04,=++4@FGFGC9?C:C>CA7;<1:+?6;7*2))2)18FD:*:*297/0)0**1)/).*/*4;91)(4:*)(.
@M02526:338:000000000-J69W4:1:1109:8405:7849 1:N:0:TCAAGGT+AACACCG
TTCCTACGGGGGGCAGCAGTGGGGAATATTGCACAATGGGCGCAAGCCTGATGCAGCCATGCCGCGTGTATGAAGAAGGCCTTCGGGTTGTAAAGTACTTTCAGCGGGGAGGAAGGGAGTAAAGTTAATACCTTTGCTCATTGACGTTACCCGCAGAAGAAGCACCGGCTAACTCCGTGCCAGCAGCCGCGGTAATACGGAGGGTGCAAGCGTTAATCGGAATTACTGGGCGTAAAGCGCACGCAGGCGGTTTGTTAAGTCAGATGTGAAATCCCCGGGCTCAACCTGGGAACTGCATCTGATAC
+
CCCCCGGGGGGGGGGGDFGGGGGGGGGGGDFGGGGGGGGGFGGGGGGGGGGGGGGGGGGGGGGGGGGGGGGGGGGGFGGFGGGGGGGGGGGGGGGGGGGGGGGGGGGCGCGGGGCGGFGGGGGGGGGGGGGGGGGGGGGGGGGGGGGGGGGGGGGGGGGGGGGGGGGGGGDGGGGGGFGGGGGGGGGFGGGGGDGGFGGGCGGGGGGGGGGGGGGGGGGGDGGFFGG7ECGGGDEGCGGGGGGGGGEGGG*7CGG4F?FAGGCF=>FFGFCFDDDFG>BFFFFGGGFDFFF@FF@FFFFBFDF<)
@M02526:338:000000000-J69W4:1:1109:26808:8894 1:N:0:TCAAGGT+AACACCG
CCGGTCCCTACGGGGGGCAGCAGTGGGGAATATTGCACAATGGGCGCAAGCCTGATGCAGCCATGCCGCGTGTATGAAGAAGGCCTTCGGGTTGTAAAGTACTTTCAGCGGGGAGGAAGGGAGTAAAGTTAATACCTTTGCTCATTGACGTTACCCGCCGAAGAAGCACCGGCTAACTCCGTGCCAGCAGCCGCGGTAATACGGAGGGTGCAAGCGTTAATCGGAATTACTGTGCGTAAAGCGCACGCAGGCGGCTTGTTAAGTCAGGTGTGAAATCCCCGGGCTCAACCTGGGAACTGCATCTG
+
-CCC@CGGGGGGGGGGGGGGGGGGGGGGGGGGGGGGFGGGGGGGAF:FG=FGGGG9FGGGGGGEGGGGGGGGC=FGG<FGGGGGGGGGGG7FGGGGGGG,FGGFFC@,DCEFGGGGGDF7<<1<8<:<<?F,<<<,C:ACF,FF:CFC:>:*21A<CC*:EC5EF?F?FCGGDE8CGC+:;/*28+<@:C;@/8:/1*;A9+8A88EGGG5<FCGC8:2:99*8??/A99FF+<:CC:75C*2):):):7:B57*857*6*::9B>FF:6*/0:*:0)/7:>5DD*9C5@F@@()5,?<7>>*::
@M02526:338:000000000-J69W4:1:1109:7914:8950 1:N:0:TCAAGGT+AACACCG
CCCGGCCTACGGGACGCAGCAGTGGGGAATATTGCACAATGGGCGCAAGCCTGATGCAGCCATGCCGCGTGTATGAAGAAGGCCTTCGGGTTGTAAAGTACTTTCAGCGGGGAGGAAGGGAGTAAAGTTAATACCTTTGCTCATTGACGTTACCCGCAGAAGAAGCACCGGCTAACTCCGTGCCAGCAGCCGCGGTAATACGGAGGGTGCAAGCGTTAATCGGAATTACTGGGCGTAAAGCGCACGCAGGCGGTTTGTTAAGTCAGATGTGAAATCCCCGGGCTCAACCTGGGAACTGCATCTGA
+
CCCCCGGGGGGGGGGGGGGGGGGGGGGGGGGGGGGGGGGGGGGGGGGGGGGGGGGGGGGGGGGGGGGGGGGGGGGGGGGGGGGGGGGGGGGGGGGGGGGGGGGGGGGGGGGGEGGGGGGGGGGGGGGGGGGGEGGGGGGGGGGGGGGGGGGGGGGGGGGDGGGGGGGGGGGGGGGGGGGGGGGGGGGGGGGGGGGGGGGGGGGEGGGGGGGFGGGGGDGGGGGGGGGGGGGGGGGGEGGGGGGGGGGGGGGFGDEFGFGFCFGFFFFFGFGGFGFGCFFE>BEDGGFGFFF>:(<?FFBFFC@A6
@M02526:338:000000000-J69W4:1:1109:24161:9227 1:N:0:TCAAGGT+AACACCG
GGGTCCTACGGGGCGCAGCAGTGGGGAATATTGCACAATGGGCGCAAGCCTGATGCAGCCATGCCGCGTGTATGAAGGAGGCCTTCGGGTTGTAAAGTACTTTCAGCGGGGAGCAAGGGAGTAAAGTTAATACCTTTGCTCATGGACGTTACCCGCAGAAGAAGCACCGGCTAACTCCGTGCCAGCAGCCGCGGTAATACGGAGGGTGCAAGCGTTAATCGGAATTACTGTGCGTAAAGCGCACGCAGGCGGTTTGGTCAGTCAGATGTGAAATCCCCGGGCTCAGCCTGGGAACTGCATCTGAG
+
CC@C8F,-;8FFC+FFGG>GGDFA@:68E@@,,;E-6,,,CE@@6:++6C,C,:FGF@F,,,CF66>6784CFGGGG8=,4+B,,:9+@F7:8,,9,E5@E<F,CE,@4=FF=+BFG7F3B3FB9<8,,@F@,8<3@3,@,@,,@:,36DF7FF:7F:>33@F,,,@,41FEG:<F9F@:FF<,5=+++41*1*2*/AE+C**:*22CG6<+/A***/+98*A:F8++<C0*+:>E5*<CEGDCGG5CC7CBCD*)*8+)9*2**01*09**22?9*73))))97*/*8<>>).;:<*-:40*-)
@M02526:338:000000000-J69W4:1:1109:3184:9253 1:N:0:TCAAGGT+AACACCG
AGCCGGCCTACGGGGGGCAGCAGTGGGGAATATTGCACAATGGGCGCAAGCCTGATGCAGCCATGCCGCGTGTATGAAGAAGGCCTTCGGGTTGTAAAGTACTTTCAGCGGGGAGGAAGGGAGTAAAGTTAATACCTTTGCTCATTGACGTTACCCGCAGAAGAAGCACCGGCTAACTCCGTGCCAGCAGCCGCGGTAATACGGAGGGTGCAAGCGTTAACCGGAATTACTGGGCGTAAAGCGCACGCAGGCGGTTTGTTAAGTCAGATGTGAAATCCCCGGGCTCAACCTGGGAACTGCATCTG
+
CBCCCGGGGGGG;FCEGGGGGGGGCFFGGGGGCGEGGGGGFEGFFGGGGFDFEGGGGGGCFGGGGGGGGGGGGGGGFCGFGGGFFGFGGGGGGGGGGGGG3<@DDFG@CGGC@*:B@F<CFGGGGFF:FGGFGGGGGFGGFCG7ED:CFECEGEGECGGGGGGECFGGGGGEEGGFGEGGGG8EFGGGDGGGGGGGEGGG@FGECEGDED;C9@FGGGGGGGGGGGGGCGG*:*/8>5:9+?EGG)*>EGE@GD/5CE24F7CF?7/=CFGFGGFGGF47DBDDGGFGFFFFF?@>F???>>F<.
@M02526:338:000000000-J69W4:1:1109:17520:10005 1:N:0:TCAAGGT+AACACCG
GCCTACGGGGCGCAGCAGTGGGGAATATTGCACAATGGGCGCAAGCCTGATGCAGCCATGCCGCGTGTATGAAGAAGGCCTTCGGGTTGTAAAGTACTTTCAGCGGGGAGGAAGGGAGTAAAGTTAATACCTTTGCTCATTGACGTTACCCGCAGAAGAAGCACCGGCTAACTCCGTGCCAGCAGCCGCGGTAATACGGAGGGTGCAAGCGTTAATCGGAATTACTGGGCGTAAAGCGCACGCAGGCGGTTTGTTAAGTCAGATGTGAAATCCCCGGGCTCAACCTGGGAACTGCATCTGATACT
+
CCCCCGGGGGGGGGGGGGGGGGGGGGGGGGGGGGGGGGGGGGGGGGGGGGGGGGGGGGGGGGGGGGGGGGGGGGGGGGGGGGGGGGGGGGGGGGGGGGGGGGGGGGGGGGGGGGGGGGGGGGGGGGGGGGGGGGGGGGGGGGGGGGGGGGGGGGGGGGGGGGGGGGGGGGGGGGGGGGGGGGGGGGGGGGGGGGGGGGGGGGGGGGGGFGGDGGGGGGGGGGGGGGGGGGGGGGGGGGGGGGGGGGGDGDGEGGGFGF?AGGCFFFFFGFGGGGGGGFF>FFFGF<FGF:?F??7<BFFB<7964
@M02526:338:000000000-J69W4:1:1109:12428:10723 1:N:0:TCAAGGT+AACACCG
TGATAGCCTACGGGACGCAGCAGATCGGAAGAGCACACGTCTGAACTCCAGTCACTCAAGGTATCTCGTATGCCGTCTTCTGCTTGAAAAAAAAAAATATGTTTTTCCAAACGAATTCTCCCCCTACTATCTCTTATCGATATCCCTTTTTTCAATCTATACGCTACCGCTTACTACTCAACCACTGTCGCTCTTATCCCTTTCTTCCAATGCTTTCCTGTTTTTATTATCGTTTCATCCCACGCCTCCGCAGTCTCAATTCTTACACCACTGCACTCCACTCATCCTCCAATCCTCGTATGACC
+
CCCCCGGGFGGEGGGFGGGGGGGGFGGGGGGGGGGGGGGFDEFFGGGGGGGGGGGFFGFGDFG6CFFGGGGGC,CB@<<F@EDGGFCE<FCFGGGG+4,,,95<B+,,5,:++++,4,C<?,++++,,<,<,855,,8++3,8,,3,,,=3+@,,::,,,,,:8+++,+3***,,73,7,,5:**,7,>1*4,>?,2222:9,?,,@2,,2,24,21,115+5*13+15?+132*++4+2**2)*****/*)**+*+*2-2;**/2*/*5*07***270))/07*:70/0.91(..57(-8C*.,
@M02526:338:000000000-J69W4:1:1109:8064:11084 1:N:0:TCAAGGT+AACACCG
TCCTACGGGGGGCAGCAGTAGGGAATCTTTCACAATGAACGAAAGTTTGATGAAGCAACGCCGCGTGAATGAAGAAGGGTTTCGGCTCGTAAAATTCTGTTGCTGGAGAAGAAAGTACTTAGTAGGAAATGGCTAGGTATTGACGGTATCCGGTTAGAAAGTCACGGCTAACTACGTGCCAGCAGCCGCGGTAATACGTAGGTGGCAAGCGTTATCCGGATTTATTGGGCGTAAAGCGAGCGCAGGCGGTTACTTAAGTCCGATGTGAAAGCCTTCGGCTTAACCGAAGAAGTGCATAGGAAACT
+
CCCCCGGGGGGGGDGGGGGGGGGGGGGGGGGGGGGGGGGGGGGGGGGGGFGGFFGGGGGGGGGGGGGGGGGGGGGGGGGGGGGGGGGGGGGGGGGGGGGGGGGGGGGGGGGGGGGGGGGGGGGGGGGFGGGGGGFGGGGGGGGGGGGGGGGGGGGDGGGGGGGGGGGGGGGGGGGGGFGGGGGGGGGGGGDECCFGGGGGGGGCGGFGGGGGGGGGGGGGGGGGGGGGGGGGGDGGGGGGGGGGGGGGGGGFGGGFCFGFGDCBEGFFFFGGGGGGGFFFFFFGGGFGBD@FFBFFFFFFFGFF<
@M02526:338:000000000-J69W4:1:1109:23079:11099 1:N:0:TCAAGGT+AACACCG
AACCCTACGGGGCGCAGCAGATCGGAAGAGCACACGTCTGAACTCCAGTCACTCAAGGAACCTCGTATGCCGTCTTATGCCTGTCAAGAAGTAAAGCTCTGTTGTTAGGGAAGAACAAGTGCCGAGTAACTATCGGCACCTTGACGGTACCTAACCAGAAAGCCACGGCTAACTACGTGCCAGCAGCCGCGGTAATACGTAGGTGGCAAGCGTTGTCCGGAATTATTGGGCGTAAAGCGCGCGCAGGCGGTTCTTTAAGTCTGAGGTGAAACCCCCCGGCTCCACCGGGGCAGGTCATTGGAAAC
+
C<6CCGGGGGGGCGGGGGGGF@CFGGGC@,,,C<F@<,;DFA<99FE8<CCE<6@FG<,C,,6CF68EGA,66+C,,,C,,,5,95,,,,95CFGFE<FF9EFE?FFE8EFGEFFGGFEFFGGGDGGFGFE??FF:FFGGFFGGDGGEGGCF9===A,3BDBF<FF7>FF*@FFGGEGCFC@FFGEGGC>8B*B*B;FG>BFE@CCFGFGD*;8:ED?8C*:*9EGG96C@9E5C8<AEG5)*1*9*97DEBGGGF9*36:?:**1<@DFG**//9>)07<>)27C:).58)0(0)4F99>6@71
@M02526:338:000000000-J69W4:1:1109:3078:11176 1:N:0:TCAAGGT+AACACCG
TCCTACGGGGGGCAGCAGTAGGGAATCTTTCACAATGAACGAAAGTTTGATGAAGCAACGCCGCGTGAATGAAGAAGGGTTTCGGCTCGTAAAACTCTGTTGCTAGAGAAGAAAATATTTAGTAGGAAATGGCTAAGTATTGACGGTATCTGGTTAGAAAGTCACGGCTAACTACGTGCCAGCAGCCGCGGTAATACGTAGGTGGCAAGCGTTATCCGGATTTATTGGGCGTAAAGCGAGCGCAGGCGGTTATTTAAGTCCGATGTGAAAGCCTTCGGCTTAACCGAAGAAGTGCATAGGAAACT
+
CCCCCGD@@FFGGFGGGGGGG9?EFGGGGGGGGGGGCFGFGEFCCEE?<?FGFFGGGGGEDFGGE:@:>=<,BFF8DFFFGGG77F7CCFG8@GGF@FEFGGDGFG9FGFFGGGFGAFGFGGFGGCCCFGGFFG?CFGEFF;FCGGE<C<<9:?CG8EGFGGFAFFC<E@F:FFGEF>C@9ECFFGGGGGGECCFGGGGGGCF?GGGCCE5CGDGFF>GC*CCGGG7+CF>D**20+>:CC357=<CCC):5FF7*<4<<:<DDE4*@CF*9C<GC*)>FF)7CD<5)7:6/7<=AB=))-:<:<
@M02526:338:000000000-J69W4:1:1109:16845:11187 1:N:0:TCAAGGT+AACACCG
CTTGGTCCTACGGGAGGCAGCAGTGGGGAATATTGCACAATGGGCGCAAGCCTGATGCAGCCATGCCGCGTGTATGAAGAAGGCCTTCGGGTTGTAAAGTACTTTCAGCGGGGAGGAAGGGAGTAAAGTTAATACCTTTGCTCATTGACGTTACCCGCAGAAGAAGCACCGGCTAACTCCGTGCCAGCTGCCGCGGTAATACGGAGGGTGCAAGCGTTAATCGGAATTACTGGGCGTAAAGCGCACGCAGGCGGTTTGTTAAGTCAGATGTGAAATCCCCGGGCTCAACCTGGGAACTGCGTCTT
+
CCCCCGGGGGGGGGGGGGGGGGGGGGGGGGGGGGGGGGGGGGGGGGGGGGGGGGGGGGGGGGGGGGGGGGGGGGGGGGGGGGGGGGGGGGGGGGGGGGGGGGGGGGGGGGGGGGGGGGGGGGGGGGGGGGGGGGGGGGGGGGGGGGGGGGGGGGGGGGGGGGGGGGGGGGGGGGGGGGGGGGGGGGGGGGGGGGGGGGGGGGGGGGGGGGGGGGGGGGGFGGGGGGGGGGGGGGFEGGDGGGGGGGGGEDCDGGGF=DG::CCFFGFFGFGGGGDFGFFFFFFGDG@FFFFFF:F::FFFFD>B(
@M02526:338:000000000-J69W4:1:1109:18381:11196 1:N:0:TCAAGGT+AACACCG
TGTGGCCCTACGGGGGGCAGCAGTGGGGAATATTGCACAATGGGCGCAAGCCTGATGCAGCCATGCCGCGTGTATGAAGAAGGCCTTCGGGTTGTAAAGTACTTTCAGCGGGGAGGAAGGGAGTAAAGTTAATACCTTTGCTCATTGACGTTACCCGCAGAAGAAGCACCGGCTAACTCCGTGCCAGCAGCCGCGGTAATACGGAGGGTGCAAGCGTTAATCGGAATTACTGGGCGTAAAGCGCACGCAGGCGGTTTGTTAAGTCAGATGTGAAATCCCCGGGCTCAACCTGGGAACTGCATCTG
+
CCCCCGGGGGGGGGGGGGGGGGGGGGGGGGGGGGGGGGGGGGGGGGGGGGGGGGGGGGGGGGGGGGGGGGGGGGGGGGGGGGGGGGGGGGGGGGGGGGGGGGGGGGGGGGGGGEGGGGGGGGGGGGGGGGGGGGGGGGGGGGGGGGGGGGGGGGGGGGGGGGGGGGGGGGGGGGGGGGGGGGGGGGGGGGGGGGGGGGGGGGGGGGGGGGGGGGGGGGGGGGGGGGGGGGGGGGGGGGGGGGGGEGGGGGGFGG?EDBGFGGGFFGFFGFFGFGGFGFFFFFFGGGFGFFFFFFF?FFFFFG@A)
@M02526:338:000000000-J69W4:1:1109:4986:11305 1:N:0:TCAAGGT+AACACCG
AATCCTACGGGACGCAGCAGTGGGGAATATTGCACAATGGGCGCAAGCCTGACGCAGCCATGCCGCGTGTATGAAGAAGGCCTTCGGGTTGTAAAGTACTTTCAGCGGGGAGGAAGGGAGTAAAGTTAATACCTTTGCTCATTGACGTTACCCGCAGAAGAAGCACCGGCTAACTCCGTGCCAGCAGCCGCGGTAATACGGAGGGTGCAAGCGTTAATCGGAATTACTGGGCGTAAAGCGCACGCAGGCGGTTTGTTAAGTCAGATGTGAAATCCCCGGGCTCAACCTGGGAACTGCATCTGATA
+
CCCCCGGGGGEGGGGGGGGGGGGGGGGGGGGGGGGGGGGGGGGGGGGGGGGGGGGGGGGGGGGGGGGGGGGGGGGGGGGGGGGGGGGGGGGGGGGGGGGGGGGGGGGGGGGGGGFFGGGGGGGGGGGGGGGGGGGGGGDGGGGGGGGGGGGGGGGGGGGGGGGGGGGGGGGGGGGFGDGGGGGGGGGGGGGGGEGGGGGGGGGGGGGGGGGGGGGGGGGGGGGGGGGGGGGGGGGGGGFGGGGGGGGGGGGFDGGFGFC>GGGFFGFFGFGCGFGGGEFFFFFGGGFGFFFFFFFBBFDFAGFF<
@M02526:338:000000000-J69W4:1:1109:25052:11725 1:N:0:TCAAGGT+AACACCG
AAGCCTACGGGGGGCAGCAGTGGGGAATCTTGGACAATGGGCGAAAGCCCGATCCAGCAATATCGCGTGAGTGAAGAAGGGCAATGCCGCTTGTAAAGCTCTTTCGTCGAGTGCGCGATCATGACAGGACTCGAGGAAGAAGCCCCGGCTAACTCCGTGCCAGCAGCCGCGGTAAGACGGGGGGGGCAAGTGTTCTTCGGAATGACTGGGCGTAAAGGGCACGTAGGCGGTGAATCGGGTTGAAAGTGAAAGTCGCCAAAAACTGGCGGAATGCTCTCGAAACCAATTCACTTGAGTGAGACAGA
+
CCCCCGGGGGGGGGGGGGGGGGGGGGGGGGGGGGGGGGGGGGGGGGGGGGGGGGGGGGGGGGGGGGGGGGGGGGGGGGGGGGGGGGGGGGGGGGGGGGGGGGGGGGGGGGGGGGGGGGGGGGGGGGGGGGGGGGGGGGGGGGGGGGGGGGGGGGGGGGGGGGGGGGGGGGGGGGGGGGGGGGGGGGGGGGGGGGGGGGGGGGGGGGGGGGGGGGGGGGGGGGGFGGEFEGGGFGGGGGGGGGGGGGGGGGGFGGGEGFG?GGGFBFFFGFGGGGGGGFFFFFFGGGFGFFBFFFF?F?ABFG?7(
@M02526:338:000000000-J69W4:1:1109:25227:12270 1:N:0:TCAAGGT+AACACCG
ACCTACGGGAGGCAGCAGATGGAAGAGCACACGTCTGAACTCCAGTCACTCAAGGTACCTCGTATGCCGTCTTCTGCTTGAAAAAAAAAAGTCAAACTCTTTTGTTCAGGAACGCCCAGTACTAGTTGCATAAGCTGGCACCTTAACGGTCCCTACCCATACCGCCACTGCTAACTACATGCCATCCGCCGCCGTACTCCGTATTTCGCAAGCGTTATCCTGCATTATTGGGCTTACCTCGCACGCATGTGAGTTCTTACGTCTAACTCGCAAGCCCCCGTCTCCACCTTAGAGCGACATTTGAC
+
BBC8@@FDFCGDGEEGGGGGGGCEFGCFG86FCCF?@@DFFFFGGCEEFFFGGFG6C,;<EFD7@EFAFBFFCGGGE<<FCEE@CC>+++8,,<F,:5C,,CF9,B,,5?,A,++++8?F,C9,E,,5,,8,,8:,,EEGDF@F,?A+8FBFGC,,,@:,@,333533,,838@7,7>,,3,7>,@F*DG*>:CB**6,<*6,,,6,,:1=***31**>+5+5*++21+++23*:8+C72*7*/*1//*:<*+037CF+)1977)0***)1/)1**17>7>>)90:)9))/**)*(()(-.79))
@M02526:338:000000000-J69W4:1:1109:6201:12323 1:N:0:TCAAGGT+AACACCG
ATCCTACGGGACGCAGCAGATCGGAAGAGCACACGTCTGAACACCAGTCACCCAAGGTACCTCGTATGCGGGATTCTGCTTGTCGAAAAAAAAAACTCTTTTATTAGGGAAGAACAAATGTGCAAGTAACTATGTACGTCTTGACTGTACCTGATCAGAAAGCCACGGCTAACTACGTGCCACCAGCCTCGGTAATACGCAGGTGGCAAGCGTTATCCGGAATTATTGAGCGTAAAGCGCGCGTATGCTGTTTTTTAAGTCTGAAGTGAAAGCTCACGGCTCAACCGTCGAGTGTCATTGGAAAC
+
B9BCCGGGGG>FGGGGGGGF9-CF@F:<C,,FEF7C-6C,<,,,6,6C,CC@@CDF76E,69CFC,CF9,7++@9,,<,C6C=,,6C,+,+87+8+,9A,C<,C,C@?,B,+:AFF,AE,,8,<,8CD?BF?F,,5C+AAF@<,B,,>=FFG9><FD,CEB,,:>F++@F*7@CFF*,DFGF,>D,>>,D*8>:B;B,:*;*B,?*8<,3=8B@>E++**/:CF+C95+?8CC5*;+AED*957**2*0229C**7*)<<*7:*9*/1*/:7>*9CF)0>DFFG*9.1)0576:=)6*644*14(
@M02526:338:000000000-J69W4:1:1109:27095:12661 1:N:0:TCAAGGT+AACACCG
CGGCCCTACGGGACGCAGCAGTGGGGAATATTGCACAATGGGCGCAAGCCTGATGCAGCCATGCCGCGTGTATGAAGAAGGCCTTCGGGTTGTAAAGTACTTTCAGCGGGGAGGAAGGGAGTAAAGTTAATACCTTTGCTCATTGACGTTACCCGCAGAAGAAGCACCGGCTAACTCCGTGCCAGCAGCCGCGGTAATACGGAGGGTGCAAGCGTTAATCGGAATTACGGGGCGTAAAGCGCACGCAGGCGGTTTGTTAAGTCAGATGTGAAATCCCCGGGCTCAACCTGGGAACTGCATCTGAT
+
CCCCCGGGGGGGFGGGGGGGGGGGGGGGGGGGGGGGGGGGGGGGGGGGGGGGGGGGGGGGGGGGGGGGGGGGGGGGGGGGGGGGEGGGGGGGGGGGGGFFFGGGGGGGGGGGGGGGGGGGGGGGGGGGGGGGGGGGGGGGGGGGGGGGGGGGGGGGGGGGGGGGGGGGGDGGGGGGGGGGGGGGGGGGGGGGGGGGGGGGGGGGGGGGGGGGGGEGGDFGGGGEGGGGGGGGGGGDCEFGGCEGGGGGGGGFGD5>E?:<FFGFFFFFFFFGFFGFGFFF@EFFFGFGFFFFF?FBFFF29*92.
@M02526:338:000000000-J69W4:1:1109:19220:12880 1:N:0:TCAAGGT+AACACCG
GGGGGTCCTACGGGAGGCAGCAGTGGGGAATATTGCACAATGGGCGCAGGCCTGATGCAGCCATGCCGCGTGTATGAAGAAGGCCTTCGGGTTGTAAAGTACTTTCAGCGGGGAGGAAGGGAGTAAAGTTAATACCTTTGCTCATTGACGTTACCCGCAGAAGAAGCACCGGCTAACTCCGTGCCAGCAGCCGCGGTAATACGGAGGGTGCAAGCGTTAATCGGAATTACTGGGCGTGAAGCGCACGCAGGCGGTTTGTTAAGTCAGATGTGAAATCCCCGGGCTCAACCTGGGAACTGCATCTG
+
CCCCCGGGGGGGGFGGGGGGGGGEGGGGFGGFGGGGGGGGGGGGGGGGGGGGGGGGGGGGGGGGGGGGGGFFGGGGGGGGGGGGGGGGGGGGGGGFGGGGGGGGGGGGGGGGGGDCEFGDGGEFFCFGFGGGGFFFGFGGFGGGFGGGFEEGGGGGGGGGDDFFGGGGGGGGGEECFGGGGFGGGGGGGFGGGGGGGDEGGGGGCEGEGGGGCGGGGGG=FEGGGGGGGGCGFGGDGG*9FGGGEDGGGGEDGGGE7BG:D>FFBFFFGFGGCG=GGFFFFFDDDDFGF>FFF?F8:FDFFD=A)
@M02526:338:000000000-J69W4:1:1109:11254:13287 1:N:0:TCAAGGT+AACACCG
GCCTACGGGACGCAGCAGTAGGGAATCTTTCACAATGAACGAAAGTTTGATGAAGCAACGCCGCGTGAATGAAGAAGGGTTTCGGCTCGTAAAATTCTGTTGCTAGAGAAGAAAATATTTAGTAGGAAATGGCTAAGTATTGACGGTATCTGGTTAGAAAGTCACGGCTAACTACGTGCCAGCAGCCGCGGTAATACGTAGGTGGCAAGCGTTATCCGGATTTATTGGGCGTAAAGCGAGCGCAGGCGGTTATTTAAGTCCGATGTGAAAGCCTTCGGCTTAACCGAAGAAGTGCATAGGAAACT
+
CCCCCGGGGGGGGGGGGGGGGGGGGGGGGGGGGGGGGGGGGGGGGGGGGGGGGGGGGGGGGGGGGGGEGGGGGGFGGGGGGGGGGGGGGGGGGGGGGGGGGGGGGGGGGGGGGGGGGGGGGGGGGGGGGGGGGGGGGGGGGGGGGGGGGGGGGGGGGGGGGGGGGGGGGGGGGGGGGGGGGGGGGGGGGGGGGGGGGGGFGGGGGGGGGGGGGGGGGGGEGGGGGGGGGGGGGGGGGGGGGGGGGGGGGDGFGGGFGFGFGGGFFGFFGFGGGGGGGFFFFFFGGGFGFBFFFFFFFFFFFGFF9
@M02526:338:000000000-J69W4:1:1109:29148:13601 1:N:0:CCAAGGT+AACACCG
CAACACCTACGGGAGGCAGCAGTGAGGAATATTGGTCAATGGACGAGAGTCTGAACCAGCCAAGTCGCGTGCAGGATGACGGCCCTATGGGTTGTAAACTGCTTTTATAAGGGAATAAAGTGAGTCTCGTGAGACTTTTTGCATGTACCTTATGAATAAGGACCGGCTAATTCCGTGCCAGCAGCCGCGGTAATACGGAAGGTCCGGGCGTTATCCGGATTTATTGGGGTTAAAGGGAGCGTAGGCCGGGGATTAAGCGTGTTGTGAAATGTAGACGCTCAACGTCTGCACTGCAGCTCGAACTG
+
CCCCCGE-CF@FGGGCGCFF9FC<FGFFFD<<FFEGC9AAFGGGEGDGFDF<FGGGGGG@F@@F6,BCFGGGGGGGFGFFGGG76DCDFCFGGGGFFG<@BEGFGFG<FFGDFGCFDEDFFBEBEDA<FFF,CAFCFFGEFC9BE?,CF,C9FECFGAG9C<F@:+>>=DFCGFC>FC<FGG7FFGGGGDC11DE;D@1BCGCCFGEGDCG>EGCFGD5*3?+ACF9E***9+<C:57EDGD7DD*25C)2):7<*3*28/>5>7C9BFFF**0::*.)884)/19:F?7<=@2?B?)4:09)..
@M02526:338:000000000-J69W4:1:1109:2761:13690 1:N:0:TCAAGGT+AACACCG
ACACCCTACGGGGCGCAGCAGTAGGGAATCTTTCACAATGAACGAAAGTTTGATGAAGCAACGCCGCGTGAATGAAGAAGGGTTTCGGCTCGTAAAATTCTGTTGCTAGAGAAGAAAATATTTAGTAGGAAATGGCTAAGTATTGACGGTATCTGGTTAGAAAGTCACGGCTAACTACGTGCCAGCAGCCGCGGTAATACGTAGGTGGCAAGCGTTATCCGGATTTATTGGGCGTAAAGCGAGCGCAGGCGGTTATTTAAGTCCGATGTGAAAGCCTTCGGCTTAACCGAAGAAGTGCATAGGAA
+
CCCCCGGGGGGGGGGGGEGF@FFFGGDFGGGF<FGGFCFFCEFFGGFGGGGGEFGGGGGGFFGGGGGG>FFGGGGGGGGGC:FG@GEGC7FFFGGEGAFGGDGGGGGGGGGGGGGGGGGGGGFGFGGGGGG8FGG?GGGGFDFGDFFGDGG@GGGGGFGGGAFGGGFDGEGGGFFCGGGC:CF>FGGGGGGGGGCEEGGFGGGEEGGGGG9CFGGGGGGGGGGEG:CG@F6FFGEGGGGGGDEDGGEGDDGD:7CFGFG4FFGBED:BGFFGGGGFGFFFFFFGGGFGF>BBEBFA?FF>AGFB<
@M02526:338:000000000-J69W4:1:1109:2904:13822 1:N:0:TCAAGGT+AACACCG
CCCTACGGGACGCAGCAGTGGGGAATATTGCACAATGGGCGCAAGCCTGATGCAGCCATGCCGCGTGTATGAAGAAGGCCTTCGGGTTGTAAAGTACTTTCAGCGGGGAGGAAGGGAGTAAAGTTAATACCTTTGCTCATTGACGTTACCCGCAGAAGAAGCACCGGCTAACTCCGTGCCAGCAGCCGCGGTAATACGGAGGGTGCAAGCGTTAATCGGAATTGCTGGGCGTAAAGCGCACGCAGGCGGTTTGTTAAGTCAGATGTGAAATCCCCGGGCTCAACCTGGGAACTGCATCTGATACT
+
CCCCCGGGGGGGGGGGGGGGGGGGGGGGGGGGGGGGGGGGGGGGGGGGGGGGGGGGGGGGGGGGGGGGGGGGGGGGGGGGGGGGGGGGGGGGGGGGGGGGGGGGGGGGGGGGGGGGGGGGGGGGGGGGGGGGGGGGGGGGGGGGGGGGGGGGGGGGGGGGGGGGGGGGGGGGGGGGGGGGGGGGGGGGGGGGGGGGGGGGGGGGGGGGGGGGGGGGGGGGGGGGGGGGGGGGEEFEGGGGGGGGGGGGGDGFGGGFGFGFGGFFFFFFGFGGGGGDG>BEFFFGGGFFFFFFFFFFFFFFFGFFA
@M02526:338:000000000-J69W4:1:1109:2066:13938 1:N:0:TCAAGGT+AACACCG
GCCTACGGGGCGCAGCAGTGGGGAATATTGCACAATGGGCGCAAGCCTGATGCAGCCATGCCGCGTGTATGAAGAAGGCCTTTGGGCTGTAAAGTACTTTCAGCGGGGAGGAAGGGAGTAAAGTTAATACCTCTGCTCATTGACGTTACCCGCCGAAGAAGCACCGGCTAACTCCGTGCCAGCAGCCGCGGTAATACGGAGGGTGCAAGCGTTAATCGGAATTACTGGGCGTAAAGCGCACGCAGGCGGTTTGTTAAGTCAGATGTGAAATCCCCGGGCCCAACCTGGAACTGCATCTGATACTG
+
ACCCBFEC@+667@+@FFDEGGGGD@6E,6F9,EAACF<,@@CF:CCFG,F<9E98@<E<C<++>+@=<FGFG9FGFFGAF<,9A:,A8:<FFGFG9FFGF,C9CFGGGGGGG=FDAFF<>FGGGGGA,,,<,@,,@FEFGF,,@F:,F,@<@*1>FGEGFFGGFE@<*=FC:FFEGEFF:<C:2FF*8B>?>89+0AE>EEECEEGFFGGDGEFGGGGGGGF99CFG>>EDEEC@9/27C<EDC5195C8>EFF=+9FAGF777:76:4:C0CC5)8>))))1*08>>:?FFFF><F<>DF4<)
@M02526:338:000000000-J69W4:1:1109:20548:14037 1:N:0:TCAAGGT+AACACCG
GACCTACGGGAGGCAGCAGTGGGGAATATTGCACAATGGGCGCAAGCCTGATACAGCCATGCCGCGTGTATGAAGAAGGCCTTCGGGTTGTAAAGTACTTTCAGCGGGGAGGAAGGGAGTAAAGTTAATACCTTTGCTCATTGACGTTACCCGCAGAAGAAGCACCGGCTAACTCCGTGCCAGCAGCCGCGGTAATACGGAGGGTGCAAGCGTTAATCGGAATTACTGGGCGTAAAGCGCACGCAGGCGGTTTGTTAAGTCAGATGTGAAATCCCCGGGCTCAACCTGGGAACTGCATCTGATAC
+
CCCCCFGGGGEGGGGEGGDFGGGEFGGGGGFGFGGGGEFFGFGGEDGGGGFGGGGGGGGGGGFGGGGGGGFFEFGGGFFGGGGGGEDGGGGGFGFGGGGGGGADEFGFDFGGGGFGGGGGGGGGGGDDFFGGGGGGGGGGGGGGGGGGGGGGGGEGGGGGGGGGGGGGGGGGGGGGGGGGGGGGGGGGGGGGGGGGGFECEGGGGGGGGGFE?EECFGGGGEGGGGGGD8FDGGGFGGGGGDGGCD5DEGGBGGGFFFE5CFFFFFFFFF?DF:FGG5@>3>FCFGFFF>FFFFF?F=ADFDFA)
@M02526:338:000000000-J69W4:1:1109:8494:14551 1:N:0:TCAAGGT+AACACCG
GTGCCTACGGGGGGCAGCAGTGGGGAATATTGCACAATGGGCGCAAGCCTGATGCAGCCATGCCGCGTGTATGAAGAAGGCCTTCGGGTTGTAAAGTACTTTCAGCGGGGAGGAAGGGAGTAAAGTTAATACCTTTGCTCATTGACGTTACCCGCAGAAGAAGCACCGGCTAACTCCGTGCCAGCAGCCGCGGTAATACGGAGGGTGCAAGCGTTAATCGGAATTACTGGGCGTAAAGCGCACGCAGGCGGTTTGTTAAGTCAGATGTGAAATCCCCGGGCTCAACCTGGGAACTGCATCTGATA
+
@CCCCGDGGGGGGGGGGGFFFFFGGGGGGGGAAEGGGGFGFFGGGGGGGGEFGGGGGGGGFGGGGGGGGGGGGGGGGGGGGGGGGGDGGGGGGGGFFFGGGGGGGGDEFGGGGGGGGGGGGGFGGGFGGGGGGFFFGF9CFFGGCCCCFFGGGGGGGGGGGGGGFGGGDEGGGGFGFC;FDGGFGGGGGEGGDGGGGGGGGGGGGGGGGGGFGAEEGGGGGGGGGGGGGFGGGGGGGGGDGGGGG:EGEGGBGGGFGFFA?FCFFGFFGFGGFFFGGFFFFFFGGGFGFFFFFFFFBFFFFFFD5
@M02526:338:000000000-J69W4:1:1109:7342:14714 1:N:0:TCAAGGT+AACACCG
AGAAACCTACGGGACGCAGCAGATCGGAAGAGCACACGTCTGAACTCCAGTCACTCAAGGTATCTCGTATGCCGTCTTCTGCTTGAAAAAAAAAAAAAGACCAGCAAAAAAACTAAAGAGACAAGACAGCAAAAAAGCAATGGTAACCCCGCAAAATTAACTAACAGAAAAATATAACTGAATTCGCATGAAATCAATACTCTATATGCAATCCATCTAGACAATACCTGCAGTACATTATACATGAAGCACAGGTCACGCGACTGTCACACAGCTTATACACACTCATACCAATCTCAGTACGA
+
CCCCCGGGGGGGGGGGGGGGGGGGGGGGGGGGGGGGGGGGGGGGGGGGGGGGGGGGGGGGGGFFGGGGGGGGGGGFGGGGGGGGGGGGGGGGGGG@+8++,,:,,8B4,4+3+,:,:,,,,8,,,,,:,,3,>,+8+,,:,,,,,,,8>**3*3*,,,3<,,7,,7,572,,,,,7,,3,,,,,,*****+++2+5+++++++7+2+5++++++5++5++5++53?++++2*+++++++*+020+*+22*+0****+/<-*)9)))**0**0******/9**/*/*)****)*,)()*).)**((
@M02526:338:000000000-J69W4:1:1109:26211:14732 1:N:0:TCAAGGT+AACACCG
GTCACCCTACGGGACGCAGCAGTGGGGAATATTGCACAATGGGCGCAAGCCTGACGCAGCCATGCCGCGTGTATGAAGAAGGCCTTCGGGTTGTAAAGTACTTTCAGCGGGGAGGAAGGGAGTAAAGTTAATACCTTTGCTCATTGACGTTACCCGCAGAAGAAGCACCGGCTAACTCCGTGCCAGCAGCCGCGGTAATACGGAGGGTGCAAGCGTTAATCGGAATTACTTGGCGTAAAGCGCACGCAGGCGGTTTGTTAAGTCAGATGTGAAATCCCCGGGCTCAACCTGGGAACTGCATCTGA
+
88AAC@ECGGG@:@+7@B:FDFEFC8B7,C<<<,CFGG@@F8FFGG@7+C@EFC,8B:FGGD,CCFE766@?=<ECFCFCF,44<FGG7+BCF=A9CFFD<FG<<?FBBF7:+=::=F77>FF@FE,CFFFCFA,88=,>,EC=93@F:F:FG9,CEGGCFCF<FG::>><*16<,@FGCCBB*2?C<C9C7C@B1:8:0<8C8:8*/*18<C5:?8*;EFFE*/8C7C++:8<E=*/2:CCE<=):/:):>5D*0>5*5**:6*C?*0=***:C:7@)))5;3*0=40)7@F(915F7<<*/))
@M02526:338:000000000-J69W4:1:1109:3819:15132 1:N:0:TCAAGGT+AACACCG
TACCCCCCTACGGGACGCAGCAGTGGGGAATATTGCACAATGGGCGCAAGCCTGATGCAGCCATGCCGCGTGTATGAAGAAGGCCTTCGGGTTGTAAAGTACTTTCAGCGGGGAGGAAGGGAGTAAAGTTAATACCTTTGCTCATTGACGTTACCCGCAGAAGAAGCACCGGCTAACTCCGTGCCAGCAGCCGCGGTAATACGGAGGGTGCAAGCGTTAATCGGAATTACTGGGCGTAAAGCGCACGCAGGCGGTTTGTTAAGTCAGATGTGAAATCCCCGGGCTCAACCTGGGAACTGCATCTG
+
CCCCCGGGGGGFGGFFGGGGGGGGGGGGGGGGGGGGGGGGGGGGGGGGGGGGGGGGGGGGGGGGGGGGGGGGGGGGGGGGGGGGGGGGGGGGGGGGGGGGGGGGGGGGGGGGGDGGGFGGGGGGGGGGGGEGGGGGGGGFGGGGGGGGGGGGGGGGGGGGGGGGGGGGGGGGGGGGGGGGGGGGGGGGGGGGGGGGGGGGGGGGGGGGGGGFGGGGGGGGGGGGGGGGGGGGFGGGGGDGGGGGGGGGCDEEGGGFEFF?CFGFFGF=FFGFGFGGGFFFFEEGDFFGFFFFFFF?FFFFFGFF6
@M02526:338:000000000-J69W4:1:1109:20314:16007 1:N:0:TCAAGGT+AACACCG
CGCCTACGGGAGGCAGCAGATCGGAAGAGCACACGTCTGAACTCCAGTCACTCAAGGTAGCTCGTATGCCGTCTTCTGCTTGAAAAAAAAAAAACTTCTTTTATATGGGACGAAAAAAGGGTTTTCTAACTCTACTGACGGTACCATATGAATCAGCACCGCCTAACTCCGTGCCAGCAGCCGCGGTAATACGGAGGGTGCAAGCGTTATCCGGATTTACTTGGTTTAAAGCGAGCGTAGGTGGGCTGTTAAGTCAGTGTTCAAATCCCGGCGCTCTCCCTCCGACCTTCCGTTGCTCCTAACAG
+
B@CCCGGFGGFGD@E@@CFGD<DDECC<FF@CFCCGFFFGGE<EEFFGFG@6FGGFE;C,CEC@C@<EC@F,+,:,6C,<,CE,@CF++7+@>C8BB,AAEFCGGE,5,:4@@>:FFGC++BCGDFDC,,C=9>DF998+6CF+@,8,:,,:@=,3D<CC<*:>*7BF,<FFFC:;:FEFFG@FC**=15?9*=@:8*B*1++,=@BC*;C+*2*2CCE9C+38CFF6+2<::C5:55:5*2+**96/AF9/0:0*<9@):*:*1:=F4)7)35)9**.)7@)))))91?F764)(.*.()*0))
@M02526:338:000000000-J69W4:1:1109:21152:16300 1:N:0:TCAAGGT+AACACCG
CAACCCTACGGGACGCAGCAGATCGGAAGAGCACACGTCTGAACTCCAGTCACTCAAGGTATCTCGTATGCCGTCTTCTGCTTGAAAAAAAAAAAAAATAAGCCAAAATAACGCTTCCATTACGTCGACTCCTCAGATAACCCACTACCTTAAAACTCATCCCAAACTCCCAACAAATCACACGAACACGATACACCCGTAAAAACAATCGTGTTCTATCCGTATAAGCCTATACTGACACACCCACGTGTTATTATCCCATCTATATACTCCCGACCTCAGTCCCCTGTTATCCATGACGCTCT
+
CCCCCGGGGFGGGGGGGGGGGGGGGGGGGGGGGGGGGGGGGGGGGGGGGGGGGGGGGGG@FCEFGGGGGGFFGFGGGGGFGGGGGGGGGGGGGG748+,,,,,,:,8,,,,,4+4++,,,,,:+,:+@+++,,,3,,,,<,,@:@<,,5><33,@,,7,,33,<,,*,,,6,2:B,<33,,,5***14:41*=8++2*****1,5***533***34+2+3+**2*32<+++*3+++++32+****1*)**+)+*+*+/+,****10**212*77)*10))))/**2.*))**16*).13)(/)-,
@M02526:338:000000000-J69W4:1:1109:27305:16460 1:N:0:TCAAGGT+AACACCG
GAGCCTACGGGAGGCAGCAGTGGGGAATATTGGACAATGGGCGAAAGCCTGATCCAGCCATGCCGCGTGTGTGAGGAAGGCCCTCGGGTTGTAAAGCACTTTCAGTGGGGAAGAAGGCGTGGGTGCTAATACCGCTCACGAAGGACATCACCCACAGAAGAAGCACCGGCTAACTCCGTGCCAGCAGCCGCGGTAATACGGAGGGTGCGAGCATTAATCGGAATTACTGGGCGTAAAGGGCGCGTAGGCGGTGCGTTAAGCCAGATGTGAAAGCCCCGGGCTTAACCTGGGAACGGCATTTGGAA
+
CCCCCGGGGGGGGGGGGGGGGGGGGGGGGGGGGGGGGGGGGGGGGGGGGGGGGGGGGGGGGGGGGGGGGGGGGGGGGGGGGGGGGGGGGGGGGGGGGGGGGGGGGGGGGGGGGGGGGGGGGGGGGGGGGGGGGGGGGGGGGGGGGGGGGGGGGGGDGGGGGGFGGGGGGGGGGGGGGGGGGGGFGGGGGGGGGGGGGGGGGGGGGGGGGGGGGGGGGGGGGGGGGGGGGGGGGGGGGGGDGGGGGGGGGGGFCDGFGFGFGGGFFGFFGFGGGGGGGEFFFFFGGGFGFFFFFFFB;EFAFGFB>
@M02526:338:000000000-J69W4:1:1109:15064:16619 1:N:0:TCAAGGT+AACACCG
CATTCCTATGGGGGGCAGCAGTGAGGAATATTGGTCAATGGGTGCAAGCCTGAACCAGCCATCCCGCGTGAAGGACGACTGCCCTATGGGTTGTAAACTTCTTTTGTATAGGGATAAACCTACCCTCGTGAGGGTAGCTGAAGGTACTATACGAATAAGCACCGGCTAACTCCGTGCCAGCAGCCGCGGTAATACGGAGGGTGCAAGCGTTATCCGGATTTATTGGGTTTAAAGGGTCCGTAGGCGGACTTATAAGTCAGTGGTGAAAGCCTGTCGCTTAACGATAGAACTGCCATTGATACTGT
+
C@C<CGGGAFGGGGGGGDCFEFCGGGGGGGGGGEG<FFAEG8FEGGGGD<F<FGFGGGGDGG@FE:+>FFFGGG<?FE:FGGFDFGGFD8FEFBFGGGGGGC<=CE<F9FGDGDFFD;=,DFGGGCCCDFFEGGGGGFGG@GGCFCGGG@FFFGGGGFFGGGFGDGGEGGGGGGGGGGGGGGGGGGCE>CGEGGFGDGGGGGGGGGCFEGGGG?CEGGGGFGGGGGGGEGGCCFFGGCFCFGGGGGGGGGGFGFCFGFFBCCGFFGFFGFFGGD<FGFFFFFFGGDDGFFFFFFFFFFFFFGFF<
@M02526:338:000000000-J69W4:1:1109:21768:16637 1:N:0:TCAAGGT+AACACCG
GGCCTACGGGGGGCAGCAGTGGGGAATTTTGGACAGTGGGGGAAACCCTGATCCAGCCATCCCGCGTGTATGATGAAGGCCTTCGGGTTGTAAAGTACTTTTGGCAGAGAAGAAAAGGTATCCCCTAATACGGGATACTGCTGACGGTATCTGCAGAATAAACACCGGCTAACTACGTGCCAGCAGCCGCGGTAATACGTAGGGTGCAAGCGTTAATCGGAATTACTGGGCGTAAAGCGTGTGCAGGCGGTTCGGAAAGAAAGATGTGAAATCCCAGGGCTCAACCTTGGAACTGCATTTTTAAC
+
CCCCCGGGGGGGDGGGGGGGGGGEC?EFGGGGGGGGFGGGGGGGGGGGGGGGGGGGGGGGGGDFC:FEG<BFGGGGGGGGGGGGGGECFGGGGGFGGGGGGGGGGGGFFGGGGGGGGGGGGGGGGGGGGGGFGGGGGCC<CFFCGGGGGGEFFGGGGGFGGGGG>EGGDGG:FEGGEFECF7CGGGGFGGGGEEGGGGGCFGGGGGGGG9EGEGEGDFGGC:CGG7CGGGGGECCFGGGGGGGGGGGG=5CBEDD>E>F?7CCFFF=FGFCGGGGGGFD:FFFGFGFGFFFF:?FB<=BAFGFF)
@M02526:338:000000000-J69W4:1:1109:4417:16737 1:N:0:TCAAGGT+AACACCG
GAAACCTACGGGACGCAGCAGATCGGAAAAGCACACGTCTGAACTCCAGTCACTCAAGGTATCTCGTATGCCGTCTTCTGCTTGAAAAAAAAAAAACTCTTCAAACCGAGTATTTCTTAACTACACAGGATATTACTCTTTACTGACTTTGCCGTATCAGTAAGCTTAATCCACCTATCACACATTTTTCGACCTGCTATCTTGTTCTTATCCTCACTTCTCAACGACGCCATATCCTACCCCTACCACACGTCTGACATCTATTCTCTTCTCTCATGTCTCTTGTCCACTTCTGCCTGTGAGAC
+
CCCCCGGGGGGGGGGGGGGGGGGGGGGGGGGGGGGGGGGGGGGGGEGGGGGGGGGGGGGGGFFFFFGGGGGGGGGGGGGGGGGGGFFGFGGGEG+++,:,,<<,,9<=+++4,8,,5,,5,5,,,,,,,8,,,,,<8,<,,,,:,,3,,:,:,+@+,3,:7,,,,,,,,3,,,,,,,37,@F:*,3,35,*****6,,6,222,6,,6,,6,,,42,>,,5,,5,4*311*)*+++412***/8*/**+/*027:)+12)0**1***12**2*****//**0****1******)1-)*)),**).
@M02526:338:000000000-J69W4:1:1109:13708:17383 1:N:0:TCAAGGT+AACACCG
AACCACCTACGGGACGCAGCAGTGGGGAATTTTGGACAATGGGGGAAACCCTGATCCAGCCATCCCGCGTGTATGATGAAGGCCTTCGGGTTGTAAAGTACTTTTGGCAGAGAAGAAAAGGTATCCCCTAATACGGGATACTGCTGACGGTATCTGCAGAATAAGCACCGGCTAACTACGTGCCAGCAGCCGCGGTAATACGTAGGGTGCAAGCGTTAATCGGAATTACTGGGCGTAAAGCGTGTGTAGGCGGTTCGGAAAGAAAGATGTGAAATCCCAGGGCTCAACCTTGGAACTGCATTTTT
+
CCCCCGGGGGGGGGGGGGGGGGGGGGGGGGGGGGGGGGGGGGGGGGGGGGGGGGGGGGGGGGGGGGGGGGGGGGGGGGGGGGGGGGGGGGGGGGGGGGGGGGGGGGGGGGGGGGGGGGGGGGGGGGGGGGGGGGGGGGGGGGGGGGGGGGGGGGGGGGGGGGGGGGGGGGGGGGGGGGGGGGGGGGGGGGGGGGGGGGGGGGGGGGGGGGGGGGGGGGGGGGGGGGGGGGGGGGGGGGGGGGGGGGGGGGGFGGGDGFGFGGGFFGFFGFGGGGGGGFFFFFFGGGFGFFFFFFFFFFFFFGFBA
@M02526:338:000000000-J69W4:1:1109:13578:18302 1:N:0:TCAAGGT+AACACCG
AGAAATCCTACGGGGCGCAGCAGATCGGAAGAGCACACGTCTGAACTCCAGTCACTCAAGGTATCTCGTATGCCGTCTTCTGCTTGAAAAAAAAAAATTATTTATTCTACGGCGAGCCTAAAGCTCAGATCGCCCATCACAAACAACTATTTTTTACTATACAACGTCATAAAATCTGCATACGCAGTCCTCAAAATTTTCAAACCTTTCAACAACAGACCTCTTCGTTCTCTCATCGTTGACGAACACAGCAGTATCGCAAGTACACACTCCTCAACTCCACTCCCGTCTATGTCCTTGTATAC
+
CCCCCGGGGGGGGGGGGGGGGGGGGGGGGGGGGGGGGGGGGFFGGGFGGGGGGGGFGGFGGEF<CFFFGFGGGGGCFGDFGFGGGGFGGGGGGG7CF,,9,<5A,C<,,<?+88+:CE8<,,::BFD,,,,:B+@C,,,,3>DE@,@FF,,,3=F,8;,,,,73?7>F:,,,77,<,,?,?C,61:4C8,,2<82+5++2>9+,+*5;>29+2+*4*****343++22;CC7+++3C7*/*9+/*/2)2**)**3/<*;6<))***1**0**9:70*)**0))*9*)1))))*)*))*).5**-4
@M02526:338:000000000-J69W4:1:1109:7066:18619 1:N:0:TCAAGGT+AACACCG
ACTCCTACGGGACGCAGCAGTAGGGAATCTTTCACAATGAACGAAAGTTTGATGAAGCAACGCCGCGTGAATGAAGAAGGGTTTCGGCTCGTAAAATCCTGTTGCTGGAGAAGAAAGTACTTAGTAGGAAATGGCTAGGTATTGACGGTATCCGGTTAGAAAGTCACGGCTAACTACGTGCCAGCAGCCGCGGTAATACGTAGGTGGCAAGCGTTATCCGGATTTATTGGGCGTAAAGCGAGCGCAGGCGGTTACTTAAGTCCGATGTGAAAGCCTTCGGCTTAACCGAAGAAGTGCATAGGAAA
+
CCCCCGGGGGGGGGGGGGGGGGGGGFGGGGGGGGGGGFGGGGGGGGGEGGGGGGGGGGGGGGGGGGGGGGGGGGGGGGGGGGGGGGGGGGGGGGGGGGGGGGGGGGGGGGGGGGGGGGGGGGGGGGGGGGGGGDGGGDGFFGGGGGGGGGGGGEGGGGGGGGGGGGGGDCGGCFGGGGGGGGGGGGGGGGGGGGGGGGGGGGGGGGGGGGGGGGGGGGGGGGGDFGGGGGGGDGGGGGGGGGGGGGGGGGGFGDFFDF9:CCFEEGFFGFGGFGGGGFFFFFFGGGFGDBEFFFFFFFFAB*?AF
@M02526:338:000000000-J69W4:1:1109:21155:19052 1:N:0:TCAAGGT+AACACCG
GTGCTCCTACGGGGGGCAGCAGTGGGGAATATTGCACAATGGGCGCAAGCCTGATGCAGCCATGCCGCGTGTATGAAGAAGGCCTTCGGGTTGTAAAGTACTTTCAGCGGGGAGGAAGGGAGTAAAGTTAATACCTTTGCTCATTGACGTTACCCGCAGAAGAAGCACCGGCTAACTCCGTGCCAGCAGCCGCGGTAATACGGAGGGCGCAAGCGTTAATCGGAATTACTGGGCGTAAAGCGCACGCAGGCGGTTTGTTAAGTCAGATGTGAAATCCCCGGGCTCAACCTGGGAACTGCATCTGA
+
CCCC@FGGGGGGGGGFGGEGGGFGGGGEEGGGGFGGGGGGGGGGGGGGGGGG<BFGGGGGGGGGGFFEGGGEGGGGFGGGGGGGGGFGGGGGGEGGGFFEGGGGGGGGGGGGGGGGGGGGGGGGGGGFGGGGGGGGGGGGGGGGGGGGGGGFGGGGGCGCEGGGGGCGGGGGGGEGGGGGGCGGGFGGGGFEGG>ECEGGGCEEGGGDGGG:>FEGGGGGGGGGCGFEFGFGFFGGGGEGFDGGGDGG=<C>=DEDGFCAGGC@?CFFGFGG7CFGG?FBB:B<FF@FFFFFFF@B??>AFGF>)
@M02526:338:000000000-J69W4:1:1109:17630:19441 1:N:0:TCAAGGT+AACACCG
AACCCTACGGGAGGCCAGCAGATCGGAAGAGCACACGTCTGAACTCCAGTCACTCAAGGTATCTCGTATGCCGTCTTCTGCTTGAAAAAAAAAAAACTCTTTTCCACCCTAAAATAAACACTTCCCCTACATACCTAGACCCTTCTACCTTCCCGCACTCACCCCCCCGGCCTCCTTCCTTGCTAGCGCCGCCCGTACTACGATATCTTAAATCGTTACCCTGCATTCCTTTCCGTCAATCGTCCGTTCCTGGTCCTTCATTCCAGATCTGCATCCCCTAGCCCCACCCTTGCCATCGCACTGTT
+
CCCCCGGGGGGFGGGGGGGGGGGGGGGGGGGGGGGGGGGGGEGGGGGGGGGGGDGGFGGCFCFCFFFGGGCFFGCEFGFFGGAFFGFFFCFEGG@F+,,9,<5,,,9,++:E<B5,5E,C8,,,,,,,+,,<,C,,,,,,,3,>,,,,,,3,@,3>68+:,5,><F*@*5**53,22,,,,,6,624<18**1**4*13+21*4**++++++++/12**2+3*2;+<+33<*3+*31***0**//1/*22+*7*+)2*+.*2**/****/0**2*0*.)))))*1*.*0300).*)()1(()/))
@M02526:338:000000000-J69W4:1:1109:13090:19738 1:N:0:TCAAGGT+AACACCG
TCCCTACGGGGCGCAGCAGTGGGGAATATTGCACAATGGGCGCAAGCCTGATGCAGCCATGCCGCGTGTATGAAGAAGGCCTTCGGGTTGTAAAGTACTTTCAGCGGGGAGGAAGGGAGTAAAGTTAATACCTTTGCTCATTGACGTTACCCGCAGAAGAAGCACCGGCTAACTCCGTGCCAGCAGCCGCGGTAATACGGAGGGTGCAAGCGTTAATCGGAATTACTGGGCGTAAAGCGCACGCAGGCGGTTTGTTAAGTCAGATGTGAAATCCCCGGGCTCAACCTGGGAACTGCATCTGATAC
+
CCCCCGGGGGGGGGGEGGGGGGGGGDGFGCGGGGGCFGFGGGGGGGGGGGGGGGGGGGGGGGGGGGGGGGGGGGFGGGGDDFGGGGGGGGGGGGGGGGGGGF<FGGGGGGGGGG=@FCFGGGGGGGGGGGFGGGCFG9DCGFGFGGFGGGGCGFGGGGGGGGGGGGGGGDFFGEGGDG@FGGFGFCGGEGGGCGEDFGGGGGGGEGEGGGFDEGECFGGGGGGGCC<FEGFGCEGGGFGGGDEGEGGGGDGFG5F5A?<:>CG?@CFFGFGDGGGGGF3>>>?CGFFG>F4?F?F?269A9CFA2
@M02526:338:000000000-J69W4:1:1109:21216:20056 1:N:0:TCAAGGT+AACACCG
TGTAACCCTACGGGAGGCAGCAGATCGGAAGAGCACACGTCTGAACTCCAGTCACTCAAGGTATCTCGTATGCCGTCTTCTGCTTGAAAAAAAAAAAACAATCACCACAAACTCTAATACCGCTATCCGTCACATAACAACCAGATACAGACATCCTAACCGTATCGTTAATTCACATAATAATACACTAGTTCAACCTTCCTAGCATTAGATCGCACTACAGCCCACCTATATATCCTACTAGAACTAGCCGCACTCACACCATTACCTTCTACGTATCCATGTGAACACATCGACGAAGTGCT
+
CCCCCGGGGGGGGGGGGGGGGGGGGGGGGGGGGGGGGGGGGGGGGGGGGGGGGGGGGGGGGGGCFGGGGGGGGGGFGGGGGGGGGGGGGGGGGGGFF++,:5,,,,9+4,:9,,,58B9,,4++++,:+3,3+8,55,8,::3,B<=E9,,,,:,:,,,:,+++3@7,5*63,,,3,,,,,,,7@F,7,,,,,6,,,,2,,,,7,,2,>,2,,,*1*:*,3+++*32**33+5++5+++200+++20++**)*1*)*)2.7**)***/*/****2**/*.**0*02****))),)((.((-**.)
@M02526:338:000000000-J69W4:1:1109:27836:20094 1:N:0:TCAAAGT+AACACCG
[truncated: 1,225,541 more chars]
