# Supplementary material for: Bacterial communities of indoor surface of stingless bee nests
Source: PLoS One. 2021 Jul 9;16(7):e0252933. doi: 10.1371/journal.pone.0252933 (PMC8270128; doi:10.1371/journal.pone.0252933)
Supplement: S4 Appendix — (FASTQ) [file pone.0252933.s005.fastq]

@M02526:338:000000000-J69W4:1:1101:21715:2195 2:N:0:TCAAGGT+AACACCG
CGGACTACCGGGGTATCTAATCCTGTTTGCTCCCCACGCTTTCGCACCTGAGCGTCAGTCTTCGTCCAGGGGGCCGCCTTCGCCACCGGTATTCCTCCAGATCTCTACGCATTTCACCGCTACACCTGGAATTCTACCCCCCTCTACGAGACTCAAGCTTGCCAGTATCAGATGCAGTTCCCAGGTTGAGCCCGGGGATTTCACA
+
CCCCCGGGGGGGGGGGGGGGGGGGFGFEEFGFDGGFFGEGGGGEEGGGF@;FFGG@CFGEGGGGGGFGGDGGEGGGGGGECFGGGGFGDGFGGGDBFEEE9DF,CFD=D@FGGGGCGCF@E7CGG8DFCFFGGF9DF9>DEC:@@:CFCDCEGGGGC9,<<FCD:<5>FGGGFF79,CCG:FCCCG9::1>EGGGGG35<CGF6+
@M02526:338:000000000-J69W4:1:1101:9253:2509 2:N:0:TCAAGGT+AACACCG
GCTGCGTCCCGTAGGGTTTAGATCGGAAGAGCGTCGTGTAGGGAAAGAGTGTCGGTGTTGTGTAGATCTCGGTGGGCGCCGTACCATTAAAAAAAAAAAGATATCAACGCATATGACCACAACACCAACCATGAGATCACCCACTACGACCCTCCCTCCTATCCCCCTACACGCCCCTACTCCGTCTTATCAATCTGTTCCTACC
+
CCCCCGGGFGFCFFGGCFGGGGFFFGBFGGGGGEGG@FFGFGGGGGGGFFDFGGGGFGGGGGEF,C,,,,CF6CF+:++@4+8,8EA99,<B=FGE7C:+A?D;,98,3C78+,,,,,,83,>,8++8++6,,,,5,4,,,5++41,***1****/*1*,,,,,,***4/,,*4:*****20*95:**+5A9+++++++++++1)
@M02526:338:000000000-J69W4:1:1101:17769:3779 2:N:0:TCAAGGT+AACACCG
AGTCGGACTACCGGGGTATCTAATCCTGTTTGCTCCCCACGCTTTCGCACCTGAGCGTCAGTCTTCGTCCAGGGGGCCGCCTTCGCCACCGGTATTCCTCCGGATCTCTACGCATTTCACCGCTACACCTGGAATTCTACCCCCCTCTACGAGACTCAAGCTTGCCAGTATCAGATGCAGTTCCCAGGTTGAGCCCGGGGATTTC
+
B@@<CGGGGGG<FGGGGGGGGGGGGGGGGGGGGGGGGGGGGGGGGGGGGGGGGGGGGGGGGGGGGGEEGGGGGGGGGGGGGGGGGGGGGGGGGGGGGGGGGEGGGGGGGGGGGGGGGGGGGGGGGGGGGGGGGGGGGGGGDGGGGGGG8D9ECDDGF,=ED6<@FGGFF79FG?EGGGDFGGGGGGFFG?GGCGFGEDGGCGFF8
@M02526:338:000000000-J69W4:1:1101:16799:3925 2:N:0:TCAAGGT+AACACCG
AGGATGGACTACCAGGGTATCTAATCCTGTTTGCTCCCCACGCTTTCGTGACTCAGCGTCAGTTTCAGTCCAGCAAGTCGCCTTCGCCACTGGTGTTCCTCCTAATATCTACGCATTTCACCGCTACACTAGGAATTCCACTTGCCTCTCCTGTACTCTAGTTACACAGTTCCTTATGCATTCCTAAGGTTAAGCCCTAGACTTT
+
CC@CCGGFGGGGGFGGGGGGGGGGGGGFGGGGGGGGGGGGEDGGGGGGGGGGFGGDFGFGGGGFGGGGFFGGE@F8EGFFGGGGGGGGGGGGGCGECFGFGGG:AFFCGCGCEGGCFDGGGGGGGGGGGFGDGGGGGGFDGFGAFGGCFGGGGGGGGGDDECD;E@EFGGGGCFCDEGGF9DFDGFAFFGG89DFDF66=6DD<B
@M02526:338:000000000-J69W4:1:1101:24691:4385 2:N:0:TCAAGGT+AACACCG
GGGGACTACCGGGGTTTCTAATCCTGTTTGCTCCCCACGCTTTCGCACCTGAGCGTCAGTCTTCGTCCAGGGGGCCGCCTTCGCCACCGGTATTCCTCCAGATCTCTACGCATTTCACCGCTACACCTGGAATTCTACCCCCCTCTACGAGACTCAAGCTTGCCAGTATCAGATGCAGTTCCCAGGTTGAGCCCGGGGATTTCAC
+
CCCCCGGGFGGGGGGGGGGGGGGGGGGGGGGGGGGGGGGDGGGGGGGGGGGGGGGGGGGGGGGGGGGGGGGGGGGGGGG7FGGGGGGGDGGGGGGGGG8EFAFFCFGGGGGGBFFGGGGGGEEGGGGGGFFGGDGGGGGGFGEGGGGGGGECDGGGDFFGGGGGGGGCFFGGCCGGGGFCDGGFGCCFEDGG6CEC7D=CFFFFF
@M02526:338:000000000-J69W4:1:1101:19223:6173 2:N:0:TCAAGGT+AACACCG
CGGACTACTCGGGTTTCTAATCCTGTTTGCTCCCCACGCTTTCGCACCTGAGCGTCAGTCCTCGTCCAGGGGGCCGCCTTCGCCACCGGTATTCCTCCAGATCTCTACGCATTTCACCGCTACACCTGGAATTCTACCCCCCTCTACGAGACTCAAGCTTGCCAGTATCAGATGCAGTTCCCAGGTTGAGCCCGGGGATTTCACA
+
CCCCCGGGGGGGGGGDGGGGGGGGGGGGGGGGGGGGGGGGGGGGGGGGGGGGGGGGGGEFGFGGGGGDGGEFGGGGGGGGGGGGGGGGGGGGGGGGGGGGGFGGGGGGGGGGGGGGGGGGGGGGGGGGGFGGFGGGGGGGGGGGGFGFGDGGGGFGFGF75@FFFF;EFAGF7EFGGGGGGGGGFD6,>>EGGG=EGDGGGC+;+
@M02526:338:000000000-J69W4:1:1101:14929:6598 2:N:0:TCAAGGT+AACACCG
AAGGCGGACTACAAGGGTTTCTAATCCTGTTTGCTCCCCACGCTTTCGCACCTGAGCGTCAGTCTTCGTCCAGGGGGCCGCCTTCGCCACCGGTATTCCTCCAGATCTCTACGCATTTCACCGCTACACCTGGAATTCTACCCCCCTCTACGAGACTCAAGCTTGCCAGTATCAGATGCAGTTCCCAGGTTGAGCCCGGGGATTT
+
C9CCCCFEGGFGFGGGGGF@EGGFGGGGGFGGGGGGGGGFBFGFGFGGGGGGGCGGGGGGGEGGGGGGGGEGGGGDFGGGGGGGGGGEGGGECFEGCGGGGFGGGGG9EFFGGGGGGGGGGFGGGGGGGGFGGGGGGGGGGGGGGGGGGGGGGGGGFGGGGGGGFGGGGGGGGGGGGGGGGGGGGGGGGGGFFGGGGGGGGDEFF
@M02526:338:000000000-J69W4:1:1101:21249:7978 2:N:0:TCAAGGT+AACACCG
GAGTGGACTACAGGGGTTTCTAATCCTGTTTGCTCCCCACGCTTTCGCACCTGAGCGTCAGTCTTCGTCCAGGGGGCCGCCTTCGCCACCGGTATTCCTCCAGATCTCTACGCATTTCACCGCTACACCTGGAATTCTACCCCCCTCTACGAGACTCAAGCTTGCCAGTATCAGATGCAGTTCCCAGGTTGAGCCCGGGGATTTC
+
CCCCCGGGGGGGGGGGGGGGGFGGGGGGGGGGGGGGGGGGGGGGGGGGGGGGGGGFGGGGGGGGGGGFGGGGGGGGCGGGGGGGGGFGGGGEGGGGGGGGGGGGDGGGGGGGGGGGGGGGGGGGGGGGGGGGFGGGGFGG9EDEGGGGCFGDGGDGGGFFGDGFFFDCFGGG7@EFGFGGFFCDGGGGGGFFGFFGDGGGDGF41
@M02526:338:000000000-J69W4:1:1101:17201:8453 2:N:0:TCAAGGT+AACACCG
GAGGACTTCCCGGGTTTCTAATCCTGTTTGCTCCCCACGCTTTCGCACCTGAGCGTCAGTCTTCGTCCAGGGGGCCGCCTTCGCCACCGGTATTCCTCCAGATCTCTACGCATTTCACCGCTACACCTGGAATTCTACCCCCCTCTACGAGACTCAAGCTTGCCAGTATCAGATGCAATTCCCAGGTTGAGCCCGGGGATTTCAC
+
CCCCCFCFGGGGGGFGGGGFGFGGGGGGGGGGGGGGDGGGGGGGGGGGGGGDGGGGGGGGGGGGGFGGEDGEGGGGEDGGGGGGGGGGGGGGGGFGGGGGGGGEFGGGGGGCCEGGGGGGGGGGGGGGGGFGGGGGGGFGGEEGGFCFGDGCDDF?FCFGGGGGDGGGGGF7?><DCGGGGGFFGGFGGGFGGGEGDDGGGGFFF
@M02526:338:000000000-J69W4:1:1101:16544:8617 2:N:0:TCAAGGT+AACACCG
TGGGGACTACTGGGGTATCTAATCCTGTTTGCTCCCCACGCTTTCGCACCTGAGCGTCAGTCTTCGTCCAGGGGGCCGCCTTCGCCACCGGTATTCCTCCAGATCTCTACGCATTTCACCGCTACACCTGGAATTCTACCCCCCTCTACGAGACTCAAGCTTGCCAGTATCAGATGCAGTTCCCAGGTTGAGCCCGGGGATTTCC
+
CCCCCGGGGGGGGGGGGGGGGGGGGGGGGFGGGGGGGGGGGGGGGGGGGGGGGGGGGGGGGGGGGGGGGGGGDGGDGEGGGGGGGGGGGGGGGGGGFGGGGGCFFFGFGGGGGGEGGGGGGGGGGGGGGGGGGGGGGGGGGGGGGGFFFGDEDGGGGF?FGGGGGF?FCAG7AFGGGGGGGGGGGGDGGGG6=FFEDDGGG<AA+
@M02526:338:000000000-J69W4:1:1101:10307:9362 2:N:0:TCAAGGT+AACACCG
GCTGCGTCCCGTAGGTGTTTAAGATCGGAAGAGCGTCGTGTAGGGAAAGGTGTCGGTGTTGTGTAGATCTCGGTGGTCGCCGTTTCATTAAAAAAATACTAAACTAAACATACTTCTTCGTGTTCTTTTTTTATAGCATTCCTACCTCCGATCCTATAGTCATAACCCTCCACTTAGTGTACAGACTTATCGTCTTCCCGCACAC
+
CCCCCEGGGGGGEGGGGGGGDEFGGGGGGGGGGGG@FGGGGFFGGGGGGGGGFFEC@CFG,C:E,6,CC,9C@BFE6CB+@7F,BE5BF,9B,B@F:B,,,5,,9,99,9?E,CE9@,,+9+64,8,9,C++,,3,7@DE,6,,@D=?6++68=B=+2@,37:,54,3;DEF,>,,,@<?++++,,5;,@C*,4,=,+4***28?
@M02526:338:000000000-J69W4:1:1101:8279:10242 2:N:0:TCAAGGT+AACACCG
GCTGCGTCCCGTAGGGTTTAGATCGGAGAGCGTCGTGTAGGGAAAGAGTGTCGGTGTTGTGTAGATCTCGGTGGTCGCCGTGTCATTAAAAAAAAAACAAATATAGCGCCGTCTTTCCCCTCTTCCAATATACCACAACTACCCTCCTCTCCACTCATCTCTACCACTCTCCTCTCACTCACCACTTTTCATCCTTTATCTCCCC
+
CCCCCGGGGGGFGGGGGGGGGGGGGGGGGGGGGGGFGGGGGGGGGGGGFGEFGGGGGEGE7CDC@,C9FFF@FG6=F+C>>+94CEEG<EFEFCCFC+9,AA7,,,,+++++8,3,,9,38@,,7=C,,,,,,,,,6,@3,,5,,5++++,,2*+3*,72,,7,,,3,132,,4,5,==:*3/*4,,,,,,,,=0,,1,4+4*2)
@M02526:338:000000000-J69W4:1:1101:17976:10271 2:N:0:TCAAGGT+AACACCG
CGGGACTACCGGGGTATCTAATCCTGTTTGCTACCCACGCTTTCGCGCCTCAGCGTCAGTGTCAGTCCAGAAGGCCGCCTTCGCCACTGGTATTCCTCCAGATCTCTACGCATTTCACCGCTACACCTGGAATTCTACCTTCCTCTCCTGCACTCAAGTCCGCCAGTTCCAAATGCCGTTCCCAGGTTAAGCCCGGGGCTTTCAC
+
CCCCCGGGGGGGGGGGGGGGGGGGGGGGGGGGGGGGGGGGGGGGGGGGGGGGGGGGGGGGGGGGGGGGGGGGGGGGGGGGGGGGGGGGGGGGGGGGGGGGGGGGGGGGGGGGGGGGGGGGGGGGGGGGGGGGGGGGGGGGGGGGGGGGGGGGGGGGGGGGGGGGGGGGGGGEGFGGFGGGGGGGGGGGGGGFGGGGDGGCFGFFF
@M02526:338:000000000-J69W4:1:1101:14396:10457 2:N:0:TCAAGGT+AACACCG
AAGGACTACCCGGGTATCTAATCCTGTTTGCTCCCCACGCTTTCGCACCTGAGCGTCAGTCTTCGTCCAGGGGGCCGCCTTCGCCACCGGTATTCCTCCAGATCTCTACGCATTTCACCGCTACACCTGGAATTCTACCCCCCTCTACGAGACTCAAGCTTGCCAGTATCAGATGCAGTTCCCAGGTTGAGCCCGGGGATTTCAC
+
CCCCCFDGCFFGGGGGGFGGGGGGFGGGGGG9E@FGGGGGGGGFGGGGGGECCCCFGGDFEGFFFGGGGGGGGGGGGGFDEGFGGGGGGGGGGGGGGGGGGGGG9;AFGGGGEGGFGGGCEEEGGGGDCFGGEGFFGGG?+@EGGGGFF>EED@DGGGGGGGGGGGFGGGGGGCCGCFCFFGFC?FCFFGGGGGGGGG:7DGFFF
@M02526:338:000000000-J69W4:1:1101:23304:10587 2:N:0:TCAAGGT+AACACCG
CTGGGACTACACGGGTATCTAATCCTGTTTGCTCCCCACGCTTTCGCACCTGAGCGTCAGTCTTCGTCCAGGGGGCCGCCTTCGCCACCGGTATTCCTCCAGATCTCTACGCATTTCACCGCTACACCTGGAATTCTACCCCCCTCTACGAGACTCAAGCTTGCCAGTATCAGATGCAGTTCCCAGGTTGAGCCCGGGGATTTCA
+
CCCCCGDEGGGGGGGGEGGGGG9CFGFGGGGGGGGGBFGFEG:FGGGEFGGGCGFDFGGGGGFGGDCCGGGGGCEGGGGGGGFFGGGGGGGGGGGGGEGFGGGGGGD,=FGGGGEGGDAFGG7=FGGGGGGGGCBE;=EFGGEGGG6CGGE>7C:D;CCC8D6DGFCGDGDEF:DGFFFCCFD4<AFGGFCGFGCCGD5:C*;A+
@M02526:338:000000000-J69W4:1:1101:11211:10912 2:N:0:TCAAGGT+AACACCG
GCTGCGTCCCGTAGGCAAATAGATCGGAAGAGCGTCGTGTAGGGAAAGAGTGTCGGTGTTGTGTAGATCTCGGTGGTCGCCGTATCATTAAAAAAAAAAGAAAGAAGAAATCAAGGGCGAACCATAGTATTACATCAACCAGATACGTAGGAAAGGCAAGCAAAACATCAGCGCAAGAGTACAGACAAACTGCGTTCAACACAAT
+
CCCCCGGGGGGGGGGGGGGGGGGGGGGCCFGGGGGGGGGGGGGGGFGGGGFFFFGGGGGCFGGE9<@,C@FGF@BF:5@4FC7@,:?5F<FFEFGDDFG+:A,,,,64,:,,,5,,6@=+8++,,,,3,,,3,,,,,,,6+,,32,+++++,+0*49,,**,,,,345,,42*****4*+++++,,,,,4,,,4***2++**))*
@M02526:338:000000000-J69W4:1:1101:5106:10913 2:N:0:TCAAGGT+AACACCG
GCTGCGCCCCGTAGGTAAAGAGATCGGAAGAGCGTCGTGTAGGGAAAGAGTGTCGGTGTTGTGTAGATCTCGGTGGTCGCCGTATCATTAAAAAAAAAAAAATGACTACGCAATTGACTGGTACACATTGCCTACACTTTCCATCATTCTCTGTGCACATCCCTAGTTTCCCACTACCCCCTACATTCTAGCACTTCTCTCTGAC
+
CCCCCGGGGGGFFGGGGGGGGGGGGGGGGGGGGGGGGFGGGGGGGGGGGGEECFGGFFEGGGDFAEC9FEGDF:FE:=F+CC+4,:5<<<<EEFGGG>>+++,,,,,8,8+6+3,,3,7,,,3,,,,,799,,5,37,5,,7,85@<+++@,+5++?,,,,353,333,@,2,6,,,,//*3**,15,,1,1,,,,,+,+004+3
@M02526:338:000000000-J69W4:1:1101:14538:11441 2:N:0:TCAAGGT+AACACCG
GCTGCGTCCCGTAGGATCTGAGATCGGAAGAGCGTCGTGTAGGGAAAGAGTGTCGGTGTTGTGTAGATCTCGGTGGTCGCCGTATCATTAAAAAAAAAAAAATCTGTCCTCATCTAATCACTCCCACTTTACATACAATTACCTCTTCTGCACTGTCTTACACAAGTTTCCTCTCACGCTCCCCTGTTGCCCACTCTCCATTCCT
+
CCCCCGGGGGGGGGGGGGGGGGGGGGGCCFGGGGGGGGGGGGGGGGGGGG@FFGGGGGGGGFFE<AFCFEGGGB:F6<@+?787,BEFEGGFGF@FC+>@=+6,7,48,,9A9,5,8,=,,6,8A,@,,,,,,,,3@3,7,,,,,,,+22,,=:+++,,,,3,,*,7,5,3,733,3,03*3*3,42,,,,>,*4,,*,+1+4++
@M02526:338:000000000-J69W4:1:1101:18352:11791 2:N:0:TCAAGGT+AACACCG
GTCCAGGGACTACCAGGGTATCTAATCCTGTTTGCTACCCATGCTTTCGAGCCTCAGCGTCAGTGACAGACCAGACAGCCGCTTTCGCCACTGGTATTCTACCATATATCTACGCATTTCACCGCTACACATGGTGTTCTACTGTCCTCTTCTGCACTCAAGTTACTCAGTTTCCTATGCACTTCTTCGGTTAAGCCGAAGGCTT
+
CCCCCGGGGGGGGGGGGGGGGGGGGGGGGGGGGGGGGGGGGGGGGGGGGGGGGGGGGGGGGGGGGGGGGGGGGGGGGGGGGGGGGGGGGGGGGGGGGGGGGGGGGGGGGGGGGGGGGGGGGGGGGGGGGGGGGGGGGGGGGGGGGGGGGGGGGGGGGGGGGGGGGGGGGGGGGGGGGGGGGGGGGGGGGGGGGGFFGGG>DDFFF
@M02526:338:000000000-J69W4:1:1101:11250:12740 2:N:0:TCAAGGT+AACACCG
ACGGACTACCCGGGTTTCTAATCCTGTTTGCTCCCCACGCTTTCGCACCTGAGCGTCAGTCTTCGTCCAGGGGGCCGCCTTCGCCACCGGTATTCCTCCAGATCTCTACGCATTTCACCGCTACACCTGGAATTCTACCCCCCTCTACGAGACTCAAGCTTGCCAGTATCAGATGCAGTTCCCAGGTTGAGCCCGGGGATTTCAC
+
CCCCCGGGGGGGGGGGGGGGGGGGGGGGGGGGGGGGGGGGGGGGGGGGGGGGGGGGGGGGGGGGGGGGGGGGGGGGGGGGGGGGGGGGGGGGGGGGGGGGGGGGGGGGGGGGGGGGGGGGGGGGGGGGGGGGGGGGGGFGGGGGGGDGGDEGGGGGGGGGGGGGGGGGGGGGGGGGGGGGGGGGGCFGGGGGGGGGGGCGGGFFF
@M02526:338:000000000-J69W4:1:1101:5588:12907 2:N:0:TCAAGGT+AACACCG
GGGACTACCAGGGTTTCTAATCCTGTTTGCTCCCCACGCTTTCGCACCTGAGCGTCAGTCTTCGTCCAGGGGGCCGCCTTCGCCACCGGTATTCCTCCAGATCTCTACGCATTTCACCGCTACACCTGGAATTCTACCCCCCTCTACGAGACTCAAGCTTGCCAGTATCAGATGCAGTTCCCAGGTTGAGCCCGGGGATTTCACA
+
CCCCCGGGGGGGGGGGGGGGGGGGGGGGGGFGGGGGGGGGGGGGGGGGGFGFGGGGGGGGGGGGGGGGGGGGGGGGGGGGFGGGGGGGGGCFGGGGGGCFGGDGGGGGGGGGGGGGGGCGGGGGGFG?FDFGGGGGGGGGGGGGGAF6?DCEGGFC6FCED>FFGG,@FCEFGGGDFGFCGFGDCFGGGGGFGGGGGGGGFGFF8
@M02526:338:000000000-J69W4:1:1101:16689:13574 2:N:0:TCAAGGT+AACACCG
GCTGCGTCCCGTAGGTCCAGATCGGAAGAGCGTCGTGTAGGGAAAGAGTGTCGGTGTTGTGTAGATATCGGGGGGGGCCGCTTCACCAAAAAAATAACTCCATATATCTACGCATTTCACCTCTACACATTAAATTCCACTTCCCTCTACTACCCTCTCGTCACCCAGTATCCCCTTACCCTCCCCTGTTGATCCCTTTGCTTTC
+
CCCCCFBF@BCEFGGE<CD@<;CDB,6F@A,F@F@8@6EFG@<A<C<DC<6C@@8F@FE<CF,,<,,,<,@+@C+*8**/**2;,,,<;*//1**+++++00+<9+++<CF*22**<@<@90*<@CCEF++++<+<FG+<C+++2+:77C?7:**97**2A**22;F*++2<<<*;*09**9CD5?**0<+++3+*<*0*::9F6
@M02526:338:000000000-J69W4:1:1101:27387:13670 2:N:0:TCAAGGT+AACACCG
GCACGCCCCCCGCGGGTATATAGGGAGGGGGGCGCGGGGGGGGAGAGCGCCGGGGCGGGGGTGATAGACGGGGGCGCCGGCTGCACCAAAAAAAAACATACAAATATCTACAGATGTCACCACTACACTGCAAATGCCACAATCCTCATCCATCCTCTATCTCGCACGTCTCCAACCCCCCCCCCCAGTTAACACCCCCACCTTC
+
6@8-,+,@6@+++8@:8+,,,6,;,;C+++@CGG7@+++5C***/*1***//*:C*****/**+,,,2,++:8C*:88******,,,2*///8888**0++++<<+@99<7+++30+<+2<+;+8<C@?+++3<:7+<+<*/+<C9E*0:9<>7>902+++++0*/:2*/;:?++3***119CD*:**0+0<+00*/)*1)*0)0
@M02526:338:000000000-J69W4:1:1101:25008:13999 2:N:0:TCAAGGT+AACACCG
AACCTGTACTACCAGCGTTCCTACTCCTGTCTCCCCCCAAAGCGCCCCATCCTAGCCGCAGGTTCCCGCGCGGGGTGCCTCCTTGACCACGGGCGGTCCTCCTCACAACACACAATCCCACCCCTACCCTCGCAGTTCCACCCTCTCCTCCCGCCACCCACCTCCCCAATCTCTCAATCCGTCTCTTACCTAGCACCCATCCCTT
+
A-,-6,,6@@,;,;-,68,,,=,,;<,6,;,<,C,6@++,,,;++++8,;@@,,,,:+677+,:,,,,+++++++88B8<FEE,,,:,,+++6+6+6+83,3,8,6,,3,C,++3,8,,76**5*4,,,,*>****,6,,2,**=,0*4*04))))*****3*/**=8**3+++++++2*)**10+0<++0++3++29****))*
@M02526:338:000000000-J69W4:1:1101:3063:14143 2:N:0:TCAAGGT+AACACCG
AAGGGACTACTGGGGTATCTAATCCTGTTTGCTACCCATGCTTTCGAGCCTCAGCGTCAGTTGCAGACCAGACAGCCGCTTTCGCCACTGGTATTCTACCATATATCTACGCATTTCACCGCTACACATGGTGTTCTACTGTCCTCTTCTGCACTCAAGTTACTCAGTTTCCTATGCACTTCTTCGGTTAAGCCGAAGGCTTTCC
+
9<@@CCFFEGFA@F77CEEFG,EFCAFGG96EFFGGG@E,CEGGC@D8F@AD<F@@CF7BFFC9CG<CC@,<F@FFFGGGGCEC,BB:FGFF<F,AE<AEGGGGGAFGGEG7=FGGGDF:@+BEGF8:,9A5=,@>>,@;,9D8=D=69E=A3?F??FFFG=EDF,@6ED=,=6=A8EFFGFECGGCG68=3==@C+;CFC7?F+
@M02526:338:000000000-J69W4:1:1101:22390:14375 2:N:0:TCAAGGT+AACACCG
ACCAGGACTACCGGGGTATCTAATCCTGTTTGCTCCCCACGCTTTCGCACCCGAGCGTCAGTCTTCGTCCAGGGGGCCGCCTTCGCCACCGGTATTCCTCCAGATCTCTACGCATTTCACCGCTACACCTGGAATTCTACCCCCCTCTACGAGACTCAAGCTTGCCAGTATCAGATGCAGTTCCCAGGTTGAGCCCGGGGATTTC
+
CCCCCGGGGGGGGGGGGGGGGGGGGGGGGGGGGGGGGGGGGGGGGGGGGGGGGGGGGGGGGGGGGGGGGGGGGGGGGGGGGGGGGGGGGGGGGDGFGGGGGGGGGGGGGGGGGGGGGGGGGGGGGGGGGGGGFGGGGGGGGGGEGGGGGGGGGGGGGGGGGGGGGGGGGGGGGGCCGGGGGGGGGGGGGGGGGGFGGGDGDDFF7
@M02526:338:000000000-J69W4:1:1101:15957:14510 2:N:0:TCAAGGT+AACACCG
AGTGGGACTACAGGGGTTTCTAATCCTGTTTGCTCCCCACGCTTTCGCACCTGAGCGTCAGTCTTCGTCCGGGGGGCCGCCTTCGCCACCGGTATTCCTCCAGATCTCTACGCATTTCACCGCTACACCTGGAATTCTACCCCCCTCTACGAGACTCAAGCTTGCCAGTATCAGATGCAGTTCCCAGGTTGAGCCCGGGGATTTC
+
CCCCCGGGGGGGGGGGGGGGGGGGGCFFGGGFGGFFGGGGGGGGGGGGGGGGGGGGGGGGGGGGGGGGGGGDGGGGGGGGGGGGGGGGGGGGGEGGFGGGGGGGGGGGFGGGGGGGGGFGGGGDEGGGGGGGGGGGGGGGGFGGGGGGGGGGGGGGGGGGGGGGGGGGGCFGGGFFGGGGGGGGGGFGGGG8?FGGGGEGGGFF6
@M02526:338:000000000-J69W4:1:1101:19108:15041 2:N:0:TCAAGGT+AACACCG
CGCGGACTACCAGGGTTTCTAATCCTGTTTGCTCCCCACGCTTTCGCACCTGAGCGTCAGTCTTCGTCCAGGGGGCCGCCTTCGCCACCGGTATTCCTCCAGATCTCTACGCATTTCACCGCTACACCTGGGATTCTACCCCCCTCTACGAGACTCAAGCTTGCCAGTATCAGATGCAGTTCCCAGGTTGAGCCCGGGGATTTCC
+
CCCCCGGGGGGGGGGGGGGGGGGGGGGGGGGGGGGGGGGDGEGGGGGGGGGFDGGGGGGFEGGGGGGGGGGGGGGFGGGGGGGGGGGGGGDF7FFFGGGGFFFGFGGGGGGGGGGGGFGGGGGGGGGGGGGGGGGFGGGGGGGGGGG7BCEC5DGGCEFGGG6FGE8<CCFGFFFGGEFFGGGGGFFCGEGFGGGGGGGCGFFFA
@M02526:338:000000000-J69W4:1:1101:15896:15060 2:N:0:TCAAGGT+AACACCG
CCGGAGGGACTACCCGGGTATCTAATTTCCCTGCTGCGCCCCGTAGGTCTAGATCGGAAGAGCGTCGTGTAGGGAAAGAGTGTCGGTGTTGTGTAGATCTCGGTGGTCGCCGTATCATTAAAAAAAAAAAAAAATCACCCTTCCTCTTCCTATTCACGCCATCCCCAGTTTCACACACACTCCCCGATGGCACACCGGCCATTCT
+
CCCCCGGGGGGGFFGGGGGGGGGGEGGGGGGGGGGGGGGGGGGGGGGGGGFGGGGGGGGGFGGG@FGGGGGGGGGFFFGGFGGFGGCECEGFDF<ECEG?F8<:=CCC7=?=48E<@9@EFFFGEDF=++3+@*,3>4@,@,442,=+=8,,+++5+,,*4*,,,*,*,1,4,;,1*=3*870*1*******07==*1*))*11*
@M02526:338:000000000-J69W4:1:1101:19933:15148 2:N:0:TCAAGGT+AACACCG
GCTGCGTCCCGTAGGCCGGTAGATCGGAAGAGCGTCGTGTAGGGAAAGAGTGTCGGTGTTGTGTAGATCTCGGTGGTCGCCGTATCATTAAAAAAAAAAATAACTAAGCTTCGCATCGCTACGTTCCACGTCGACTTCAACTCCCCTGTATTCCTCACTCATATTCTCATCTCCAATTCTATACCTATCCTACCTCATTACATGC
+
CCCCCGGGGGGGGGGGGGGGGGGGGGGDGGFGGGGGGEGGGGGGGGGGGFFEFGGGFGFCGFEG9,<,,,CFF,BFF9B+=+8,B<,C,<,CA?FF:+46,5,,,,,,,,,,+8+++++,+>+8,,,9,+8+++++4>3,7,,514,*2+,2?++5+,,2525,5=,<F,52,6,4>,++11+1,4,,,,,,44,,,+,4++++/
@M02526:338:000000000-J69W4:1:1101:24792:15571 2:N:0:TCAAGGT+AACACCG
GCTGCGTCCCGTAGGGTTAAAGATCGGAAGAGCGTCGTGTAGGGAAAGAGTGTCGGTGTTGTGTAGAACTCGGAGGTTGCCGTAGCCTTAAAAATACATACACATCAATATGCATCTTACCTCTACACGATCCCTCCTACCCTCATCTTACACACTATCGTCGCTGACTCACAAATGCCACACCCATGTTAATCCCTGTGCTTTT
+
CCCCCFFFF7@<+BFEGGFGFFFGGF,,@B8FFE@FC6@6,6CB,,;<C<CBA,CE7,8,CFC@C,@,@,9BC+@B,4BFG+,4,,:,A,,,5B,,9,9,,A,A,A,,99,,,5,,,,944@9CEEC,++9,+486>@,966,+,7,6+3@,6A+=+3=?8=++6++,6==<,3,59,++3+++45,,,,55,<:,,*2;8++1*
@M02526:338:000000000-J69W4:1:1101:4861:16140 2:N:0:TCAAGGT+AACACCG
TGAGGACTACTGGGGTATCTAATCCTGTTTGCTCCCCACGCTTTCGCACCTGAGCGTCAGTCTTCGTCCAGGGGGCCGCCTTCGCCACCGGTATTCCTCCAGATCTCTACGCATTTCACCGCTACACCTGGAATTCTACCCCCCTCTACGAGACTCAAGCTTGCCAGTATCAGATGCAGTTCCCAGGTTGAGCCCGGGGATTTCA
+
CC@CCF8;CE9FFGC@@C;6CDCCFCFGGFFA,CFGEGEBEEGGFCCFGGCGGFGG@@CFGGGGGGFFGEGGDGGGCBFCG7,?FFG@FGGGGGG,=5;FFF,9A,4@FADGEEGGEGGF88+BFGGGGGGGGGGGGGD=8@CEEDFG7CGGGDGGGGG,@A8FFDEFADEGF?;EEGFF8C7DGFGGG6:DEGGGGDEDCFFA1
@M02526:338:000000000-J69W4:1:1101:15202:16147 2:N:0:TCAAGGT+AACACCG
GTCAGGACTACCCGGGTATCTAATCCTGTTTGCTACCCACGCTTTCGCGCCTCAGCGTCAGTGTCAGTCCAGAAGGCCGCCTTCGCCACTGGTATTCCTCCAGATCTCTACGCATTTCACCGCTACACCTGGAATTCTACCTTCCTCTCCTGCACTCAAGTCCGCCAGTTCCAAATGCCGTTCCCAGGTTAAGCCCGGGGCTTTC
+
CCCCCGGGGGGGGGGGFFGGAFFFGGFGGGGGGFGGGGGGGEEGGGGGGGGGECFEFFGEG<AFDGFFGGGDFGGFFGGGGGGGGGGGEGGGA9@FFGEFGGGGEDDGEFGF7FGGGGGGGGDEGGGGGFGGGGGGGGGGGGGGGGD9F?,,+=??=DF?=EE+=C+6=ED=EGGGFFF6;::FC9,@AFFGGFGGG5CDD7AF4
@M02526:338:000000000-J69W4:1:1101:4840:16167 2:N:0:TCAAGGT+AACACCG
GCTGCCCCCCGTAGGTAAGATCGGAAGAGCGTCGTGTAGGGAAAGAGTGTCGGTGTTGTGTAGAGCTCGGTGGTCGCCGTATCATCAAAAAAAAAAACGTCATATATCTCCTTACATCACTGCTACACATATCCCTCTCATTTCCTCTTCTGTACTCTACATTTACAGTCTACACTTACCCTCGCTCGGTCATCGCATTGCTCTC
+
@CCCCCEFEEF6@FEFCGGGGGGGGGGGGGG@CF@CCEEFGFFGGGGCC,<CB@F6,CCF,C<C,6,:@C,BF,:C@CF+,,:,5,,,C<7BCFE7F++,44,,,,,8,,7,,9,,,,,3,8,3,;,:,3,,,,,,,6,3,,,7,,2+<+,=++2?:,,,,,,,,,,,,,,,3@EA,28*7*//::1**/*44=0**550++11*
@M02526:338:000000000-J69W4:1:1101:8621:16381 2:N:0:TCAAGGT+AACACCG
CTTCGCGGACTACACGGGTTTCTAATGTGACTGCTGCGTCCCGTAGGAATAGATCGGAAGAGCGTCGTGTAGGGAAAGAGTGTCGGTGTTGTGTAGATCTTGGTGGTCGCCGGATCATTCAAAAAAAAACCCTACGTAAGAACCTCCGCGCCGCCTTCCCCTACACCACCTCACTACCCAGCTTTATATTTGCTTAGCATGGCGT
+
8@@-AEGGGFGGGCCEGG@CFAEFGGGGGFGGGGGGGG@FC:FC:CGGGGGGGE9DGGDGFGCF8CBGG=FGFGCFGFF=A<,,44@FBFD?=495,99?,CEFFCEEC:=+++++,,,,,6,>DEEEC:++,,3+74D:D9:@F?9*<*7?4C*;*,40,,4=,4,***,,,*++5=**2**2413>>E+;++4<+:++2*0)0
@M02526:338:000000000-J69W4:1:1101:15566:16476 2:N:0:TCAAGGT+AACACCG
GCTGCGCCCCGTAGGCAGATCGGAAGAGCGTCGTGTAGGGAAAGGTGTCGGTGTTGTGTAGATCTCGGTGGGCGCCGTTTCCTTAAAAAAAAAAGACCGTACACCACTCCTTTCCCACCCTCTATGTGCATTAACAATTTCAGCCCCATGACGCCACTCACCACTTTCACAGTTCATTCCTTCATTTGACGCGAACACTTGACCT
+
CCCCCGGGGGGFCFGGFEGGGFGGCF8EGGGGG@,CAFF7,C8FF<CFFGGFGF7EF,:66E<<@EF<,@@+,+68=8,:,,:9C?995:++@=++,8+++8+,,AD8>,,,,9,8,,++8+,,3,,3,=,3,,33,4,,5,,,,++0+*,,***3*,,15DF88D,552,,,2>;,=+++2+*,,,,,,**/*/***32+*)*+
@M02526:338:000000000-J69W4:1:1101:10304:16707 2:N:0:TCAAGGT+AACACCG
GCTGCGTCCCGTAGGTATAGAGATCGGAAGAGCGTCGTGTAGGGAAAGAGTGTCGGTGTTGTGTAGATCTCGGTGGGCGCCGGATCATTAAAAAAAAAAAAATATGTCTCCAATTCCACCCTTACATATTTATTCCCACTACCTCCTATATACCCCAGACTTACAGTTTCCCTGGCCGTTCTATCTTTTAGCCCCATGCCTTCAC
+
CCCCCGGGGGFFFGGGGGGGGGGGGGGEFGGGGG@FG@FEFGGGFFGGEGEFEFGGGGFEDGE<EG9E,@,CC8BB+9>7+44+84,99,,CA9@C+=+++8,33,833,,,,9@9,3F8+8,,@,3,,,@,@;,@,,4@4,,,,,,2+5,2++00<*,*575>,>,,2,,22,*4,1:C;CD+=,,,,5,,,,*/*266C+/*;
@M02526:338:000000000-J69W4:1:1101:22721:16724 2:N:0:TCAAGGT+AACACCG
CGGACTACTGGGGTATCTAATTTCCCTGCTGCCCCCCGTAGGATTTTAGATCGGAAGAGCGTCGTGTAGGGAAAGAGTGTCGGTGTTGTGTAGATCTCGGTGGTCGCCGTATCATTAAAAAAAAAAAATAAAACCAAGCGATGAGGTGGAGATGAATCCTACGCACCACAATGCACAGCGCGATACTCCGCATCTGCTACACGCC
+
CCCCCGGGGGGGGGGGGGGGGGGGGGGGGGGGGGGGGGGGGGFGGGGGGGGGGGGGGGGGGGGGGGGGGGGGGGFFFFGGGGGGGGGGGCF@FFFFGGGG7FGFC78>@@B@F9<F<E;9=B8E+6C+,,,9,C=>+,3+6,5,,,1***,,3*+2+@@=,,***4441,,,,,,,,,*)/)1/1*++0****2+>C+++**.00
@M02526:338:000000000-J69W4:1:1101:23006:17152 2:N:0:TCAAGGT+AACACCG
GCTGCGCCCCGTAGGTAGATCGGAAGAGCGTCGTGTAGGGAAAGAGTGTCGGTGTTGTGTAGATCTCGGTGGTCGCCGTATCATTAAAAAAAAAAAAAATCAAAGAAATGTAACGATATGCAGATGTAGAACCAAAAATCAAGAAGAACAGCAACACCCTCCAAAGGACAGAGTCTAATAGCAGCCAGCAATAAGACACAGCAAC
+
CCCCCGGGGGGGGGGGGGGGGGGGGGGGGGGGGFGGGGGGCFFGGGGGFGGGGGGGFGGFFEC<@FFGF6CF,6>:FF:,,A9<FFG9?FGGEGFB8+3,,,,38,,,,,:,5,+3+++,,,83,,,7,CC,,,3,,3,,6,,3,,,0**1,**********,,,1,,=,*44,4,,,24+++*4,,,*,5++++++*0***)))
@M02526:338:000000000-J69W4:1:1101:25512:17203 2:N:0:TCAAGGT+AACACCG
TCTGGGACTACTGGGGTTTCTAATCCTGTTTGCTCCCCACGCTTTCGCACCTGAGCGTCAGTCTTCGTCCAGGGGGCCGCCTTCGCCACCGGTATTCCTCCAGATCTCTACGCATTTCACCGCTACACCTGGAATTCTACCCCCCCTCTACGAGACTCAAGCTTGCCAGTATCAGATGCAGTTCCCAGGTTGAGCCCGGGGATTT
+
CCCCCGGGGGGFGGGGGGGGGGGGGGGGGGGGGGGGGGGGGGFGGGGG>FGGGGGGGGGGGGGGGGGFGGGGGGGGGGGGGGGGGGGGGGGGGCGGGGGGGGGGCGGGGGGGGEFGGGGGGGGGGGGGGGGGGGGGGGGGGFGGGGGGGGFF>DGGGGGGGGGGGGGGGFGGGC>:EGGFC?GGGF?FGFFGGGGGGGGGGDEFF
@M02526:338:000000000-J69W4:1:1101:19970:18020 2:N:0:TCAAGGT+AACACCG
CGGACTACTGGGGTTTCTAATCCTGTTTGCTCCCCACGCTTTCGCACCTGAGCGTCAGTCTTCGTCCAGGGGGCCGCCTTCGCCACCGGTATTCCTCCAGATCTCTACGCATTTCACCGCTACACCTGGAATTCTACCCCCCTCTACGAGACTCAAGCTTGCCAGTATCAGATGCAGTTCCCAGGTTGAGCCCGGGGATTTCACA
+
CCCCCDGGGGGGGGGGGGGGGGGGGGGGGGGGGGGGGGGGGGGGGGGGGGGGGGGGGGGGGGGGGGGGGGGGGGGGGGGGFGGGEGDGGGDGGGGGGGGGGCEFGGGGGGGGEGGGGGGGGGGGGGCFFFGGGGGGGGGGEEEGGGGGGGGGGGGGGGFGGGGGGDGFGGGGGGGDC9FGGCFGFGGGFFGGC?EGGGEFDFFF6
@M02526:338:000000000-J69W4:1:1101:10047:18399 2:N:0:TCAAGGT+AACACCG
CGGGACTACCCGGGTATCTAATCCTGTTTGCTCCCCACGCTTTCGCACCTGAGCGTCAGTCTTCGTCCAGGGGGCCGCCTTCGCCACCGGTATTCCTCCAGATCTCTACGCATTTCACCGCTACACCTGGAATTCTACCCCCCTCTACGAGACTCAAGCTTGCCAGTATCAGATGCAGTTCCCAGGTTGAGCCCGGGGATTTCAC
+
CCCCCGGGGGGGGGGGGGGGGGGGGGGGGGGGGGGGGGGGGGGGGGGGGGGGGGGGGGGGGGGGGGGGGGGGGGGGGGGGGGGGGGGGGGGGGGGGGGGGGGGGDGGGGGGGGGGGGGGGGGGGGGGGGGGGGDGGGGFGGGGGGGGGGCEGGGGGGGFGGGGGGGGGGGFDGGDFCFGGGGGGGGGGFGGGGGGGDGDDFFFCF
@M02526:338:000000000-J69W4:1:1101:22070:19135 2:N:0:TCAAGGT+AACACCG
TCTGGACTACAGGGGTATCTAATCACTCTTTCCCTGCTGCCCCCCGTAGGAGGAGATCGGAAGAGCGTCGTGTAGGGTAAGAGTGTCGGTGTTGTGTATATCTAGGTGGTCGCCCTCTCATTAAAAAAAAAAAAATCTACCCCTATCGCCCATACACTCCCTAGCGCGCCACCACTGCACATGCCACCTTGAGACCGACGCTCTC
+
CCCCCGGGDEFGGGGGCGGFFGEFGGGGGGGGGGGEG8FFCFDEFFFCFDGGGGGGEGG@CGEFGGG@@B@FEEFGG,,AAAF,E,C=C>FF>FE@=E,9,5,4,,9,++5C7=++,,4?;,,4C,E@:EE:+>+,@9;F98:3+59++*11*0**37,,51,48**1***=:EC,,4:*++*2+0+/*+++0*3:*)2/)9.0*
@M02526:338:000000000-J69W4:1:1101:27322:19628 2:N:0:TCAAGGT+AACACCG
GGGAGGGACTACCAGGGTATCTAATCGGAAGAGCGTCGTGTAGGGAAAGAGTGCTGCTGCGTCCCGTAGGTAGATCGGAAGAGCGTCGTGTAGGGAAAGAGTGTCGGTGTTGTGTAGATCTCGGTGGTCGCCGCATCATTCATACAAAAAACTAGACGATACCCAATAACAGTGCCACACGCAGATATAAACGTAAGTTAGTGCA
+
CCCCCGGGGGFAFFGGGGGGGGGGFGGGGGGGGGGFGGFGGGGGGFGGGGGGGGGGGFGGGGD+B@CFGGFGGFFGGGGCFEFEFF=F:CDFFGGGGGGGFFG=FFEEGGGGGG@EFF9,CE=>+=F4,@=+>++683,,7E,,,6,6++4435++++1++*,,,*3,,33,,,,3,2*;*****,,,15<>*4,,,+,+++1=1
@M02526:338:000000000-J69W4:1:1101:12820:19687 2:N:0:TCAAGGT+AACACCG
GCGGACTACCGGGGTTTCTAATCCTGTTTGCTCCCCACGCTTTCGCACCTGAGCGTCAGTCTTCGTCCAGGGGGCCGCCTTCGCCACCGGTATTCCTCCAGATCTCTACGCATTTCACCGCTACACCTGGAATTCTACCCCCCTCTACGAGACTCAAGCTTGCCAGTATCAGATGCAGTTCCCAGGTTGAGCCCGGGGATTTCAC
+
CCCCCGGGGGGGGGGGGGGGGGGGGGGGGGGGGGGGGGGGGGGGGGGGGGGGGGGGGGGGGGGGGGGGGGGGGGGGGGGGGGGGGGGGGGGGGGGGGGGGGGGGFGGGGGGGGGGGGGGGGGGGGGGGGGGGGGGGGGGGGGDGGGFGGGGGGGGGGFGFFGGGGGGGGGGGGFDG7?DGGGGFFGGFGFGGGGGGGGGGGGFFF
@M02526:338:000000000-J69W4:1:1101:14381:19852 2:N:0:TCAAGGT+GACACCG
ATGTAGAACCTGGGTTTCCTATTCCTGTTCGCTCCCACCCCTTTCGTCCCCCAGCGCCAGTAATGTCCAGGTAACCTGCCTCCCCACTGGTTTTTCTCCGTATCATCTATGCATTCCACCGCTCCACTACATATTCCAGCTCCCCCACTTATACTCAAGCCTTAAGTTATCAATGCCAGTTCTAGCGTTAGCCGACGGATTTCCC
+
8-,-,,,,,6;,CF-B,,,,=,,C,,,CF,,+,CFG,6,,+:E,6,,BF,68+,,+++++C,,,,<E,,C@6CF@,6,B,E5,,BF=F,E,,,:,9E,,+:E,,,,9,,,,,,9F,95E,+4+++49=,9,54E,@FE,@F=F+++++++,,+632D,,63@,,3,6@,,,@EFG,6=+=+6+6,,+@+@+,@+4++***3C+10
@M02526:338:000000000-J69W4:1:1101:9205:20160 2:N:0:TCAAGGT+AACACCG
TGGACTACCGGGGTTTCTAATCCTGTTTGCTCCCCACGCTTTCGCACCTGAGCGTCAGTCTTCGTCCAGGGGGCCGCCTTCGCCACCGGTATTCCTCCAGATCTCTACGCATTTCACCGCTACACCTGGAATTCTACCCCCCTCTACGAGACTCAAGCTTGCCAGTATCAGATGCAGTTCCCAGGTTGAGCCCGGGGATTTCACC
+
CCCCCGGGGCGDG@FGGGG<FGGGCFFGFFFFGGGGGGGE@FGGGGGGGDFGGEGGGFFFDGGG@FGGGCGCGGEGCGGGGGGGGEDGEGC@DGFFGGGF<E@DFFEEFGGGDCD<FF++=EGFGFA8AAEDCGADFGGGEGGGG7E0CDEG>FGGFGE7,@E9CE;D@D:C:9D9;ACF>DFF5CFFFGGFCE?C5)*;=>AC*
@M02526:338:000000000-J69W4:1:1101:13906:20165 2:N:0:TCAAGGT+AACACCG
CAGCAGGGACTACTGGGGTATCTAATCCTGTTTGCTACCCATGCTTTCGAGCCTCAGCGTCAGTGACAGACCAGACAGCCGCTTTCGCCACTGGTATTCTACCATATATCTACGCATTTCACCGCTACACATGGTGTTCTACTGTCCTCTTCTGCACTCAAGTTACTCAGTTTCCTATGCACTTCTTCGGTTAAGCCGAAGGCTT
+
CCCCCGGGGGGGGGGGGGGGGGGGGGGGGGGGGGGGGGGGGGGGGGGGGGGGGGGGGGGGGGGGGGGGGGGGGGGGGGGGGGGGGGGGGGGGGGGGGGGGGGGGGGGGGFGGGGGGGGGGGGGDGGGGGGGGGGGGGGGGGGGEGEGGGGGGGGGGF8@FGGGAFFEFGGGGFGGGGGDFFGGGGFFGEEGGGGCG,C>CD>FFF
@M02526:338:000000000-J69W4:1:1101:22877:20270 2:N:0:TCAAGGT+AACACCG
TGGGGGACTACACGGGTTTCTAATCCTGTTTGCTCCCCACGCTTTCGCACCTGAGCGTCAGTCTTCGTCCAGGGGGCCGCCTTCGCCACCGGTATTCCTCCAGATCTCTACGCATTTCACCGCTACACCTGGAATTCTACCCCCCTCTACGAGACTCGAGCTTGCCAGTATCAGATGCAGTTCCCAGGTTGAGCCCGGGGATTTC
+
CCCCCGGGGGGGGGGGGGGGGGGGGGGGGGGGGGGGGGGGGGGGGGGGGGGGGGGGGGGGGGGGGGGGGGGGGGGGGGGGGGGGGGGGGGGGECGGGGGGGGGGGGGGGGGGGGGGGGGGGGGGGGGFGGGGFGGGFGGGGGGGGGGGGGG>CGGGGGFCEGGGGGCCFDDG;FGGFGGDFGGGGGCFFGGGFGFCEDGG3>AF7
@M02526:338:000000000-J69W4:1:1101:6981:20307 2:N:0:TCAAGGT+AACACCG
GCTGCCTCCCGTAGGTTAAAGATCGGAAGAGCGTCGTGTAGGGAAAGAGTGTCGGTGTTGTGTAGATCTCGGTGGTCGTCGGATCATTAAAAAAAAAAAATCTTATTTCTTTGTGTCTTGCGACTCCAGTTTTCATCCACGTCAAGTATACCTTACTCCTGTTCTTTCTGTCGTATATTGTACTGTACCACTGAGTCTACCGCGT
+
CCCCCGGGGEGFGGGGGGCFGCAFGDGGGDGGGGGC@FGGGGGFGGGFGGGFFGGGDFGGFGF<,,,6<C<D,B@8C@+4+++,@E<,,,59?=@:+@++64,844847,5,9,44,,,7C+6+3+3,8,,C,C@9;D?,3++6+,7+55@7+++0?,,2,7,,,7@,,,72*3,,,,+55+5+5,,2,2,124,,,+,+294)2
@M02526:338:000000000-J69W4:1:1101:12766:20421 2:N:0:TCAAGGT+AACACCG
GCTGCGTCCCGTAGGGTCGTAGATCGGAAGAGCGTCGTGTAGGGAAAGAGTGTCGGTGTTGTGTAGATCTCGGTGGTCGGCGTACCATTAAAAAAAAAAAAGTAAAGATTCAACCGGCAGCCCCACCCCGACGACAGGTTGGCCTCTAATACAACAGCATCGTACAACCCTCTGTACTACACCTCCCGCTCGTACAACTCCACCA
+
CCCCCGGGGGGGGGGGFGGGGGEFGGGFGGGGGGGGGGGGGGGGFFGGGGCFCFGGFGFGFCDFF<,,66CED:FF6=C+=+8++8:,,,5CEBCGGED7++5,,3,,3,9,5,8+++66+3@+3+8++*3***1**6,,,*,,,,0*4+,,**0*2,,,1***3*5+**0**21+++1+2***2;E*****1::5+760**)0)
@M02526:338:000000000-J69W4:1:1101:5202:20899 2:N:0:TCAAGGT+AACACCG
GCCGCAGGACTACTGGGGTTTCTAATCCTGTTTGCTCCCCACGCTTTCGCACCTGAGCGTCAGTCTTCGTCCAGGGGGCCGCCTTCGCCACCGGTATTCCTCCAGATCTCTACGCATTTCACCGCTACACCTGGAATTCTACCCCCCTCTACGAGACTCAAGCTTGCCAGTATCAGATGCAGTTCCCAGGTTGAGCCCGGGGATT
+
CCCCCGGGGGGGGGGGGGFGGGGGGGGGGGGGGGGGGGGGGGGGGGGGGGGGGGGGGGGGGGGGGGGGGGGGGGGGGGGGGGGGFFFGGGGGGDGGGGGGEFGGGGGGGGGGGGGCCGGFGGGGGGGGGGGGGGGFGDCAGGGGGGDGGFGGFGG5DGGGGCGGGGGGGGGFGGCFGC8?FGGGGFGFGGGD6FGGGGGGGG:>F
@M02526:338:000000000-J69W4:1:1101:19846:21493 2:N:0:TCAAGGT+AACACCG
AAGGACTACACGGGTTCCTAATTTCCCTGCTGCGCCCCGTAGGGCGAGATCGGAAGAGCGTCGTGTAGGGAAAGAGTGTCGGTGTTGTGTAGATCTCGGTGGTCGTCGTATCATTAAAAAAAAAAAAACTTTGCCTTCCCCTTACCTCTTCTTCCATCCCGATTCCCAATTTTCGCCTCCGCTCCTCCTTTCAACCCTTTTCTTT
+
CCCCCGGGGGGGGGGGGGFEFGGGEGGGGGGFGGCFGGEFBC@F@FEGGEG@E@FGGGFF@FCFCCFFGGDFGGGGCE,A@:FEBCFEE=<FCAAF,,+8@++,++9=+,,=@,,,,,,848BE+@<B+,,7,3,,7:,,6543,1<2;+,,+2+++,,,****,5DF,=C=,,//***2)/*2>+3**+5+4+4*/*0*2:66C
@M02526:338:000000000-J69W4:1:1101:7825:21723 2:N:0:TCAAGGT+AACACCG
GCTGCGTCCCGTAGGGTTTAGATCGGGAGAGCGTCGTGTAGGGAAAGAGTGTCGGTGTTGTGTAGGTCTCGGGGGTCGCCGTATCAACAAAAAAAAAAACAGATGCATACGAAGTGTATCGGTGTAAATGGAATACTACTACCCACTACGAGACTCCAGCCTGTGAGTTTTGGACGCAGATCGAAGGTTGAGCAGGGGGGGGTCA
+
CCCCCEFB6CF,@FGG<@FC<FFGGE+8@@FGGFGGCCFCCFGEF@FGGC<C<FF@F6,CCEA,@,6C,,CF:@F+8@@FF:+,,9,,544:B+++3+6+,33,,,,8,,,+3+53,,3,++8++,,,,,73@,,,,,7,,7,,,44**/:**;;**,,0*,45,<,,,,,,4<+3*:71******/5+3+9++*35):)))).)
@M02526:338:000000000-J69W4:1:1101:18364:21931 2:N:0:TCAAGGT+AACACCG
GAGGACTACCGGGGTATCTAATCCTGTTTGCTCCCCACGCTTTCGCACCTGAGCATCAGTCTTCGTCCAGGGGGCCGCCTTCGCCACCGGTATTCCTCCAGATCTCTACGCATTTCACCGCTACACCTGGAATTCTACCCCCCTCTACGAGACTCAAGCTTGCCAGTATCAGATGCAGTTCCCAGGTTGAGCCCGGGGATTTCAC
+
CCCCCGGGGGGGGGGGGGGGGGGGGGGGGGGGGGGDGGGGGGGGGGGGEGFGGGGFFGGGFFFGGEGGGGGEGGGGGGGGGGGGGGGGGGCGGFGGGGGGGGGGGGGGGGGGGGGGGGGGGGGGGGGGGGGGGGGGGGC@FGGGEFGGGGG+7?CG79FGFF8FGGGGGFGDCDGGFFGGGGGGGGG?FGGDF5CEEC=DFFFFF
@M02526:338:000000000-J69W4:1:1101:21025:22534 2:N:0:TCAAGGT+AACACCG
CCTGCTGCCTCCCGTAGGTTCAATAGATCGGAAGAGCGTCGTGTAGGGAAAGAGTGTCGGTGTTGTGTAGATCTCGGTGGTCGCCGTATCATTAAAAAAAAAAAACTGCACGAAGAAATGTAAGAAATGGACCGGAACTTCCTGCACGAGGATAACAGGTCAGACAGTTGTATAGTACATCATATCATTCTCTTACGGATTGTCA
+
CCCCCGGGGGGGGGGGGGGGGGGGGGGGGGGGGGGGGGGEGGGGGGGGGGFFFGFGFGGGGGGDEDEGFADEC@FFFCGGGE=+4@=,BE,9E,C,CFCFFEE>++,,,,,+++++8,,,,,,,,,,83,C=,++6++,,7,,,,,,+0=+**++**,,45,,,,,2,,,52,,,,,,+2+++2,,,5,4,,,4,,**/2**1++
@M02526:338:000000000-J69W4:1:1101:17124:22887 2:N:0:TCAAGGT+AACACCG
TATGGGGACTACAAGGGTTTCTAATCCTGTTTGCTACCCATGCTTTCGAGCCTCAGCGTCAGTTACAGACCAGACAGCCGCTTTCGCCACTGGTATTCTACCATATATCTACGCATTTCACCGCTACACATGGTGTTCTACTGTCCTCTTCTGTACTCAAGTTATTCAGTTTCCTATGCACTTCTTCGGTTAAGCCGAAGGCTTT
+
CCCCCGGGGGGGGGGGGGGGGGGGGGGGGGGGGGGGGGGGGGGGGGFEFFGGGGGFGGGGGGGGGGGGGGGGGGGGDGGGGGGGGDGGGGGGFFGGGGGGGGGGGGFEFGGGGGGGGGGFGFCGGGGGGGGGGGC8EGGFGG=FGDFGF+@EDFFFGGGCFFG,6DFGGGGGGGGGGFGGGGGCGFEGDGGGGGGGGGDCDGFFF
@M02526:338:000000000-J69W4:1:1101:13036:23044 2:N:0:TCAAGGT+AACACCG
GGGACTACAAGGGTTTCTAATCCTGTTTGCTCCCCACGCTTTCGCACCTGAGCGTCAGTCTTCGTCCAGGGGGCCGCCTTCGCCACCGGTATTCCTCCAGATCTCTACGCATTTCGCCGCTACACCTGGAATTCTACCCCCCTCTACGAGACTCAAGCTTGCCAGTATCAGATGCAGTTCCCAGGTTGAGCCCGGGGATTTCACA
+
CCCCCFGGGGGGGGGGGGGGGGGGGGGGGGGGGGGGGGGGGGGGGGGGGGGGGGGGGGGGGGGGFGGGGGGGFGGGGGGGGGGGGGGEGGGGGGGGGGGGGGGGGFGGGGGGGCGFGGDFGDGGGFGGCGGGGGGGGGGGGGGGGGGG+@EGGG7CFGFGFGDFGGCFGGGC799>DFFFCFFCCFFCFGGGGGGGGGGGGGFF7
@M02526:338:000000000-J69W4:1:1101:8145:23346 2:N:0:TCAAGGT+AACACCG
GCTGCCCCCCGTAGGTACTAAGATCGGAAGAGCGTCGTGTAGGGAAAGAGTGTCGGTGTTGTGTTAGGCTCGGTGGTCGCCGTCGCAATAAAACAACAAATAGATCTCTATGCACATCACAGACAACCGAGTAATGCTACAATCGACTCGTATACTCTAGCGCAGCAGACTAGCCTGTAATTCACAAGTGCTGCACGGCGATTTT
+
<CC-C<8FDCG@:FGDGFFG<;CFG<@7;FCEF7@FF+BF@EFECG8,CFEF<<F:+B,6CFEF,<,,,,,8=BFC6,@:C+7++@4+8,,5A,4,,99,55:A=,,,,:,,,5,5A,,7,,,,,,,6++++,8,,,6,3,,7,6,6=+314?D;+5C99,+3;5*:,,,,4,4,,,2+5++2+22,,5,,,1,,,41*2))))1
@M02526:338:000000000-J69W4:1:1101:6579:23496 2:N:0:TCAAGGT+AACACCG
GCTGCGTCCCGTAGGGTTTAGATCGGGAGAGCGTCGTGTAGGGAAAGAGTGTCGGTGTTGTGTAGATATCGGTGGGTGGCGGTGCATAAAAAAAAGAAAACCAGTATGCACATATTTTCCATCAACACTATGAGAAAAACGCCCCAGCACTGCGCTATGAAGCACCACGCAGCCCAAGTGATACACTCACAAGAGATACTTCAGT
+
B@CC<F@FF;@CBFGGF8FGECFFFGGDGGGGGGEG+CFCFGEFFGGFG@6,ACFFEF,CC,C,C6,,,,8C,8@C+B+8+++845,,,<5,F@:4A<A<?+,4A,,,,,85,,,:@5,,,,,8,,,+,8,39>,6>,6+@8++47+=?+,,;*3;*1,,332,,1,*14***=5,*/++++++4>,8,11+107@++<1++1++
@M02526:338:000000000-J69W4:1:1101:8770:24328 2:N:0:TCAAGGT+AACACCG
GCGGGTGGACTACTCGGGTATCTAATCGGAAGAGCGTCGTGTAGGGAAAGAGTGCTGCTGCCTCCCATAGGCGGAAAGCTCGGAAGAGCGTCGTGTAGGGAAAGAGTGCCGGTGTTTTCGAGACTTCGCAGATCCCTGCTGTCTCAAATGAAAAAAAGATGTTTAGCAATAACCAGTAACTCGCCGCGGTTCCGACAAGTCCCGT
+
9CCCBFGCDEEFFDGF@CFGEAFE,<F<C7F+CFFC8CC@CF<FFDDFG@,4<6CF<E,C9,69,B,,CF,@+>7C+B,CE7C:?7:<,@@+>>=F,,=+:AF8:AEE,,4+@+@F,?9+@,6+,,9+++++8,,33,,,7,,,2,,+2+27+59+**4,,3=5,,,,,4,,,,,,,2++++*2**4*33*/+*2=/)*3++)))
@M02526:338:000000000-J69W4:1:1101:19909:25019 2:N:0:TCAAGGT+AACACCG
GCTTCGTCCCGTAGGGTTATATCTCCAGTTCGTCGTCTAGGCTTAGAGTCTCCGTTTTCTGTTACTCTTTGTTATCCTCCTTTCCCTATCGTATTTCTTCGTGTTTTCTAAGTTTTTCACCGCTCCTCCACGACTTCCCCCTACCCCACCTCTTCTCATCTCTGCCAGTCTCAATTCCTTTCTTACGCTTACCCCCCATATTTTC
+
@@C-,@<@,6+;6@BC6,,,6,C,,,,;,,<@@C+7,;D,,,6,,,66,,,;,6C,;B,<,C<,,,,9,,6,,6<,,,,:4?9F,,,,,,,:,,4,95?A,99,4,,,9C,,,,,9,A4,,6+4++,,4=4+++@+@,,,+++4,,9++6,,6+++6@,,,47,,63,663:,3,6,,++6+++2,++3++,,66+++,++24++
@M02526:338:000000000-J69W4:1:1102:18352:1964 2:N:0:TCAAGGT+AACACCG
GCTGCCCCCCGTAGGATTCTAGATCGGAAGAGCGTCGTGTAGGGAAAGAGTGTCGGTGTTGTGTAGAACTCGGTGGGCGCCGTAGCATTAAAAAAAAAAAATAACACAGCGTATTACACAGCTACAAATGGAAGTGCATTACTCCCATGCACACTTAAGTTCTACAATGTATTTCAAAGTTCGACCGCCGCCGCGCAGCTCAACA
+
CCCCCFGGFGECFFGGGGGGGFGGGGGGGGGCGGFGGFCFGCFGGCF<8BEFFEGD:F@,,C,9,C,,C6,,B,,C+,++::+,,:,,C?,,5C+:+=>+3,5,7,,,,3+++6:,,3,,,,,9,C,8,3,,3,8,,8,3,@,3<D,3A,,374,,7@,;,,55,,2D6?;,,,,,,,,25:*=*1**1*/3*3******2**2*
@M02526:338:000000000-J69W4:1:1102:23199:2536 2:N:0:TCAAGGT+AACACCG
GCTGCCTCCCGTAGGGTGTGAGATCGGAAGAGCGTCGTGTAGGGAAAGAGTGTCGGTGTTGTGTAGATTTCGGTGGTCGGCGGATGATTAAAAAAAAAAAGAGGATCACAACGCATCTCACCGATACACCTAGTATGCTATCACCCTCGAAGAGACACAAGCTCAACAGTATCTGAGGCAGATCCAAAGTGAAGGCCAAGTGTTT
+
CCCCCGDFGGEFFGGGGGGCGGGCGGGEGGGGGDGGGFEECEFDFEGGCEF<,CBFFGEF,6@@,6C<,C<EF8BC,,@+8+++++:<,<C<,<+@6@@+++3A,,3,,,:8+3@++,C,ED@++8+,8,,,7,77=,3@,,,3,5*=**:**,4;,,,=85,,,,2,,,,,6,6,,***2*++39++*41+2+0***3/+++12
@M02526:338:000000000-J69W4:1:1102:10770:2780 2:N:0:TCAAGGT+AACACCG
GTACTGGACTACAAGGGTTTCTAATCCTGTTTGCTCCCCACGCTTTCGCACCTGAGCGTCAGTCTTCGTCCAGGGGGCCGCCTTCGCCACCGGTATTCCTCCAGATCTCTACGCATTTCACCGCTACACCTGGAATTCTACCCCCCTCTACGAGACTCAAGCTTGCCAGTATCAGATGCAGTTCCCAGGTTGAGCCCGGGGATTT
+
CCCCCGFFGDFFGGGGGCFFGGGGGGGGGCFGGGGGGGEF@F@:BFDGGEG:@FGGGGCBFGGDGGGGFEFFFGGEGGGGGGGGGGGCEGGGGGGGGGGAFGGFEFFGGGGGGDEEFCGEGEGD7CFGGGGGGGF9EFFGGGGFGGGGGGGGGEGGGCFFCG8FEFGA8DFFAGFC,9??9AFCED,?FDCFCE?8FEEGG584;
@M02526:338:000000000-J69W4:1:1102:14834:3663 2:N:0:TCAAGGT+AACACCG
AGGACTACAGGGGTATCTAATCCTGTTTGCTCCCCACGCTTTCGCACCTGAGCGTCAGTCTTCGTCCAGGGGGCCGCCTTCGCCACCGGTATTCCTCCAGATCTCTACGCATTTCACCGCTACACCTGGAATTCTACCCCCCCCTACGAGACTCAAGCTTGCCAGTACCAGATGCAGTTCCCAGGTTGAGCCCGGGGATTTCACA
+
CCCCCGGGGGGGG@CGGGGGGGGGGGGGGGGGGGGGGGGEGGGGGGGGGGGGFGGGGGGGGGGGGCFGGGGGGGGGGGFGGGGGGGGGGGDFGGGGGGGGGGGGFGGGGGGCFGCAFGGGEEEDDGFGGGGFGGGFFGGGGGGGGGGCCEDGGFGFFGGFCFGGGF99?B8F99C,>EFGFGC88CFCC,1BFE8EGCEFGG7C+
@M02526:338:000000000-J69W4:1:1102:23440:3750 2:N:0:TCAAGGT+AACACCG
AGGACTACTAGGGTATCTAATCCTGTTTGCTACCCATGCTTTCGAGCCTCAGCGTCAGTGACAGACCAGACAGCCGCTTTCGCCACTGGTATTCTACCATATATCTACGCATTTCACCGCTACACATGGTGTTCTACTGTCCTCTTCTGCACTCAAGTTACTCAGTTTCCTATGCACTTCTTCGGTTAAGCCGAAGGCTTTCACA
+
C@CCCGGGGGF<FGDDEF9FGGGGAFEEEGGGGCFFGFFFGGG@CF:C@FF8FEEDG76CECGGCFDGFFFEFGGGDG:?BGGGGGGGGFFGEGGGGGEFGGG<F;9AE7FCFFGFGCFEGGEEGFGDGGGGGFFGGF?;>DAFGCGGFGGCF@F?,=DCFGGGGF=CADC4@9BCAGFGFGDD6EBEA=E,==6@E6,@D:EFC
@M02526:338:000000000-J69W4:1:1102:10930:3847 2:N:0:TCAAGGT+AACACCG
GCTGCGTCCCGTAGGTTTGAGATCGGAAGAGCGTCGTGTAGGGAAAGAGTGTCGGTGTTGTGTAGATATCGGTGGTGGCCGTATCATTAAATAAATAATACTAAAAACCATTTCATCACTCTTCTTTAATGATCCTTCCGCCTCTTCATCATCTAACTAGCGCAGTTTAGGTAAAATGTCACGCTTTGTTCTCGCTCTTTTATCT
+
CB@CCFFCCGGGEDE@EFGGFFEDGGCF@FFGGCE:7FFCEGG;FGF@FFGGDEF+:FF<E,C,<@9,<CB:6:F,,,4,:+@D=?EFAAE,C<,99,CE,,C@,9,++,,595,5,:9,A9A,A=<,C9,,94=D=ED>B+4+6,@,,4=;;,,,,,63=@++@6,33@=@;,>33,2,,+1,+66,74,,,@+*3:3,++159
@M02526:338:000000000-J69W4:1:1102:15599:3850 2:N:0:TCAAGGT+AACACCG
CAGGACTACAGGGGTATCTAATCCTGTTTGCTCCCCACGCTTTCGCACCTGAGCGTCAGTCTTCGTCCAGGGGGCCGCCTTCGCCACCGGTATTCCTCCAGATCTCTACGCATTTCACCGCTACACCTGGAATTCTACCCCCCTCTACGAGACTCAAGCTTGCCAGTATCAGATGCAGTTCCCAGGTTGAGCCCGGGGATTTCAC
+
C<CCCGGGGGGGGGGGGFEGGGGGGFGGGGCFGGGGGGEDGE<CCF:EGGF4EFGGGGGGGGGGGFGGDEGGGGGGGGGGEGGGGGGGG>FEGGGGGGGGGCFGAF;FGGGCGGGGGGGGGGBFFGGFCF8DGGGGGGG8DEGEGGAF6C8:;EFFC,E?,,DFFGGCCCFF999D9<CFGGGCFFGGCFEFFGGGG?*=771+;
@M02526:338:000000000-J69W4:1:1102:7306:4329 2:N:0:TCAAGGT+AACACCG
CGGACTACTGGGGTTTCTAATGTGACTGCTGCCTCCCGTAGGATTGTCAGATCGGAGGAGCGTCGTGTAGGGAAAGAGTGTCGGTGTTGTGTAGAGCTCGGTGGTCGCCGGATCAGTAAAAAAAAAAAAAAAGTAAAGACGCGTAAGGATAGCTCGGGCAATAAGTAAACGACATCAAGACACATTTAAACATAATTTCTAACAC
+
CCCCCGGGGGGGGFGGGGGGGGGGGGGGGGGGFGGFFFGGGGGAEFGGGGGFFGGGGGGGDGFGG@FFFGGGEGGGGGFFCFFGCFB,BFG=ADE,9,AFF,8=@,@+6C+44+:,:55EFDCFD773:+++*,7,,,,,******,2,,,,,,,***1444,,+++++3*3***++0++**02++2+3++++++10+++*0***
@M02526:338:000000000-J69W4:1:1102:5018:4492 2:N:0:TCAAGGT+AACACCG
TATGAGGACTACACGGGTATCTAATCCTGTTTGCTACCCATGCTTTCGAGCCTCAGTGTCAGTTGCAGACCAGACAGCCGCTTTCGCCACTGGTATTCTACCATATATCTACGCATTTCACCGCTACACATGGTGTTCTACTGTCCTCTTCTGCACTCAAGTTACTCAGTCTCCTATGCACTTCTTCAGTTAAGCCGAAGGCTTT
+
CC8<,C,CFGGGC8FGGG7FFC@FGFGGGGGDEGG,FEGG,C@FDFGGD<:FFF<F,<ECD6E<99FE9FFFFG7,EF,4@@,@FBCGC7,,,E,,AF?<9F?,EF,AFACAFEGGGFFC9E:FFGGGG<EFCA:>@A;,@E,9@DCDEEFA=DD=9F===@,7>=>C8F,@=EF9=9ECDFGG8,3,@E=,==AF8E=+=?A?C
@M02526:338:000000000-J69W4:1:1102:23784:4662 2:N:0:TCAAGGT+AACACCG
AGGACTACTAGGGTATCTAATCCTGTTTGCTCCCCACGCTTTCGCACCTGAGCGTCAGTCTTCGTCCAGGGGGCCGCCTTCGCCACCGGTATTCCTCCAGATCTCTACGCATTTCACCGCTACACCTGGAATTCTACCCCCCTCTACGAGACTCAAGCTTGCCAGTATCAGATGCAGTTCCCAGGTTGAGCCCGGGGATTTCACT
+
C@CCCGGGGCFFEGGGGGGFEEGGGGGGGGGGGGGGGDGGGGGF>:FCFGFFCEFGDGGGFGFGGGGGGGCFGGGGEGCGGGGCGGGGGF>GGFGGGGGG?EFGGGGGGDGE7EGGGGGG:FGGCGGG<AFCFGGGGGGEEGGGFGD876ECFFGFFGFGGCCF:E;@DCCC,ECG93@;:;:C5DDFGFFC7ECCCGCCFGFF+
@M02526:338:000000000-J69W4:1:1102:10815:5506 2:N:0:TCAAGGT+AACACCG
GGGGACTACAAGGGTTTCTAATCCTGTTTGCTCCCCACGCTTTCGCACCTGAGCGTCAGTCTTCGTCCAGGGGGCCGCCTTCGCCACCGGTATTCCTCCAGATCTCTACGCATTTCACCGCTACACCTGGAATTCTACCCCCCTCTACGAGACTCAAGCTTGCCAGTATCAGATGCAGTTCCCAGGTTGAGCCCGGGGATTTCAC
+
CCCCCGGGGGGGGGGGGGGGGGGGGGGGGGGGGGGGGGGGGGGGGGGGGGGGGGGGGGGGGGGGGGEGGGGGGGGGGGGGGGGGGGGGGGGGGGGGGGGGGFGFGGGGGGGGGGGGGGGGDGDGGGGGGGGFGGGFGGFGGGGGGGGGGGEGGGGGFGGGGFGGGGGFGGGGGGGGGGGGFFGGF>FFFGGGDFGGGDEE4C6:@
@M02526:338:000000000-J69W4:1:1102:18150:5604 2:N:0:TCAAGGT+AACACCG
GCTGCGTCCCGTAGGATAAAGATCGGAAGAGCGTCGTGTAGGGAAAGAGTGTCGGTGTTGTGTAGATCTCGGTGGTCGGCGTATCATTAAAAAAAAAACAAAAACTATATCTATGCGCTAGCACCCACTCATACACACACATACTGCCACAGAGCATTCCCCCAACTACCAATCCGCAATACAGTGTGAAAACTCTCATACCTTG
+
CCCCCGGEGEFCFGDFGFGFGGGGGEFGGGGGEGGE@FGGGGGGFGGC<FFFCEFGGGE8F7,6,6C,<@6C8BF@E:+4>++,4C,C,<FECGG++++,:=:++8,,,,,:,7,,+3+++83,,3++=,>,,93=,++@+,,4,,,5@AD871,4,5;=D8B*@*32,,,422,**14*,2,:,2,6,@,<F,1,,,,,+*1;+
@M02526:338:000000000-J69W4:1:1102:21766:5689 2:N:0:TCAAGGT+AACACCG
TTGAACGGACTACACGGGTTTCTAATTTCCCTGCTGCCTCCCGTAGGCGAGATCGGAAGAGCGTCGTGTAGGGAAAGAGTGTCGGTGTTGTGTAGATCTCGGTGGTCGCCGTTTCATTAAAAAAAAAAAAAAGTTATACTACGCCATCAGCATTACAGCGCAACCTTAGCCACTGCAATGACCACATTGATAACTTACATTACAG
+
CCCCCGGGGGGGGGGGGGGGGGGGGGGGGGFGGGGGGGGGGFGGGGGGGGGGFGGGGGGGGGE@FFGGFFFGG@GEFFFFGFGGGGGFEGGGE9E9BE99BF8@F+,@++4+8,,,,5C;EAFBFGFE883C+,,,,,,,3@**55A,4,35,,5,59,*4***,,,,,,6,,,4,6,,012<7**++25++1<++0+591+1+0
@M02526:338:000000000-J69W4:1:1102:16963:6427 2:N:0:TCAAGGT+AACACCG
CGGGACTACACGGGTTTCTAATCCTGTTTGCTCCCCACGCTTTCGCACCTGAGCGTCAGTCTTCGTCCAGGGGGCCGCCTTCGCCACCGGTATTCCTCCAGCTCTCTACGCATTTCACCGCTACACCTGGAATTCTACCCCCCTCTACGAGACTCAAGCTTGCCAGTATCCGATGCAGTTCCCAGGTTGAGCCCGGGGATTTCAC
+
C<CCC@<@FFGGGGFGGCCED9FFE<,CF<@CCFFGGG+@,BD;:@:@F@<,6CBFE@B,:ECFC@FGDECCGEG+@:FFGCFEFGCGCDEGCEBF?FG,=,,9,44CCCE77?E?,CF:@+3CFGG8FGF89FAD9DDDGEG:E8@C++@C?2@2A:DFC8FG9@:,;;,1*8*>D9<,2B6C,=B@82>,=FD5CE***>A72
@M02526:338:000000000-J69W4:1:1102:22650:6534 2:N:0:TCAAGGT+AACACCG
GGGACTACAGGGGTTTCTAATCCTGTTTGCTCCCCACGCTTTCGCACCTGAGCGTCAGTCTTCGTCCAGGGGGCCGCCTTCGCCACCGGTATTCCTCCAGATCTCTACGCATTTCACCGCTACACCTGGAATTCTACCCCCCTCTACGAGACTCAAGCTTGCCAGTATCAGATGCAGTTCCCAGGTTGAGCCCGGGGATTTCACA
+
CCCCCGGGGGGGGFGGGGGGGGGGGGGGGGGGGGGGGGGGGGGGGGGGGGGGGGGGGGGGGGGGGGGGGGGGGGGGGGGGGGGGGGGGGGCGGGGGGGGCFFFGGGFGGGGGGGGGGGGGGGGGGGGGGGGGGGGGGGGGGGGGGGGGGGGGGGFGGGFFGGGGGFGGGGGGGGEFFGGGGGFGFFGGGFG6CCEGGGEGGGFF7
@M02526:338:000000000-J69W4:1:1102:4263:6963 2:N:0:TCAAGGT+AACACCG
AGGCGGACTACAGGGGTTTCTAATCACTCTTTCCCTGCTGCCTCCCGTAGGAAGATCGGAAGAGCGTCGTGTAGGGAAAGAGTGTCGGTGTTGTGTAGATCTCGGTGGTCGTCGTATCATTAAACAAATAAATACGTTCTCTTCTCCGCCCGTCAATGCATCCAGTTTTAAATTCCCTTTACAATTTAATCCATGGTCTTTCACA
+
CCCCCDGGGFGGGGGGCGEFECFGGGGDGGGGFGGGFDFFCF9AEFCG7FEGFF8FFGE,CEGGAC8@F8CFFGGG,F=DAFEGBF7=B?FGGFGGF9,5?EC,48+68A++9++A<<,,CA7FA,8=,5C,9C:7E,,+,,3,36,+++++6@6+,7,,,5,,3@,,,7,,,7,,67,4,5,,3,,5@B,,<@7,,,5>:++=+
@M02526:338:000000000-J69W4:1:1102:22903:7707 2:N:0:TCAAGGT+AACACCG
AGGGACTACACGGGTATCTAATCCTGTTTGCTACCCCCGCTTTCGCCCCCCCGCGTCAGTGTCAGTCCAGAAGGCCGCCTTCGCCACTGGTATTCCTCCAGATCTCTACGCATTTCACCGCTACACCTGGAATTCTACCTCCCTCTCCTGCACCCCAGTCCGCCACTTCCAAATGCCGTTCCCAGGTTAAGCCCGGGGCTTTCAC
+
--8,<F<@F<FEGECB@@,CFFGFF<EFD<9C;EFF@G+@FC,,B:,B@+@++@F6F7,CCCF9E9?FA<,CEEDF7FFEBD<FG=F<?<AEFFGGFFF,4,:=<A,,CDF=F+ADDFGDG:+@,DFF833==8F9,@D,,@C=F,98E3D,C,1+4*638*BEC*,?9DF92D9;D*1*=8F7,*6?C,,?EF*/=*:CF6FFF
@M02526:338:000000000-J69W4:1:1102:8579:7746 2:N:0:TCAAGGT+AACACCG
TAATGGACTACAAGGGTATCTAATCCTGTTTGCTACCCATGCTTTCGAGCCTCAGCGTCAGTTGCAGACCAGACAGCCGCTTTCGCCACTGGTATTCTACCATATATCCACGCATTTCACCGCTACACATGGTGTTCTACTGTCCTCTTCTGCACTCAAGTTACTCAGTTTCCTATGCACTTCTTCGGTTAAGCCGAAGGCTTTC
+
CCCCCGGGGFGGGGGGGGGGGFFGGFGFGGGGGGFFGGGGGGFDFGEDFGGGGFGGGGGGGGGGGGGFFFGGGFGGGGGGGGFGGGGGGGFGGGGGGGGGFCCGFGGGFGFGGGEFGGFGGGGGGEGGEFDGGGFGGGGGFEGGFGGGFGCGGGGGFFGFFGGFGFFGEGGGGEFFGFGGGFGGGGGDGGGFGFGGEDDGGG5F:
@M02526:338:000000000-J69W4:1:1102:26077:7919 2:N:0:TCAAGGT+AACACCG
GCTGCCTCCCGTAGGCCTACGAGATCGGAAGAGCGTCGTGTAGGGAAAGAGTGTCGGTGTTGTGTAGATCTCGGTGGTCGCCGTATCATTAAAAAAAAAAAAATAAACGCAGCAAAGAGAGAGACGACTACAAGTGAGACGCTCAAAGATATACCCGTAAGTAAATCACACACGATCGATAAACGCACACAAGATGTATGAGACC
+
CCCCCGGGGGGGGGGGGGGGGGGGGGGGGGGGGGGFGGGGFGGGGGGGGGGGGFGGGFGGEGGGFCAE,C,ECD@FG7,@>4>+4B?,BCAEFGGEGFG7@7+,,,4,+++++:,6,,,68>3+6+++3+,,,,,,,,,,*5***,2,,5,,,,,,**114,,,2,,4,,,1****,**,/*4+****1***230+<C9++2;4*
@M02526:338:000000000-J69W4:1:1102:12885:7919 2:N:0:TCAAGGT+AACACCG
TAGGACTACCGGGGTATCTAATCCTGTTTGCTACCCATGCTTTCGAGCCTCAGCGTCAGTGACAGACCAGACAGCCGCTTTCGCCACTGGTATTCTACCATATATCTACGCATTTCACCGCTACACATGGTGTTCTACTGTCCTCTTCTGCACTCAAGTTACTCAGTTTCCTATGCACTTCTTCGGTTAAGCCGAAGGCTTTCAC
+
@BA<CGGGGC:C:FGFGFEFFGFGGFFDGDGGGGCFGF8DFC@E@,<CEFFF<EFGGGGC<ED@F,CF<CFDCFFFFCBGFG7CGGEGFFGFAFGGDFGGGFGGFGGGGCG@FFE??FGGG+CFFCEGGGGGDEGF9EBFFDCFG8DGFEGGGGGCFDFGFF9@B=>FABFEFFGGGGGGGGGGGGGG>DFEG>@@EEGGGGFGB
@M02526:338:000000000-J69W4:1:1102:13773:7921 2:N:0:TCAAGGT+AACACCG
CGGACTACAAGGGTTTCTAATCCTGTTTGCTCCCCACGCTTTCGCACCTGAGCGTCAGTCTTCGTCCAGGGGGCCGCCTTCGCCACCGGTATTCCTCCAGATCTCTACGCATTTCACCGCTACACCTGGAATTCTACCCCCCTCTACGAGACTCAAGCTTGCCAGTATCAGATGCAGTTCCCAGGTTGAGCCCGGGGATTTCACA
+
CCCCCGGGGGGGGFGGGGFGGGFGGGGGGGGGGGGGGEGGGGGGGGGGGGGGGGGGGGGGGGGGGGGGGGGGGGGGGGGGGGGGEGGGEGGGGGGGGGGGGGGGGGGGGGGGGFGGGGGGGGGFGGGGGGFCFFGGGDG=EGGGGA<ECGCEGGG,<EFF6EDGF@EFGGGGFGGGFFFGGGCFGFFGFGGGGGGEG8?FFFFG+
@M02526:338:000000000-J69W4:1:1102:21107:8201 2:N:0:TCAAGGT+AACACCG
TGGACTACCCGGGTATCTAATCCTGTTTGCTCCCCACGCTTTCGCACCTGAGCGTCAGTCTTCGTCCAGGGGGCCGCCTTCGCCACCGGTATTCCTCCAGATCTCTACGCATTTCACCGCTACACCTGGAATTCTACCCCCCTCTACGAGACTCAAGCTTGCCAGTATCAGATGCAGTTCCCAGGTTGAGCCCGGGGATTTCACA
+
CCCCCGGGGGGGGGGGGGGGGGGGGGGGGGGGGGGGGGGGGGGGGGGGGGGGGGGGGGGGGGGGGGGGGGGGGGGGGGGGGGGGGGGGGGGGGGGGGGGGGGGGGGGGGGGGGGGGGGGGGGGGGGGGGGGGGFGFGGGGGGGGFFGFCEGGGGGFGGGGGGGGGGGGGGGGGGGGFGGGGGGGGGGGGFGDGGGGGGGGGGFG7
@M02526:338:000000000-J69W4:1:1102:15152:8432 2:N:0:TCAAGGT+AACACCG
GGGACTACCCGGGTTTCTAATCCTGTTTGCTACCCATGCTTTCGAGCCTCAGCGTCAGTTACAGACCAGACAGCCGCTTTCGCCACTGGTATTCTACCATATATCTACGCATTTCACCGCTACACATGGTGTTCTACTGTCCTCTTCTGTACTCAAGTTATTCAGTTTCCTATGCACTTCTTCGGTTAAGCCGAAGGCTTTCACA
+
CCCCCFGGGGGGGFGGCDECEFGGGGGGGGGFGGGFG<FCGGDEGDEGCEGGGEGEFEFGGGGGGGGGGGGGFGGGGGBFEFGGGG8FGGGFGG9FFGCGFFE@FFGGGGGEGGFGGGGGEGGGGGGFGGGGGG9BFFFGGFE8EGGGFGGGGD;EGFDEGGGAGGGGGGGGGGGGGGGGGGGGGGGCEGGGGGEEGGGGGCEF+
@M02526:338:000000000-J69W4:1:1102:2985:8698 2:N:0:TCAAGGT+AACACCG
CAGGGGACTACTCGGGTATCTAATTTCCCTGCTGCTCCCGTAGGTCAGATCGGAAGAGCGTCGTGTAGGGAAAGAGTGTCGGTGTTGTGTAGATCTCGGTGGTCGCAGTTTCATTAAAAAAAAAAAAAGGTATCATACTTCCGTCTTTATCGTTACAAACATATAAATTCCATCCCTCCTCCTCTCTTCTCATGTTGCTAACTCC
+
@ACCCGDGGFC,FFFCGCFAFFCFGFF<FGGGGGGAFGGGGECFGGGGGAFGD7FFEFCGGFCFF6<FDGECFFEFBECECEFEB,=FF66<,,:C,4AF,@,,6++46,5@,?,CE9<F:4@+@3+8++7,9,@,,33,,6+634:,,73+5,@+,,,5@,3,7,,;,,,77,,3><1,,*4,,4,,,6,,,,5,11,,+*1+*
@M02526:338:000000000-J69W4:1:1102:8971:9260 2:N:0:TCAAGGT+AACACCG
ATAGAGGACTACTGGGGTTTCTAATCCTGTTCGCTCCCCACGCTTTCGCGCCTCAGCGTCAGTATCGAGCCAGGTTGCCGCCTTCGCAACCGGTGTTCTTCCCAATATCTACGAATTTCACCTCTACACTGGGAATTCCACAACCCTCTCTCGAACTCTAGTCATCACGTATCAAATGCAGTTCCCAGGTTGAGCCCGGGGATTT
+
CCCCCGGGGGGGGGGGGGGGGGGGGGGGGGGGGGGGGGGGGGGGGGGGGGGGGGGGGGGGGGGGGGGGGGGGGGGGGGGGGGGGGGGGGGGGGGGGGGGGGGGGGGGGGGGGGGGGGGGGGGGGGGGGGGGGGGGGGGGGGGGGGGGGFGGGGGGGGGGGGGGGGGGGGGGGGGGGGGGGGGGGGGGGGGF6CGGGGGGGGGFGF
@M02526:338:000000000-J69W4:1:1102:14786:9618 2:N:0:TCAAGGT+AACACCG
GCTGCTGCCCCCCGTAGGCTTCAGATCGGAAGAGCGTCGTGTAGGGAAAGAGTGTCGGTGTTGTGTAGATCTCGGTGGTCGCCGTATCATTAAAAAAAAAAAAAGAGAACAAATGATAGAGACAGGTAGCACACCCAAGAAGTAAACAGGACATAAGTGAAGAGTGAACTCCACGACTCATAAATATCTAGACTATACTGAGACC
+
CCCCCGGGGGGGGGGGGGGGGGGGGGGGGGGGGGGGGGGGGGGGGGGGGFGGGGFGGGGGGGGGDCAEFFFFGFG?FGF9FCEF+4=A?<CADEFE>FGGG8++++,6,,,,3,,:,,,,,,,,,+,77,,,,3+>:+6:,,,,,3,,,3,*,,,7,,,,2,,,2,,,,2,,2,*1*/*,,11,5?,@,,,,01,,5++++*1**
@M02526:338:000000000-J69W4:1:1102:20416:9770 2:N:0:TCAAGGT+AACACCG
GATCGGGACTACAGGGGTTTCTAATCCTGTTTGCTCCCCACGCTTTCGCACCTGAGCGTCAGTCTTCGTCCAGGGGGCCGCCTTCGCCACCGGTATTCCTCCAGCTCTCTACGCATTTCACCGCTACACCTGGAATTCTACCCCCCTCTACGAGACTCAAGCTTGCCAGTATCAGATGCAGTTCCCAGGTTGAGCCCGGGGATTT
+
CC<<CGE@FDGFGGGGGGG7FFGFEFEGFGFE,C<FGGGGGDEGEFF@FCGG<@F6EE+BC7FA,CEFCFGCFFDG@FFGGFG:E4FF+CFG>B+AEFG<FG<F,?E?FG<CFGGGG<,4FF:7@:FDDGGGGFDFBFGFGGCGGG6AFGFG*79@9DF@9BB9:DECFGF,DFFGFCC,2=5=FGFE5B66?,>:8CGG3):5*
@M02526:338:000000000-J69W4:1:1102:17357:10204 2:N:0:TCAAGGT+AACACCG
GCTGCCTCCCGTAGGCCTAGATCGGAAGAGTGTCGTGTCGGGCAAGCGTGCCGGTGTTTTGTAGACCACGGAGGTGGCCGCGTCATTGAAAAACATACCGCCATCTACGCATTTCTTTCCCACACCCGCAAGTCCATTACCCCCCACCTCCTGCAATCCGCCCCCTCACCTCCGCCTTTCCCACCCTGCGTTCACCGCTTTCCTT
+
<@C8<,,;FFG,@7F,CFF,,<C8;,,+,;,;CEF,,;,8+@++,C,8@C,B+8@+6,,9,:,6,9E,,,+@@=?,BF8+8+88C8,,<,,,,+45,EF+@=++9F,E++@++,,,,:,,4,4+8+++++338,,,,,,,>,++;+@E6,,,,4,,,,,***44*1*,,,2,4*****,40;,031*4*4***+++=5**2;+;+
@M02526:338:000000000-J69W4:1:1102:18318:10285 2:N:0:TCAAGGT+AACACCG
GACCCAGGACTACACGGGTTTCTAATCCTGTTTGCTCCCCACGCTTTCGCACCTGAGCGTCAGTCTTCGTCCAGGGGGCCGCCTTCGCCACCGGTATTCCTCCAGATCTCTACGCATTTCACCGCTACACCTGGAATTCTACCCCCCTCTACGAGACTCAAGCTTGCCAGTATCAGATGCAGTTCCCAGGTTGAGCCCGGGGGTT
+
CCCCCFGGGGGGGGGGGGCC;FCGFGGFGGGGGGGGGGGGGGGGGGGGGGGGGGGGGGGGGGGGGGGGGFGGGGGGGGGGGGGGGGGGGGGGGGGGGGGGFGGGGGFGGGGGGGGGGGGGGGGGGGGGGGGGGGFGGGGGGGGGGGGGGGGGGGGGGEFGGGGGGGGGGGGGGGGGGGGGGGGFGGGGGGFGGGGGGGGGGGFGC
@M02526:338:000000000-J69W4:1:1102:12681:10351 2:N:0:TCAAGGT+AACACCG
TCTCGGACTACCCGGGTTTCTAATCCTGTTTGCTCCCCACGCTTTCGTGTCTGAGCGTCAGTATTATCCCAGGGGGCTGCCTTCGCCATCGGTATTCCTCCACATATCTACGCATTTCACTGCTACACGTGGAATTCTACCCCCCTCTGACATACTCTAGCTCGGCAGTTAAAAATGCAGTTCCAAGGTTGAGCCCTGGGATTTC
+
CCCCC?FGGGGFFGDDBF@FGFAGEEGFGGGGGCGFDGC@@::CFG:;,B@F@EEFD@@7CEFFG<6FFG@FGDEGGDC@FCFFDGFGGGGGG8FGGGD<FGGF=:EFFAFG7CCFEFFGGGGGFGGGGFF7:=:EFG;=FF@EGGGGG8D3E9EEGGGDF,EEGCC>D;FF9D>CFC=C@?EEABFGGACD,6DFE8C**9992
@M02526:338:000000000-J69W4:1:1102:9060:10868 2:N:0:TCAAGGT+AACACCG
ACACGGGACTACTGGGGTTTCTAATCACTCTTTCCCTGCTGCCCCCCGTAGGCGTCTCAGATCGGAAGAGCGTCGTGTAGGGAAAGAGTGTCGGTGTTGTGTAGATCTCGGTGGTCGCCGTATCATTAAAAAAAAAACAACTCTTCTGCCCTCAAGATTTCCTTTATCCCACCACCCTCCACTGTTCATACGTTGTAATTCATCA
+
CCCCCGGGGGGGGGGGGGGGGGGGGGGGGGGGGGGGGGGGGGGGGGGGGGGGGGEFGGGGGGGGGGGGGGGGGGGEGGFFGGDFGGGGFGGGGGGGEGEF@FEFCFGGFGG@7F@EB7FE4=4DF9CDAFGGCFG8B+,,,,,,7,75<<,@,,2,,,,,,7,,7,,,,,4,1,*6**/*4*,,,2,,,,,,,,,4,,5++++++
@M02526:338:000000000-J69W4:1:1102:16166:11088 2:N:0:TCAAGGT+AACACCG
GTCGGACTACTCGGGTATCTAATCCTGTTTGCTCCCCACGCTTTCGCACCTGAGCGTCAGTCTTCGTCCAGGGGGCCGCCTTCGCCACCGGTATTCCTCCAGATCTCTACGCATTTCACCGCTACACCTGGAATTCTACCCCCCTCTACGAGACTCAAGCTTGCCAGTATCAGATGCAGTTCCCAGGTTGAGCCCGGGGATTTCA
+
CCCCCGGGGGGGGGGGGGGGGGGGGGGGGGGGGGGGGGGGGFGGGGGGGGGGDFFGGGGEGGGGGGGGGGGGGGGFGGGGEGGGGGGGGGGG7FGGGGGGGGGGGGGGGGGGGGGGGGGGGGGGGGGGGGGGGGGGGGGGGGGGGGGGGFCEEEGF?FCGGGGGGFGFGGGGGGGFGDFGGGGGGGGGGG6CCFFGGGGGGGFG+
@M02526:338:000000000-J69W4:1:1102:12467:11327 2:N:0:TCAAGGT+AACACCG
CGGACTACCCGGGTATCTAATCGGAAGAGCGTCGTGTAGGGAAAGAGTGCTGCTGCGTCCCGTAGGCACATTAGATCGGAAGAGCGTCGTGTAGGGAAAGAGTGTCGGTGTTGTGTAGATCTCGGTGGGCGCCGCAATCTTAAAAAAAAAAATAAAGTCTTCACGTTTCCAATGCACTTCTCCGCTTAACACGAACCCTTTCCCA
+
CCCCCGGGGGGGGGGGGGGGGGFGG,C,EFGGGGFGGGEFEGGGGGGFFGGGGFGGGFCCCCECFCGDEFDFFFEFGGG,@FEFFGGGGFGGGGGDFFFFGGAF,,@:F=@B<E=A?9,,,,94+8+=+4@++8+6+33@,,,,,,4+*331:2=,,,?5,,?D,6B,2,69;2?,,1CGCF,**1**+51+*3/3=**0;++0*
@M02526:338:000000000-J69W4:1:1102:27210:11329 2:N:0:TCAAGGT+AACACCG
AGGACTACCAGGGTTTCTAATATCTGCTGCGCCCCGTAGGACACAGATCGGAAGAGCGTCGTGTAGGGAAAGAGTGTCGGTGTTGTGTAGATCTTCGTGGGCGCCGTATCATTTAAAAAAAAAAAAGTAATCCGCCGGTTATCCAACGCAATCGAGACAACGAGGAAAAGCAATGGCAATGTGTTTAGGCCTAGCAGCTGTCAGC
+
CCCCCGGGGGGGGGGGGGGGGGGGGGGGGGGGCGGGCFEGGGGGGGGFGGGGDEGFGGG7F@CEGFGGGGGGFGFGFGGGGGGDGGDE9,,,9C,,9,9:+:@+4=++,9,9:,:@?9AF:FC+38+3,,93,+++++5**3,,,,,5*:**<*,*,1,,,*****,6=6,,6,2220+7+++4052+++++00+0+**+1*1+*
@M02526:338:000000000-J69W4:1:1102:14353:11460 2:N:0:TCAAGGT+AACACCG
AGGACTACTAGGGTATCTAATCCTGTTTGCTCCTCACGCTTTCGCACCTGAGCGTCAGTCTTCGTCCAGGGGGCCGCCTTCGCCACCGGTATTCCTCCAGATCTCTAGGCATTTCACCGCTACACCTGGAGTTCTACCCCCCTCTACGAGACTCAAGCTTGCCAGTATCAGATGCAGTTCCCAGGTTGAGCCCGGGGATTTCACA
+
CCCCCGGGGGGGGGGGGGGGGGGGGGGGGGGGGGGGGGGGGGGGGGGGGGGGGGGGGGGGGGGGGGGGGGDGGGGGGGGGGGGGGGGGFGGGGGGGGGGGFGGGGGGGGGFGFGGGGGGGGGGGGGGGGGGGGGGGGGGGGGGGGGGGGGGGGGFGGGGGGGGFGGGGGGGGDFFGGFGGGGGGGGGGGGGGGGGGGEGGGGFG+
@M02526:338:000000000-J69W4:1:1102:28747:11760 2:N:0:TCAAGGT+AACACCG
GCTGCGTCCCGTAGGGGGTGTAGATCGGAAGAGCGTCGTGTAGGGAAAGAGTGTCGGTGTTGTGTAGATCTCGGTGGTCGCCGCATCATTAAAAAAAAAAAAGAACTATACGTAGGACACGTCTACACTTCAAATACTAACGCCAGCAATCATGCACTCAGCCGTTAGACAAGAACACAATGCCAACCATACGATCTCGGCTTAC
+
CCCCCGGGGEGGDEGGGGGGGGGGGGGGGGGGGGGFGDFEG?FGEFEFGFFFGCECFGGGC<FEFC,?CF<CFG6=FE,@:FC+78@FFGC<FFGDE:63=:++,,7C,,:,,::+,:838,8,<>,,373,,7,,3,73@**4**=,,,2,2,=,,,6,,,,114**,,62,,,**3:*2*+++5***++**3*3*<*32*)0*
@M02526:338:000000000-J69W4:1:1102:27261:11991 2:N:0:TCAAGGT+AACACCG
GCTGCGCCCCGTAGGTAAGAGATCGGAAGAGCGTCGTGTAGGGAAAGAGTGTCGGTGTTGTGTAGATCTCGGTGGTCGCCGGATCATTAAAAAAAAAAAAGACTAAAGAATAGAGCAAGAAAGAGGTGGAGACACAAACACAAACGAACAATTGATACAACTCATCGCGAGAAGCTCACCACGACAACACACAGCAACAACATAT
+
CCCCCGGGCGFFEGGFGGGGGGGGGGGGGGGGGGGGCGGGGGGFGGGGGFGFGEGFGGGFFGFA9<,<CFDF6CF,:C:@C+=,>=,,5CFDFGGGD@@:++,,5,83=3,,,,:5,,,,,,,,,,,++:,,+,8,+,483,*,5*4***,5,<,::,,,,,,42,,***1*1,,,,,+*2*2:****34******0***/*)*2
@M02526:338:000000000-J69W4:1:1102:13707:12081 2:N:0:TCAAGGT+AACACCG
GCTGCGTCCCGTAGGCTTTAGATCGGCAGAGCGTCGTGTAGGGAAAGAGTGTCGGTGTTGTGTAGATCTCGGTGGTCGCCGTATCATTAAAAAAAAAAAACCACAAAACTACTCCGTTCGCTTCTCCACATATAATTCTAACTCTCTATCCCAAACTATGTCCTGTCCTCCCCCACATTCATACTCATCATTATCACATTCACTT
+
CCCCCGGGGGGGGGGGGGGGCFFGGG:@FFGGGFGGGGGGGGGGFGGGGGGAFFGGGFGGGGFC<9<E<FEF6FF698+?=+7BFGCFFFGGGFFC748+++,+,,,,35,,5>D+3,,++++89,,,3,,,,,8,,,3,7,75,,9,5,,,,,4@F5E,,,,,,773,,,>*4*>*,5=2+41,,,,,,,69,,,,5,,+1+44
@M02526:338:000000000-J69W4:1:1102:12299:12182 2:N:0:TCAAGGT+AACACCG
CGGATTGGACTACTGGGGTATCTAATCCTGTTTGCTCCCTACGCTTTCGCACCTGAGCGTCAGTCTTCGTCCAGGGCGTCGCCTTCGCCACCGGCATTCCTCCAGATCTCTACGCATTTCACCGCTACACCTGGAATTCTACCCCTCTCTACGAGACTCAAGCTTGCCAGTATCAGCTGCAGTTCCCAGGTTGAGCCCGGGGATT
+
C9@6@;C-CFGF<F<CE7@FFGF9@@CF@FFCGG<,F,6,6C7CFG,CBFG@+CC;FCFGGCGEF9@,<,BFC6<@,64@=CFG7?F7FCG,>F+6@,9,CFE?DCFGGAF5,44?FCGE=C4:F+@4EGGF8,AEGGGGGG8E@+@FDFD=1+6++@D8>DFFD7+@9,@,@F,,,,4AFCGGA;,>D7D97,12<8**/5?DD
@M02526:338:000000000-J69W4:1:1102:8835:12423 2:N:0:TCAAGGT+AACACCG
TGGGACTATACGGGTATCTAATCCTGTTTGCTCCCCACGTTTTCGTGACTCTGCGTCAGTTTCATTCCAGCAAGTCGCCTTTGCCACCGGTGTTCCTCCTAATATCTATGTATTTCACCGGCAAACTAGGCATTCCACTTGCCTCTCCTTCACTCAAGTTTCACCGTTCCTTATGCATCGCTAAGGTTAAGCCCTAGACAGCCCC
+
-@,,8C<6,66,,+@+C,C,@C,E9,,,,,;C,6,B,@:F<FE9FC,<6C,,,6+B:,,EFE,6,,<,,,,6C<CB7@4CF,E,@,,,@+FGG:?,5??<FGGFG;9,,A5,C,C<9:,@++8+,AEA?F8,AEF;EF9,,EE,,4,,,,,6@DE,1,4,,@,4,+,@,,6@E,@99=3+++@+@,33,,,@8D@6,,7,++*+3
@M02526:338:000000000-J69W4:1:1102:21114:12995 2:N:0:TCAAGGT+AACACCG
CGGACTACTCGGGTTTCTAATCCTGTTTGCTACCCATGCTTTCGAGCCTCAGCGTCAGTGACAGACCAGACAGCCGCTTTCGCCACTGGTATTCTACCATATATCTACGCATTTCACCGCTACACATGGTGTTCTACTGTCCTCTTCTGCACTCAAGTTACTCAGTTTCCTATGCACTTCTTCGGTTAAGCCGAAGGCTTTCACA
+
CCCCCGGGGGGGGGGGGGGGGGGGGGGGGGGGGGGGGGGGGGGGGGGGGGGGGGGGGGGGGGGGGGGGGGGGGGGGGGGGGGGGGGGFGGGGGGGGGGGGGGGGGGGGGGGGGGGGGGGGGGGGGGGGGGGGGGGGGGFGGGGGGFGGGGGGGGGGGGGGGGGGGGGGGGGGGGGGGGGGGGGGGGGGGGGGGGGGGGGGGGFG5
@M02526:338:000000000-J69W4:1:1102:10162:13190 2:N:0:TCAAGGT+AACACCG
GCGCGGGGACTACAAGGGTATCTAATCGGAAGAGCGTCGTGTAGGGAAAGAGTGCTGCTGCCTCCCGCAGGAAGATCGGAAGAGCGTCGTGGAGGGACAGAGTGTCGGTGTTGTGTTTCACCGCGAGGTCGCCACATCCTCACACTTTGTACGTACTCAATGAAACCAGTTCGCGCTGCAGTGCATACGTTGAGCGTCTACATTT
+
@<C@,FF@@F<,CF@FGCGDE<9F@CFCF7,8CCD@@F@@@@,96@,@FG8@F9ECDEF<C<E,CFG+>=:F@@,,5:,4,4,BFF==@FC+84@@7++6,BFG,7++3336DA+A,,,,93+83++++:+88**,6>3,6EDF6:,,,5,<*=F99,;>,?,,>CEFFGGGGEEEG5>6+;+@E+?BEF6*5+3*=*38@>FCC
@M02526:338:000000000-J69W4:1:1102:4946:13313 2:N:0:TCAAGGT+AACACCG
GCTGCCTCCCGTAGGATTCCAAGATCGGAAGAGCGTCGTGTAGGGAAAGAGTGTCGGTGTTGTGTAGATCTTGGTGGGCGCCGTAACATTGAAAAAAACAAAATCTCTCAGCATTTCCCCGCTACACAACTAATTCCTCCTAACTCACCTTTACTCAATACTGCCAGCATCAACTGCAATCTTACGTTTTATCCTCACACTTTCC
+
<BCCCF<<<FFCFGGFGGGFGGF@EFGG;FFGFGG@FG7F@FE<F<FFEFG@E6CFF@FCG,E:@,CACEF6CE,@@+A=++++,,4,,,,<,?5,+++9,,:C<,49,,::AFF@F,,,+86++C<,++58<A=,3,73@,,6EFC?8D,,@E,,@@,36>,@C,,+3373,,33,<,7,2,7@5,3,4,,,@,,>,<8?D*22
@M02526:338:000000000-J69W4:1:1102:18336:13520 2:N:0:TCAAGGT+AACACCG
GCGGACTACCCGGGTTTCTAATCCTGTTTGCTACCCACGCTTTCGCGCCTCAGCGTCAGTGTCAGTCCAGAAGGCCGCCTTCGCCACTGGTATTCCTCCAGATCTCTACGCATTTCACCGCTACACCTGGAATTCTACCTTCCTCTCCTGCACTCAAGTCCGCCAGTTCCAAATGCCGTTCCCAGGTTAAGCCCGGGGCTTTCAC
+
CCCCCGGGGGGGGGFGGGGGGGGGGGGGGCGFCFGGGGGGGGGGGGGGGEGFFGGEGGGGGGGGGGGGGGGGGGGGGGGGGGGGGGGGFGGGGGGGGGGGGF@FGGGDGGGCGEGGGGGDGGGGGGGGGGGGGGGGDGGGGGGGGGGGG8@DFFGFD@=FGGGGG7FFGGGGGGFFGGCEGGGFF5DFGCDGGGGGGEGGF<F7F
@M02526:338:000000000-J69W4:1:1102:6206:13552 2:N:0:TCAAGGT+AACACCG
GCTGCCCCCCGTAGGGAAGATCGGAAGAGCGTCGTGTAGGGAAAGAGTGTCGGTGTTGTGTAGATCTCGGGGGTCGCCGTATCATTAAAAAAAAAATACTTACATATCCGGATTTAACCGAGCACTCCGACAATCCAATTAAACAGTACGTACTCAAGTTATGCGCGGATATCCACCCCGCACGGACTAAATCACCGCAATTTCT
+
CCCCCGGGGGGC@FGGGGGGFGGGGEFGGGGGGG@FCEFFGGFFGEFFFAFEDEFE:EE:EFF9,C,CFG+FE+4F+=:=+A,99,,5?AFCC=CE,,,,,8,3,,78C+++++,,,@@+++++,,,,***>*7,2,222,,,,>52>,*,1*74<,,>,662,*8***3*+3;++*/:*/)******++23++3*228*12=**
@M02526:338:000000000-J69W4:1:1102:2957:14194 2:N:0:TCAAGGT+AACACCG
GCTGCGTCCCGTAGGTTTCAAGATCGGAAGAGCGTCGTGTAGGGAAAGAGTGTCGGTGTTGTGTAGATCTCGGGGGGCCCCCTATCACGAAAAACTTAAGTCTCTCTTCTACGTCCTCCACCACCACACTCTCACCTCCATTCTCCCCTCCTCACCACTTGTCTACTATTTGTTTCTGTCCCCCCCTTGTGGCCCCGGTTTTTTC
+
CCCCCGGEGCEEFCG<EFCEF,F@EG@CEFC<FFFGEFFF8FFCAFFC<D@E;CFG@FGDEC,CF,CC<,E6C+76++++8+833@C<3+*8C:5,,7,,,,7,,,,,7,,7*6,**,62<,6<1,*,=::7,,7*CC8:;+1>;+*/0****221+*+0+2>+54++++3+3*2+++00+9FC*/***0+*10;8/**1**))*
@M02526:338:000000000-J69W4:1:1102:19608:14683 2:N:0:TCAAGGT+AACACCG
GGTGGACTACCAGGGTTTCTAATCCTGTTTGCTACCCATGCTTTCGAGCCTCAGCGTCAGTCACAGACCAGACAGCCGCTTTCGCCACTGGTATTCTACCATATATCTACGCATTTCACCGCTACACATGGTGTTCTACTGTCCTCTTCTGCACTCAAGTTACTCAGTTTCCTATGCACTTCTTCGGTTAAGCCGAAGGCTTTCA
+
CCCCCGGGGGGGGGGGGGGGGGGGGGGGGGGGGGGGGGGGGGGGGGGGGGGGGGGGGGGGGGGGGGGGGGGGGGGGGGGGGGGGGGGGGGGGGGGGGGGGGGGGGGGGGGGGEGGGGGGGGGGGGGGGGGGGGGGGGGGGGGGGGGGGGGGGGGGGGGGGGGGGGGGGGGGGGGGGGGGGGGGGGGEGGGGGGGGGGGGGGGFG9
@M02526:338:000000000-J69W4:1:1102:18817:14852 2:N:0:TCAAGGT+AACACCG
AAGCGGACTACTGGGGTTTCTAATCCTGCTTGCTCCCCACGCTTTCGCACCTGAGCGTCAGTCTTCGTCCAGGGGGCCGCCTTCGCCACCGGTATTCCTCCAGATCTCTACGCATTTCACCGCTACACCTGGAATTCTACCCCCCTCTACGAGACTCAAGCTTGCCAGTATCAGATGCAGTTCCCAGTTTGAGCCCGGGGATTTC
+
BCCCCGDGE8E9FGGDFGEGGGFFGGGFCFGGGGGGGGCGECFGGGGG@F7F<EFFEEG:@EF,C<,EFF@EFGG:FE@FFGGG=FGCFGE::+A?FA9EF@FDEFEFDDGEG7CEGGFFFEEG7>,AF=A@ADFCGFADEGGGGGGF7E?C5@9,@<CCEFG,DFD,D;,?C>9D,>,,==,CF9C4BECECAEFE8:CDDF=@
@M02526:338:000000000-J69W4:1:1102:9138:15227 2:N:0:TCAAGGT+CACACCG
GTGGGGGACTACTAGGGTTTCTAATCCTGTTTGCTACCCACGCTTTCGCGCCTCAGCGTCAGTGTCAGTCCAGAAGGCCGCCTTCGCCACTGGTATTCCTCCAGATCTCTACGCATTTCACCGCTACACCTGGAATTCTACCTTCCTCTCCTGCACTCAAGTCCGCCAGTTCCAAATGCCGTTCCCAGGTTAAGCCCGGGGCTTT
+
-A<,@F7@@F6CFEGGCFGDCCDF<CEFFFG9<EF9FGG,:@@FEC@,,:@:@6<9,@BE,,<6CEC<9CDEEAAEE,B7C+@B=,BF,BCECFFFFGGEGF8F9FFDF9,5=74CGEEGGF=CF7F9F=8FAFFG8CCEFAD=F?FC9@EA?@=?8?D,>33@8C=>BCGFCCE,49,7+;:EG99>*@DGDADF8;E>D:DG6
@M02526:338:000000000-J69W4:1:1102:19404:15770 2:N:0:TCAAGGT+AACACCG
GCTGCGTCCCGTAGGCAGATCGGAAGAGCGTCGTGTAGGGAAAGAGTGTCGGTGTTGTGTAGATCTCGGGGGTCGCCGTATCATTAAAAAAAAAAACTAATATAGACTACTCATTTCACCGCTCCTCCACTCATACTACCATCTTCCTCTCTACTCTTCCTCACCCCTCTCTTCTCCCTATCACATCCTCCTCTCTCTTCCTTCT
+
CCCCCGGCGGGGGGGGGGGGGGGGGG<FCEFGGGGEGGGGGGGGGGGG@FEEGGEFGGGFAFC9F,CEF+@F@,>>CF7+,A?BFAEFGFEGGC:++,,,,:,,,9,78,C,,,,,:,,,3+53@,,<7,,@,,,>@,@D,,@,3,,,,7@D,,=C,,,5,,,6,24*;:F,,6,4,<6,4C,41,6++5***+5++++<+2+0*
@M02526:338:000000000-J69W4:1:1102:22818:15818 2:N:0:TCAAGGT+AACACCG
CACGGGACTACTCGGGTATCTAATCCTGTTTGCTCCCCACGCTTTCGCACCTGAGCGTCAGTCTTCGTCCAGGGGGCCGCCTTCGCCACCGGTACTCCTCCAGATCTCTACGCATTTCACCGCTACACCTGGAATTCTACCCCCCTCTACGAGACTCAAGCTTGCCAGTATCAGATGCAGTTCCCAGGTTGAGCCCGGGGATTTC
+
CCCCCEEGGGGGGGGGGGGGGGFGGGGGGGGGGAFGFGGGGGGGGGGGGGGGCCFFGGGGGGGGGGGFEEGGE>7FFECEGEGGCGGGGGGGGGGGGFGGGFGGFFFGGGGGGGGGGGAFF:EGCGFGFGGGEEFEGGGGDF@E8EEGGGFE>*@9?FFGGDABFGGFGFGGGCFFFG7,,=BCFGFFEFDFGC?FEECG3CA*:
@M02526:338:000000000-J69W4:1:1102:14398:16062 2:N:0:TCAAGGT+AACACCG
TTGGGGCTACCGGGGTTTCTAATCCTGTTTGCTCCCCACGCTTTCGCACCTGAGCGTCAGTCTTCGTCCAGGGGGCCGCCTTCGCCACCGGTATTCCTCCAGATCTCTACGCATTTCACCGCTACACCTGGAATTCTACCCCTCTCTACGAGACTCAAGCTTGCCAGTATCAGAAGCAGCTCCCAGGTTGTGCCCGGGGATTTCA
+
CBC<8CC:<EDFEGGGDG,F9<C<F@,;CF@9EFEEF8FCEE:F<@C:@7EC@,,@C@,@CEGDFFFF,@C<FECFCF+F=:5D@?@CFG>G>@C,,C,,=B,5FGDFFFE78@4:5?AF>F+@F:E?,,8FC=,3CEGEGF65DDC7CFC:@G<94D,4:938,@3,,;;FEG,?,1=,1*,1=DCB,<*6,>8/=8=?75;++
@M02526:338:000000000-J69W4:1:1102:2868:16331 2:N:0:TCAAGGT+AACACCG
GCGGACTACCGGGGTATCTAATCCTGTTTGCTCCCCACGCTTTCGCACCTGAGCGTCAGTCTTCGTCCAGGGGGCCGCCTTCGCCACCGGTATTCCTCCAGATCTCTACGCATTTCACCGCTACACCCGGAATTCTACCCCCCCCTACGAGACTCAAGCTTGCCAGTATCAGATGCAGTTCCCAGGTTGAGCCCGGGGATTTCAC
+
CCCCCGEGFGGGFGGDGDE9FFCE<AEFGGGGFGGGGGEG::<CCC@FGEBEFGD@@FG<9CEE@9BFFFF,F7CFCFG7CFFGGDDFGDG@FGCGGFGFFCGGDEFFFFGGED<FGGGBF7BFGGGC@EC73=ACFDGFGG8*4*=:**;>E7CG6>FFGGGG?7C?EFEGC?FGE7<<?CCE+BCGGGC6?C*:CECE5>?FC
@M02526:338:000000000-J69W4:1:1102:20790:16345 2:N:0:TCAAGGT+AACACCG
GTGCGGGACTACTAGGGTTTCTAATCCTGTTTGCTCCCCACGCTTTCGCACCTGAGCGTCAGTCTTCGTCCAGGGGGCCGCCTTCGCCACCGGTATTCCTCCAGATCTCTACGCATTTCACCGCTACACCTGGAATTCTACCCCCCTCTACGAGACTCAAGCTTGCCAGTATCAGATGCAGTTCCCAGGTTGAGCCCGGGGATTT
+
CCCCCGGGGGGGGGGGGGGGGGGGGGGGGGGGGGGGGGGGGGGGGGGGGGGGGGGGGGGGGGGGGGGGGGGGGGGGGGGGGGGGGGGGGGGGGGGGGGGGGGGGGGGGGGGGGGGGGGGGGGGGGGGGGGGGGGGGGGGGGGGGGGGGGGGGGGGGGGGGGGGGGGGGGGFGGGGGGGG?9:EGGFGGGGGGGGGGGGGGG<DGG
@M02526:338:000000000-J69W4:1:1102:25566:16557 2:N:0:TCAAGGT+AACACCG
TGTCGAGGACTACTCTCTCATCTCCTCCTGTTTGCTCCCCACGCTTTCGCACCTTGACTTCTTTCGTCGTCCAGGGGGCCGCCTTCACCACCGTTTTTCCTCCAAAACACTACTCATTTCACCGCTACACCAGGTCTCCTCCCCCCCACTACTATCTCAAGACTTCCCAGTATCCGAGGCGCTTAGCAGCATCGCCCCGCTGACT
+
-6AA,,=::FG,CC-,,,,;,CC,,6,,;,;6<,C,C,CBC+++8B,<6@@@BF,,,;,,,666,,CB:+,,8C,,+8@=++8,45,99CD,+,+,69E<F9<,,,,,499,4:,,,5,9,@:+C+4+84,+8+,,6,6,6@68=E=+4,,@@7,,,3,,,,7@3,@8,4,,,5,***444)**4,6,,,,,0483;*=/5))*0
@M02526:338:000000000-J69W4:1:1102:14481:18785 2:N:0:TCAAGGT+AACACCG
CGGACTACACGGGTTTCTAATCCTGTTTGCTCCCCACGCTTTCGCACCTGAGCGTCAGTCTTCGTCCAGGGGGCCGCCTTCGCCACCGGTATTCCTCCAGATCTCTACGCATTTCACCGCTACACCTGGAATTCTACCCCCCTCTACGAGACTCAAGCTTGCCAGTATCAGATGCAGTTCCCAGGTTGAGCCCGGGGATTTCACA
+
CCCCCEGGGGGGGDGGGGGGGGGGGGGGGGGGGGGGGGGGGGGCGGGGGGGGGGGEGGGGGGGGGGGGFGGGDGGGGGGGGGGG7FFFFGGGGFGGGGGGGFGFGGGGGGGGGGGGGGGGGGGGGFEFGGGGGGGGGGGGEGGEGGGDEEGGFGGG6FGFFCFGGGGGG9,6DFFEF?FFF4<,8DEFGGGFEGGEE::E4FFGC
@M02526:338:000000000-J69W4:1:1102:11765:19258 2:N:0:TCAAGGT+AACACCG
CAGGACTACACGGGTACTAATCCTGTTTGCTCCCCACGCTTTCGCACCTGAGCGTCAGTCTTCGTCCAGGGGGCCGCCTTCGCCACCGGTATTCCTCCAGATCTCTACGCATTTCACCGCTACACCTGGAATTCTACCCCCCTCTACGAGACTCAAGCTTGCCAGTATCAGATGCAGTTCCCAGGTTGAGCCCGGGGATTTCACA
+
CCCCCGGGGGGGGGGGGGGGGGGGGGGGGGGGGGGGGGGGGGGGGGGGGGGGGGGGGGGGGGGGGGGGGGGGGGGGGGGGGGGGGGGGGGGGGGGGGGGGGGGGGGGGGGGGGGGGGGGGGGGGGGGGGGGGGGGGGGGGGGGGGGGGGGGGGGGGCFFGGGGGGGGGGGFGGGGGGGFEFFGGGGGGGGGGGGGGGGGGGGFG7
@M02526:338:000000000-J69W4:1:1102:27131:19946 2:N:0:TCAAGGT+AACACCG
ATAGGGACTACCGGGGTTTCTAATCGGAAGAGCGTCGTGTAGGGAAAGAGTGCTGCTGCCTCCCGTAGGATAGATCGGAAGAGCGTCGTGTAGGGAAAGAGTGTCGGTGTTGTGTAGATCTCGGTGGTCGCCGTATCAATAACAAAAATAAAAACTATCTATTACACGTGTCTGTCTCACTATGTCACAGATCAACCCAATGTAG
+
CCCCCGGGGGGGGGGGEGGGGGGGGGGGGGGGGGGGGFGFGGGGGGGGGGFGGGGGGGGG9CEFFEFGGGGGGGGGGG:FGGGGGFEG@:CCDEGGGGGGGEFECFGGGGGCFGGA,,,,;;AF=:@@,@@=3+38==,,,@,==@@8,,,,7,+,,,,,5,,,,,636,,@9,33,5,,75,,,,,,,,,6,,,5,;****42+
@M02526:338:000000000-J69W4:1:1102:13809:19996 2:N:0:TCAAGGT+AACACCG
CCAGGACTACCCGGGTTTCTAATTTCCCTGCTGCCCCCCGTAGAATTAAGATCGGAAGAGCGTCGTGTAGGGAAAGAGTGTCGGTGTTGTGTAGATCTCGGGGGTCGGCGTTTCATTAAAAAAAAAAAAATACAATCACCCACTACCGTAGTCTAGCCCAGTAGAATTTGATCCAGTTCCTATGTTGAACTAGGGGCATGCATGT
+
CCCCCGGGGFFGGGG@FEFGGFGGGGFFGFGGGGGGGGGGGGGGGGGGGGGGGGEGGEGGGGCFGFGFFGGG<FEE,EF?:ECD>FB@<=7:EC,,C?,<++7486@+@33+3>FAF9,CDFFGGC:C*<,,,7,,,26>>*/,4:=/=**=,114,**;8+++2253+++5++2+3++11+10+22++5+5++3*/*;*7****
@M02526:338:000000000-J69W4:1:1102:21257:20267 2:N:0:TCAAGGT+AACACCG
CCGCGCGGACTACAGGGGTTTCTAATCCTGTTTGCTACCCATTCTTTCGAGCCTCAGCGTCAGTTGCAGACCAGACAGCCGCTTTCGCCACTGGTATTCTACCATATATCTACGCATTTCACCGCTACACATGGTGTTCTACTGTCCTCTTCTGCACTCAAGTTACTCAGTTTCCTATGCACTTCTTCTGTTAAGCCGAAGGCTT
+
BCCCCGDD@F7FGCFFCCFFGGGFAFGGGFFGGFF<<EGGGF,;C,6FCC8@FDGC8EEFC@@FE9F<CFFCF8ABEGGGGCFEGGGGDCEGF@F9@EGCFGGFGGGGGFFGFF+4CCEFGGG+CEGGGCAAFGG9@@>E;DC,@9DGGFGGD@AAFFFDDEDF9D=E,37,>@=,EE,E,=<FFFE9,8@;C,<<ECCCC*;93
@M02526:338:000000000-J69W4:1:1102:17862:20353 2:N:0:TCAAGGT+AACACCG
ACGGGACTACTGGGGTTTCTAATCCTGTTCGCTCCCCACGCTTTCGCGCCTCAGCGTCAGTATCGAGCCAGGTTGCCGCCTTCGCAACCGGTGTTCTTCCCAATATCTACGAATTTCACCTCTACACTGGGAATTCCACAACCCTCTCTCGAACTCTAGTCATCACGTATCAAATGCAGTTCCCAGGTTGAGCCCGGGGATTTCC
+
CCCCCGGGGGGGGGGGGGGGGGGGGGGGGDGGGGGGGGGGGGGGGGGGGGGGGGGGGGGGGFFF@FFCGGGGFFFGGGGGGGGGGGGGGGGGGGGGFGGGFFGGFGGG9FGGGGGGGGGGDGGFGFGDGGGFGGGGGGGGGGGEGGGF9FGFEGGGGGCFGFFFCF6F8EGGGGGGGGGCGGGFAEFGGFCGGG>EEGG5?FFG8
@M02526:338:000000000-J69W4:1:1102:15301:20520 2:N:0:TCAAGGT+AACACCG
AAACCGGACTACTAGGGTATCTAATGTGACTGCTGCCTCCCGTAGGTAAGATCGGAAGAGCGTCGTGTAGGGAAAGAGTGTCGGTGTTGTGTAGTTCCCGGTGGTCGCCGTATCAATAAAAAAAAAACAAATTACTTTCTACTCTCCTCCACTCAAGACACCCAGTCTGAATTGCCCGACCTATCTAAAGCTCGCCCCTTTCACC
+
CCCCCGEEGGGGGGGGGGGGGGGGGGGFEGGGGGGGGEGFGGGGDGGDFEGGGGGCFGFCGGGGGGGGGGGGGDFF,FFGEFBFGFGEGGGE,<,9?,5=:=BEB9+8+68+:,,5:,,,498F@+=+,,,5,7>,8,3,,7=DDF,9,6,4,5@@,4DFF++33,,,,,3,,7ED,**4C*=2:>,?,,,,4****//,*+++*
@M02526:338:000000000-J69W4:1:1102:26946:20641 2:N:0:TCAAGGT+AACACCG
TGGACTACCCGGGTTTCTAATCCTGTTTGCTACCCATGCTTTCGAGCCTCAGCGTCAGTTACAGACCAGACAGCCGCTTTCGCCACTGGTATTCTACCATATATCTACGCATTTCACCGCTACACATGGTGTTCTACTGTCCTCTTCTGTACTCAAGTTATTCAGTTTCCTATGCACTTCTTCGGTTAAGCCGAAGGCTTTCACA
+
CCCCCGGGGGGGGGGGGGGGGGGGGGGGGGGGGGGGGGGGFGGGGGGGGGGGGGGGGGGGGGGGGGGGGGGGGGGGGGGFFEEGGGGFGGFGGGGGGGGGGGCFGGGGDGGGGGGGGGGGGGGGGGGDGGGGGGGGGGFGGGGGGGGGGGGGGGGFGGGGGGGGFGGGGGGGGGGFGFGGGFGGCEGGFFAFGEDEEEGGGGFG9
@M02526:338:000000000-J69W4:1:1102:22290:21413 2:N:0:TCAAGGT+AACACCG
GAGGACTACACGGGTTTCTAATCCTGTTTGCTCCCCACGCTTTCGCACCTGAGCGTCGGTCTTCGTCCAGGGGGCCGCCTTCGCCACCGGTATTCCTCCAGATCTCTACGCATTTCACCGCTACACCTGGAATTCTACCCCCCTCTACGAGACTCAAGCTTGCCAGTATCAGATGCAGTTCCCAGGTTGAGCCCGGGGATTTCAC
+
CCCCCFGGGGFGGG+C@FGGGGGGGGFGFGGGGGCEFEFGG@CGFGEG@<FGGGGFGEGFG7AFCFGGGGGEGGGGEGEGDFFCFFCFFGGGGABGEFGEFDGGGGCFGGGG:7AFFFGFGECFFGD3ACFGGCG;DFFGFGGGGGGGGGGGGF6@F?9,,>D8BB,5,6;DF;D9;9C@CFFDG5CGFFGGFCCGEEGC4C;7;
@M02526:338:000000000-J69W4:1:1102:15079:21595 2:N:0:TCAAGGT+AACACCG
CTGCTGCCTCCCGTAGGGGTTTTAGATCGGAAGAGCGTCGTGTAGGGAAAGAGTGTCGGTGTTGTGTAGATCTCGGTGGTCGCCGTATTATTTAACAAAAAAATCTCTACACATATCATCTCTACGCTTTATGTTCACCCTTTCTGACCTACCCTCACGGTCCCATGCCTCCTCCTCTTTCCCGAGTTTCACCCGACGTCTCACC
+
CCCCCGGGGGGGGFEFGGGGGGGGG<FCFEF:FG8FC@FFFFGFFGGGGGGGGFGFFFGFFGFGGGFFGF99CFCF,BF45>C4+74:,C<C9BA<5?=,D7+9,4,9,,,9,9,:A,,99,AEF++4++,,5,4,,,,,+,3@C@,,,7,3,62==,,+6++37,,,,,4,@,677,,,,+,4*56*3,3,44*1**4*2*++*
@M02526:338:000000000-J69W4:1:1102:10882:21603 2:N:0:TCAAGGT+AACACCG
ATTGAGGACTACTGGGGTATCTAATCCTGTTTGCTCCCCACGCTTTCGCACCTGAGCGTCAGTCTTCGTCCAGGGGGCCGCCTTCGCCACCGGTATTCCTCCAGATCTCTACGCATTTCACCGCTACACCTGGAATTCTACCCCCCTCTACGAGACTCAAGCTTGCCAGTATCAGATGCAGTTCCCAGGTTGAGCCCGGGGATTT
+
CCCCCGGGGGGGGGGGGGGGGGGGGGGGGGGGGGGGGDGEFEGGGGGGDGGGGGGGGGGGGGGGFGGGGGGGGCEGGGGGGGGGGGGGGGGGGGEFGGGGGGGGFFGGFGGGGGGDGGGGGGGGGEGGGEGGGGGGGGGGGGGGGGGGGGGGGCGGGGGGGGGGGGGGGGGGGGGGGFGGDFGGGGGGGGGFGGGGGGGGGDAGG
@M02526:338:000000000-J69W4:1:1102:17687:22074 2:N:0:TCAAGGT+AACACCG
GCTGCGTCCCGTAGGAACGGAGATCGGAAGAGCGTCGTGTAGGGAAAGAGTGTCGGTGTTGTGTAGAGTTCGGGGGTTGCCGGATTATTAAAAAAAAAGATATCTACGCATTCGACCGCTACACCGGGACTTCAGCCTACATCTGCAATACTCAAGCACAACAGTTTTTACAGCAGTACATGGATTAAGCCCATTTATTTCACTT
+
CCCCCFF7@BF<FGGGFFGGGEDCFGGECFGGGGFGG@FGACFFFGGGEEFCCFCFCCC7@FE@FC@,6,<BC+@F7+4=,++88+,,C,,,<=:+@C+A,8,9,C9+++@=,,:3>+>+8@,,8FC7@<6@,,@,,,,2,>:,5A,5=E:C?C6A,:EC:B,,?CC9**2CC68C9+04++*+1+25+5+*1*3+31>;@D6:+
@M02526:338:000000000-J69W4:1:1102:15830:22269 2:N:0:TCAAGGT+AACACCG
GCATGGGACTACAAGGGTTTCTAATCCTGTTTGCTCCCCACGCTTTCGCACCTGAGCGTCAGTCTTCGTCCAGGGGGCCGCCTTCGCCACCGGTATTCCTCCAGATCTCTACGCATTTCACCGCTACACCTGGAATTCTACCCCCCTCTACGAGACTCAAGCTTGCCAGTATCAGATGCAGTTCCCAGGTTGAGCCCGGGGATTT
+
CCCCCGGGGGGGGGGGGGGGFGGFFGFGGFGGGGGGGDGGGGGGGGGGGGGGFGGGGGGGGGGGGGGGFGGGGGGGGGGGGGDGGGGGGGGGGGGGGGGGGGGGFGGGGGGGGGGGGGGGGGCGGGGFGGGGGGGGGGGGGFGGG8EGGGGGCCCGGF>@FFCGGGGDFEGCA99EGFFF7?FGGC9FFGFEFGGGGGGGG3>FG
@M02526:338:000000000-J69W4:1:1102:15527:22773 2:N:0:TCAAGGT+AACACCG
TGTAGGGACTACCAGGGTATCTAATCCTGTTTGCTCCCCGCGCTTTCGCACCTGAGCGTCAGTCTTCGTCCAGGGGGCCGCCTTCGCCACCGGTATTCCTCCAGATCTCTACGCATTTCACCGCTACACCTGGAATTCTACCCCCCTCTACGAGACTCAAGCTTGCCAGTATCAGATGCAGTTCCCAGGTTGAGCCCGGGGATTT
+
CCCCCGGGGGGGGGGGGGGGGGGGGGGGGGGGGGGGGGGGGGGGGGGGGGGGGGGGGGGGGGGGGGGGGGGGGGGGGGGGGGGGGGGGGGGGGGGGGGGGGGGGGGGGGGGGGGGGGGGGGGGGGGGGGGGGGGGGGGGGGFGGGGGGGGGGGGGGGGGGFGFFGGGDFGGFGGGGGGGGF7=9FGGG5CF6CGGGGGGED):7=
@M02526:338:000000000-J69W4:1:1102:16630:23006 2:N:0:TCAAGGT+AACACCG
GCTGCGTCCCGTAGGGGTTGAGATCGGAAGAGCGTCGTGTAGGGAAAGAGTGTCGGTGTTGTGTAGAGCGCGGGGGTTGCCCTATCGTTATAAAAAAAGATCTATCCGCATTTCACTGCTACACTAGGAATTATAACCCCCTCTCCAATACTCGAGTCTGCCAGTTTCGAATTCAGTTCCCAGGTTGAACCCGGGGATTTCACAT
+
CCCCCFGGFGFFFCGGGEGGFFG9@FCEEEGGGGEGG:FGGGFCFFGGCF<59CB@@:FE8FFGE<C,,+7@=+@>84+=,,,:,8+,AB,,C9B=>F+6,83,83,@>@@+@@A,,,8@CFFB,,73,>CG,7,73@,@C*:,,,,,,28DC*;*04,5,,,4,2,?;*,,*5+?;C++<7+*++3++2**1*8**;*<:*6:C
@M02526:338:000000000-J69W4:1:1102:23438:23088 2:N:0:TCAAGGT+AACACCG
ACAAGGACTACACGGGTTTCTAATCCTGTTTGCTACCCATGCGTTCGAGCCTCAGCGTCAGTCACAGACCAGACAGCCGCTTTCGCCACTGGTATTCTACCATATATCTACGCATTTCACCGCTACACATGGTGTTCTACTGTCCTCTTCTGCACTCAAGTTACTCAGTTTCCTATGCACTTCTTCGGTTAAGCCGAAGGCTTTC
+
@-CCC@E@E@,6CCFGGGEGGGGDGGGGGGGGGGGGDGFGFF+@,CFG,@+B,CFEFGGGG,9FEAE@FDFGGG<@FGGG@C<,B,8BFF<EF9EGG,FDDFG,EF;,9EFEF7CFFGGGGGD:CGCEGEBCEF:EF@CFFFGGGCFGFFG;ECFAFGG9EFGGGFAFEF,@>EF93@FFEDG8A@FGEE6;7,,@E+585*@DC
@M02526:338:000000000-J69W4:1:1102:17401:23304 2:N:0:TCAAGGT+AACACCG
GCTGCGCCCCGTAGGATCCCGAGATCGGAAGAGCGTCGTGTAGGGAAAGAGTGTCGGTGTTGTGTAGATCTCGGTGGTCGCCGTGTCATTAAAAAAAAAAACACATACCACTAAGTTAGTCTCACGACAATCAAAATCACCTACGTCCACAGCACCCCACTACACCAGCTGTGGATTACTCGCACACTACTCTCACTCTCCTCTT
+
CCCCCGGGGGGGGGGGGGGGGGGGGGGGGGGGGGFGGGFGFFGGGGGGGGGGGEFFGGGC78CFFFGC9FEDFG7CFC<F@B@++4AFCE?<FAEC>@CF++6,4,3,,7:,,,,:,,,,,,,833:+++,3>,,,,,@6:,,343@**,,,11,1@*6*,,,,22*2>,,,,6?,;<9,=C***4;CF+53+0+++++0*2)3+
@M02526:338:000000000-J69W4:1:1102:11813:24031 2:N:0:TCAAGGT+AACACCG
AGATGGACTACTAGGGTTTCTAATCCTGTTTGCTCCCCACGCTTTCGCACCTGAGCGTCAGTCTTCGTCCAGGGGGCCGCCTTCGCCACCGGTATTCCCCCAGATCTCTACGCATTTCACCGCTACACCTGGAATTCTACCCCCCTCTACGAGACTCAAGCTTGCCAGTATCAGATGCAGTTCCCCGGTTGAGCCCGGGGATTTC
+
CC@CCGGGGGGGGGGGGGGGGGGGGGGGGGGGGGGGGGGGGGGGGGGGGGGGGGFGGGGGGGACFGGGGGGGGGCCFEFGGGGGGGGGEGGGGDGGGGFGEEFFFFEGGFGGGGGGGGGGGGGGGGGGGFGDFGGGGGGFGGDGGGGGGGC81@CFGGFGCFGFGGGGGGGGGGGFGFCF<FEG9,4CEGCFDGFGEGGGGDFG1
@M02526:338:000000000-J69W4:1:1102:8730:24632 2:N:0:TCAAGGT+AACACCG
AGGGACTACCAGGGTTTCTAATCCTGTTTGCTCCCCACGCTTTCGCACCTGAGCGTCAGCCTTCGTCCAGGGGGCCGCCTTCGCCACCGGTATTCCTCCAGATCTCTACGCATTTCACCGCTCCACCTGGAATTCTACCCCCCTCTACGAGACTCAAGCTTGCCAGTATCAGATGCAGTTCCCAGGTTGAGCCCGGGGATTTCAC
+
CCC?@FGG@EGGGGEFCGGGGGGGGGGGGGGGGGGGGGEEEEEGGC@FGG,FFGGGGGG@D9CFDEGGDGGEE+@FGGGGCFGGGGGGGGE+BFGGGGAEE,EB@EFGGGGFEGGG9E9BFG+@?FAA8A<>?CFGGAFGFEGGDFGGG6@EEGGGGG,<A@>B,8D,EFG9B;,6;C9=:DEG8FGFFCCGGGEEGGD=4=6+:
@M02526:338:000000000-J69W4:1:1103:24292:2157 2:N:0:TCAAGTT+AACACCG
TCTCGGACTACTAGGGTATCTAATCCTGTTTGCTACCCACGCTTTCGAGCCTCAGCGTCAGTTACAGTCCAGTTATCCGCCTTCGCCACTGGTGTTCCTCCTAATATCTACGCATTTCACCGCTACACTAGGAATTCCGCTCTCCCCTCCAGCACTCAAGTCCGCCAGTTTTAGGGGCAAACACCGGTTGAGCCGTTGCCTTTGC
+
6-A,8FFGGGG9CFGGG8FGGGGGFGGGGGGGGG9CFGGGGGGFFGG,;6@FFGFCFGGGGGGFGGG@FGGGE9C,BBFF=7FGGGGGG<FFEFFGGGGGGC,FED9FGGGGGGGGGGGGGGGDGGGG9A,AFGGGGG,+=+4>?@EG6C8D,@FGGGGF=,7++>@EGGGCD,,@CC+15=D,+3@@>*D8@C****=C>C8,,
@M02526:338:000000000-J69W4:1:1103:16616:2235 2:N:0:TCAAGGT+AACACCG
GCTGCCTCCCGTAGGTTATAGATCGGAAGAGCGTCGTGTAGGGAAAGAGTGTCGGTGTTGTGTAGATCTCGGGGGGCGCCGTATCATTAAAAAACAAACAATACCAACACAGATCAACGATCCACTGTACACGCCACCTTCCTCTCCCTTACTCAAGCTCGTTGTTTTCACATACATTGCCAGGTCTGAGCCCATCGATTGCACG
+
CCCCCECGGGGFFGGGFGGG<CCFEECGG@FFGFEEFF6EFGEC6FFEF9CEDFE:@CF8C@,,C<,,<C@F+FF+>F735*38,,<;==@39:*<,,,5<,,,,,7**6,<,,,,,3****1>F2,22,,2*1**4;B+59;C7@C?F;++0+03++3+*/2****2++<<++<++++++*+*000*3<8*/**2**1+**:+*
@M02526:338:000000000-J69W4:1:1103:7201:2813 2:N:0:TCAAGGT+AACACCG
GTCGTCGGACTACACGGGTATCTAATCCTGTTTGCTCCCCACGCTTTCGCACCTGAGCGTCAGTCTTCGTCCAGGGGGCCGCCTTCGCCACCGGTATTCCTCCAGATCTCTACGCATTTCACCGCTACACCTGGAATTCTACCCCCCTCTACGAGACTCGAGCTTGCCAGTATCAGATGCAGTTCCCGGGTTGAGCCCGGGGATT
+
CCCCCGGGGGGGGGGGGDGGGGGGGGGGGGGGGGF<FGGGGGGGGGGGDGGGGGFGGGFFCGGGGGCFDECFGGGGEFGGGGGGEFCFCEEGGG@+DCGGDFGGFF9EFGFDFGGGGGGGGFFGFGGGGGGEGFFGGGGGGGGGGEEEEFGGGGCED9E>ECE8?FFGFCFFCFFCFGGGGG?FGGGGGGGGGGFGGGGCDGD5C
@M02526:338:000000000-J69W4:1:1103:19991:3205 2:N:0:TCAAGGT+AACACCG
AGGGACTACAGGGGTATCTAATCCTGTTTGCTCCCCACGCTCTCGCACCTGAGCGTAAGTCTTCGTCCAGGGGGCCGCCTTCGCCACCGGTATTCCTCCAGATCTCTACGCATTTCACCGCTACACCTGGAATTCTACCCCCCTCTACGAGACTCAAGCTTGCCAGTATCAGATGCAGTTCCCAGGTTGAGCCCGGGGATTTCAC
+
CCCCCGGGGGGGGG@CFGFGGGGGGGFGGGGFGGGGGGGGCGGGDCGDGGFF,BFCFGD9CFDGGCFGGGGGGGGGGGGGGGFGGGGGGGFGFGGGGGGGGGGGGGFDCDEGCFFGGGGGGGGGGGGGGGGGGGGGGGGGFGGGGGGGFCEEE7FEGFGFCGGGGGCGGGCEGG9FEGGCFGG9FGEDDCEFFGGGGG*/;=FFC
@M02526:338:000000000-J69W4:1:1103:19666:4695 2:N:0:TCAAGGT+AACACCG
ACGGGACTACAAGGGTTTCTAATCCTGTTTGCTCCCCACGCTTTCGCACCTGAGCGTCAGTCTTCGTCCAGGGGGCCGCCTTCGCCACCGGTATTCCTCCAGATCTCTACGCATTTCACCGCTACACCTGGAATTCTACCCCCCTCTACGAGACTCAAGCTTGCCAGTATCAGATGCAGTTCCCAGGTTGAGCCCGGGGATTTCC
+
CCCCCGGFEFGGGGGGGGGGGGFGFGGGGGGGGGGGGGGGEGGGGGGGGGGCFGGGEGECCEGGGEEEFGEFGGEGGGGGEFGFGFGGGGCFDGGGFGGGGGDE=@FGGGGGDEGFGGGG@7:CGFFG8FGFFG8DGGGGGGGGGGGGGG6E9C7@FCCCGGGCFG?FCFGGGGFCCFGGGGDFGGFGFFD8FGGGGGGCCFGG+
@M02526:338:000000000-J69W4:1:1103:7667:5329 2:N:0:TCAAGGT+AACACCG
ACGGGGACTACTCGGGTTTCTAATCCTGTTTGCTCCCCACGCTTTCGCACCTGAGCGTCAGTCTTCGTCCAGGGGGCCGCCTTCGCCACCGGTATTCCTCCAGATCTCTACGCATTTCACCGCTACACCTGGAATTCTACCCCCCTCTACGAGACTCAAGCTTGCCAGTATCAGATGCAGTTCCCAGGTTGAGCCCGGGGATTTC
+
CCCCCGGGGGGGGGGGGGGGGGGGGGGGGGGGGGGGGGGGGGGGGGGGGGGGGGGGGGGGGGGGGGGGGGGGFGEGGGGGGGGGGGGGGGGGGGGGGGFGGGGDGGGGGGGGGGGGGGGGGGGGGGGGGGGGDGGGGGGGGGGGGGGGGGGGGGGGGFGGGGGGGGFF?FGGCECGGFFF9CFGGGGGGGGGGGGGGGGG3DGG:
@M02526:338:000000000-J69W4:1:1103:18602:5751 2:N:0:TCAAGGT+AACACCG
GCTGCGCCCCGTAGGAGAGAGATCGGAAGAGCGTCGTGTAGGGAAAGAGTGTCGGTGTTGTGTAGATCTCGGTGGTCGCCGTATCATTAAAAAAAAAAACAACTACCAACCCAATCAACACGCTTCACAACCAAAAAAACCCCCACATTCCATCCTACCACACACTCTTCTACTCCAACACACTAAACTTCACTATTTACAGCTC
+
CCCCCGGFGGGFGGGGGGGGGGGGGGFGGGGGGGGGFGGGGGGFGGGGGGGFGGGFGGEGGGGFFA,9CFFF:FF=<FC@E=:EFGFF9FGGGGGGCFF+B,,,,,6,,++6++,3,,,,6+++++777,>+++53++**6**3:*A,,,,5,2,,,,,,,,11*2,?,,46,6,8,,+*//**0++++51+++3++4+112*+2
@M02526:338:000000000-J69W4:1:1103:21880:5835 2:N:0:TCAAGGT+AACACCG
CAGGTTGGACTACCCGGGTTTCTAATCCTGTTCGCTCCCCACGCTTTCGCGCCTCAGCGTCAGTTGTGAGCCAGGCTGCCGCCTTCGCAACTGGTGTTCTTCCCAATATCTACGAATTTCACCTCTACACTGGGAATTCCACAACCCTCTCTCACACTCTAGTCTTGTCGTATCAAATGCACGTCCCGGGTTAAGCCCAGGGATT
+
CCCCCGGGGGGGGGGGGGGGGGGGDFGGGGGGGGGGGGGGGGGGGGGGGGGGGGGGGGGGGGGGGGGGGGGGGGGGGGGGGGGGGGGGGGGGGGGGGGGGGGGGGGGGGFGGGGGGGGGGGGGGGGGGGGGGGGFGGGGGFGGGGEGDFEGGGGGGGGGGGGFGFGCEGGEFGGGGFGGGGGCFGGCCEEEEDFEGGGC@CD4FG
@M02526:338:000000000-J69W4:1:1103:19450:5987 2:N:0:TCAAGGT+AACACCG
GCTGCGTCCCGTAGGCCCTTAGATCGGAAGAGCGTCGTGTAGGGAAAGAGTGTCGGTGTTGTGTAGATCTCGGTGGTCGCCGTATCATTAAAAAAAACACTATTCCCACGCTATTCCCTGCTATACCATCCAATCCCCCTTCCTCTACCTTACTCTATGCCTCCACTTTCCACTTCACCCCCCCTCGTCAACCCATTGCCTTCAC
+
CCCCCGGCFGGGGGGGGGGGGGFCFGGECEEFGGFEFFGG@E<FC<AF6@FDEFGCGCFGEF,CCDF9FFA@CFF+6,+7,7+,:B,AF?9EF,++8+9A:<:,,,,,46++4@,C,,,584,,,59,86,55>,,,6+3333,@,,366,,@,,7,,,,33@C,,3,,3;ED=,3;@;,:*=***161**6,/=,,1=,+=4+3
@M02526:338:000000000-J69W4:1:1103:8557:6308 2:N:0:TCAAGGT+AACACCG
AGGACTACTCGGGTTTCTAATCCTGTTTGCTCCCCACGCTTTCGCACCTGAGCGTCAGTCTTCGTCCAGGGGGCCGCCTTCGCCACCGGTATTCCTCCAGATCTCTACGCATTACACCGCTACACCTGGAATTCTACCCCCCTCTACGAGACTCAAGCTTGCCAGTATCAGATGCAGTTCCCAGGTTGAGCCCGGGGATTTCACA
+
CCCCCGGGGGGGGFGGGGGGGGGGGGGGGGGGGGGGGGGGGGGFDFGEFFCFGGGEGDFFGGGGGGGDGGGG@FGGGEGCFFGCGGGGGEEGGGGFGGFFD<E9@;,CDFFFGGGEFC4CCBBFFGFGGGFGDFGGGGGFGGGEGGGF6?C>7EF?EFGGGGGGFGG;>;FGGD?CFGGGGCCF>FGFGFGGFEGGC*=FFG7E+
@M02526:338:000000000-J69W4:1:1103:26656:6880 2:N:0:TCAAGGT+AACACCG
GCTGCCCCCCGTAGGTTTCAAGATCGGAAGAGCGTCGTGTAGGGAAAGAGTGTCGGTGTTGTGTAGATCTCGGTGGTGGTCGGATCATTAAAAAACAAAAAAATTATTAAGATTTCACCCGCTGACCCCGAAAACACACAACCGCAACCAAAAGACAAGTTACACGTCTCCCAACCCATACACTGATTCCGCCACCGTCTTGTAC
+
CCCCCGGGGGGFCFGGGGGFGGGDGFGCBFFFEGGGDFGGFGGDFGGC6EFC,CFFGGG><EFFECF9,96:D,BF,,4,,++4,7?,59,<,9=+9,,,4++,499,C,,7?FA@,,,,+++++3,,+83@++83,,++@+@+@+**45*,,1*,4<62,,,6,1>*,>,,,,**6*=,4*1,1,62,,,43**/**/*1++1+
@M02526:338:000000000-J69W4:1:1103:8235:7395 2:N:0:TCAAGGT+AACACCG
GTGGACTACTGGGGTTTCTAATCCTGTTTGCTCCCCACGCTTTCGCACCTGAGCGTCAGTCTTCGTCCAGGGGGCCGCCTTCGCCACCGGTATTCCTCCAGATCTCTACGCATTTCACCGCTACACCTGGAATTCTACCCCCCTCTACGAGACTCAAGCTTGCCAGTATCAGATGCAGTTCCCAGGTTGAGCCCGGGGATTTCAC
+
CCCCCFGGGGGGGGGGGGGFFGGGGFGGGGGGGGGGGGGGEEFGEGGGGGG8EFGGG>FDGGGGGGGGGGGGGGGGGGCCCFGGGGGGGEGGGGGGGGGGGGGGGGGCFGGGGGGGGGGGGECDGGGFDFFFGGGGGGGGGGGGGGGFGGDEGGGFFGGGFFFGFCFFGG;DGFGG9DEGEFF9<8ED8>>CFGGGGD:=DFGFG
@M02526:338:000000000-J69W4:1:1103:24629:7423 2:N:0:TCAAGGT+AACACCG
GGGGACTACTCGGGTATCTAATCCTGTTTGCTCCCCACGCTTTCGCACCTGAGCGTCAGTCTTCGTCCAGGGGGCCGCCTTCGCCACCGGTATTCCTCCAGATCTCTACGCATTTCACCGCTACACCTGGAATTCTACCCCCCTCTACGAGACTCAAGCTTGCCAGTATCAGATGCAGTTCCCAGGTTGAGCCCGGGGATTTCAC
+
CCCCCGGGGGGGGGGGGGGGGGGGGGGGGGGGGGGGGGGGGGGGGGGGGGGGGGGGGGGGGGGGGGGGGGGGGGGGGGGGGGGGGGGGGGGGGGGGGGGGGGGGGGGGGGGGGGGGFFFEEGEGGGGGGGGGGGGGGGGGGGGGGGGGGGGGGGGGGFGGGGGGGGGAFGCG>DFGFFFFCFGGGGGGGGGGGGGGGGDGGGGCC
@M02526:338:000000000-J69W4:1:1103:24662:7609 2:N:0:TCAAGGT+AACACCG
GCTGCGCCCCGTAGGTAAGATCGGAAGAGCGTCGTGTAGGGAAAGAGTGTCGGTGTTGTGTTGAGTTCGGGGGTCGCCGTATGACTAAAAAAAAAAAAAAGATCTCAACGCATATACACGACAACGATAGGAGTACAAACCAACCTAAGATACTAGACGGGTAACGTAGCCGCAAGAGTTGCACGAAACCACGCGGGGATCTCAC
+
CCC@@ED@FEG;@FGFCFFGDEFGC;@,@ACFFE::,EFFECFAF,EC,CB,CBFF7,6,:,9<,,,<:B+@F4,@+=CF6,,9,,,5,,54+6+++++88<37,,,,8388**3,3,76**>>,5*6**,,,6,,6,6=5:***,,2,9++4+=<+53**11++*43**5***/**0+3+:9+*********21***1:**2++
@M02526:338:000000000-J69W4:1:1103:9875:7807 2:N:0:TCAAGGT+AACACCG
GCTGCGCCCCGTAGGTTTGGGAGATCGGAAGAGCGTCGTGTCGGGAAAGAGTGTCGGTGTTGTGTAGATCTCGGTGGTCGCCGTTTCATTAATAAAAAAAAAAACAATATTAACAATCACTTTTAGTTATCCCTCACCATGATCAATCCATCTCTGACGAGCGTCGTGTCGGTTATGTGTGAAGCCTTTGTTTCGTCACCATCGT
+
CCCCCGGGGGGCCGGEFFGG7@@BFGGGCFGGGGDCFGGGGGGGGGGGGGFGGGGGGGEGGGGDCFCEFFFGGGGGDFFE+7>F+<,@BC,E,9,595+>+>+@+A:,,,,5,5,,,,7,C,,=,,C9@=,7>,,,,,,,,,,7,3@,1,772@,B,E53****6***>D5****,451=:+,,,,2+2++539*38**50****
@M02526:338:000000000-J69W4:1:1103:17518:8331 2:N:0:TCAAGGT+AACACCG
CTGCTGCCTCCCGTAGGGCTCTTAGATCGGAAGAGCGTCGTGTAGGGAAAGAGTGTCGGTGTTGTGTCGACCTTGGTGGTCGTTGTGTCTTTAAATAAAAAACAATACAAATCATTTATTGTCTATTCTTTTTTAACTACTCCTATCTCCCCTACTCTATCCTTCTACTTCCCATTTCTATACCTCATACTCTCACTTACTCCAC
+
CCCCCGGFF<F;FFEEDF@DD<FGGF<FGG>@ED<<+8@BFEG@<DF,@,B,CCD<,B7FGG:,C,C,86+666CE6648,++,,8,6<,95C59:9,9?,8+,,C,95,9A<A@E,,5,,9C;,,,,9,A<,+,,,,7,7,6,,4@DD,,+6+1,6=@,,,,,7,3>,6@9,,,3,,7,7+3,,,@,,,,,,,,,<55,++*,1
@M02526:338:000000000-J69W4:1:1103:25038:8362 2:N:0:TCAAGGT+AACACCG
GCTGCGTCCCGTAGGTTAAGATCGGAAGAGCGTCGTGTAGGGAAAGAGTGTCGGTGTTGTGTAGATCTCGGTGGGCGCCGTATCATTAAAAAAAAAAAAGTGAACAACAGTACGTAAGTCACTTACTAAAAACCACAGCGAAGCCACAGCAACACAGCCTAATACTGCAAGTCTCGACGTAGTTGCCAACAGAACAACAACAACT
+
CCCCCGGGGGGFGGGGGGGGGGGGGGGGGGGGGGGFGGGGGGGGGGGFFGFGGGGGGGGGGFCCEC@EFGGBCG+:F:FG77<EG<EFGGGGGGGFE+8+,,,:,9,,,,,,,3:,,8,,,7,,,,,7,,,C++,+,,3+3>++,3,,44,,4,4,,:1,6,,6>,,,,6,2,,,,6:/****4,6,4,4*+*5:*0**/*1**+
@M02526:338:000000000-J69W4:1:1103:11043:8598 2:N:0:TCAAGGT+AACACCG
GCTGCGTCCCGTAGGTTGGATCGGACGAGCGTCGTGTAGGGAAAGAGTGCCGGTGCTGCGGTGATCGCCGTGGTGGCCGCCTTCTCCAAAGATATTCCTCCAGATCTCTACGCATTTCACCGCTACACCTGGAATTCTGCTCCTCTCTACCACACTCAAGCCTCCCATTTTCGAATGCAATTCCCAGGTTGATCCCGGGGATTTC
+
-BCCCF@F+88E6FG;FFD<F@,,,+6+8+@@C7+6,,6;F86,6,C69,C+8+@+,,,++,76CE,=,+88@4,BF<FC@@=,,55C,?4=,B,:5CC,B,:AF8FGGCGGDCGGFD,CF7FGEECFG8@,@,=FG=,C,9D,@FDGAC,3,@:CG@8E984,@E7,@,@E**426D,,2=DFG9D8>E,,,5=FC*:*/7CF<
@M02526:338:000000000-J69W4:1:1103:17899:8749 2:N:0:TCAAGGT+AACACCG
GCTGCGTCCCGTAGGTAGATCGGAAGAGCGTCGTGTAGGGAAAGAGTGTCGGTGTTGTGTAGATCTCGGTGGTCGCCGTATCCTTAAAAAAAAAAAAGAATGAATATGCGGGTTAAACATCTAGTGCTACTAAAAGATAACACACTAGACGACTCTAGCTCACTAATCGCGCATACATTTACTAGCTACCCCGACCTCATCTCCC
+
CCCCCGGGGGGFGGGGGFGFGGGGGGGGGGGGGGGDGGGGGGGGGGEFCFGGGG@BFGGGFGA<CEEFG6CF,,868@+,,?5,CEEGGGGGGGG+6++,5,,,9,9,,+++63=,,,,3,,9,,,,,,3,,8,,,8,,,73>,:3,,@D8E>*@2,,57,,,,,?99*6****1,,,5=,1,,,?,,,2/**38*/+++2+++*
@M02526:338:000000000-J69W4:1:1103:23433:8989 2:N:0:TCAAGGT+AACACCG
AGGGGTGGACTACCGGGGTATCTAATCCTGTTTGCTCCCCACGCTTTCGCACCTGAGCGTCAGTCTTCGTCCAGGGGGCCGCCTTCGCCACCGGTATTCCTCCAGATCTCTACGCATTTCACCGCTACACCTGGAATTCTACCCCCCTCTACGAGACTCAAGCTTGCCAGTATCAGATGCAGTTCCCAGGTTGAGCCCGGGAATT
+
CCCCCGGGFGGGGGGGGGGGGGGFFGGFGGGGGGG,FFGGGGGGGGGGEE7@C@FF,EFFGGGGFFEFF@FCGGD7CFGGGGED@FFGGGGGGGGGFFGFFF=FFCGGFGFFGGGGC7FFGGGCFE=FFGGGCCFGF@FGGGGCGEGGGGGGC>C*;9EFCFGFFCGGG,DECFE@GFGGFGF:CGGGGGG@C?CFGGCEGGGFF
@M02526:338:000000000-J69W4:1:1103:20937:9080 2:N:0:TCAAGGT+AACACCG
AACGGACTACAAGGGTTTCTAATCCTGTTTGCTCCCCACGCTTTCGCACCTGAGCGTCAGTCTTCGTCCAGGGGGCCGCCTTCGCCACCGGTATTCCTCCAGATCTCTACGCATTTCACCGCTACACCTGGAATTCTACCCCCCTCTACGAGACTCAAGCTTGCCAGTATCAGATGCAGTTCCCAGGTTGAGCCCGGGGATTTCC
+
CCCCCGGGGGGGGGGGGGGGGGGFCFFGGGFGGGGGGGGGGGDGGGGGDGGGFGGEGGGGGGGGGGGGGEGGGGCGGGGGGGGGGGGGGGGGEGGGGGGGGCFGGGFDGGGGGGGGGGGGGGGGGGGGGGG<FGGD;FFGGGGGGGGAFG8EGEGFAFGGGGEFGGGG9CFGGGCCFF7CCCF6DEFFGGFGFGGGGDD*95FG+
@M02526:338:000000000-J69W4:1:1103:12167:9096 2:N:0:TCAAGGT+AACACCG
GCTGCGTCCCGTAGGGAGAAGATCGGAAGAGCGTCGTGTAGGGAAAGAGTGTCGGTGTTGTGTAGATCTCGGGGGTGGCCGGTTCATTAAAAAAAAAAATCAATATATCTACGCATTTAACCGCTACACATGGAGTTCCACTTTCCTCTACTGCACTCCAGTCATCCAGTTTCCACAGCCATTCCTCATTTTAGCTCAGGACTTT
+
CCCCCFFFGGFEFEGGFGGFED<FDDGGGEFFGF@F@FFFGFE<@FFEAEE9CBC8B@FD@FF,9,,6CFCF@7=++8,9+++8B,,5C<9?5C++3++3,,,3E,F,9@D@+++@C<,,,CF@F@@FCF@,,7DD8,,3@,2,,5B,,><:=7,9:<2>,;,,?,,,4,6B,6B,<C,*4:>++2+++5+2<6>E+2AE**;9@
@M02526:338:000000000-J69W4:1:1103:5755:9112 2:N:0:TCAAGGT+AACACCG
TGCAGGGACTACTAGGGTTTCTAATCCTGTTTGCTACCCATGCTTTCGAGCCTCAGCGTCGGTTACAGACCAGACAGCCGCTTTCGCCACTGGTATTCTACCATATATCTACGCATTTCACCGCTACACATGGTGTTCTACTGTCCTCTTCTGTACTCAAGTTATTCAGTTTCCTATGCACTTCTTCGGTTAAGCCGAAGGCTTT
+
CCCCCGGGGGGGGGGGGGGGGGGGGGGGGGGGGGGGGGGGGFGGGGGEGGGGGGGGGGGGGGGGGGGFFGGGGGGGGGGGGGGGGGGGGGGGGGFGGGGGGGGGGGCGGGGGFGGGGGGGGGGGGGGGGGGGGGGGGGGGGGGGGGGFGGGGGGGGGGCEFGGGGGGFCFDGGGG9FGGGGGGGGGGGCEGGFCFGGEEEDGGGG
@M02526:338:000000000-J69W4:1:1103:21204:9238 2:N:0:TCAAGGT+AACACCG
GCTGCCTCCCGTAGGGAGATCGGAAGAGCGTCGTGTAGGGAAAGAGTGTCGGTGTTGTGTAGATCTCGGTGGTCGCCGTATCATTAAAAAAAAACAAAACAATAGCTAATAGAAAAGAACAACTACCACTAAAAAGAAGATACCGAACAGATATGAGTCTACAGCACCACACTTCCATAGCTTAGTCCAACGCTACATCGACCTA
+
CCCCCGGGGGGGGGGGGGGGGGGGGGGGGGGGGGGGGGGGGGGGGGGGFFEGGGGEGGGFF9@FG9FFF,@@,,@+?F:,,4:9@<?EFGGGGG7,99,9,9,,5,,,,,9,,,,,,+,,,684,,,,,,:A87,++,,,,,73++66+,,,2,2<7,@@3,,,,,,6,33*,,,,,35,4+,,,,,62,1*4:1*5,,*2))*,
@M02526:338:000000000-J69W4:1:1103:21509:9423 2:N:0:TCAAGGT+AACACCG
CAGGGACTACAAGGGTATCTAATCCTGTTTGCTCCCCACGCTTTCGCACTTGACCTTCATCCTTCTTCCAGGGGGCGGCTTCGCCAACCGTTATCCTTCCAGTTCTCTCCGCTTTTACCCCTTCCACCTGAAATTTTCCCCCCCCCTCCGGCCCTCAGCCTTCCCATTATCAGTTCCATTTCCCGGTTTGCCCCCGGGCTTTTCC
+
CCCCCGGGGGGGGGGGGGGGG<FGGGGGGGGGGGGGD,+8+BF,,,8,8+6,6,,,;,,6,;C6,,,C,,<FGG+F++>+@,++B+8B+8+++:,C,,C<,<,55474,4+4+@F,,8F<3+,,38E,,A,:,@,,3,@DGGG8*34>71**11*,4,,5<<,B,,,2,2?,2,6+>>7:+;<<**31**++5A5?*:**199C7
@M02526:338:000000000-J69W4:1:1103:3411:9849 2:N:0:ACAAGGT+AACACCG
AGGGGCTAACGAGGGTTTCTATCCTGGTTGGCTCCCAACGCTTGCGCGCCCAAGTGAAAGATGTGGTCAAGGAAGACGCTTTCGCGATGGTTGTGTCCCCTAATATCTACGCATTTCTCCGCGACACAAGGAATTCACCCAGCCTCTCCGAAACAAAAGTCACGCAGATTTGAAAGAGGTCCGGGGGTGGAGCCCCGGCATTTAA
+
6-,88++-,;,,6@786B,,C6,;,,,;9,+,,;6C,;@,+B@,,+6+:@C,,6,C,,,,,6C6,<,,,,9,,,9,,8@48,,,,+7+,4,,4B+:,,5,,:4E<,,4@,4++@@D,,5,++++@FC,+:33,38,;,3,+,,+361,,@8++4,,,@,,,7,3@B>*@;,,;,,,,,,4,;*=5:**34A*<*A*//21)**++
@M02526:338:000000000-J69W4:1:1103:20203:9897 2:N:0:TCAAGGT+AACACCG
CGGACTACCCGGGTATCTAATCCTGTTTGCTCCCCACGCTTTCGTGTCTGAGCGTCAGTATTATCCCAGGGGGCTGCCTTCGCCATCGGTATTCCTCCACATATCTACGCATTTCACTGCTACACGTGGAATTCTACCCCCCTCTGACATACTCTAGCTCGGCAGTTAAAAATGCAGTTCCAAGGTTGAGCCCTGGGATTTCACA
+
CCCCCGGGGGGGGGGGGGGGGGGGGGGGGGGGGGGGGGGGGGGGGGGGGGGGGGGGGGGGGGGGGGGGGGGGGGDGGGGGGGGGGGGGGGGGGGGGGGGGGGGGGGGGGGGGGGGGGGGGGGGCEGGGGGGGGGGGGGGGGGGGGGCFGGGGGGGGGGGGGGCEGCGGGGGGGGGGGGGGGGGGGGGCFGGFFGGGGFGGGGGG@
@M02526:338:000000000-J69W4:1:1103:18610:10037 2:N:0:TCAAGGT+AACACCG
GCTGCGTCCCGTAGGGTTAGATCGGAAGAGCGTCGTGTAGGGAAAGAGTGTCGGTGTTGTGTAGATCTCGGGGGTCGCCGTATCATTAAAAAAAACAAACAATCTCAGACTATATACTCTCTCCTATTATGTGAATACACATATCCGAGATTCACTAGTTGTCAACTCAACATTCTTTCTCTGTCTTCACGCACACCTCTCCCCC
+
CCCCCGGEGGGFFFGGGGGGGGGGGGGGGGGGGGGFFGGGGGFCFGGGCFEFGGEGG:FEEC9D@,C<@FF+@F78C:EC:=<<F9EDCCAEGGC+A,,,,3,,,,,,8,,,,,5,,,,,3,3,,,,,,,,,,,9,,,@@,@9@:;+++3+,=,2;,,,,5,3,36,,,3,,,26,,,,=,+2,,,,6,,,2*4*,*44,**04/
@M02526:338:000000000-J69W4:1:1103:15448:10534 2:N:0:TCAAGGT+AACACCA
AGGACTACACGGGTATCTACTCCTGTTTGTTCCCCACGCTTTCGCACCTGAGCGTCAGTCTTCGTCCAGGGGGCCGCCTCCGCCACCGGTATTCCTCCAGATCTCTACGCATTTCACCGCTACACCCGGAATTCTACCCCCCTCTACTACACTCCAGCATGCCTGTATCTGACGCAGTTCCCCGGTTGGGCCCGCGGATTTCTCT
+
CC,,@6FF8-,+@@+-,C,,<,6E,6C@@6CDFEGDG++BC@,,,B@F@,;AF76C@66,,EEF<@B:,,,@F@>=FEE,A+,B:FG>+44+C<5FEG,,5:AE9E,C+@+++,C,5C+>+8@,8=+++6+:77F=DF?EC+@C,,@,7,5,@:1,,<,,,,6,,3,6;2,2,*>7*4,5=?6**=*=***48C**/2*;9>*0+
@M02526:338:000000000-J69W4:1:1103:17154:10536 2:N:0:TCAAGGT+AACACCG
AGGGACTACACGGGTTTCTAATCCTGTTTGCTCCCCACGCTTTCGCACCTGAGCGTCAGTCTTCGTCCAGGGGGCCGCCTTCGCCACCGGTATTCCTCCAGATCTCTACGCATTTCACCGCTACACCTGGAATTCTACCCCCCTCTACGAGACTCAAGCTTGCCAGTATCAGATGCAGTTCCCAGGTTGAGCCCGGGGATTTCAC
+
CCCCCGGGGGGGGGGGGGGGGGGGGGGGGGGGGGGGGGGGGGGGGGGGGGFGFGGGGGGGGGGGGGGGGGGGDGGGGGGGGGGGGGGGEDGFGGGGGGGGG?FGGGGDGGGGGGGGGGGGGGGGGGG8FEGGGGGGGGGGGGGGGGFF66:+@FGGEFGGGGGGGFGGGGGG9,2DFGGGGGGGGFGC6BCFGEEGDGEEGGGGG
@M02526:338:000000000-J69W4:1:1103:10516:10604 2:N:0:TCAAGGT+AACACCG
AGGACTACCGGGGTTTCTAATCCTGTTTGCTCCCCACGCTTTCGCACCCGAGCGTCAGTCTTCGTCCAGGGGGCCGCCTTCGCCACCGGTATTCCTCCAGATCTCTACGCATTTCACCGCTACACCTGGAATTCTACCCCCCTCTACGAGACTCAAGCTTGCCAGTATCAGATGCAGTTCCCAGGTTGAGCCCGGGGATTTCACA
+
CCCCCGGGGGGGGGGGGGGGGGGGGGGGGGGGGGGGGGGGGGGGGGGGGGGGGGGGGGGGGGGGGGGGGGGGGGGGGGGGGGGGGGGGGG7FGGGGGGF8?FGGGGGGGGGGGFG<FGEGGGGGGGGGGGGGGGGGGGGGGGGGGGGFGGDGGFGGFGGGGGGGGG9DG@GGGGGGGGGGGG7ECFGGGGGGGGGG=*:9DC7E+
@M02526:338:000000000-J69W4:1:1103:2088:10657 2:N:0:TCAAGGT+AACACCG
TGGACTACTCGGGTATCTAATCCTGTTTGCTCCCCACGCTTTCGCACCTGAGCGTCAGTCTTCGTCCAGGGGGCCGCCTTCGCCACCGGTATTCCTCCAGATCTCTACGCATTTCACCGCTACACCTGGATTCTAACCCCTCCACGGAAATCCAGGTTGGCAAGATCAGAATGCGTTCCCAAGTTGGGGCCTGGGGTTTTGGCTT
+
CCCCCFGGGGGGGGCEAFGGFFFGGGGGGGGGGGGFGGGGGGGGDGGBFEFFGGGGGGGDDFGGGGGGGGGGGGGGEEGGGGGGGGGGGECDEFFGGGGGGFDEGGGGFCECFGGFGFGGGGGGGGGG,3,A,,,,C8DE+3+,3+++++,,,5,,4<,+@,3*,,,3,,,3,,**6*=C,*;<C,,**6?*48C**:C4*)*+2
@M02526:338:000000000-J69W4:1:1103:7276:10711 2:N:0:TCAAGGT+AACACCG
AGGTGGACTACCCGGGTTTCTAATCCTGTTTGCTACCCATGCTTTCGAGCCTCAGCGTCAGTTACAGACCAGACAGCCGCTTTCGCCACTGGTATTCTACCATATATCTACGCATTTCACCGCTACACATGGTGTTCTACTGTCCTCTTCTGTACTCAAGTTATTCAGTTTCCTATGCACTTCTTCGGTTAAGCCGAAGGCTTTC
+
CCCCCG@@F<FFFGGGGGGFFGCEFFGGGGF@AFGGGF@D@<FFEFGG8FCFFGGGGGGCCFFGGGFGGGGGFGFGFFGGGGGGGGGGGGGFFGGFFGCFFGGCFFAAEFGGGGGGGFGGGGDGCFCEFGGGG:F=FGFGGCFGGGFFAFGGGCFGGGFGGGGG=FGGGGGGGFGGCGGCFGGGGGGGGGGFGFGEGGGGGFGF<
@M02526:338:000000000-J69W4:1:1103:19808:10887 2:N:0:TCAAGGT+AACACCG
GGGCGGACTACTCGGGTTTCTAATCCTGTTTGCTACCCATGCTTTCGAGCCTCAGCGTCAGTTACAGACCAGACAGCCGCTTTCGCCACTGGTATTCTACCATATATCTACGCATTTCACCGCTACACATGGTGTTCTACTGTCCTCTTCTGTACTCAGGTTATTCAGTTCCCTATGCACTTCTTCGGTTAAGCCGAAGGCTTTC
+
CCCCCGGGGGGGGGGGGGGGGGGGGGGGGGGGGGGGGGGGGGGGGGGGGGGGGGGGGGGGGGGGGGGGGGGGGGGGGGGGGGGGGGGGGGGGGGGGGGGGGGGGGGGGGGGGGGGGGGGGGGGGGGGGGGGGGGGGGGGGGGGGGGGGGGGGGGGGGGGGGGGGGGGGGGGGGGGGGGGGGGGGGGGGGGGGGGGGGGGGGGGGF
@M02526:338:000000000-J69W4:1:1103:19941:11363 2:N:0:TCAAGGT+AACACCG
AAAAGGACTACACGGGTATCTAATCCTGTTTGCTCCCCACGCTTTCGCACCTGAGCGTCAGTCTTCGTCCAGGGGGCCGCCTTCGCCACCGGTATTCCTCCAGATCTCTACGCATTTCACCGCTACACCTGGAATTCTACCCCCCTCTACGAGACTCAAGCTTGCCAGTATCAGATGCAGTTCCCAGGTTGAGCCCGGGGATTTC
+
CCCCCGGGGGGGGGGGGGGGGGGGGGGGGGGGGGGGGGGGGGGGGGGGGGGGFGGGGGGGGGGGGGGGGGGGGGGGGGGGGGGGGGGGGGGGGGGGGGGGGGGGFGGGGGGGGGGGGGGGGGGGGGGGGGGGGGGGGGGGGGGGGGGGGGGGGGGGFFGGGGGGGGGGGGGGFGGGGGG?FGGGGGGGGGGGGGGGGGGGGDGGF
@M02526:338:000000000-J69W4:1:1103:5731:11370 2:N:0:TCAAGGT+AACACCG
CTGCTGCCTCCCGTAGGACCGAGATCGGAAGAGCGTCGTGTAGGGAAAGAGTGTCGGTGTTGTGTAGATCTCGGTGGTCGCCGTATCATTAAAAAAAAAAATAAGTCTATACGATGGAATATCATTACACAAACATAAACCAGATATAGTGTTCACGACATACGGTCAATCGTGCAATCAGAATTCCTAACGAACTCCAGCTGAG
+
CCCCCGGGGGGGGGGGGGGGGGGGGGGGGGGGGGGGGGGGGGGGGGGGGGGFGGGGGGGGGGGGGCE@CF<FFGCCEBCG@F:@=?F<@F9FGFG@FG@B>,5,,,,,,,,,,3+++6,,,,,,975,553+,,3,,,,33,3=,,2,,5,,,,,5,+3**,4,*4**6,5*,,**2,,,,*,,,,,,2,0**4*/,,,,;0*,*
@M02526:338:000000000-J69W4:1:1103:9464:11374 2:N:0:TCAAGGT+AACACCG
GCTGCCCCCCGTAGGCAAAAGATCGGAAGAGCGTCGTGTAGGGAAAGAGTGTCGGTGTTGTGTAGATCTCGGGGGTCGCCGTATCATTAAAAAAAAAAAAAAATACAAAGTATTTCCCGGCTAAACTTGGAATCTCACTTCCCCACTACACACGAAACTTCAACGTTTACCAATCATTTGACGAGTGACGCTCCAACATTAACAA
+
CCCCCGGGGGGGGGGGGGGGGGGGGG@EGFGGGGGGFGGGFGGGGGFAFFFFGGGGGEGGGFFCEC@F9<FF+>C>4+4?CF+,BF9<@<<EFGGD:+++>++,,,,3,33,77,,,,**5:*,?,7,,,7;,,2,,,5,,2,,,*,,,45<*/4==C+32+++*4+**3;>+2*45+>+2:***2/0+**22*+++**0***++
@M02526:338:000000000-J69W4:1:1103:21472:11667 2:N:0:TCAAGGT+AACACCG
AAATAGGACTACTGGGGTTTCTAATCCTGTTTGCTCCCCACGCTTTCGCACCTGAGCGTCAGTCTTCGTCCAGGGGGCCGCCTTCGCCACCGGTATTCCTCCAGATCTCTACGCATTTCACCGCTACACCTGGAATTCTACCCCCCTCTACGAGACTCAAGCTTGCCAGTATCAGATGCAGTTCCCAGGTTGAGCCCGGGGATTT
+
CCCCCGGGGGGGGGGGGGGGGGGGGGGGGGGGGGCFFGE@FDDGFGGFGGGGCG8FFGGE,@FGGGGCDFGGGGGGGGGCCGGEGFFGFEFGGGGGGGGDGGGC,CFFGGFG?EGGG9EGFGGGEGGGFFFGGGD9DFGGGFFGGGGGGGGG>EGGGGGGFFGGGGGCFG;FFG@;?ECFFCFFGE2D8DGFGFF::EEGG5C6?
@M02526:338:000000000-J69W4:1:1103:13130:12095 2:N:0:TCAAGGT+AACACCG
GGGACTACCGGGGTATCTAATCCTGTTTGCTCCCCACGCTTTCGCACCTGAGCGTCAGTCTTCGTCCAGGGGGCCGCCTTCGCCACCGGTATTCCTCCAGATCTCTACGCATTTCACCGCTACACCTGGAATTCTACCCCCCTCTACGAGACTCAAGCTTGCCAGTATCAGATGCAGTTCCCAGGTTGAGCCCGGGGATTTCACA
+
CCCCCGGGGGGGGGDGGGGGGGGGGGGGGGGGGGGGGGGGGGGGGGGGGGGGGGGGGGGGGGGGGGGGGGGGGGGGGGGGGGGGGGGGGGGGGGGGGGGGGGGFGGFGGGGGGGGGGGGGGDGGGGGGGGGCGGGGGGGGGGGGGGGGGGGGGGGEGGFGGGGGGGGGGGGGGGGGGGGGGGGGDGGGGGGGGGGGGGGGGGGG<
@M02526:338:000000000-J69W4:1:1103:29373:12104 2:N:0:CCAAGGT+GACACCG
ATTGGACCACCAGGGTTTCCAATCCTGTTTGCTCCCCACGCCTTCGCCCCTCAGCGTTAGTTTCCGACCAGAAAGCCGCCCTCCCCACTGGTGTTCCTCCACATCTCTACGCATTTCACCGCCACACGTGGAAATCCGCCTTTCTCCTCTGCACTCAAGTCCCCCAGTTTGCAAAGACCCCTTCAGGTTGAGCCCCAAGCTTTTC
+
6AC<C,6-6-,,6BF-C7,,,=;6C,6;FFCA,6EFG<++6,;B,966,@,,,6;+8,,,<C,,,,66C@,,CF,<@+4C+@,,8B<>,,CF8EF9E5AB8<?,,,9,9C+8++@F,,,C+8+4@?F+,6@4F,A,@C8+=C3E,7,@=,6,,,,,,@3=,3,,@+8,EE,@,8,,,4@,433,33@EB8<,2=*4*4D**=F,,
@M02526:338:000000000-J69W4:1:1103:25688:12224 2:N:0:TCAAGGT+AACACCG
GCGGACTACTCGGGTATCTAATCCCATTCGCTCCCCTAGCTTTCGTCTCTCAGTGTCAGTGTCGGCCCAGCAGAGTGCTTTCGCCGTTGGTGTTCTTTCCGATCTCTACGCATTTCACCGCTCCACCGGAAATTCCCTCTGCCCCTACCGTACTCCAGCTTGGTAGTTTCCACCGCCTGTCCAGGGTTGAGCCCTGGGATTTGAC
+
CCCCCGGGGGGGGGGGGGGGGGGGGGGGGGGGGGGGGGGGGGGGGGGGGGGGGFGFGGGGGGGGGGGGGGGGGGFGGGGGGGGGGGGEGGGGGGGGGGGGGGGGGGGGGGGGGGGGGGGGGGGGGGGGGGGGGGGGGGGGGGGGGGGGGGGGGGGGGGGGGG>FFGGFGGGGGGDGGGGGGGF6FEGFGG8FGGFGCFCG4FFE<
@M02526:338:000000000-J69W4:1:1103:4488:12602 2:N:0:TCAAGGT+AACACCG
ACGGACTACCCGGGTTTCTAATCCTGTTTGCTCCCCACGCTTTCGCACCTGAGCGTCAGTCTTCGTCCAGGGGGCCGCCTTCGCCACCGGTATTCCTCCAGATCTCTACGCATTTCACCGCTACACCTGGAATTCTACCCCCCTCTACGAGACTCAAGCTTGCCAGTATCAGATGCAGTTCCCAGGTTGAGCCCGGGGATTTCAC
+
CCCCCGGFFGGGGGFGGGGGFAFFFGGGGCFGGGGGGGGGGDGECGGGGF@FCFGCCFEFFGGGGFGGDGGGGGGGDGGGF<FGGGGGDCFEFGGDFGFF8FAFFGGFFGGGEGGFDFGEGD@FGGGCFGGGFE=EFGGGGGGGGGFFGDEGGGG6EGFGGCGGGFFDFGFFGGGGGFFGGGGFGGGG:FGCFG5C:CCEGFCFG
@M02526:338:000000000-J69W4:1:1103:26717:13024 2:N:0:TCAAGGT+AACACCG
AGAGGCGGACTACCGGGGTTTCTAATCCTGTTTGCTCCCCACGCTTTCGCACCTGAGCGTCAGTCTTCGTCCAGGGGGCCGCCTTCGCCACCGGTATTCCTCCAGATCTCTACGCATTTCACCGCTACACCTGGAATTCTACCCCCCTCTACGAGACTCAAGCTTGCCAGTATCAGATGCAGTTCCCAGGTTGAGCCCGGGGATT
+
CCCC?GGGGGGGGGGGGG+FCGGDGGGGGGGGGGGGFGGGGGGGGGGGEEEGGGFFGGGGGGGGGGGGGGGGGGGGGGEGGGGG@FGGGGGGGGG7BFGGGGGGCGGFGGFCGGGGGGGGGGGGGGGGGGGGAFFEGCFGGGGGGGGGGGFGGGGGGGGGGFGGGGFFECGFGGGGGGFFGGGGGGGGGD9CCGF66AEDDDCEG
@M02526:338:000000000-J69W4:1:1103:24922:13582 2:N:0:TCAAGGT+AACACCG
GGAAGAGGACTACTGGGGTATCTAATTTCCCTGCTGCGCCCCGTAGGTACTGAGATCGGAAGAGCGTCGTGTAGGGACAGAGTGTCGGTGTTGTGTAGATCTCGGTGGTCGCCGCATCATTAAAAAAAAAAAACAACAGACATGGTGAGCGCTCAACTTACTCATTTCACCCTGCAACGACAATGCGCACCACATCATGTCCAGC
+
CCCCCGGGGGGGGGGGGGGGGGGGGGGGGGGGGGGGGGGGGGGGGGGGGGGGGGGGGGGGGGGGGGFGGCFFGGGGF,BFEFFF@FGGGGGGGGGGAAA<FGGGGGGC+EF+C7++8@@9EFGGGDFCFG:B+:@74,,8,3,,,,,,,5*34*4,,,2,26,2D,,2?,,,*,,4,5***/40,,****3+**++5++53+2++
@M02526:338:000000000-J69W4:1:1103:5068:14709 2:N:0:TCAAGGT+AACACCG
GCGTGGACTACCCGGGTATCTAATCCTGTTTGCTCCCCACGCTTTCGCACCTGAGCGTCAGTCTTCGTCCAGGGGGCCGCCTTCGCCACCGGTATCCCTCCAGATCTCTACGCATTTCACCGCTACACCTGGAATTCTACCCCCCTCTACGAGACTCAAGCTTGCCAGTATCAGATGCAGTTCCCAGGTTGAGCCCGGGGATTTC
+
CCCCCGEGGGGC8FGDGGGCGGGGGGGGGGGGGGGEGGGGGGG:FGGGGGGFGGCFGEFGGFFFGFGFGGGGGGGG@FFCGGGGGGGGEFGGGGGGFGAFGGG<FFGGFADFGGGEGGFGGGGFDGGGFFCFFG,@;9D=DFGGGEGGGGGGCEE7<CFDGF;:>BEGG;DCCEGFFGGGCCGE9FFGGGG8EC8EEEGDCGCEA
@M02526:338:000000000-J69W4:1:1103:15305:14730 2:N:0:TCAAGGT+AACACCG
CCACTGGACTACTCGGGTATCTAATCCTGTTTGCTCCCCACGCTTTCGCACCTGAGCGTCAGTCTTCGTCCAGGGGGCCGCCTTCGCCACCGGTATTCCTCCAGATCTCTACGCATTTCACCGCTACACCTGGAATTCTACCCCCCTCTACGAGACTCAAGCTTGCCAGTATCAGATGCAGTTCCCAGGTTGAGCCCGGGGATTT
+
CCCCCGGGGGGGGGGGGGGGGGGGGGGGGGGGGGGGGGGGGGGGFGGGGGGGGGGGGGGGGGGGGGGGGGGGGGGGGGGDGGGGGGGGGGGGGGDGGGGGGGGFDCGGGGGGGGGGGGGGGGGGGGGGGGGGGGGGGGGGGGGGGGGGGGGGGGEGFGGGGGGFFFGGGFGGGGGGGGGGGGGGGGGGGGGGGGGGGEEGGDDGG
@M02526:338:000000000-J69W4:1:1103:10151:14927 2:N:0:TCAAGGT+AACACCG
AGGACTACAGGGGTATCTAATTTCTCTGCTGCCTCCCGTAGGAACAGATCGGAAGAGCGTCGTGTAGGGAAAGAGTGTCGGTGTTGTGTAGATCTCGGTGGTCGCCGTATCATTAAAAAAAAAAAAACAAAGGGTTACGGCAGCTACAGCTGAACTACAGATATCAATGCAATCCTGCACTATACATCACATGTCACCACATAAC
+
CCCCCGGGGGGGGGCFFGGGGGGGFGGGGGGGGGGGGGGGEGGGGGGGGGGGCFGGGGGFGGGFFFGGGFFAFFFEEFFGGGGG7FECFFF<AFFF=DF=FC56+CB++9=<<AFFFGC=B@::F8>333,,,+,,8,+4+++6,7,,,33,2,1,2,443,,,,25?,,,,,46?,8,<27E,4,,2,,,,>,,,1,14/0+,3
@M02526:338:000000000-J69W4:1:1103:21062:15023 2:N:0:TCAAGGT+AACACCG
GCGGACTACACGGGTATCTAATCCTGTTTGCTCCCCACGCTTTCGCACCTGAGCGTCAGTCTTCGTCCAGGGGGCCGCCTTCGCCACCGGTATTCCTCCAGATCTCTACGCATTTCACCGCTACACCTGGAATTCTACCCCCCTCTACGAGACTCAAGCTTGCCAGTATCAGATGCAGTTCCCAGGTTGAGCCCGGGGATTTCAC
+
CCCCCGGGGGGGGGGGGGGGGFGGGGGGGGGGGGGGGGGGGGGGGGGGGGGGGGGGGGGGCGGGGGGGGGGGGGGGGGGGGGGGGGGGGGGGGGGGGGGGGGGGGGGGGGGGGGGGGGGGGGGGGGGGGGGGGGGFGCFFGGGGGGFGGEGGGGGGGGGGGGGGGDFGGGGGGGGGDEGGGGGGGGGGGFFGFGGGGGDEGGGGG
@M02526:338:000000000-J69W4:1:1103:23292:15716 2:N:0:TCAAGGT+AACACCG
GAGGACTACCGGGGTATCTAATCCTGTTTGCTCCCCACGCTTTCGCACCTGAGCGTCAGTCTTCGTCCGGGGGGCCGCCTTCGCCACCGGTATTCCTCCAGATCTCTACGCATTTCACCGCTACACCTGGAATTCTACCCCCCTCTACGAGACTCAAGCTTGCCAGTATCAGATGCAGTTCCCAGGTTGAGCCCGGGGATTTCAC
+
CCCCCGGGGGGGGGGGGGGGGGGGGGGGGGGGGGGGGGGGGGGGGGGGGGGGGGGGGGGGGGGGGGGGGGGDGGGGGGGGGGGGGGGGGGGGGGGGGGGGGFFFCFFGGGGGGGGGGGGGGGGGGGGGGGGGGGGGGGGGGGGGGFGGGGGGGGGGGGGFGGGGGGGGGGGGGGGGG7:FGGAFGGGGGFGGGGGGGE8CGGGGG
@M02526:338:000000000-J69W4:1:1103:7658:15791 2:N:0:TCAAGGT+AACACCG
GTTGAGGACTACCGGGGTATCTAATCCTGTTTGCTCCCCACGCTTTCGCACCTGAGCGTCAGTCTTCGTCCAGGGGGCCGCCTTCGCCACCGGTATTCCTCCAGATCTCTACGCATTTCACCGCTACACCTGGAATTCTACCCCCCTCTACGAGACTCAAGCTTGCCAGTATCAGATGCAGTTCCCAGGTTGAGCCCGGGGATTT
+
CCCCCGGGGGGGGGGGGGGGGGGGGGGGGGGGGGGGGGGGGGGGGGGGGGGGGFGGGGGGGGGGGGGGGGGGGGGGGGGGGGGGGGGGGGGGGGGGGGGGGGGGGFGGGGGGGGDGGGGGGGGGGGGGGGGGGGGGGGFGGGGGGGGGGGGGDGGGGGGGGGGGGGGGGGGGGGFGGGGGGGGGGGGGFGGEFGGGGGGGGGGGG
@M02526:338:000000000-J69W4:1:1103:27258:16624 2:N:0:TCAAGGT+AACACCG
TGGACTACTGGGGTATCTAATCCTGTTTGCTCCCCACGCTTTCGCACCTGAGCGTCAGTCTTCGTCCAGGGGGCCGCCTTCGCCACCGGTATTCCTCCAGATCTCTACGCATTTCACCGCTACACCTGGAATTCTACCCCCCTCTACGAGACTCAAACTTGCCAGTATCAGATGCAGTTCCCAGGTTGAGCCCGGGGATTTCACA
+
CCCCCGGGGGGGGGGGGGGGGGGGGGGGGGGGGGGGGGGGGGGGGGGGGGGGGGGGGGGGGGGGGGGGGGGGGGGGGGGGGGGGGGGGGGGGGGGGGGGGGGGGGGGGGGGGGGGGGGGGGGGGGGGGGGGGGGGGGFGGGGGGGGGGGGGGGGGGGGGGFGGGGGGGFGGFCGGGGGGGGGGGGGGGGGGGGGGGGGGGGGGG:
@M02526:338:000000000-J69W4:1:1103:6346:16951 2:N:0:TCGAGGT+AACACCG
GTGGGTGGACTACCGGGGTTTCTAATCCTGTTTGCTCCCCACGCTTTCGCACCTGAGCGTCAGTCTTCGTCCAGGGGGCCGCCTTCGCCACCGGTATTCCTCCAGATCTCTACGCATTTCACCGCTACACCTGGAATTCTACCCCCCTCTACGAGACTCAAGCTTGCCAGTATCAGATGCAGTTCCCAGGTTGAGCCCGGGGATT
+
CCCCCGGGGGGGGGGGGGGGCFGGGGGGGGGGGGGGGGGGGGGGGGGGDGGGGGFCFGGGGGGGGGGGGGGGGGGEGGGGGGGGGGGGGGGGGGGGGFGGGGGFGGFFGGGGGGGGGGGGGGGGGGGGGGGGGGGFGGGGGGGGGGGGGGGGGGGGGGGG6FGGFGGGFGGGGGGDGGFFEGGGGGGFC@FFFCGFGGGGGDCEG
@M02526:338:000000000-J69W4:1:1103:15078:18226 2:N:0:TCAAGGT+AACACCG
GAACGGACTACCGGGGTATCTAATCCTGTTTGCTCCCCACGCTTTCGCACCTGAGCGTCAGTCTTCGTCCAGGGGGCCGCCTTCGCCACCGGTATTCCTCCAGATCTCTACGCATTTCACCGCTACACCTGGAATTCTACCCCCCTCTACGAGACTCGAGCTTGCCAGTATCAGATGCAGTTCCCAGGTTGAGCCCGGGGATTTC
+
CCCCCGGGGGGGGGGGGGGGGGGGGGGGGGGGGGGGGGGGGGGGGGGGGGGGGGGGGGGGGGGGGGGAGGGGG@FFGGGGGGGGGGGGGGGGEEGFGDFGFGFGFGGGGFGGGGGGGGGGGEGGGGCGG?FGGGGGGGGGGGGGGEGGFGGGGDEFF>GDGGGGGGCGGGFF;;FFGGGGGGGGGGGGGGGGGGGGEGDDGDFFF
@M02526:338:000000000-J69W4:1:1103:11495:18339 2:N:0:TCAAGGT+AACACCG
CCGGACCACACGGGTATCTAATCCTGTTTGCTCCCCACGCTTTCGCACCTGAGCGTCAGTCTTCGTCCAGGGGGCCGCCCTCGCCACCGGTATTCCTCCAGATCTCTACGCATTTCACCGCTACACCTGGAATTCTACCCCCCTCTACGAGACTCAAGCTTGCCAGTATCAGATGCAGTTCCCAGGTTGAGCCCGGGGATTTCAC
+
CCCCCG:FGGGGGGGGGGGGFGGGGGGGGGGGGGGGFGGGGGGGGGGGGGGGGGGGGGGFGGGGGGGGGGCGGGGGGGGGGGGGGGGGGGGGGGGGGGGGGGGGGGGGGGGGGGGGGGGGGEGGGGGGGGGGGGGGGGGG?EEGGGGGGGGEEGGFGFGEGGGGGGGGFGGFFGGGGFGGGGGGGGFEGGGGFGGGG5:8CGGFC
@M02526:338:000000000-J69W4:1:1103:24403:18456 2:N:0:TCAAGGT+AACACCG
GGGACTACACGGGTTTCTAATCCTGTTTGCTCCCCACGCTTTCGCACCTGAGCGTCAGTCTTCGTCCAGGGGGCCGCCTTCGCCACCGGTATTCCTCCAGATCTCTACGCATTTCACTGCTACACCTGGAATTCTACCCCCCTCTACGAGACTCAAGCTTGCCAGTATCAGATGCAGTTCCCAGGTTGAGCCCGGGGATTTCACA
+
AC8,ACF<EG@FE@F;CFGF@E,9@E9CFFEC,CCCFDEGCF@FFGG@<@,<C@FB6BFFF9F@CB:8F@@CF7:=EG:FEDE,??BFEGEF9F9FGEGCG,EEEGE,AFE7?C<FD?<<F;AF,464?FBG,FFD,,=>BCBEGGCC+334,A?GGFCF8@39:D;FGGDGC,5>FGDCGGEFGEFCCDCF5/:=EGGFGFGG:
@M02526:338:000000000-J69W4:1:1103:5862:19199 2:N:0:TCACGGT+AACACCG
GCTGCGTCCCGTAGGTCAGAGACGGAAGAGCGTCGTGTAGGGAAAGAGTGTCGGTGTTGTGTAGATATCGGTGGGCGCCGGATCATTAAAAAAAAAAAAAAAGAAGGTCTATGCATGAAAGAGCGAACAGACAGATGCAGGGACAATCGTCGGGGCACTGGACCCCCAGTCTCCCCAGACCTGCACAAGGATAACGTGAGACGTG
+
CCCCCGFFEGGGGGGGGGGGGGGGGGGGGGGGCFGCFGFGGFEEFFGGCFCFEEFGFEDCCEAFC,,<CCF6BF+:@+@F++48F,5EEFCFGC7@:@8++++83,,,8,,,,,3,,,,7,:5,+58*3,,@,,,,,3256*4**4,,*4,***4*/3*0<********+++++******2*2*20+*/**+++0**2***2***
@M02526:338:000000000-J69W4:1:1103:13231:19926 2:N:0:TCAAGGT+AACACCG
CGAATGGGACTACTCGGGTTTCTAATCCTGTTTGCTCCCCACGCTTTCGCACCTGAGCGTCAGTCTTCGTCCAGGGGGCCACCCTCGCCACCGGTATTCCTCCAGATCTCTACGCATTTCACCGCTACACCTGGAATTCTACCCCCCTCTACGAGACTCAAGCTTGCCAGTATCAGATGCAGTTCCCAGGTTGAGCCCGGGGATT
+
CCCCCGGGGGGGGGGGGGGGGGGGGGGGGGGGGGGGGGGGGGGGGGGGGGGGFGGGGGGGGGGGGGGGGGGGGGGGGGGGGGGGFGGGGGGGGGGGGCFGGGGGGGGGGGGGGGGGGGGGGGGGGGGGGGGGGGGGGGGGGGGGGGGGGGGGGGGGGGGGGGGGGCFGG6EGGGFGGGGGGGGGGGGGGGGG6EDGGGGGGGGGG
@M02526:338:000000000-J69W4:1:1103:15284:19960 2:N:0:TCAAGGT+AACACCG
TAGCGGACTACCAGGGTATCTAATCCTGTTTGCTCCCCACGCTTTCGCACCTGAGCGTCAGTCTTCGTCCAGGGGGCCGCCTTCGCCACCGGTATTCCTCCAGATCTCTACGCATTTCACCGCTACACCTGGAATTCTACCCCCCTCTACGAGACTCAAGCTTGCCAGTATCAGATGCAGTTCCCAGGTTGAGCCCGGGGATTTC
+
CCCCCGGGGGGGGGGGGGGGGGGGGGGGGGGGGGGGGGGGGGGGGGGGGGDGGGGGGGGGGGGGGGGGGGGGGGGGGGGGGGGGGGGGGGGGGGGGGGGGGGFFGGGGGGGGGGGGGGGGGGGGGGGGGGGGGGGGGGGGGGGGGGGGGGGGGGGGGGGGGGGFGFG?C?FGGCCFGGGGGFGGGFCCEGFCGGGGGEEGGGGGF
@M02526:338:000000000-J69W4:1:1103:22920:20923 2:N:0:TCAAGGT+AACACCG
TTGCAGGACTACCCGGGTTTCTAATCCTGTTTGCTCCCCACGCTTTCGCACCTGAGCGTCAGTCTTCGTCCAGGGGGCCGCCTTCGCCACCGGTATTCCTCCAGATCTCTACGCATTTCACCGCTACACCTGGAATTCTACCCCCCTCTACGAGACTCAAGCTTGCCAGTATCAGATGCAGTTCCCAGGTTGAGCCCGGGGATTT
+
CCCCCGGGGGGGGGGDGGGGGGGGGF9FGGFGFGGGGGGGGGGGGFG@FGGGGGGFGGGGGGGDEGGGGEGGGGGGGEGGGGGGGGGGEFGGGGCFGGGGGGGGGGGEFGGGGDGGGGGGGGDDGGEGGGFCFF@FGGGGGFFGGDGGGGGGGEEGDGGGGGGGGGF9DGD@CFG9>C?FFCGGGCGG5<F76CGGGGEED536C
@M02526:338:000000000-J69W4:1:1103:21473:21152 2:N:0:TCAAGGT+AACACCG
GCTGCCCCCCGTAGGTTGCCAGATCGGAAGAGCGTCGTGTAGGGAAAGAGTGTCGGTGTTGTGTAGATCTCGGTGGTCGCCGCACCATTAAAAAAAAAATAAAACTACGAATTTGCCCCGCCCCCATTAGCATTCCAATTTCCATCTAGCACCTCCGATCCCAAGTTTCTCAACCTACTGACGCTTACCGCCCTCCCTTTTGCTC
+
CCCCCGGGGGGEEEGGGGGGGFGGGGGEFGGGGGFGGGGGGDACFGEGEF<F6CFFCFEECE:FFGF,E<FCFFFG@<:7:C+++8E9?95@9<+84@7,,85,,44,++,,:C,?<,+8+33+88,,,,:3E,,,,,,,7,3,,72,5,3,,4,,1*>*>,,,,,,,,,6,,,,,,,,,,*/**6*++1*4/**/**5<*+*++
@M02526:338:000000000-J69W4:1:1103:14881:21193 2:N:0:TCAAGGT+AACACCG
GCTGCCTCCCGTAGGTTTCAGAGATCGGAAGAGCGCCGTGTAGGGAAAGAGTGTCGGTGTTGTGTAGATCTCGGTGGTCGCCGGCTCATTTAAAAAAAAAAACATATACACCTACCACCCCCACATGGGATACTCCTATACTCTCTTACGCAACATATGTCAACATCCCATAGCCGTTTCCCGCGTTAGACCGGCAAGTGTACAC
+
CCCCCGGCFCFCFEGGGGGGFGGGGGFFFD@EFGG+7@@CFFGCC<FCF<FBFFGGGGGG@FEC6@<,C@CEEGC,@B,4+@4+++8,,,,,<,,,+8+@+:+,,774,,8,,,,6,5>+C:+8+8,,+,6@,79,,,33,34@65<,,+@+**,,2,,,3,,3,7,6,6,,,,,***5=288:*14*=++?*****/++12+2+
@M02526:338:000000000-J69W4:1:1103:9864:21862 2:N:0:TCAAGGT+AACACCG
GCTGAGGGACTACTCGGGTTTCTAATCCTGTTTGCTCCCCACGCTTTCGTGCATGAGCGTCAGTGTTATCCCAAGGGGCTGCCTTCGCCATCGGTATTCCTCCACATCTCTACGCATTTCACTGCTACACGTGGAATTCTACCCCCCTCTGACACACTCTAGCCGTGCAGTCACCAATGCAATTCCCAAGTTAAGCTCGGGGATT
+
BCCCCGFB@CFCFGFGGEG@FF9ECFGGGGGGFFG<EFFCEFGGGGFC:FFEGGGCGGGGGGGGGGGGGGGFFDFGEDFFEFFEGGGGGGECFGGGCAEGBDEFFGGGFDFFFFEEEGFGFGGGFGGGGGGGGDDEFFFEDFFGG>CGGFDGGGGEEF,9EGF8=CC8?BEGFGGGGGFFAF7@DFFGG?EFFGFF,@ECD>*;C
@M02526:338:000000000-J69W4:1:1103:9417:22109 2:N:0:TCAAGGT+AACACCG
GGCATTGGACTACTGGGGTATCTAATCCTGTTTGCTCCCCACGCTTTCGCACCTGAGCGTCAGTCTTCGTCCAGGGGGCCGCCTTCGCCACCGGTATTCCTCCAGATCTCTACGCATTTCACCGCTACACCTGGAATTCTACCCCCCTCTACGAGACTCAAGCTTGCCAGTATCAGATGCAGTTCCCAGGTTGAGCCCGGGGATT
+
CCCCCGGGGGGGGGGGGGGGGGGGGGGGGGGGGGGGGGGGGGGGGGGGGGGGGGGGGGGEGGGGGGGGGGGGGGGGGGGGGGGGGGGGGGGGGGGDGGGGGGGGGGGGGGGGGGGGGGGGGGGGGGGGGGGGGGGGGGGGGGGGGGGGGGGGGGEGGGGGGGGGGGGGGGGGGGGGGGGGGGGGGGGGGGGFGGGGGGGGGGGEG
@M02526:338:000000000-J69W4:1:1103:19659:22960 2:N:0:TCAAGGT+AACACCG
GCTGCGCCCCGTAGGCAGAGATCGAAGAGCGTCGTGTAGGGAAAGAGTGTCGGTGTTGTGTAGATCTCGGTGGGGGCCGTATCAGTAAAAAAAAATTAATACGAGTTCGACGGAGGTCAGAGCCACACCAAGCAAGTAACCCCCCCAGTCGCCACCATCGATTGGCAGTATTCCAATCCGCTCCAACGAGTAGACCAACGACTTA
+
CCCCCGDGGGGGGGG?FGFGG9FGGGGEGGDGGCFFFCEGGFEGGFF6CCFEEEGB,,C,:,CA,99E,C,BF7+>7@+++,::5,,CEF,4+8:,,,,7:?+A++6,+3+63++++,3,,,3,,8,++333+8,,,,,376*3****,1****/4,,6;,,,1*5+**+++5++5+*0****2>++**4**0<<@****11*:+
@M02526:338:000000000-J69W4:1:1103:13122:23766 2:N:0:TCAAGAT+AACACCG
CGGACTACCCGGGTATCTAATCCTGTTTGCTACCCATGCTTTCGAGCCTCAGCGTCAGTGACAGACCAGACAGCCGCTTTCGCCACTGGTATTCTACCATATATCTACGCATTTCACCGCTACACATGGTGTTCTACTGTCCTCTTCTGCACTCAAGTTACTCAGTTTCCTATGCACTTCTTCGGTTAAGCCGAAGGCTTTCACA
+
CCCCCEGGGGGGGGGGGGGGGGGGGGGGGGGGGGGGGGGGGGGGGGGGGGGGGGGGGGGGGGGGGGGGGGGGFGGGGGGGGGGGGGGGGGGGGGGGGGGGFGGGGGGGGGGGGGGGGGDGGGGGGGGGGFFFEFFGGGFF9EGGGGGGGGGFFGGGGGGGGGGGGGGGFGGFGFGFGGFGFGG?CEGGGFGD:EE>@FGEGGFGA
@M02526:338:000000000-J69W4:1:1103:21239:24721 2:N:0:TCAAGGT+AACACCG
CGGCGGGGACTACAGGGGTTTCTAATCCTGTTTGCTCCCCACGCTTTCGCACCTGAGCGTCAGTCTTCGTCCAGGGGGCCGCCTTCGCCACCGGTATTCCTCCAGATCTCTACGCATTTCACCACTACCCCTGGAATTCTACCCCCCTCTACGAGACTCAAGCTTGCCAGTATCAGCTGCAGTTCCCAGGTTGAGCCCGGGGTCT
+
CCCCCG>CEGFCG9FF7+BFCCG<9FCFGG<EFEG,FFG7CF+@@,C@,@FFGFD<<A@CF::FECEF@CCCFFF>F@FEGGGGGG@FG7FB@FC+A9DFB<ECD:F,,@FDF7FGE<<<@FG,@F7F7:F*>*,@F>ECFGGGFEGCECGGGG755;<,,62CEB@B9B>9?BFF6+>CC*02;<CFGCE+0>8+<:8*)/)*2
@M02526:338:000000000-J69W4:1:1104:12325:2006 2:N:0:TCAAGGT+AACACCG
GCTGCGTCCCGTAGGTAGAGATCGGAAGAGCGTCGTGTAGGGAAAGAGTGTCGGTGTTGTGTAGATCTCGGTGGTCGCCGTATCATTAAAAAAAAAAAAGAGAAGTAGTGCGGTCAATAGTCAAGGCGGAAAAGAACATAACTATAGAGTAACGAAGACTCACAGATATGAAGTGCGTGTATAGGTAGAGATGTAAACTAGCGGA
+
CCCCCGGGGGGEFGGGGGGGGFGGGGCFGGGGGGGFGCFGGGGFGGGGFGFFGGGGGEGFEDFAEFF@FGG:FF@9F7FC+,,,5,5?5FFFGEG@C+64+,,,,,,,,,,3+@::55,,33,,,8++3++8,8@,,,,,,,,7,3,,,,,,7***4*2,6,,,2,,2,242,,<C*4**,1,,,,62,>++2+++++++2*)**
@M02526:338:000000000-J69W4:1:1104:18775:2117 2:N:0:TCAAGGT+AACACCG
GCTGCCCCCCGTAGGGCAAGAGATCGGAAGAGCGTCGTGTAGGGAAAGAGTGACGGTGTTGTTTAGATCCCGGTGGTCGCCGTATCCTTAAAAAATAAACCATATCACAACACATATCGCGGCTACACATAGATTACAACTTTGATATGCTGCACGATCTTCGTACATGTGCCACTGACCCCACGCCTTCAACGCGTTGGCGTGA
+
CCCCCEGGDCC@@FGGGGG@@;FFGGGGGDGGGDFFGFGGGFG,ECF@FEEGDFEGGGC7FF,:FE8,E,F@F8@CCFGGG+>C8855,,5,<<+4,,,,,:5,,5,9,9+,4,7,,,+++8+=+,,3,,33E3@,8,3=8,@,,7,6,@3,,1,+++,,73*3,46335,,75,6,,,4,/*4*4*,*6,6,*****3**):**
@M02526:338:000000000-J69W4:1:1104:13909:3277 2:N:0:TCAAGGT+AACACCG
GGGACTACCGGGGTATCTAATCCTGTTTGCTACCCATGCTTTCGAGCCTCAGCGTCAGTGACAGACCAGACAGCCGCTTTCGCCACTGGTATTCTACCATATATCTACGCATTTCACCGCTACACGTGGTGTTCTACTGTCCTCTTCTGCACTCAAGTTACTCAGTTTCCTATGCACTTCTTCGGTTAAGCCGAAGGCTTTCACA
+
CCC8BFFFFEGGGEEGGFGEGGDFGGGGGFFDGGGGGGGGGGGDDEFGGGGFGGGGGGGGGGGGGGFFGGGGFGGEGGGGGGG@FEDGFGGGGGGCFGGGEFGFGGGCDEGGEFGGGGGGGGGGFFFFEFFGGGGFGGGGGGGFGA=>,==DEGGGFGGGGGGGGGGDEGF;D=DFGGGGGGGG>EECGGGFE6:BE9DFGGD;;
@M02526:338:000000000-J69W4:1:1104:23121:3444 2:N:0:TCAAGGT+AACACCG
GCTAGGACTACTAGGGTTTCTAATCCTGTTTGCTCCCCACGCTTTCGCACCTGAGCGTCAGTCTTCGTCCAGGGGGCCGCCTTCGCCACCGGTATTCCTCCAGATCTCTACGCATTTCACCGCTACACCTGGAATTCTACCCCCCTCTACGAGACTCAAGCTTGCCAGTATCAGATGCAGTTCCCAGGTTGAGCCCGGGGATCTC
+
<CCBCGGGGGGGGGGGGGGGGGGGGGGGGGGGGGGGFGGGGGGFGGGGGGGGGGGGGGGGGGGGGGGGGGGGGGGGFGGGGGGGGGGGGGGGGEGGGGGCEGG9EGGDGGGGGGGGGFGGGGDGGGGGGGGG?FGGGGGGGGGGGGGGGGGGGCGGGCCFGGGFGGGGGG;FCCFEFFCC9FGGGGGGGGG7EGCGGGGGGGC?F
@M02526:338:000000000-J69W4:1:1104:20108:3646 2:N:0:TCAAGGT+AACACCG
TGGCGGACTACCCGGGTATCTAATCCTGTTTGCTCCCCACGCTTTCGCACCTGAGCGTCAGTCTTCGTCCAGGGGGCCGCCTTCGCCACCGGTATTCCTCCAGATCTCTACGCATTTCACCGCTACACCTGGAATTCTACCCCCCTCTACGAGACTCAAGCTTGCCAGTGTCAGATGCAGTTCCCAGGTTGAGCCCGGGGATTTC
+
CCCCCGGGGFFEFGGGGGGGGGAEFGGEE<FGFFGGGGGGGEFCFGGGGGCE@FGGGFC:@CCCGGGFGGGGGE:FGGGDGG>FCGGGGFGGGGFGGGFE,BFG9FFFDEGGGEGGDFFGCCFE+8@DFGGFGFF>EFGFGFCGGGGGGGGGGGGFGF?FGG9>FG?FGDGFFFFCEF;C?DGGFFFGGFFFFF?BCGGD<59+2
@M02526:338:000000000-J69W4:1:1104:6301:3910 2:N:0:TCAAGGT+AACACCG
TTTGGACTACCCGGGTTTCTAATCCTGTTTGCTACCCATGCTTTCGAGCCTCAGCGTCAGTGACAGCCCAGACAGCCGCTTTCGCCACTGGTATTCTACCATATATCTACGCATTTCACCGCTACACATGGTGTTCTACTGTCCTCTTCTGCACTCAAGTTACTCAGTTTCCTATGCACTTCTTCGGTTAAGCCGAAGGCTTTCA
+
<CCC@EGFG9FEFEGCEDGGGFDEEGGGGGGGGGGGG<FFGGGFEFGDE7EFGFGGCEGEFFEFGG,DFFGCFGE@FFFGGGGDG:=FFGFFCFFFGDFFEDECEBFGGCDCEGEGGGGGGGCFEFGA8AFFGGGFGDEFDFGGGGEDGGGG88,@EGFGC=FFFFGFGGGGF;EAFGGGGGFFGFDEGGF>8D+@:ECEC?C72
@M02526:338:000000000-J69W4:1:1104:11314:4582 2:N:0:TCAAGGT+AACACCG
ACGGACTACCAGGGTATCTAATCCTGTTTGCTCCCCACGCTTTCGCACCTGAGCGTCAGTCTTCGTCCAGGGGGCCGCCTTCGCCACCGGTATTCCTCCAGATCTCTACGCATTTCACCGCTACACCTGGAATTCTACCCCCCTCTACGAGACTCAAGCTTGCCAGTATCAGATGCAGTTCCCAGGTTGAGCCCGGGGATTTCAC
+
CCCCCGGGGGGGGGGGGGGGGGGGGGGGGGGGGGGGGGGGGGGGGGGGGGEGGGGGGGGFDGGGGGGGGGGGGGGGGGGGGGGGGGGGGGGGGGGGGGGGGGGGGGGGGGGGGGGGGGGGGGGGGGGGFGGGDAFGGGGGGGGGGGGFGGGGGGGGGGGGGGGGGGGGGGGGFGGGGGFFGGGGGGGFGGGGGGCGEEG>FGGGG
@M02526:338:000000000-J69W4:1:1104:13158:5818 2:N:0:TCAAGGT+AACACCG
TGTAGGACTACCAGGGTATCTAATCCTGTTTGCTCCCCACGCTTTCGCACCTGAGCGTCAGTCTTCGTCCAGGGGGCCGCCTTCGCCACCGGTATTCCTCCAGATCTCTACGCATTTCACCGCTACACCTGGAATTCTACCCCCCTCTACGAGACTCAAGCTTGCCAGTATCAGATGCAGTTCCCAGGTTGAGCCCGGGGATTTC
+
CCC@CGGGGGGGGGGGGGGFGG,FGFGGGGGGGGGGGGGGGGGGGGGGGGGGGGGGGGGGGGGGGGGGGGGGGGGGGGGGGGGGGGGGGGG:FFGGGGGGGGGAFFFFFFGFG:C=FGGGGGGGGGGGGGB<BFFDFG9DDFGGGDEGGCC6:7EFGGCGGGGFGGA6D@AFCGDGGG,AGGGGGGGCCGGFCGGGG5EECCCC+
@M02526:338:000000000-J69W4:1:1104:21661:6217 2:N:0:TCAAGGT+AACACCG
AAACGGGACTACCCGGGTATCTAATCCTGTTTGCTCCCCACGCTTTCGCACCTGAGCGTCAGTCTTCGTCCAGGGGGCCGCCTTCGCCACCGGTATTCCTCCAGATCTCTACGCATTTCACCGCTACACCTGGAATTCTACCCCCCTCTACGAGACTCAAGCTTGCCAGTATCAGATGCAGTTCCCAGGTTGAGCCCGGGGATTT
+
CCCCCG>;FE@FDGEEECCFA@EF9,CFFCFGGF9CFGGGGDGGCFF@EGEFFGGC8@GEFEFGGGGGCEGGGFGGGGGG>BEEFFEGGEFEGGGGGGF?FFFGCGFGGGGGGD@F7EFGCF@@EFFEDGFC@=B,8EFDEFFEGGEEGC9EGE5?CC8F:DFA:CFEFCE9DGGF9DE9FGCCFFGFG7AF6CFGG=E>DCC6+
@M02526:338:000000000-J69W4:1:1104:23290:6733 2:N:0:TCAAGGT+AACACCG
GCTGCCTCCTAGGGTAAAGATCGGAAGAGCGTCGTGTAGGGAAAGAGTGTCGGTGTTGTGTAGATCTCGGTGGTCGCCGGATCATTAAAAAAAAAACAATAAGATCATCCAACTATGTTATATTTAGACTTAGAATACTCACTAACCCATCACCACTGCACATCACCACTAATTCCTGTACCTTCCTAGTCGACGCTACGGCCTT
+
CCCCCGGGGFGGGGGGGGGGDGFGGEFGGGGGGGGGFFGDGFGGGGGFFGGGGEGGFGGCFGGGFG,<FF@FF7C@+C++7@+4???FFFEG7@F++44A,,,C,,A,,5,,,4,5,:<,,4,9,,7,7,,,,53,,,7,,7,,,3,61,63,6,1,,,,,,,73,3@6,,35,@,,,7@,+,,,65,,,7********4*1)*0
@M02526:338:000000000-J69W4:1:1104:27332:6788 2:N:0:TCAAGGT+AACACCG
GCTGCGTCCCGTAGGGAGATCGGAAGAGCGTCGTGTAGGGAAAGAGTGTCGGTGTTGTGTAGATCTCGGGGGTTGCCCTTTCCTATAAAAAATAATTCTCAAAAAACCACCTTTACAAGCAACCCTATGGATTCCCCCTCCCTCTGCCTCATCCCAAGCTCTGCGTCACATACACAACTTCCACCTTTGTGCCGAGGATTTTAAC
+
9CCCCGEGFFG,@FG-,@C<EC,@FFF<FFFFC6BCEFFC,C<CEECEFGDGCGGD<F,9,,,,<,C,@++78+749,B,:C,,,,,,,,,6,B5?,99,,5??+8++,+84,:,,,,58,,,,3,,5,5=>,3;,3++8+67,@32,,5@,,5,,5,6@,3,4*****,,,,4,,*1><C4,5,=<<,4,,,444**>+C++++
@M02526:338:000000000-J69W4:1:1104:12798:6807 2:N:0:TCAAGGT+AACACCG
CGGGCGGGACTACCGGGGTTTCTAATCCTGTTTGCTATCCATGCTTTCGAGCCTCAGCGTCAGTGACAGACCAGACAGCCGCTTTCGCCACTGGCATTCTACCATATATCTACGCATTTCACCGCTACACATGGTGTTCTACTGTCCTCTTCTGCACTCAAGTTACTCAGTTTCCTATGCACTTCTTCGGTTAAGCCGAAGGCTT
+
CCCCCGGGGGGGGGGGGGGGGGGGGGGGGGGGGGGGGGGGGGGGGFGGGGGGGGGGGGGGGGGGGGGGGGGGGGGGGGGGGGGGGGGGGGGGGGGGGFGGGGGGGGGGGGGGGGGGGGGDFGGGGGGGGGGGGGGFGGGGGGGGGGGGGGGGGGGGGGGGGGGGGGGGGGGGGGGGGGGGGGGGGGGGGGGGGGFCGGEEGGGGG
@M02526:338:000000000-J69W4:1:1104:26633:7012 2:N:0:TCAAGGT+AACACCG
AAGGGAATACCCGGGTTTCTAATCCTGTTTGCTCCCCCCGCTTTCGCCCCCGCGCGTCCCTCCTCCTCCACGGGGCCGCCCTCCCCCCCCGTCATCCTCCCCATCCCTCCCCATTTCCCCCCCACACCCGGAATTTTCCCCCCCTCCACGCGACTCAAACTCTCCAGTATCCGATGCCGTTTCCAGCTTGCGCCCGGGGCTTTCC
+
--6,8,;-;@,C76C@,B,@<<,,C,,;<C,CC,C<F+@+++8C,8F7@E+6+7++8++,:C,6,,,:8,,4@+8+8+@@++:+BC+@C3+8++83933@++:,@C@<<B::,,7=@,DF@E*1>*<<**4<**7,4++?CEGG5C**23:*2:**0++<0+++;+3++032*;C*/+2*/*33+3+30**/*;:8/*2/19*++
@M02526:338:000000000-J69W4:1:1104:4402:7016 2:N:0:TCAAGGT+AACACCG
GGGACTACTGGGGTTTCTAATCCTGTTTGCTCCCCACGCATTCGCACCTGAGCGTCAGTCTTCGTCCAGGGGGCCGCCTTCGCCACCGGTATTCCTCCAGATCTCTACGCATTTCACCGCTACACCTGGAATTCTACCCCCCTCTACGAGACTCAAGCTTGCCAGCATCAGATGCAGTTCCCAGGTTGAGCCCGGGGATTTCACA
+
CCCCCGGGGGGGGGGGGGGGGGGGGGGGGGGGGGGGGGGGGGGGGGGGGGGGGGGGGGGGGGGGGGGGGGGGGGGGGGGGGGGGGGGGGGGGGGGGGGGGGGGGGGGGGGGGGGGGGGGGGGGGGGGGGFGGGGGGGGGGGGGGGGGGGGGGCFFGGGGGGGGGGGGGGFF9FGGGGGGGGGGGGGGGDFGGGGGGGGEGGGGG@
@M02526:338:000000000-J69W4:1:1104:18897:7207 2:N:0:TCAAGGT+AACACCG
AAGGACTACAAGGGTTTCTAATCCTGTTTGCTCCCCACGCTTTCGCACCTGAGCGTCAGTCTTCGTCCAGGGGGCCGCCTTCGCCACCGGTATTCCTCCAGATCTCTACGCATTTCACCGCTACACCTGGAATTCTACCCCCCTCTACGAGACTCAAGCTTGCCAGTATCAGATGCAGTTCCCAGGTTGAGCCCGGGGATTTCAC
+
CCCCCGGGGGGGGGGGGGGGGGGGGGGGGGGGGGGGGGGGGGGGGGGGGGFGGGGGGGGGGGGGGGGGGGGGGGGGGGGGGGGGGGGGGGGFGGGGGGGCGGGGFGGGGGGGGGGGGGGGGGDGGGGFGGGGGGGGGGGGGGGGGGFFG+A8EEGGGGGGGGGGGGGFGGGGFGCFGGGGGGGGGGFEFGGGGGEGDG8ECFF?F
@M02526:338:000000000-J69W4:1:1104:12098:7899 2:N:0:TCAAGGT+AACACCG
ACAAGAGGACTACTCGGGTTTCTAATCGGAAGAGCGTCGTGTAGGGAAAGAGTGCTGCTGCGCCCCGTAGGCCTGGCAGATCGGAAGAGCGTCGTGTAGGGAAAGAGTGTCGGTGTTGTGTAGATCTCGGTGGTTGCCCTGTCATTAAAAAAAAAACATAAGTTGCTATTTAGTTTCTCCCTGTGTCTCCAACCTCCATCTTTCC
+
CCCCCGGGGGGGGGGGGGGGDGGGGGGGGGGGGGGGGGGGGGGGGGGGGGGGGGGGGGGGGEDFGGGGGEGGGGFGGFGGGGGGEGGFGGGFEFGGDFGGGGGGGCFEF9AFEE:F:FGGF,C;95,5AFC7@C+6,,,,,6,3,E,D88=EG78@*,,,,7>,,,,,,,6,66,,,,,,,*,2,6,,,,16,4,2,0,2+++,,
@M02526:338:000000000-J69W4:1:1104:7044:8327 2:N:0:TCAAGGT+AACACCG
GCTGCGTCCCGTAGGTACAGATCGGAAGAGCGTCGTGTAGGGAAAGAGTGTCGGTGTTGTGTAGATCTCGGTGGTCGCCGCATCATTAAAAAAAAAAATACAAACCTCTACTCATTCCACCTCTACACTTATAATTCATCCTACCTCTACCCTCCTCACGCCTCACCTTTTTCACTTCAGTATCTTCTTTTATCCCTTACCTTTC
+
CCCCCGFG@FCFGGGGGFCCACFFG;,CDF@FFEE+C<FDFEECDEEFFECEFC@BFGFEGF<FA9<,CCD@FG@,@=?4+44>F,,C9,5C=F:++4,5:,,A<+,,C,,,,,,,,,,,3,3>8?BD,?,:<@3,8,8,93>EDC,@,,,,5++1<,,,,6,@>,,,,,,6,,,,5,3,2+2,,,2,,6,@,,,6,2,,0=+=,
@M02526:338:000000000-J69W4:1:1104:19511:8415 2:N:0:TCAAGGT+AACACCG
GTGGACTACCGGGGTATCTAATTTCCCTGCTGCGTCCCGTAGGTTTCAAGATCGGAAGAGCGTCGTGTAGGGAAAGAGTGTCGGTGTTGTGTAGATCTCGGCGGTCGCCGTAACATTTAAACAAAAAATATTGACATCCATTCTACCTCCCTTCCCTCAACTCTGCTACTCTCCTACGCATCCTTTATTTTATTCTTAACCTTTT
+
CCCCC<CFG@BFC@@;EFGCCEGFFGGGGDGGGGGGGGGGGGGGGGGGGGGGAFEFEGCEFGGGGCBCEF<@<EFGCF,EFAFG@@C,=FC,<,,59:CF?+8C4+8+@:48+@CAC,5AD,8A=,+@,737,,76,=@8,@>D,7:>,,3,7,@?,,,,,,637,,,5@83,6,7,*****,,,,,,22,,=,?,,=;,;70,,
@M02526:338:000000000-J69W4:1:1104:11916:8568 2:N:0:TCAAGGT+AACACCG
GGTCCGGACTACAAGGGTTTCTAATCCTGTTTGCTCCCCACGCTTTCGCACCTGAGCGTCAGTCTTCGTCCAGGGGGCCGCCTTCGCCACCGGTATTCCTCCAGATCTCTACGCATTTCACCGCTACACCTGGAATTCTACCCCCCTCTACGAGACTCAAGCTTGCCAGTATCAGATGCAGTTCCCAGGTTGAGCCCGGGGATTT
+
CCCCCGGGGGGGGGGGGGGGGGGGGGGGGGGGGGGGGGGGGGGGGGGGGGGGGGGGGGGGGGGGGGGGGGGGGGGGGGGGGGGGGGGGGGGGGGGGGGGGGGGGGGGGGGGGGGGGGGGGGGGGGGGGGGGGGGFGGGGGGGGGGGGGGGGGGGGGGGGFGGGGGGGGGGGGGGGGGGGGGGGGGGGGGGGGGGGGGGGGGDDFG
@M02526:338:000000000-J69W4:1:1104:3740:8748 2:N:0:TCAAGGT+AACACCG
GCCCTGCTTCTACTTCGGTATCTTTTTGTTTCTCCTACTTAGACTATCGTCGTGTAGGTTCAGTGGAATTCTATTGCTTTTCACTCTTCACTCGTCGTGTACTTCATATCTTTTCCTTTGACCCCTTCTCTACGACCTACACTCACCTTCCCTGCTACTTAGATCTCCACCTTACCATTTCCTGTCTATCCCACTACTTTCCCAC
+
---,8,,-66<<9,-<=@@F,6,,,=6+;,,,6,C9C<C6,,,C,;,,8;,6+866CF<EC,,<C,,,,,,,,,,,6,C,,5,,,@,@9,,<,,,,+8,:,,,:95,,,,,,,,:,,,,,,,9,,,,4,9,:,,,++44,9,4,,,94,,9@,,,1,,9,,,94,9,,@>8=84,,7,,,,+,,6,,66,,,,,3,6,,7+++61
@M02526:338:000000000-J69W4:1:1104:10282:8786 2:N:0:TCAAGGT+AACACCG
AGTTGGACTACAGGGGTTTCTAATCCTGTTTGCTCCCCACGCTTTCGCACCTGAGCGTCAGTCTTCGTCCAGGGGGCCGCCTTCGCCACCGGTATTCCTCCAGATCTCTACGCATTTCACCGCTACACCTGGAATTCTACCCCCCTCTACGAGACTCAAGCTTGCCAGTATCAGATGCAGTTCCCAGGTTGAGCCCGGGGATTTC
+
CCCCCGGGGGGGGGGGGGGGGGGGGGGGGGGGGGGGGGGGGGGGGGGGGGGGGGGGGGGGGGGGGGGGGGGGGGGGGGGGGGGGGGGGGGGGGGGGGGGGGGGGCFGGGGGGGGCFFFGGGGGGGGGGGGGGGGGGGFGGGGGGGGGGGGG>EGGGGGGGGGGGGGGGGGGGGGGGGGGGGGGGGGGGGGCEFGGGGGGGDDGE9
@M02526:338:000000000-J69W4:1:1104:6715:9287 2:N:0:TCAAGGT+AACACCG
GCTGCCCCCCGTAGGCTAAGATCGGAAGAGCGTCGTGTAGGGAAAGAGTGTCGGTGTTGTGTAGATACCGGGGGTCGCCCTACCCCTCAAAAAATCCTCCCAATCTCTACTAATTTCACCTCTACACGTGGAAATCCACATCCCTCTTCCGTCCTCAAGTACCCCAGTCTCAAACTCCCTTCCCAGCTTGAGCCCTGGCCATTCC
+
CCCCCAF<CGFCEFGGGFF<FE<DD,8@,6EBFGG@FEDFEFF8EFFG<EFF@FCFG:AC:CDFA9,6C6@++@44++B+8,,9,+++,:,,+4,4,,,,43A,,7,C,<,5,,7,E<CF,>DGFFG+@<++,,8E8@DB,,@>@:?CF7*3,@*=@C,,,,3@>*4?,,>,2,,,,514,*544,,,?,,,4<B,,****0+12
@M02526:338:000000000-J69W4:1:1104:24040:9376 2:N:0:TCAAGGT+AACACCG
CCTGCTGCCTCCCGTAGGTTTCAAGATCGGAAGAGCGTCGTGTAGGGAAAGAGTGTCGGTGTTGTGTAGATCTCGGGGGTCGCCGGATCATGAAAAAAAAAAAACAGAATAGAGCATGCAGCGCAAGCCCACAAATAATAAAAACACCAGCAAGGCAACCAGACCACACCATACATAACCGATCTGAGGGCTGGACCCTGGCGCT
+
CCCCCGGGGGGFGFFFGGGGGGGGGFGGGGDGGGFFGGGGGGGGDFGFGGGGGFF,CFGFGECFFCFFGCC,CCFG+CF@,::?@7+++B,,,BE9<@:FF:+++3,3,,,,:3:,@:,,,<++3****6333,3,,>,,5,,,*,4**,,,4,**,,*4*,,*4*4****2+5+22+++*/3**+2+***2***0:****1)*/
@M02526:338:000000000-J69W4:1:1104:21325:9598 2:N:0:TCAAGGT+AACACCG
CGGACTACTGGGGTTTCTAATCCTGTTTGCTCCCCACGCTTTCGTGTCTGAGCGTCAGTATTATCCCAGGGGGCTGCCTTCGCCATCGGTATTCCTCCACATATCTACGCATTTCACTGCTACACGTGGAATTCTACCCCCCTCTGACATACTCTAGCTCGGCAGTTAAAAATGCAGTTCCAAGGTTGAGCCCTGGGATTTCACA
+
CCCCCGGGGDGGGGGGGGGGGGGGGGGGGGGGGGGGGGGGGGGGGGGGGGGGGGGGGGGGGGGGGFGGGGGGGGGGGGGGGGGGGGGGGGGGGGGGGFEFGGGGGGGGGGGGGGGGGGGGGGGGGGGGGGGGGGGGGGGGGGGGGGGGGGGGGGGGFFGFCEGGGGGGGGGEEGGGGGGGGGDGDGEFGGGGGGGGG9EGGGGG:
@M02526:338:000000000-J69W4:1:1104:5486:9600 2:N:0:TCAAGGT+AACACCG
TTCCACGATCTCCCTCTCTTCCCCTCCCCTTTTCCCCCCTTCTCCTTCCCACCCGTGCTTTTTATTCCCTCCCCTCCCCCCCCCTTCCCCCCTCTTCCTCTCTCTTTCTCCACTCCACCGCCCCCGCCCCCCTCATTCCTCCCCCTCCCCACGCTCCTCACCCCCGCCACTCTACTCTTACCTCCCCCCCTCTAACTCCTTCTAC
+
--8,,=,+,-,,;6--;6C,,C6,,,66,,,,;@<<,@@C,,;,,,,;6,,,8,+,,,,<,,,,,,6,6CE68,,8:,B@:=@47,:4B,@>+8?<555A,9,,,,,,7E,,:5:,,,8+@FG+@++3+8>+**,,5,7,5D**@*;*41,;;**:*,2,,44*:*13*3+?+5>+++++4;++8:8****/*++3+<<+*0*++
@M02526:338:000000000-J69W4:1:1104:2426:10017 2:N:0:TCAAGGT+AACACCG
GCTGCGTCCCGTAGGTTAGAAGATCGGAAGAGCGTCGTGTAGGGAAAGAGTGTCGGTGTTGTGTAGAGCCCGGGGGGCTCCGTATCAATAAAACTTAAAATATATCTATATGTCACTCCTCTACCAGACAGGATATCCTCCCCTCCCTTACGCTCTCCTGCCCGTATGTCTTCACATACTCTCACCGAGTTCGCCGGGCTCTCTC
+
CCCCCFFEGCCEECD<FF,CF,FFFFC7,+;CEFBCG6@CC@@:86C<,@<6,,BC@:@F86,,<,6,,,,8@++=++++8+::@F,,,3,,83,,73333,3,33,,,7,,7;,3333><,,,,7,,6,,*,77,,,2,,*12=;7*+>9*8*3=6*+++2****+*++++3<++++<+32877*****/+*/*/****/**3+
@M02526:338:000000000-J69W4:1:1104:17798:10103 2:N:0:TCAAGGT+AACACCG
GCTGCGCCCCGTAGGTGATAAAGATCGGAAGAGCGTCGTGTAGGGAAAGAGTGTCGGTGTTGTGTAGATCTCGGTGGGTGCCGTATCAATATAAAATCAAAATACTTTTTATCTCCTTCTTCTCTCCTCCCCTCAATTCCTCTATTTCCATTCTCTTTTTGACTCCTATTTTTCTTCCCAACTTTCTTTTTCTTCTCTTTTCCTT
+
CCCCCGGGGGGFEGGGGGGGGGDGGGGEC@+CAF78CECFGGFGGCFEF<EBF6EFG@CEGFFDC<,,C6,6C,BC6+84844B,ED,,<9,C,C?,,95,,95,5,5;5:E,@,,C?959@9,,5,?,E@+?+A,CE,,@>B,7,,,,4=:,@,,,=,6+6@C>,C,6@,7,6>DE9=,,=@,,5@,@=94,@,@E;,;;C=<,
@M02526:338:000000000-J69W4:1:1104:8626:10813 2:N:0:TCAAGGT+AACACCG
GCGGACTACCAGGGTTTCTAATCCTGTTTGCTCCCCACGCTTTCGCACCTCAGTGTCAGTATTAGTCCAGGTGGTCACCTTCGCCACTGGTGTTCCTTCCTATATCTACGCATTTCACCGCTACACAGGAAATTCCACCACCCTCTACCATACTCTAGTCAGTCAGTTTTGAATGCAGTTCCCAGGTTGAGCCCGGGGATTTCAC
+
CCCCCGGGGGGGGGGGGGGGGGGGGGGGGGGGGGGGGGGGDGGGGGGGGGGGGGGGGGGGGGGGGGGGGGGDGGGGGGGGGGGGGGGGGGGGGGGGGGGGGGGGGGGGGGGGGDGGGGGGGGGGGGGGGGGGGGFGGGGGGGGGGGGFGGGGGGGFFGGGGGGGGGGFGGGGGGGGGEFGGGGGGGGGGGGFGGGGGGDEFGGFE
@M02526:338:000000000-J69W4:1:1104:13214:10959 2:N:0:TCAAGGT+AACACCG
GCTGCGTCCCGTAGGGTTGAAGATCGGAAGAGCGTCGTGTAGGGAAAGAGTGTCGGTGTTGTGTAGATCTCGGTGGGCGCCGTTTCATTAAAAAAAACATCGTGATATCTAGGCATTTCACCGCCACCCCACGCATTCCGACTACCCCAAACACACCTCAATACCTCAGTTTCCACCGCAACTTTACGGTTGCGACACAAACCTT
+
CCCCCFEFGGGFFFGGGGGGGGGGGGDECE,CFGGGG:CGFFFDAEGGFGDFFGCGGGGGGC:FFD,6<CCEFC:C+B:+@+@,:,,,,5,,,B+++4,,,4:,,,,,4,,:,,,:CCEFFG=+3+6,8>B3::=B+,@,+@888D,+++,@,,3@*,DE,7>,,,4,,62;,,,,,**=*2>,,2,**,41***37***1**:C
@M02526:338:000000000-J69W4:1:1104:28656:11493 2:N:0:TCAAGGT+AACACCG
CGAGGACTACAAGGGTTTCTAATCCTGTTTGCTCCCCACGCTTTCGCACCTGAGCGTCAGTCTTCGTCCAGGGGGCCGCCTTCGCCACCGGTATTCCTCCAGATCTCTACGCATTTCACCGCTACACCTGGAATTCTACCCCCCTCTACGAGACTCAAGCTTGCCAGTATCAGATGCAGTTCCCAGGTTGAGCCCGGGGATTTCC
+
C@CC?EGGFGGGDFGGGGCF9FFFF<CCEF@FFGGGGGGEGG7FFCGFGG@<EEFGEGGGFEFGGD9@C@<FCFDGGGGF,7?<FFEGG7+FEGFFG<9A4B,=FGGG,ADFF?FFFFGFFG7=@FGD<AAFDE>DFFGGGGGGGGFA9D+CGGGG53:98E6DDF8DFACEEGF,9,,5BCCC<DCCF7DGGCFCEEE*CFC=<
@M02526:338:000000000-J69W4:1:1104:12681:11703 2:N:0:TCAAGGT+AACACCG
TGGACTACCCGGGTTTCTAATCCTGTTTGCTCCCCACGCTTTCGCACCTGAGCGTCAGTCTTCGTCCAGGGGGCCGCCTTCGCCACCGGTATTCCTCCAGATCTCTACGCATTTCACCGCTACACCTGGAATTCTACCCCCCTCTACGAGACTCAAGCTTGCCAGTATCAGATGCAGTTCCCAGGTTGAGCCCGGGGATTTCACC
+
CCCCCGGGGGGGGGGGGGGGGGGGGGGGGGGGGGGGGGGGGGGGGGGGGGGGGGGGGGGGGGGGGGGGGGGGGGGGGGGGGGGGGGGGGGGGGGGGGGGGGGGGGGGGGGGGGGGGGGGGGGGGGGGGGGGGGGGGGGGGGGGGGGF?::EGFGGGGGGGGGGCFGGGGGF>;FGGGGGGGGFFGGFGFGGGGGGGGGGGGDFG+
@M02526:338:000000000-J69W4:1:1104:16588:12646 2:N:0:TCAAGGT+AACACCG
GCTGCGTCCCGTAGGGAGATCGGAAGAGCGTCGTGTAGGGAAAGAGTGTCGGTGTTGTGTAGATCTCGGTGGTCGCCGTATCATTAAAAAAAAAAAAATACAAAGTTTTCTTGTCCCCCCTCCCATAATTATAAACACTACGTCCACTCTCCTCCATCCTTACACTCTCCCTATCCATTCCCTCCTTCCACTCCCTTCTTTCACC
+
CCCCCGFFGGGFGGGGGGGGGGGGGG8FGGGGGGGGGGGGGGGGGGFGFGGGGGGGGGGFFDACFGGGG,CF,9@+B>>,,AF<@<EEFGGGGGG@:+4C,,,,,9,9,,,:::,,53+8++6+,,8,,,,,,3,3,47,7+7,*5,,4,,,54,,,5,,,,62,2,,26>E,,,,,4,1,*4,*,,,,,4,4,62+*++1;310
@M02526:338:000000000-J69W4:1:1104:15270:13054 2:N:0:TCAAGGT+AACACCG
CATGGACTACCGGGGTTTCTAATCCTGTTTGCTCCCCACGCTTTCGCACCTGAGCGTCAGTCTTCGTCCAGGGGGCCGCCTTCGCCACCGGTATTCCTCCAGATCTCTACGCATTTCACCGCTACACCTGGAATTCTACCCCCCTCTACGAGACTCAAGCTTGCCAGTATCAGATGCAGTTCCCAGGTTGAGCCCGGGGATTTCC
+
CCCCCGGGGGGGGGGGGGGGGGGGGGGGGGGGGGGGGGGGGDGGGGGGGGGGFGGGGGGGGGGGGGGGGGGGDGGGGGGGGGGGGGGGGGGGGGGGGGGGGFGGGGGGGGGGGGGGGGGGGGGEGGGGGGGGGGGGGGGGGGGGGGGEE+8EEEGGG?FGFGFGGFCGDGGFGFGGGFGGFGGGFCCECFGGGGGGGGGG3>7E+
@M02526:338:000000000-J69W4:1:1104:9425:13109 2:N:0:ACAAGGT+AACACCG
TGGACTACCGGGGTATCTAATCCTGTTTGCTACCCATGCTTTCGAGCCTCAGCGTCAGTTACAGACCAGACAGCCGCTTTCGCCACTGGTATTCTACCATATATCTACGCATTTCACCGCTACACATGGTGTTCTACTGTCCTCTTCTGTACTCAAGTTATTCAGTTTCTTATGCACTTCTTCGGTTAAGCCGAAGGCTTTCACA
+
CCCCCGGGGGGGGGGGGGGGGGGGGGGGGGGGGGGEGGGGGGGGGGGGGGGGGGGGGGGGGGGGGGGGGGGGGGGGGGGGGGGGGGGGCGFFGGGGGGFGGGGCFGGGFGGGGGGGGGGGGGGGGGDDFGGGGGGGGGGGGGGGGGGGGGGGGGGGGGGGGGGGGGFGGGGGGGGGGGGGGGGGGGGGGGFGGGGCEGGGGGGG7
@M02526:338:000000000-J69W4:1:1104:25560:13202 2:N:0:TCAAGGT+AACACCG
ACGGGACTACCGGGGTTTCTAATCCTGTTTGCTCCCCACGCTTTCGCACCTGAGCGTCAGTCTTCGTCCAGGGGGCCGCCTTCGCCACCGGTATTCCTCCAGATCTCTACGCATTTCACCGCTACACCTGGAATTCTACCCCCCTCTACGAGACTCAAGCTTGCCAGTATCAGATGCAGTTCCCAGGTTGAGCCCGGGGATTTCC
+
CCCCCECFFGGGGGGGGCEFGD<FCFGGGGCFFGGGGFEFGGGGGEFEECGDFCEBFEEDGGGGGGCFGEGGGGGFGEGGGDFDFCFCD:=FGGGGG<FGFGG9FEFGGGGGGDGCFCGGDEGEGGGGGGGGGGFFF,>BFGGGGGGFFG5EEECCG?9DGEDFFCDFDCFGDGGGF994CGFGGG>FCC>CCFCEG5CEDGFF<
@M02526:338:000000000-J69W4:1:1104:23433:13454 2:N:0:TCAAGGT+AACACCG
GGGGGACTACTCGGGTATCTAATGTGACTGCTGCCTCCCGTAGGCTCTAGATCGGAAGAGCGTCGTGTAGGGAAAGAGTGTCGGTGTTGTGTAGATCTCGGTGGTCGCCGGATCATTAAAAAAAAAAAAGTAAGAATCCCCTTCCATCTCATACTCTCACTTACCCTAGTCGCATTTTATCCCTACTTATAGCGTCTTAAGTTCT
+
CCCCCGGGGGGGGGGGGGGGGGGGGGFGGGGGGGGEGGGGGGGGGGGGGGGGGGGGGGGGGGGGGGGFFGGGDFGFFGEFFEGGGGFEGGG@A9<<EFGGF:?F=,@+@B+>=CGGG?5F;?>F>FG+3+,:,,,,,863+,3,,7<,,,,,,7,9=E,,7,3,,,,3,,2***1*,,,,,+,,,,,,,,,,,*****,6++142
@M02526:338:000000000-J69W4:1:1104:4966:13832 2:N:0:TCAAGGT+AACACCG
TGAGGGGACTACACGGGTATCTAATCCTGTTTGCTCCCCACGCTTTCGCACCTGAGCGTCAGTCTTCGTCCAGGGGGCCGCCTTCGCCACCGGTATTCCTCCAGATCTCTACGCATTTCACCGCTACACCTGGAATTCTACCCCCCTCTACGAGACTCAAGCTTGCCAGTATCAGATGCAGTTCCCAGGTTGAGCCCGGGGATTT
+
CCCCCF7FFGCGFEEGEGGCEEEFGGGGGGGGFA,CFDFGCFGDGGGG7FBFGGGFGCFEGGCFFG9FCFGGGGGGEEEFDECGFFG=:C<FCE:FFCFEFGFB<,,9C@FGC7F+BFE?,?@+FGGEGGGFF@FFF9DFGGCGEGGGGGGFD>EC,<88FGGGGGCFGGGCGFGGFGGG7;?=BE@CGFFCCE?C5CEDC5C?C
@M02526:338:000000000-J69W4:1:1104:14072:14834 2:N:0:TCAAGGT+AACACCG
AGGGACTACAGGGGTATCTAATGTGACTGCTGCGTCCCGTAGGGCAAAAGATCGGAAGAGCGACGTGTAGGGAAAGAGTGTCGGTGTTGTGTAGATCTCGGTGGTCGCCGTATCATTAAAAAAAAAAACTCACTCCATTGATTGATAAAACACTGTGATTAATCTTACACACGTTCTTACATAACACACAGACGTCATGTCAGTC
+
CCCCCGGGGGGGGGGGGGGGGGGGG,EFGGGGGGGGGGGGGGGGGGGGGGGGGGGGGCGGGGGGGCECFGGGGGGGFGFGEFFFFGGDEE:EEFDC95ABFFCFF@C+:F:=EA?E<,5,?9C@7=B:+,,,8,,8,33,,,6,,,7,,,,,@,35,3@,7,,7,,,5,,,**36@12,,5+,21,,,**46,***4,,,+++11
@M02526:338:000000000-J69W4:1:1104:3993:14883 2:N:0:TCAAGGT+AACACCG
TCGGACTACCGGGGTATCTAATCCTGTTTGCTCCCCACGCTTTCGCACCTGAGCGTCAGTCTTCGTCCAGGGGGCCGCCTTCGCCACCGGTATTCCTCCAGATCTCTACGCATTTCACCGCTACACCTGGAATTCTACCCCCCTCTACGAGACTCAAGCTTGCCAGTATCAGATGCAGCTCCCAGGTTGAGCCCGGGGATTTCAC
+
CCC?CFGGGGGGGGGGGGGGGGGGGGGGGGGGGGGGGGGGGGGGGGGGGGEAFFGGGGGGGGGGGGGGGGGGGGGGGGGGGGFGGGGGGGGGGGGGGGGGGFGGGGGGGFGGGGGGGGG@FGDGGGGGGGGGGGGGGGGGGGGGGGGGC8CCEGGGCGGGGGGGGGGFGGGG9EFGCGFFGGGFGGGGGGDGGGGGGDGGGGGFG
@M02526:338:000000000-J69W4:1:1104:2407:15194 2:N:0:TCAAGGT+AACACCG
GCTGCGTCCCGTAGGGGGTAATATCGGAAGAGCGTCGCGTAGGGAAAGAGCGTCGGTGTTGTGTAGACCTCGGGGCTCGTCCGACCATTGTATACCACCATCTCTCTGCGCATTTCACCTCTACACATAACATTCCCCTCTCCTCTTGTGCACTCCACGCCCCCAGTTTCCAATTACCCTCCCCGTTTGCTCCGGGCGCTTTCAC
+
9-ACCDGGGGE;@F77:+CFG,6,6B+,,8@6E@@FC+C:6CE:,CF<CF,68BFD+B8F<64C,,<,,5,B?++++9+4++++8++:5,5,,C,C<,8F?,A7<,=,E++368,=,,C,,@ED,,,,,,,:37,,,8@C6@FGG<<,557559D,5,****44*64>@;CF,,,2?CE67C5:8:9B*C5+38*=***1/*:+<
@M02526:338:000000000-J69W4:1:1104:18135:15218 2:N:0:TCAAGAT+AACACCG
TGGGACTACTAGGGTATCTAATCCTGTTTGCTCCCCACGCTTTCGCACCTGAGCGTCAGTCTTCGTCCAGGGGGCCGCCTTCGCCACCGGTATTCCTCTAGATCTCTACGCATTTCACCGCTACACCTGGAATTCTACCCCCCTCTACGAGACTCAAGCTTGCCAGTATCAGATGCAGTTCCCAGGTTGAGCCCGGGGATTTCAC
+
CCCCCFGGGGGGGGGGGGGGGGGGGGGGGGGGGGGGGGGGGGGGGGGGGGGGGGGGEGGGGGGGGGGGGGGGGGGGGGGGGGGGGGGGGGGGGGGGGGGDFFGGGGGGGGGGGGGGGGGGGGGGFGGGGGFGGGGGGGGGGGGGGGGFFGGGGGGGCDGGGGGEFGGGGGGGGGGGGGGGGFGGFGGGGFGGFGGGGGC5CF7<=
@M02526:338:000000000-J69W4:1:1104:25641:15384 2:N:0:TCAAGGT+AACACCG
TGGACTACCCGGGTATCTAATCCTGTTTGCTCCCCACGCTTTCGCACCTGAGCGTCAGTCTTCGTCCAGGGGGCCGCCTTCGCCACCGGTATTCCTCCAGATCTCTACGCATTTCACCGCTACACCTGGAATTCTACCCCCCTCTACGAGACTCAAGCTTGCCAGTATCAGATGCAGTTCCCAGGTTGAGCCCGGGGATTTCACA
+
CCCCCGGGGGGGGGGGGGGGGGGGGGGGGGGGGGGGGGGGGGGGGGGGGGGGGGGGGGGGGGGGGGGGGGGGGGGGGGGGGGGGGGGGGGGGGGGGGGGGFGGGGGGGGGDGGGGGGGGGGGGGGFGGGCFGEFGGGGGGGGGGGGGDEGGD7ADFGGGFGGGGGFGGGDFGGGGCGG?CFGG6@FGFFGGGGGGGGGGGGGGG7
@M02526:338:000000000-J69W4:1:1104:3931:15900 2:N:0:TCAAGGT+AACACCG
GTAGGGCAACAAAGGGGTCTAAACCCGTTTTCTACCCCCCCTTTTGCGCCCCCGGGGTCAGGTCACGCCCGAAAGGCGCCCTTCCCCCCCGGATTTCTCCCGATCTTTTCGCATTTTACCCCCCCCCCCTGGAATCTTCCTTCTCCTCCCTCCCTCCAAGCCCCCCCCTTCCAAATCCCTTCCCCGGTTTAACCCCGGGGTTTTC
+
8B-,,,,-,-6,,,CB7B,,,C,,;6+8CF@,,,,CF<@+6+;@,6<@:@F@++++++,,,,<,,6,,,+++7+8,:+@>:+B,A<,@++4++885<,7A,+3+3,,3,,+5++8F,,@@:3+@**4<<*4<:CF+2++?+52+50027/*****0**++*2*1:*1*:*20@F+++30+3*;?@**28/8+3<FC5E857)>C:
@M02526:338:000000000-J69W4:1:1104:15891:16154 2:N:0:TCAAGGT+AACACCG
GCTGCCTCCCGTAGGAGAGATCGGAAGAGCGTCGTGTAGGGAAAGAGTGTCGGTGTTGTGTAGATCTCGGGGGGCGCCGTATCATTAAAAAAAAAAAAAACCTACAGTATGGTCGATTAGCAAAACGAGTCCATCAAATACCACCAATTGTACACCACCCTGTTCCCGCTCCTAGCGTCTGTACAGCTTATCCTCACGATTCCTC
+
CCCCCFGGGGFCEGGGGGGGDFFGGEGFGGGGGEFGEFFGGGGGGGGFFEFFGFGFBDFG@<<CCCEFFG+FF++@+@>53@,@;BCEFFGGGGGG7*4***+2,,,2,,2+?:**/+*3++++0***11*2++2+++3++0<<**23++++<+02/*****30+++**/**0+++**/2*237++3+++++3+<+/*;****++
@M02526:338:000000000-J69W4:1:1104:23733:16222 2:N:0:TCAAGGT+AACACCG
GGGGACTACCCGGGTTTCTAATGTGACTGCTGCCCCCCGTAGGCTCAAGATCGGAAGAGCGTCGTGTAGGGAAAGAGTGTCGGTGTTGTGTAGATCTCGGTGGTCGCCGTATCATTAAAAAAAAAAAAAACAAAATGGAAGAACACGCATGGTCACTTACTCGAAACACCGTGCATTTGTGTACACACCCAGTTTCCTAGCCAGC
+
CCCCCGGGGGGGGGFFEGGGGFGGGDFFGGGGGGGGGGGGGGGGFGGGGGGGGGGGGGGGGCFFFG@FFGGFGGGGGCF@ECFFFCCF?F8<EE95ECFF8CF=,@=@C+4,:F@,<<EFEGGEDC=835+53@,,,,6,,,,,,,****41,,,,,,2,,,1,21*,26*24*1+++++*21+++5;*1/*+++21+++***2*
@M02526:338:000000000-J69W4:1:1104:25016:16284 2:N:0:TCAAGGT+AACACCG
TTGGACTACACGGGTATCTAATCCTGTTTGCTCCCCACGCTTTCGCACCTGAGCGTCAGTCTTCGTCCAGGGGGCCGCCTTCGCCACCGGTATTCCTCCAGATCTCTACGCATTTCACCGCTACACCTGGAATTCTACCCCCCTCTACGAGACTCAAGCTTGCCAGTATCAGATGCAGTTCCCAGGTTGAGCCCGGGGATTTCAC
+
CCCCCGGGGGGGGGGGGGGGGGGGGFGGGGGGGGGGGGGGGGGGGGGGGGGGGGGGGGGGGGGGGGGGGGGGGGGGGGGGGGGGGGGGGGGGGGGGGGGGGGGGGGGGGGGGGDFGGGFGGGGGGGGGGGGGGGGGGGGGGGGGGGGGGCGEGDGGGGGGGGGGGGGGGGGGFGGGGGFGGGGGGGGGFFGGGGGDEGEGGGGFG
@M02526:338:000000000-J69W4:1:1104:6296:16356 2:N:0:TCAAGGT+AACACCG
CGGGACTACAGGGGTTTCTAATCCTGTTCGCTCCCCACGCTTTCGCACCTGAGCGTCAGTCTTCGTCCAGGGGGCCGCCTTCGCCACCGGTATTCCTCCAGATCTCTACGCATTTCACCGCTACACCTGGAATTCTACCCCCCTCTACGGGACTCAAGCTTGCCAGTATCAGATGCAGTTCCCAGGTTGAGCCCGGGGATTTCAC
+
CCCCCGGGGGGGGGGGGGGGGGGGGGGGGGGGGGGGGGGGGGGGGGGGGGFFGGGGGGGGGGGGGGGGGGGGGGGGGGGGGGGGGGGGGGGGGGGGGGGGFFGGGGGGGGGGGGGGGGGGGGGGGGGGGGGGGGGGGGGGGGGGGGGGGDGGGGGGDGGGGGGGGGGFGFFGGFGGGGGGGGFCGGGGGGGGGGCEEECGFFGGG
@M02526:338:000000000-J69W4:1:1104:17650:17195 2:N:0:TCAAGGT+AACACCG
CGGGACTACCCGGGTATCTAATCCTGTTCGCTCCCCACGCTTTCGCGCCTCAGCGTCAGTATCGAGCCAGGTTGCCGCCTTCGCAACCGGTGTTCTTCCCAATATCTACGAATTTCACCTCTACACTGGGAATTCCACAACCCTCTCTCGAACTCTAGTCATCACGTATCAAATGCAGTTCCCAGGTTGAGCCCGGGGATTTCAC
+
CCCCCGGDGGGGGGGGGGGGGGGGGGGGGGGGGGGGGGGGGGGGGGGGGGGGGGGGGGGGGGGGGGGGGGGGGGGGGGGGGGGGGGGGGEFFGGGGGGGGGFGGGGGCGGGGGGGGGGGGGGGGGGGGGGGGGGGGGGGGGGGGGCGGGEGFF?FFGGGGGGGGGGGFFGGGGFFGGGGGGGGGGFCGGGED6DEEECEGDDGFG
@M02526:338:000000000-J69W4:1:1104:3403:17386 2:N:0:TCAAGGT+AACACCG
GCTGCGTCCCGTAGGCTCTAGATCGGAAGAGCGTCGTGTAGGGAAAGAGTGTCGGTGTTGTGTAGAGCTCGGTGGGTGGCGTGAGACAAAAAAAAACAAAAATAGTTCACAGGATTTCACCGCTACACAAGTAATTACGTGTTCCTCTTCTGGACTAACGCATGACAGTTTCAAATACACTTGCCCGGTTGACCAGATTGCTTTA
+
CCCCCF@@@@CCCFG6;CFGGG9CDE66@<FFCFGG:B;CFFG6@FFFGECEFEGFFFFF,:6CF9,6,CBF,@F++8+B=@+,,<,,:,,4+48++:,,,+,5,,,8,,:5,6::,7AA=C++38AA,+:3339=C,+,,7,,,3@;,,7,,,54,5,53***4,6:,,7>EGC,,,24,:,<,26*4=*2,1,,,0,2*=1=,
@M02526:338:000000000-J69W4:1:1104:21117:17448 2:N:0:TCAAGGT+AACACCG
CACTAGGACTACTCGGGTTTCTAATCCTGTTTGCTCCCCACGCTTTCGCACCTGAGCGTCAGTCTTCGTCCAGGGGGCCGCCTTCGCCACCGGTATTCCTCCAGATCTCTACGCATTTCACCGCTACACCTGGAATTCTACCCCCCTCTACGAGACTCAAGCTTGCCAGTATCAGATGCAGTTCCCAGGTTGAGCCCGGGGATTT
+
CCCCCGGGGGGGGGGGGGGGGGGGGGGGGGGGGGGGGGGGGGGGGGGGGGGGGGGGGGGGGGGGGGGGGGGGGFGGGGGGGGGGGGGGGGGGGGDGGGGGGGGGGGGGGGGGGGGGGGGGGGGGGGGGGGGGGGGGGGGGGGGGGGGGGGGGGGGGGGGGGGGGGGGGGGGGGGGGGGGGGGGGGGGGGGGGGGGGGGGGGGGFG
@M02526:338:000000000-J69W4:1:1104:13474:17718 2:N:0:TCAAGGT+AACACCG
GCAGGACTACCGGGGTATCTAATCCTGTTTGCTCCCCACGCTTTCGCACCTGAGCGTCAGTCTTCGTCCAGGGGGCCGCCTTCGCCACCGGTATTCCTCCAGATCTCTACGCATTTCACCGCTACACCTGGAATTCTACCCCCCTCTACGAGACTCAAGCTTGCCAGTATCAGATGCAGTTCCCAGGTTGAGCCCGGGGATTTCC
+
CCCCCGGGGGGGGGGGGGGGGGGGGGGGGGGGGGGGGGGGGGGGGGGGGGGGGGGGGGGGGGGGGGGGGGGGGGGGGGGDGGGFGGGGGGGGGGGGGGGGGGGGGGGGGGGGGGGGFFFEEEGGGGGF==FCGFGFGCCFGGGGGGGBGC>85@EGCFGFGG?CG?BC;C;,BFGGCGCGGGFGCC8C@8CCFFGGGGG8DFC=2
@M02526:338:000000000-J69W4:1:1104:22691:17836 2:N:0:TCAAGGT+AACACCG
CTGCTGGACTACTGGGGTTTCTAATCCTGTTTGCTCCCCACGCTTTCGCACCTGAGCGTCAGTCTTCGTCCAGGGGGCCGCCTTCGCCACCGGTATTCCTCCAGATCTCTACGCATTTCACCGCTACACCTGGAATTCTACCCCCCTCTACGAGACTCAAGCTTGCCAGAATCAGATGCAGTTCCCAGGTTGAGCCCGGGGATTT
+
C9CCCGGFGGGGGGGGGGGGGGGGGGGGGGGGGGGGGGGGGGGEGGGGGGGGGGGGGGGGGGGGFFGGFGGGFGGCEGGGGGGGGGGGGGGGGGGGGGGGGGGFGGGGGGGGGGGGGGGGEFFGGGGGGFEGCFGGGGGGGGGGGGDGGGG8E78CAFGGGGFGCGGGFFCFFGCF?EG,2DFG?FCCFGGFFFDFFGEGG)CGD
@M02526:338:000000000-J69W4:1:1104:13836:18867 2:N:0:TCAAGGT+AACACCG
ATTCGGACTACAGAGGTTTCTAATCCTGTTTGCTCCCCACGCTTTCGCACCTGAGCGTCAGTCTTCGTCCAGGGGGCCGCCTTCGCCACCGGTGTTCCTCCAGATCTCTACGCATTTCACCGCTACACCTGGAATTCTACCCCCCTCTACGAGACTCAAGCTTGCCAGTATCAGATGCAGTTCCCAGGTTGAGCCCGGGGATTTC
+
CCCCCGGGGGGGGGGGGGGGGGGGGGGGGGGGGGGGGGGGGGGGGGGGGGGGGGFGGGGGGGGGGGGGGGGGGGGGGGGGGGGGGGGGGGGGGGGGGGGGGGGDGGGGGGGFGGGGGGGGGGGEFGGGGGGGGFGGGGGGGGGGGGGGGGGCEEEGGGFGGGGGGGGCGGGG9CEC9EGFGGGGGGGFGGC7CFGGGGGGCDFGF
@M02526:338:000000000-J69W4:1:1104:8967:18877 2:N:0:TCAAGGT+AACACCG
CGGACTACTGGGGTTTCTAATCCTGTTTGCTCCCCACGCTCTCGCACCTGAGCGTCAGTCTTCGTCCAGGGGGCCGCCTTCGCCACCGGTATTCCTCCAGATCTCTACGCATTTCACCGCTACACCTGGAATTCTACCCCCCTCTACGAGACTCAAGCTTGCCAGTATCAGATGCAGTTCCCAGGTTGAGCCCGGGGATTTCACA
+
CCCCCGGGGGGGGGGGGGGGGGGGGGGGGGGGGGGGGGGGGGGGGGGGGGGGGGGGGGGGFGGGGGGGGGCDGGGGGGGGGGGGGGGGGGCFGGFGGGGGGGGGGGGGGGGC@FFGGGGGDGEGGFGFDGCFFFGGFGGGGGGGGFFD>EGGGFF9DGGFGGGGGGGFFGGGGGGGGCEGFFGFCDFFGGFFGGGEGGGCCGGG:
@M02526:338:000000000-J69W4:1:1104:13417:18895 2:N:0:TCAAGGT+AACACCG
GCTGCGTCCCGTAGGAATCAAGATCGGAAGAGCGTCGTGTAGGGAAAGAGTGTCGGTGTTGTGTAGAGCTCGGGGGTCGCCGCATCATTAAAAAAAAAAAATATCTAAGCATTACACCGCTACAACACGACTTACGCCAACCAGTACCGTACTACAGAACACCAGTGTCAACTGCAATCTTAAGGTACATCCCCATATTTTCATC
+
CCCCCGEGFFGEFGGGCFGGFEGGGGGEEGCFGGCGE@FGFGFGGC<FFACFFFEC7BFGGGGCE,C,,CC@F++C+8>+@F+4+@,9?B,<?,+643@+33=,,,3>9>,=<,,:,@+8++533@F:*@@**,7*6B**1B*6;>:,/*48*,,,,4?3?E5C*+?EG+2?++2+<9+247+1@B++++1+5AB82+++0:>++
@M02526:338:000000000-J69W4:1:1104:21840:19225 2:N:0:TCAAGGT+AACACCG
ACCACTGGACTACCGGGGTATCTAATCCTGTTTGCTACCCATGCTTTCGAGCCTCAGCGTCAGTGACAGACCAGACAGCCGCTTTCGCCACTGGTATTCTACCATATATCTACGCATTTCACCGCTACACATGGTGTTCTACTGTCCTCTTCTGCACTCAAGTTACTCAGTTTCCTATGCACTTCTTCGGTTAAGCCGAAGGCTT
+
CCCCCGGGGGGGGGGGGDGGGGGGGGGGGGGGGGGGGGGGGGGGGGGGGGGGGGGGGGGGGGGGGGGGGGGGGGGGGGGGGGGGGGGGGGGGGGGGGGGGGGGGGGGGGGGGGGGGGGGGGGGGGGGGGGGGGGGGGGGGGGGGGGGGGGGGGGGGGGGGFGGGGGGGGGGGFFGGGGFGGGFFGGGFGGGGGGGGGGCEGCCGG
@M02526:338:000000000-J69W4:1:1104:12594:19840 2:N:0:TCAAGGT+AACACCG
CATGGACTACAGGGGTTTCTAATCCTGTTTGCTCCCCACGCTTTCGCACCTGAGCGTCAGTCTTCGTCCAGGGGGCCGCCTTCGCCACCGGTATTCCTCCAGATCTCTACGCATTTCACCGCTACACCTGGAATTCTACCCCCCTCTACGAGACTCAAGCTTGCCAGTATCAGATGCAGTTCCCAGGTTGAGCCCGGGGATTTCA
+
CCCCCGGGFFGGGGGFGGGGGGGGGGGGGGGGGGGGGGGGGGEGGGGGGGGCGGGGEGGGGGGGGGFGGGGGGGEGGGGGGEGGGGGGGGGGGGGGGGGGGGGGGGGGGGGGGDGGGGGGEGGDGGGGFGGGGGGGGGGGGGGGGGGFGGGGGGFGGGGGGGGGGGGGGGGGFGGGGGGGGGGGGGGGGGFFFFGCEEGEGGGG7
@M02526:338:000000000-J69W4:1:1104:8115:19870 2:N:0:TCAAGGT+AACACCG
GGTGGGGGACTACCAGGGTTTCTAATCCTGTTTGCTCCCCACGCTTTCGCACCTGAGCGTCAGTCTTCGTCCAGGGGGCCGCCTTCGCCACCGGTATTCCTCCAGATCTCTACGCATTTCACCGCTACACCTGGAATTCTACCCCCCTCTACGAGACTCAAGCTTGCCAGTATCAGATGCAGTTCCCAGGTTGAGCCCGGGGATT
+
CCCCCGGGGGGGGGGGGGGGGGGGGGGGGGGGGFGGGGGGGGGGGGGGGGGGGGGGGGGGGGGGGGGGGGGGGGGGGGGGGGGGGGGGGGGGGGGDGGGGGGGGGGGGGGGGGGGGGGGGGGGGG@FGGGGGGGGGGGGGGGGGGGGGGGEGGGGGGGGGGGGGGGGGGGGGGGGGGGGGFD9CGGCGGGGGGGGGGGGGGGC5F
@M02526:338:000000000-J69W4:1:1104:5271:19990 2:N:0:TCAAGGT+AACACCG
AGGACTACCAGGGTTTCTAATCCTATTCGCTCCCCATGCTTTCGCACCCCAGCGTCGGTAGGGACCCAGAGAGCTGCCTTCGCTTTTGGCGTTCCTTCGTAGATCTACGGATTTCACCCCTACACACGAAACTCCACTCTCCTCTGTCTCACTCAAGTGAATTGGTTTCGAGAGCATTCCGCCAGTTTTTGGCGACTTTCACTTT
+
@CCCCGGGGCGCGG@FCFGEFGFEFGGDCEGGDGGCECFGCEECFEGGGGGDFGGGGDGGGG@DFGGGFGGGGGFGGGFEGCFGC<A<>EFGGE<E<<AAFFGGGGGCD4@CFEFEFGGGGCFDGGGCFGGGGGD8>=F>EGGGG8@>=FGFFGGFGFEGCFF,@EECF868:EGG9EGG6@GEGG9BFGEGGC5EECCGGGGGF
@M02526:338:000000000-J69W4:1:1104:15902:20929 2:N:0:TCAAGGT+AACACCG
GCTGCGCCCCGTAGGTCAAAGATCGGAAGAGCGTCGTGTAGGGAAAGAGTGTCGGTGTTGTGTAGATCTCGGTGGTCGCCGTATCATTAAAAAAAATACATCCCTATATCACCGACTTAACACGCTCCACATGTAACTCACGATCACACTTTACCACTCCAATCGCCCCGTTTCCAAGGCACTCTCCCGTTAACCCTACACCTTT
+
CCCCCGGGGGGFGGGGGGGGGGGGGGG@FFGGGFGG@FGFGGGGGGGGGEFBFGGFGCECEEDD9A9EEFCF6FF?EFCFC+8BE,<<,CCFFDDC,:,,5:,4,9,A,A,C,6++++79,9,+88++8,,,,59,,,,8,6+6,+,,4@,,,,3,,,453,,3*@>3***4,46,22**,/5,,,,,1,414,48,,,,*2000
@M02526:338:000000000-J69W4:1:1104:6113:21117 2:N:0:TCAAGGT+AACACCG
AGGACTACCCGGGTTTCTAATCCCATTCGCTCCCCTAGCTTTCGTCTCTCAGTGTCAGTGTCGGCCCAGCAGAGTGCTTTCGCCGTTGGTGTTCTTTCCGATCTCTACGCATTTCACCGCTCCACCGGAAATTCCCTCTGCCACTACCGTACTCCAGCTTGGTAGTTTCCACCGCCTGTCCAGGGTTGAGCCCTGGGATTTGACG
+
CCCCCGGGGGGGGGGGGGGGGGGGGGGGGGGGGGGGGGGGGGGGGGGGGGGGGGGGGGGFGGEGGEGGFFGFCFFFGGGFGEGGGGGGGGGGGGGGGGGGEDGFFFGGGGGGGGGGGGGGDGGGGGEGG:FGGGGGGGGGGGGGGGGGGDC>FGGGGGDFGGGADDGDFFFFGGGDEGGFFGGGGFFGGEF7AFGD1,>DFGFF7
@M02526:338:000000000-J69W4:1:1104:18172:21532 2:N:0:TCAAGGT+AACACCG
TTGGAGGACTACCGGGGTATCTAATATCTGCTGCCTCCCGTAGGGCCAGATCGGAAGAGCGTCGTGTAGGGAAAGAGTGTCGGTGTTGTGTAGATCTCGGTGGTCGCCGTAGCATTAAAAAAAAAAAAAGCTAGAATTCTACCCACCTATAAACGAATCTAACCTACCACTTTCACATGCAGTTCCCCGCGTGAGCTCGGCGATT
+
CCCCCGGGGGGGGGGGGGGGGGGGGGGGGGGGGGGGGGGGFGGGGGGGGGGGGGGGGGGFGFCFFEFFGGGGGGGGGFEAEFDFGF,BEFFFGACFG<DDFGE@5++@C+++:@9C,<??FGGDE:C+8+,,,87EC,>D;;,,,3*,,7,3,<8**54,?,,,6,6>2,6DC;22C?,<6+,,,,6,4**4/**+++***:C**
@M02526:338:000000000-J69W4:1:1104:21873:23055 2:N:0:TCAAGGT+AACACCG
GTCGACGGACTACCCGGGTTTCTAATCCTGTTTGCTCCCCACGCTTTCGTGTCTGAGCGTCAGTATTATCCCAGGGGGCTGCCTTCGCCATCGGTATTCCTCCACATATCTACGCATTTCGCTGCTACACGTGGAATTCTACCCCCCTCTGACATACTCTAGCTCGGCAGTTAAAAATGCAGTTCCAAGGTTGAGCCCTGGGATT
+
CCCCCGCGGGGGGGGGGGGGGGGGGGGGGGGGGGGGGGGGGGGGGGGGGGGGGGGFGGGFEDGFGGGGGGGGGGFGGGGGGGGGGGGGGGGGGEGFGGGGGGGGGGGGGGGGGGGGGGGGGGGDGGGGGGGGGGDGGCFFFGEFFG>EGGGGGGGGGGGGGGGFEGGGGGGGGGGGGEGGGGG7CFGFGGGEFEGFGGG5?<FFF
@M02526:338:000000000-J69W4:1:1104:20714:23410 2:N:0:TCAAGGT+AACACCG
ATCTTTGGACTACTGGGGTTTCTAATCCTGTTTGCTACCCATGCTTTCGAGCCTCAGCGTCAGTCACAGACCAGACAGCCGCTTTCGCCACTGGTATTCTACCATATATCTACGCATTTCACCGCTACACATGGTGTTCTACTGTCCTCTTCTGCACTCAAGTTACTCAGTTTCCTATGCACTTCTTCGGTTAAGCCGAAGGCTT
+
CCCCCGFFGGGGFEGGGGGGCFGGGGGGGGGGGGGGGGGGGGGGGGGGGGGG>FGGGGGGGGGGGGGGGGGGGGGGGGGGGGCFGGGGGGGGGGG9FGGGGGGGGGGGGGGGGGGGDGGGGGGGGFGGGGGF@FGGGGGGFGGGGFFGGGGGGGGGGGGGGGGGFFFGGGFFFGGGGGGGGGDGGGGGGGGGGGGGGGGB6DGFG
@M02526:338:000000000-J69W4:1:1104:17516:23424 2:N:0:TCAAGGT+AACACCG
ACGGACTACAGGGGTATCTAATCCTGTTTGCTCCCCACGCTTTCGCACCTGAGCGTCAGTCTTCGTCCAGGGGGCCGCCTTCGCCACCGGTATTCCTCCAGATCTCTACGCATTTCACCGCTACACCTGGAATTCTACCCCCCTCTACGAGACTCAAGCTTGCCAGTATCAGATGCAGTTCCCAGGTTGAGCCCGGGGATTTCAC
+
CCCCCGGGGGGGGGGGGGGGGGGGGGGGGGGGGGGGGGGGGGGGGGGGDGFGGGGGGGGGGCGGGDFGGGGGGGGGGGGGGGGGGGCGGGECGGGACGGFFBFGGGGGGGGGGGGGGGGGGGGGGGGGGGDGFGGGGGGGDEGGGGGGG>EGGFGGGGGFEDFGGGG>CFGCEFGGGFGGG>CFGGGGFCFFG5:CEG8EFGGGG
@M02526:338:000000000-J69W4:1:1104:12745:23559 2:N:0:TCAAGGT+AACACCG
CTAGGACTACCGGGGTATCTAATCCTGTTTGCTACCCATGCTTTCGAGCCTCAGCGTCAGTGACAGACCAGACAGCCGCTTTCGCCACTGGTATTCTACCATATATCTACGCATTTCACCGCTACACATGGCGTTCTACTGTCCTCTTCTGCACTCAAGTTACTCAGTTTCCTATGCACTTCTTCGGTTAAGCCGAAGGCTTTCA
+
CCCCCFGGGFGGGGGGGGGGFCFFGGGGGGGGGGGGGGGGGGGGGGGGGFGGGGGGGGGGGGGGGGGGGGGGGGGGGGGGGGGGGGGGGGGGDFGGGGGGGGGFGGGGGGGGGDGGGGGGGGGGGGGGGGFGCFGE8EGGFGGFEGGGGGGDGGGGGGFEGGGGGGGGGGGGGGGGGGGGGGGFGDGGGGGFDGGGGGGGGGGG,
@M02526:338:000000000-J69W4:1:1104:10557:23809 2:N:0:TCAAGGT+AACACCG
ACAGGGGACTACCAGGGTATCTAATCCTGTTTGCTCCCCACGCTTTCGCACCTGAGCGTCAGTCTTCGTCCAGGGGGCCGCCTTCGCCACCGGTATTCCTCCAGATCTCTACGCATTTCACCGCTACACCTGGAATTCTACCCCCCTCTACGAGACTCAAGCTTGCCAATATCAGATGCAGTTCCCAGGTTGAGCCCGGGGATTT
+
CCCCCGDGGGGGGGGGGGGGGGFGGGGGGGDFGGGGGGGGGGGGGGFFEGGGDFGGGGEGEGGGFGGGGGGGGGDFEGGGGGGGGGGGEGGGGG>FFGGGGGF?FEGGGGGGGDGGGFFGGFGGGCGGGGDG?FGGGGGGCGGGGGGDFCFEEGDGGGF<FGGGCFGGFGC?FDGGFGFFE8AGCCCFGGG8<CB:FGEGDCGGF
@M02526:338:000000000-J69W4:1:1104:15488:24230 2:N:0:TCAAGGT+AACACCG
GACGAGGGACTACCAGGGTTTCTAATCCTGTTTGCTACCCATGCTTTCGAGCCTCAGCGTCAGTTGCAGACCAGACAGCCGCTTTCGCCACTGGTATTCTACCATATATCTACGCATTTCACCGCTACACATGGTGTTCTACTGTCCTCTTCTGCACTCAAGTTACTCAGTTTCCTATGCACTTCTTCGGTTAAGCCGAAGGCTT
+
CCCCCGEGGGGGGGEFFFGGGGGGGGGGGGGGGGGGGGGGGGGGGGGGGGGGGGGGGGGGGGGGGGGGGGGGGGGGFGGGGGGGGGGGGGGGGGGEGGGGFGGGGGGGGFGFGGGGGGGGGGGGGGGGGGGGGGGGGEGGGGG9DDFGGGGGGGGGGGGGGFGGEGGGFDGGGGFFGGGCCDGGGCFGGGGGGGGGGGG>D6FGG
@M02526:338:000000000-J69W4:1:1104:21297:24261 2:N:0:TCAAGGT+AACACCG
AGTGTGGACTACCCGGGTATCTAATCCTGTTTGCTCCCCACGCTTTCGCACCTGAGCGTCAGTCTTCGTCCAGGGGGCCGCCTTCGCCACCGGTATTCCTCCAGATCTCTACGCATTTCACCGCTACACCTGGAATTCTACCCCCCTCTACGAGACTCAAGCTTGCCATTATCAGATGCAGTTCCCAGGTTGAGCCCGGGGATTT
+
CCCCCGEFGGGGGGGGGGGGGGFFGGGG9FGGFGGGGGGGGGGGGGGEGGGGGGFFFGGGCFGGDGGGFGGGFGGGDGGGGGGGGBFGGGBCF:FDFGFFGGG8FGGGGG,EFGCGGGGFDCFGGEEGGGGGF8BBFGGGGGGGGDEGGGGGGE*@AEFCFFGC6E8CFFCEGCFGG?@,=;DC:DFG*4:CC8B,=?CBCDGGG
@M02526:338:000000000-J69W4:1:1104:15301:24351 2:N:0:TCAAGGT+AACACCG
ACGGACTACTGGGGTTTCTAATCCTGTTTGCTCCCCACGCTTTCGCACCTGAGCGTCAGTCTTCGTCCAGGGGGCCGCCTTCGCCACCGGTATTCCTCCAGATCTCTACGCATTTCACCGCTACACCTGGAATTCTACCCCCCTCTACGAGACTCAAGCTTGCCAGTATCCGATGCAGTTCCCAGGTTGAGCCCGGGGATTTCAC
+
CBC8CBBGGGGGGGD7FGG<FGFGGGGGFGGGGEFGG@FGGEGGGGGGDGFFG8CFGGGEA<E<F@FEGGCGGEGCGGGGGGGGEGGGGE@7BEFFGGFGGFFCFCGFGGGDC+FFGG,@EGGGGGGBBD?FGGFGGFGGGGEEGGCE9:CD6FF9FEF,,@FB,8DECG9*>>CE?,,=,=2:<5CB,?CF6::15C58<41+4
@M02526:338:000000000-J69W4:1:1105:19413:2514 2:N:0:TCAAGGT+AACACCG
GCTGCGTCCCGTAGGGTATAGATCGGAAGAGCGTCGTGTAGGGAAAGAGTGTCGGTGTTGTGTAGATCTCGGTGGGCGCCGTATCATTAAAAAACAAAAAACGCAAAGAAGGTAACAGTTACAACACTAACAACAACGAACAAAAAGGCACACTCGATAACTAGTAACCAGTTACATTATAACATTGACCCGTAAACTGTAGCAA
+
CCCCCGGGBFFFEGGGGGGGGGGGGG@FEGDGGGEG:FGGGFEFFGGGGFEFDFGCGGDGGGAE99,,<,FF,BF:7C7FC@,4F,,5CFEFGG+E?A,:+484++8,,=,,4:@=8,7,6C,,A,3,,,,,,8,,,+63++6,,61+53,,5,34,,,*3,,,35376,3,7,,3,,225,,2,,,2,,2**4**,,,641:,1
@M02526:338:000000000-J69W4:1:1105:18646:2649 2:N:0:TCAAGGT+AACACCG
GCTGCGTCCCGTAGGTATTAAGATCGGAAGAGCGTCGTGTAGGGAAAGAGTGTCGGTGTTGTGTATATCTTGGTGGTCGCCGTATCATTAAAAAAAAAACACAAACTATATCATCTCTCTCTGTTAGTTCTCCCTCCACACATTCCAATCATCAAGTCTTCTTCAATTGTCGCCATTATGCATTTGTTTCCGTCTCCACTTCAGC
+
CCCCCFGGGCFGGEGFGGCGGGGFGGGEGGGGGGFGGGGCFGGGFFFG8FGGGGGGGGGGCFFFF,9,EE,CFEFG:,@=C:F,,,,CAFC9C,+884@+A4?@BAE=E,5?,5,,:B<,,4,885,,,,,AF,6@8,3,3+,,3@,3,@,=8:36,,,7,,,,38,7,,3+++++,,77@,@,,,,,3,,*,,66,,,5,*5:,
@M02526:338:000000000-J69W4:1:1105:9645:2854 2:N:0:TCAAGGT+AACACCG
CTGGGGGACTACTCGGGTATCTAGTCCTGTTTGCTCCCCACGCTTTCGCACCTGAGCGTCAGTCTTCGTCCAGGGGGCCGCCTTCGCCACCGGTATTCCTCCAGATCTCTACGCATTTCACCGCTACACCTGGAATTCTACCCCCCTCTACGAGACTCAAGCTTGCCAGTATCAGATGCAGTTCCCAGGTTGAGCCCGGGGATTT
+
CCCCCGGGGGGGGGGGGGGGGGGFGGGGGGGGGGGGFGGGGGGGEGGGGGGGGGFGGGGGGGGGGGGGGGGGGGGGGGGGGGG@FGGGGGGGGGGGGGGGGGGC9EFGGGGFDGEGGGGGGGGGGCFFFFGGGGGGGGGGGEF=EEGGGGGC7@:ECFFFGFFCCGGGFGGFGFGGDGFGGGGGGGGGGGGGEGGGGGDGC):*0
@M02526:338:000000000-J69W4:1:1105:8670:3224 2:N:0:TCAAGGT+AACACCG
CCCGGACTACTAGGGTATCTAATCCTGTTTGCTACCCATGCTTTCGAGACTCAGCGTCAGTTACAGACCAGACAGCCGCTTTCGCCACTGGTATTCTACCATATATCTACGCATTTCACCGCTACACATGGTGTTCTACTGTCCTCTTCTGTACTCAAGTTATTCAGTTTCCTATGCACTTCTTCGGTTAAGCCGAAGGCTTTCC
+
<-A<CFEED<FFGGGFEFEFEFFEFGGGGGFFGDGGGGF<A9FGF:F,,@@@FCFGGE,BCFGEFGFFFE,CFCFGGCF::DFECFFBFFGCCCEGFFCGDGFFFA;EEFE@C:FGAF,EEFCFCEFD??FFF,@,,4>EE>9EGGGGGGFEA=;=,6B@CEDAE;BEGADG9EC99DEFFFFDGFE7CBE9EGE>>GGGFFG92
@M02526:338:000000000-J69W4:1:1105:16658:3642 2:N:0:TCAAGGT+AACACCG
AAGGACTACTAGGGTATCTAATTTCCCTGCTGCGCCCCGTAGGCCCCCGAGATCGGAAGAGCGTCGTGTAGGGAAAGAGTGTCGGTGTTGTGTAGATCTCGGTGGTTGCCGTATCATTAAAAAAAAAAACACAACACTTGATGAGAATATCGCGAGAAGCACATATAAAGCAATGAATGCATCACAAAATGAAGTACAATAACGA
+
CCCCCGGGGGGGGGGGGGGGGGGGGGGGGGGGGGGGGGGGGGGGDFGGGGGGGGGGGGGGFGGGGGDEGGGGGFFGGFGGGFFGGEGFCFGCE<B99A<FFDBFF:=F9AC++,:C,5C,8;?F@+>>++6,,++,+,,,,3,,,,5,5,,+**514*,,,,,,2,?,2,,6,2,,,,,,,,,,,,,,,,,,1,,,,+15+****
@M02526:338:000000000-J69W4:1:1105:17967:3697 2:N:0:TCAAGGT+AACACCG
GCTGCGTCCCGTAGGTTTCTAAGATCGGAAGGGCGTCGTGTAGGGAAAGAGTGACGGTGTTGTGTAGATCTCGGTGGTCGCCGTATCATTAAAAAAAACAATACACGACTCTCTTACCGAAGCAGACAAGTTCACAGCTGTCAGCTGATACAGTTATCAATCTATAAATGCACTCACTCATGATCCCTCAGCCCGTTCCGACATC
+
CCCCCGGGGFGGDGGFGGGGGGGFGGGGGGGGGGDCFGGEDFGGGGGGGGGGGFFGGGGGGGGGGGD,,<,C@FBFG@,7:?:8,,BC9C99<5CCEE+?,,,,,A@B@:+,,8,,:,+++++8,A,,8,:5,,C,,,,,87,3,,,66,,7,,,7,,3,,75,7,7,,57,@,6,,7,,7,,@,,,,>>,,,**1,5,*:))*,
@M02526:338:000000000-J69W4:1:1105:6954:4013 2:N:0:TCAAGGT+AACACCG
GAGGGGGGACTACTGGGTCTAATCCTGTTTGCTACCCATGCTTTCGAGCCTCAGCGTCAGTGACAGACCAGACAGCCGCTTTCGCCACTGGTATTCTACCATATATCTACGCATTTCACCGCTACACATGGTGTTCTACTGTCCTCTTCTGCACTCAAGTTACTCAGTTTCCTATGCACTTCTTCGGTTAAGTCGAAGGCTTTCA
+
CCCCCGGGEGGGGFGGGGGGGGGGGGGGGGGGGFGGGGGGGGGGGF@FGGGGGGGGGGGGFGFGGGGGGGGGGFGGGGGDGGGGGGGGGGGGGGGGAFGGGGGGGGGGGGGDGGGGGGGGDGEGGFGGCGGGGFGGGGGG9FGGGGGFGGGGGFGGFFE?,?EEEDGF;BFGGGGFGFGCFGGFFGGFGEGGGFGGGGCGGCFG7
@M02526:338:000000000-J69W4:1:1105:11298:4785 2:N:0:TCAAGGT+AACACCG
CGGACTACTAGGGTTTCTAATTTCCCTGCTGCGTCCCGTAGGAGAGAGATCGGAAGAGCGTCGTGTAGGGAAAGAGTGTCGGTGTTGTGTAGATCTCGGCGGTCGCTCTATGATTAAAAAAACAACACATTGAATTCCACTCTCCCCTTCTGCACTCCAGTTAAACAGTTTCACAATCGTCTTATTGTTAAGCCACATCCTTTAA
+
CCCCC@FGGGFGFFGGDEEEGFFCFGGGDGDG:GGFGGE:F:@FDCFB@FFC:FC@DFGG+8:@CEAEEEFEFGGG6A@FGGGCC,AB?A,<<,5CF,?,+4@++++,+9,,,,,,,5C<>++,88D=F,,,@B;9,83D=>DF,,+@6:5@==F,4,6,3,@D,@F,@;>@,3E9,61@,,;D?,57;D;,,1>>ECE64:C,9
@M02526:338:000000000-J69W4:1:1105:11378:5290 2:N:0:TCAAGGT+AACACCG
GCTGCGCCCCGTAGGTCCAGATCGGAAGAGCGTCGTGTAGGGAAAGAGTGTCGGTGTTGTGTAGATCCCGGGGGTCGCCGGCTCCTCAAAAAAAACACCGCACATCTCCACGTATTCCCACGATCCTCGACATCACATACCCCTCTCTCACGCACTTGCACACCATTATTAACTCCTCCACTCCAATCTCGACCTGACCTCTTTC
+
CCCCCGDGGGEFGGGGAFGCFGGDG7,6CEDF:F@6BCFAEEC@D@EF@C6CE>:F,C<F@EG9,<6,C:@7FG++>+B=+@+?4,,C,E,+4>7+,:++++33><;,,3@+@3F,3,8,,+3*,*,7*****7,,,,6,62*::DG,,,5,=*4/,,,,6,=**+2++2+2+++++3***4;*+252++*+*3***++++**+<
@M02526:338:000000000-J69W4:1:1105:8950:5700 2:N:0:TCAAGGT+AACACCG
CGAGGGACTACACGGGTATCTAATCCTGTTCGCTCCCCACGCTTTCGCGCCTCAGCGTCAGTTGTGAGCCAGGCTGCCGCCTTCGCAACTGGTGTTCTTCCCAATATCTACGAATTTCACCTCTACACTGGGAATTCCACAACCCTCTCTCACACTCTAGTCTTGTCGTATCAAATGCACGTCCCGGGTTAAGCCCGGGGATTTC
+
CCCCCGGGGGGGGGGGGGFGGGGGGGGGGGGGGGGGGGGGGGGGGGGGGGGGGGGGGGGGGGGGGGGGGGGGGGGGGGGGGGGGGGGGGGGGGGGGGGGGGGGFFEGGGGGGGFGGGGGGGGGGGGGGGGGGGGGGGGGGGCEGGGGGGGGGFGGEGGGCEGFG9DFGGGGGGGGGGGGGGGGGGGGGGGGGD?CFGGGG=DGG9
@M02526:338:000000000-J69W4:1:1105:12489:5755 2:N:0:TCAAGGT+AACACCG
GGTGGGACTACAGGGGTTTCTAATCCTGTTTGCTCCCCACGCTTTCGCACCTGAGCGTCAGTCTTCGTCCAGGGGGCCGCCTTCGCCACCGGTATTCCTCCAGATCTCTACGCATTTCACCGCTACACCTGGAATTCTACCCCCCTCTACGAGACTCAAGCTTGCCAGTGTCAGATGCAGTTCCCAGGTTGAGCCCGGGGATTTC
+
CCCCCGGGGGGGGGGGFGGGGGGGGGGGGGGGGGGGGGGGGGGGGGEGGGGGGGGGGGGGGGGGGGGGGGGGGGGGGGGGGGGGGGGGGGGGGDGGGGGGGFGGGGFFDFGGGGG>CGGGGGGGGGGGFGGGGGGGGGGGGGGGGGGGGGG6EEGGGGGGGFGGGGGGGFGFGGGGGGGGGGGE9CGFGGGGCFGGGGGGGGGG=
@M02526:338:000000000-J69W4:1:1105:23218:6275 2:N:0:TCAAGGT+AACACCG
GCTGCGTCCCGTAGGCGTTTAGATCGGAAGAGCGTCGTGTAGGGAAAGAGTGTCGGTGTTGTGTAGATCTCGGTGGGCGCCGTATCATTAAAAAAAAAAAAAAAAAACTACTAATGTCGTAGGTACTGCACTAATCCTATCGCTCTCTCCTCGACTCACGCAGTGCAGCCTCCGTCTCCGTACACCATTCGCGCCACCACATGTC
+
CCCCCGGGGGEGGGEGGGGGGGGGGFDFDFGGGGFGEGGGGGGGGGGGGGGGGGGGGGGGGGEFC<6CECFGG,?:+6@4@FGF8BE5F<<EEFGGFBFC48+6+3++,83:,@,,3:,+,**@,,33,,,,,6,32,,,64>,,*2>,1,,/*//*<262*1*++5++**4*=***3+*/*/=+2*,+++*/*2*****2**+2
@M02526:338:000000000-J69W4:1:1105:24817:6984 2:N:0:TCAAGGT+AACACCG
GCTGCGTCCCGTAGGCTGGAGATCGGAAGAGCGTCGTGTAGGGAAAGAGTGTCGGTGTTGTGTAGATCTCGGTGGGCGGCGTATCATTAAAAAAAAAAAAAGATCAAAGCACATCACGGCTACACCACACATTCCGACCCACTGCACTACACACAAGCAGTACTGTATCCACGCAGCCCTTCCGCTTTGGAGCGCACATGAACCA
+
CCCCCGFGGEGGGGGFGGGGGGGGGGGGGGGGGGGGFGFGGGGGGGGFGFFFFFGBGGGCFFE9E,C,,CEF8:C+6>+++87+,<,,5?9<FGDDF@++88B:E,,,3,>5,8><,++85>,7,3*@,@7,,2,2*1*1,6<,,,=C,<1=,***,,:82B++3++++?32****1*****=8*3**+2+****:8*+++00**
@M02526:338:000000000-J69W4:1:1105:20507:7991 2:N:0:TCAAGGT+AACACCG
TTCGGACTACCGGGGTATCTAATCACTCTTTCCCTGCTGCCCCCCGTAGGCGAGGAGATCGGAAGAGCGTCGTGTAGGGAAAGAGTGTCGGTGTTGTGTAGATATCGGTGGGCGCCGTACCATTAAAGATAAAAACGTACGCCCCTCTACGAGACTCTACCTTGACAGTATCAAATTCAGTTCCCCGGTTGACCCCTGGTATGTC
+
CCCCCGDGAEFG@EG@CGA,CFEEFGGGGGGFGGG@FFGGEF,@FC:C:FGCCCG@FCEFFGGGGGGFGBFF>FC,CAFE8<E8F@F,CFGGEGEEGC<@<F,,9A::C+++:8:@3:F6@,3CDB=,C,,3>3,3+37@+++5***3,3*@@9@?@E9,;D,,,,5,,,62>,,,2,,,,=1,1,**4**2+0:***3+++*11
@M02526:338:000000000-J69W4:1:1105:12267:8593 2:N:0:TCAAGGT+AACACCG
GCGGACTACCCGGGTATCTACTCCTGTTTGCTCCCCACGCTTTCGCACCTGAGTGTCAGCCTTCGCCCAGGGGGCCGCCTTCGCCACCGGTCTTCCTCCAGATCTCTACGCATCTCACCGCTACACCTGGAATTCTACCCCCCTCTACGAGACTCAAGCTTGCCAGTATCAGATGCAGCTCCCAGGTTGAGCCCGGGGATTTCAC
+
-A@,6F:CFGG:@68@CFC<,,CFA,6;<CFDGGGG8F+F,,9ECF:FG<,,;6,<C96,C,6E6,BFC,,,8@FEEGGC7FDGGEGG@+8+4CFGEFG<4,:E,F9;FCG4++7EFFG:E>:FFGG@33,>,3C=@EGGGGGEEC9E7+*5C7D,82E>,>DGF,,,5??,,25DD9,4=FG8112,6,:EGG8**38*2*;+A
@M02526:338:000000000-J69W4:1:1105:21817:9139 2:N:0:TCAAGGT+AACACCG
TGGACTACAAGGGTTTCTAATCCTGTTTGCTACCCACGCTTTCGCGCCTCAGCGTCAGTGTCAGTCCAGAAGGCCGCCTTCGCCACTGGTATTCCTCCAGATCTCTACGCATTTCACCGCTACACCTGGAATTCTACCTTCCTCTCCTGCACTCATGTCCGCCGGTTCCAAATGCCGTTCCCAGGTTAAGCCCGGGGCTTTCACC
+
CCCCCGGGGGGGGGGGGDGGGGGGGGGGGGGGGGGGGGGGGGGGGGGDFGGGFGGGGGGGGGGGGGGGGGGGGGFGG@CFGGGGEGGGGGGGGFGGGFEFG@EGGGGGGGGFGGFGGGGGGGGGGGGGFDG9FCEGGGGGGGGGGGGG8=FGGGGGFGFG6CGGGGGGGGGGGGGGGGGGGGFF8FFFGGDFGGGGGGGGFF7C,
@M02526:338:000000000-J69W4:1:1105:3315:9201 2:N:0:TCAAGGT+AACACCG
ACGGACTACCAGGGTATCTAATCCTGTTTGCTCCCCACGCTTTCGCACCTGAGCGTCAGTCTTAGTCAAGGGGGCCGCCTTCGCCACCGGTATTCCTCCAGATCTCTACGCATTTCACCGCTACACCTGGAATTCTACCCCCCTCTACGAGACTCAAGCTTGCCAGTATCAGATGAAGATCCCAGGGTGAGCCCGGGGAGTTCAC
+
C<BC<@FAE-CFCG<8@FEFEFCFCACFFGG9<@D@FFCF@7FECE:8+CFCFGFF@:CEEFF,@CE,CCCFGD7:FC:C75BF:FF9@FB74B<FFG8BC<,A<EF95A=C++CE<,CFEG7FEFCEFFGD9,;,@,7D+6C6A8ADE?CE7@D7D<,,,@BFGG@@EFCF:,9,3@,@?,:FFF*5>CF>D5BE?C8*1;C99
@M02526:338:000000000-J69W4:1:1105:22004:9409 2:N:0:TCAAGGT+AACACCG
GCTGCGTCCCGTAGGTAGATCGGAAGAGCGTCGTGTAGGGAAAGAGTGTCGGTGTTGTGTAGATCTCGGTGGTCGCCGTGCCATTAAAAAAAAAAAAAGTACGAACTCGCTAGCATTTCACCCCTCCCCCTGAACTTCCCCTTTCCTACACTTCCACCCAATCTTCCCTCTCCCACTCCACACCCCCGCTCACACACCTGCCTTT
+
CCCCCGGGGGGFGGGGGGGGGGGGGGGGFGGGGGFFGGGGGGFGFGDGEFEGGGGCFGCCE9A99,@FF6BF86@+8@+449AEFGCFCF=FEGC++++,,,+4,+,9+++++:,7=<,,,7,++6+3++++,,,,8,,,3,,6@@,,,,5AA9;,,4*662,2,6,6?,:,,6,,2,,,,,**44******++2*/**+220=<
@M02526:338:000000000-J69W4:1:1105:7979:9683 2:N:0:TCAAGGT+AACACCG
GCTGCGTCCCGTAGGGTAGATCGGAAGAGCGTCGTGTAGGGAAAGAGTGTCGGTGTTGTGTAGAGCCCGGTGGCCGGCGTTTGCCATAAAAAAACCTCCTGATATCTGCGCATTTCACCGCTACACCAGGAATTCCAGTTACCCCTACAGTACTCAAGTTATGCCCGTATCGCCTGCACGCCCGGAGTTAAGCCCCGGAATTTCA
+
CCCCCCG:FGDC@F@CF<:F<<C@,@@@@C:F@C@@,6C@@86<F<F<<FF,C7CF,,9,9C@,,C,C@FC:+,C+6@+@++4,,,,,,,,,4+4+4A,4<CA9@<F,ECFG7FFFGGD>>F>FFFFFD7BFGC9BA,DEFC9:CFFCGEGFFGGCFFCFAC9C,@5@>6D*BEG*DBC*?*:5C5416;B9?AC;***=*C+9A
@M02526:338:000000000-J69W4:1:1105:7658:9894 2:N:0:TCAAGGT+AACACCG
GTGCGTCCCGTAGGCGAGATCGGAAGAGCGTCGTGTAGGGAAAGAGTGTCGGTGTTGTGTAGATCTCGGGGGGCGCCGTCTCATCAAAAAAAAATCATCCGCATATCTACGAATTTCACCTCTACACTCGGCATTCCACTCACCTCTCTCGACCTCCATACCGATAGTTTTTAACACATTTCCTGGTTTGCGCTCCGGACTTTCC
+
-A@CCEG7FEGGGGFG7CCFFE7CCECF8FFFEFECAEEGFD@FAFC@6CCC@FF@FFGE9,,<<6C,:+8=7:FFEG7>F,,8,<D,,814<*,3,7@C@*C:BF<,:C*<CFG,?FD9+*7?C727?*1*:C@70<C+:@<C<;+2<A*+**/3*6++2;218*/3303*13+03/++0+3++30088FCE*;:***210*+2
@M02526:338:000000000-J69W4:1:1105:11932:10018 2:N:0:TCAAGGT+AACACCG
GCTGCGTCCCGTAGGGCCATAGATCGGAAGAGCGTCGTGTAGGGAAAGAGTGTCGGTGTTGTGTAGATCTCGGTGGTCGCCGGATCATTAACAAAAAAAAAATATAAACATTTACCCGCTTGTCGACTCCTACTATCTCCCCCACCCCTACTCTCACTACCCACTTTCCCCTCATCCACCTGTTTTCCTCCCTGACATATCCAAC
+
CCCCCFEFGGGGGGGGGGGGGGGGGGGGGGGGGGGGGEGGGGGGFGGGGFFDFGGGFGGGGGGFF,@,C,FFF,BF69=7B:+8:C<C9,B,<ABEAF>F:@<F,?,,88,,,:,:,+83++,,++8+6,3,8,93>,34D+@+@4@5*5:,47,,77,3,6,1:;C9>2:>1,,55,,6,,41,,,,,626,,,6+3++4:++0
@M02526:338:000000000-J69W4:1:1105:9070:10138 2:N:0:TCAAGGT+AACACCG
ATCTGCTGCCTCCCGTAGGAATGAAAGATCGGAAGAGCGTCGTGTAGGGAAAGAGTGTCGGTGTTGTGTAGATCTCGGTGGTCGCCGTATCATTAAAAAAAAAAATAAATACAATTCCACGCTCCCACGAACATTACATCTACCACTCACGTACACCCACTAGGTCTTTACCCCCGCCTGTCCCGTTTTTCTCTCTTATCTTGTC
+
CCCCCGGGGGGGGGFFGGGGGGGGGGGGGGGGGGGGGGGGGGGGGGGGGGGGGGGFGFFGGEGECFEEEFCF9CC@EFCCGGGGCCG+4,9C9E9E9?<>FFGGG,,9,8,,5,5,5,,9++43++,88++3+C=BDE,,,,7,63,3,@5D7A+2<4+*7,,,75,,,,5@,3>*>>**0,4,*,,6**2,,,,6,++5++2++
@M02526:338:000000000-J69W4:1:1105:7413:10149 2:N:0:TCAAGGT+AACACCG
GCTGCGTCCCGTAGGTCTAAGATCGGAAGAGCGTCGTGTAGGGAAAGAGTGTCGGTGTTGTGTAGATCCCGGGGGGCGCCGTATCATTAAAAAAAAAATAAGTAATATCTATGCATTTCACCGCTCCACTACTTATTCCAGCCACCTCAACTATCCTAAAGACTTACAGTATCAATGGCAGTTCTATCGTTAAGCGACACGCTTT
+
CCCCCFCFGEE<@FGEFGGGFA,FFD;@FAFGGFFE@F@FCGC@ACE<FC@CE@C@F@FFEEG9,,,6,,BC+6F+@>*<***8D@,,@,,33:11**+,7882772<<C9F:F@E,2C:EGB*1*42<CCFCFFF+<@FG?>EGGG*++*3<C9?<++0C7E?++<C9AA+<CCE++2*2:9<730+128*;+028C8*1)7:=
@M02526:338:000000000-J69W4:1:1105:13484:10610 2:N:0:TCAAGGT+AACACCG
GAGGGACTACCCGGGTATCTAATCCTGTTTGCTCCCCACGCTTTCGCACCTGAGCGTCAGTCTTCGTCCCGGAGGCCGCCTTCGCCACCGGTATTCCTCCAGATCTCTACGCATTTCACCGCTACACCTGGAATTCTACCCCCCTCTACGAGACTCCAGCTTGCCAGTATCAGATGCAGTTCCCAGGTTGAGCCCGGGGATTTCC
+
CCC8C;6-C<FAFGGC:@6CEF96F@9CFFEECFDFGC@:@,CF<:FCCGCE6C8+66,@C@FFGD@@C,7FGGEEG7CFCFF7BFEEG7F@EFE,EFAF8,E,4,9A?E78++@FE5EGCE7+>?<FECG=FFFFF,69=FEGDECDF@+C6>,2,@8@C9,@FC::3>DC;DA9,4<DCGGGFCFCECF6,<E8EED*CFFC+
@M02526:338:000000000-J69W4:1:1105:19238:10817 2:N:0:TCAAGGT+AACACCG
GGTTGGGACTACTAGGGTTTCTAATCCTGTTTGCTACCCACGCTTTCGCACCTCAGCGTCAGTGTCAGTCCAGAAGGCCGCCTTCGCCACTGGTATTCCTCCAGATCTCTACGCATTTCACCGCTACACCTGGAATTCTACCTTCCTCTCCTGCACTCAAGTCCGCCAGTTCCAAATGCCGTTTCCAGGTTAAGCCCGGGGCTTT
+
CCCCCGGGGGGGGGGGGGGGGGGGGGGGGGGGGGGCGGGGGGGGGGGGGDGG8FEGGGGGD:FCFG<FFGGGGFFFGGGGGGEFGFGGDGGGFGGFGGGGGGFGGGGGGGGGGGGGGGGGGGGGGGGFGGGGGGGGGGGAEEGFGGGGGGGGGGGGGGGD>DGFEGGCEGGGGEGEFFGGGGDFFFG9FDC99EFFG83B*;CGC
@M02526:338:000000000-J69W4:1:1105:26278:10958 2:N:0:TCAAGGT+AACACCG
GCTGCCTCCCGTAGGAATCGAAGATCGGAAGAGCGTCGTGTAGTGAAAGAGTGTCGGTGTTGTGTTAATCCCGGTGGGCGCCGTCTCAATTAAAAAAAAATCAAATATCAACAATTGTCCCCTCTTTATTTTGACATCCATTCACCTCTCCCTACTTTAAGCCTTTCAGTCCCACGTGTGTATCTAATTTTCGTCTTCACTAATT
+
CCCC<<CFF-@C:@@<FF@CA<CFGGGG7CCDFGDEGC+FE8C,C<FGCE<FC,<C++,8B<CF,,,,C6<9F+7@C+B74C+78=85<<,<E,C,8+@+,,5,AC;,?,C,,4::,:E,,6,+A,,,,,,7C+,,6C>,,,@,3=,6,@,6@,6A,,37,,3,,,,3,7@,,,4*36,64,,,,7,,@,3,*,6,4D,2:7*22
@M02526:338:000000000-J69W4:1:1105:8346:11002 2:N:0:TCAAGGT+AACACCG
TGGACTACAAGGGTTTCTAATCACTCTTTCCCTGCTGCGCCCCGTAGGGAAGATCGGAAGAGCGTCGTGTAGGGAAAGAGTGTCGGTGTTGTGTAGATCTCGGTGGTCGCCGTATCATTAAAAAAAAAGAAATTCTACTCCCCTCTACAAGACTCTCGCCTGCCAGTTTCGACTGCAGTTCCCAGGTTGATCCCGCTAATTTCAC
+
CCCCCGGGGGGGGFGGGGGGGGGGGGGGGGGGGGGGFGGGCFGGGGGGEFGGGGGGGGGGGGGGGGGFFFGGGGAFFFEFGGFGEGCFG78F7F,A9AFCFFF,?+?F7+@>C:FGG<F,>,E,>F7=+3AFC;;;9D,3,@>8CF8F8=@C6FC9<++3>+3DFC>,;,***35,,25,,,<D:*,,,4,,5=*****612=,=
@M02526:338:000000000-J69W4:1:1105:14335:11356 2:N:0:TCAAGGT+AACACCG
GCTGCGCCCCGTAGGCTAAGATCGGAGGAGCGTCGTGTAGGGAAAGAGTGTCGGTGTTGTGTAGATCTCGGTGGTCGCCGTATCATTAAAAAAAAAAAAAAAGAGAGAGCGGAGGAAGTCGACAACACACAAAACAACACTACAAGCCACACAGCTCTCATTCTCACGTAGCTCATCTATCACTGCCCTGCATAACTAAACATAG
+
CCCCCGGGGGGGGGGGGGGGGGGGGFGGGGGGGGGFGGGGGGGGGGGGFGEFGGFGGGGFGGFGD9EFGGG?FGF9F+FF78,AF<ECEFGGGGG7B6@++++:38++++++8+@3,,,733***,,63<<*,,,6,,,12,,61,,*,,,**44,+43;++5++5+**23*+2++++++1+2++55*+**2+++0+++0+**++
@M02526:338:000000000-J69W4:1:1105:17553:11379 2:N:0:TCAAGGT+AATACCG
GCTGCCTCCCGTAGGGACCGAGATCGGAAGAGCGTCGTGTAGGGAAAGAGTGTCGGTATTGTGTAGATCTCGGTGGTCGCCGTATCATTAAAAAAAAAAACACATAACAACATGACTGCTACACTCTTGCGTGAACTAAAAACACCTACAGTCTATTTGATCAACTGCCCAGGCGTGTGTGACGCTTACACAGCATCACTAGAAA
+
CCCCCGGGGGGGGGGGFFECCBCFGGGFEGFGGGGGGGGGFGGGGGGGCGGGFGGCCFGGGG9FCEDFACCCF,@FC9=7,++8,9@ABADGGC+>F7F+6?B6,,48,7,,,,,,5,,?,,88,3,9,,+8++6=,6,88,6,54531,,72,@,E,,77,,36,,333,,*1*41>*,,,,**1**4,<,,=,,,,,5<*+04
@M02526:338:000000000-J69W4:1:1105:3329:13024 2:N:0:TCAAGGT+AACACCG
GGGGGGGGACTACAGGGGTTTCTAATCCTGTTTGCTCCCCACGCTTTCGCACCTGAGCGTCAGTCTTCGTCCAGGGGGCCGCCTTCGCCACCGGTATTCCTCCAGATCTCTACGCATTTCACCGCTACACCTGGAATTCTACCCCCCTCTACGAGACTCAAGCTTGCCAGTATCAGATGCAGTTCCCAGGTTGAGCCCGGGGATT
+
CCCCCGDGGGGGGGGGGG=FC@FGGGCFGGCDFEG9FGFFFGGG<7CBFGGG@F<2;CG8A>EFG?GGD8;8?GGDDEGGGGG5*<CGEE>8CCCEGGGGCGGDCC30<ECFGGGEEE+<:CC8E:EGGFFDEGGGFCFGG?FGGGDGEGGFG=EEGG?FGGCC+;CFECFGC+<CGGGFGGGGGG+AFGF68CCF65CEGDG*:
@M02526:338:000000000-J69W4:1:1105:24910:13162 2:N:0:TCAAGGT+AACACCG
CGCGGGACTACCAGGGTTTCTAATCCTGTTTGCTACCCATGCTTTCGAGCCTCAGCGTCAGTGACAGACCAGACAGCCGCTTTCGCCACTGGTATTCTACCATATATCTACGCATTTCACCGCTACACATGGTGTTCTACTGTCCTCTTCTGCACTCAAGTTACTCAGTTTCCTATGCACTTCTTCGGTTAAGCCGAAGGCTTTC
+
CCCCCGGGGGGGGGGGGGGGGGGGGGGGGGGGGGGGGGGGGGGGGGGGGGGGGGGGGGGGGGGGGGGGGGGGGGGGGGGGGGGGGGGGGGGGGGGGGGGGGGGGGGGGGGGGGGGGGGGGGGGGGGFGCFGGGGGEGGGGGGGGGGGGGGGGGGGGGGGGFGGGGG;?DGGGGGGGGGGGGGGGGGGGGGGGAFFGDEGCDGGGC
@M02526:338:000000000-J69W4:1:1105:21893:13600 2:N:0:TCAAGGT+AACACCG
TGGACTACTGAGGGTTTCTAATCCTGTTTGCTACCCATGCTTTCGAGCCTCAGCGTCAGTTACAGACCAGACAGCCGCTTTCGCCACTGGTATTCTACCATATATCTACGCATTTCACCGCTACACATGGTGTTCTACTGTCCTCTTCTGTACTCAAGTTATTCAGTTTCCTATGCACTTCTTCGGTTAAGCCGAAGGCTTTCAC
+
CCCCCGGGGGGGGGGGGGGGGGGGGGGGGGGGGGGGGF8FFAEFGGFGGGGGGGGGGGGGGGGGGGGGGGGGGGGGGGGGGGGGGGGGGGGGFFGFGGGGGGGGGGGGGGGECFFGGGGGGGGGGGGGGGGGGGGGGGGFFGGGGGGGGGGGGGGGGGGGGGGFFCFGGGGGGGGGGFFFGFFGC8CGGGGGGGGG>CEGFGGGA
@M02526:338:000000000-J69W4:1:1105:18606:13657 2:N:0:TCAAGGT+AACACCG
GACCTGGACTACTGGGGTATCTAATCCTGTTTGCTCCCCACGCTTTCGCACCTGAGCGTCAGTCTTCGTCCAGGGGGCCGCCTTCGCCACCGGTATTCCTCCAGATCTCTACGCATTTCACCGCTACACCTGGAATTCTACCCCCCTCTACGAGACTCAAGCTTGCCAGTATCAGATGCAGTTCCCAGGTTGAGCCCGGGGATTT
+
8ACCCGFGGGGGGGGGGGGGGGGFGGGGGGGGGGGGGGGGGGGGGGGGGGGGGGGGGGGGGGGGGGGFFGGGGGGGGGGGGGGGGGGGGGGGGGDFGGGGGGGGEGGGGGGGGGGGGGGGGGGGGGGGGGGGGGGGGGGGFGGGGGGGGGGGGEDCFGGGGGG9DFGFDF;=EFGGGGGFGGGGGGGGGGFFGDGGGGGGGDGGG
@M02526:338:000000000-J69W4:1:1105:10337:13798 2:N:0:TCAAGGT+AACACCG
GGGACTACCGGGGTTTCTAATCCTGTTTGCTCCCCACGCTTTCGCACCTGAGCGTCAGTCTTCGTCCAGGGGGCCGCCTTCGCCACCGGTATTCCTCCAGATCTCTACGCATTTCACCGCTACACCTGGAATTCTACCCCCCTCTACGAGACTCAAGCTTGCCAGTATCAGATGCAGTTCCCAGGTTGAGCCCGGGGATTTCACA
+
CCCCCGGGGGGGGGGGGGGGGGGGGGGGGGGGFGGGGGGGGGGGGGGGGGGGGGGGGGGGGGGGGGGGGGGGGGGGGGGGGGGGGGGGGGGGGGGGGGGGGGGGGGGGGGGGGGGGGGGGGGGGGGGGGGGGGGGGGFGGGGGGGGGGGDGGGGGGGGGGGGGGGGGGGGGGGGGGGGGGGGGGGGGGGGGEGGGGGGCGGGGGF
@M02526:338:000000000-J69W4:1:1105:18330:13995 2:N:0:TCAAGGT+AACACCA
AGGGACTACACGGGTTTCTAATCCTGTTTGCTCCCCCCGCTTTCGCACCTGAGCGTCAGTCTTCGTCCAGGGGGCCGCCTTCGCCACCGGTATTCCTCCAGATCTCTACGCATTTCACCGCTACACCTGGAATTCTACCCCCCTCTACGAGACTCAAGCTCGCCAGTATCAGATGCAGTTCCCAGGTTGAGCCCGGGGATTTCAC
+
CCCCCGGGGGGGGGGGGGGGGGGGGGGGGGGGGGGGGGGGGGGGGGGGGGFG<FGGGGGGGGGGGGGGGGGEDGGCGGGGGGGGDGGGEGGGGGGGFGGFG<FGGGGGGFGGGGGFGGGGGGGGGGGCBGGFFGGDGGGGGGGGGGFGGG>CEGGGFGG,?CEGGGFCGGGCFFGGGGC<C9C,18FGGGGGFG8EGDEGFGGGG
@M02526:338:000000000-J69W4:1:1105:14055:14289 2:N:0:TCAAGGT+AACACCG
GCTGCCTCCCGTAGGTATCTAGATCGGAAGAGCGTCGTGTAGGGAAAGAGCGCCGGTGTTGTGTAGATCTCGGAGGCCGCCGTCGCAATTGAAAATAATCCACATATCTACACATTTCACCCCTACACCTGAAATTCAGCTTTCCTCTACTTCACTCAAGCATCCCAGTTTCCACTGCCCTGCATGAGTTACGCCCATCCATTTC
+
C@CCCA<F,@@CBFGE<F<666FGG@;;,6,CF76B:6B,C6C7,,6CF6,@+6@@6@68CF,,,,,<<,6EF+8C,,FEG7>++@74?,,,,A,9,,,:,,,,5AEFGFG?<9FGGGGGD,@FCG<F,>8,,78C=87,,@,>=D=F,E,,9EFFG,,,3>3,@DG6EC,,,;,@89,,41;D,@73@D,,*:BED6,2,5@CF
@M02526:338:000000000-J69W4:1:1105:28536:14418 2:N:0:TCAAGGT+AACACCG
TGGGACTACTCGGGTTTCTAATCGGAAGAGCGCCGTGTAGGGAAAGAGTGCTGCTGCGTCCCGTAGGGCTAGATCGGAAGAGCGTCGTGTAGGGAAAGAGTGTCGGTGTTGTGTAGATCTCGGTGGTCGCCGGATCATTAAAAAAAAAAATATACGACTCCAGAGTCGTGAGCTTAACAGAACACGTCAACAAAAACAACACAAA
+
CCCCCGGGGGGGGGCEGGGGFGGGGCGGGGGGGGFFEFFGGGGGGFGGGGGGGFFGGGGGFEFFCEEGGGGGFCFGGD7CEFFG:BF>CEFDGGFGFGGFCE:?C@4FF:FGCF<,:,,,C,A+4@:EF+@F++83,,66,,,3@++57*,77,5,**>*6,,,6,?*;C,1,?:;,,4,0,4*0*****2+*/*3*/8**1**2
@M02526:338:000000000-J69W4:1:1105:23238:14866 2:N:0:TCAAGGT+AACACCG
AGTGGACTACCGGGGTATCTAATCCTGTTTGCTCCCCACGCTTTCGCACCTGAGCGTCAGTCTTCGTCCAGGGGGCCGCCTTCGCCACCGGTATTCCTCCAGATCTCTACGCATTTCACCGCTACACCTGGAATTCTACCCCCCTCTACGAGACTCAAGCTTGCCAGTATCAGATGCAGTTCCCAGGTTGAGCCCGGGGATTTCC
+
CCCC?FFFGGGGGGGGDFGGG9FGGGGGGGDFGGGGGFGEGGGGGGGGE+CB@FGGGGGGGGGGG<CFCFCFGCEEGEGGD@ECFG>FGGEEFGGGGFGGGG9FFADGCFGGCFDEF@FG8FCFFGGFFGFGGGFFFGFGGGEGGGGGFDE:5CF6,<BFFF,@FB,4>BF9?226DC?DCFGGCG*?9C228@CEGGDCEF=F@
@M02526:338:000000000-J69W4:1:1105:19654:15011 2:N:0:TCAAGGT+AACACCG
AACCTAGGACTACAGGGGTTTCTAATCCTGTTTGCTCCCCACGCTTTCGCACCTGAGCGTCAGTCTTCGTCCAGGGGGCCGCCTTCGCCACCGGTATTCCTCCAGATCTCTACGCATTTCACCGCCACACCTGGAATTCTACCCCCCTCTACGAGACTCAAGCTTGCCAGTATCAGATGCAGTTCCCAGGTTGAGCCCGGGGATT
+
CCCCCGGGGGGGGGGGGGGGGGGGGGGGGGGGGGGGGGGGGGDGGGGGGGGGGGGGGGGGGGGGGGGGGGGGGGGGGGGGEGGGGGGGGGGGGGGGGGGGGGGGGGGGGGGFGGGGGGGGGGGGGGGGDFGGGGGGGGGGGGGGGGGGGGGGGGGEEFGGGGGGGGGGGGGGGGGGGFGGGFGGGGGGGFGGDGFFGGGGGGGGG
@M02526:338:000000000-J69W4:1:1105:10842:15105 2:N:0:TCAAGGT+AACACCG
GCTGCCTCCCGTAGGGTGTAGATCGGAAGAGCGTCGTGTAGGGAAAGAGTGTCGGTGTTGTGTAGATCTCGGTGGTCGCCGTATCATTAAAAAAAAAAAAATCTATGTTCGTTTCACTGCTCACCCTACCATTCACAACGCCTCTCGCCTACTCTCTCTTCCTCTTCTCACATTCCTTTCCTCCATTCATCCCCACTCTTTCGCC
+
CCCCCGGGGGGFFGGGGGGGGFFGGGDFGGGGGGGGGGGGGGGGFGEFGFGGGGGGGGGGGCC,,,6CCF<F,CF:,8>4>8,:E?,?,CDC=@CCF@++8,,:,7,,,,4+,B,,,:,53,,7,6<,,,,,9,,339=+++4+,3+5+5*5@7:,,43,,7,,,>9,9,6,5,,6,2,?,,,4,,,2,,2,,*,*,,52,=***
@M02526:338:000000000-J69W4:1:1105:12268:15147 2:N:0:TCAAGGT+AACACCG
GCTGCCTCCCGTAGGTAATAGATCGGAAGAGCGTCGTGTAGGGAAAGAGTGTCGGTGTTGTGTAGATCTCGGGGGGCGCCGTGTCATTAAAAAAAAACAATATCTACTCAATCATCCCCTCGCCTCATATTTCATCATACTACTCCATTCGTCACTCCAGTCTCTCCCCTCCCCCTTCCCCTGCCTGCGTCCCTCTCTTTCACTT
+
CCCCCFFGGEFFGGGGFGGGGGGGGGCFFEFGEFGGCFFGGFFGFCFEFDCFGGG@CEGGF76<@<,<9E@F+CE+=:+@3*388@,,,,33>FE7<*6,,3,,,3>,>C,,?F9,,**+**41*4,,27?,2,,4+22<+;2+8+3++3+3**20+*++0<+0++*21******:C**;665*0+0*/**/*2*A@+9@C**0+
@M02526:338:000000000-J69W4:1:1105:10267:15465 2:N:0:TCAAGGT+AACACCG
GCTGCCCCCCCCAGGGGCGCGGGATAGGGAGAGAGGCGCGGGGGGGAAGAGTGGGGGTGGGGGGTTGGAAGTGGGGGGGGGGGGGGTAGAAAAAAAAAAAAGAAGAATAATCGGCGGATGCATGGTCACGAAAACAAAGCAGAAGGAGACGGAAGATGAGCAGCGAGACACAGACATGAGTATAAAGACAGAGGATAAGACGAGA
+
-8,,,,,:7@+++,6@++668++++,CF,<,,,,8,6@+@7+:FG5*:8,@,,//:81:*****/*2*,220365C5C58**1*/****,0,0*8:8*:8:***20++++3+***1*****+++*++++/1*88**/;**+**++**/******2*++++0+*****/:***/3**+++++++0++++*+2*+2*03+++3*)**
@M02526:338:000000000-J69W4:1:1105:17417:15651 2:N:0:TCAAGGT+AACACCG
GACGGACTACCCGGGTTTCTAATCCTGTTTGCTACCCATGCTTTCGAGCCTCAGCGTCAGTTACAGACCAGACAGCCGCTTTCGCCACTGGTATTCTACCATATATCTACGCATTTCACCGCTACACATGGTGTTCTACTGTCCTCTTCTGTACTCAAGTTATTCAGTTTCCTCTGCACTTCTTCGGTTAAGCCGAAGGCTTTCA
+
@ACACFDGGGGGGGGGGGGGGGGGGGGGGGGGGGGGGGGGGGGGGGGGGGGGGGGGGGGGGGGGFGCGGGGFGGGGGGGGGGGGGGGGGGFGGGGGGGGGGGGGFGGGGGGGDFFGGGGGGGGGGGGGGFGF9ECFGDFGGGGGGGGGGGCGFFFGGGGGGGGGGFGGGGFGG,E=FAFDDFGGF8CFGEF9=@CC>CEGGGGG7
@M02526:338:000000000-J69W4:1:1105:19428:15768 2:N:0:TCAAGGT+AACACCG
GGGGACTACAAGGGTTTCTAATCCTGTTTGCTCCCCACGCTTTCGCACCTGAGCGTCAGTCTTCGTCCAGGGGGCCGCCTTCGCCACCGGTATTCCTCCAGATCTCTACGCATTTCACCGCTACACCTGGAATTCTACCCCCCTCTACGAGACTCAAGCTTGCCAGTATCAGATGCAGTTCCCAGGTTGAGCCCGGGGATTTCAC
+
CCCCCGGGGGGGGGFGGGGGGGGGGGGGGGGGGGGGGGGGGDGGGGGGEGGGGGGFGG@EGGGGGGGGGGGGGGGGGGGGGGGGGGGFGGGGGGGGFGGGGAFGFGGGFFGGGGGGGGGGGGCCFGDGGGGGGGGGGGGGGGGGGGGGGGDGGGGCEGGGGGGGGGGFGGGDGGGGGGGGGGGDFBFCGGGFCGGEGGEGGGGGG
@M02526:338:000000000-J69W4:1:1105:2058:15885 2:N:0:TCAAGGT+AACACCG
TCATTGGACTACTGGGGTTTCTAATCCTGTTTGCTCCCCACGCATTCGCACCTGTGCGTCAGTCTTCGTCCAGGGGGCCGCCTTCGCCACTGGTATTCCTCCAGATCTCTACGCATTTCATCGCTACACCTGGAATTCTACACCACTCTACGAGCCTCAAGCTTGCCAGTATTAGATGCAGTTTCCAGGTTGAGCCCGGGGCTTT
+
8-68,C,-CE6F,66C:FC;EA<FEFGECEEG<,,C;C,@7@C+66;,,,+8C6,,6:C:FGC<,C6D6,,,,9,8++:BB+BF=<::,,,B,?95A5F9,BE=,,,,5,594+@+4C,,,49+AF:5AFGD,44E@,@,C363+316@FEFEGC@?F,,@,>;E+@F6:D;,8@@,7A9,,2,@;EGDFCE6D>@ECC5C)27?
@M02526:338:000000000-J69W4:1:1105:6821:16293 2:N:0:TCAAGGT+AACACCG
CCGGGACTACCCGGGTATCTAATCCTGTTTGCTCCCCACGCTTTCGCACCTGAGCGTCAGTCTTCGTCCAGGGGGCCGCCTTCGCCACCGGTATTCCTCCAGATCTCTACGCATTTCACCGCTACACCTGGAATTCTACCCCCCTCTACGAGACTCAAGTTTGCCAGTATCAGATGCAGTTCCCAGGTTGAGCCCGGGGATTTCA
+
<CCCCGGGGGGGGGGGGGGGGGGGGGGGGGGGGGGGGGGGGGGGGGGGGGGFGGGGGGGGGGGGGGGGGGGGGGGGGGGGGGGGGGGGGGGGGGGGGGGGGGGGGFGGGGGGGGGGGGGGGGGGGGGGGGGGGGGGGGGGGGGGGGGGGGGGGGGGGGGGGGGGGGGGGGGFFGGFFGGGGGGGGGGGGGGGGGGGGGGGGGGG7
@M02526:338:000000000-J69W4:1:1105:19010:16391 2:N:0:TCAAGGT+AACACCG
TTAGGACTACAGGGGTATCTAATCCTGTTTGCTCCCCACGCTTTCGCACCTGAGCGTCAGTCTTCGTCCAGGGGGCCGCCTTCGCCACCGGTATTCCTCCAGATCTCTACGCATTTCACCGCTACACCTGGAATTCTACCTCCCTCTACGAGACTCAAGCTTGCCAGTATCAGATGCAGTTCCCAGGTTGAGCCCGGGGATTTCA
+
CCCCCGGGGGGGGGGGGGGGGGGGGGGGGGGGGGGGGGGGGGGGGGGGGGGGGGGGGGGGGGGGGGGGGGGGGGGGGGGGGGGGGGGGGGGGGGGGGGGGGGGGGGGGGGGGGGGGGGGGGGGGGGGFGGGGGGCGGGFGDFFGFGGGGF=CGGGGGGGGFG6CFGDGCFGGGGGGGGGGGGGGFGCFFGGGGGGGGGGEC49F,
@M02526:338:000000000-J69W4:1:1105:22869:16447 2:N:0:TCAAGGT+AACACCG
GGGACTACAAGGGTTTCTAATCCTGTTTGCTCCCCACGCTTTCGTGTCTGAGCGTCAGTATTATCCCAGGGGGCTGCCTTCGCCATCGGTATTCCTCCACATATCTACGCATTTCACTGCTACACGTGGAATTCTACCCCCCTCTGACATACTCTAGCTCGGCAGTTAAAAATGCAGTTCCAAGGTTGAGCCCTGGGATTTCACA
+
CCCCCGGGGGGGGGGGGGGGGGGGGGGGGGGGGGGGGGGGGGGGGGGGGGGGGGGGGGGGGGGG9FFGGGGGGGGGDGGGGGGGGGGGGGGGGGGGGGGGGGGGGGGGGGGGGGGGGGGGGGGGGGGGGGGGGGGGGGG@EGGGGGGGGFGGGGGGCGFGGDGGGGGGGGGGGGGGGFGGGFGGGGGGGGGGGGCFGGGGGFFGD
@M02526:338:000000000-J69W4:1:1105:23827:16885 2:N:0:TCAAGGT+AACACCG
GCAGGACTACCGGGGTTTCTAATCCTGTTTGCTCCCCACGCTTTCGCACCTGAGCGTCAGTCTTCGTCCAGGGGGCCGCCTTCGCCACCGGTATTCCTCCAGATCTCTACGCATTTCACCGCTACACCTGGAATTCTACCCCCCTCTACGAGACTCAAGCTTGCCAGTATCAGATGCAGTTCCCAGGTTGAGCCCGGGGATTTCA
+
CCCCCGGGGGGGGGGGGGGGGGGGGGGGGGGGGGGGGGGGGGGGGGGGGGGGGGGGGGGGGGGGGGGGGGGGGGGGGGGGGGGGGGGGGGGGGGGGGGGGGGGGGGGGGGGGGGGGGGGGGGGGGGGGGGGGGGGGGGGFGGGGGGGFGGGGGGGGFGGGGGGGGGFGGGGGGGGCFFFGGGGGGGGGGGGCCECEEGGEGFGG+
@M02526:338:000000000-J69W4:1:1105:25856:17296 2:N:0:TCAAGGT+AACACCG
CAAGGACTACCCGGGTATCTAATCCTGTTTGCTCCCCACGCTTTCGCACCTGAGCGTCAGTCTTCGTCCAGGGGGCCGCCTTCGCCACCGGTATTCCTCCAGATCTCTACGCATTTCACCGCTACACCTGGAATTCTACCCCCCTCTACGAGACTCAAGCTTGCCAGTATCAGATGCAGTTCCCAGGTTGAGCCCGGGGATTTCA
+
?CCCCGGGGGGGGGGGGGGGGGGGGGGGGGGGGGGGGGGGGGEGGGGGGGGGGGGGGGGGGGGGGGGGGGGGGGGGGGGGGGGGGGGGGGGGGGGGGGGGGGGGGGGGGGGGGGGGGGGGGGGGGGGGGGGGFGGGGGGGGGGGGGGGGGGEGGGGGFGGGGGGGGGGGGGCFFGGGGGGGGFGGGGFGGGGGDCEGGG>=FGGG
@M02526:338:000000000-J69W4:1:1105:21184:17641 2:N:0:TCAAGGT+AACACCG
GGTCTGGACTACACGGGTTTCTAATCCTGTTCGCTCCCCACGCTTTCGCACCTGAGCGTCAGTCTTCGTCCAGGGGGCCGCCTTCGCCACCGGTATTCCTCCAGATCTCTACGCATTTCACCGCTACACCTGGAATTCTACCCCCCTCTACGAGACTCAAGCTTGCCAGTATCAGATGCAGTTCCCAGGTTGAGCCCGGGGATTT
+
CCCCCGGGGGGGGGGGGGGGGGGGGGGGGGGGGGGGGGGGGGDGEGGGGGGFGGGGGGGGGGGGGGGGGGGGGGGGGGGGGGGGGGGGGGGGGGGGGGGGGGGGGFGGGGGGGGGGGFGGGGGGGGGGGGFGGGGFGGGGGGGGGGGGGGGGGE>EGGGGGGGGGGGGGGFCFFGFGGGGGGGGGGGGGGGGGGGGGGGGGDDGG
@M02526:338:000000000-J69W4:1:1105:16901:17713 2:N:0:TCAAGGT+AACACCG
GGTCTTAGTCGTCTTTCGAATCCTGTTTGCTTCCCACCCTCCCGACTCTCATCGTCACTTCCCACCCCCCCCTCCGGTCTCGCCCCCGCTCTCCCTCCTCCTCCCTACCCTTCTCACCGCTACACTCCGCCCTCCACTCCCCCCTCCTCCACTCACGCTCAACCTTCTCTCCACCGTCCCATGGTCCACCCTCAACCCTCGCGTC
+
-86,,;,-,C:,,,,<,,,,C;8F,C<,,CC,,,6,6,,6,,8+,++,,;,<;6,,9,,,,,,;,,,++7+88,B++8+,B,8+,44+@4++,4,,,?,,,,,,8484,,,,A,,,84+3+@>,8,,,++8++863@,3>,@3:*:*5,@,@2@?E,,64*48,,622?,6,,,6*,*/;,,4*0+2,+31*/*+58/***1)1*
@M02526:338:000000000-J69W4:1:1105:26609:18140 2:N:0:TCAAGGT+AACACCG
GCATAGGACTACTAGGGTTTCTAATCCTGTTTGCTACCCATGCTTTCGAGCCTCAGCGTCAGTTACAGACCAGACAGCCGCTTTCGCCACTGGTATTCTACCATATATCTACGCATTTCACCACTACACATGGTGTTCTACTGTCCTCTTCTGTACTCAAGTTATTCAGTTTCCTATGCACTTCTTCGGTTAAGCCGAAGGCTTT
+
CCCCCGFGGGGGGGGGFGGGGGGFAFFGFGGFGGGGGGGGGGFGGGGFGFGGGGFFFGGGDDGGGGGG<FGFGGGGGGGFGGGGGCGGGGFGGF?FDGGGGGGGGGGGGGGGGGGGGFGGGGGGGGGGGGFGGGGFGGFGGG9EGGGGGFGGFFGGGFGGGGGG9EGGFEFFFGGGFGGFFGCGGGGGDGGGFCFGGEGG6?FGF
@M02526:338:000000000-J69W4:1:1105:12043:18168 2:N:0:TCAAGGT+AACACCG
GCTGCGTCCCGTAGGGTGAGATCGGAAGAGCGTCGTGTAGGGAAAGAGTGTCGGTGTTGTGTAGATCTCGGTGGGTGCCGTATCATTAAAAAAAACATTCCTCTAATCTGTGCCCTCTTCATCTCTTCACAATCAATCCGCTGGTTCCCCCCTTCGCCCAAACTACCCTTTTTCACATCCCCTGCCCATGTTATCGCCGTCCCTT
+
CCCCCFGFGGGG@EGGFGGGFGFFG,B@FFFGGGGGGGFEGGEG@@<EEFCFEGECF@FG:F,,,,EC,CC,BC++8:E:,,4:5<?,CFAACC7+95,955,F,,,,,5:,:,:4,9CF,,4=,5,5,,,:,,,,83D+8>++@,,,2,@@6@D+++@+@,4,,@,4,6,3>,73>;,@@7:*=EC,,4,,,,,*****/):<=
@M02526:338:000000000-J69W4:1:1105:20664:18257 2:N:0:TCAAGGT+AACACCG
GCTGCGTCCCGTAGGAAGGAAGATCGGAAGAGCGTCGTGTAGGGAAAGAGTGTCGGTGTTGTGTAGATCTCGGTGGTCGCCGTAGCATTAAAAAAAAAAAAAGGGAAAACCTTGCAGAACTACACCATACAATACAATAAACTCTGCTGCACTGACAACTCCACGTTTCCAATGCCCACACGCTGTTTAACATTGTACATTCACA
+
CCCCCGGGGGGFFGGGGGGGGGGGGGGGGGGGGGFGGFFGGGGGGGGGGGFFCFGGFGCEGGGFCFA,9,CFF8FF,9@:=F+=,BE,5<<CFGGGGGG::++++,8,,,+,,,:,,,,,,8,,,,+,,,@,,,383;,,,,,,7,,,,,53,1,,3,,43,,,31,,6D;25,26>,*6//*/=:,,,6=2,,,,+3+2+3:1+
@M02526:338:000000000-J69W4:1:1105:9076:18307 2:N:0:TCAAGGT+AACACCG
GACGTGGACTACTCGGGTATCTAATTTCCCTGCTGCGCCCCGTAGGAATGTTAGATCGGAAGAGCGTCGTGTAGGGAAAGAGTGTCGGTGTTGTGTAGATCTCGGTGGTCGCCGGATCATTAAAAAAAAAAAAGATACACCTACTGGCTACCTCGCGCAATTCGACCACGATACAACTTCCTTCTCCACTTCTCCCACGTTCTCC
+
CCCCCGGGGGGGGGGGGGGGGGGGGGGGGGGGGGGGGGGGGGCFGGCFGFFGGGGGGGGGGGGGGGFGGFGGGGGGFEFGFGFG?FGGCFFDFGGGGA@EFEFF=FEG:9F7:=++BFFBD,;EFGGGCFE+@+8,,,,3,,,,5,,,,,,,,43*1*1*>,,*,111****6*+5++0++2+3++32*223+3+******0*1+
@M02526:338:000000000-J69W4:1:1105:20941:18531 2:N:0:TCAAGGT+AACACCG
GTCGGACTACAAGGGTATCTAATCCTGTTTGCTCCCCACGCTTTCGCACCTGAGCGTCAGTCTTCGTCCAGGGGGCCGCCTTCGCCACCGGTATTCCTCCAGATCTCTACGCATTTCACCGCTACACCTGGAATTCTACCCCCCTCTACGAGACTCAAGCTTGCCAGTATCAGATGCAGTTCCCAGGTTGAGCCCGGGGATTTCC
+
CCCCCGGGGGGGGGGGGFGGGGGGGGGGGGGGGGGGGGGGGGGGGGGGGGGGGGGGGGGGGGGGGFFGGGGGGGEGGGGGGGGGGGGGGGGGGGGGGGGGGGGGGGGGGGGGGGGGGGGGGGGGGFGGGGGGFGGGGGGGGGGGGGGFGGCEEGGGGGGGGGGGGGGGGGGGFFGGGGGGGGGGCGGFGGGGGGGGGGGDGGGG+
@M02526:338:000000000-J69W4:1:1105:11624:18704 2:N:0:TCAAGGT+AACACCG
CTCACTGGACTACACGGGTTTCTAATCCTGTTTGCTCCCCACGCTTTCGCACCTGAGCGTCAGTCTTCGTCCAGGGGGCCGCCTTCGCCACCGGTCTTCCTCCAGATCTCTACGCATTTCACCGCTACACCTGGAATTCTACCCCCCTCTACGAGACTCAAGCTTGCCAGTATCAGATGCAGTTCCCAGGTTGAGCCCGGGGATT
+
CCCCCGGGGGGGGGGGGGGGGGGGGGGGGGGGGGGGGGGGGGEGFGGGGGGGGGGCFGGGGGGGGGGGGGGGGGGGDGGGGGGGGGEGGGGGGGG+CEGGGGGGFGGGGGGGGDF7CEGGGGGGGGGGGGGGGGCFGGGGGGGEGGGGGGGGCGCEGGGCGFGGGFGGGCGGGGGGEGDGFGGGGGGGGFFGGCFGFCGEEGDEG
@M02526:338:000000000-J69W4:1:1105:12700:19059 2:N:0:TCAAGGT+AACACCG
AATTAAGGACTACCGGGGTTTCTAATTTCCCTGCTGCGTCCCGTAGGATAGATCGGAAGAGCGTCGTGTAGGGAAAGAGTGTCGGTGTTGTGTAGTTCTTGGTGGTCGCCGTATAATTAAAAAAAAAATGTGTTGAAAACATTTCTACCTCCTATCCTGTAGTCATAACACTCCCGTTTGTGTCATGAATTATCGCCTTCACTTT
+
CCCCCGGGGGGGGFGGGGEEEEFGFGGGGGGGGGGGGGFGEGGG@CGGGGGDFGGGGGGGGGGGGGFEFCGGGFFFGGGC<A?FEGGG>FG@49?:<EF,9<FFFFF+@F74@F,:BEE<99,6::+3,,:,3>,,,,,8,@D,DA,@,3@;,,79,2@>,,77,,,3,,,6:,,*63,41,=;;,,,,6?525**4//,,;7,,
@M02526:338:000000000-J69W4:1:1105:3737:19236 2:N:0:TCAAGGT+AACACCG
GGTGGACTACAGGGGTTTCTAATCCTGTTTGCTCCCCACGCTTTCGCACCTGAGCGTCAGTCTTCGCCCAGGGGGCCGCCTTCGCCACCGTTATTCCCCCGGATCTCTACGCATTTCACCGCTACACCTGGAATTCTACCCCCCCCTACGAGACTCGAGCTTGCCAGTCTCAGATGCAGTTCCCAGGTTGAGCCCGGGGATTCCC
+
-A8B<CC@@-FGGGGGG;,CF,6E,@<FG<@,CFGG@EF@7CBC97B7F7@,C6C+8@:@EE6FD@,@7:EDEG+==+C:CBF@F?FCCF,8+B,EA,A@:>+C=<=@<9++?=F,E,@,>+@CF,@A8CDF<B=BD;EDFGG+*4@;F**8*:9911;8:C:F,<8C,,,@?9;2;E+C1<CFCC5F?8B<EGG5ECC*/>*<0
@M02526:338:000000000-J69W4:1:1105:10673:19488 2:N:0:TCAAGGT+AACACCG
AGAAGGACTACTAGGGTATCTAATCCTGTTTGCTCCCCACGCTTTCGCACCTGAGCGTCAGTCTTCGTCCAGGGGGCCGCCTTCGCCACCGGTATTCCTCCAGATCTCTACGCATTTCACCGCTACACCTGGAATTCTACCCCCCTCTACGAGACTCAAGCTTGCCAGTATCAGATGCAGTTCCCAGGTTGAGCCCGGGGATTTC
+
CCCCCGGGGGGGGGGGGGGGGGGGGGGGGGGGGGGGGGGGGGGGGGGGGGGGGGGGGGGGGGGGGGGGGGGGGGGGGGGGGGGGGGGGGGGGGGGGGGGGGGGGGGGGGGGGGGGGGGGGGGGGGGGGGGGGGGGGGGGGGGGGGGGGGGGGGGGGGGGGGGGGGGGGFGGGGGGGGGGGGGGGGGGGFGGGGGGGGGGGGGGC:
@M02526:338:000000000-J69W4:1:1105:21452:20022 2:N:0:TCAAGGT+AACACCG
GCTGCCCCCCGTAGGTATCCAAGATCGGAAGAGCGTCGTGTAGGGAAAGAGTGTCGGTGTTGTGTAGATCTCGGTGGTCGCCGGAGCATTAAAAAAAAAACATAGTCTCGTACAATTTCACCACTACAATAACAAATCCACTTTGCTCTCCTCTACTCTCCTGTACCCCATTACACTGAACCACCACAGTTTCTCCGTTAACCTT
+
CCCCCCFDFEFFGFGGGGGGGGGFGGGGCFGGGGG@FE@FFGGGGCEFFGG@FCEFGFGBBFF7EF,,,C,C@C,BF79C:BF+@+4+:A,<5F<FDCFC4:,5,,:3,,+++3,,8C?,,,8+@,D>,,,,,8=3,3,,@;9,,,=ECE,<9,EA,4,,77,5,7@,**6,,25,;,4D77,4*>*,,22,11B;=:1**2*1,
@M02526:338:000000000-J69W4:1:1105:26292:20319 2:N:0:TCAAGAT+AACACCG
CGCCGGGACTACCCGGGTATCTAATCCCATTCGCTCCCCTAGCTTTCGTCTCTCAGTGTCAGTGTCGGCCCAGCAGAGTGCTTTCGCCGTTGGTGTTCTTTCCGATCTCTACGCATTTCACCGCTCCACCGGAAATTCCCTCTGCCCCTACCGTACTCCAGCTTGGTAGTTTCCACCGCCTGTCCAGGGTTGAGCCCTGGGATTT
+
CCCCCGGGGGFGGGGGGGGGGGGGGGGGGGGGGGGGGGGGGGGGGGGGGGGGGGGGGGGGDGFFGFCEGGGGGGGGFDFGGGGGGGGDGEEGGGGGGGCFFGGGGGGGGGGGGGGEEGGGGCEGEGGFGDFGGGGFGGGGGGGFGGGGGFGGGGCEGGGGGGGGGEG9DFGGGGGGGGGGGGFGGGFFDGF:ECGGGGGGGGGGG
@M02526:338:000000000-J69W4:1:1105:11876:20323 2:N:0:TCAAGGT+AACACCG
GCTGCGCCCCGTAGGTAGATCGGAAGAGCGTCGTGTGGGAAAGAGTGTCGGTGTTGTGTAGATCTCGGTGGGCGCCGTGTCATTAAAAAAAAAAACCACTAATTCCATACCCATTCCCCCTCACCATCTAGAATACCTATCCCATCACCCCCACTCACATCCTGCCCTCCCACAGCGAGCCTCCGTGTATTACACCTGCTTCACA
+
CCCCCGGGGGGGGGGGGGGGGGEDGGCFGGGGGFFGCFFFGGFFGGGCFCEFGEEGGGFF9CAACC,C,BCCCF+=>++:::,5B<<<<=FC>>F7:,+A,,,:@,9,5=6<,A,7A,,38+33@F<,,,,7,,,84,3,,,,,,,5,,,*@*459,1,,,,,,,,2,6**42*,,4**4466,=*1+2+++++25*+8+=+0<+
@M02526:338:000000000-J69W4:1:1105:23021:20785 2:N:0:TCAAGGT+AACACCG
GGGACTACTGGGGTATCTAATCCTGTTTGCTCCCCACGCTTTCGTGTCTGAGCGTCAGTATTATCCCAGGGGGCTGCCTTCGCCATCAGAATTCCTCCACATATCTACGCATTTCACTGCTACACGTGGAATTCTACCCCCCTCTGACATACTCTAGCTCGGCAGTTAAAAATGCAGTTCCAAGGTTGAGCCCTGGGATTTCACA
+
CCCCCGGGGFGGGGDFGGGGGGGFGGGFGGGGGGGGGGGGGGGGGGGGGGFFGGGGGGGGGGGGGGGGGGGGGDGGGGGGFGGGGGGGGGGGGGGGGGGGGGGGGGGGGGGGGGGGGGGGGGGGGGGFGGGGGGGGGGGEGEDGGEFGGGGGGGGGGGGGGGGGGGGGGFGFGGGGGGGCFGEGGGGFGFGGGGGGFGGFGCGF,
@M02526:338:000000000-J69W4:1:1105:7068:20869 2:N:0:TCAAGGT+AACACCG
CACTGGGACTACTAGGGTTTCTAATCCTGTTTGCTCCCCACGCTTTCGCACCTGAGCGTCAGTCTTCGTCCAGGGGGCCGCCTTCGCCACCGGTATTCCTCCAGATCTCTACGCATTTCACCGCTACACTGGAATTCTACCCCCCTCTACGAGACTCAAGCTCGCCAGTATCAGATGCAGTTCCCAGGTTGAGCCCGGGGATTTC
+
CCCCCGGGGGGGGGGGGGGGGGGGGGGGGGGGGGGGGGGGGGGGGGGGGGGGGGGGGGGGGGGGGGGGGGGGGGGGGGGGGGGGGGGGGGGGGGGGGGGGGGGGFGGGGGGGGGGGGGGGGGGGGGGFGGGGDFGGGGCFGGGGGGGGGGFCEGG7D7FGGFGGGGDEGGGGFGGGGG99FGGGGGFGGGGFGGGGGGGGGGGG?
@M02526:338:000000000-J69W4:1:1105:19479:21410 2:N:0:TCAAGGT+AACACCG
TAGCAGGACTACAGGGGTTTCTAATCCTGTTTGCTCCCCACGCTTTCGCACCTGAGCGTCAGTCTTCGTCCAGGGGGCCGCCTTCGCCACCGGTATTCCTCCAGATCTCTACGCATTTCACCGCTACACCTGGAATTCTACCCCCCTCTACGAGACTCAAGCTTGCCAGTATCAGATGCAGTTCCCAGGTTGAGCCCGGGGATTT
+
@CCCCGGGGGGGGGGGGFGGGGGGGGGGGGGGGGGGGGGGGGGDFGGGGGGGGGGGGGFEGGFGEFGGFCEEGGGGG+@FFGGFGGGGGGGGGGGGGGGGGGGGGGGGG9FGGGGG7@FGGGGGGGGGGE<CFGFCDFDFGGGGGGGGGG9@ED6EDCD?FGG@BEDFFGG,?BFGGGFFGGGG,?FFG6?CEFGGGGGGGDCFG
@M02526:338:000000000-J69W4:1:1105:7763:21433 2:N:0:GCAAGGT+AACACCG
GCCGGACTACCAGGGTATCTAATCACTCTTTCCCTGCTGCGCCCCGTAGGCACAAAGATCGGAAGAGCGTCGTGTAGGGAAAGAGTGTCGGTGTTGTGTAGATATCGGTGGTCGCAGTAACATTAAAAAAAAAAAATTGAAAAACACTAGTTGAATGCAAAGTAAACAAGTTCGAAAGGCAAATATGCGGAAACGAGAGAGGTAA
+
C9CCCC:@FFEFGGD<CC@FGGFEGG9EC<FCFFGGGGG,@FFG:FFGFFGGGGGFGC<<@@@@FFG8F@FF:F@FFGG:,=F,B6E<<C@@CBC@FFA,C,,,9?=+8:>4CC++8CE,CF;,,?FFCF@>73:+,,,38,33+3,,1,73,,3,5,;33:,,@,3,,,6,,*>8B8,,,,,,56,,*1***,***3/=**;++
@M02526:338:000000000-J69W4:1:1105:19347:21861 2:N:0:TCAAGGT+AACACCG
CGGACTACACGGGTTTCTAATCCCGTTCGCTCCCCATGCTTTCGCACTCCAGCGTCGGTAGGGACCCAGAGAGCTGCCTTCGCTTTTGGCGTTCCTTCGTAGATCTGCGGATCTCACCCCTAACACACGAAATTCCACTCTCCTCTGTCTCACTCAAGTGAATTGGTTTCGAGAGCATTCCACCAGTTTTTGGCGACTTTCACTT
+
CCCCCGGGGGGGGFGGGGGGGGGGGGGGGGGGGGGGGGGGGGGGGGGGGGGGGGGGGGGGGGDGGGGGGGGGGGGGGGGGGGGGFGGGGGGGGGGGGGGAGGGGGGGGGGGEGGGGGGGGGDCGGGGGGGGGGGGGDGGGGFGFD9FGGAFGGGGGGGGGFFGFGGGGCFGGGGGGGGCFGFGGGGFGGGGGEGGDCEEFGGGGG
@M02526:338:000000000-J69W4:1:1105:9125:22960 2:N:0:TCAAGGT+AACACCG
TGCGGACTACACGGGTTTCTAATCCTGTTTGCTCCCCACGCTTTCGCACCTGAGCGTCAGTCTTCGTCCAGGGGGCCGCCTTCGCCACCGGTATTCCTCCAGATCTCTACGCATTTCACCGCTACACCTGGAATTCTACCCCCCTCTACGAGATTCAAGCTTGCCAGTATCAGATGCAGTTCCCAGGTTGAGCCCGGGGATTTCA
+
CCCCCGGGGGGGGGGGGGGGGGGGGGGGGGGGGGGGGGGGGDGGGGGGGGGGGFGGGGGGGGGGGGGGGGGGGGGGGGGGGGGGGGGGGGDGGGFGGFFGGGGGGGGGGGGGGGGGFGGGGGGGGDGGGGF@FGGGGGGGGGGGGGGGGGGEGGGGGAGGGGGGGGCGFGGFFGGGFFFFFGGGGGGGGGGGGGGGGGGGC5CE9
@M02526:338:000000000-J69W4:1:1106:11842:2708 2:N:0:TCAAGGT+AACACCG
AAGTATCACTAAGGGGGCTAATACAGGGGGGACGAGTAGAGATGGGTATCCAGCTTGCGCTCCCCACTTTCGCCCCGCCGTGTCGGCTACAGAACCCGCAGGACCCTACGCACCTCACGGTACAGCGTCTCTATACGCTTTCCACTGCTCCACCTCGAATCCCACTCTCCCCCTCTCCAGCCACATATGACAGTCTTCCCTACCC
+
A<<6,,,-,--,,,68++@,,,CE,C,;C7++7+4++,,5,,5,5,,,,,,9,,BF8+8+4BC++,3,,:,++3+@FF++8+:,@+3@3,:,,,,,3**>**6*51,,66@*4*,,,63<***7,7****+,,,,,+****<+23>+3A+++*******0*<++2**202**/2*0*;+++9***30<+++++0+0+0+***/28
@M02526:338:000000000-J69W4:1:1106:17122:2872 2:N:0:TCAAGGT+AACACCG
GAGTGTGGACTACACGGGTATCTAATCCTGTTTGCTCCCCACGCTTTCGCACCTGAGCGTCAGTCTTCGTCCAGGGGGCCGCCTTCGCCACCGGTATTCCTCCAGATCTCTACGCATTTCACCGCTACACCTGGAATTCTACCCCCCTCTACGAGACTCAAGCTTGCCAGTATCAGATGCAGTTCCCAGGTTGAGCCCGGGGATT
+
CCCCCGGGFGGGGGGGGFGGGGGGGGFFGGGGGGGGGGGGGGGGGGGGCEGEGGGGGGGGGDGGGGGGGGGGGGGGGGGGGGGGGGGGG7BFFGG@FGGGFGCFGGGGGGFGGGDGGGGFGGGEGEGEGGGGFGFDFGCEGFGGGGE>EGGGGGDGGCGG6?FGFGGGFGGGGGGGGFEFGDGBFFGGGGGED<C,CGGGD38=E
@M02526:338:000000000-J69W4:1:1106:13975:3803 2:N:0:TCAAGGT+AACACCG
GCTGCGTCCCGTAGGCGGTAAGATCGGAAGAGCGTCGTGTAGGGAAAGAGTGTCGGTGTTGTGTAGATCTCGGTGGTCGGCGTATCATTAAAAAACAAAACCAGGAGTATTTGCCCCTCACACCCGCACTTCCACTTCTCCTCTCCAATATCAATGTCACTCTTTCCAATCACCATTGCAGTATTTCGCACTTGTAGATGACTCT
+
CCCCCGGGGGGGGGGGGGGGGGGGGGGFGGGGGGFGCGGGFGFGFDGGFGCFGGGGGGEGFFEFFE9,<CEDC6CC?97+@48++,C<F<,BB,8?EF,,,4,:4++4,,,,::,548+,8,8+@+6+++@9,,9C=,,8,3@,53,,3,,,,,5,7E>D,@,,,,7,,,,,6,,,5,2,,+,,5,,,**45,26,4,>,=011,
@M02526:338:000000000-J69W4:1:1106:6454:4142 2:N:0:TCAAGGT+AACACCG
AGGGACTACAGGGGTATCTAATCCTGTTCGCTACCCATGCTTTCGAGCCTCAGCGTCAGTGACAGACCAGACAGCCGCTTTCGCCACTGGTATTCTACCATATATCTACGCATTTCACCGCTACACATGGTGTTCTACTGTCCTCTTCTGCACTCAAGTTACTCAGTTTCCTATGCACTTCTTCGGTTAAGCCGAAGGCTTTCAC
+
CCC9@DFFFGGGDGGCGGGG9CFDGFFFG;CE7CFGDFCFCCFGEFG:6AEFEFG@7@FCCEFEDGGFGGGGGFGCEG>@FGGGCFGFDGC<C<EFGGGGFGGEFFGFB7C@F@FG<FFEEF8CGGGD=EGEA:FFDGG9EDGGGGFGG8B8FFGG8@DA9DDFA>@9E;EGGGFGDFGGFGFF6AEFGG8=CGGGGGGGFGGDF
@M02526:338:000000000-J69W4:1:1106:9462:5592 2:N:0:TCAAGGT+AACACCG
GGGAGGACTACTGGGGTTTCTAATTTCCCTGCTGCGCCCCGTAGGAAGATCGGAAGAGCGTCGTGTAGGGAAAGAGTGTCGGTGTTGTGTAGATCTCGGTGGTCGCCGTATCATTAAAAAAAAAAATATTTATGAGAGACAGGTGACGGTCTGACTCAAGTACTAAATGTGTAACATCCCACACATACCTCCAATTTAACAACAC
+
CCCCCGGGGGGGGGGGGGGGGGGGGGGGGGGGGGGGGGGGGGGGGGGGGGGGGGGGGGGGGGGFGFGGGGGGGGGGGGFFGGGGGGGGGGGGFAFFGGGGGG:=FEE:FC8??@FE9FGDGDG@C3,39,:3,,,,,,+,,3+,,,5++++55,,,,,,,,7,3,73,,2,2,2,6,,1,,****,6,,6,2,2,2,,,,4*1,*
@M02526:338:000000000-J69W4:1:1106:22893:5944 2:N:0:TCAAGGT+AACACCG
GCTGCCTCCCGTAGGTATAAGATCGGAAGAGCGTCGTGTAGGGAAAGAGTGTCGGTGTTGTGTAGATCTCGGTGGTCGCCGTATCATTAAAAAAAAAAATCTCAAAAACAATATGTAATATAGCATAATGACAAGGACAACCAGTCAATAGCGTACTCGATTTCAATAGATCAACCTACTGACCTACCAGAACTTACTAGCAGAA
+
CCCCCGGGGGGGGGGGGGGGGGGGGGGGGFGGGGGGGGGGGFEFGGGGFGGGGGGGGGGGGCFFF9<CAEGGGGEF@E7FCC,,4,CF9CAFGGGGGF=,,5,:,,,++,,,,,,,,5,,,,,,,,,5,,,,,,,,3,,,33+,,66,,7,7+++++,+,,3+,,,,73,,,,6,,,,,,4+,,,5635,,6=,,2,,,,0**,,
@M02526:338:000000000-J69W4:1:1106:13643:6017 2:N:0:TCAAGGT+AACACCG
CGGACTACCGGGGTATCTAATCCTGTTTGCTACCCATGCTTTCGAGCCTCAGCGTCAGTTACAGACCAGACAGCCGCTTTCGCCACTGGTATTCTACCATATATCTACGCATTTCACCGCTACACATGGTGTTCTACTGTCCTCTTCTGTACTCAAGTTATTCAGTTTCCTATGCACTCCTTCGGTTAAGCCGAAGGCTTTCACA
+
CCC@CCFGC@CCEGGGGGD@EFFFFFGGGGGCGEF,C@DGGDG7CFEEEFFCFFGGGGEFFGFG@FGGF<FFGGGGGGEGG7CGGGFEFGFFFGGGGGGGCFFGGGGGFGDGEFGGCFGGGGGFEFFFFGFGGGGGGGDFDDFGGGGGDFDFGGCFCFGGGGGGFGFGGGG;E9D;EDFGGGG6=CCF8AFFE886@EFCC>2,,
@M02526:338:000000000-J69W4:1:1106:20857:6300 2:N:0:TCAAGGT+AACACCG
GCTGCGTCCCGTAGGATATAGATCGGAAGAGCGTCGTGTAGGGAAAGAGTGACGGTGTTGTGTAGATCTCGGTGGTCGCCGTATCATTAAAAAAAAAAAAAAACATCACACGGAGTGGCAGCCATTATTGAATGAAAAAAAAATCAGAGTTTCGGCAACAAACAACAAAATGTACTCACACGGCAACACCTTAATATCGACACGG
+
CCCCCGGEGGGGGGGGGGGGGGGGGGFFGGGGGGGGFFGGGGGGGGGGGGGGGGGGGGDGGGGGFC,CEFFGBFGFFF7FG:,E<F,E9FGGCFFF:64+84+3,,,,,,6+++++:++6++,,,,,,,,,,,,,8,,,531*,54,,2,,,5******,,,,4,=****2+2+25+10++)****1+/**+++00++*21*)**
@M02526:338:000000000-J69W4:1:1106:27306:6336 2:N:0:TCAAGGT+AACACCG
GCTGCCTCCCGTAGGTCATCCAGATCGGAAGAGCGTCGTGTAGGGAAAGAGTGTCGGTGTTGTGTAGAGCTCGGTGGTCGCCGGATCATTAAAAAAAAAAAAAAGTAAACGGATATCACCGAAACAGGAATAACTAGAAGAAAATGAGACACAGACGCTCACAACTGACCACAACCGATACACACCGTAAGGTCTGCGTTACTCA
+
CCCCCGFG@;FFEGGGGGGGGGGGGGGGEGGGGGGCFFFGFFGGGGGGGGGFG9FFD@FEGGFGGDED,6,CBF@BFB<CC,7++8+4,<?EEFFGEEE+=+6++,,,,,+3C:+,,,,3>+++5,,,,5,,,,,8=9,,33,4,,,,7,,3,,,,***44,,,*,,,,,2*,,*6**=5*+3+****/**2+2+*+******++
@M02526:338:000000000-J69W4:1:1106:11135:6410 2:N:0:TCAAGGT+AACACCG
GGGACTACCTATCTAATCCTGTTTGCTCCCCACGCTTTCGCACCTGAGCGTCAGTCTTCGTCCAGGGGGCCGCCTTCGCCACCGGTATTCCTCCAGATCTCTACGCATTTCACCGCTACACCTGGAATTCTACCCTCCTCTACGAGACTCAAGCTTGCCAGTATCAGATGCAGTTCCCAGGTTGAGCCCGGGGATTTCGCATCTG
+
CCCCCGGGGGGGGGGGGGGGECFFGGGGGGGGGGGGGGGGGGGGGGGGGGGGGGGGGGGGDGGGGGGGGGGGGGGGGGGGGGGGGGGGGGGFGGGGGGGGGGGGGGGGGGGGGGGGGGGGGGGGGGGGGGGGGGGGFGGGGGGGGGGGGGGGGGGGGGGGGGGGGGGGGGGGGGGGGGGFGGGGEFGFGGGGGGEGGGFGGGGGG
@M02526:338:000000000-J69W4:1:1106:13287:7245 2:N:0:TCAAGGT+AACACCG
TTGGGACTACTGGGGTTTCTAATCCTGTTTGCTACCCATGCTTTCGAGCCTCAGCGTCAGTGACAGACCAGACAGCCGCTTTCGCCACTGGTATTCTACCATATATCTACGCATTTCACCGCTACACATGGTGTTCTACTGTCCTCTTCCGCACTCAAGTTACTCAGTTTCCTACGCACTTCTTCGGTTAAGCCGAAGGCTTTCA
+
CCCCCGGGGGGGGGGGGGGGGGGGGGGGGGGGGGGGGGGGGGGGGGGGGGGGGGGGGGGGGGGGGGGGGGGGGGGGGDGGGGGEGGGGGGGGGGGGGGGGGGGGGGGGGGGGGGGGGGGGGGGGGGGGGGGGGGGGGFGFFGGGGGGGGGGGGGGGGGGGGFGFGFGGGGGGGGGGGGGGGGGGGGGGGEFGFGGEGGEGGGGG,
@M02526:338:000000000-J69W4:1:1106:18911:7379 2:N:0:TCAAGGT+AACACCG
GCTGCGTCCCGTAGGGGTGGAGATCGGAAGAGCGTCGTGTAGGGAAAGAGTGTCGGTGTTGTGTAGATCTCGGTGGTCGCCGTATCATTAAAAAAAATAAACACAAAGCAATCCACCGTCACGCTCCGACAACAAATTCACTGACAGTCCCTACACATCAGACACACCCAAGTCAATTCTCATGTTTAGCAGCACACCTACAGCA
+
CCCCCGGGGGGFGGGGGGGGDGGGGGGFGGGGGGGGGGGGGGGGFFGGEFAFFGGGGGGGGGEC,6C,C9<EFCFGE9::F:88=EG,BE,A,ACC=,5,,:,4,=,4,,,,,,,,,+8@+6+=++8+38+3><,3,,5,,,,,,5,,5,,@,15,,,,,6,6,3,4****,6?6;,,,,,2,6=4,3,,,<,2,=CCE,80*+0
@M02526:338:000000000-J69W4:1:1106:26117:7511 2:N:0:TCAAGGT+AACACCG
GGATAGGACTACTGGGGTTTCTAATCCTGTTTGCTCCCCACGCTTTCGCACCTGAGCGTCAGTCTTCGTCCAGGGGGCCGCCTTCGCCACCGGTATTCCTCCAGATCTCTACGCATTTCACCGCTACACCTGGAATTCTACCCCCCCTCTACGAGACTCAAGCTTGCCAGTATCAGATGCAGTTCCCAGGTTGAGCCCGGGGATT
+
CCCCCGGGGGGGGGGGGGGGGGGGGGGGGGGGGGGGGGGGGGGGGGGGGGGGGGGGGGGGGGGGGGGGGGGGGGGGGGGGGGGGGGGGGGGGGGCFGGGGGGGGGGGGGGGGGGGGDGGGGGGGGGGGGGGGG8FGGGGGGGGGGGGGGGGGGG>GEFGGGFGGGGGGGFGFGGGGGGFGGGGGGGG:FGGFGGGGGGECDGGDG
@M02526:338:000000000-J69W4:1:1106:17454:7745 2:N:0:TCAAGGT+AACACCG
GCTGCGTCCCGTAGGTATCGAGATCGGAAGAGCGTCGTGTAGGGAAAGAGTGTCGGTGTTGTGTAGATCTCGGTGGGCGCCGTATCATTAAAAAAAAAAAGATCGATAAGCATTCCGGTGCCACATCCCTAATTCAGCATGCATCAACCACCCTCACAGTAAACATACACAACGACCATCTCATGCTTGCTCACACACATAACAG
+
CCCCCGGGGGGFFGGGGGGGGGGGGGGGGGGGGGGGGGGGGGGGEGGGFFCFCFGGGGGGGFE8CF9A9FGGG@FC+BC+>:88<AEFFCFCDFGGB:C++8,5+@:F+C,,,5,,,+8++,33,,38,,33,,@F,3,3,,7@A:9D,++5***,4@,3,7,,,,,,,,,4:8****,5,1,,15,3,1,,1,,+/**5++0++
@M02526:338:000000000-J69W4:1:1106:4010:7894 2:N:0:TCAAGGT+AACATCG
CGGACTACTAGGGTTTCTAATCCTGTTTGCTCCCCACGCTTTCGTGTCTGAGCGTCAGTATTATCCCAGGGGGCTGCCTTCGCCATCGGTATTCCTCCACATATCTACGCATTTCGCTGCTACATGTGGAATTCTACTCCCCTCTGACATACTCTAGCTCGGCAGTTAAAAATGCAGTTCCAAGGTTGAGCTCTGGGATTTCACA
+
-@<8CFFFF9-@,C@FFGFGGG9C@FF9FAFE,:BCFFGCC,C@F<FGE<EEGFF7FFGCEAEG9,EFGF@@EFGGGC@EFFG::CE@?F=FDGEBF@FF=D,,9AEG7F==@?F8:F7FFFGCE<EEGFGGGGGGG;FGFGGEF88A9EEGGD=FC,6@8EC=CEC>EFF9DAFGDEFGGG,9@AF,:>,,<EFF7@DBFC75,
@M02526:338:000000000-J69W4:1:1106:25321:7953 2:N:0:TCAAGGT+AACACCG
GCTGCGCCCCGTAGGATATGAGATCGGAAGAGCGTCGTGTAGGGAAAGAGTGTCGGTGTTGTGTAGATCTCGGTGGTCGCCGTATCATTAAAAAAAAAAAAAGCGAAAAATTTGGTGGGTTGCGTGCGCAGAGCATTAACAACACACAAGAATAAGTCAGTCAACCACTACAGGTACTAGGCGGAGCGCCCATGCGCGTCTAAGC
+
CCCCCGGGGGGGGGG9FGGGGGGGGGGFGGGGGGGGEGGFGGGGGGGGGGFFGGGGGGGDFGEGCFA9CFGFG,6F:,CC,@=:E=BFGGGFGDFFG7FE+4=,+8++3,88,,,:+++3++,++8++5*356,,,,,,2,,,,44***46,4,1,,46,62,,,,*1,,,,,+2555+>+**3*****2*2**3**/***1*+*
@M02526:338:000000000-J69W4:1:1106:28455:8033 2:N:0:TCAAGGT+AACACCG
AGGGGGGGACTACAGGGGTATCTAATCCTGTTTGCTCCCCACGCTTTCGCACCTGAGCGTCAGTCTTCGTCCAGGGGGCCGCCTTCGCCACCGGTATTCCTCCAGATCTCTACGCATTTCACCGCTACACCTGGAATTCTGCCCCCCTCTACGAGACTCAAGCTTGCCAGTATCAGATGCAGTTCCCAGGTTGAGCCCGTGGATT
+
CCCCC7+>+=FGDFGGG7BCGGDCFGED<=FFC8F<F8F:BFEG7FCF+CF@CFF,@FGGGEE;CFGGG::BCFGGGE@F*1==:9*<FEG7:8CCFCC:AFGF+:<<FFG9C@CG5;FGGFE8C5CEGG8FC*@CF6:C:C@E;*?EGGGG5>?ECF86CCGCC*C@7<F9CC+0C7+73:0+3C@E?FC+:+02*;C/915<@
@M02526:338:000000000-J69W4:1:1106:13006:9125 2:N:0:TCAAGGT+AACACCG
GAGGACTACCGGGGTATCTAATCCTGTTTGCTCCCCACGCTTTCGCACCTGAGCGTCAGTCTTCGTCCAGGGGGCCGCCTTCGCCACCGGTATTCCTCCAGATCTCTACGCATTTCACCGCTACACCTGGAATTCTACCCCCCTCTACGAGACTCAAGCTTGCCAGTATCAGATGCAGTTCCCAGGTTGAGCCCGGGGATTTCAC
+
CCCC@FGGGGGGGGGGGGGFFFGGGGGGGGGGGGGGGGGDGDFFGGGEGGGFGGGEGGGGGGGGGGGFCGGGGDGGGDEGDGFG:FEGGGGGGGGGGEFGGGGGGGGGGGGGG7FFGGGGGGGGFGGGGFFFC@EGCCFGGGEGGGCGGG8@EFGGCCGGGFGGGGGF;C99D,?99<DFFGGGCFGFG6C:?FGECG5CCGFFG
@M02526:338:000000000-J69W4:1:1106:5116:9239 2:N:0:TCAAGGT+AACACCG
GCTGCGTCCCGTAGGGGTTAGATCGGAAGAGCGTCGTGTAGGGAAAGAGTGTCGGTGTTGTGTAGATCTCGGTGGTCGCCGGATCATTAAAAAAAAAAAACGATAGAGTTGTGTCGCAATGATGTTGAACAATGAAAAAAAGAAGACGTCACGTGACTGTAAGGTAGGCACTCAAATAATGATATCGACGATATACACACGCATC
+
CCCCCGGGGGGFFGGGGGGGGGGGGGFGGFGGGGGGFGFGGGGFGGGGGFFFGGGFGBBFEEACC@99CFEF8?F66C+?:+8,8<<E<BEFGCBFEE+4++6+++3C5,,:+,7+8+++,,8,,,3,,,,:,,8,,,35***,,5,****=*4,,*,,,4,,5,,,*,,,6,,,,4++1++++++**/3****++1+3*)))**
@M02526:338:000000000-J69W4:1:1106:19535:9657 2:N:0:TCAAGGT+AACACCG
ACTCGGACTACCCGGGTATCTAATCCTGTTTGCTACCCATGCTTTCGAGCCTCAGCGTCAGTGACAGACCGGACAGCCGCTTTCGCCACTGGTATTCTACCATATATCTACGCATTTCACCGCTACACATGGTGTTCTACTGTCCTCTTCTGCACTCAAGTTACTCAGTTTCCTATGCACTTCTTCGGTTAAGCCGAAGGCTTTC
+
CCCCCGGGGGGGGGGGGGGGGGGGGGGGGGGGGGGGGGGGGGGGGGGGGGGGGGGGGGGGGGGGGGGGGGGGGGGGGGGGGGGGGGGGGGGGGGGGGGGGGGGGGGGGGFGGGGGGGGGGGGGGGGGGGGGGGGGGGGGGGGGGGGGGGGGGGGGGGGGGGGGFGGGCDGGGFGGGGGGGGGGGGGGDEGGGGGGGGGGGGFFGG
@M02526:338:000000000-J69W4:1:1106:10519:9791 2:N:0:TCAAGGT+AACACCG
CGGACTACTAGGGTATCTAATCCTATTCGCTCCCCATGCTTTCGCACCCCAGCGTCGGTAGGGACCCAGAGAGCTGCCTTCGCTTTTGGCGTTCCTTCGTAGATCTACGGATTTCACCCCTACACACGAAATTCCACTCTCCTCTGTCTCACTCAAGTGAATTGGTTTCGAGAGCATTCCGCCAGTTTTTGGCGACTTTCACTTT
+
CCCCCEGGGDFGFFFDCFDGGFEGGGGFDFGCECFFGFGFGGGDGEEEGGGGGGCFFGGGGGGFGGGEFGGFGGGG8FFFGDGGEGGCGFGFF7F9FGGGGGG9FFGGGGGGGGGGGGGGGGGGGGGGGGGGGGGGGGGGGGFGGGGGGGGGGGGGGGGGFFGGEFFGGGGGGDGGFGGGGGGGGGGGGGGEF>CCGGGGCFGGG
@M02526:338:000000000-J69W4:1:1106:7835:10349 2:N:0:TCAAGGT+AACACCG
CGTTCAGGACTACCCGGGTATCTAATCCTGTTTGCTCCCCACGCTTTCGCACCTGAGCGTCAGTCTTCGTCCAGGGGGCCGCCTTCGCCACCGGTATTCCTCCAGATCTCTACGCATTTCACCGCTACACCTGGAATTCTACCCCCCTCTACGAGACTCAAGCTTGCCAGTATCAGATGCAGTTCCCAGGTTGAGCCCGGGGATT
+
CCCCCGGGGGGGGGGGGGGFFGGGGGGGGGGGGGGGGGGGGGGGGGGGGGGGGGG<FFGGGGGGGGGGGGGGGGGGGGGGGGGGGGGGGGGGGGGGGGGGGGGGGFGGGGGGGGGGGGGGGGGGGGGGGGGGGGFGGGGGGGGGGGGGGFGGGGGGGGGGGGGGGGGGGGGGGGGGGGGGGGGGGGGGGGGGGGGGGGGGGGGGG
@M02526:338:000000000-J69W4:1:1106:5982:10467 2:N:0:TCAAGGT+AACACCG
CCGGGGACTACTCGGGTATCTAATCCTGTTTGCTACCCATGCTTTCGAGCCTCAGCGTCAGTTGCAGACCAGACAGCCGCTTTCGCCACTGGTATTCTACCATATATCTACGCATTTCACCGCTACACATGGTGTTCTGCTGTCCTCTTCTGCACTCAAGTTACTCAGTTTCCTATGCACTTCTTCGGTTAAGCCGAAGGCTTTC
+
CCCCCGGGGGGGGGGGFGGGGGGGGGGGGGGGGGGGGGGGGGGGFGGGGGGGGGGGGGGGGGGGGGGGGGGGGGGGGGGGGGGGGDGGGGGGFGCCFGGGGGGFGGGGGGGGGGGGGGGGGGGGGGGGGGGGGGGGGGCAGGGGGGGGGGGGGGGGGGGGFGGGGGGGGGGGGFGGGGGGGFGGGGGGGGGGGGGGGGGGGGGGE
@M02526:338:000000000-J69W4:1:1106:12878:10906 2:N:0:TCAAGGT+AACACCG
GCTGCCTCCCGTAGGCACTAGATCGGAAGAGCGTCGTGTAGGGAAAGAGTGTCGGTGTTGTGTAGATCTCGGGGGTCGTCGTATCACTAAAAAAAAAACTCCTGATATCTTCGCATTTCACCGCTACACCAGCAATTCCATTCACCCCTACTGTACTCAAGTTATCCCCGTATCACACGCAACCCCGTCATTACCCCTCGGATTT
+
CCCCCFGFGDFCFGGFFFGFFFEFGGGGG@EGGFGG:FCFGGG8FFFFCFGFGGC@FFEF,FFA6C<@,C8C++F+47+4++,:4,,,C4F??>7:+@+,,5A,5A7C9C,,+8:@8@FFFF@78@CDC,+,,8>>9FE9,,,7<9,@D88,5=:,@EG6B,,5,,,24*6*,=,,,4:*?7*,*/*1**3,<;+:**33*/*=+
@M02526:338:000000000-J69W4:1:1106:5668:11605 2:N:0:TCAAGGT+AACACCG
AAGAGGGACTACTGGGGTTTCTAATCCTGTTTGCTCCCCACGCTTTCGCACCTGAGCGTCAGTCTTCGTCCAGGGGGCCGCCTTCGCCACCGGTATTCCTCCAGATCTCTACGCATTTCGCCGCTACACCTGGAATTCTACCCCCCTCTACGAGACTCAAGCTTGCCAGTATCAGATGCAGTTCCCAGGTTGAGCCCGGGGATTT
+
BCCC@FG@FGGFGGFGEGGGGGGFGGGFGGGGGFGGFG@FCFEFEGGCGGDGFGGGGGGGGGDFGGGGDGCFEGGGGGEGFEGGG<FEGGFGEGGGGFFCFGA<EFGGGDFEDGGGGCGBDGDGGGGFGGGGG<FGGDGGG9FBCCGDGGG>8CECFGCFGFE928D,DE;BCD;FF7E7,?EGCCFFCECCFGGGGGGGGG*0>
@M02526:338:000000000-J69W4:1:1106:21692:11840 2:N:0:TCAAGGT+AACACCG
GCTGCGTCCCGTAGGCTAGGTAGATCGGAAGAGCGTCGTGTAGGGAAAGAGTGTCGGTGCTGTGTAGATCTCGGTGGTCGCCGCATCATTAAAAATAAAAAATACCATTACTCTATTTGTATCTACTTCTTGTTGTCTACCATCCTCTCTCCTATACTATCTCAACAACACCCCCTTCCATTCCCAACTTAATCTCCGTAACTAC
+
CCCCCGGGGGGGGGGGG@DFGGGGGGGGGEGGFGE+FFCFGGGG7FFFE8CGGF9BF:7+,6<,,,,,<C,,@@,CF,5+@,=++,+:?,E9,E,,,:E,9>?E9<,,,,C,,:,5C,5,,94@@,,,,9,:,,,,,,,4@,@6@9E,@,6,=8=,@A,6@3C,,,,6,63+++8@3,,,7+,,5@,8,7,3<>,,4@E,*3+,5
@M02526:338:000000000-J69W4:1:1106:10326:12231 2:N:0:TCAAGGT+AACACCG
GGGACTACTAGGGTATCTAATCGGAAGAGCGTCGTGTAGGGAAAGAGTGCTGCTGCGCCCCGTAGGGCCACAGATCGGAAGAGCGTCGTGTAGGGAAAGAGTGTCGGTGTTGTGTAGATCTCGGTGGTCGCCGCATCATTAAAAAAACAAACTCAATCACACCCGTCTTCACCTCCACCTCTCTTTTAAACCCACTTCTTACCCC
+
CCCCCGGGFGGGGGGGGGGGGGGGGCFCGGGFGECEEFFFE<AEFGFFFGFFGGGGGG:@@FFEGDEFFGGFGFA@DBB,=ADFD>BFFEFDCDC@B=AECFEFGGD=F44BFC<F9A<FFFC<+@:@,>>+3+++@,@D,,63335+4,@,4@@C<273,4>*@C*@*2,6,,,,21,,4*4,,1,7,,1,7**,,,1,:C*+*
@M02526:338:000000000-J69W4:1:1106:25127:12322 2:N:0:TCAAGGT+AACACCG
GCTGCGTCCCGTAGGCGAGATCGGAAGAGCGTCGTGTAGGGAAAAAGTGTCGGTGTTGTGTAGATCTCGGTGGGCGCCGTATCCTCAAAAAAAAAACAATATATCTTCGGCGTATACCGCCTCCCCTCTCATATAACTATTCACATCTGCACTACCGTTTCCCCGTTTCCACTACGGCTACTCGGCTTCGGCTCCGTCCTTCACC
+
CCCCCGGGFGGFGGGEGDGGGGFGEEC,EFGCFG@BECFGE8FFGGGAFBFC:CC@BFG7<C,,6C<F,98CE+C6+C:B,<E,9,,5B94>4+4++,4,,8??<,498++83++:CC+3++8,85,+,@,,,,,,77,,,@,;@,@=,,5,<,,,***,,,6,**,62?>E,,,***/*49?*/*1**1=*7***/**31+*5A
@M02526:338:000000000-J69W4:1:1106:21844:12347 2:N:0:TCAAGGT+AACACCG
ATATAGGACTACCCGGGTATCTAATCCTGTTTGCTCCCCACGCTTTCGCACCTGAGCGTCAGTCTTCGTCCAGGGGGCCGCCTTCCACACCGGTTTTCCTCCATATCTCTACGCATTTCACCGCTACATCTGGAATTCTACTCCCCTCTATGTGACTCAAGCTTGCCAGTCACAGATGCAGTCTCCAGTTTGAGCCCGGGGATTT
+
B--A<CE<F-<FF8@FCF7E9FD9<C<FFE,<;@<EFGG8@@+@FGECFFE7C,,C,+@C:@FFC9C@FGEGG8F:++44F7CFD,,C,8+8>F7@+,,:C,A,,5,@,AAF+@+FF<A9E9C++@C<,<C,?D:A>B,EF9@F,6DC,=,,,,,,2@B<9,@,:>DB?E,,,@5BGGF7,51,7@,3,7,,2*,6;@>E5:7:,
@M02526:338:000000000-J69W4:1:1106:10721:12400 2:N:0:TCAAGGT+AACACCG
TAGCGGACTACTCGGGTTTCTAATCCTGTTTGCTACCCATGCTTTCGAGCCTCAGCGTCAGTTGTAGACCAGACAGCCGCTTTCGCCACTGGTATTCTACCATATATCTACGCATTTCACCGCTACACATGGTGTTCTACTGTCCTCTTCTGCACTCAAGTTACTCAGTTTCCTATGCACTTCTTCGGTTAAGCCGAAGGCTTTC
+
CCCCCGGGGGGGGGGGGDGGGGGGGGGGGGGGGGGGGGGGGGGGGGGGDGGGGGGGGGGGGGGGGGGGGGGGGGGGGGGGGDFGGGGGGGGGGGGGGGGGGGGGGFGGGGGGGGGGGGGGGGGGGGGGDFGGGGGGGGFGGGGGGGGGGGGGGGGGGGGGGGGGGGGFGGGGGGGGGGGGGGGGGGGGGGGGGGGGGEDGGGGGG
@M02526:338:000000000-J69W4:1:1106:13314:12840 2:N:0:TCAAGGT+AACACCG
GCTGCGTCCCGTAGGAAAGATCGGAAGAGCGTCGTGTAGGGAAAGAGTGTCGGTGTTGTGTAGATCTCGGTGGTCGCCGTATCATTAAAAAAAAAAAAAAAAGACAGAGAAAGGGGCAAAAAGAAATAAAAGAAAGAAATAAAAGAACGATACGGCGAGCACGTGTGTAAGAGTGTCACAAATGGTAATCATGTGAATCGTAGAG
+
CCCCCGGGGGGGGGGGGGGGGGGGGGGGGGGGGGGGGGGGGGGGGGGGGGGGGGGGGGGGFCDCAFFGGGBEG6,@6BF4:8?FAFFFGGGGGG+F76446+++83,,,,,3,,+++++,,+4+,,,,,,,,*3,,,,,,,,,,3*,,***4*********3***+4*+++5+++5++1++*+++++2+++,4++++3+**2*/+
@M02526:338:000000000-J69W4:1:1106:5214:12856 2:N:0:TCAAGGT+AACACCG
TGGACTACCCGGGTATCTAATCCCATTCGCTCCCCTAGCCTTCGTCTCTCAGTGTCAGTGTCGGCCCAGCAGAGTGCTTTCGCCGTTGGTGTTCTTTCCGATCTCTACGCATTTCACCGCTCCACCGGAAATTCCCTCTGCCCCTACCGTACTCCAGCTTGGTAGTTTCCACCGCCTGTCCAGGGTTGAGCCCTGGGATTTGACG
+
CCCCCFGFGFGCFEFGGGGGGGFGGGGGFGEGGGFGCGGGGGGGGGGFGGGGGGGGGGGGFFGGGGGEGGGGGGCGFGEGGDEGGGGGGGGFGGGGGGGG,BFDFGGGGGGGGGGFGGGGGGGG8FFGGGGGGGGGGGGGGFGGGGGGGGGGGGGGGGGGGGGDGGDFGEGGDGCGGGGGGGFC>:DCCFFCGG>F5DF67CGGC
@M02526:338:000000000-J69W4:1:1106:28081:14085 2:N:0:TCAAGGT+AACACCG
TTGACGGGACTACAGGGGTATCTAATCCTATTCGCTCCCCATGCTTTCGCACCCCAGCGTCGGTAGGGACCCAGAGAGCTGCCTTCGCTTTTGGCGTTCCTTCGTAGATCTACGGATTTCACCCCTACACACGAAATTCCACTCTCCTCTGTCTCACTCAAGTGAATTGGTTTCGAGAGCATTCCGCCAGTTTTTGGCGACTTTC
+
CCCCCGGGGGGGGGGGGGGGGGGGGGGGGGGGGGGGGGGGGGGGFGGGGGGGFGGGGGGGGGGGGGGGGGGGGGGGGGGG8FFGGGGGGGGGGGGGGGGGGGGGGGGGGGGGGGGGGGGGGGGGGGGGGGGGGGGGGGGGGGCGGGGGGGGFGGGGGGGGGGGGGGGFGGBFGGGGFGGGGGGFFFGGGGGGGFGEGDGEGGC?9
@M02526:338:000000000-J69W4:1:1106:15338:14654 2:N:0:TCAAGGT+AACACCG
GCTGCGTCCCGTAGGGGGAGATCGGAAGAGCGTCGTGTAGGGAAAGAGTGTCGGTGTTGTGTAGATCTCGGGGGGGGCCGGATCATTAAAAACAAACAATAACTATCATCTAAACACTCCGTCATACTGATCCGAACTACTCATCCTCAACTTCTAATCCCGTCGATTCTTGACATAGTAACACCTTGTACGCACTACACTCGAA
+
CCCCCGGGGGGGGGGGGGGGGGGGGE,@AFGGGGGFGGGGGGFFFGGGFFEEEGGGECCEFEAE<,<<CFFCFG+1851:**/1;C7@99@61;588*/0A,2++++3+++,0,++2+*2*****2+30<+++*128/@+++++++30++2+++0++3++32*2***<+++++++3++0++02+:*+++++**/**+++*2****
@M02526:338:000000000-J69W4:1:1106:9176:14694 2:N:0:TCAAGGT+AACACCG
TGGGGGACTACCGGGGTATCTAATCCTGTTTGCTCCCCACGCTTTCGCACCTGAGCGTCAGTCTTCGTCCAGGGGGCCGCCTTCGCCACCGGTATTCCTCCAGATCTCTACGCATTTCACCGCTACACCTGGAATTCTACCCCCCTCTACGAGACTCAAGCTTGCCAGTATCAGATGCAGTTCCCAGGTTGAGCCCGGGGATTTC
+
CCCCCGGGGGGGGGGGGGGGGGGGGGGGGGGGGGGGGGGGGGGGGGGGGGGGFGGGGGGGGGGGGGGGGGGGGGGGGGGGGGGGGGGGGGGGGDGGGGGGGGGGGGGGGGGGGGGGGGGGGGGGGGGGGGGGGGGGGFGGGGGEEGGGGGGDGGGGGGEGGGGGGGGGGGGGGGGGGGGGGGGGGGGGGGGFF?FGGGGGCDGGF
@M02526:338:000000000-J69W4:1:1106:20254:14817 2:N:0:TCAAGGT+AACACCG
GGGACTACCCGGGTATCTAATCCTGTTTGCTCCCCACGCTTTCGCACCTGAGCGTCAGTCTTCGTCCAGGGGGCCGCCTTCGCCACCGGTATTCCTCCAGATCTCTACGCATTTCACCGCTACACCTGGAATTCTACCCCCCTCTACGAGACTCAAGCTTGCCAGTATCAGATGCAGTTCCCAGGTTGAGCCCGGGGATTTCACA
+
CCCCCGGGGGGGGGGGGGGGGGGGGGGGGGGGGGGGGGGGGGGGGGGGGGGGGGGGGGGGGGGGGGGGGGGGGGGGGGGGGGGGGGGGGGGGGGGGGGGGFGGGGGGGGGGGGGGGGGGGGGGGGGGGGGGGFGGGGGGGGGGGGGGGGGEGGGGGGGGFFGGFGGGFGGGGGGGGGGGGGGGGGGGGGFFGGGGGGGGGGGGGG
@M02526:338:000000000-J69W4:1:1106:23451:15868 2:N:0:TCAAGGT+AACACCG
CATCCGGACTACAGGGGTATCTAATCCTGTTTGCTCCCCACGCTTTCGCACCTGAGCGTCAGTCTTCGTCCAGGGGGCCGCCTTCGCCACCGGTATTCCTCCAGATCTCTACGCATTTCACCGCTACACCTGGAATTCTACCCCCCTCTACGAGACTCAAGCTTGCCAGTATCAGATGCAGTTCCCAGGTTGAGCCCGGGGATTT
+
CCCCCGGGGGGGGGGGGGGGGGGGGGGGGGGGGGGGGGGGGGGGEGGGGGGGGGGGGGGGGGGGGGGGGGGGGGGGGGGGGGGGGGGGGGGGGGEGGGGGGGGGGGGGGGGGGGGGGGGGGGGGGGGGGGGGGGGGGGFGGGGGGGGGGGGGGGGGGGGGGGGDGGGGGGGGGGGGGGGGGGGGGGGGGGFGGGGGGGGGGGGCF
@M02526:338:000000000-J69W4:1:1106:22800:15883 2:N:0:TCAAGGT+AACACCG
GGATGGACTACTCGGGTTTCTAATCCTGTTTGCTCCCCACGCTTTCGCACCTGAGCGTCAGTCTTCGTCCAGGGGGCCGCCTTCGCCACCGGTATTCCTCCAGATCTCTACGCATTTCACCGCTACACCTGGAATTCTACCCCCCTCTACGAGACTCAAGCTTGCCAGTATCAGATGCAGTTCCCAGGTTGAGCCCGGGGATTTC
+
@CCCCGGGGGGGGGGGGGGGGGGGGGGGGGGGGGGGGGGGGGGGGGGGGGGGGGGGGGGGGGGGGGGGGGGGGGGGDGGGGGGGGGGGGGGGGGGGGGGGGGGGGGGGGGGGGGGGGGGGGGGGGGGGGGGGGGGGGGGGGGDGGGGGGGGEGGGGFGGGGGGGGGGGFGGGGGGGGGGGGGGGGGGGGGCCFGGGEGGGGGGGE
@M02526:338:000000000-J69W4:1:1106:7119:16240 2:N:0:TCAAGGT+AACACCG
TGGACTACACGGGTTTCTAATATCTGCTGCCTCCCGTAGGATAGATCGGAAGAGCGTCGTGTAGGGAAAGAGTGTCGGTGTTGTGTAGATCTCGGTGGGCGCCGGATCACTAAAAAAAAAAAAACTTAGAATTCAACTTCCTCCTCTGATCCACACCACGACCTTTTTCGAATCCCCTTCACAGTTTTCTCCTAGACTTTTCATT
+
CCCCCGGGGGGGGFGGGGGGGGGGGGGGGGGGGGGGFGGGGGGGGFGGGGGGGGGGFGG@FGFGGGGGGGGG9E<ECFGGFFFFEA<ECGFGGGGB:F+<F7FC+++6F95,9BFG7FGCC7+++,88,:3,,@,9,,,8,,76<6,,7,,,,4,******11*,2,2,**,,6,<C@,=,?,,0,2,5+>:+++30+++222++
@M02526:338:000000000-J69W4:1:1106:28879:16500 2:N:0:TCAAGGT+AACACCG
GAGGCCTCCCGTAGGAAGGTCGGAAGAGCGTCGTGTAGGGAAAGAGGGTCGGTGTGGGGGAGAAAGCGGGGGGGGGGGGAGGAGGAAAAAAAAAAAAAAAAAAAAAGAAGAAGAGAGGGACAAGGAGAAAAAGGTAAAAAGAAATAAAATAGAGACACACGGATTGCAACCGATTATGTGACAACAAAATCCACTATTAACACAT
+
68-6ACFFFG@CFFGGFGGCFG>FGC,CFEFGG6CED<E>CCEFGD,,8@CFFGG,,867@6,,,,,+::C@<*8**//*/**1*2,,,*85**********/***2**3+,0,**1******0***/*0***/+++0202***+0+++++++00*0***//***0++++*1/***++++0*20**//2+++++++++++0***+
@M02526:338:000000000-J69W4:1:1106:17606:16535 2:N:0:TCAAGGT+AACACCG
GGCTGCTGCCTCACGTAGGTCGTTAGATCGGAAGAGCGTCGTGTAGGGAAAGAGTGTCGGTGTTGTGTAGATCTCGGTGGTCGCCGTATCATTAAAAAAAAAAAAAAAAAGAAAGCGATAGATTCGCCTGCGTTGTACAGCCTAGAGAAAAGAATTGTGACTTATGGTCCTCTACGATCGTCGTAAACCTCACCTTACTACACTG
+
CCCCCGGGGGGGGGGGGGGGGGGGGGGGGGGGGGGGGGGGGGGGGGGGFGGGGGFGFGGGGGGGFGEFFFF9EEEGDBCGGCE:F:8:=<<E,<B<?AFGDGG88++3+3++3,,,++,++,,,,++++53***53,3,,,*2,,,,,1,6,*,,,,,,,666,,,,4,,2,,62***/***/*10*,***,/*+++0+++00++
@M02526:338:000000000-J69W4:1:1106:27873:16667 2:N:0:TCAAGGT+AACACCG
GCTGCGCCCCGTAGGACTAGATCGGAAGAGCGTCGTGTAGGGAAAGAGTGTCGGTGTTGTGTAGATCTCGGTGGTCGCCGTATCAATAAAAAAAAAACAATATATCTAAGTATTTCACCGCTACCACATTCAATCCACTTTCCCATTCTCCGCTACAGTCCATACATTTCCCATCCCCCTCACCGTCTTATGCGTGATCTTTGTC
+
CCCCCGG@FGGCFGGGGGGGGGGGGG;BCFGGFGGCF@FGGGFFFGFF<FFEFGFEEGGG7,,9,,C6E<F:FF?E@=FG7:,455<5BCEFF@:FF?FE,,,,,,,457,:,,,,,58?:++6,,7<,5,,,,,3C,,8,@9,,33=,,,+@C6@92>?,7,,7,7,735,@,,3@*;4:FC54,16*;,7,*1**,,,++4,5
@M02526:338:000000000-J69W4:1:1106:21899:17973 2:N:0:TCAAGGT+AACACCG
GCTGCGTCCCGTAGGGGTTAGATCGGAAGAGCGTCGTGTAGGGAAAGAGTGTCGGTGTTGTGTAGATCTCGGGGGTCGCCGTATCATTAAAAAAAAAAAAATATAATACAACCGTTCCCGCGAGCCCCGTAACAAACTAACACACCTGCCATCCCTCACACACTACCACTCTCCCCACCTTCATCACTACCTACACCTTGCACCC
+
CCCCCFFFGGFCFGGGGGGGGGFGGGFEGGGGGGGG@FEGGGGFGGGFGFFCFEGFFFBFEFEFG<,,<CEF7FG44@+?F7?,:B?F<F<CEECC::6++,,73,,7,3,,++++,,,35***55>1***4=,,4,,,6,,,64**+3*+10=*3:**++**5++25:+?++?88***2+09+++++<+*+++32**++2***2
@M02526:338:000000000-J69W4:1:1106:19652:18236 2:N:0:TCAAGGT+AACACCG
CGGACTACCCGGGTTTCTAATCCTGTTTGCTCCCCACGCTTTCGCACCTGAGCGTCAGTCTTCGTCCAGGGGGCCGCCTTCGCCACCGGTATTCCTCCAGATCTCTACGCATTTCACCGCTACACCTGGAATTCTACCCCCCTCTACGAGACTCAAGCTTGCCAGTATCAGATGCAGTTCCCAGGTTGAGCCCGGGGATTTCACA
+
CCCCCGGGGGGGGGGGGGGGGGGGGGGGGGGGGGGGGGGGGFGGGGGGGGEGGGGGGGGGFGGGGGGGGGGGGGGGGGGGGGGGGGGGGG:FFGGGGGGGCGFAEGGGGGGEGFFCFGGGDEGGGGGGGCBFGGGGGGGGGGGGGGGGEGEGFEGGFEFFFGGGGGGFGGGGGGFGGGGGGGCGGGGGGFGDFGCEEEEGGCFG+
@M02526:338:000000000-J69W4:1:1106:19783:18530 2:N:0:TCAAGGT+AACACCG
GCTGCGTCCCGTAGGGGAGATCGGAAGAGCGTCGTGTAGGGAAAGAGTGTCGGTGTTGTGTAGATCTCGGTGGTCGGCGTCTCATTTAAAAAAAAACACTACTAATATCAACATACTTATATGCCTCTTGTATTCTACTCATTGCCTCCTACGTTACTGTAACGATCCCACTCCAATGTGTTTCCATACTTATCTCCGTATCAAA
+
CCCCCGGGGGGFGGGGGEFGF@DEEGGGGGGFGGGGCDDDECFGG@F<ECEBFGG7,CEFF,,,,,<6CF,FG?,6+@+4+8,:,5,@<FEDCC+++,,AFF977,7A,,,,,,:,,C,,,3C,,,,,5,:,,,,3,,387,,6@,,@,,,,+,,5+7,3,,@3+@@C3::,8:,334@EF*,,=,5,,2;;F,,6,4*6;8+1,
@M02526:338:000000000-J69W4:1:1106:20875:18630 2:N:0:TCAAGGT+AACACCG
GCTGCCTCCCGTAGGTTTCAAGATCGGAAGAGCGTCGTGTAGGGAAAGAGTGTCGGTGTTGTGTAGATCTCGGTGGTCGCCGGATCATTAAAAAAAAAAAAGTGCACAAAGTACGGAGGACATGGATAATATACACAAAGACAAACGATAACATACGCGCCCAATGCGCATACACCCTACAGGTTCACATATACAACACACACTG
+
CCCCCGGGGGGFGGGFGGGGGGGGGGGGGGGGGGGGGGGGGGGGGGGGDECFCFGGGGGCFFEFFG99CCEFF,BF@AF4CC77,@F,,?FFFGFD+C@+>4,59,4,,4,,,,++3+36+,,,6,,,,,37,@,,,+,,66,,,,++5@*,4,54,13**1*4,,,*411*,22,**4/<**?+++,+++7+++2+**2/**30
@M02526:338:000000000-J69W4:1:1106:19918:18638 2:N:0:TCAAGGT+AACACCG
GCTGCCCCTCGTAGGGTCTAAGATCGGAAGAGCGTCGTGTAGGGAAAGAGTGTCGGTGTTGTGTAGATCCCGGGGGTCGCCGTATCAATAAAAAAAAAAAATAATATATATTCATGCTAGTGTTATGCATTGAAATCAATTCTCCCCTAGATCATTCTACACTGCCCCTCCCATATGTATGCTTGATTATCAGCTTACAGTTACC
+
@CCC@ECD,BFF7FGGFEFGFFGGGFGCFFGGGGGE@+@F<C,FD<EFCF@9;CF>6,8@8C66,6,<@@,B@+:B+,@+@+@+,9,,<,:?,=+@++3++,,:@<=,7,,,7,C,,3,,,83@,,,,,33,==,8>,,8,7,@A:*,*,,3,,,<,5,,,6?26DF*>*BB,,,6,5,>,+,,0,,,,64,4,,?++5B+1++5
@M02526:338:000000000-J69W4:1:1106:21650:19316 2:N:0:TCAAGGT+AACACCG
TCTGGACTACAAGGGTTTCTAATCCTGTTTGCTCCCCACGCTTTCGCACCTGAGCGTCAGTCTTCGTCCAGGGGGCCGCCTTCGCCACCGGTATTCCTCCAGATCTCTACGCATTTCACCGCTACACCTGGAATTCTACCCCCTTCTACGAGACTCAAGCTTGCCAGTATCAGATGCAGTTCCCAGGTTGAGCCCGGGGATTTCA
+
<6--,CFGG<@,CF76C,;FCEGC<F9FCF8F,EDFFC+++,86C,F@F+;B6,F@@668CC@,C<<CBFFGC7FFFE+C?,E7F,4,4@+F+4EFG,,:49,59,FE?FG7:?B,EFF,:F84CBE<D<<A8?,CFC,>F8C+@FG8F?+6+4477@9@:3,+,5,,3,7;EFE9E,,55D,::,D?9,5?7,4>>****2*<,
@M02526:338:000000000-J69W4:1:1106:17756:19696 2:N:0:TCAAGGC+AACACCG
GCTGCCTCCCGCAGAAACAGATCGGAAGAGCGTCGTGTAGGGAAAGAGTGTCGGTGTTGTGTAGATCTCGGTGGTCGCCGCATCAATAAAAAAAATACTTAAACATGTCCACCCATTTCCCCGTCCCGCCTGCAGTTCCACTCCCCTCGCCTCCAACTCGGTCACCCAGTTTCCCTTACACTCCTGCTTTTGACCCGATGCCTCT
+
CCCCC@<FF;F+@FGGFGGECFFGGGGGFGCF@FC+@,,C@F@<,EEG,C<E:C@BCF<:B@<,@E,,,9,@8@@9=7,+++74,,,C:F9,C:=,?:,:,,:,,5,:F,5=4C+4,,:,CF++++8+++6A,@,@,,@,D;,>,+,@+88+3A,1,1,**34*,@8B225;,56,,2>,<8;F,2,3<<,,:?BC7**1**++5
@M02526:338:000000000-J69W4:1:1106:17401:19843 2:N:0:TCAAGGT+AACACCG
CCATTTGGACTACCCGGGTATCTAATCCTGTTTGCTCCTCACGCTTTCGCACCTGAGCGTCAGTCTTCGTCCAGGGGGCCGCCTTCGCCACCGGTATTCCTCCAGATCTCTACGCATTTCACCGCTACACCTGGAATTCTACCCCCCTCTACGAGACTCAAGCTTGCCAGTACCAGATGCAGTTCCCAGGTTGATCCCGGGGATT
+
CB<C@EG9<FGGG<67F@FEDFGFGGGGDDCFCEF,E@,6CF<F@BFDB@C+7@,,;6CB,@FGGGGA@9,B:FC@GG+=4C=,FE<F@FC,@FGGGC?,E,,4A,4E9,F<?BF=7F,CE9E?FE:FCCC8<,A,3,@E;=DGFEGEE6BF+@>EEC,<@DFFADEFFF>;,>,28:,D<C:9DGGDFFFG,2,6<,CB45)38
@M02526:338:000000000-J69W4:1:1106:16149:20670 2:N:0:TCAAGGT+AACACCG
AGGACTACCGGGGTATCTAATCCTGTTTGCTCCCCACGCTTTCGCACCTGAGCGTCAGTCTTCGTCCAGGGGGCCGCCTTCGCCACCGGTATTCCTCCAGATCTCTACGCATTTCACCGCTACACCTGGAATTCTACCCCCCTCTACGAGACTCAAGCTTGCCAGTATCAGATGCAGTTCCCAGGTTGAGCCCGGGGATTTCACA
+
C9CCCFGCF7@:B@@FEFACAEFACF9FFFFG8FC,FCG@,CF,FCFF,B8BCFB:ECFGG9E@,6C,EECEGDGGGG,,ABFDBFFC>FCGC,FEFF==F=<BEF;;@FF+?BFEFF7C@+@FFF,BA8FC<<D9,EF7CGGGG,3@+43@9A@C,@E<BBB;,>>CFG@FCCEC?FFG=><::CE<<BC@CG**:?CFCFC;+
@M02526:338:000000000-J69W4:1:1106:24652:20926 2:N:0:TCAAGGT+AACACCG
CGGTGGACTACCAGGGTATCTAATTCCGATCTGCTGCGCCCCGTAGGACCAAGATCGGAAGAGCGTCGTGTAGGGAAAGAGTGTCGGTGTTGTGTAGATTTCGGTGGTCGCCGTCTCAATAAAAAAAAAAATAAGTTAGCTACATATACTAAACTCATGACACCAACACACTACAGCTATAACAAATTTAAGATAGATGACTCAT
+
CCCCCGGFGCG8FDCCF@FCCFFGGFEC6BFGGGGEGEDEGEDC@FDGGGG@EGGCG@@C@EDDCFGGGDFF@EGEFBFFGFF,CCFGDGGEG,45,,5,,,,86++85:+?FF+A<,,9,CDFCC:FC7+,,,39,C,5,3,,,7,,3,,,,4,5,,,,,,,**,3*64>,,,,6?8,,,+2,,4,,,,,,,,,24,4,2++,,
@M02526:338:000000000-J69W4:1:1106:13775:21808 2:N:0:TCAAGGT+AACACCG
GCTGCCTCCCGTAGGCTTAGATCGGAAGAGCGTCGTGTAGGGAAAGAGTGTCGGTGTTGTGTAGATAGCGGGGGTCGCCGGCACAGTAAAAAAAAAAAAAGAAGTATGCATTTCAACGCGCCGCCCGGACGTCTGGACGCCTCGAAGAGAACCACGCCGGCCCATATAAGAGTAGGATCACAGTGTTGTTCCGACGTGTTTCACT
+
CCCC8E<F@FFFEGGGGGFCFFGFGEGGDFGGCF:@FCCFCECCFFEF@FGGGGEGGFFF:C@,@<C,,@@++@+BF::+++++:,:,CF9<CC7:+++++:,,7,,,,3,,3,,,,*5***44141******+*2+48**3;***32*2<+**1******:****3++0++3++0++3@**+0++2/2*+<E;5**2<**02+3
@M02526:338:000000000-J69W4:1:1106:15359:22063 2:N:0:TCAAGGT+AACACCG
GCTGCGTCCCGTAGGGTATTAGATCGGAAGAGCGTCGTGTAGGGAAAGAGTGTCGGTGTTGTGTAGATCTCGGTGGTCGCCGGATCATTAAAAAAAAATACATATACCTTCTCATTTCAGAGTCCACAGTCACCTTAAGTACTATCATCACATACCTTCTCGTCCCCGTGTCAGCTACGTTGCGCTCTCTACCTACTTCTCTGCC
+
CCCCCGGGGGGFEGGGGGGGGEFGGGG7FDGGGGEGGGGGGGGGGGGGFFFG<FFGEGBFGGGDF,,,C,CFDBCG,?F7C=+4,745B<FAAGDC+@49C,,,:57,,585,,,5,7,,,48,4C98,,,,,,,8C,,3,3,,6=F=3,,,6,,62,,6>+3++@74++7>,,,5,533@*4*=8*1>,57,,,,4,4,+++,1
@M02526:338:000000000-J69W4:1:1106:10693:22143 2:N:0:TCAAGGT+AACACCG
GCTGCGTCCCGTAGGAGAGATCGGAAGAGCGTCGTGTAGGGAAAGAGTGTCGGTGTTGTGTAGATCTCGGTGGTCGCCGTGTCATTCAAAAAAAAAACACAAAAAAAATACGAATTCTAGCGATCGAATATAAAATAAAGTGTTGTAGTGTGAACTCAACTTCGACAGGCAACACTTACCCTAACCCATTGTGACGTCCAGTTGC
+
CCCCCGGGFFGCFGGGGGGGGFFGGGG@FFGC@FFGGGEEEEFFGGGEF,CCFFFFEGF@9<,@C<6CFF8CC8CF+BC++9,5<,,9F<C<FC7F:4,,,4,,++4+3,,+:,,:,,,,3+886+3,,+,,8,,,,,,,,,,,,3,,,33,,7AE9,,45,,*66*4**,26>*,,,,1,*,60,,*,,,,,32=*3***+2++
@M02526:338:000000000-J69W4:1:1106:17200:22431 2:N:0:TCAAGGT+AACACCG
GGGACTACATGGGTATCTAATCCCATTCGCTCCCCTAGCTTTCGTCTCTCAGTGTCAGTGTCGGCCCGGCAGAGTGCTTTCGCCGTTGGTGTTCTTTCTGATCTCTACGCATTTCACCGCTCCACCGGAAATTCCCTCTGCCCCTACCGTACTCCAGCTTGGTAGTTTCCACCGCCTGTCCAGGGTTGAGCCCTGGGATTTGACG
+
CCCCCGGGFGGFCFEEEEFGGFGGGGFGFGEFFDGFCEGGGGFEGGFFFFFGGFGGGDFGGACCF:F>B7@@<,<F@FGCFGGCFBBFFGGGGGGGGF,,9BAFE?FEDEGGE,,:?FG:CB@FG<@BFFGAAFFF9=D>D9?FF8DC6@88D=3@D8D,@8D=,3E9FB;>DC7:8@CF,+<DEC,5<>CGC,3>7,,D>@C98
@M02526:338:000000000-J69W4:1:1106:13073:22559 2:N:0:TCAAGGT+AACACCG
TGGACTACAGGGGTATCTAATCCTGTTTGCTCCCCACGCTTTCGCACCTGAGCGTCAGTCTTCGTCCAGGGGGCCGCCTTCGCCACCGGTATTCCTCCAGATCTCTACGCATTTCACCGCTACACCTGGAATTCTACCCCCCTCTACGAGACTCAAGCTTGCCAGTATCAGATGCAGTTCCCAGGTTGAGCCCGGGGATTTCACA
+
CCCCCGGGGGGGGGEGGGGGGGGGGGGGGGGGGGGGGGGGGGGGGGGGGGGGGGGGGGGGGGGGGGGGGGGGGGGGFGGGGGGEGGGGFGDGFGGGGGGGDFGGFGGGGGGGGGGGGGGGDGGGGGGGGFFGGGGGGGGGGGGGF<EGDEC8FGGG?ECFGGGGDGAAEGGGGA9>CAFGFF?CFEGGGFGGGGGGG=8EGGGF7
@M02526:338:000000000-J69W4:1:1106:25390:22918 2:N:0:TCAAGGT+AACACCG
GCTGCGTCCCGTAGGTAAGATCGGAAGAGCGTCGTGTAGGGAAAGAGTGTCGGTGTTGTGTAGATCTCGGTGGGCGCCGGATCGTTAAAAAAAAAAAACTCAAACAACATATAACCAACAAATTATGATAATAACAACGCAACTTCAGAGAGCTGAAGAGCGTCGTTTTGGAAAACAACACGGTCTTGGTGTCTACCTCTATAAG
+
CCCCCGGDFGGGGGDGFGGGGGGGGCGG8EGB:FGG<FGFCC,CFFF<EFFGGGDFF?ECF@,@,CCE8C:@C7,6+67++8+,:,:45,==CF@+++8,,,6:<,3>=:,:,,,,3@+3DD,,,9,,8,3:=F:,>C6++**,,5@,=4,**<>,<,?:81*414*6*,4,2,,,2*****/*/*+2++=*2252:+++*++++
@M02526:338:000000000-J69W4:1:1106:11642:24083 2:N:0:TCAAGGT+AACACCG
GGGGACTACCGGGGTTTCTAATCCTGTTTGCTCCCCACGCTTTCGCACCTGAGCGTCAGTCTTCGTCCAGGGGGCCGCCTTCGCCACCGGTATTCCTCCAGATCTCTACGCATTTCACCGCTACACCTGGAATTCTACCCCCCTCTACGAGACTCAAGCTTGCCAGTATCAGATGCAGTTCCCAGGTTGAGCCCGGGGATTTCAC
+
CCCCCFGFGGGGGGFGGGGGGGGGGGGGGGGGFGGGGGGGGGGGEGGGDFFFGFDCFGGFDGGGGGGGGGGGGGGGGGGGGGGGGGGFGGG7FFGGGFGFEFGGGGGGGGGGDEGGGGGGGDGGGGGGGFFGGGGGGGA8DGGGGFFGGGECGGGGGGGGGGGGGGGGDF9;FFGGGGGGGGGGGGG<=CGC6CGDGG=EF=F?E
@M02526:338:000000000-J69W4:1:1106:14753:24092 2:N:0:TCAAGGT+AACACCG
CGGGGACTACCGGGGTATCTAATCCTGTTTGCTACCCATGCTTTCGAGCCTCAGCGTCAGTCACAGACCAGACAGCCGCTTTCGCCACTGGTATTCTACCATATATCTACGCATTTCACCGCTACACATGGTGTTCTACTGTCCTCTTCTGCACTCAAGTTACTCAGTTTCCTATGCACTTCTTCGGTTAAGCCGAAGGCTTTCA
+
CCCCCGGGGGGGGGGGGGGGGGGGGGGGGGGGGGGGFGGDFFGGGGGFGGGGGGGGGGGGFGGGGGFGGGGGGGGGGGGGGGGGGGGGGGGEGGGGGGGGGGGGGGGGGGGDGGEE9FGGGGGGGGGGFGGGGGGGGGGFGGGGGGGGGDCFGGGDFGFGGGGGDGGGGGGGGFDEGGGGGGGGGGGGGGGEGGGGGGGFGGGG:
@M02526:338:000000000-J69W4:1:1106:16074:24186 2:N:0:TCAAGGT+AACACCG
GAAGGACTACTCGGGTTTCTAATCCTGTTTGCTCCCCACGCTTTCGCACCTGAGCGTCAGTCTTCGTCCAGGGGGCCGCCTTCGCCACCGGTATCCCTCCAGATCTCTACGCATTTCACCGCTACACCTGGAATTCTACCCCCCTCTACGAGACTCAAGCTTGCCAGTATCAGATGCAGTTCCCAGGTTGAGCCCCGGGATTTCC
+
9<CCCCEGGGFGGGGGGGGGGGGGGGGGGGGGGGGGGGGGGGGGGGGGGGG<@FGGGGGGGGGGGGFGGGGGGGGCEGGGGGGGGGEEGGGGGGGGFFGGDFCFFGGGGGGG>EGGGAGF@FCGGGGGGFFEFGGGEFGGGGGGGGGGGGG:EGGGGGFF8D,8CCFFAFGC9>@>D7DFGGGGGCFCC6?FC8;8C=CBDC>@1
@M02526:338:000000000-J69W4:1:1106:19664:24467 2:N:0:TCAAGGT+AACACCG
ACGGGACTACCGGGGTATCTAATTTCCCTTCTGCCTCCCGTAGGCCAGATCGGAAGAGCGTCGTGTAGGGAAAGAGTGTCGGTGTTGTGTAGATCTCGGTGGTCGCCGTATCATTTAAAAAAACATAACCACAGGTATTCTAGCTCTCCAGTTACAAATGCAAGCAACGCGGTAAACACCCGGGGGTTGCAACTTGGCTGTCGGG
+
CC@-@B:FGAFC+@FCCFFGFGGGGGGAF,CECFF9FGE@@:6,CFCC,6@,8F@@,,C@7CB:,C9<@BFEC,<FFF?E@7F=46?9BF,C,59@F,,,+8@<+=CC>FF,9,C,CA<?F+=+,,,,,,,+,,,3,3,,,76,,@D=,,,767,=F,@83;3,+,8,3++5@535,,,*1*=***=*3:+2+++++3+12****
@M02526:338:000000000-J69W4:1:1107:18180:2029 2:N:0:TCAAGGT+AACACCG
ATCCGGGACTACCGGGGTTTCTAATCCTGTTTGCTACCCATGCTTTCGAGCCTCAGCGTCAGTGACAGACCAGACAGCCGCTTTCGCCACTGGTATTCTACCATATATCTACGCATTTCACCGCTACACATGGTGTTCTACTGTCCTCTTCTGCACTCAAGTTACTCAGTTTCCTATGCACTTCTTCGGTTAAGCCGAAGGCTTT
+
CCCCCGGGGGGGGGGGGGGGGGGGGGGGGGGGGGGGGGGGGGGGGGGGGGGGGGGGGGGGGGGGGGGGGGGGGGGGGGGGGGGGGGGGGGGGGGFGGGGGGGGGGGGGGGGGGGGGGGGGGGGGGGGGGFGGGGGGGGGGGGGGGGGGGGGGGGGGGGGGGGGGGGGGGGGGGGGGGGGFGGGGGGGGDGGGGGGFEGGG;CFGG
@M02526:338:000000000-J69W4:1:1107:10876:3172 2:N:0:TCAAGGT+AACACCG
AGAAGGGGACTACCGGGGTATCTAATCCTGTTTGCTCCCCACGCTTTCGCACCTGAGCGTCAGTCTTCGTCCAGGGGGCCGCCTTCGCCACCGGTATTCCTCCAGATCTCTACGCATTTCACCGCTACACCTGGAATTCTACCCCCCTCTACGAGACTCAAGCTTGCCAGTATCAGATGCAGTTCCCAGGTTGAGCCCGGGGATT
+
CCCCCGGGGGGGGGGGGGGGGGGGGGGGGGGGGGGGGFGGGGGGGGGGGGGG@FGGGGGGGGGGGFGGGGGGGGGGGGGGGGGGGGGDGGGGGGGGGGGGGGGGGGGGGGGGGGGGGGGGGGGGGGGGGG8DFFCFGFGGGGGGGGGGGGGGGGGGGFFGGG9FFGGGGGGGGGGGGGGDFGGDGCCFGEC9;:CDFFGGGGGGD
@M02526:338:000000000-J69W4:1:1107:21654:3184 2:N:0:TCAAGGT+AACACCG
GGAAGGGACTACCCGGGTTTCTAATCCTGTTTGCTCCCCACGCTTTCGCACCTGAGCGTCAGTCTTCGTCCAGGGGGCCGCCTTCGCCACCGGTATTCCTCCAGATCTCTACGCATTTCACCGCTACGCCTGGAATTCTACCCCCCTCTACGAGACTCAAGCTTGCCAGTATCGGATGCCGTTCCCAGGTTGAGCCCGGGGATTT
+
CCCCCGGFGFGFFFGGGGDEGGGGGGGGFGGGGGGGFGGGED:F@FGGGGDCCFEFGGGGGGGGGGGGGGGDFFEGGGGGGGEFGGGGGGGFCGGGGGGGGGGGG@FAFGFGGGDCCFGGCGGGGGGGGGCCF3@FGGGGGGF6EEDGGGG>E:*9EFDFG?BFGGD2DFFGF*>8BEG6:*:CFGFCGF97?+89=8*8C):CC
@M02526:338:000000000-J69W4:1:1107:21174:3658 2:N:0:TCAAGGT+AACACCG
GTACCAGACTACCGGGGTATCTAATCCTGTTTGCTACCCACGCTTTCGCGCCTCAGCGTCAGTGTCAGTCCAGAAGGCCGCCTTCGCCACTGGTATTCCTCCAGATCTCTACGCATTTCACCGCTACACCTGGAATTCTACCTTCCTCTCCTGCACTCAAGTCCGCCAGTTCCAAATGCCGTTCCCAGGTTAAGCCCGGGGCTTT
+
CCCCCGGGGGGGGGGGGGGGGGGGGGGGGGGGGGGGGGGGGGGGGGGGGGGGGGGGGGGGGGGGGGGGGGGGGGGGGGGGGGGGGGGGGGGGGGAFGGGGGGGGGGGGGGGGGGGGGGGGGGGGGGGGGGGGGFGGGGGGGGGGGGGGGGGGGFGGGGGGGGFGGGGGGGGGGGGGGFGGEGGEGGAC>FGCFGGFGGGDGGGGG
@M02526:338:000000000-J69W4:1:1107:18910:4138 2:N:0:TCAAGGT+AACACCG
GGCCGGGACTACACGGGTATCTAATCCTGTTTGCTCCCCACGCTTTCGCACCTGAGCGTCAGTCTTCGTCCAGGGGGCCGCCTTCGCCACCGGTATTCCTCCAGATCTCTACGCATTTCACCGCTACACCTGGAATCCTACCCCCCTCTACGAGACTCAAGCTTGCCAGTATCAGATGCAGTTCCCAGGTTGAGCCCGGGGATTT
+
CCCCC@@FGCFFFFCGEGGGGGF9FCFGGFGGFGAFFFFFGGGC@CFEGGGGFGGFGGGGGCE<FEGG@FEGGGEGGG:FGGG49<FCFFFGD@CGGGFGGGGGGGGFD9FCFGDCBFFFEGGGGG@FFFGFF<8>EGGGGFGGGGGGFCCFG5CGFF8,?FGCFGGCE:DCF;;6;9CFCF?CFF9<FE?86EFCAEE5<CC*=
@M02526:338:000000000-J69W4:1:1107:22232:4970 2:N:0:TCAAGGT+AACACCG
AGGGGGACTACAAGGGTATCTAATCCTGTTTGCTCCCCACGCTTTCGCACCTGAGCGTCAGTCTTCGTCCAGGGGGCCGCCTTCGCCACCGGTATTCCTCCAGATCTCTACGCATTTCACCGCTACACCTGGAGTTCTACCCCCCTCTACGAGACTCAAGCTTGCCAGTATCAGATGCAGTTCTCAGGTTGAGCCCGGGGATTTC
+
CCCCCGEFGGGGFGGEGGGGGGGFFDGFGGGGGGGFGGGDCFGGGDGD:@FDDGGGGGGECGFGGECGGGGGGGDFEGGGFFDGGGGGGGD7CC=<FFFFEFGECGGGGGGGGGGECFFGDEEF:CD@FAF<FGGGFFGFGGG>EEEFFGGGEGG7FG@FGGGGGGFFCF@FGGGBEFGGFD7,=E;FC,,?CEFFEDGCDC<9C
@M02526:338:000000000-J69W4:1:1107:25109:5408 2:N:0:TCAAGGT+AACACCG
GCTGCGTCCCGTAGGTTCGGGAGATCGGAAGAGCGTCGTGTAGGGAAAGAGTGTCGGTGTTGTGTAGATGGCGGCGGGCGCGCGAACTTGAAAAAATAAATAATATCTATTCATTTCACCGCTACAATGCTTATTCAAGCTACCTCAAATATACTCAAGACTTAAAGGAACAATGGCAGTTCAATCGTTAAGCGACCGGCTTTCA
+
<CCCCGGC+B:C@FGG9FB7@F@FFGGE;@FDCFECFCCF<;EFEA<<FEEF6,CF7F:BF8<B<,,,<,,,+++8++4++++3+++,<,,,,,38,@F,,:@,8@7@=@3,37;=,;=,***5*3,7,,,3@<,,,6@<E956,51,>,1>:@,=9,,5*?+>+2++2*=CC9982:**4;++2>1<*88+=**85***1)*33
@M02526:338:000000000-J69W4:1:1107:10654:6874 2:N:0:TCAAGGT+AACACCG
TTATGGGACTACACGGGTTTCTAATCCTGTTTGCTCCCCACGCTTTCGCACCTGAGCGTCAGTCTTCGTCCAGGGGGCCGCCTTCGCCACCGGTATTCCTCCAGATCTCTACGCATTTCACCGCTACACCTGGAATTCTACCCCCCTCTACGAGACTCAAGCTTGCCAGTATCAGATGCAGTTCCCAGGTTGAGCCCGGGGATTT
+
CCCCCGGGGGGGGGGGGGGGGGGGGGGGGGGGGGGGGGGGGGGGGGGGGGGGGGGGGGGGGGGGGGGGGGGGGGGGGGGGGGGGGGGGGGGGGGGGGGGGGGGGGGGGGGGGGGGCGGGGGGGGGGGGGGGGGGGGGGGGGGGGGGGGGGGGGGEGGGGGGGGGGGGGGGGGGGGGGGGGGGGGGFFGGGGGGGGGGGGGGGGGG
@M02526:338:000000000-J69W4:1:1107:21779:6970 2:N:0:TCAAGGT+AACACCG
GCTGCGTCCCGTAGGAGTAGATCGGAAGAGCGTCGTGTAGGGAAAGAGTGTCGGTGTTGTGTAGATCTCGGGGGGCGCCGTATCACTAAAAAAAAAAAATCCAACACCTACCCATTCCCCGGTGCAACTAGAAATTCAACCACCCTTACCCGACCTTTCTCTCATTCTTTTTGATTCCATTTCCCAGTTTTATCCCTGGGATTCC
+
CCCCCFCFFEGGEFGFGGGGGCCFCFCFCF@CFGC@@CFGFEDDFGGG@CEFCECFGGG8CFFDC,9CFDG7CE++C<@***8>=,3<D8>:F:1<***4,,,,5***5,,+47::,,,4****2+002+<9CC++++32;;@8CE*+++3**2**3+++2++++++3:C+3**+3+:9+0*3+9932:++++00033*/074+3
@M02526:338:000000000-J69W4:1:1107:9288:7578 2:N:0:TCAAGGT+AACACCG
ATAGGACTACCGGGGTATCTAATCCTGTTTGCTCCCCACGCTTTCGCACCTGAGCGTCAGTCTTCGTCCAGGGGGCCGCCTTCGCCACCGGTATTCCTCCAGATCTCTACGCATTTCACCGCTACACCTGGAATTCTACCCCCCTCTACGAGACTCAAGCTTGCCAGTATCAGATGCAGTTCCCAGGTTGAGCCCGGGGATTTCA
+
CCCCCGGGGGGGGGGGGGGGGGGGGGGGGGGGGGGGGGGGGGGGGGGGGGGGGGGGGGGEGGGGGGGGGGGGGGGGGGGGGGGGGGGGGGGGGGGGGGGGGGGGGGFGFGGGGGGGGGGGGGGEGGGGGGGGGGGGGGGGGFGGGGGGGGGGGGGGGFFGF9CGGGGGFFF@C?FFGGGGGGGGGDGGGFFCAEGGGG=8CGCG7
@M02526:338:000000000-J69W4:1:1107:6448:7842 2:N:0:TCAAGGT+AACACCG
TGTGGGACTACCGGGGTTTCTAATCCTGTTTGCTCCCCACGCTTTCGCACCTGAGCGTCAGTCTTCGTCCAGGGGGCCGCCTTCGCCACCGGTATTCCTCCAGATCTCTACGCATTTCACCGCTACACCTGGAATTCTACCCCCCTCTACGAGACTCAAGCTTGCCAGTATCAGATGCAGTTCCCAGGTTGAGCCCGGGGATTTC
+
CCCCCGGGGGGGGGGGGGGGGGGGGGGGGGGGGGGGGGGGGGGGGGGGGGGGGGGGGGGGGGGGGGGGGGGGGGGGGGGGGGGGGGGGGGGGG>FGGGDGGGGGGGGGGGGGGGGCGGGGGGGGGGGGGGGGGGGGGGGGGGGGGGGGCFFCEGGGGGGFGGGFGGGGGEGGGGGGGGGGGGGGGFGGGGGGGGGGGGGGDDGGC
@M02526:338:000000000-J69W4:1:1107:24163:7895 2:N:0:TCAAGGT+AACACCG
GCTGCGCCCCGTAGGATTTCAGATCGGAAGAGCGTCGTGTAGGGAAAGAGTGTCGGTGTTGTGTAGATCTCGGGGGTCGCTGGATCACTAAAAAAAAAAAAACAAATATGTTTGTTTTTGGCTAACTGATCTTTCGACCAACACAAACATAACTCATTCCTCCACTTTCTGTCATCATCTTAGCCCCACCGCACATCTACTGTCC
+
CCCCCFF@CFGGGGGFGFGGAFGGGGGCGGFGGEFFGFGGGGGGGGGGGGFGGGED6@FG?CCE,C6,6,6<@+=>+,7++84?<EFE?,,,5C>F7+@6+83:,,7,,,77,,,3:D>++3>=,6,,,,333@F*36**,641,1,,155,,,,,<=,,6?,0,???,4=6222++2+52@?C+*;:B8*1*=:+3><+**02<
@M02526:338:000000000-J69W4:1:1107:15965:8193 2:N:0:TCAAGGT+AACACCG
CGAGGACTACCAGGGTATCTAATCCTGTTTGCTCCCCACGCTTTCGCACCTGAGCGTCAGTCTTCGTCCAGGGGGCCGCCTTCGCCACCGGTATTCCTCCAGATCTCTACGCATTTCACCGCTACACCTGGAATTCTACCCCCCTCTACGAGACTCAAGCTTGCCAGTATCAGATGCAGTTCCCAGGTTGAGCCCGGGGATTTCC
+
CCCCCGGGGGGGGGGGGGGGGFGGGGGGGGGGGGGGGGGGGGGGGGGGGGGGGGGGGGGGFGGGGGGGGGGGGDGGGGGGGGGGGGGGGGGGGGGGGGGGGGGFFGGGGGGDGGDCFGGGGGGGGGGGGGGGDFGGGGGFG8C6>E6CFGGGGGFGGGGGFGGGGGGGGFGCEF;;?BCFFGGEGGGCFCGDCGFCEGECGGGG7
@M02526:338:000000000-J69W4:1:1107:20367:9376 2:N:0:TCAAGGT+AACACCG
GCTGCCTCCCGTAGGCAGATCGGAAGAGCGTCGTGTAGGGAAAGAGTGCCGGTGTTGTGTAGATTTCGGGGGTCGCCGTATCAAAAAAAAAAACATAATGCTCTCTGACGCTACGAGTGTAAAATCACGCAATACACATGCCTGTACTGTACTCACTACACGTATACACCACCGCAATTTTACGTTTAAGACTAAAACTTAACCA
+
CCCCCG<F@FECCFGEFGGGGG@@B@CE@EFGGFFFGAE,CEEGGG9@9FCGEGGCF8,C9<<<9@FEF+@648:4BFE+,,:,5,+4+6>:B8,7,,77,8,,7,,,9++3+++3+38,737,,,3,8,@*3>:,,3,,,6@,22,5,>;D:::C,,65>*,5,,6,>B85***1=899+123****++<B3++2+5+2*++++
@M02526:338:000000000-J69W4:1:1107:16602:10551 2:N:0:TCAAGGT+AACACCG
GCTGGGCCTCACGGGGATCCTAACCTGTTTTCCCCCCACCCCTTCGCCCCTTAAGGGCAGTCCTCCGCCAAGGGGCCGCCTTCGCCACCGGGAATCCTCCAGGTCCCTAACCATTTCCACGCCACCACTGGAAATCCAACCCCCTCCACGAGACTCCAGCCTGCCCGTATCAGATTCAGTTTCCAGGTTGAGCCCGGGGGTTTCC
+
CCCCC,,-,--6,BF++6,,,C6,C6,;CF,,,6CFG++,,+:E,,,,,@,4,,,,,,,,:6,<6,+,B++CFGG7F++@,@=++B?+F4F+++B,A,9F,4,5,,,,,,,,,,CF57,C+633+3,@,,@,@,C,,3,@CGGG83+,,33*142@,@3@*>,1D,*4*,4,,2,,4,44=+=CC,B,?,180CF8EDG*/9D7+
@M02526:338:000000000-J69W4:1:1107:22982:10773 2:N:0:TCAAGGT+AACACCG
TTGAGGACTACGGGTATCTAATCCTGTTTGCTCCCCACGCTTTCGCACCTGAGCGTCAGTCTTCGTCCAGGGGGCCGCCTTCGCCACCGGTATTCCTCCAGATCTCTACGCATTTCACCGCTACACCTGGAATTCTACCCCCCTCTACGAGACTCAAGCTTGCCAGTATCAGATGCAGTTCCCAGGTTGAGCCCGGGGATTTCAC
+
CCCCCGGGGGGGGGGGGGGGGGGGGGGGGGGGGGGGGGGGGGGGGGGGGGGGGGGGGGGGGGGGGGGGGGGGGGGGGGGGGGGGGGGGGGGGGGGGGGGGGGGGGGGGGGGGGGGFFGGGGGGGGGGGGGFGGGGGGGGGGGGGGGAFGEGGGGGGFGGGGGGGGGGGGGGGGGGGGGGGGGG>7D?FFFGGGGGGGGEGGGFCE
@M02526:338:000000000-J69W4:1:1107:11436:11043 2:N:0:TCAAGGT+AACACCG
GCTAGGGGACTACACGGGTATCTAATCCTGTTTGCTCCCCACGCTTTCGCACCTGAGCGTCAGTCTTCGTCCAGGGGGCCGCCTTCGCCACCGGTATTCCTCCAGATCTCTACGCATTTCACCGCTACACCTGGAATTCTACCCCCCTCTACGAGACTCAAGCTTGCCAGTATCAGATGCAGTTCCCAGGTTGAGCCCGGGGATT
+
CCCCCGGGGGGGGGGGGGGGGGGGGGGGGGGGGGGGGGGGGGGGGGGGGGGGGGGGFGGGGGGGGGGGGGGGGGGEGGGGGGGGGGGGGGGGGGGCDGGGGGGCGBGGGGGGGGGGGGGGGGGGGGGGGGGGGFGCFGGGGGGGGGGGGGFGFCEGGGGGDFGFGGGGGGGGGGGGF,9EGGGGGGGGGGFFGGGGGGGEGDGGG
@M02526:338:000000000-J69W4:1:1107:7387:11429 2:N:0:TCAAGGT+AACACCG
CGGGACTACTCGGGTTTCTAATCCTGTTCGCTCCCCACGCTTTCGCGCCTCAGCGTCAGTTGTGAGCCAGGCTGCCGCCTTCGCAACTGGTGTTCTTCCCAATATCTACGCATTTCACCTCTACACTGGGAATTCCACAACCCTCTCTCACACTCTAGTCTTGTCGTATCAAATGCACGTCCCGGGTTAAGCCCAGGGATTTCAC
+
CCC?CGGGGFFFGGGGGGGGGGGGGFGGGGGGGGGGEGGGGGFFGGGEGGGDGGGGGEGGGGGGGGGGGGGGGFGGGGDBFFGGEGGGFGGGGGGGGGGGDEFFEGGGGF+?FFGGGGGFGGGGGGGGGGGGGGGGGGGGGGGGGGGCF3EDGEEEGGDEFEADGGGFGGGGGGGGFFCGGGEEEGGGCCGG,@F5?E7ECGGCF
@M02526:338:000000000-J69W4:1:1107:20170:11714 2:N:0:TCAAGGT+AACACCG
GGAAGGACTACAAGGGTTTCTAATCCTGTTCGCTCCCCACGCTTTCGCTCCTCAGCGTCAGTATCGGCCCAGAGACCCGCCTTCGCCACCGGTGTTCCTCCTGATATCTGCGCATTTCACCGCTACACCAGGAATTCCAGTCTCCCCTGCCGAACTCAAGTCTGCCCGTATCGACCGCACGCCCACAGTTAAGCTGTAGGTTTTC
+
CCCCCGGGGGGGGGGGGGGGGGGGGGGGGGGGGGGGGGGGGGGGGGGGGGGGGGGGGGGGGGGGGGGGGGGGGGGGGGGGGGGGGGGGGGGGGGGGGGGGGGGGGGGGGGGGGGGGGGGGGGGGGGGGGGGGGGGGGGGFFGGGGGGGGGFGGGGGGGGGGGGGGGGGGGGGGGGGGGGGGGGEDGGGFGC@CGFCGFFGGGGGC
@M02526:338:000000000-J69W4:1:1107:9615:12399 2:N:0:TCAAGGT+AACACCG
CCGGACTACCGGGGTTTCTAATCCTGTTTGCTCCCCACGCTTTCGCACCTGAGCGTCAGTCTTCGTCCAGGGGGCCGCCTTCGCCACCGGTATTCCTCCAGATCTCTACGCATTTCACCGCTACACCTGGAATTCTACCCCCCTCTACGAGACTCAAGCTTGCCAGTATCAGATGCAGTCCCCAGGTTGAGCCCGGGGATTTCAC
+
CCCCCGGGGGGGGGGGGGGGGGGGGGGGGGGGGGGGGGGGGGGGGGGGGGGGGGGGGGGGGGGGGGGGGGGGGGGGGGGGGGGGGGGGGGGGGGGGGGGGGGGGGGGGGGGGGGGGGGGGGGGGGGGGGGGGGGGGGGGGGGGGGGGGGGGGGGGGGGGGGGGGGGGGGGGGGGGGFGGGGGGGGGGGGGGGGGGGGGGEGGGFF
@M02526:338:000000000-J69W4:1:1107:29636:12871 2:N:0:TCAAGGT+AACACCG
CGGGACTACCGGGGTTTCTAATCCTGTTTGCTCCCCACGCTTTCGCACCTGAGCGTCAGTCTTCGTCCAGGGGGCCGCCTTCGCCACCGGTATTCCTCCAGATCTCTACGCATTTCACCGCTACACCTGGAATTCTACCCCCCTCTACGAGACTCAAGCTTGCCAGTATCAGATGCAGTTCCCAGGTTGAGCCCGGGGATTTCAC
+
@CCCBBEGGGGFGGFGEGGGGGGGGFFGGGDGGGGGGGEFDGGGGGGGGGGGGGGGGGG<DCFGGGG@FGGGGGGGGGGGGGGGGGGEFG:CFGGGGGGGEDCEAFGGGGGGGGGGGGGGGGG>FGFFGGGGFGGGGGFGGGCCEGGGG>E:CFGGGGGGFGFDGFGGFFFFGFGGGFEEGGGGGGFGGGGFGCCEEGG8CFC7A
@M02526:338:000000000-J69W4:1:1107:17863:12995 2:N:0:TCAAGGT+AACACCG
CGGGACTACACGGGTTTCTAATCCTGTTTGCTACCCATGCTTTCGAGCCTCAGCGTCAGTGACAGACCAGACAGCCGCTTTCGCCACTGGTATTCTACCATATATCTACGCATTTCACCGCTACACATGGTGTTCTACTGTCCTCTTCTGCACTCAAGTTACTCAGTTTCCTATGCACTTCTTCGGTTAAGCCGAAGGCTTTCAC
+
CCC986EFGFGGGGGGGFGFGGGGGFCFFGFGGGEGFEEF9E@@C<EFGGGGFGGGGF7EFDEGFCFEGC@FGGGDC@CFAFCCEGGGEFGDGGGCAFB?AFGGAEGDFCFCFD<FFCFDG:+@=B==FFAEFCFEEFFFEGGGGAFGGEFDGGGGG9@@FGGFGEGGFDFDCFFGGGGD9DGFECGGGFC9EEG6@8AEDF8E,
@M02526:338:000000000-J69W4:1:1107:18203:13282 2:N:0:TCAAGGT+AACACCG
GCTGCCTCCCGTAGGACAGATCGGAAGAGCGTCGCGTAGGGAAAGAGTGTCGGTGCTGTGTAGATCCCGGGGGCCGCCGTCGCCATTAAAAAAAATCCCGATAACTACGCATTCCCCCGCTACACCGTTAATTCCGCCTCCCTCTGTCCCACTCTCTACAAACCTTTCTCCCCGCCGTTCATCCGTTTCGCCCATGTACTTCACT
+
CCCCCG<F8@FECEG9FCFGGGF;FCB<FGC@FC+@6@@@F,;CEFC6C9BF+86+,<E<C6E,9EE<FC+@F+8BCFFGGGG74+,8?5?E+>+:3DD8=:7+3,,7+:+>@,,,:<:E*5@,>>>6*>*7@7,,11**6;,=,1,,4,1=,:,0++++5+8*+?;+2+3***4**3:6+0<0*2000***:8*2+++0:C*00
@M02526:338:000000000-J69W4:1:1107:23032:13462 2:N:0:TCAAGGT+AACACCG
GCTGCCCCCCGTAGGCCCTAGATCGGAAGAGCGTCGTGTAGGGAAAGAGTGTCGGTGTTGTGTAGATCTCGGGGGTCGCTGTGACATTAAAGAAAAATAACAAATAAGTGTCTGTGTTTGGCGACCTGAGGTTTCCCTCAGCCCAAGCATAACTAATTACTCCACTGTGCGTACCACGCGTCCCGCCACCGCGCAGCTAATCACA
+
-A@CCFFFFGCGDEEGEBFF<CEGGGDGEGGGGFGC+CFDE,C8FFGFDF9EFFEGCGG<FEE,,C,,,C<<+@+++++4++,,:,,,,,,,9,4A,,,,,,5,9<,,97,,C,7,C=,837+>3+38,,+:63C,,,,3,@DE8@D+,,3,,2,@<E99,,@:BC,3;,>6B>7,:**4*)*6***4*43=*=*1>*++3;++2
@M02526:338:000000000-J69W4:1:1107:6848:13939 2:N:0:TCAAGGT+AACACCG
GCTGCGTCCCGTAGGATAGATCGGAAGTGCGTCGTGTAGGGAAAGAGTGTCGGTGTTGTGTAGATCCCGGTGGGCGGCGTTTCCCACTAATATAAACCCTAATATCTACGCATTTCACCGCTACACTCTTAATTCCGCTTACCTCTACTTCACTCACGCACCACACTTTCAACTTCACTTTATGCCTTTAGCCCCTATTTTTCAC
+
CCCCCFGEGEFCCFG@FC<FEE@;;;@,;E@FGG68;;F,6C,CEEFFCFFFG+CF@<C:FE@D9E,C,F@FE7C6+@+77+,,,,4,,:,5,@F,,,@8AFFDGGGDF<CC:@FF<FG8@FB+CF<=3,>,83,C,8+>CDF;AE,AF,ECFCE6,,,5@@DCE*,6DF2,?C,;?,2>CC:22,?@,;,66C*1=89;8C*,=
@M02526:338:000000000-J69W4:1:1107:24714:14359 2:N:0:TCAAGGT+AACACCG
GCTGCGTCCCGTAGGCCGGAGATCGGAAGAGCGTCGTGTAGGGAAAGAGTGTCGGTGTTGTGTAGATCTCGGTGGGCGCCGGATCATTAAAAAAAACAACACAAACTATACACAGGACATCACGCCACGCATACTCACACCCGCTTCTCGTACCCACCTTCTACCTGATCTGCCGTCCACCCCCTCCTACTCTCCTGCCTTACTC
+
CCCCCGGGGGGGGGGGGGGGGGGGGGGGGGGGGGGGFGGGGGGGGGGGGFGFFGGGGGGGGGEF<CEFFGGG,BF+,@+>:+7:BEECFFC,?CFE+<6,,4,:,3,,59A,=5,,,A,,,3,+,338++++8@,3,,,,++34***,,***4*2,476,?,,>,,,,,6,,,,*1*1*>,::*11=+5+++1+*+++*2+*21+
@M02526:338:000000000-J69W4:1:1107:9355:14435 2:N:0:TCAAGGT+AACACCG
TGGACTACCGGGGTATCTAATCCTGTTTGCTCCCCACGCCTTCGCACCTGAGCGTCAGTCTTCGTCCAGGGGGCCGCCTTCGCCACCGGTATTCCTCCAGATCTCTACGCATTTCACCGCTACACCTGGAATTCTACCCCCCTCTACGAGACTCAAGCTTGCCAGTATCAGATGCAGTTCCCAGGTTGAGCCCGGGGATTTCACA
+
A-,66,,CF@@C7F;6<EFE,,6,E<FGCE,EFDGFBF:,CC<@CBFE@@EFFCFFE:FGAE@@CF,@@<@CCEC++@=F=,4,B7F7C>FFCEE@EF8AFGB,C<FC?=CF+A5AFGFCCCFGGGGD@C>FB<C@EA,@8BC+35E++4*@AE6,,@D9333@FGG@@E,2>9CFC>D@EDF,:CG7CG68/B=4==CFGF:::
@M02526:338:000000000-J69W4:1:1107:16778:14618 2:N:0:TCAAGGT+AACACCG
TCTTGGACTACACGGGTTTCTAATCCTGTTTGCTACCCATGCTTTCGAGCCTCAGCGTCAGTGACAGACCAGACAGCCGCTTTCGCCACTGGTATTCTACCATACATCTACGCATTTCACCGCTACACATGGTGTTCTACTGTCCTCTTCTGCACTCAAGTTACTCAGTTTCCTATGCACTTCCTCGGTTAAGCCGAAGGCTTTC
+
CCCCC<FGGGFGDFGGGGGGGGGGGGGGFCGFGGGGFGGGDACFGGGGGGGGGGGGEGGGEGFFGFFFGGGFGGGGGFGGGGGGGGGGGGGGGGGGGGGFGGGGGGGGGFFGGEGGGGGGFGGEGGGGGGGGAEDGGGGGGGGG?,7DFGGCFGGF=FFF;CEGEGGGGGCFCF,,>FGF9DECEGGGGEDGGGGG7>E+;C?EE
@M02526:338:000000000-J69W4:1:1107:22108:14745 2:N:0:TCAAGGT+AACACCG
GCTGCGCCCCGTAGGTTTCAGATCGGAAGAGCGTCGTGTAGGGAAAGAGTGTCGGTGTTGTGTAGAGCTCGGGGGGCGGCGGAGCATTAAAAAAAAAAATATAGATACGCCTTTCGCTGCTCCACCTTAAGTCACACTGACCTCTTCTGCACTCAAGTTTCCCAGTATACGATCCACTTCTTAGGTTGACCCGCATTCTTTGACC
+
CCCCCGEGGGGGGGGGGGGGGFFEGGDEGGGGGFGGGGGDGGGFFGFGG6A:EFG:FCEFCC<,,<,,C,,@7FG+<F**1*<**8,,2<<2,:7**2:203<+3+3+*1*;*+0****/0+2+;**+0++++0+3<*++0<++32<:+<0<+37<99:C?@A<++++0+*2**2++2<+0*+++2+0++3;**/2*3<9**0+3
@M02526:338:000000000-J69W4:1:1107:8390:15003 2:N:0:TCAAGGT+AACACCG
CGGACCACCGGGGTATCTAATCCTGTTTGCTCCCCACGCTTTCGCACCTGAGCGTCAGTCTTCGTCCAGGGGGCCGCCTTCGCCACCGGTATTCCTCCAGATCTCTACGCATTTCACCGCTACACCTGGAATTCTACCCCCCTCTACGAGACTCAAGCTTGCCAGTATCAGATGCAGTTCCCAGGTTGAGCCCGGGGATTTCACC
+
CCCCCGGGEEEGGGGGGGGGGGGGGGGGGGGGGGGGGGGGGGGGGGGGGGGGGGGGDGGGFGGGFGGGGGDEFEGGGGGGGGGGGGGGGGFGGGGGGGGGGGGGDGFFGGCFGGGAGGGGGGGGGGGGGGGGGFCFGGFGGGGGGEFG5@>EGG,CFGGGGFGGGFGGGGFGGG99D>CCFGDEEGGCFDFFGGGGGCEFGCCG+
@M02526:338:000000000-J69W4:1:1107:15798:15685 2:N:0:TCAAGGT+AACACCG
GCTGCGTCCCGTAGGAAATGAGATCGGAAGAGCGTCGTGTAGGGAAAGAGTGTCGGTGTTGTGTAGAGCCCGGTGGTTGCCGTAGCAATAAAAAAAAAACAACATCAATACTCATTTCATCGATACTAGTTGAATTCTACCCTCACCCCACCCTCGCTCATTACTCCCTTTTGAATTCAAGACCGACCTCCACCTCTGAGCTCTC
+
C9CC@F@CFDFFEGGGFGGGGGFGGGG8@CFFGGGGGGGGGGGGGGGFFGEFFFFECFE,C<BF9E6,,,,@C@CF:,B4?FFF,BF5?CC,,C7+8=++4,,:4,,,5,57,C,,,C5,7,,3>+<,,5:C,5,CDA,3,6=8==?,+++++++14+,*,7EC,,,,3>,4;*,6,2,,,*=>*=4<*,,,,6,,,,++*2*++
@M02526:338:000000000-J69W4:1:1107:16441:15753 2:N:0:TCAAGGT+AACACCG
ACACGGGACTACAAGGGTTTCTAATCCTGTTTGCTCCCCACGCTTTCGCACCTGAGCGTCAGTCTTCGTCCAGGGGGCCGCCTTCGCCACCGGTATTCCTCCAGATCTCTACGCATTTCACCGCTACACCTGGAATTCTACCCTCCTCTACGATACTCAAGCTATCCAGTATCCGCAGCAGCTCCCAGGATGAGCCCGGGGATTT
+
@A@-A@@EF@FD<,6CCG<C<FF<EEEEGCA<CFFEFEFF7@FCGGGGGGDCFEDFC:FCB@F99,6@FEGGFG,BCF+4=@,4FDFGC?ECFB7=EFAFC?8F?=,;EEEFFGGEGGFGGGGGCECF=>33DFGGCDEGG9,,6@,@EGE6@+1@F9;EE,>,,3@5,7,@>9EC8**4,*,2=>BFG*:8ACF?5*:CDD*:9
@M02526:338:000000000-J69W4:1:1107:25827:15756 2:N:0:TCAAGGT+AACACCG
GCTGCCTCCCGTAGGTTAGATCGGAAGAGCGTCGTGTAGGGAAAGAGTGTCGGTGTTGTGTAGAGCTCGGTGGTCGCCGGATCACTAAAAAAAAAATAATAGTGATGACTGAGCATGTCACACATACACCACCAATTACTCCTGCCTACACTACACTCAAGATATCCAGTATCACCTGCACCTTTACTGTTGATCATCCACCTTT
+
CCCC8FFGGGFC@FE<FFEFEEGEDEECGEEGGEGGCFFFEGFDGGGGFFFCC6B,CGGG,,<9,9,:BC@@F,9@+BF++,4,,,CBFCGGGGC=,:,C,,,,,5,,58,,7,:,,77?,3,8,,7C8FFD+3>>D9=,6,3,@,,38=,E,@<,,@6D,3@,,@9,,@,,,,,6:3@D,*442,>,6,;,=9,,55,4**344
@M02526:338:000000000-J69W4:1:1107:29089:15853 2:N:0:TCAAGGT+AACACCG
TAAAAGGACTACTGGGGTATCTAATCCTGTTTGCTCCCCACGCTTTCGCACCTGAGCGTCAGTCTTCGTCCAGGGGGCCGCCTTCGCCACCGGTATTCCTCCAGATCTCTACGCATTTCACCGCTACACCTGGAATTCTACCCCCCTCTACGAGACTCAAGCTTGCCAGTATCAGATGCAGTTCCCAGGTTGAGCCCGGGGATTT
+
C-,B@F7FGF9CEE8C7@FFGG@CFFEGACCFEFFGFGCE@+@@:CF7FCFEA,66C+@F@@EE@AFF@:BB8E@+@CG@EGEDG=FCECFG7F+DFGGGGGF,C?FDFFGGCCC:CFFAFF+@FBCFDFFG,,,EEDGA@EG?EEGGGEF6++4+@CDF9DDA8D:DCDCFGCF,BCC92CC;FGF,DF67,BE,484*)9**<
@M02526:338:000000000-J69W4:1:1107:10772:15943 2:N:0:TCAAGGT+AACACCG
GGGACTACCAGGGTATCTAATCCTGTTTGCTCCCCACGCTTTCGCACCTGAGCGTCAGTCTTCGTCCAGGGGGCCGCCTTCGCCACCGGTATTCCTCCAGATCTCTACGCATTTCACCGCTACACCTGGAATTCTACCCCCCTCTACGAGACTCAAGCTTGCCAGTATCAGATGCAGTTCCCAGGTTGAGCCCGGGGATTTCACA
+
CCCCCGGFGGGGGGFGGGGGGGGGGGGGGGGGGGGGGGGGGGGGGGGGGGGGGGGGGGGGGGGGGGGGGGGGGGGGGGGGGGGGGGGGGGGGGGGGGGGGGGGGGGGGGGGGGGGGGGGGGGGGGGGGGGGGGGGGGGGGGGGGGGFGGGGGGGGGGGGGGGGGGGGFGGGGGGGGGGGGGGGGGGGGGGDFGGGGG5:FGGGG9
@M02526:338:000000000-J69W4:1:1107:8440:16349 2:N:0:TCAAGGT+AACACCG
GCTGCGTCCCGTAGGTTTATAGATCGGAAGAGCGTCGTGTAGGGAAAGAGTGCCGGTGTTGTGTAGATCTCGGGGGGCGCCGGAGCATTAAAAAAAAAAAATCAAAGCAATTAACCGCTACCCCAGCATTCCCACTATGAACATATCGACCCAACCTCACCATCTTCTCCCCCTACCTATAATTAAACCCCACCCGTCCACCTCC
+
CCCCCGFCFGGGGGGFFGGDGGGGCGGGEGGGGGCFGFFGGGGGGGGGGGEFGGGGEGE7C@FA<C,,<<EFF+@F++8*5@*1*5>>;,,DFF*FC:<**,,,,,,+,,,,7,,712/**A*/***0++23<+;*02+0+0<++20*///*1/*1+20;*+++00++33***:*/8++23*3+<++0**2**2****122***1
@M02526:338:000000000-J69W4:1:1107:23912:16448 2:N:0:TCAAGGT+AACACCG
GGGACTACAAGGGTATCTAATCGGAAGAGCGTCGTGTTGGGAAAGAGTGCTGCTGCCTCCCGTAGGTAGATCGGAAGAGCGTCGTGTAGGGAAAGAGTGTCGGTGTTGTGTAGATCTCGGTGGTCGCCGGATCATTAAAAAAAAAAAAGAAGCATCCACTCACGACAGTACTTCACAAAATGTGACAAATATTAAACAAGCTAGG
+
CCCCCGGGGGGGGGGGGGGGGGGGGGGGGGGGGGGGGGGGGGGFGGGGGGGGGGGFEFGGGFACFGGGGGGDFGGGG@FGGGGGGGFFGGGGGGGGGGGFGGGGGFGGGGG9E<<EEFGGGGGF9C:CG++8@<,,8=DFFG>@:C+3**,,1,,4,4,,,,2,>E>8,,,,,2,,2,,,,4,,,,,,,+5+121+3+::4*+0*
@M02526:338:000000000-J69W4:1:1107:24757:16627 2:N:0:TCAAGGT+AACACCG
GCTGCGTCCCGTAGGAAAAAGATCGGAAGAGCGTCGTGTAGGGAAAGAGTGTCGGTGTTGTGTAGAACTCGGGGGTCGCCCGATCATTAAAAAAAAAAAAATCACTCCCTTCAACACTCCACTCTCATAATTTCTCTGCCGTATCCCCGCCCTCACTCGATTCTGTGCCTTCTACCTTCTCCCGTTAGATTACACTCCTTCAGTC
+
9BCCCGFGGGGGDGGCE6EFEEFGGEFFFCEGEFFG@CCDGGC<ECFFFAACCC7CCBFGGDF9<C,:CC78+7C@7C+:+++@C:<,9BF9FEF++@++8,,3,9,,,,,3:=,,+8<C@7,67,,73,,,,7,,,5,,*6*4=,,=*=**=,,,,,*,,+5++++++++55+5++57+3+****1*+2>9<+++2*++*2*2+
@M02526:338:000000000-J69W4:1:1107:4147:16899 2:N:0:TCAAGGT+AACACCG
GTGGACTACCGGGGTATCTAATCCTGTTTGCTACCCATGCTTTCGAGCCTCAGCGTCAGTTGCAGACCAGACAGCCGCTTTCGCCACTGGTATTCTACCATATATCTACGCATTTCACCGCTACACATGGTGTTCTACTGTCCTCTTCTGCACTCAAGTTACTCAGTTTCCTATGCACTTCTTCGGTTAAGCCGAAGGCTTTCAC
+
-AA-AEDFFFFGDC@-;EFFAGGFGEFGGFGGFGGG,CFCF,CF:<@C:FFG<FCFGD,CFFFFDAFDF8CDEEFGGGGGGGCDGGG8?,F<FGFFAFGGGDGFFFFFGCGCC:BEDFF:FE7CFGFEFGEGGGFFEGGFGGGGGGGGGD;;DFGGCFFG;FGGGCD>DGGGFGDF=9=FCGGG6EEGEEC=EEC67C?6?FFCA
@M02526:338:000000000-J69W4:1:1107:14829:17550 2:N:0:TCAAGGT+AACACCG
GGGGACTACCCGGGTATCTAATCCTGTTTGCTCCCCACGCTTTCGCACCTGAGCGTCAGTCTTCGTCCAGGGGGCCGCCTTCGCCACCGGTATTCCTCCAGATCTCTACGCATTTCACCGCTACACCTGGAATTCTACCCCCCTCTACGAGACTCAAGCTTGCCAGTATCAGATGCAGTTCCCAGGTTGAGCCCGGGGATTTCAC
+
@CCCCGGGGGGGGGGGGGGGGGGGGGGGGGGGGGGGGGGGGGGGGGGGGGGGGGGGGGGGGGGGGGGGGGGGGGGGGGGGGGGGGGGGGGGGGGGGGGGGGGGGGGGGGGGGGGGGGGGGGGGGGGGGGGGGGGGGGGGGGGGGGGGGGDEGGGGGGGGGGDGGGGGGGGGGGGGGGGGGGGGGGGGDGGGGCGGGGGDEGGGGG
@M02526:338:000000000-J69W4:1:1107:10267:17797 2:N:0:TCAAGGT+AACACCG
TGGTAGGACTACAAGGGTATCTAATCCTGTTTGCTCCCCACGCTTTCGCACCTGAGCGTCAGTCTTCGTCCAGGGGGCCGCCTTCGCCACCGGTATTCCTCCAGATCTCTACGCATTTCACCGCTACACCTGGAATTCTACCCCCCTCTACGAGACTCAAGCTTGCCAGTATCAGATGCAGTTCCCAGGTTGAGCCCGGGGATTT
+
CCCCCGGGFGGGGGGGGGGGGGGFGGDGGGGGGGGGGGGGGGGGGGGGGGGFEFGGGGGGGGGGGGGGGGGGGGGGGGFGGFGCGGGGGGFGGGGGFGGDGGFGGGGGFFFFDGEGGFGGGGGGGGGGGGGGGGGGGGGGGGFGGDGGGGGGGGGGAFGGEFFCDFGGGGFFGGGFFGGGGGCFGGGGGGGFEFGGGGGGDC<6<
@M02526:338:000000000-J69W4:1:1107:12654:18045 2:N:0:TCAAGGT+ACCACCG
GTTGGACTACCGGGGTTTCTAATCGGAAGAGCGTCGTGTAGGGAAAGAGTGCTGCTGCCTCCCGTAGGTGTAGATCGGAAGAGCGTCGTGTAGGGAAAGAGTGTCGGTGGTGTGTAGAGCTCGGTGGTCGCCGGAGAATTAAAAAAAAAAAAGTCGAAGAGCGTATTTGCTCTGTACCGAAAATAACCCGCTAAGTATACAAGCC
+
CCCCCGGGGGGGGGGFGGGGGGGGGGGGGGGGGGGGFGGGGGGGGGGGGGGGGGGGGGGGFGGGFFGGCFFFGFAFFG:CFFFFF@FG:F@DFEE?FFFGFEFAFCFCFGB@=CB<F<,9,4?C4FG=,=++@+@6+,,,,=,;DEG::@:*14,4*4**48*=**4,,,22++++++***)*++++2*4***300+++0*0*2/
@M02526:338:000000000-J69W4:1:1107:17281:18191 2:N:0:TCAAGGT+AACACCG
GGGGACTACCCGGGTATCTAATCCTGTTTGCTCCCCACGCTTTCGCACCTGAGCGTCAGTCTTCGTCCAGGGGGCCGCCTTCGCCACCGGTATTCCTCCAGATCTCTACGCATTTCACCGCTACACCTGGAATTCTACCCCCCTCTACGAGACTCAAGCTTGCCAGTATCAGATGCAGTTCCCAGGTTGAGCCCGGGGATTTCAC
+
@CC9BCDDFGGGGGGGGGGGEGGGGFGGGAFGGGFGGGCGG:FGGGGGGFG8CCGFFCEEFFCFGCFGGFFGGEGGGGGGGGCGGDFDCCGDGGGGFGFFF9FGFGG9F@EBFGGGFGGGGF@CFGFGGGGFGFGFGFEFGGGGGGGGC?:EECFC?CFGG?GGG?D,?F,,,5?DCF,=CFGDCFGG6,5>E8:CCC:EC7>G?
@M02526:338:000000000-J69W4:1:1107:23378:18647 2:N:0:TCAAGGT+AACACCG
GTGGACTACTAGGGTATCTAATCCTGTTTGCTCCCCACGCTTTCGCACCTGAGCGTCAGTCTTCGTCCAGGGGGCCGCCTTCGCCACCGGTATTCCTCCAGATCTCTACGCATTTCACCGCTACACCTGGAATTCTGCCCCCCTCTACGAGACTCAAGCTTGCCAGTATCAGATGCAGTTCCCAGGTTGAGCCCGGGGATTTCAC
+
CCCCCGGGGGGGGGGGGGGGGGGGFGGGGGGGGGGFGGGGGGGGGGGGGGGGGGGGGGCFGGGGGGGGGGGGGGGGGGGGGGFGFEGGGGGEFGGGGGGGGGFGGGGGGGGGGGGFGGGDGGGGGGGGGGCGGGGGDFGGGGGGGGGGGD6+@:CGGGGFGGGGGGGGGGGFGCFGEFGGGGGGGGG?FGGDGG?5?C*=FGGFG
@M02526:338:000000000-J69W4:1:1107:14826:18849 2:N:0:TCAAGGT+AACACCG
GGGACTACCAGGGTTTCTAATCCTGTTTGCTCCCCACGCTTTCGTGTCTGAGCGTCAGTATTATCCCAGGGGGCTGCCTTCGCCATCGGTATTCCTCCACATATCTACGCATTTTACTGCTACACGTGGAATTCTACCCCCCTCTGACATACTCTAGCTCGGCAGTTAAAAATGCAGTTCCAAGGTTGAGCCCTGGGATTTCACA
+
CCCCCFGFCFGGGGGGGGGGGGGGGGGGGFGGGGGGGGGGGGGGDFFGFCFFGEFGDCGGGFFCEFG8ECFGGGGGGGGFEGG@FGGGGGFGGGFFC=EGFGGGGGGGGGEGGGGGGGGGFFGGG7ED7FEFFGF9FEFGGGGGF8FGFFDGGGDGGFFGDGGD>DFEGDC9E>=>9EEFFFEG?FFDFFGFGGGG>FGGCDGG<
@M02526:338:000000000-J69W4:1:1107:4085:19123 2:N:0:TCAAGGT+AACACCG
AGGTCTGGACTACCAGGGTATCTAATCCTGTTCGCTCCCCACGCTTTCGCACCTGAGCGTCAGTCTTCGTCCAGGGGGCCGCCTTCGCCACCGGTATTCCTCCAGATCTCTACGCATTTCACCGCTACACCTGGAATTCTACCCCCCTCTACGAGACTCAAGCTTGCCAGTCTCAGATGCAGTTCCCAGGTTGAGCCCGGGGTTT
+
CCCCCFFAFDGGAA<FC7FEGEEFEFGEGFGFG7F:FGGGCFCCGCDGGGGEGGGEGGGE7FCECC<FFFC@EGDGGGFGEGCE:FG>FEG8FEG:DGGG9FBECGGGGGFAFBEFG@AGEGG+>FFGGG8AAAFFGGFGFGDGGGGGGGDA?E77CAEFF,E,33@6@,@,6;ECC?FEF7?;E;97DCC9CC,?C*=1)>)/=
@M02526:338:000000000-J69W4:1:1107:5914:19289 2:N:0:TCAAGGT+AACACCG
AGGAGGACTACCGGGGTATCTAATTTCCCTGCTGCGCCCCGTAGGAGACAAGATCGGAAGAGCGTCGTGTAGGGAAAGAGTGTCGGTGTTGTGTAGATCTCGGTGGTCGCCGTATCCTTAAAAAAAAAAAGGAGAAAGATAATATAATGCGCTCAAGTCATATAGTGTCACAACACCCTCTCAAGTGGAGCGGAGGGTTGTTGAA
+
CCCCCGGGGGGGGGGGGGGGGGGGGGGGGGGGGGGGGFGDGGGGGGGGGGGGGFGGGEGGGGGGFGG@FFGGGGGGGFFGBFEEGGGG?CGFGFA,,,9C@8A@?E=B:C+>@:<,,,,98=FFGGDC7:++,8,,3,3,333,,,75,,5***4,,,25?,,5@,,555,,,*6***4*4*,2,22,,6,1***:**2B3**+4
@M02526:338:000000000-J69W4:1:1107:5365:19404 2:N:0:TCAAGGT+AACACCG
CCAGGACTACAAGGGTTTCTAACCCCATTCGCTCCCCTAGCTTTCGTCTCTCAGTGTCAGTGTCGGCCCAGCAGAGTGCTTTCGCCGTTGGTGTTCTTTCCGATCTCTACGCATTTCACCGCTCCACCGGAAATTCCCTCTGCCCCTACCGTACTCCAGCTTGGTAGTTTCCACCGCCTGTCCAGGGTTGAGCCCTGGGATTTGA
+
CCCCCGGGGGGGGGGGGGFGGGGGGGDGGGGGGGGGGGGGGGGGGGFGGGGGGGGGGGFGGGGGGGGGGGGG<FDGFGGGGGGGGGGGGEGGGGGGGGGGGGDGFCGGGGGGGGGGGGGFGGGGGGGGGGDGGGGGGGGGGGGGGGGFGGGGGGGGGGGGGCFGGGGGGGGGGGGGGGGGGGGGFFGGGGGFGGGGGGGFGGCE2
@M02526:338:000000000-J69W4:1:1107:3756:19740 2:N:0:TCAAGGT+AACACCG
GCTGCGTCCCGTAGGGAGATCGGAAGAGCGTCGTGTAGGGAAAGAGTGTCGGTGTTGTGTAGATCCCGGGGGTCGGCGTACGATTAAAAAAAAAAACAAGATGTACAAGGAGGTCGGCGCAACAGTGAGAAATCCACACCACTACAATCACCTTTGATCGACGCATAGCCACAGCAATTCCACAAACTAGCAGAGTGAGCGCAAT
+
CCCCCGEGGGGDFGGCF,CFFGGGGDFCFEEFGFE<EFGCC<<FEFCE@F7FCGECF<:,,,<,<,C@@+CC+,>+@7++++++,458,8@@B:@++3,3,8,73,3,@,,,5+,+*******,,7,,7,@,7,,2,,****,2,,,1,++5+++++12*1****3*+5+?****;*++3+*3+***+++*+0*;+<<++)/1**
@M02526:338:000000000-J69W4:1:1107:16691:19952 2:N:0:TCAAGGT+AACACCG
GCTGCGTCCCGTAGGTATAAGTTCGGAAGAGCGTCGTGTAGGGAAAGAGTGTCGGTGTTGTGTAGATCTCGGGGGTCGCCGTATCATTAAAAAAAAAAAAAAAATCTACTCATTTCACCTCTCCCCCAACACTTCCCATCCACTCTCCCTCTACCCCCATCTCCCTTATCCCCTTCCATTCCAGCTTTCCTCCCCCTCCTTCCCC
+
CCCCCGGGGGGFGGGGGGGGGGGGGGGCGGGGGFGGCFFFGGGGGGGGGGGCFEGGGFCCFGGCA96C9CFF7FG+,8@@E++:BF,C<?AD=>@@:>+++8++3>,,@,,3>@,:9B,>,,33@F***5**,3@D,,,2,8DDF9,,,,,,0,0=*/43?+++8*2+3+++**2<?++5@+++28+7+++4****:;=6:**2:
@M02526:338:000000000-J69W4:1:1107:9271:21166 2:N:0:TCAAGGT+AACACCG
GCTGCGCCCCGTAGGTATTTTAGATCGGAAGAGCGTCGTGTAGGGAAAGAGTGTCGGTGTTGTGTAGATCTCGGTGGGCGCCGTAGCATTAAAAAAAAAAAAATCTAAAAATTTCTTAGTGTTTCTCGTCATAACCCATCTATCTTACGATATTGAAGAACTAAGTGTCAGGGTCAAAGACAGACTAGTAAGATGACCAACCATC
+
CCCCCGGGGGGCCFGGGGFGGGGGGGGGGGGGGG:CGGGGGGGGGGGGGGGGGEFEGGCFEGGC,CF,,9,,:C,8@+4@74>@B,,CF9,5<EFEE++8+++,,95,,,,:6,,@,9,83,,,,83>+++,,@<D,+,,,,,3,3,,3**@*,,2,,,,,,,,2,,6,,,,,,,,,,,4,*0,,,,2,,,21?92,,,,***++
@M02526:338:000000000-J69W4:1:1107:18296:23304 2:N:0:TCAAGGT+AACACCG
TCGGAGGACTACCAGGGTTTCTAATCCTGTTTGCTCCCCACGCTTTCGCACCTGAGCGTCAGTCTTCGTCCAGGGGGCCGCCTTCGCCACCGGTATTCCTCCAGATCTCTACGCATTTCACCGCTACACCTGGAATTCTACCCCCCTCTACGAGACTCAAGCTTGCCAGTATCAGATGCAGTTCCCAGGTTGAGCCCGGGGATTT
+
CCCCCGGECFFEFFGGGGFGGGGGGFGGGGCEFFFFF,CEGGEECDFEGGEGGFGGFG@:FCFGG<E7C:FEGGGGGGGGCFFBFGGGGGGGGGGGED9E<FFGFGGFGAEFF=CG@<FFFCGGEEGGGFFGGCFCBAFGGGGF6CED8E,@E+@EGGFGGGCF88>9>D;>>FGFCFGGGG:D:EFGFECFGFGD5EEBD/>C6
@M02526:338:000000000-J69W4:1:1107:20742:24514 2:N:0:TCAAGGT+AACACCG
CTGGGACTACCGGGGTTTCTAATCCTGTTTGCTACCCATGCTTTCGAGCCTCAGCGTCAGTTACAGACCAGACAGCCGCTTTCGCCACTGGTATTCTACCATATATCTACGCATTTCACCGCTACACATGGTGTTCTACTGTCCTCTTCTGTACTCAAGTTATTCAGTTTCCTATGCACTTCTTCGGTTAAGCCGAAGGCTTTCA
+
CCCCCGGGGGGGGGGGGGGGGGGGGGGGGGGGGGGGGGGGGGFAEGGFEDGGGGGGGGGGGGGGGGGGGGGGGGGGGGGGGGGGGGGGGGGGGEFGGGFGGGCGGGEFGGGDGGGGGGGGGGGGGGGGG9AFGGGGGGGGGGGGGGGGGGGGDGGGFGGGFFDFGFFFAGGGGFF9E;=DFFCCFCGGGGGGGGGEGDGFDGGGC
@M02526:338:000000000-J69W4:1:1107:20589:24607 2:N:0:TCAAGGT+AACACCG
CTGAGGACTACACGGGTTTCTAATCCTGTTTGCTCCCCACGCTTTCGCACCTGAGCGTCAGTCTTCGTCCAGGGGGCCGCCTTCGCCACCGGTATTCCTCCAGATCTCTACGCATTTCACCGCTACACCTGGAATTCTACCCCCCTCTACGAGACTCAAGCTTGCCAGTATCAGATGCATTTCCCAGGTTACGCCCGGGGATTTC
+
@CCCCFGGGGGGFDE@FGEGGGFGGGGEEGGFFGGGGGGG@CCFGGEFGGGG8<C@@FGE@FFFEF,@FCFFCCGGFCCGGGGG,FFFGGB@F=FFFGAF,:4,EEDFD<B@FFFCFGEFFCDDEGDFDFGFGGGFFGGGGGGGGGGG7EF+++49@GFCEFFFG,3,@>2>DFFF9F,,B@F,=DD*?F,:*=ECEGGG<8;<+
@M02526:338:000000000-J69W4:1:1108:23439:3437 2:N:0:TCAAGGT+AACACCG
ATGGACTACGGGGTATCTAATCCTGTTTGCTACCCATGCTTTCGAGCCTCAGCGTCAGTTGCAGACCAGACAGCCGCTTTCGCCACTGGTATTCTACCATATATCTACGCATTTCACCGCTACACATGGTGTTCTACTGTCCTCTTCTGCACTCAAGTTACTCAGTTTCCTATGCACTTCTTCGGTTAAGCCGAAGGCTTTCACA
+
CCCCCGGGGGGGGGDGGGGGGGGGGGGGGGGGGGGGGGGGGGGGGFGGGGGGGGGGGGGGGGGGGGGGGGGGGGGGGGGGGGGGGGGGGGGGGGGGGGGGGGGGGGGGGGGGGGGGGGGGGGGGGGGGGGGGGGGGGGGGGGGFGGGGGGGGGGG8DFFFGGGGGFGGGGGGGGGGGGGGGGGGGGGFFGGGGGGGGGGGGGGG:
@M02526:338:000000000-J69W4:1:1108:5584:4905 2:N:0:TCAAGGT+AACACCG
TGGACTACCCGGGTTTCTAATCCTGTTTGCTCCCCACGCTTTCTCACCTGAGCGTCAGTCTTCGTCCAGGGGGCCGCCTTCGCCACCGGTATTCCTCCAGATCTCTACGCATTTCACCGCTACACCTGGAATTCTACCCCCCTCTCCGAGACTCAAGCTTGCAAGTATCAGATGCAGTTCCCAGGTTGAGCCCGGGGATTTCACA
+
CCCCCGGGGGGGGGGGGGGGGGFFGGGFFFGGFGGGGCGEFG@,CFGGEGF8FEEEF7CDFGGFCC@FG8EGGDGCFFE:AFCFGGGG7FBFA@55E<EDGGCCF,@BFDCF@F9EF9CFGGGGGCFGGEFG<<DFGGGDEECEG,D6+4:CFEG?FGGGGF49,,33@,3,@E9DF9DFFGGGGG9,8BC<CCGGD**29D7C+
@M02526:338:000000000-J69W4:1:1108:23045:4931 2:N:0:TCAAGGT+AACACCG
TGGGACTACCAGGGTTTCTAATCCTGTTTGCTCCCCACGCTTTCGCACCTGAGCGTCAGTCTTCGTCCAGGGGGCCGCCTTCGCCACCGGTATTCCTCCAGATCTCTACGCATTTCACCGCTACACCTGGAATTCTACCCCCCTCTACGAGACCCAAGCTTGCCAGTATCAGGTGCAGTTCCCAGGTTGAGCCCGGGGATTTCAC
+
@CCCCGGGGGGGGGGGGGGGGGGGGGGGGGGGGGGGGGGGGGGGGGGGGGGGGGGGGGGGGGGGGGGGGGGGGGGGGGGGGGGGGGGGGGGGGGGGGGGGGGGGGGGGGGGGGGGGGGGGGGGGGGGGGGGGGGGGGGGGG>CEGGFGGGGGGFGGGGGGGGGGGGG9EFACGGGGGGGGGG7DECFGEEGGGGGGGGECFGGFE
@M02526:338:000000000-J69W4:1:1108:21843:5497 2:N:0:TCAAGGT+AACACCG
GCTTTGGGACTACTAGGGTTTCTAATCCTGTTTGCTCCCCACGCTTTCGCACCTGAGCGTCAGTCTTCGTCCAGGGGGCCGCCTTCGCCACCGGTATTCCTCCAGATCTCTACGCATTTCACCGCTACACCTGGAATTCTACCCCCCTCTACGAGACTCAAGCTTGCCAGTATCAGATGCAGTTCCCAGGTTGAGCCCGGGGATT
+
@C<CC<FGGGGGGF-FGGGGGGGGGGGGGGGGGGGGGGGGGGGGGGGGGGGGGGGGCGGGGGGGGGGGGGGGGGGCGGGGGGGGGGGGGGGGGGGDFFGGGGGAEFGGGGGGGGGDGGGGGGGEGGGGGGGGGGGFGGGGGGGCFGGGGGFEFG6CDGGFGGGGGGGGGGGGGGGGGGCFFGGGGGFDFFGDCFGGCFEDGGD=F
@M02526:338:000000000-J69W4:1:1108:5175:5552 2:N:0:TCAAGGT+AACACCG
GCTGCCTCCCGTAGGGTTAAGATCGGAAGAGCGTCGTGTAGGGAAAGAGTGTCGGTGTTGTGTAGATCTCGGTGGTCGCCGTATCATGAAAAACAAAAATATACATACGACGGTAGCGGCATAGAAGGAAACGAGAACCACCACTAGTCAACTGTGCCCAGTAATTGTTGACTTCACTTGTATGTCTGAGACATAGACTTGCAAA
+
CCCCCGGGGGFCFFGGGGFGGGFGGGDFGGGGGGGGFGGGGGGEFGGGGFF<FEGFE:BCFE<<99,C,96C86F,,@+B>+8,:?,,<9EC@4<<<9,,C,9,9,9,,++++8++,++>++4,,,,,,6,,8++8+,,8++,+,,3,7,,6,,7,2,3,3@,,,5,7,,37,33,,7<,++5,7,7,,,,7,,,,+5,,3+2,,
@M02526:338:000000000-J69W4:1:1108:8991:5798 2:N:0:TCAAGGT+AACACCG
CATTCGGACTACACGGGTTTCTAATCCGATCTGCTGCGTCCCGTAGGAAGATCGGAAGAGCGTCGTGTAGGGAAAGAGTGTCGGTGTTGTGTAGATCTCGGCGGGCGCCGTATCATTTAAAAAAAAAAACTAGAAATTCCACTTGCCCCTTCCCTACTCCCAATCTACCTTTTCAACTTACTACCCCGATTTTATCTCTTTACTT
+
CCBCCGGGGGGGGGGGGGGGGGGGGGGGDGGGGGGGGGGGGGGECGGGGFGFGGGGGEFGGGFEGFGEGGGGFGDGGG?EFGCGGGFC@FEE<F<F,EF,D++C+@=+@83663=,=,7DF9FC@:FE**33,,7D9,,5??,2,5,44:0<,,4,2,4,**+**5;C++2+2?+3++2+0+++2*3***3:+3++*+33*2*+2
@M02526:338:000000000-J69W4:1:1108:7010:5975 2:N:0:TTAAGGT+GACACCG
GGACTCCTCCGGTATCTCATCCTCTTTTCTCCCCCCGCTTTCGTGCCCCACTGTCTCTGTTCTCCCCCGTGTCCCCCTTCTCCCCGTGTGTTCCCCCCGATCTCTACGCATTTCTCTCCTCCACCCCTAATTCCCCCACCCCCTCTCACACTCTCTTTCCCCCCTATCCCCTGCACTTTCCCCGTTTTACCCACGGCTTTCACAC
+
--,A,,,-C;6@F7C6C,,6C,,,CFF@6CFCFG@F++@6D<,66BC,C,69AFE,9C,E9,,<CDB:+@@,6@,C:+4,,C?4B+?,:9CC,5,:+@++8CBFG,4+@+44C,,C,7E:,46AE+++3,5?,5333+@+@+@C+,6,@D63AC,45373@B8*>*@E,,6>4,6,,,*,523*/=:*,4<F6*/8)?8?:+;++
@M02526:338:000000000-J69W4:1:1108:21966:6049 2:N:0:TCAAGGC+AACACTG
CTGAGGACTACCGGGGTTTCTAGATTGGAAGAGCGTCGTGAAGGGAAAGAGTGTGGGTGTCGTGCTTGTCTCAGCGGGCTGCATATCCCAAATGTATTACTCCAGATCTCTACGCATTTCTCCGCTACACCTGGCACTCTACCCATCTCTACAAGACTCTATCCTTCTCATTTCCAATTCACTTCCCAATGTGAACCCGGACATT
+
-8@8C,,-;-,,6++6+@FAF<,@,,,,,,,,;,66C+6,,,,;FFF,E,,;,66CBCEF,6,,,,,,9,<<,C,+++++4,,,,55,,,:,,5A@5,5,,,,54,4,45:,,+8+8+5=,4ECG7+4,6?=,,,86,6@,76>6,,@,,7@E,AE?FEF,,88,,,3,,,3@,,,,3+7+++75,6,44,32,3,38?5**/42
@M02526:338:000000000-J69W4:1:1108:6036:6638 2:N:0:TCAAGGT+AACACCG
GGGGACTACTCGGGTATCTAATCCTGTTTGCTCCCCACGCTTTCGTGCATGAGCGTCAGTGTTATCCCAGGGGGCTGCCTTCGCCATCGGTATTCCTCCACATCTCTACGCATTTCACTGCTACACGTGGAATTCTACCCCCCTCTGACACACTCTAGCCGTGCAGTCACCAATGCAATTCCCAAGTTAAGCTCGGGGATTTCAC
+
@CCCCGGGGGGGGGGGGGGGGGGGGGGGGGGGGGGGGGGGGCGGGGGGGGFFGGGGGGGGGGGGGGGGGGGGGGGGGGGGGGGGEGGGGGGGGGGGGGGGGGCGFEFEFFGGGGAFGGGGGGGGGGGGGGGGGGGGGGFGFGG>EGFGEFFGGGGGCEGGGGGGGGGGGGGGGGGGGGCFCGFFGGGGGGGFFGGGGGGGD>FG:
@M02526:338:000000000-J69W4:1:1108:26381:6883 2:N:0:TCAAGGT+AACACCG
GCTGCCTCCCGTAGGTAGAGATCGAAAGAGCGTCGTGTAGGGAAAGAGTGACGGTGTTGTGTAGATCTCGGTGGTCGCCGTTTCATTAAAAAAAAAAAACATGTATCTACGAATTTTACCGCCCCCTGTGTATATACAACACTCTCCTCCCCACTCATTTCCTACACATTCTCACTCTCTCCTTCGTTTAACTCTCCAACTCTTC
+
CCCCCGGGGGGGGGGGGGGGGGGGEFCECFGGGGGFFGFGGEEFGGGGGGGGGGGGGEFF:EAEFFGDFFFGGG,C7@CE=,??9,6EFEFEFGF7++44?5,:,9,4,7++44+@,,7CF+++68++,,:,,,,,8,,3,+,D;,5:,,+@71,,*,7,37@,9,3,3,3,,,,2,23,**+,2*,56*,,,6,6*5,<*0+,=
@M02526:338:000000000-J69W4:1:1108:25368:6948 2:N:0:TCAAGGT+AACACCG
GCTGCCTCCCGTAGGACCAGATCGGAAGAGCGTCGTGTAGGGAAAGAGTGTCGGTGTTGTGTAGATCTCGGTGGTCGCCGGATCATTAAAAAAAAAATAGAAAATACGTACGCTTTCCCAGACTACCAGTGCAGTAATAATGACTTAACTGCCATCCACGAATCCAAGAGCGACTTCACGTTGACACTTTAACCTAAACACTTAC
+
CCCCCGGGGGGGGGGGGGGGGCFGGEGGGGGGGGGCFFGGGGGGGGGGFFFGGEFG:FGFCF9,C,<CFGG,CF6,@+4+++,8,,5,E<9FEB@@F,99,,,,,,,6,844++8AE,,3A,6,,,,,,,,,3,9,,,,6@,,6,,,,73,41,@,=C3+++6*,6,4,,,**4B*,,*,*3/*,2,7,,5,16,,*5<,;:+,,
@M02526:338:000000000-J69W4:1:1108:14344:7126 2:N:0:TCAAGGT+AACACCG
CAGGACTACACGGGTATCTAATTTCCCTGCTGCCCCCCGTAGGACAGATCGGAAGAGCGTCGTGTAGGGAAAGAGTGTCGGTGTTGTGTAGATCTCGGTGGTCGCCGTATCATTAAAAAAAAAAAAGATCACATAATGTAAGAGGACGGATCATATAACCGAAAGCAAAGCCGTCCACGAACAACAGCAAAGACATAAGCAACTG
+
CCCCCGGGGGGGGGGGGGGGGGGGGGGGGGGGGGGGGGGGGGGGGGGGGGGGGGGGGGGGGGGGGGGGGGGGGGGFGFGGGGGGGGGGGGEE<ACEGFGGC+,>+@F=:EED,AEEEFGGEGGD++++,3,,8<,,@,,3,,,,3,5;*3**4,,,5,6,*4*4:,6,,,,,*****6**)2)<*C*+2?+,+2++01+++2*0+
@M02526:338:000000000-J69W4:1:1108:7606:8458 2:N:0:TCAAGGT+AACACCG
GCTGCGTCCCGTAGGGGTCAAGATCGGAAGAGCGTCGTGTAGGGAAAGAGTGTCGGTGTTGTGTAGATCTCGGTGGGCGTCGGAGCATTATAAAAAAAAAAATACGTACGCTTTTCACGGCTCCATGTGCATTCCCACTATCCTATTCTGCGTAATTGTTCCCAGGTTTAGAATGACCTTCCCCTGTCCTCCAGAGTGATTTCAA
+
CCCCCFG@FFGEEGGGGGEGGGGGGGG7@FGGGGGGGGGFFGGGEGGGCEFGEFEFCFCGGFGFAE<,9<,CF,,=+B:7+8+++++99,,,C,E,>C+4>6,:,=D,3++++:,,,,,+3++8,,,88,@,@=,88,3,,@<,,,,727,**14*+57@,?6,,44,,6,,,?,2,,1,*2;,,16,,,,,,,1,++++++2+4
@M02526:338:000000000-J69W4:1:1108:4174:8870 2:N:0:TCAAGGT+AACACCG
CGGACTACCGGGGTTTCTAATCCTGTTTGCTCCCCACGCTTTCGCACCTGAGCGTCAGTCTTCGTCCAGGGGGCCGCCTTCGCCACCGGTATTCCTCCAGATCTCTACGCATTTCACCGCTACACCTGGAATTCTACCCCCCTCTACGAGACTCAAGCTTGCCAGTATCAGATGCAGTTCCCAGGTTGAGCCCGGGGATTTCACA
+
CCCCCGGGGGGGGGGGGGGGGGGGGGGGGGGGGGGGGGGGGGGGGGGGGGGGGGGGGGGGGGGGGGGGGGGGGGGGGGGGGGGGGGGGGGGGGGGGGGGGGGFGGGGGGGGGGGGGGGGGGGGGGGGGGGGGGGGGGFGGGGGGGGGGC8:EGGFGGGGGGGGGGG;EGGGFGGGGGGFGGGGGGGFGGGGFCEEGGGEGFGGGC
@M02526:338:000000000-J69W4:1:1108:8313:8978 2:N:0:CCAAGGT+AACACCG
GGGACTACCGGGGTTTCTAATCCTGTTTGCTCCCCACGCTTTCGCACCTGAGCGTCAGTCTTCGTCCAGGGGGCCGCCTTCGCCACCGGTATTCCTCCAGATCTCTACGCATTTCACCGCTACACCTGGAGTTCTACCCCCCTCTACGAGACTCAAGCTTGCCAGTATCAGATGCAGTTCCCAGGTTGAGCCCGGGGATTTCACA
+
CCCCCGGGGGGGGGGGGGGGGGGGGGGGGGGGGGGGGGGGGGGGGGGGGGGGGGGGGGGGGGGGGGGGGGGGGGGGGGGGGGGGGGGGGGGGGGGGGGGCGGGGGGGGGGGGGGGGGGGGGGGGGGGGGGGGGGGGGFGGGGGGGGGGDGGGGGGGGGGG6FGGGG;FGGGGGFGCGGGCFGF8:FGCCFGGGDGGGEGGFGGG9
@M02526:338:000000000-J69W4:1:1108:28204:9019 2:N:0:TCAAGGT+AACACCG
GCTGCGTCCCGTAGGTTAGATCGGAAGAGCGTCGTGTAGGGCAAGAGTGTCGGTGTTGTGTAGATCCCGGGGGTCGCGGTTTCATCAATGAAAAACCTACTGATATCTGCGCCATTCAACGCCACACCAAGACTTACAGCCTCCCCTACTGCAATTTAGTCTGCCCGTAACCACCGGAAACGTGGGGTTCAGCCCCCGGACTTTC
+
@<CCCGEC@@F<FFGGGEC<FF@@@;FC@<FF7C@7,CCCB,:6FCAFF,CF:CC6F,CCC,,C<,,:F7+@C+B=7+44+8B5,,C,,,,,,:,+8A,45,C<@,,,75++3+65,5,C3C7++@FE+,@7,,@,8@B78D5,;?,A,5@,,,,,5,,775,,6,*446*>>B*=**1*2*****34:*+,158*)***19*+2
@M02526:338:000000000-J69W4:1:1108:8389:9035 2:N:0:TCAAGGT+AACACCG
TGGTACTACCCGGGGATCTAATCCCGTTTTCTCCCCACGCTTTCGCACCTGAGCGTCAGTCTACCTCCCCGGGGCCGCCTTTGCCACCGGTATTTCCCCCGACCTCTACGCACTTCACCCCTACACCTGGAATTCTCCCCCCCCCTACGAGACTCTAGCTTGCCAGTGTCAGATGTACTTCCCCAGTTTAGCCCCCGGATTTTTC
+
A-,86<,-,;E6CG++B,C,<,,;,,C6F,;,C6FF8F:F,6F<,B:+86;,B8C@,8,6:C,6,:9C,,6@FC7B+++44,5EA,FD++8+B?,:,CF+4@++8FF9=+C:++A,,C,,6++3@EF,F8:3,,3@,,3@CGG*CE*,4***/,=,+4,,1,;,,+2+322+?2C+3++51*;*0*?:9+1?0C**/2/2/9*+<
@M02526:338:000000000-J69W4:1:1108:20937:9786 2:N:0:TCAAGGT+AACACCG
CCGGACTACCCGGGTTTCTAATCCTGTTTGCTCCCCGCGCTTTCGCACCTGAGCGTCAGTCTTCGTCCAGGGGGCCGCCTTCGCCACCGGTATTCCTCCAGATCTCTACGCATTTCACCGCTACACCTGGAATTCTACCCCCCTCTACGAGACTCAAGCTTGCCAGTATCAGATGCAGTTCCCAGGTTGAGCCCGGGGATTTCAC
+
CCCCCGGGGGGGGGGGGGGGGGGGGGGGGGGGGGGGGGGGGGGGGGGGGGGGGGGGGGGGGGGGGGGGGGGGGGGGGGGGGGGGGGGGGGGGGGGGGGGGGGGGFGGGGGGGGEGGGGGGGGGGGGGGGGGGGGGGGGGGGGGGGGGGGGCGGGGGDFGGGGGGGGGGGGFGGGGGGGGGGGGGGGGGGGGGGGGGGGEGGGGGG
@M02526:338:000000000-J69W4:1:1108:19985:9787 2:N:0:TCAAGGT+AACACCG
AATGGACTACTGGGGTTTCTAATCCTGTTTGCTCCCCACGCTTTCGCACCTGAGCGTCAGTCTTCGTCCAGGGGGCCGCCTTCGCCACCGGTATTCCTCCAGATCTCTACGCATTTCACCGCTACACCTGGAATTCTACCCCCCTCTACGAGACTCAAGCTTGCCAGTATCAGATGCAGTTCCCAGGTTGAGCCCGGGGATTTCC
+
CCCCCGGGGGGGGGGFGGGGGGFGFGGGGGGGGGGGGGGGGGGGGGGGGGGGGGGGGGGGGGGGGGFGGDGGGGGGGFGGGEGFGGGGGGGGGGGGG9FAF<FFFGGGGGFGEGGGGGGGGGGGGGGGFGGGCGGGGGGGGGGGGGGFCFCCGGGGGGDGGG@CFGGGGGGGFGCFGGGGGGFGFGFGFFGGGDFC5CEGGGD<+
@M02526:338:000000000-J69W4:1:1108:23487:9827 2:N:0:TCAAGGT+AATACCG
CGTGGACTACAGGGGTATCTAATCCTGTTTGCTACCCATGCTTTCGAGCCTCAGCGTCAGTGACAGACCAGACAGCCGCTTTCGCCACTGGTATTCTACCATATATCTACGCATTTCACCGCTACACATGGTGTTCTACTGTCCTCTTCTGCACTCAAGTTACTCAGTTTCCTATGCACTTCTTCGGTTAAGCCGAAGGCTTTCA
+
CCCCCGGGGGGGGGGGGGGGGGGGGGGGGGGGGGGGGGGGGGGGGGGGGGGGGGGGGGGGGGGGGGGGGGGGGGGGGGGGGGG>FGGGGGGGFGGGGGGGGGGGGGGGGGGGGGGGGGGGGGGGGGGGGGGGGGGGGGGGGGGGFGGGGGGGGGGGGGGGGGGGGGGGGGGGGGGGGFGFGGGFGGGGGGCFFGGGGGGGGGGG,
@M02526:338:000000000-J69W4:1:1108:13719:10069 2:N:0:TCAAGGT+AACACCG
GCTGCGTCCCGTAGGGAAGATCGGAAGAGCGTCGTGTAGGGAAAGAGTGTCGGTGTTTTGTAGAACTCGGGGGGCGCCGTATCATTAAAAAAAAAATAAAAAACATTTACTTGCTATTTGTTAATTTAACTCACGCTTAGCCTTCCCACACATACTTCCTCAACTTGCTGTCACCGTCGATCTGCGACAGTGTATCTCAGAGTTG
+
CCCCCFG:FGGFGGGGGGGGGGDCEGCGFFFFGGGFCCFGG@<EAFGFGGGGGFGGG,C,6,,,,6<,BF+@C7=F+*>C*,,,,,<<33,*5::*33?7,,=**,27,,7,,,,27,??7CF,,72,7,7,,5*2**1++++0+**+*2**<++0:A0+++02++++++<0:<9***/****++*1***++++02*30+*9*++
@M02526:338:000000000-J69W4:1:1108:15882:10671 2:N:0:TCAAGGT+AACACCG
CGAGAGGACTACTCGGGTATCTAATCCTGTTTGCTACCCATGCTTTCGAGCCTCAGCGTCAGTTGCAGACCAGACAGCCGCTTTCGCCACTGGTACTCTACCATATATCTACGCATTTCACCGCTACACATGGTGTTCTACTGTCCTCTTCTGCACTCAAGTTACTCAGCTTCCTATGCACTTCTTCGGTTAAGCCGAAGGCTTT
+
C<<CCGGFGFGFCFGCGGGGGGGGGGGGGGGGGFG,FFGG<FCFFFGG<CFFGEGGGGFEGGFAEEFDEFGFGEFDAFGGG7FGGCFGGG8AFGCFGGG,FFGGGG9AFFDGGG7FFEGCGG@F+CFCG<?EFGGFEGGGGC,9@?FG89DDDFFGGFFGF64@D,E9>8>3C==FGCCEDGGGGCDC6BC=A9DC;+;:C+A?<
@M02526:338:000000000-J69W4:1:1108:22752:11325 2:N:0:TCAAGGT+AACACCG
ATGATCGGACTACAGGGGTATCTAATCCCTCTTTCCCTGCTGCGCCCCGTAGGAGAGATCGGAAGAGCGTCGTGTAGGGAAAGAGTGTCGGTGTTGTGTAGATCTCGGTGGTCGCCGCATCACTAAAAAAAAAAAACCACTATCCACATCTCGACTCAAATTTTCCATCTTCCACTACCACTCCACTGTTAAACCCTCTCCTTAA
+
CCCCCGGEGGGGGGGGGGGGGGGGGGG,EFGGGGGGGGGGGGGGGGGGGGGGGGGGGGGGGGGDFGGGGCFGGGGGGGG,,=EFF@FBFCG@FCFCD@GBAFFFFF87FFD@<@7:++++84,99EF,A@CGGG+>@+:8>,,33,3,@,,,,,**3>,,,26=;B,;,6>D,,,,,6;,2?*,,62,6?C,,<5*8*5*2+0++
@M02526:338:000000000-J69W4:1:1108:24086:11491 2:N:0:TCAAGGT+AACACCG
TGGACTACCGGGGTTTCTAATCCTGTTTGCTCCCCACGCTTTCGCACCTGAGCGTCAGTCTTCGTCCAGGGGGCCGCCTTCGCCACCGGTATTCCTCCAGATCTCTACGCATTTCACCGCTACACCTGGAATTCTACCCCCCTCTACGAGACTCAAGCTTGCCAGTATCAGATGCAGTTCCCAGGTTGAGCCCGGGGATTTCACA
+
CCCCCGGGGGGGGGGGGGGGGGGGGGGGGGGGGGGGGGGGGGGGGGGGGGGFGGGGGGGGGGGGGGGGGGGGGGGGGGGGGGGGGGGGGGGGGGGGGGGGGFGFGGGGGGGGGGGGGGGGGGGGGGGGGGGGGGGGGGGGGGGGGGGGGGGGGGGGFGGFFGGGGGFGGGGGGGGGGGGGGGGGGGGGGGDGGGGGGEGEGGFGC
@M02526:338:000000000-J69W4:1:1108:5284:12437 2:N:0:TCAAGGT+AACACCG
GGGCGGACTACCGGGGTATCTAATCCTGTTTGCTCCCCACGCTTTCGCACCTGAGCGTCAGTCTTCGTCCAGGGGGCCGCCTTCGCCACCGGTATTCCTCCAGCTCTCCACTCATTTCACCGCTACACCTGGAATTCTACCCCCCTCTACGTGACTCAAGCCTGCCAGCATCAGATTCCGTTCCTAGGTTGAGCCCGGGGATTTC
+
CCCC,6@FGFC@CF7@FGF,,,6<,,;CCFFEGCFFFG@67C7FFGD,:@@6E,6@CG@F@EFG9F,:C:FFD,CCF7:CB+854FCFFFB+8:F,C?F<6?,,88,,,C>,,,,:5?F;C++3+87<F,,,5@,3@@EGCC83:*C:9D5,,=1,5<E,>*6D,=CE*<4,,2962,+228C8,,?+52=,268FCC=55*0<+
@M02526:338:000000000-J69W4:1:1108:17459:12446 2:N:0:TCAAGGT+AACACCG
TAGGACTACCGGGGTATCTAATCCTGTTTGCTCCCCACGCTTTCGCACCTGAGCGTCAGTCTTCGTCCAGGGGGCCGCCTTCGCCACCGGTATTCCTCCAGATCTCTACGCATTTCACCGCTACACCTGGAATTCTACCCCCCTCTACGAGACTCAAGCTTGCCAGTATCAGATGCAGTTCCCAGGCTGAGCCCGGGGATTTCAC
+
CCCCCGGGGGGGGGGGGGGGGGGGGGGGGGGGGGGGGGGGGGGGGGGGGGGGGGGGGGGGGGGGGGGGGGGGGGGGGGGGGGGGGGGGGGGGGGGGGGGFFDGGGGGDFGGGGGGGGGGGGGEGGGGGGGGGGGGGGGGGGGGGGGGGGGEEGGGGGGGGGEFGGFG;FGDGGGFGFGGGGGGGGFGFGGGGGGGGGGEGGGFGG
@M02526:338:000000000-J69W4:1:1108:7113:12530 2:N:0:TCAAGGT+AACACCG
GAGGGACTACTGGGGTATCTAATCCTGTTTGCTCCCCACGCTTTCGCACCTGAGCGTCAGTCTTCGTCCAGGGGGCCGCCTTCGCCACCGGTACTCCTCCAGATCTCTACGCATTTCACCGCTACACCTGGAATTCTACCCCCCTCTACGAGACTCAAGCTTGCCAGTATCAGATGCAGCTCCCAGGTTGAGCCCGGGGATTTCA
+
CCCCCGGGGGGGGGGGGGGGGGGGGGGGGGGGGGGGGGGGG>FGGGGGGGGGGGGGGGGGGGGGGGGGGGGGGGGGGGGGGGGGGGGGGGGGGGGGGGGGGGGGGGGGGGGGGGGCGGGGGGGGGGGGGGGGGGGGGGGGGGGGGGGGGGDEGGGGGGGGGGGGGGGGGGGGFGGGGGGGFGGGGGGGGGGGGFGGGGGG*CFF<
@M02526:338:000000000-J69W4:1:1108:2436:12581 2:N:0:TCAAGGT+AACACCG
GACGAAGGACTACTCGGGTATCTAATCACTCTTTCCCTGCTGCCTCCCGTAGGCATAGAGATCGGAAGAGCGTCGTGTAGGGAAAGAGTGTCGGTGTTGTGTAGATGTCGGTGGTCGGCGTACCATTAAAAAAAAAAGGTCGCTACAGATGTACCAGCGCCGGCTCACAAAGGTTTATTACTGTCCCACTCGTTATCCACGGTCC
+
CCCCCCEE@FFFAEEFGDGG8FFCGGGCCEFGGGGGGGGGGGFFFFFE@EFGCCCFGGAFCAEFGGECGGFCG:F6CFGFFG<EFGFFBFGFGE@@F,AAFF<5@<,C4,77@C+AF7+@+++@,,,,E<FFGDGG8++6,+@3+4,4<@D,,,5,+,***48:**62,,,6:>,,,24,+++4,,2,,6,4::C7++++*/1*/
@M02526:338:000000000-J69W4:1:1108:7017:12633 2:N:0:TCAAGGT+AACACCG
GCTGTCGGACTACCAGGGTATCTAATTTCCCTGCTGCGTCCCGTAGGATAAAGATCGGAAGAGCGTCGTGTAGGGAAAGAGTGTCGGTGTTGTGTAGATCTCGGTGGTCGCCGTATCATTAAAAAAAAAAAAAAAAAGATAAAAATACAGTCGCGCTAGTCGACTCGTACAGCACCTAGCCAATGACTCTACTGCTGTTTGACAT
+
CCCCCGGGGGGGGGGGGGGGGGGGGGGGGGGGGGGGGGGGGGGGGGGGGGGGGGGGGGGGGGGGGFGGGGAFGGGFFFFEFEFCFFGFGGGGGGEA<?<EFF8F4+C?CF:CF:?4ECFDCFGGGGGGGG@868++4**,3,,,,,,,2,,5**=*)**,,*1*114***12+*+2*+*+***++52,+++,+2++*+++*2*++
@M02526:338:000000000-J69W4:1:1108:2974:13307 2:N:0:TCAAGGT+AACACCG
GCGGACTACCGGGGTATCTAATCCTGTTTGCTCCCCACGCTTTCGCACCTGAGCGTCAGTCTTCGTCCAGGGGGCCGCCTTCGCCACCGGTATTCCTCCAGATCTCTACGCATTTCACCGCTACACCTAGAATTCTACCCCCCTCTACGAGACTCAAGCTTGCCAGTATCAGATGCAGTTCCCAGGTTGAGCCCGGGGATTTCAC
+
CCCCCGGGGGGGGGGGGGGGGGGGGGGGGGGGGGGGGGGGGGGGGGGGGGGGGGGGGGFGGGGGGGGGGGGDGGGGGGGGGGGGGGGGGGGEFGGGGGGGGGGGGGGGGGGGGGGGGGGGGGGGGGGGGGGGGGGGGGGFGGGGGGFGFGEEGGGGGGGGGGGGGGGFGGGG9FGGGGGGGGGGGGGGGGGGGGGGGGGGGGGGG
@M02526:338:000000000-J69W4:1:1108:22175:13503 2:N:0:TCAAGGT+AACACCG
TCTGCTGCCTCCCGTAGGACTGAGATCGGAAGAGCGTCGTGTAGGGAAAGAGTGTCGGTGTTGTGTAGATCTCGGTGGTCGCCGGATCATTAAAAAAAAAAAAAAAAACTATACGCACGCAGCAGGCTCTATTGACAAGACAACTATAATTGCGACTACAAATACTTTCACACTCCATCTATGCACGCTACCATCCCATCACCGC
+
CCCCCGGGGGGGGGGGGGGGGGGGGGGGGGGGGGGGFGFGGGGGGGGGGGGGFGCFGGFGFCFEGFFFC9CCFFGFGG@:C+BC+7B:FFFCFGGFFEGGG446+3+33,,,3,,+5+++++*6,**,,,,,,,7,3>2,,,,,,5,,,5,52*4*)*2,,6,,,,,,,++++*2*+3:?++++++*1**3+3++*2++**2***
@M02526:338:000000000-J69W4:1:1108:15411:13575 2:N:0:TCAAGGT+AACACCG
GAGGACTACTGGGGTTTCTAATCGGAAGAGCGTCGTGTAGGGAAAGAGTGCTGCTGCGCCCCGTAGGCCTTAGATCGGAAGAGCGTCGTGTAGGGAAAGAGTGTCGGTGTTGTGTAGATCTCGGTGGTCGCCGTATCATTAAAAAAAAAAAAAATAAAATGTTGGAGACAGGACTAATGTCGTGAAACAAACAAACATAAGAGCA
+
CCCCCGGGGGGGGGGGGGGGGGGGGG,CFGGGGGGGGGGGGGGGGGGGGGGGGGGGGEGEGGGGGGGGGGFGGGGGGGFGGGGGDFCC@CFFGFGGFFGGGFFEFGGGGGGGGDFBAE9A9FFF4CG@=F+@F+=,@DEC9D,,3@EE7;****,,226,,2,,,,,,6,4*,*,,,,+5+*1*2*+,8C32***4*+0++0*2+
@M02526:338:000000000-J69W4:1:1108:11067:13799 2:N:0:TCAAGGT+AACACCG
GCTGCGTCCCGTAGGGTAATGAGATCGGAAGAGCGTCGTGTAGGGAAAGAGTGTCGGTGTTGTGTAGATCCCGGGGGTCGCCGTATCAATAAAAAAAAAACCAAATATCTCCGCATTTCACCTCTACACTTGACATTCCACTCCCCTCTCCTCACCTCTAGCCTTGCCTTTCCCCAATCCCTTCCTGTTTTTCACCCCGGACTTT
+
BCCC@FFEG7F6FFGGFEGGFCFGGGGGEBECFGG6FEF@,C@DG<EDFFE<ECFGB8B,@CEFE<<9CF,CFE7FF++>>FD>+,49<?,,C,,8++++883+,3,,CE,FBCFC>,E33,,8F,>,@A<,,,7E5,,7>@,>:?@7711,1,;,9;,,26?,?,:64?,,64,6*,2?*0:86++2+58*+++?<//*/):9+
@M02526:338:000000000-J69W4:1:1108:7688:13800 2:N:0:TCAAGGT+AACACCG
AGGACTACTGGGGTTTCTAATCCTGTTTGCTCCCCACGCTTTCGCACCTGAGCGTCAGTCTTCGTCCAGGGGGCCGCCTTCGCCACCGGTATTCCTCCAGATCTCTACGCATTTCACCGCTACACCTGGAATTCTACCCCCCTCTACGAGACTCAAGCTTGCCAGTATCAGATGCAGTTCCCAGGTTGAGCCCGGGGATTTCACA
+
CCCCCGGGGGGGGGGGGGGGGGGGGGGGGGGGGGGGGGGGGGGGGGGGGGGGGGGGGGGGGGGGGGGGGGGGGGGGGGGGGGGGGGGGGGGGGGGGGGGGGGGGGGGGGGGGGGGGGGGGGGGGGGGGGGGGGGGGGGGFEGGGGGGGCECEGGGGGGGFGGFGFGGGGGGFGGGCFEDEGG8DGGGGGGGGGGGGGGGGGGGG9
@M02526:338:000000000-J69W4:1:1108:21600:13853 2:N:0:TCAAGGT+AACACCG
AGGACTACACGGGTTTCTAATTTCCCTGCTGCCCCCCGTAGGACTAGAGATCGGAAGAGCGTCGTGTAGGGAAAGAGTGTCGGTGTTGTGTAGATCTCGGTGGTCGCCGTTTCATTAAAAAAAAAAATACTACTACCACACTCTACCATACTCTCGACCTCTCTATACACCTTCACTTCCGACGTTAACCCCTCATCTTTCACAC
+
CCCCCGGFGGGGGGGGGGGGGGGGGGGGGGGGGGGGGGGGGGGGGGGGGGGGGGGGGGGFGFEGCGFGGGGFGGGGFFGFGECCG=FGGGG<F9EF<FFFECF+,@:CB++A,,@9,?EAEGGGG++,8,,3,8,,@,D:BB,@,5,,2,5@4,,4*3**,,,,3,7>,,,,,622,,;9**)44*6*,64****4++3+;+:+0
@M02526:338:000000000-J69W4:1:1108:3924:14007 2:N:0:TCAAGGT+AACACCG
CGGGACTACCCGGGTATCTAATCCTGTTTGCTACCCATGCTTTCGAGCCTCAGCGTCAGTGACAGACCAGACAGCCGCTTTCGCCACTGGTATTCTACCATACATCTACGCATTTCACCGCTACACGTGGTGTTCTACTGTCCTCTTCTGCACTCAAGTTACTCAGTTTCCTATGCACTTCTTCGGTTAAGCCGAAGGCTTTCAC
+
CCCCCGGGGGGGGGGGGGGGGFGGGGGGGGGGGGGGGGGGGGGGGGGGGGGGGGGGGGGGGGGGGGGGGFGGGGGGGGDGGGGGGGGGGGGGGGGGGGGGGGGGCFGGGGGGGGGGGGGGDGGGGGGGFGGGGGGGGGGGGGGGGGGGGGGGGGGGFGGGGGGGGGGGGGGGGGGGGGGGGGGEEGGGGGGGGGGGGGGGGGGGG
@M02526:338:000000000-J69W4:1:1108:23391:14098 2:N:0:TCAAGGT+AACACCG
CTGAGGACTACAAGGGTTTCTAATCCTGTTTGCTCCCCACGCTTTCGCACCTGAGCGTCGGTCTTCGTCCAGGGGGCCGCCTTCGCCACCGGTATTCCTCCAGATCTCTACGCATTTCACCGCTACACCTGGAATTCTACCCCCCTCTACGAGACTCAAGCTTGCCAGTATCAGATGCAGTTCCCAGGTTGAGCCCGGGGATTTC
+
CCCCCGGGGGGGGGGGGGGGGGGGGGGGGGGGGGGGGGGGGGGGGGGGGGGGGGGGGGGGEGGGGGGGGGGGGGGGGGGGGGGGGGGGGGGGGGGGGGGGGGGGGGGGGGGGGGEDFGGGGGGGGGGGFFGGGGGGGGGGGGGGGGGGGGGGGGGGGGGGGGGFGGGGGGGGGGGGGGG?FGGFGGGGGGGGGFGGGGGGGGGFC
@M02526:338:000000000-J69W4:1:1108:4658:14190 2:N:0:TCAAGGT+AACACCG
GGCGGGACTACCGGGGTTTCTAATCCTGTTTGCTCCCCACGCTTTCGCACCTGAGCGTCAGTCTTCGTCCAGGGGGCCGCCTTCGCCACCGGTATTCCTCCAGACCTCTACGCATTTCACCGCTACACCTGGAATTCTACCCCCCTCTACGAGACTCAAGCTTGCCAGTATCAGATGCAGTTCCCAGGTTGAGCCCGGGGATTTC
+
CCCCCGGGGGGGGGGGFGGGGGGGGGGGGGGGGGGGGGGGGGGGGFGGGGGGGGGGGGGGGGGGGGGGGGGGGGGGGGGEGGGFGGGGGGGGGGGFGGGGGGFCFGGGGGGGGGGDFGGGGDGGGGGGGGGGGGGGGGGGGGFGCGGGGGG>EGGGGGGGFFGGGBGGGFGGGGGGGGGGGGFEFGGGGGG7?C88CEGGGG4C9
@M02526:338:000000000-J69W4:1:1108:16648:14755 2:N:0:TCAAGGT+AACACCG
GCCATGGACTACAAGGGTATCTAATCCTGTTTGCTCCCCACGCTTTCGCACCTGAGCGTCAGTCTTCGTCCAGGGGGCCGCCTTCGCCACCGGTATTCCTCCAGATCTCTACGCATTTCACCGCTACACCTGGAATTCTACCCCCCTCTACGAGACTCAAGCTTGCCAGTATCAGATGCAGTTCCCAGGTTGAGCCCGGGGATTT
+
CCCCCGGGGGGGGGGGGGGGGGGGGGGGGGGGGGGGGGEGGGGGGGGGGGGGGGCGGGGGGGGGGGGGGGGGGGGGEGGEGGGEGGGGGGGGGGGGGGGGGGGGFGGGGGGFGGGGGGGGGGGGGGGGGGGGGGGCFGGGGGGGGGGGGGGGEGGGGGGFFGGGGGFGCFGGGGGGGFGGGGGGFF9F>FGGGCGGGGGGGG<FG
@M02526:338:000000000-J69W4:1:1108:6251:15040 2:N:0:TCAAGGT+AACACCG
GGGGGACTACCAGGGTTTCTAATCCTGTTTGCTCCCCACGCTTTCGCACCTGAGCGTCAGTCTTCGTCCAGGGGGCCGCCTTCGCCACCGGTATTCCTCCAGATCTCTACGCATTTCACCGCTACACCTGGAATTCTACCCCCCTCTACGAGACTCAAGCTTGCCAGTATCAGATGCAGTTCCCAGGTTGAGCCCCGGGATTTCA
+
<<BCCGGGGGGGFGGGGGGGGFFGGGGGGGGGGGGGGAFBECG8FFG:FEG8EDFGGGGEEEEFCC6CCGGGEGDEGGGGG:FFEGGGGGGG+DEAFFFEEF<=A5AECGGD:FG<FEGG7FCGGCFGFDEFBFDFGGGGGGGEGCD,E888?ECGC@EFFG8D?,437DGC6DF9C,;D:FFE9:>FG>?CC?F*7=E>DCCF+
@M02526:338:000000000-J69W4:1:1108:23763:15312 2:N:0:TCAAGGT+AACACCG
GGGGGACTACCGGGGTTTCTAATCGGAAGAGCGTCGTGTAGGGAAAGAGTGCTGCTGCCTCCCGTAGGAACAGATCGGAAGAGCGTCGTGTAGGGAAAGAGTGTCGGTGTTGTGTAGATCTCGGTGGGCTCCGCTTCATAAAAAAAAAAAATTATACTACTCTCCCATCACTCCCTCCTTGTCCCCCCTCAATTTCTCCACTTCC
+
?CCCCGGGFFGGGGGGGGGGGG,EFG@@FGGGGGGG@FF8FGDFGGGGGGGDGGGFF<FGCFEEFEGGGGDFGGAFFDFFG@FFF+?CCGGDCEDF8FGGG9F546CE:@:FFCGC,55C=,A:4+@++,++86+@B9E,,7,36@+9*;:,,,,,2,,5,>,>:,,;6,,,,,=:,60,+4*,,*3**1/,+++?+5+5*+0+2
@M02526:338:000000000-J69W4:1:1108:16816:15437 2:N:0:TCAAGGT+AACACCG
CGGGACTACCGGGGTATCTAATCCTGTTTGCTCCCCACGCTTTCGCACCTGAGCGTCAGTCTTCGTCCAGGGGGCCGCCTTCGCCACCGGTATTCCTCCAGATCTCTACGCATTTCACCGCTACACCTGGAATTCTACCCCCCTCTACGAGACTCAAGCTTGCCAGTATCAGATGCAGTTCCCAGGTTGAGCCCGGGGATTTCAC
+
CCCCCGGGGGGGGGGGGGGGGGGGGGGGGGGGGGGGGGGGGGGGGGGGGGGGGGGGGGGGGGGGGGGGGGGGGGGGGGGGGGGGGGGGGGGGGGGGGGGGGGGGDFGGGFFGGGGGGGGGGGGGDGGGGGGGGGGGGGGGGGGGGGFGGGGEGGGFFCGFGGGGGGGGGGGFGGGGGGGFGGGGGFGGGGGGGGGGGGGGGGGGG
@M02526:338:000000000-J69W4:1:1108:13868:15445 2:N:0:TCAAGGT+AACACCG
TAGGGACTACAAGGGTATCTAATCCTGTTTGCTCCCCACGCTTTCGCACCTGAGCGTCAGTCTTCGTCCAGGGGGCCGCCTTCGCCACCGGTATTCCTCCAGATCTCTACGCATTTCACCGCTACACCTGGAATTCTACCCCCCTCTACGAGACTCAAGCTTGCCAGTATCAGATGCAGTTCCCAGGTTGAGCCCGGGGATTTCA
+
CCCCCGGGGGGGGGGGGGGGGGGGGGGGGGGGGGGGGGGGGGGGGGGGGGGGGGGGGGGGGGGGGGGGGGGGGGGGGGGGGGGGGGGGGGGGGGGFGGGGGGGGGGGGGGGGGGGGGGGGGGGGGGGGGGGGGGGGGGGFGGGGGGGGGGEGDGGGGGGGFFGGGGGGGGGGGGGGGGCFFGGDFGGGGGGGGGGGGGGCGGGGC
@M02526:338:000000000-J69W4:1:1108:27704:15615 2:N:0:ACAAGGT+AACACCG
AGGACTAACTGGGTGTCTATCTCTTCTTGTTTCCCCCGCACTCGTGCAAGCGTGACCGTCACTTATCAGCCAGCTGCCCTCGTCAGCGGCTTTTCTCCCTCCTTATACGCACTCATTTCACACCTGCACAATTATATCCACTTACCTCTCCGTTACGCCAGGACGACAGTACTGCAGTCCCTCGCTTGGGTCCTGGCCGTTCACT
+
-ACC6,6-,-,,,,-7,=F,,6,,,66CF,C,,C,;C+C:++CCF,C,,C,,6,,,;CG76,,C,,C,,,,,:,,6,B,4A+:,,,B+++++,,,:,C,,,,,,,9F,4+@++,,,,C,,,,,4,,,,,,:,,,,,,C@9D,@;,,4@,,,3+,+++@+3@6+6C++@+,3,,,,7,3+,3*03*4@**3*,,,22/4*4*;*,,
@M02526:338:000000000-J69W4:1:1108:15262:15766 2:N:0:TCAAGGT+AACACCG
GCTGCGTCCCGTAGGTTTAAAGATCGGAAGAGCGTCGTGTAGGAAAGAGTGTCGGTGTTGTGTAGATCTCGGTGGGCGCCGTATCATTAAAAAAAAAAACATGAAATAGATCTAGCCCCTTCGTCCACCCTACAAAACACACACATCTTACTAACTCCATACACTCAACCTGCACTTTCTCTCTCACTTTCACACACTGTAAACC
+
CCCCCGGGGGG@FGGGGGGGGGGGGGG;FEFFGGFGGFGGGGGGGGGGGGGFGGGEGGGGG7CEFC9<6CFGCFG+AF7CCG:?B<,59<<CCFFGE=@+4,,5,,,,,57,,,,,3,++,6+,+8+=3+6,,,,,,,,@,++63,3,,3,37,,,+,,,,7,3,,,6,66>2:,,?>+5+:C,,,,,,,,7,,,*2,52+1+,,
@M02526:338:000000000-J69W4:1:1108:23460:15863 2:N:0:TCAAGGT+AACACCG
GTGGGACTACCCGGGTATCTAATCCTGTTTGCTCCCCACGCTTTCGCACCTGAGCGTCAGTCTTCGTCCAGGGGGCCGCTTTCGCCACCGGTATTCCTCCAGATCTCTACGCATTTCACCGCTACACCTGGAATTCTACCCCCCTCTACGAGACTCAAGCTTGCCAGTATCAGATGCAGTTCCCAGGTTGAGCCCGGGGATTTCC
+
CC@C,CFEFFGFGGGE:AFFD<FEFFDGGGFGCFFFGAB++6B@F:FEFEFEEGFCFFEF<EG<F7@FG7EG7FFFGEC=,?FFGGGGGD7F:FGGGCEGGGD<AEFA;FFC:?F9CEFFDE>7FFGGFEF<D?AFFGGFGGGGGGFFGF>6@ECFG,>E:>,@DC,6,@D;E>,,5?:2:DGC,::>C,5CCFC85*3*/2*1+
@M02526:338:000000000-J69W4:1:1108:18449:16042 2:N:0:TCAAGGT+AACACCG
GCTGCCTCCCGTAGGGTAGATCGGAAGAGCGTCGTGTAGGGAAAGAGTGTCGGTGTTGTGTAGATCTCGGTGGGCGGCGGATCATTAAAAAAAAAAAAAACAAAACATAGCTCTGTGCGAACACACCACATCAAAGAAAATAAAAGTAGCTACACCCTAGACTTCCACATCCACCTTCCCCATCAGCTTGTACCATATGACATGC
+
CCCCCGGGGGGFGGGGGGGGGGGGGGG,CEGCGGFGCFGGGGGGGGGGGEFGGGGGDGFGEAD<,CFFFG@FE+6@+@C+:+@B,CEFGGGGGGGGF++++,,,,3,,,,,,,,7,,,*****,,*6@*,,,772,6=,,,,5,1,1,1,,,,,02)***0<++5+<++2+2+3+*+505;**2++2,+*2++++3*+++0*23+
@M02526:338:000000000-J69W4:1:1108:14756:16360 2:N:0:TCAAGGT+AACACCG
GCTGCCTCCCGTAGGTGAGAAAGATCGGAAGAGCGTCGTGCAGGGAAAGAGCGTCGGCGTTGTGTAGACCTCGGCGGGCGTCGGCCCACTAAAAACATAATAATATCTGCGCATTCCACCGCTCCACCACCAATTCCAGTCTCCCCTACTCCACTCTACTCTGCCCGTACCCCCCGCAGCTCCGGCGTTAATCCCCGCACTTTCC
+
CCCCCGD9CFC,@FGGG9<<FGGDC,CC,@F8FGD6FCFG,:CE:<<C,@@,@7CGG7@@FF@,:,,,,,99B=7=>484++++++++33,8=,5+@,,,,,3@,@C,;C3<CE7FF=CGCFF:>CFG:**,,7,>FG,5D,>,,;:*;,,4,4,=?7,2:B,>?B*3*13B*BC3C5)27C>2***2**/+<ACF9**2/9*+2
@M02526:338:000000000-J69W4:1:1108:19887:16664 2:N:0:TCAAGGT+AACACCG
GGGACTACTGGGGTTTCTAATCCTGTTTGCTACCCACGCTTTCGCGCCTCAGCGTCAGTGTCAGTCCAGAAGGCCGCCTTCGCCACTGGTATTCCTCCAGATCTCTACGCATTTCACCGCTACACCTGGAATTCTACCTTCCTCTCCTGCACTCAAGTCCGCCAGTTCCAAATGCCGTTCCCAGGTTAAGCCCGGGGCTTTCACA
+
CCCCCGGGGGGGGGGGGGGGGGGGGGGGGGGGGGGGGGGGGFGGGGGGDGFCFGGGGGGGGGGGGGGGGGGGGGGGGGGGGGGGGGGFFGFGGGGGGGGCDFGGGGGGFGFFGFGGGGGGDGGGGGGGFFGGGGGGGFGGGGGGGGGGGGGGFGGGGGGGGGDDEGGGGGGGGCFGGGGGGGG?CGGGGGGGGCEEDGGFGG>G,
@M02526:338:000000000-J69W4:1:1108:11569:16792 2:N:0:TCAAGGT+AACACCG
GCTGCCTCCCGTAGGTTTCATAGATCGGAAGAGCGTCGTGTAGGGAAAGAGTGTCGGTGTTGTGTAGATCTCGGGGGTCGGCGTATGGTTAAAAAAAAAATATCTACGAATTTCACCTCTACACTCGGAATTCAACTCACCTATCATGAACTCCAGACCGAAAGGTCTGTAGCCAGTGCCGGGGTTGAGCCACGGGATTTTACCA
+
CCCCCFFFDEFFGFGFGGGGGFGFGGFGCFFFGG+8BFGGGGGGGG@EFGG@FFGGGGGGGGGGFF,C<666CC+@>=,44C:+8?,,<,,5,C<++4@C,C5,,,,+83><9,=C,,3,C,9,C:+CFE><A,@9@FC@,,,75,,,2,;A,,<,*4*>****66,6,,?B,2446,+2:5)1:8:<C+*,2*31*3*+**:0+
@M02526:338:000000000-J69W4:1:1108:8693:16815 2:N:0:TCAAGGT+AACACCG
AGCTGCTGCCCCCCGTAGGTTCGAGATCGGAAGAGCGTCGTGTAGGGAAAGAGTGTCGGTGTTGTGTAGATCTCGGGGGTCGCCGTATCATTTAAAACAAAAATCTCCTCATTTCCCTACTCCCCACTACCTTCCCTCTACCTCTACCGCACTCCCTCCATCCCGTCACAATCGCCATTTCTCGTTTGTGCCCATCCCGTTCTCC
+
CCCCCGGGGGGGGGGGGEDFGGGCF8FFGGEGGEFGGFGGFGEGGGDFFGGGGFG,CFEGGFEGGD,EF<C<CECF+8=>CFCE7489:?,@5?F,E,4,,,A4A,7,4=,?9A,,5,,,,,3,+,38,:,:@,,@,@,8@DE9C,,2+4@C*@4,*3*,7,,,*6**>,42,*6;4*8,2++6/*112,1,0+5+***227*++
@M02526:338:000000000-J69W4:1:1108:23107:17415 2:N:0:TCAAGGT+AACACCG
GATGGGACTACTGGGGTATCTAATCACTCTTTCCCTGCTGCCTCCCGTAGGCAGATCGGAAGAGCGTCGTGTAGGGAAAGAGTGTCGGTGTTGTGTAGATCTCGGTTGTCGACAGATCATTTAAATAAAAAATGCGAAAACACAGATCATATCAGCGTTGTGCAGGGTACGAGTCGAGTCTTCGTATAGCCAGCGTGGCGTGAAG
+
CCCCCGGFG<FG@FGGGGGGGFEEFGGFGGGGGGGGFGGFFFGGF:FEFFGFGG8FGFCFEDGGGG@FFFGEGGGGFF@FGGGGAFFFGGFG<<4A,,?,,,9AA8,@4,4+4+4,,:5A,,AFG9<9<55+,,,+++++,,3,,6,=,,3,,,,6++3++6,3,8+,,,3++38+++5,52+*,,43,,,3,*1**4***)**1
@M02526:338:000000000-J69W4:1:1108:15579:17601 2:N:0:TCAAGGT+AACACCG
GGCGGACTACACGGGTTTCTAATCCTGTTTGCTCCCCACGCTTTCGCACCTGAGCGTCAGTCTTCGTCCAGGGGGCCGCCTTCGCCACCGGTATTCCTCCAGATCTCTGCGCATTTCACCGCTACACCTGGAATTCTACCCCCCTCTACGAGACTCAAGCTTGCCAGTATCAGATGCAGTTCCCAGGTTGAGCCCGGGGATTTCA
+
CCCCCGGGGGGGGGGGGGGGGGGGGGGGGGGGGGGGGGGGGGGGGGGGGGGGGGGGGGGGGGGGGGGGGGGGGGGGGGGGGGGGGGGGGGGGGGGGGGGGGGGGGGGGGGGGGGGFGGGGGGGEGGGGGGGGGGGGFGGEGGGGGGGGGGEGGGGGGDFFGGGGFCGGCGFGGGGGGGGGGGGGGGCFGGGGGGGGGGGGGGCF1
@M02526:338:000000000-J69W4:1:1108:4559:18042 2:N:0:TCAAGGT+AACACCG
AAGAAGGACTACAGGGGTTTCTAATTTCCCTGCTGCGTCCCGTAGGGACGAGATCGGAAGAGCGTCGTGTAGGGAAAGAGTGTCGGTGTTGTGTAGATCTCGGTGGTCGCCGTATCATTAAAAAAAAAAAAATCAAGATATCGTATCTCAGACTAAAAAGCACACGTTCTTAAACACCTCACCACTTTTAACTTATGTTTTTCAC
+
CCCCCGGGGGGGGGGGGGGGGGGGGGGGGGGGGGGGGGGGGGGGGGGGGGGGGGGGGGGGGGGGEGGFGEGGGGGGGGGGGGEFGGGGGGGGD<<,A<FEGFDB7FCG>+8@+68E,5@EFFFGGGDG==:+33,,,,,E,,*6,,,2,7,3,9,4*,2*1,,4,*6,>1,,2622=**2*2/,4,,2,+0,+?+++++3**0+2
@M02526:338:000000000-J69W4:1:1108:7385:18519 2:N:0:TCAAGGT+AACACCG
CTGGACTACCAGGGTTTCTAATCCTGTTTGCTCCCCACGCTTTCGAGCCTCAGCGTCAGTTACAGTCCAGAGAAGCGCCTTCGCCACTGGTGTTCTTCCTAATCTCTACGCATTTCACCGCTACACTAGGAATTCCCTTCTCCTCTCCTGCACTCTAGACTTCCAGTTTGAAATGCAGCACTCAGGTTAAGCCCGAGTATTTCAC
+
CCCCCGGGGGGGGGGGGGGGGGGGGGGGGGGGGGGGGGGGGGGGGGGGGGGGGGGGGCGGGGGGGGGGGGGGGGGGGGGGGGGGGGGGFGGGGGGGGGGGGGGGFGGGGGGDGGGGGGGGGGGGGGGGGGGGGGGGGGGGGGGGGGGGGGFGGGGGGGGGGGGGGGGGGGGGGGGGGGGD8DFFGGGGFGG9EGGDGGGGGGGFG
@M02526:338:000000000-J69W4:1:1108:7480:18531 2:N:0:TCAAGGT+AACACCG
CAGGACTACAAGGGTATCTAATCCTGTTTGCTCCCCACGCTTTCGCACCTGAGCGTCAGTCTTCGTCCAGGGGGCCGCCTTCGCCACCGGTATTCCTCCAGATCTCTACGCATTTCACCGCTACACCTGGTATTCTACCCCCCTCTACGAGACTCAAGCTTGCCAGTCTCATATGCCGTCCCCAGGTTGAGCCCGGGGATTTCAC
+
--6,,:666;,C<,C-E<@@,6;<F,F<6CF@FF,BCF@@F,6EFG76C<F,F8@7688;E96,,9:BFEEE7+6@=@:44E44B,4:@FG@4,5CE9,E<,AFGF;4ED+4C+9F9,F+++@FG8A4,,,5,833@,,DFCEGE,,2+3++4,443,347,33,,@,5,@3,3,@,*3*/;/,1*4,B:,?,4CG5**=89CF9
@M02526:338:000000000-J69W4:1:1108:20544:18669 2:N:0:TCAAGGT+AACACCG
CAGTAGGGCTACCCGGGTTTCTAATTCCGATCTGCTGCCTCCCGTAGGAAGCGCAGATCGGAAGAGCGTCGTGTAGGGAAAGAGTGTCGGTGTTGTGTAGATCTCGGTGGTCGCCGGATCATTAAAAAAAAAAAAAAAAAGAGCAAAAAAAGAGTCGACAAAGAAACAAGAGTCAAGCAAAAGCAACACTGTTAAGTACACATAA
+
CCCCCGGGGGGGGGGGGGGGGGGGGGGGGGGGGGGGGGGGGGGGGGGGGGGGGGGGGGGGGGGGGGGGFGGCFFGGGGFFCFGGFGFFGGEGGEGGGGFFA<EEEGG+@C==CC?F+4+@FAF9FCFAFG@CFF+****4*1,,,4,,***4**1+)*3***+0*2+2****++5++3*2*0**++***++3+0++0<+00**0+
@M02526:338:000000000-J69W4:1:1108:27921:18690 2:N:0:TCAAGGT+AACACCG
GGACTGGACTACAAGGGTTTCTAATCCTGTTTGCTCCCCACGCTTTCGCACCTGAGCGTCAGTCTTCGTCCAGGGGGCCGCCTTCGCCACCGGTATTCCTCCAGATCTCTACGCATTTCACCGCTACACCTGGAATTCTACCCCCCTCTACGAGACTCAAGCTTGCCAGTATCAGATGAAGTTCCCAGGTTGAGCCCGGGGATTT
+
BBCCCCFEFCGFFGDCCF<FFFGGGFFGEFGCGGDGFEEFGEG7BDGCGG:CGFG@FDFCEGGGGGGGCFFEGGCE:@C>FECBEEG7CFFF:>FFFFAE9FFGA,A;E??EFE7::FCGGGDGCCEGFGGFF8FGFGG9>=@8EEGCDCGF76E>C6FFFCDF,:BA8,,3@9E9FE+25+26=E,C>F67CB?89C5EC5*2=
@M02526:338:000000000-J69W4:1:1108:9059:18861 2:N:0:TCAAGGT+AACACCG
GCTGCCCCCCGTAGGTATTAAGATCGGCAGAGCGTCGTGTAGGGAAAGAGTGTCGGTGTTGTGTAGATCCCGGTGGGCGCCCTATCCTTAAAAACTACAACCTCACATCGCCCTATTCCTCTATACTTTGTGTTCCACTCATTTCTACCTCCTCCACTCTCGCCATCTTCCCACCTTCCTTCTCGCTCGTTCCCTTGCTGGCTCC
+
CCCCCGEFGGGE7FGGGGGGG9FADFD+@F,6EF@F7@F;FFA78<E<FF6A@FGG:@FFCF:6,96C,9,=:6@7=B++8+4,5,,,,,5,,B+,9,,:,4AA4,9,A+4++44,:<547?,7A;<,,5,,88,,,8@D,3,3@=,@,,3,,,61=@,@8+4+8+,,,@5,,,4,3:*35+*@**62*1=:;B,,*,5,***,/
@M02526:338:000000000-J69W4:1:1108:14282:18981 2:N:0:TCAAGGT+AACACCG
GCTGCGTCCCGTAGGGTAAGATCGGAAGAGCGTCGTGTAGGGAAAGAGTGTCGGTGTTGTGTAGATCTCGGGGGGCGCCGCGTCATTAAAAAAAAAACAAATATCTACAAATTCCACCTCTCCCTCCGAATTTACAATCCCCACACGCTAATACCATCCAGATATTCTTTCACTCCGTTCCGTGTATACTCCCCGTGATTTCATC
+
CCCCCGGGGGGFGGGGGGGGGFGFGGGGGGGGFGGBFFAEGG8EGGGGGGBFFGGGGE<FDC<E<CF,C<F+@B++85<:*31>C3D@GF@CE:**<1**4,<<<,2F,7:,?,?,<4:*,+++**28****++33+0+*3;*/*;**//*++3+3*0A62::+00++3++0+0+***********3+02++2*/*12*+2::+<
@M02526:338:000000000-J69W4:1:1108:7180:19064 2:N:0:TCAAGGT+AACACCG
GCTGCTGCCCCCCGTAGGCACAGGAGATCGGAAGAGCGTCGTGTAGGGAAAGAGTGTCGGTGTTGTGTAGGTCTCGGTTGTCGCCGCGTCATTAAACAAGATATCTACGCATTTCACCGCTACACATGGAATTCCACTCTCCCCTCTTGCACTCTAGTTAGACAGTTTCCAAAGCGGACCCTAGGTAAGCCACAGCAGTTAACTT
+
CCCCCGGGFFFEEFGGEEFFCEF?AF<FADCFCFFGGGCCGGCCGGGG?@FG<FFC9<@CBCC7C<BE,6,:,,CF@@,7,54A,4++7+8FF,,,,5A,A,:,9,@DDCF=:FG9CE++C@FFGFG9CF9<BF9FGGF93>8C88,,,3@,:,7@+@9,,7>ACEFFGEB,36D5*3***3;,,5,,??FCGF,B*,5BCCC,1
@M02526:338:000000000-J69W4:1:1108:10245:19283 2:N:0:TCAAGGT+AACACCG
GCTGCGTCCCGTAGGGTCATAGATCGGGAGAGCGTCGTGTAGGGGAAGAGCGGCGGTGTTGTGTAGAGAGCGGGGGGCGCGCCACCAGTGATAATACACATCTCTACGCATATCACCGCTACACGCGGAATTCAACTCTCACCTCCTGCCCTCAAGCTGCTCCGTTTTCAGTGCGCCCCGGGGCTGAGCCCCAGGCTTAAACCCC
+
CCCC8@@:@FG67BBFGFGGCC<,696++78:D++8C:@F,CA,++66,C,++7@>+7C,:,B4<,,5,,,@C+8+***1*1*18**22,,,,2,7,?,<<,<+<<+1?8C*<+0<FCD**/<;***/**1+++3<7<+8+0;0*2;++*2+::+3*300+2@8;?<*0++2+2***25/)))*2***<6CE5:2*9@6+:>*:E
@M02526:338:000000000-J69W4:1:1108:13063:19305 2:N:0:TCAAGGT+AACACCG
GCTGCGCCCCGTAGGACTGAGATCGGAAGAGCGTCGTGTAGGGAAAGAGTGTCGGTGTTGTGTAGAACTCGGGGGCCGCCGGATCATTAAAAAAAAAACATCATAAAGCTACTCACTTCTACACTCCTCATTCTACTCCCCTCTGCCCTACTCTACTCCAGTTTTTCCAATTCCACCTCCTACTATAATTCATCCACTTCCTTTT
+
CCCC,CFFFEFCGGGGFF@@,CFF<F7@F8FEG:F@8BFGFFE,<<C@C9@,6B@6@B@FFGF6,,,,9C6@:7F++++@4+6BC8<A89<,?F7@3+3,,3,,7,,,9,,,,@F,E,@8,7,@,36,3@CCF,7,,@34@FEE,,::C,DC9,,5:E>,<?;>,1,,,,,<<?,,,=?5*96?:?+,++5,42>7;+++;7+++
@M02526:338:000000000-J69W4:1:1108:4821:19541 2:N:0:TCAAGGT+AACACCG
TGGACTACTCGGGTTTCTAATCCTGTTTGCTCCCCACGCTTTCGCACCTGAGCGTCAGTCTTCGGCCAGGGGGCCGCCTTCGCCACCGGTATTCCTCCAGATCTCTACGCATTTCACCGCTACACCTGGAATTCTACCCGCCTCTACGAGACTCAAGCTTGCCAGTATCAGATGCAGTTCCCAGGTTGAGCCCGGGGATGTCACC
+
6AA@CF@FFGGGCCFFFGD<F<,@E@FFFFGGGGG<FDGG7DDFGGGDF88,BFG@B@,CFGC@,6C:C<:F:F:FCF>FGCFFEE<@@C4FFCA<FDC@,5<C9F;EFD::?EGCFG@E7F@=D=3AFFG9F<=@FF,+3+@C8,9@++@E76,1;9,@6DCCBB>;,,@B@99DFEF;:**,=DE,4:,<=*?ED***2:FF+
@M02526:338:000000000-J69W4:1:1108:3767:19655 2:N:0:TCAAGGT+AACACCG
CGGGACTACAGGGGTATCTAATCGGAAGAGCGTCGTGTAGGGAAAGAGTGCTGCTGCGCCCCGTAGGCGAGATCGGAAGAGCGTCGTGTAGGGAAAGAGTGTCGGTGTTGTGTACATCTCGGCGGGTGGCGTACCACTAACATAAACTGCACTCAAGTTGACCAGTTTCTAACACCGCTCCTCAGTTGAGCAGATGGCTTACACT
+
CCCCCDCE,EFGGGEGGGGG<CF@FE@FEFFF6CE@CFFFF>F@FGFGGGCFCFGEFGGC+F:@FEEGCFEFCFCGF=:,A=B447CF?,E9B,,,,,9A<EF@+CC4+,:+A?,?AE,E,A?+833@+3@F<*37>@3,22525>;2,,>,21,,*,,,,2?8CF,;2,,4,62**3)C<*;+6<BB9++,**++0*0;**+01
@M02526:338:000000000-J69W4:1:1108:4997:19771 2:N:0:TCAAGGT+AACACCG
ATAGGACTACTAGGGTTTCTAATCCTGTTTGCTCCCCACGCTTTCGCACCTTAGCGTCAGTCTTCGTCCAGGGGGCCGCCTTCGCCACCGGTATTCCTCCAGATCTCTACGCATTTCACCGCTACACCTGGAATTCTACCCCCCTCTACGAGACTCAAGCTTGCCAGTATCAGATGCAGTTCCCAGGTTGAGCCCGGGGATTTCA
+
CCCCCFGGGCEGGGGGGGGGGGCGFGGGGGGGFGGGGGGGGGCFGGGGGGGGGGGGGGGGGGGGGGCEEEGGDGCEGGGEFCGGGGGGGGGGFGGFGFGGG8,CFGGGGGGGEE:FGGGGGGGEGFGFDGGFGFFGGGGDFDGGGGGFD6;8CEGGGGDGGGGFFGEGF;D;FCEGGACDFGFGGGCFB,DFGGFGGGGG<5FG+
@M02526:338:000000000-J69W4:1:1108:7854:20533 2:N:0:TCAAGGT+AACACCG
CATGGGACAACTGGGGTTTCTAATCCTGTTTGCTCCCCACGCTTTCGCACCTGAGCGTCAGTCTTCGTCCAGGGGGCCGCCTTCGCCACCGGTATTCCTCCAGATCTCTACGCATTTCACCGCTACACCTGGAATTCTACCCCCCTCTACGTGACTCAAGCTTGCCAGTATCAGATGCAGTTCCCAGGTTGAGCCCGGGGATTTC
+
C<CCCGGD,C@EFFFGFFDGGGFG<F<FFFFGGGGGFGC:6@@@FFGDGCCGDD,EFGCGEGGFFFCGD7FGGCFFF@FGGGDC=CC@CFCCBEFGGCEFGC=?FGDCGCFGGG@4AFFGECGE7FG<DFGGDEGF9E9FGFDCCCGGGGF,AFCF:DF?D8BEFCAFGFGFDFFFEFFGCDFGG9D:DCD<,,:*9=EE5*;+4
@M02526:338:000000000-J69W4:1:1108:17407:20787 2:N:0:TCAAGGT+AACACCG
GCTGCGGACTACACGGGTTTCTAATCCTGTTTGCTCCCCACGCTTTCGCACCTGAGCGTCAGTCTTCGTCCAGGGGGCCGCCTTCGCCACCGGTATTCCTCCAGATCTCTACGCATTTCACCGCTACACCTGGAATTCTACCCCCCTCTACGAGACTCAAGCTTGCCAGTATCAGATGCAGTTCCCAGGTTGAGCCCGGGGATTT
+
CCCCCGGGGGGGGFGCFEFGGGGGFGGGGGGGGGGGGGGGGGGGDGGGGGGGCF?EFFGGGCGGGGGGGEGEFCEEGGGGGGGGGGGGGGGCF:FFFGGGGGGGGGGGFGGGFEGDGGGGGGGGGGGGGGGGGGGGGGGFFFGGGGGGGFC*1@EEDGEDGFD76DFGFGGFG@9:;DFGFGFGGCDACGFCF6<CDEGGGDCFG
@M02526:338:000000000-J69W4:1:1108:21402:21375 2:N:0:TCAAGGT+AACACCG
GCTGCGCCCCGTAGGTTTCAAGATCGGAAGAGCGTCGTGTAGGGAAAGAGTGTCGGTGTTGTGTAGATCTCGGGGGTCGGCGGATTATTAAAAAAAAAAAAAAGAAAAGAAACAAATAGCTTTGAGTTGTCTTTAAACAGCATGAAGACCGCAAGTGCTTTATACATACCAACTAACACTCTTTATAGACTTCACTACTTTACGC
+
CCCCCGDGGGGBCGGFGGGGFFGGGGGGGGGGGEFFGFCCEFGGFFGGGG@FCEFEFGGGGEE6,C6,66CCC@FF4?F+4>7++45,,5?<5A@C:FE@+8@**7>,,3@B,<,,,7,,,,,,,*73,,,,,3,,,6,4,,1,,,,4;,*/***+1+52+++5+5++:*+8**++++*+22*0+00+02++3++3*++0*2:**
@M02526:338:000000000-J69W4:1:1108:8379:22092 2:N:0:TCAAGGT+AACACCG
GCTGCCCCCCGTAGGATCAGATCGGAAGAGCGTCGTGTAGGGAAAGAGTGTCGGTGTTGTGTAGATCTCGGTGGTCGCCGTATCAATAAAAAAAAAAATATTAACAAATGAATGTAAGCACCAAACTGGAATAACAATCTTATACGACTGTACACCAAGTCAGTCATTACCCCGCCAACGGCTCCAGTGGGCCTAAGTTGTTACG
+
CCCCCG@CFGGEFGGGECFEGGGGDCEFCFGG7FFGGGDEGGFGFFGGFGFFEGGGGECEG,<66,6C,CF,,@66@+44@B<EF,5,<F<<CC@8>+,,,,,:,9,,,,,,,:,,,7,,,,,6,+,,,,3,,,33DC,,,,,,7,+++5D,@,,1;5,7,3,5,5,3,3,3***4>***))2**46@,,4@5**+0+++1*++*
@M02526:338:000000000-J69W4:1:1108:15565:22822 2:N:0:TCAAGGT+AACACCG
GCGGACTACACGGGTTTCTAATCCTGTTTGCTCCCCACGCTTTCGCACCTGAGCGTCAGTCTTCGTCCAGGGGGCCGCCTTCGCCACCGGTATTCCTCCAGATCTCTACGCATTTCACCGCTACACCTGGAATTCTACCCCCCTCTACGAGACTCAAGCTTGCCAGTATCAGATGCAGTTCCCAGGTTGAGCCCGGGGATTTAAC
+
CCCCCGDGGCCFGEGGGGGGGGGGGGGGGGGGGGGGGGGGGGGGFGGGGGCFFGGGGGGGGGGGGFGGGGGGGFGGGGGGGGGGGGGGDGG7FGGGGGGGCFGGEGGGGGGGGGGGGGGGGGGGGGGGFCDBFGGGGGDDFGGEGGGGEECEEC6FGGGGFDFGC,?5>D,;>D@CF,:DCF4,=CGG6FGGGFE@CGGC;7++<
@M02526:338:000000000-J69W4:1:1108:21544:22859 2:N:0:TCAAGGT+AACACCG
GCTGCGTCCCGTAGGTTTAGATCGGAAGAGCGTCGTGTAGGGAAAGAGTGTCGGGGTTGTGTAGGTCTCGGGGGTCGCCTGCTCAATAAAAAAAAAAACAGATCTCTAAGCATTTCACAGGTACCACTGCAATAATACCCCACTCTACAAGATTATAGCATGCGCGTTTCGTATGAAGGTCGCATGTTCAGCCCTGTGACTACAC
+
9CCB<FFCFCF67FF-CECFGGGGD6,+;FGEGGC@7C@FF@@8CFGGE9;,B@++@+@FFG,,,:C9@<F+>F8B@=C++94A?,5,,95<:++++8+<,,,6,33,,8:>,,7=,,79,,@8,3,5,,7,@,,,8864*@E,43,5@,3,4,,,52D,D,,***4**6;,,6,,,,*5+))**13,+552:1*40>7+3+*=;
@M02526:338:000000000-J69W4:1:1108:6578:23399 2:N:0:TCAAGGT+AACACCG
AATTCCGGACTACCGGGGTTTCTAATCCTGTTTGCTCCCCACGCTTTCGCACCTGAGCGTCAGTCTTCGTCCAGGGGGCCGCCGTCGCCACCGGTATTCCTCCAGATCTCTACGCATTTCACCGCTACACCTGGAATTCTACCCTCCTCTACGAGACTCAAGCTTGCCAGGATCAGATGCAGTTCCCAGGTTGAGCCCGGGGATT
+
CCC86,=+8@+CCFEDF7FG,;C@F@F<C<@EEDAA,,9BF@@@,BFE@@@+8FFEG8:@:FC<@F,@CC:@C@D::@+C@BE+@>F:+C+?CFFG<FEAAF8EFG,A,?57C<+@8+C;AA=:7>C+333>>>FFGGAFC;,,,4@C,7@,;@EC7,4,>DC,,41,?6*>2>CB,?:,0?7,=?C<8FC<C2>5*AEGDDD7*
@M02526:338:000000000-J69W4:1:1108:22981:23566 2:N:0:TCAAGGT+AACACCG
ATGGACTACCGGGGTTTCTAATCCTGTTTGCTACCCATGCTTTCGAGCCTCAGCGTCAGTTGCAGACCAGACAGCCGCTTTCGCCACTGGGATTCTACCATATATCTACGCATTTCACCGCTACACATGGGGTTCTACTGTCCTCTTCTGCACTCAAGTTACTCAGTTTCCTATGCACTTCTTCGGTTAAGCCGAAGGCTTTCAC
+
CCCCCGGG<FEGGG@FCFGCEFEGFG@FGGAFFGGGEEFDFGGGGFFGGGGGCEF6:FBEFFFGG<FGG89CEFGGG+@CCFFEGG:FGG,==FFEFFFGG<EFFFGCFG@FGGGGFCGGCFCEGGGGGG+@+==FC9==EGGGGGGDGGGF?EGGD,>DGECGA,@EFDE>EGA@DDFCFDGFCE3CCD7=F>E@DG,DF5?A:
@M02526:338:000000000-J69W4:1:1109:10858:2620 2:N:0:TCAAGGT+AACACCG
GCTGCGCCCCGTAGGGTTCCAAGATCGGAAGAGCGTCGTGTAGGGAAAGAGTGTCGGTGTTGTGTAGATCTCGGTGGGCGCCGGATCATTAAAAAAAAAAAAAAAACAAACACAAGTCAGCACTCAACATAGAAATAAACACACATGATGTAGGCCATATTATTCCCTCCTCTAACAGACTTCTCCTCTAAATACAACTGCTTGA
+
CCCCCG@FFEGGEFGGFGGGGGGGFGGGEGGGGGGGGGFGFGGGGGGGGEGFFCFEGGGC:FFG@@<<CFFFFF7CF7,@47C++47EEFA?FEGGGEDC+6++6++3,,,,,,+,:7@,,,,,6,,,35,7F,,69>2,2,,*4,,,,25,,,4,/,1,,2,4,,2,,12,,+2+++**04@++5++4++1+2++3+50++<0*
@M02526:338:000000000-J69W4:1:1109:18352:3323 2:N:0:TCAAGGT+AACACCG
CGGACTACTGGGGTATCTAATATCCGCTGCGCCCCGTAGGACAAGATCGGAAGAGCGTCGTGTAGGGAAAGAGTGTCGGTGTTGTGTAGATCTCGGTGGTCGCCGGATCATTAAAAAAAAAAAAACAGACATCCAAGAAGGATAGAGACGATACATGGTATCAACACATCATGGTCTAACGATCATACATACTATCAGTAGATGT
+
CCCCCGGGGGGGGGGGGGGGGGGGGGGGGGGGGGGGGGGGGGGGGGGGGGGGGGGCFFGGFEEGGGGGGGGGGFF<FFGGGFGGGDEA<A<5<FFGCEG=9=:FF+4+8E9FCCGGGGGGFE8@>8,,,,:,,874,7,6,3@3,,324*4*7*,2,,,,2,,,6,*=,,,,,,2,,,,,*/***22+++2+++3+:+2++1++1
@M02526:338:000000000-J69W4:1:1109:24117:3982 2:N:0:TCAAGGT+AACACCG
TATGGACTACTGGGGTATCTAATCCTGTTTGCTCCCCACGCTTTCGCACCTGAGCGTCAGTCTTCGTCCAGGGGGCCGCCTTCGCCACCGGTATTCCTCCAGATCTCTACGCATTTCACCGCTACACCTGGAATTCTACCCCCCTCTACGAGACTCAAGCTTGCCAGTATCAGATGCAGTTCCCAGGTTGAGCACGGGGATTTCA
+
@CCCC<ECFGFFGGGGCCGGGFGG<FGGGCFGGGGDGGGGGE@GGEGGEGGFGGF:@FCFFD9FFCEBFGGGGGGGGFEGGGGFCGDFG@@FEDFEGGGGGGCEEFGGGGFEF4=CFDAFGGDGGFGGGDBFD9B;FGGGGGEEEGFFGFEG6;AEFG9DA,7>E9FGGDGGFGGGGCFDEGG6CBCB2DCFG,<EGGDC*;CF1
@M02526:338:000000000-J69W4:1:1109:15432:4578 2:N:0:TCAAGGT+AACACCG
CGGACTACAGGGGTTTCTAATCCTGTTTGCTCCCCACGCTTTCGCACCTGAGCGTCAGTCTTCGTCCAGGGGGCCGCCTTCGCCACCGGTATTCCTCCAGATCTCTACGCATTTCACCGCTACACCTGGAATTCTACCCCCCTCTACGAGACTCAAGCTTGCCAGTATCAGATGCAGTTCCCAGGTTGAGCCCGGGGATTTCACA
+
CCCCCGGGGGGGGFGGGGGGGGGGGGGGGGGGGGGGGGGGG@FGGGGGGGFGGGGGGGFGGGGGFGGGGDEG@CGGGGGDGGGGGGGGGGGGGGGGGCEBFAFF<AEFGGFEFEFGGGGGECFGGGGGDFCGGGGGGGGGGGGGGCGFCGEG7EG?9FGGGG?EGFFFG9D6D@DDCDC;FFGGDFGC8<>ECEGE*:CFF7+@+
@M02526:338:000000000-J69W4:1:1109:5970:4992 2:N:0:TCAAGGT+AACACCG
GAGGACTACTCGGGTATCTAATCCTGTTTGCTCCCCACGCTTTCGCACCTGAGCGTCAGTCTTCGTCCAGGGGGCCGCCTTCGCCACCGGTATTCCTCCAGATCTCTACGCATTTCACCGCTACACCTGGAATTCTACCCCCCTCTACGAGACTCAAGCTTGCCAGTATCAGATGCAGTTCCCAGGTTGAGCCCGGGGATTTCAC
+
BBCCC@@EGGCEGGECFGGGFGGF<CFGFFFEDFGGFFGGGGGGGFFCCGGGGGGGGGGFEEFFGGFFGGGGGGGGEGGEGGG7FGGGGGG7DFGGGGGGGA,FF?FGGGGGEG9FDEFGGGGGF,<ADDDFE8FDFF9EEGGGGGFGGGDECFGGGCF?FGGGGGF7,>@DF@CFFGFG,BFEEC2>CFGG?*=ECEDC*9+;3
@M02526:338:000000000-J69W4:1:1109:9784:5407 2:N:0:TCAAGGT+AACACCG
TGCTGCCCCCCGTAGGCCTCTAAGATCGGAAGAGCGTCGTGTAGGGAAAGAGGGTCGGTGTTGTGTAGGTATCGGGGGTTGCCGTGTCATTAAAAAAAAAAAAACGGAAAATTTAAGAGATAGAGTAGTGATTCCGATAAACACGGAATGACACTAGAACTACACATCAAGATTCACTGTAGTGTGATCACAGTATTAATAAACA
+
ACBC,,@FFEGC@CFGEGFC@,FA<EDCF6CECEFF@C@FECFFGGCEGFEC,B8CCC@@B@,C@<6,,,,,,8=C7C7+4,C=++4,955,<?<ECFF@@6++++++++,,,3,,,,7,,,,,,7=,3,7,,,,4****,2,,*****,,,,0,40,,,5+2+*++++2+5++++5++++++3+33+++*+++++++2+++122
@M02526:338:000000000-J69W4:1:1109:20889:5938 2:N:0:TCAAGGT+AACACCG
ATCCTGGGACTACCAGGGTATCTAATCACTCTTTCCCTGCTGCCTCCCGTAGGCATAGATCGGAAGAGCGTCGTGTAGGGAAAGAGTGTCGGTGTTGTTTAGATCTCGGTGGTCGCCGGATCCTTAAAAAAAAAAACCCACTTCTACCATTATCTACTCCAGCTGTCACTATAGCACCCACGGGTCTCCCCCCCTTTTTCTAACC
+
CCCCCFDFGGGGGGGGGGGGGGGFEFGAGEGGGGGGGGGGGEGGGGGGGFGGGGGGGGGGGFG@FGDGGGCGGFEGGGGGCEAFGFGGFGGGGGGGCE,A<,:EFGG,A4,>F9++@++44@,,99AFF?:@FC7++86+6,7,,,5@,35,,,,52,,@,,,,3,,,@,,,,,,,,,4=57****,,6,*****2+++*+++25
@M02526:338:000000000-J69W4:1:1109:16717:6061 2:N:0:TCAAGGT+AACACCG
TCAGGGACTACTCGGGTTTCTAATCCTGTTTGCTCCCCACGCTTTCGCACCTGAGCGTCAGTCTTCGTCCAGGGGGCCGCCTTCGCCACCGGTATTCCTCCAGATCTCTACGCATTTCACCGCTACACCTGGAATTCTACCCCCCTCTACGAGACTCAAGCTTGCCAGTATCCGATGCAGTTCCCAGGTTGACCCCGGGGATTTC
+
<CCCCFGGGGGAFFGGGGGGGGGGGGGAFGGGGGGGGGGGGDGGGGGGGGGGFCGGGGGGGGDFAFGGGGGGGGGGGGGGDGGGGGGGGGGGGDFGGGGGGFGGGGGGGFGGGGGGGGGG9CFFFGCFEFFFFFGGGGGGGFDECGGGGG@:ACG:CFGGGGG,@F9:@9CF,>:EGGGFE?EG6DFCG,4,,6CE==1>5>CG7
@M02526:338:000000000-J69W4:1:1109:13557:6541 2:N:0:TCAAGGT+AACACCG
GCTGCGTCCCGTAGGGAGATCGGAAGAGCGTCGTGTAGGGAAAGAGTGCCGGTGTTGTGTAGATCTCGGTGGCCGCCGTCTCAATTAAAAAAAATCCATACATCTACCCATGTCTTCCCTCCACATCGCATGCCACCTACCACCCCTACCCACATTCCTGCCCACCTCCACCCACCCCCACACCTTGTTTCAGCGCCTTCCACAC
+
CCCCCG@B@EGGGFGG<@FGGG7B;F@FDFGGGGC;CFG:FGGGGFFF,CF:CF:BFEC9<,,,C,,C<,BC,,@BF:>F8E,,,,<?5CB@7C8,,,AC,:,,994,,8:EE,,,:C6,,44A=,,++@C+,,,,8,68D,@6+3D+@,@,1A,,,,7,@,@,4*65,,,,*461**441***,,4,4,,,1,/**/1*22+2*
@M02526:338:000000000-J69W4:1:1109:17401:6681 2:N:0:TCAAGGT+AACACCG
AGGGGACTACACGGGTTTCTAATCCTGTTTGCTCCCCACGCTTTCGCACCTGAGCGTCAGTCTTCGTCCAGGGGGCCGCCTTCGCCACCGGTATTCCTCCAGATCTCTACGCATTTCACCGCTACACCTGGAATTCTACCCCCCTCTACGAGACTCAAGCTTGCCAGTATCAGATGCAGTTCCCAGGTTGAGCCCGGGGATTTCA
+
CCCCCDFGGGGGGGGGGGGGGGGGGGGFGGGGGGGGGGGGGGGGGGGGGGGGGGGGGGGGGGGGGGGGGGGGGGGGGGGGGGGGGGGGGGGGGGGGGGGGGGGGGGGGGGGGGGGGGGGGGGGGGGGGGGGGCGGGGGGGGGGGDGGGGGGGDGFGGGGGGGFGGFGGGGGGGGGGGGGGGGGGGGGGCGGGGGGGGGGGGGFG+
@M02526:338:000000000-J69W4:1:1109:24744:6703 2:N:0:TCAAGGT+AACACCG
GACAGGACTACTCGGGTTTCTAATCCTGTTTGCTCCCCACGCTTTCGCACCTGAGCGTCAGTCTTCGTCCAGGGGGCCGCCTTCGCCACCGGTATTCCTCCAGATCTCTACGCATTTCACCGCTACACCTGGAATTCTACCCCCCCTCTACGAGACTCAAGCTTGCCAGTATCAGATGCAGTTCCCAGGTTGAGCCCGGGGATTT
+
CCCCCGGGGGGGGGGGGGGGGGGGGGGGGGGGGGGGGGGGGGGGGGGGGEGGGDEGGGGDGGGGGGGGGGGGGDGGGGEGGGGGGGGGGGGGGEGGGGGGGGGGGGGGGGGGGGGGGGGGGGGEGGGGGC<FGGFGGGGGGGGGGGGGGGGGG>EGCGFGGGGGGGGGGDFGFFCFGGGGGGGGGGFGGGGGFGFGGGGGDGEGG
@M02526:338:000000000-J69W4:1:1109:27391:6789 2:N:0:TCAAGGT+AACACCG
GCTTGCGGACTACCGGGGTTTCTAAACCTGTTTGCCCCCCACTCTTTCGCATCTGCGCGTCAGACTTCGCCCAGGTGGCCGCCTTCCCCACCGGTATTCCCCCATATCTCTACGCATCTCATCGCTACACTTGGTATTCTCCCCCCCTCTACGACACTCAAGCTTCCCATTCACCGACGCAGTACCCAGGATGCGCCCGGGGTTT
+
-6,-A,@7@C@8EC:@F7@+BEE@6,;FC<CAEFE,CDCFE@,,C6C,C7@,@CE,@::@:,8,,,<C7,B@B8D,,,,A>+78+A,,B?:=++F++9,C,B>F,4CFCC5,E6+86+5C,,A,+,83CF,,,,73,,@@,>:EEC*@8,@,*471C,,,,2::C2:,>,2;,,2*4**3/*=+5+<+***3<**37**)1</)/
@M02526:338:000000000-J69W4:1:1109:23332:7337 2:N:0:TCAAGGT+AACACCG
GCTGCCTCCCGTAGGGTAAGATCGGAAGAGCGTCGTGTAGGGAAAGAGTGTCGGTGTTGTGTAGATTTCGGTGGTCGCCGTATCATTTAAAAAAAAAGAACATAAACTAAAAATAATTGTTTGTGTTTTATGTTGGAAGCATTGCTCACTCCGATACCGTAGAACTAAACCTCCAGTGTGTGTACAGCATTCTCTGCGTAGCGAA
+
BCCCCGGGFFEG7@BCFEEGGGA@FGC+CFGEFG@@;FEEGG@EGGGGCFAFEEGGGG8,6C,96,,<@666876,8+?@7=,E<FG,9FFDDG:7C+A,,,,:,A,CF<A9FA,,C5,9,8=FFG,?4,CA?,3=,C,,>6@,=,,,7@,6+6C@6,+53+6,,;98,,3@CDG,@32@@C@A7E;@DF;,,6,5,4431>ED9
@M02526:338:000000000-J69W4:1:1109:8405:7849 2:N:0:TCAAGGT+AACACCG
CGGACTACAAGGGTTTCTAATCCTGTCTGCTCCCCACGCTTTCGCACCTGAGCGTCAGTCTTCGTCCAGGGGGCCGCCTTCGCCACCGGTATTCCTCCAGATCTCTACGCATTTCACCGCTACACCTGGAATTCTACCCCCCTCTACGAGACTCAAGCTTGCCAGTATCAGATGCAGTTCCCAGGTTGAGCCCGGGGATTTCACA
+
CCCCCDGGGGGGGGGGGGGGGFGGGGCEGGFGGGGGGGGGGGGGGGGGGGGGGGGGGGGGGGGGGGGGGGGGGGGGGGGGGGGGGGGGGGGGGGGDGFGGGFFCGGGFGGFDGGGGGGGGGGGGGGGGGFGFGGGGGGGGGGGECFGGCGEGGGCFFFEFGGGFGFGGGGGGFFFGGGFGGG7EEEFE@FFFGGGGGGGGGDGGC
@M02526:338:000000000-J69W4:1:1109:26808:8894 2:N:0:TCAAGGT+AACACCG
GAGGACTACCCGGGTATCTAATCCTGTTTGCTCCCCACGCTCTCGCACCTGCGCGTCAGTCTTCGTCCAGGCGGCCGCCTTCGCCACCGGTATTCCTCCAGACCTCTCCGTATTTCACCGCTACACCTGCAATTCTATCCCCCTCTACGACACTCAAGCTTGCTAGTATCAGATGCAGTCCCCACGCTGAGCACGGCGATTTCAC
+
--68@8<C,C,8+6@6EDFGA,6,6C;6EFFG,6D,EFEGC7@F@,+@+CF,7+67+6BFG<<6CCF@B9,,6@=4@+@+8AD++44E++64=,@AE?<,A,+45,C,,6+A,655,556+8+:B66,@,3C3,3;,,@D,@+@@,,,5++4@,@C,,<D,DD2D92,2,,,,@DCFCF,,,48*1**;12,,4?8*/1)*11:+
@M02526:338:000000000-J69W4:1:1109:7914:8950 2:N:0:TCAAGGT+AACACCG
AGGGTGGGACTACCGGGGTTTCTAATCCTGTTTGCTCCCCACGCTTTCGCACCTGAGCGTCAGTCTTCGTCCAGGGGGCCGCCTTCGCCACCGGTATTCCTCCAGATCTCTACGCATTTCACCGCTACACCTGGAATTCTACCCCCCTCTACGAGACTCAAGCTTGCCAGTATCAGATGCAGTTCCCAGGTTGAGCCCGGGGATT
+
CCCCCDGGFGGGGGGGGGGGGGGGFGGGGGGGGGGEDGGGGGGGGEGGGGGGGGGGGGGGGGGGGGFGGGGGGGGEGGGGGGGGGGGDGGGGGGGCFFGGGGGGG9FFGGGGGGGDGGGGDFF=CCCGGGGGGG8D9DFFGGGFGGGGGGGGGGGGGGGGGFFFGGGGGGGFGCCFGG7FGGFFGGFCEFGGC?CGEEGGGG=8C
@M02526:338:000000000-J69W4:1:1109:24161:9227 2:N:0:TCAAGGT+AACACCG
GGGTACTACTGGGATTTCTAATCCTCTTTGCTCCCCACGATGTCGCACCTGAGCGGCAGTCGTCGTCCAGGAGGCCGCCGTCGCCACCGGTGTTCCTCCAGCTCTCTACGACTTACACCGCTGCAACTCGAATTCTACCCCCCTCTTCGACACTCAAGCATGCCCGTATCAGCTGCAGTTCCCCGCTTGATCAGGGGGATGTCTC
+
8-,6AC6FGGC,E,,,,=EE,C96E,,C,,6E,E,B<F@+,,6;69@6F8,66C++@++6,,C@@@,,8,,,B@,:CEG+4@++B7FFC+@+4B?,AFG,,,9A9=4;E+++4+,7A,6+@:+@,,A,,8,,,+7C,E9,@CEGG6,=++559,1@,,9,,46>,*4:4:D,,;42,?,,=E96/**4=6,1+++2=C:**2=+3
@M02526:338:000000000-J69W4:1:1109:3184:9253 2:N:0:TCAAGGT+AACACCG
TGCAGGACTACAAGGGTTTCTAATCCTGTTTGCTCCCCACGCTTTCGCACCTGAGCGTCAGTCTTCGTCCAGGGGGCCGCCTTCGCCACCGGTATTCCTCTAGATCTCTACGCATTTCACCGCTACACCTGGAGTTCTACCCCCCTCTACGAGACTCAAGCTTGCCAGTATCAGATGCAGTTCCCAGGTTGAGCCCGGGGATTTC
+
CBCC8FFDGFGGGGGGGGGFGGAFDFGCFGGGGGFDGDGGG:CFFGGDCFGGCCGGGGGGEGGGFDG<FF@FFGDGGGC:CGE@FEGGGCEEFDCCDGDFF,E?FFFFGAFGGGEGGGGGFGEGEGGGGFGGGGGFDACFBDFGGGCG9D8+AEGGGFDFGDF?FGGGG;C<FC>,62CC:C7@FGG:DGCGGGFFEDCDG:66+
@M02526:338:000000000-J69W4:1:1109:17520:10005 2:N:0:TCAAGGT+AACACCG
GGGACTACCGGGGTTTCTAATCCTGTTTGCTCCCCACGCTTTCGCACCTGAGCGTCAGTCTTCGTCCAGGGGGCCGCCTTCGCCACCGGTATTCCTCCAGATCTCTACGCATTTCACCGCTACACCTGGAATTCTACCCCCCTCTACGAGACTCAAGCTTGCCAGTATCAGATGCAGTTCCCAGGTTGAGCCCGGGGATTTCACA
+
CCCCCGGGGGGGGGGGGGGGGGGGGGGGGGGGGGGGGGGGGGGGGGGGGGGGGGGGGGGGGGGGGGGGGGEGGGGGGGGGGGGGGGGGGGGGGGGGGGGGGFGGGGGGGGGGEGGGGGGGGGGGGGGGGGGDFGGGGGGGGGGGGGGGDGDGGGGCGGGGGGGGGGGFGGGGGFGFGFGGGGGGGGGGGFGGGGGDGGDGGGGGF
@M02526:338:000000000-J69W4:1:1109:12428:10723 2:N:0:TCAAGGT+AACACCG
GCTGCGTCCCGTAGGCTATCAAGATCGGAAGAGCGTCGTGTAGGGAAAGAGTGTCGGTGTTGTGTAGATCTCGGTGGTCGCCGTATCATTAAAACAAAAAAACAACTATGAAGTTCAGTTCTACATACCGCACTCAACAGAACTGTACATCACTACAGCTATTCAGTCTTCGACGCCCTCCATCACTTAATCCTCCCGCTTTCAC
+
CCCCCGGGGGGGGEGFGGGGGGFGGGGGFGECEFGFCFF@FFGFGFCFFGGEFFFGG@CCF8FG<@FC,99CEF,BF8,@+@F+,4B<,,5<?C,44A,?+@8:,99,,,:5,,95,,,,,,4,,895A?:4:+88,,,3,,,,,,,7,6,39=,6,6883,67,837,75D++55*5@,@,,5,,@,6?,:D,,,*****/,++
@M02526:338:000000000-J69W4:1:1109:8064:11084 2:N:0:TCAAGGT+AACACCG
CAGGACTACACGGGTTTCTAATCCTGTTTGCTACCCATGCTTCCGAGCCTCAGCGTCAGTTGCAGACCAGACAGCCGCTTTCGCCACTGGTATTCTACCATATATCTACGCATTTCACCGCTACACATGGTGTTCTACTGTCCTCTTCTGCACTCAAGTTACTCAGTTTCCTATGCACTTCTTCGGTTAAGCCGAAGGCTTTCAC
+
CCCCCGFGGGGGGGGGGGGFGGGGGGGGGGGGFEGGGGGGGGGGGGGGGGGCFGGGGEGGGGGGGGGGGGFGAFGGGGGGGGGGGGGGGGGGGGGGGGGGGFG<FGGGGGGGGGGGGGGGGGGGGGGGCFGGGGGGGGGGGGGGGGGGGGGGGGGGGFGGDGGGGGGGGGGGFGGGFGGGFGGGGEGGEFGGGGCCGGGGGGGGG
@M02526:338:000000000-J69W4:1:1109:23079:11099 2:N:0:TCAAGGT+AACACCG
GCTGCGCCCCGTAGGGTTAGATCGGAAGCGCGTCGTGTAGGGAAAGAGTGTCGGTGTTGTGTAGATCTCGGTGGGCGGTCTCTCATTGAAAAAAACCACATCTCTACGCATTTCACCGCTACACGTGGAATTCCGCTCTCCTCTTCTGCACTAAAGTTCCCCAGTTTCCAATGACCCTCCCCGGTTGAGCCGTGGGCTTTCACAT
+
C9@@,7F@@@FB6@@;FFG<CCCF;,,@,+@@@FB@FE<E,@C,CC@A6@,CF:@CFG8C6E,,96,C,FF,?6+C:++++,:,,<,,,59,,+++487FD<A<9,7AF7@CE,CFFCGC:8,3@>=@+@CEF,::E7+>8,3>@,32A3<C,4@,2,@;CFC1,,,55;,,,6?D,,:EE5:*::5+BFB=*3=>E62>9:9:7
@M02526:338:000000000-J69W4:1:1109:3078:11176 2:N:0:TCAAGGT+AACACCG
TGGACTACCGGGGTTTCTAATCCTGTTTGCTACCCATGCTTTCGAGCCTCAGCGTCAGTGACAGACCAGACAGCCGCTTTCGCCACTGGTATTCTCCCATATATCTACGCATTTCACCGCTACACATGGTGTTCTACTGTCCTCTTCTGCACTCAAGTTACTCCGTTTCCTATTCACTTCTTCGGTTAAGCCGAAGGCTTTCACA
+
CC8BCGDFE+++6@CEGFFGGGG96CEF@E<FFFGGGGGGGGG:CFGDGGD,BFFE:CE9EFGGFGGF8@DEFC@ED7FBF,B:7FG<6,<FFEF,CEFCGFEEGGCFGG?BGG<<FGFBC:EAFGGA,5?4?AA;EE,EEFDGGG8ADGGGFGG8,7=CFD,,6>@DF9D83,>@ADDGGGGF8CC@3@>EE+@BC5@FGGC@+
@M02526:338:000000000-J69W4:1:1109:16845:11187 2:N:0:TCAAGGT+AACACCG
AGGACTACTCGGGTTTCTAATCCTGTTTGCTCCCCACGCTTTCGCACCTGAGCGTCAGTCTTCGTCCAGGGGGCCGCCTTCGCCACCGGTATTCCTCCAGATCTCTACGCATTTCACCGCTACACCTGGAATTCTACCCCCCTCTACGAGACTCAAGCTTGCCAGCATCAGACGCAGTTCCCAGGTTGAGCCCGGGGATTTCACA
+
CCCCCGGGGGGGGGGGGGGGGGGGGGGGGGGGGGGGGGGGGGGDGGGGGGGGGGGGGGGGGGGGGGGGGGGGGGGGGGGGGGGGGGGGDFGGGGGGGGGGFFGGFGGGGGGGEGGGGGGGGDGGGGGGGGFGGGGGGGFGGGGGGCGGDEEGGGGGFGGGGGGGGC7FEFGGGGGDGGGGGGGGGGGGGGGGGGEGGGDFGGGF+
@M02526:338:000000000-J69W4:1:1109:18381:11196 2:N:0:TCAAGGT+AACACCG
GGGGACTACCCGGGTTTCTAATCCTGTTTGCTCCCCACGCTTTCGCACCTGAGCGTCAGTCTTCGTCCAGGGGGCCGCCTTCGCCACCGGTATTCCTCCAGATCTCTACGCATTTCACCGCTACACCTGGAATTCTACCCCCCTCTACGAGACTCAAGCTTGCCAGTATCAGATGCAGTTCCCAGGTTGAGCCCGGGGATTTCAC
+
CCCCCGGGGGGGGGGGGGGGGGGGGGGGGGGGGGGGGGGGGGGGGGGGGGGGGGGGGGGGGGGGGGGGGGGGGGGGGGGGGGGGGGGGGGGGGGGGGGGGGGGGGGGGGGGGGGFGGGGGGGGGGGGFGGFFGGGGGGGGGGGGGGGGGGGEGGGGGFGGGGG?FGGCGGGGGGGGGGGGGCGGGCGGGGGGGGGGGGGDGGGGG
@M02526:338:000000000-J69W4:1:1109:4986:11305 2:N:0:TCAAGGT+AACACCG
TGCAGGACTACCAGGGTATCTAATCCTGTTTGCTCCCCACGCTTTCGCACCTGAGCGTCAGTCTTCGTCCAGGGGGCCGCCTTCGCCACCGGTATTCCTCCAGATCTCTACGCATTTCACCGCTACACCTGGAATTCTACCCCCCTCTACGAGACTCAAGCTTGCCAGTATCAGATGCAGTTCCCAGGTTGAGCCCGGGGATTTC
+
CCCCCGEGGGGGGGGGGGGGGGFGGGGFGGGGGGGGGGGGGCCFGGGGGGGGGGGGGGGGGGGGGGGFGGGGGGCGGGGDGGGGGGGGGFGGGGGGGGGGGGGGCGGGGGGGGGGGGGDGGGGGGDGGGGGGFGCFFGGGFDEGGGGGGGCE6>EGG:6CFFGGFGFGC;@EFGGGGGGGFEFGGGGDFC8D?G6FGGDDEGGGG
@M02526:338:000000000-J69W4:1:1109:25052:11725 2:N:0:TCAAGGT+AACACCG
AGGGACTACCCGGGTTTCTAATCCTATTCGCTCCCCATGCTTTCGCACCCCAGCGTCGGTAGGGACCCAGAGAGCTGCCTTCGCTTTTGGCGTTCCTTCGTAGATCTACGGATTTCACCCCTACACACGAAATTCCACTCTCCTCTGTCTCACTCAAGTGAATTGGTTTCGAGAGCATTCCGCCAGTTTTTGGCGACTTTCACTT
+
CCCCCGGGGGGGGGGGGGGGGGGGGEGGGGGGGGGGGGGGGGGGGGGGGGGGGGGGGGGGGGGGFGGGGGGGGGGGGGGGGGGGGGGGGGGGGGGGGGGGGGGGGGGGGGEDGGGGGGGGGGGGGGGGGGGGGGGGGGGGGGGGGGDGGGGGGGGGGGGGGFGGGFGGGGGGGFEFGGGGGGGDEEFGGGG5EGGGGGGGGGGGG
@M02526:338:000000000-J69W4:1:1109:25227:12270 2:N:0:TCAAGGT+AACACCG
GCTGCCTCCCGTAGGTAGATCGGAAGAGCGTCGCGTAGGGAAAGCGTGTCGGTGTTGGGTAGAGACCGGGGGGTGGCGTTCGATACTAAAAAAGATCCCTACTTCTCAGCATTTCCCCTCTCCCCACAGCATTCAACTCAGCTCTTCTTCCCTCACGTCTACCTGCCTCCCATCCCCCCCCACGGTTGCGCGGTGTCCTATCACT
+
C@<@C,,CC@C,@FEF,CFFA8,@,@<CCCGFG+C:6@,,;@,C,C,@8E@FEGG,<,+8EB9,,,C>C7@+:+5*@*3*6*,@D*,,<?9,1*8,,7,@F,,,3;,,2,,,2,,27++*+++21+****4,,,,+++++++++003++0<C+:C=*21**<<+00*+3**0+**2:5*25*/**/22*2*2/:81+++*+0<*2
@M02526:338:000000000-J69W4:1:1109:6201:12323 2:N:0:TCAAGGT+AACACCG
GCTGCGTCCCGTAGGATAGATCGGAAGAGCGTCGTGTAGGGAAAGAGTGTCGGTGTTGTGTAGAACCAGGTGGTCGCCGTCCCCATTAAAAAAAATCCATATCTCTGCCCATTTCACCCCCACCCATACAAATTCATTTTCCTCCTCCTCACCTAAGTCTTACTGTTTCCAATTACCCTTCTCGTTTGATTCGTCGGCTTTCACT
+
BC<CCG;FE;C,8CC@EDDFFE@@,B@,C8@@F:@@@E9FC8,CCF<;C6<@B+BB,CF@,<,,,C,,:,9:DCFGDF+4++8:B,5,C,<,+44?,A5@9:,,,:4,,4,95?,,5:44+++4+8,,35=,A,3,,,,,,7D;8@,,,,3=,21,,@,,,7@,7,,3>,,73,7@,3,,4,,43*3>>,,516*14=*1<C9==
@M02526:338:000000000-J69W4:1:1109:27095:12661 2:N:0:TCAAGGT+AACACCG
TGGACTACCGGGGTATCTAATCCTGTTTGCTCCCACGCTTTCGCACCTGGGCGTCAGTCTTCGTCCAGGGGGCCGCCTTCGCCACCGGTATTCCTCCAGATCTCTACGCATTTCACCGCTACACCTGGAATTCTACCCCCCTCTACGAGACTCAAGCTTGCCAGTATCAGATGCAGTTCCCAGGTTGAGCCCGGGGATTTCACAT
+
CCCCCGGGGGGGGGGGGGGGGGGGGGGGGGGGGGGGGGGGGGGGGGGGGFGGGGGGGGGGGGGGGGGGGGGGGGGGGGGGGGGGGGGGGGGGGGGGGGGGGGGGGGGGGGGGGGGGGGGGGGGGGGGGGGGGGGGGGGGGGGGGGGGE>EGFFDFGGGGGGGGGGGGGGGGGGGGGGGGGGGGFGGGCEGGGGGEGGGGGGGGG;
@M02526:338:000000000-J69W4:1:1109:19220:12880 2:N:0:TCAAGGT+AACACCG
GCTTCGGACTACCAGGGTATCTAATCCTGTTTGCTCCCCACGCTTTCGCACCTGAGCGTCAGTCTTCGTCCAGGGGGCCGCCTTCGCCACCGGTATTCCTCCAGATCTCTACGCATTTCACCGCTACACCTGGAATTCTACCCCCCTCTACGAGACTCAAGCTTGCCAGTATCAGATGCAGTTCCCAGGTTGAGCCCGGGGATTT
+
CCCCCFCFGGGGG?DEGGGGGDF<FEFGFGGGFGGGGGGGGEGGGGGGGGGGGGEFGGGGGGFGGGFGGGGCDGGFGDGEGGGGGDGGEGGGGGGGGGGDEEGGGGGGGGFFFGGGGGGCGGGGGGG@GADFFGGGFFF=EFGGGEEGGGG6E>+@FGGGCCFGBFFEFGC<F,??F;C9F?FGGGGGGGGFFGGGGG>DDGEFG
@M02526:338:000000000-J69W4:1:1109:11254:13287 2:N:0:TCAAGGT+AACACCG
AGTGAGGACTACCGGGGTATCTAATCCTGTTTGCTACCCATGCTTTCGAGCCTCAGCGTCAGTGACAGACCAGACAGCCGCTTTCGCCACTGGTATTCTACCATATATCTACGCATTTCACCGCTACACATGGTGTTCTACTGTCCTCTTCTGCACTCAAGTTACTCAGTTTCCTATGCACTTCTTCGGTTAAGCCGAAGGCTTT
+
CCCCCGGGGGGGGGGGGGGGGGGGGGGGGGGGGGGGGGGGGGGGGGGGGGGGGGGGGGGGGGGGGGGGGGGGGGGGGGGGGGGGFGGGGGGGGGFGGGGGGGGGGGGGGGGGGGGGGGGGGGGGGGGGGGFFGGGGGGGGGGGGGGGGGGGGFGGGGGFGGGFGGGGGGGGGGGGGGGGFGGGGGGGGGGGGGGGGD?GGCCFGG
@M02526:338:000000000-J69W4:1:1109:29148:13601 2:N:0:CCAAGGT+AACACCG
AACCGGACTACCGGGGTATCTAATCCCGTTCGATACCCGCACTTTCGAGCTTCAGCGTCAGTTGCGCTCCAGTGAGCTGCCTTCGCAATCGGAGTTCTTCGTGATATCTAAGCATTTCACCGCTACACCACGAATTCCGCCCACTTTGTGCGTACTCAAGGAAACCAGTTCGCGCTGCAGTGCAGACGTTGAGCGTCTACATTTC
+
@AA@B:CFFG8FGE7CFGGA<FG9CFEGFFGCFCFGCG>7@FCFGGECE:+BFFGGGGGGGGGDF+@7FEGGFGGGGGGGGDFCEG7CEGGGECFGGCFGFEFGFGFAEGGGGGGGG<FGGEE:>FG8EFGGCGGGDF8CGEGGGAFDF?FEGGGCCE@EC?GFFCCFDF,AEGEGGG6,<CFD,D8CEGGG88C:?*8=97=F:
@M02526:338:000000000-J69W4:1:1109:2761:13690 2:N:0:TCAAGGT+AACACCG
AGTGGACTATCCGGGTTTCTAATCCCGTTTGCTACCCATGCTTTCGAGCCTCAGCGTCAGTGTCAGATCACACAGCCGCTTTCGCCACTGGTATTCTACCATATATCTACCCACTTCACCGCTACACACGGTGTTCTCCTTTCCTCTTCTCCCCTCAAGTTACTCAGTTTCCTATGCACCTCTTCGGTTAAGCCGAAGGCCTTCT
+
@<C-6,,C,,;C;+7@CFA,6EEFF,,;@FFCF<FFEEDFDGCF<BF,,+;@@,C+6,,8C9,,,C,,,9,CF7:CE+@+,,,@,6,8E,<6,<E,C,A?AB,C,5EFCF,AA7AEG,CFFG:+4,4F++644??@D;D,,99@DE8,=4,,,6==1@,6,,@3;,,@,EA=9;,3@,,,66E,,+8==+9,E,8++4+*,;6;*
@M02526:338:000000000-J69W4:1:1109:2904:13822 2:N:0:TCAAGGT+AACACCG
ACAAGCGGACTACCGGGGTTTCTAATCCTGTTTGCTCCCCACGCTTTCGCACCTGAGCGTCAGTCTTCGTCCAGGGGGCCGCCTTCGCCACCGGTATTCCTCCAGATCTCTACGCATTTCACCGCTACACCTGGAATTCTACCCCCCTCTACGAGACTCAAGCTTGCCAGTATCAGATGCAGTTCCCAGGTTGAGCCCGGGGATT
+
CCCCCGGCGDGGGGGGGCGGGGGGGGGGGGGGGGGFGGGGFGGGCEGGGGGGGGFFGGGGGGGGGGGGGGGGGGGGGGGGGGGGGGGGGGGGEFF+AFFGGGGGGGGGGGGGGGGGGGGGGGGCFFGGGGGGGGFCFGGGGGGGGGGGDGFGGGCGGFGGGGGGGGGGGGGGGGGGGFGGGCEFGGGGGGGCFGGGFGGGDDEDG
@M02526:338:000000000-J69W4:1:1109:2066:13938 2:N:0:TCAAGGT+AACACCG
TGGACTACAGGGGTTTCTAATCCTGTTTGCTCCCCACGCTTTCGCACCTGAGCGTCAGTTTTCGTCCAGGCGGCCGCCTTCGCCACCGGTATTCCTCCAGATCTCTACGCATTTCACCGCTACACCTGGCATTCTACCCCCCTCTACGCGACTCAAGCTTGCCAGTCTCCGATGCAGTTCCACGCTTAGCCCGGGGATTTTACAT
+
CCC?CGGF,;<@@F@FGGGGGGACFF<CFCFF<9C@FGGCE<C8786@E,E@B:@6B@@,,,<+CFFGGC,+@7FGGEC,A4FCFG<4>@+B<FGG,4?<,9E<<FEEGG7FCFGGAE:FF+FEE:,,<,,CADC=3>DB8EGEFCF6+48>E77C?,8;?D69>D9,2,14;*C?,4B?FF,:*6**?++<C:EC**?=++2+3
@M02526:338:000000000-J69W4:1:1109:20548:14037 2:N:0:TCAAGGT+AACACCG
TCTCCCGGACTACAGGGGTTTCTAATCCTGTTTGCTCCCCACGCTTTCGCACCTGAGCGTCAGTCTTCGTCCAGGGGGCCGCCTTCGCCACCGGTATTCCTCCAGATCTCTACGCATTTCACCGCTACACCTGGAATTCTACCCCCCTCTACGAGACTCAAGCTTGCCAGTATCAGATGCAGTTCCCAGGTTGAGCCCGGGGATT
+
CCCCCGGGGGGGGGGGGGBF@GGGGGGGGFFGGGGGGGGGFGGGGGGGGGGGGGGGGGGEGGGGGGGGGGGGGGGGGGGGDEFCFGGGGGGGGGGGGGGGGGDFFEBEGGFGGGGGGGGGGGGGGGEEGGDFFFGGFGGGGGGGGGGGGGGGGGGGGGGGGDFDFGGGFGGFCFG;EGGGGGGGGG9FGGECFGGFGGGGGGCD4
@M02526:338:000000000-J69W4:1:1109:8494:14551 2:N:0:TCAAGGT+AACACCG
TACAAAGGACTACTAGGGTTTCTAATCCTGTTTGCTCCCCACGCTTTCGCACCTGAGCGTCAGTCTTCGTCCAGGGGGCCGCCTTCGCCACCGGTATTCCTCCAGATCTCTACGCATTTCACCGCTACACCTGGAATTCTACCCCCCTCTACGAGACTCAAGCTTGCCAGTATCAGATGCAGTTCCCAGGTTGAGCCCGGGGATT
+
CCCCCFGGFFAFGGGGGGEFCGGGFGGGGGGFGGGFGGGGDFEEECGGGGGCFFGGGGGEGGGFFCCGGGGGGGGGGGGGGDGGGGGGGGCEFGGEC?DEFDGGGFGFGGFGGGGCC@EEFBFCFGEGGGGGG=FGCDFCDDFGGECEEFAFFGDCE,DFF9@FGGGGFFGGCFGGGFDEFGCFGGGGGGDCDGFEC*B<CGCDD
@M02526:338:000000000-J69W4:1:1109:7342:14714 2:N:0:TCAAGGT+AACACCG
GCTGCGTCCCGTAGGTTTCTAGATCGGAAGAGCGTCGTGTAGGGAAAGAGTGTCGGTGTTGTGTAGATCTCGGTGGGCGCCGTATCATTAAAAAAAAAAAAAAATGAGAATTAAGTGATTAGAGGTAGCATAAGGAAGCAAAGACAAGTAGTGACATGTGATGACGAACAGGAGACAATGACAAGTATCCATATGTCTACAGGTG
+
CCCCCGGGGGGGGGGGGGGGGGGGGGGGGGGGGGGGGGGGGGGGGGGGGGGGFFGGGGGGGGGFACCC9CFFG,CF+6C+@F+8,ECAFCGEFGGDFFGC>++8,,,3,,7,,,,,,,,,989,>:,,,,,3@,,333,,333,,,5,,,,,,,,,,47,,,,62***1*,421,1,,,5,,,,,,,,64,,,,,++++3+****
@M02526:338:000000000-J69W4:1:1109:26211:14732 2:N:0:TCAAGGT+AACACCG
TACTCGGACTACACGGGTATCTAATCCTGTTTGCTCCCCACGCTTTCGCACCTGAGCGTCAGTCATCGTCCAGGGCGCCGCCTTCGCCACCGGTATTCCTCCACATCTCTACGCATTTCACCGCTACACCTGGAATTCTACCCCCCTCTTCGACACTCAAGCTCCCCAGTCTCCGATGCACTTCCCAGGTTGAGCCCCGGGATTT
+
8-AC8F@@CEDGGGGGGGDGGGGGGGGGGGGFGGGGGGGGGGGGGGGGGCFGG,EFGGCGGGGF,6,C,CFFG?@,@FFEEGGGGFGGGGAFGGECFGGDFGG,?FFFGGGGGGGGEFGAFGCGFFGGG@FGGGGFFG9,@,636@GGC,@+5+ACCGGGG,,,,@EDGG9FE9*>>>79,,,414,?CFF:?FEG5**/5::DD
@M02526:338:000000000-J69W4:1:1109:3819:15132 2:N:0:TCAAGGT+AACACCG
ACGTCCGGACTACAGGGGTTTCTAATCCTGTTTGCTCCCCACGCTTTCGCACCTGAGCGTCAGTCTTCGTCCAGGGGGCCGCCTTCGCCACCGGTATTCCTCCAGATCTCTACGCATTTCACCGCTACACCTGGAATTCTACCCCCCTCTACGAGACTCAAGCTTGCCAGTATCAGATGCAGTTCCCAGGTTGAGCCCGGGGATT
+
CCCCCGGGGGGGGGGGGGGGGGGGGGGGGGGGGGGGGGGGGGGGGGGGGGGGGGGGGGGGGGGGGGGGGGGGGGGGGGGGGGGGGGGGGGGGGGGDGGGGGGGGGGGGGGGGGGGGGGGGGGGGGGGGGGGGGFFGGGGGGGGGGGGGGGGGFDDGGGGGCC9FFEFGEGG7FFF@FGGGGFFGGBCEGGGGGCFGFGBDGGCGF
@M02526:338:000000000-J69W4:1:1109:20314:16007 2:N:0:TCAAGGT+AACACCG
GCTGCCTCCCGTAGGCGAGATCGGAAGAGCGTCGTGTAGGGAAAGAGTGTCGGTGTTGTGTAGATCTCGGGGGTCGCCGTGTCATCAAAATAAAAAATCATATCTAAGCATTTCACCGTTACATCACATATTCCGCTAGCCTCCACAATATTCCAATCTGATATTATCCCCGTCCTTTTCTAGGTTTCGCCCCCTGTTTTCACCC
+
CCCC<8;;,B@FFGGGGEEEGGFG;@@,F<FFFF8@;CFGGDEFGFFF<6BBFFEBC@C@9,C<,,,,,:+@BF,7::>++:,CE,,,,5,,95E,68,,,,:7,F?,,<EF@?,@E+,++>F,8,,C<F=<@;,@7++37>,@@<@,,33,,7,,,5@:,,53@,3@,@***4**224>9,,<D;>,>*:C8*/1,4;01+<;2
@M02526:338:000000000-J69W4:1:1109:21152:16300 2:N:0:TCAAGGT+AACACCG
GCTGCGTCCCGTAGGGTTGAGATCGGAAGAGCGTCGTGTAGGGAAAGAGTGTCGGTGTTGTGTAGATCTCGGTGGGCGCCGTAGCATTAAAAAAAAAAAAAAGCAAGACTCCGTCAGTGAACAATACAAATCACTTAAAGAAATCCACAAGATACAATCAATCAGTAGCATATCACCTCACCTCTTTACCTGCTATCCTCTCACC
+
CCCCCGGGGGGGGGGGGGGGGF<FGGECFGFGGGGGCGGGGGGFGGFEGGGFGGGCFFEGF:C<@C,CF,CF@CF+,@74>44,:CEFC?<?EFE@:7:4+++,,3,,,3,,++,++:@,,33338,,,,,,,5,,5,,,7,,7,5,4,5,,,,,,,5<,,6,2,,,55,6,,2,,,4,,,/,4,,,2>621,++++++*+0++*
@M02526:338:000000000-J69W4:1:1109:27305:16460 2:N:0:TCAAGGT+AACACCG
GTAGGGACTACTAGGGTTTCTAATCCTGTTTGCTACCCACGCTTTCGCGCCTCAGCGTCAGTGTCAGTCCAGAAGGCCGCCTTCGCCACTGGTATTCCTCCAGATCTCTACGCATTTCACCGCTACACCTGGAATTCTACCTTCCTCTCCTGCACTCAAGTCCGCCAGTTCCAAATGCCGTTCCCAGGTTAAGCCCGGGGCTTTC
+
<CCCCGGGGGGGGGGGGGGGGGGGGGGGGGGGGGGGGGGGGGGGGGGGGGGGGGGGGGGGGGGGGGGGGGGGGGGGGGGGGGGGGGGGGGGGG9FGGGGGGGGGGGGGGGGGGGGGGGGGGGGGGGGGGGGGGGGGGGGGGGGGGGGGGGGGGGGGGFGGGGGGGGGGGGGGGGGGGGGGGGGGGGFFFGGGGGGGGGGGGGGGC
@M02526:338:000000000-J69W4:1:1109:15064:16619 2:N:0:TCAAGGT+AACACCG
TTATTGGACTACTCGGGTTTCTAATACTGTTCGCTCCCCACGCTTTCGTTCCTCAGCTTCAGTTATATCTTGGTAACCTGCCTTCGCAATTGGTTTTCTAAGTAATATCTATGCATTTTACTGCTACACTACTTATTCCAGCTACCTCAAATATACTCAAGACTTACAGTATCAATGGCAGTTCTATCGTTAAGCGACAGGCTTT
+
A9,AC,F@<6;;,,8,@6C,FEG9@6E<<CE9FEGGG<6,6@+@:C<FG,,,<C@<6,C,;CEAEFFFC,<C<FFGGGGFCCFGD,@@+FF,@C,A<FGGGGGGGG,FFGGE?,,:5E,9,,4,FGCECG,<5EA@EFC,EFFCD89D8,98EEEFFGFFGF89EGA9D@ECDG9EG8DF8FFEDDF;@>EF8>DGCEECCGFGF
@M02526:338:000000000-J69W4:1:1109:21768:16637 2:N:0:TCAAGGT+AACACCG
TCTTATGGACTACCAGGGTATCTAATCCTGTTTGCTCCCCACGCTTTCGTGTCTGAGCGTCAGTATTATCCCAGGGGGCTGCCTTCGCCATCGGTATTCCTCCACATATCTACGCATTTCACTGCTACACGTGGAATTCTACCCTCCTCTGACATACTCTAGCTCGGCAGTTAAAAATGCAGTTCCAAGGTTGAGCCTTGGGATT
+
C<CCCG@<FGGFCEEA@F6CFFGFFFEFFFGGGGF,;6C,C@FDGGGFG@DFFGCFGGFGC@FGCGFGGG9@E@@FCF:BE7FG,B=,=CF8C,8<D?DAFF,,A<F:E@EF<+>F7?544@FAFBF,EFGG?7:BEFGGDFCG,@+DDF?,6===DDD8FE@FGE7E6@FGEE3=BBCFF,EC,@,,3:ECF,:6:,@*,9,AC
@M02526:338:000000000-J69W4:1:1109:4417:16737 2:N:0:TCAAGGT+AACACCG
GCTGCGTCCCGTAGGTTTCAGATCGGAAGAGCGTCGTGTAGGGAAAGAGTGTCGGTGTTGTGTAGATCTCGGTGGTCGCCGTATCATTAAAAAAAAAAATGAAATACATACGGTGTTGTCGCACGTTGTACAAGAAGCACGAATACGTCACAACATATTCAGATAACACTTGACTGTAGATATACCCACTTTGACACTACAATAC
+
CCCCCGGGGGGGGGGGGGGGGGGGGG;,@FFGGGGGGGGGGGGDEFGGGGGGGGGGGGGFGB<CF,,<CEF@CCFC@F+8>7,,9BB,,<E9F:+4>4+,,,,7,,,,87:A+,+46,8=+++8+,,,6,:,,,8,,,,,++4,3,+53++721,1,,5,3,,7,,,4?,,56,2,?,,,5,25,26,*,,,,,,,,4:;0*,02
@M02526:338:000000000-J69W4:1:1109:13708:17383 2:N:0:TCAAGGT+AACACCG
ACGGTGAGGGGGGGGTGTTTTTTCGTTTTCTTTTCCCCCGTTGGGCTATTTGGGTGTCTATTTTTTTTTGGTGGCGGCGCTTTCGTGTCTGGGCCTCTCCCTTATTACACGGGGCTGCGCTCGCCATCGGGATTTCTCCCCCTCTCTACCCATTTCGCTGCTCCACGTGGAATTATAGTCCCCTCTGACATCCTCTCGCGTTGCC
+
--,-6=@-;@7++:*4*=<:CF*,*8:F+,<,,2,8<=1?/8****2+,,,0:E8*:,,,,2,3<8*85?*//+,********2*/**,,3,,**2*+***,+0+++209**2**********/::*3/*****3+02CFC5*22;+3:+*+*+2+**/**+<@+2*/*/:9+++33+3<7C***28+++++;09+*:57>)/3:
@M02526:338:000000000-J69W4:1:1109:13578:18302 2:N:0:TCAAGGT+AACACCG
GCTGCGCCCCGTAGGATTTCTAGATCGGAAGAGCGTCGTGTAGGGAAAGAGTGTCGGTGTTGTGTAGATCTCGGTGGTCGTCGGATAATTAAAAAAAAAAAAAAAAATAGTTTTTGCTTGTCGCACTGAGCTTTCACTCAGCCTAATAATAACTATTTACTCCACTGTGACTAGTAGTCTGACCTCAACCTCTCAACTAAACCCC
+
CCCCCGGGGGGGGEGEEGGGGGGGFGGGGGGGGGGCGGGGGGGGGGGGGGGGGEFGDGGGGGC7CAC,,C,,CD,BB6:@+<F+4,,,5E,55EDC@:>CG:+8+++3,,7:,,++7373,73++5*3@CC,37:B@,7,,7,,,,,,,,>?6@F,52,,,6,,<;>,6,,5,,6,4,111,,,,2+++=+=+2++*+22+2***
@M02526:338:000000000-J69W4:1:1109:7066:18619 2:N:0:TCAAGGT+AACACCG
TGGACTACCAGGGTATCTAATCCTGTTTGCTACCCATGCTTTCGAGCCTCAGCGTCAGTTGCAGACCAGACAGCCGCTTTCGCCACTGGTATTCTACCATATATCTACGCATTTCACCGCTACACATGGTGTTCTACTGTCCTCTTCTGCACTCAAGTTACTCAGTTTCCTATGCACTTCTTCGGTTAAGCCGAAGGCTTTCACA
+
CCCCCGGGGGGGGGGGGGGGGGGGGGGGGGGGGGGGGGGGGGGFGGGGGGGGGGGGGGGG9FGGGGGGGGGGGGGGGEGGGGGGGGGGGGFGGGGGGGGGGGGGGGGGGGGGGGGGGGGGGGGGGGGGGGGGGGGGGGGGGGGGGGGGGGGGGGGGGGFGFFGGGGGGGGGGGGGGGGGGGFGGGGGGGGGGGCEGGGGGGGGGF
@M02526:338:000000000-J69W4:1:1109:21155:19052 2:N:0:TCAAGGT+AACACCG
AGGACGGACTACAAGGGTTTCTAATCCTGTTTGCTCCCCACGCTTTCGCACCTGAGCGTCAGTCTTCGTCCAGGGGGCCGCCTTCGCCACCGGTATTCCTCCAGATCTCTACGCATTTCACCGCTACACCTGGAATTCTACCCCCCTCTACGAGACTCAAGCTTGCCAGTATCAGATGCAGTTCCCAGGTTGAGCCCGGGGATTT
+
CCCCCGGGGGGGGGGGGF@FFFGGGGGGFGGGGGFGGGGGGCGGGGGGGGGGGFFEGGGDGGGGGFGFEFDFGGGGGDGGGGGGGCFGGGGGGG>FGGGGGGFEFGGGGGFFGGCEGGGCGGDGGCF,FFCFGFCGFFGFGGGGGGGGGGGF>7@CFGGDAFCGCFGGBF,>DC>DC;C9,=BFGGF8FGGGCCFGCEGDE3CGG
@M02526:338:000000000-J69W4:1:1109:17630:19441 2:N:0:TCAAGGT+AACACCG
GCTGGCCTCCCGTAGGGTTAGATCGGAAGAGCGTCGTGTAGGGAAAGAGTGTCGGTGTTGTGTAGATCTCGGTGGGCGCCGGATCATTAAAAAAAAAACAATATCACTGATTATCCCCACTCTACTCCAACACCCACAGCCCTCTCCCCACTTCACCACTCTACGTTCCACAGCCACATCCCCATTTTGACGCCTGTCTTTTTCC
+
CCCCCGGGGGGGFFGGGGGGGGGGGGGCGGGGGCGG@FGGGGGFGGFFGEFCFGGFFFFGGC<@C6,C,6CF,BF+@C7C7+4,8?9,9,<?ABC+@++:4,:,:,C445,,,,,,:+,8,3,8C,A,8,,+++++++,,++,@,,5@C6@,,4,@,@*,8,5766,4,6>>,,>2,,4,,=*,<,2,21?*:5,1++2+1++0;
@M02526:338:000000000-J69W4:1:1109:13090:19738 2:N:0:TCAAGGT+AACACCG
TGGACTACAAGGGTATCTAATCCTGTTTGCTCCCCACGCTTTCGCACCTGAGCGTCAGTCCTCGTCCAGGGGGCCGCCTTCGCCACCGGTATTCCTCCAGATCTCTACGCATTTCACCGCTACACCTGGAATTCTACCCCCCTCTACGAGACTCAAGCTTGCCAGTATCAGATGCAGTTCCCAGGTTGAGCCCGGGGATTTCACA
+
CCCCCGGGGEFGGGCGGGGGGGGGGGGGGGGGGGGGGGGGGGGGGGGGGGGGGGGGGGGG89FFFGGGGGDDGGGGGFGGGFGGGGGGGGGGGGGGGGD,B<FFGGGGGGGGGGGGGGGGGGGGGFFGFGGGGGGGGFCGGGGGGFEGE8>EGGGGCGGGGGGGGGGGGG9CFGGG92=EGGFGGGG8FFGGFGGCGEGGGGGG7
@M02526:338:000000000-J69W4:1:1109:21216:20056 2:N:0:TCAAGGT+AACACCG
GCTGCCTCCCGTAGGGTTACAAGATCGGAAGAGCGTCGTGTAGGGAAAGAGTGTCGGTGTTGTGTAGATCTCGGTGGTCGCCGGATCATTAAAAAAAAAAAAGGACAACAAACGTAAGGTGAACGGTGAAAACACAACAAACATCATGGATACGACAACACAACAAGAAGATGAGAGGTTGCGAAAGAACGCACTGTTACTACAA
+
CCCCCGGGGGGGGGGGGGGGGGGGGGGGGGGGGGGFGGEGGGGGGGGGGGGEFEFGGFGEC@@C<A<C,<CEFF6CEB@CFBF+44><<95CFF@EF7FG+4++,,,33,:,,+,,,,88,,,,,3++8,,,,,,8@3,8,3,35,3,,,7,,***1*,,1,**,6,,,,,1,222,100,4**/**++*1**3*54++++;+**
@M02526:338:000000000-J69W4:1:1109:27836:20094 2:N:0:TCAAAGT+AACACCG
GGGAATACAAGGGGTTCTAATCCTGTTTGCTCCCCACGCTCTCGCACCTGAGCGTCAGCCTTCGTCCAGGGGGCCGCCTTCTCCACCGCTATTCCTCCAGATCTCTACGCATTTCACCCCCACACCCGGAATTATACCCCCCTCTACGTGACTCAAGCTTGCCAGGATCAGATCCAGATCCCAGGTGGAACCCCGGGATTTCCCA
+
-68A,,;=,C6CC+8FEFFD9CC9CCAF<E,C@@FFG+C,,6CBFC:+;66,66@,BB,,9C,,:8B66,,@+66+7>B,5,A,BF,:++++,CE,CA8,C:?EEDEE7>:FGG9AAC,=+8++@+3C@7F<,373,6>D6ECEEF,:,3,@,@6,,E,@D*@C6*>8,>9:,,6,,,<1=C,AC:,*=22:/1?**1*002127
@M02526:338:000000000-J69W4:1:1109:23982:20434 2:N:0:TCAAGGT+AACACCG
GGGACTACAGGGGTTTCTAATCGGAAGAGCGTCGTGTAGGGAAAGAGTGCTGCTGCCCCCCGTAGGCCACGAGATCGGAAGAGCGTCGTGTAGGGAAAGAGTGTCGGTGTTGTGTAGATCTCGGCGGTCGGCGGATCTTTAAAAAATACACTCAGTGACGCCAGTCTCGACTGCACTCTCTCCCTTGATCAGTCAAATTTCACCC
+
CCCCC<EGGGGGGGGGFGGGGG,F7,@CF@CFFGCFFGGGGGGGGGGGGFGFFGGG8CFCEC@@FDG8ECFCECCFDG:FF8B<:4,@8CB<FF@,A,F?F5ECB@=CF=C8FCFF,,,4,A46++6@F=++8***4,,22,,5,::,<AF9,,,,,,5**4:3++25+2=E8C++?++++3**3+<++5+++++++0:*+*+*1
@M02526:338:000000000-J69W4:1:1109:23648:20741 2:N:0:TCAAGGT+AACACCG
CTGGGACTACACGGGTATCTAATCCTGTTTGCTCCCCACGCTTTCGCACCCGAGCGTCAGTCTTCGTCCAGGGGGCCGCCTTCGCCACCGGTATTCCTCCAGATCTCTACGCATTTCACCGCTACACCTGGAATTCTACCCCCCTCTACGAGACTCAAGCTTGCCAGTATCAGATGCAGTTCCCAGGTTGAGCCCGGGGATTTCC
+
CCCCCGGGGGCGGGGGGGGGGGGGGGGGGGGGGGGGGGGGGGGGGGGGGGGGDGGGGGGGGGCGFGGGGGGGCFFGGGGGGGGGGGGG<FFGGGCGGGGGGGGGGGGGGGGGGGGGGGGGGGGGGGGGGGGGGDGGGGG9DDEGGGGGG?>>EGGGFFEGGC3>FEFG9EG,?FGGGGGFGG=CECGGGGGGGGEEEGG)ACGG+
@M02526:338:000000000-J69W4:1:1109:4524:20904 2:N:0:TCAAGGT+AACACCG
GCGGACTACAGGGGTTTCTAATCCTGTTTGCTCCCCACGCTTTCGCACCTGAGCGTCAGTCTTCGTCCAGGGGGCCGCCTTCGCCACCGGTATTCCTCCAGATCTCTACACATTTCACCGCTACACCTGGAATTCTACCCCCCTCTACGAGACTCAAGCTTGCCAGTATCAGATGCAGTTCCCAGGTTGAGCCCGGGGATTTCAC
+
CCCCCEGGGGGGGGBFGGGGGGGCFGFGEFFDGGGGGGGDGGGGGGGGGGFGGGGGGGGFFGGGGEGGDGGGGCEGGGGGGGFGGGGFGGGEFFGGFGGGFEFFGGGGGGGGGGGGGGGGGGGGGGGGGGDFG8FFGFFGGGGGGGCGGGGGGGGG?9CFFFGGGFC9DFFF9;DFDFGGGGGGFDGBFFEFFGDEGGGDF4:77
@M02526:338:000000000-J69W4:1:1109:21522:21256 2:N:0:TCAAGGT+AACACCG
GTAGGGGACTACCAGGGTTTCTAATCGGAAGAGCGTCGTGTAGGGAAAGAGTGCTGCTGCCCCCCGTAGGCGACGGAGATCGGAAGAGCGTCGTGTAGGGAAAGAGTGTCGGTGTTGTGGAGATGGCGGTGGGGGCCGGAGCATTAAAAAAAGAACAAAGAACGCAGAGACACCTCGTAAGCCTAAAGACTAGATAAAGTGTGAT
+
C@CCCGGGGGGGGFGGGCCBGGGGFFFGGGGGGGGCFFFFEGGGGGGGGGGEGFFGGDFCCCFCFF6@FG@C=@FGDGC8FFEFEGFG<F>4@+B:AFFGGGDEFEA?9,@F7C=>A,8+,,,,,3,8@+@F++3*58*1*>1,2,5,,1***:00*5**3******3*3+*31*=**/**2<+0+++3*+0<+3++03*02+:2
@M02526:338:000000000-J69W4:1:1109:10711:21602 2:N:0:TCAAGGT+AACACCG
GCTGCGTCCCGTAGGTTTTCAGATCGGAAGAGCGTCGTGCAGGGAAAGAGCGTCGGTGTTGTGTAGATCCCGGGGGGCCCCCGCCACTTAAAATAATACACATCACCCCCCCCCTCCCCGCTCCACCCCGACCCTCACTTCCCTCCTCCCCACTCCAGCCGCTCCCGTTCCCACCCCCCCCCCCCTTTTCCCCCCGCGCCTTCCC
+
B@8B8@@BGGCCF@BF@,CFG<9,CC@B;F<<E7+B:+B,,@8:9CDFCE,6+BF+8@@,,C7:C,,,9,:C=+++++++3*****83?,3,,,,,,7,,,,,7,,,,141*11*4F5C****8+*2;**2*/**/*8+2+3;+AC*:62******+++***/*2**/2:AE+*/*::***2:****+2+<+2*/:**277*+07
@M02526:338:000000000-J69W4:1:1109:21092:22079 2:N:0:TCAAGGT+AACACCG
GACTGTGGACTACTAGGGTTTCTAATCCTGTTTGCTCCCCACGCTTTCGCACCTGAGCGTCAGTCTTCGTCCAGGGGGCCGCCTTCGCCACCGGTATTCCTCCAGATCTCTACGCATTTCACCGCTACACCTGGAATTCTACCCCCCTCTACGAGACTCAAGCTTGCCAGTATCAGATGCAGTTCCCAGGTTGAGCCCGGGGATT
+
CCCCCGGGGGGGDGGGGGGGGGGGGGGGGGGGGGGGGGGGGGCGGGGGGGEGEGGFGGGGGEFGGGGGGFGGGGFGGFGGGGGGGFGGGEGGGGGGGGGGGFGGGGGGGGGGGFGGGCFGGGGGGGGGFGEEGGFCG8EGGGFDGGEGGCDFGGGEEFCFGGGGGFFGG?FGGGGFCGGGGGGGGGGDGGEECD:F?EECEG5*;
@M02526:338:000000000-J69W4:1:1109:5538:22215 2:N:0:TCAAGGT+AACACCG
GGGACTACCAGGGTTTCTAATCCTGTTTGCTCCCCACGCTTTCGCACCTGAGCGTCAGTCTTCGTCCAGGGGGCCGCCTTCGCCACCGGTATTCCTCCAGATCTCTACGCATTTCACCGCTACACCTGGAACTCTACCCCCCTCTACGAGACTCAAGCTTGCCAGTATCAGATGCAGTTCCCAGGTTGAGCCCGGGGATTTCACA
+
CCCCCGGGDDEEGGGGGGGGGGGDGGGGCGGGGFGGGGGGGGG@FEEGGFGGGGGGGCFGGGGFCGGGGFGEGGEGGGGGGFGGGGGC@F+BFGGGGFF8FGGGGGGGGGFGFFGGGGGGGGEGGB>F,>FGGGGGGGGGGGGGGGEC8+;CAF,CE6EC:EGGGF>CFG;FFBFG?FGFGEE75DF,:C?DFC5CECEDFG7C1
@M02526:338:000000000-J69W4:1:1109:24488:22271 2:N:0:TTAAGGT+AACACCG
GGGGGACTACAGGGGTATCTAATCCTGTTTGCTCCCCACGCTTTCGCACCTGAGCGTCAGTCTTCGTCCAGGGGGCCGCCTTCGCCACCGGTATTTCTCCAGATCTCTACGCATTTCACCGCTACACCTGGAATTCTACCCCCCTCTACGAGACTCAAGCTTGCCAGTATCAGATGCAGTTCCCAGGTTGAGCCCGGGGATTTCC
+
CC?CCGGGGGCFGGGGGGGGGFFGFGGFGFGGGGGGGGGGGG7FGGGE@FG@@FGGGGG@FGDGGCFGGDGGEEEGGGGDFEGGGGGGGG=F7BEFGCGGCF<DFEFGFGGG>F?FGGGGGGDGGFGGGDGFGGFGG9D=EGGGGGDGGC:867AF6@FGGG?5FCFFFFFCDF,2,>EF?EG6DFFFG,:CFFFEG=E7ECGG+
@M02526:338:000000000-J69W4:1:1109:20464:22589 2:N:0:TCAAGGT+AACACCG
GCTGCGTCCCGTAGGGTAGATCGGAAGAGCGTCGTGTAGGGAAAGAGTGTCGGTGTTGTGTAGATCTCGGGGGTCGCCGTATCATTAAAAAAAAAAACACCAAAATACATAGCATGACACGGCTGCAGATGAAAAATCACTTTCCCCTCCGAGACTATAGCTTTACATATTTAGTTCGACCTAAAAATTTTCTCTTTGACGTTTC
+
CCCCCGCGCCFFGGGGGGGGGFGEEG@AEFEGFGFGFGFGGFGDGGGFECFCGFGC,@CC9,,@,6CFFC7:F==F7C@+4A,C,EBFG,?F@BF+C+,,+8,:,7,,,,,:,,33,,,8@+++++,,,7,,,,,,3:9,,>,,5,4,*1*1*=:,7,>,,,,,2,,,6,,,2,,,,*//**++++++++++52+++1++*2/;*
@M02526:338:000000000-J69W4:1:1109:17175:22662 2:N:0:TCAAGGT+AACACCG
TTCGGACTACACGGGTATCTAATCCTGTTTGCTCCCCACGCTTTCGCACCTGAGCGTCAGTCTTCGTCCAGGGGGCCGCCTTCGCCACCGGTATTCCTCCAGATCTCTACGCATTTCACCGCTACACCTGGAATTCTACCCCCCTCTACGAGACTCAAGCTTGCCAGTATCAGATGCAGTTCCCAGGTTGAGCCCGGGGATTTCA
+
CCCCCGGGGGGGGGGGGGGGGGGGGGGGGGGGGGGGGGGGGGGGGGGGGGGGFGGGGGGGGGGGGGGGGGGGGGGGGGGGGGGGGGGGGGEGCFGGGGGGGGGGGGGGGGGGGGGGGGGGGGEGGGGGGGGGGGGGGGGGGGGGEGGFGGGGGGGGG8EGGGGGDGGGGGFGGGGGGGGGGGGFFGFGGGGCGGGGGGE5CCGG+
@M02526:338:000000000-J69W4:1:1109:9851:23079 2:N:0:TCAAGGT+AACACCG
ACGTATGGACTACTGGGGTATCTAATCCTGTTTGCTCCCCACGCTTTCGCACCTGAGCGTCAGTCTTCGTCCAGGGGGCCGCCTTCGCCACCGGTATTCCTCCAGATCTCTACGCATTTCACCGCTACACCTGGAATTCTACCCCCCTCTACGAGACTCAAGCTTGCCAGTATCAGATGCAGTTCCCAGGTTGAGCCCGGGGATT
+
CCCCCGFGFFFGGGGGGGGGGDGGGGGGGGGGGGGGGGGGGGGGGGGGGGGFGGGGGGGGGGGGGGGGGGGGGGGCFGGGGGGGGGGGGGGGGGGGGGGGGGGGGGGGGGGGGGGGGGGGGGGGGGEGGGGGGGGGGGGGGGGGGGGGGGGGGDDC7FGGGGGGGGGGFGFGFGGGFGGGGGGGGGGFFGGGGGGGGCGGGGDDF
@M02526:338:000000000-J69W4:1:1109:7716:23876 2:N:0:TCAAGGT+AACACCG
GCGGACTACAGGGGTTTCTAATCCTGTTTGCTCCCCACGCTTTCGCACCTGAGCGTCAGTAGTCGTCCAGGGGGCTGCCTTCGCCATGGGTATTCCTCAAGATCTCTACGCATTTCACTGCTACACTTGGAATTCTACCCCCCTCTACGAGACTCAAGCTTGCAAGTATAAGATGCAGTTCCCAGGTTGAGCCAGGGGATTTCCC
+
<CCCCFGGG8,FE+BCCEEFCFF9CFFGFFEFGFGEFE@C7F,E:,,7+C@B@<CGGGGGF,6E:FE@E,C,@FF+6=9FFF7CFE75B<F9CE@FFG,,,C=FE?4==?:FGGF<9EA4,9CFGF,9E8=AF?FA@E,4D@6>3@A,++@=1@=2ADE33,+,73@:3,,,38;9EE7@CF6<FDGGE,@CE,;DGG53C4C+4
@M02526:338:000000000-J69W4:1:1109:17412:24354 2:N:0:TCAAGGT+AACACCG
GCTGCGTCCCGTAGGGTGTCAAGATCGGAAGAGCGTCGTGTAGGGAAAGAGTGTCGGTGTTGTGTAGATCTCGGGGGTCGCCGTATCATTAAAAAAAAAAAAAGAAAATACGATGTGCAGGCATAACCAGGTAATTATAACAAGATATAAAAGAGGTAATGGTGAACGCATTGAAAGTCGTTAATAGAATTACACAGTGGCGTTA
+
CCCCCGEGFEGGGGGGGGGGGGCGGGGGGGGGGGGGGGGGG<FGDGCFGGGGGFFGGGGCC8@@<CE9CF9CFF+7>>:>4@>4+B<FEGF9F?E+:F+@6++3+8,6,3,:+5+:,,8,,8,7,,,,,,*,,7,5@@;,,,,,15>,22>9:47,,,1,,,,26,,,****,,++++2***1*+23+2++5+++2*++**)*)*
@M02526:338:000000000-J69W4:1:1109:17135:24773 2:N:0:TCAAGGT+AACACCG
CCGGACTACCCGGGTTTCTAATCCTGTTTGCTCCCCACGCTTTCGCACCTGAGCGTCAGTCTTCGTCCAGGGGGCCGCCTTCGCCACCGGTATTCCTCCAGATCTCTACGCATTTCACCGCTTCACCTGGAATCCTACCCCCCTCTACGAGACTCAATCTTGCCAGTCTCATACGCATTTCCCAGGTTGAGCCGGGGGTTTTCAC
+
<C8-ACE<@CCE7FFEGCFFCFGDGGG<FAFGGFFFGG7BF:FF@GGGGFFEFGGEE7CFEFGG7@CFECCEFDEFFG@BFF,=F=FFG>E4BFEFGGFGCFGGGGGCFC>+CFGGGFF+CBCFGG9CA8==F,8>DEFGGGGGGC,=8++5@F72<,@FGAD@@7>2,DD,,,64>*4,,5,01*?:B,:88*:C=**1:CGG7
@M02526:338:000000000-J69W4:1:1110:8243:1934 2:N:0:TCAAGGT+AACACCG
AACGGGACTACTCGGGTTTCTAATCCTGTTTGCTACCCATGCTTTCGAGCCTCAGCGTCAGTTGCAGACCAGACAGCCGCTTTCGCCACTGGTCTTCTACCATATATCTACGCATTTCACCGCTACACATGGTGTTCTACTGTCCTCTTCTGCACTCAAGTTACTCAGTTTCCTATGCACTTCTTCGGTTAAGCCGAAGGCTTTC
+
CCCCCGGGGDGGCFGGGGGGGDGGGGGGGGGGGGGGGGGGGGGFGGFGEGEGGGFGGGGGGGEEF<FEFGGGDFDGGFDG@FGGGGGGGGGGG,FFFF?FGFGGDGFFFFFGGGEGFGGFEGECGGGGG<<EAF>EFA9FG?=>DGGGCFG;EGGGGCDEDDFFGGGGFE=EDF9D9D9@DEFCFCFGGG6EFGGGE>+@CFGGC
@M02526:338:000000000-J69W4:1:1110:14041:2213 2:N:0:TCAAGGG+GACACCG
GGACTACAATGGTATCTAATCCTGTTTGTTTTCCACCCTTTCGCACATCAGCGTCAGTTACAGACCAGAAAGTCGCCTTCGCCACTGCCCCTCCTCCCTATCTCTGCGCATTTCACCGCTACACATGGAATTCCACTTTCCTCTTCTGCACTCAAGTTTTCCATTCCCCCATGACCCTCCACGGTTGAGCCGTGGCCTTTCACTT
+
---8AC6C6-;,,;,,<6,C@F<,C;,,,C,,6C,C,B,,,C@7,+8@C,;B@B@:@CFFFF,C<FFF,6,6C9,:@:@FDF:,B,6,,,,,88,4,8A5?F,5@5,4++@?,AFC,,48+@,E9??,55,,C=AEGF,@D,=>=EF8,C@,61A,6>,,4E,,,,,6,++6,6>BFD=3@?01DE>C,,33A>E8:,@79+++2
@M02526:338:000000000-J69W4:1:1110:10326:2638 2:N:0:TCAAGGT+AACACCG
GTGGGGGACTACTGGGGTATCTAATCCTGTTTGCTACCCATGCTTTCGAGCCTCAGCGTCAGTTGCAGACCAGACAGCCGCTTTCGCCACTGGTATTCTACCATATATATACGCATTTCACCGCTACACATGGTGTTCTACTGTCCTCATCTGCACTCAAGTTACTCAGTTTCCTATGCACTTCTTCGGTTAAGCCGAAGGCTTT
+
CCCCB@FGGEDFF9FGGGCFFGGGGGGGGGGCFGGGGFGGGGGFFFGEGGC7FFFGGGGGGGGGFFFGGGGGDFFGGGGGG:FFFGGGEGGFFA,:F9EAFFGFGG9F,EFGGGEEGGAEEGGGGGGGGFE@F:E=CD9EE9=EFGCDDDAC=FGGAD?FGCDACFCFGGAEGFGGA>DGGCFFF;EFGGGGGEGCCCEGGGCG>
@M02526:338:000000000-J69W4:1:1110:7416:3287 2:N:0:TCAAGGT+AACACCG
GCTGCCCCCCGTAGGTAAAGATCGGAAGAGCGTCGTGTAGGGAAAGAGTGTCGGTGTTGTGTAGATCTCGGTGGTCGCCGGATCATTAAAAAAAAAAATGAATATAGATGCACTACCCCACTCCCATACTACTCCATCTACCATCAACCGCAATCACGCCCCTCAGTATCAACGGCGATCTACATTTACTCTCTACATTTCACCC
+
CCCCCFF@FGGFEGFGGFEGGGGGGD@CFGGGCFGFEFGGGG?<@FGFFE<EFECGF7<F:FFF<CAF@FFCEEB9B>C+++4CD,B@<EEGCC+8C+,,:,:,,5,55,,7,,,,,,8+3,,3,,,,87,,9,8,,8,7;D,3<:F,,*****22,*34@*=*,,6,292,:*****/**+++++++++53>+4++++21++*2
@M02526:338:000000000-J69W4:1:1110:13452:3506 2:N:0:TCAAGGT+AACACCG
GGTAGGACTACTGGGGTTTCTAATCCTGTTTGCTCCCCACGCTTTCGTGTCTGAGCGTCAGTATTATCCCAGGGGGCTGCCTTCGCCATCGGTATTCCTCCACATATCTACGCATTTCACTGCTACACGTGGAATTCTACCCCCCTCTGACATACTCTAGCTCGGCAGTTAAAAATGCAGTTCCAAGGTTGAGCCCTGGGATTTC
+
CCCCCGFGGGGGGGGGGGGGGGGGGGGGGGGCGGGGGGGGGGGEGFGGFFGGGGGGGGGGGGGGGGGGGGGGGGGGGEEGGGGGGGGFGGGGGGGGGGGGGGGGGGGGCEGGDEGGGGGGGGGGGGGGGGGGGGGGGGGFFGGEGGGGFGFFGGGGGGGGGFAEEGCEGGFFCGGF9BDEFGGGFECFGFFCEFFGGFFGCFGG+
@M02526:338:000000000-J69W4:1:1110:22117:3988 2:N:0:TCAAGGT+AACACCG
GTGTGGGACTACCGGGGTTTCTAATCCTGTTTGCTCCCCACGCTTTCGCACCTGAGCGTCAGTCTTCGTCCAGGGGGCCGCCTTCGCCACCGGTATTCCTCCAGATCTCTACGCATTTCACCGCTACACCTGGAATTCTACCCCCCTCTACGAGACTCAAGCTTGCCAGTATCAGATGCAGTTCCCAGGTTGAGCCCGGGGATTT
+
CCCCCGGGGGGGGGGGGGGGGGGGGGGGGGGGGGGGGGGGGGGCGGGGGGGGGGGGGGGGGGGGGGGGGGEFFGGGGGGGGGGGGGGGGGGGGGGGGGGGGGGFGGGGGGGGGGGGGGGGGGCEGDFGGGFFGGFGGGGGGGGGGGGGGGGGG5EEFFGGGGF@:BGGGGEFGFFGDFGGD<DGGGGGCF?FGGGGGGEGEDC5>
@M02526:338:000000000-J69W4:1:1110:13194:4702 2:N:0:TCAAGGT+AACACCG
GCTGCGCCCCGTAGGTTAGATCGGAAGAGCGTCGTGTAGGGAAAGAGTGTCGGTGTTGTGTAGATCTCGGGGGTGGGCGGCTTATTAAAAAAAAAATAATCAACTTACCTACCCTTTTCACTGCTTCTCGTTGAATCATACATCCCTCTCCCAGCTTCTAGCTTTACAGTCTCCCATTCGATTACCATGTTCACCCCATGGATTT
+
CCCCCFBCGEF@FEGFCFDFGGFEEGGDGCFGGGGE<CFFGDDFGGG<FCFCFF@B,EFCE<9FF,CF@C+8=+4@>FF@7=+885?EB<5C:=:>,,33<,@>,,,,:3,,,,,:,:3,,7,3;,,,,*3*532,2?2,5,25=FEDF6,,:<,<92,,4612,,2,,,2,22+3++3+2+2*59+2+<9+55<**==**2+2*
@M02526:338:000000000-J69W4:1:1110:12968:6224 2:N:0:TCAAGGT+AACACCG
CTCTGGGACTACCAGGGTATCTAATCCTGTTTGCTCCCCACGCTTTCGCACCTGAGCGTCAGTCTTCGTCCAGGGGGCCGCCTTCGCCACCGGTATTCCTCCAGATCTATACGCATTTCACCGCTACACCTGGAATTCTACCCCCCTCTACGAGACTCAAGCTTGCCAGTATCAGATGCCGTTCCCAGGTTGAGCCCGGGGATTT
+
@-BC8,@ACFEEGGFGEFG@EGGGFCFGGFFDGGAEF@FFG@FB6DFEEGGEGGFCFGGECC<EFCGGFFEFFE@FDGGEGCF==FGGCFFGGGGGGGA<EEFDEED<,CFD@FEGGEGG;?FEEGGFFF?=836>=BDFGGGFGGCE?CCF61@ECF:FCD?>D@FGFCGFGGC>@,?,91;6=,,D:FCFD,,:548?EG<*2
@M02526:338:000000000-J69W4:1:1110:24110:6772 2:N:0:TCAAGGT+AACACCG
AGTGGACTACTAGGGTATCTAATCCTGTTTGCTACCCATGCTTTCGAGCCTCAGCGTCAGTGACAGACCAGACAGCCGCTTTCGCCACTGGTATTCTACCATATATCTGCGCATTTCACCGCTACACATGGTGTTCTACTGTCCTCTTCTGCACTCAAGTTACTCAGTTTCCTATGCACTACTTCGGTTAAGCCGAAGGCTTTCA
+
CCCCCDCGGFGGDGFEFGGGGGGGGGGGGGGGGGGGGGGGGGGGGGGGGGGGGGGGGGGGGGGGGGGGGCFFFGGGCCEEGGGEG@FGGGGGFGGGGGGGGGGGGDCF,<=FGEGGGGGGGGGGGGGGGGGGGGGGGGGGGGGGGFFGGGGGGGFGGGGGGGGCCGGGGGGGGGGGFGGGGGGGGCGGGG9FGFDGCEGGGGGF9
@M02526:338:000000000-J69W4:1:1110:19453:6931 2:N:0:TCAAGGT+AACACCG
AGGGGAGGACTACCGGGTTCTAATCCTGTTTGCTACCCATGCTTTCGAGCCTCAGCGTCAGTGACAGACCAGACAGCCGCTTTCGCCACTGGTATTCTACCATATATCTACGCATTTCACCGCTACACATGGTGTTCTACTGTCCTCTTCTGCACTCAAGTTACTCAGTTTCCTATGCACTTCTTCGGTTAAGCCGAAGGCTTTC
+
C<CCCC7B@<FFFFEGGGGGFGGGGGGAFGGGGGEGGGGGGGGGGGGG8FGGGGDGGGGGGGGGF<FGGGGCFFEFGGGGEEFGGGGGGGGGGGGFGGFGGGDFFGGG?CEGFGGGGGGFFDGGGGGF<ADCGGGGGEGGDEFGGGGGGGGGCG8A?=EF33DEGGFGGGGGFGGFGGFGGGGDFGGDGGCECFGB+@EGGGFDC
@M02526:338:000000000-J69W4:1:1110:25472:7050 2:N:0:TCAAGGT+AACACCG
CTGGACTACAGGGGTATCTAATCCCGTTTGCTCCCCACGCTTTCGCACCTGAGCGTCAGTCTTCGTCCAGGGGGCCGCCTTCACCACCGGTATTCCTCCAGATCTCTACGCACTTCACCGCTACACCTGGAATTCTACCCCCCTCTACGAGACTCAAGCTTGCCAGTATCAGATGCAGTTCCCAGGTTGAGCCCGGGGATTTCAC
+
CCCCCGFGGGGGGGGGGGGGGGGGGGGGGGGGGGGGGGGGGGGGGGGGGGGGGGGGGGGGGGGGGFGGGFGGGGGGGGGGGGGGGGGGGGGGGGGGGGGGGGGGGGGGGGGGGGGGGGGGGGGGGGGGGGGGGGGGGGGGGDGGGGGGGGGGGGGGGGGGF@FGGGGGGGGGGGGGGFGGGGFFGGGGGFCFGGGGGD=7?FFCC
@M02526:338:000000000-J69W4:1:1110:8594:7083 2:N:0:TCAAGGT+AACACCG
GCTGCGTCCCGTAGGGTATGAGATCGGAAGAGCATCGTGTAGGGAAAGAGTGTCGGTGTTGTGTAGATCTCGGTGGTCGCCGTATCATTAAAAAAAAAAAAAATATACAGTTGTCGTAGCTCCACAGGGGATGCCAAAAACATCTGCTAGTCTCAAGCAACACAGTTTCAGACTCATTTCTCCGTTTAGACCTATGCCTTGCACA
+
CCCCCGGGGGFFEGGGFFGGGGGGGGGCFGGGGG<FFFFGGGGGGGGGGG@F<CFGGGG:FFGEGEE,,,CFC8BF,<C+CF+,,,B9F9?A<FEEE7F+4++,,,7:,,,:,:,++,36,3,3,,,,8+3++,,C,@7+@,,,,,5,,,,7;A2,,,,,,45,,3,66>,,,,;,,5=,,5+;*4C*,,6812,>:,>,,**2+
@M02526:338:000000000-J69W4:1:1110:23991:7267 2:N:0:TCAAGGA+AACACCG
AAGACGGACTACTAGGGTTTCTAATCCTGTTTGCTCCCCACGCTTTCGCACCTGAGCGTCAGTCTTCGTCCAGGGGGCCGCCTTCGCCACCGGTATTCCTCCAGATCTCTACGCATTTCACCGCTACACCTGGAATTCTACCCCCCTCTACGAGACTCAAGCTTGCCAGTATCAGATGCAGTTCCCAGGTTGAGCCCGGGGATTT
+
CCCCCGGGGEGGGGGGGGCFFGGGGGGGEGGGGGGGGGGFEFGGEFGEGGGGGGGGGGGGGGFGGGGGGGGGGFGGGGGGGGGGGGGGGDGGGGGGGGGGGGGGGGGGAFGGFGGGGFGGGGGGGFFGGGGGGDFFGGGGGGGGGGGGGGG6ECGE9C8?AE?EFGGGGG;FBBDCCD;DCEFGFF7DGFF6CFGGGGDDGGDGC
@M02526:338:000000000-J69W4:1:1110:23140:7661 2:N:0:TCAAGGT+AACACCG
AAACGGACTACAGGGGTATCTAATCCTGTTTGCTCCCCACGCTTTCGCACCTGAGCGTCAGTCTTCGTCCAGGGGGCCGCCTTCGCCACCGGTATTCCTCCAGATCTCTACGCATTTCACCGCTACACCTGGAATTCTACCCCCCTCTACGAGACTCAAGCTTGCCAGCATCAGATGCAGTTCCCAGGTTGAGCCCGGGGATTTC
+
CCCCCGGGGGGGGGGGGGGGGGGGGGGGGGGGGGGGGGGGGGGGGGGGGGGGGGGGGGGGGGFGFGGFGGGGFDGGGGGGGGGFGGGGGGGGGDGGGGGGGGGGFGGGCFGGGDGGGGGGGGGGCGGGGGDGFFGGGGFGGGGGGGGG9ED>CEEGGBEFGGGFFF;FGGGGGFDG9;>9CEFGGFGGGFGEFC?FE?EGDGFC:
@M02526:338:000000000-J69W4:1:1110:9027:7997 2:N:0:TCAAGGT+AACACCG
TCGGCGGACTACACGGGTTTCTAATCCTGTTTGCTACCCATGCTTTCGAGCCTCAGCGTCAGTTGCAGACCAGACAGCCGCTTTCGCCACTGGTATTCTACCATATATCTACGCATTTCACCGCTACACATGGTGTTCTACTGTCCTCTTCTGCACTCAAGTTACTCAGTTTCCTATGCACTTCTTCGGTTAAGCCGAAGGCTTT
+
CCCCCGGGGGGGGGGGGGGGGGGGGGGGGGGGGGGGGGGGGGGGGGGGGGGGGGGGGGGGGGGGGGGGGGGGGGGGGGGGGGGGGGGGGGGGGGGGGGGGGGGGGGGGGGGGGGGGGGGGGGGGGGGGGGGGGGGGGGGGGGGGGGGGGGGGGGGGGGGGGGGGGGGGGGGGGGGGGGGGGGGGGGGGGGGGGGGGGGGGGGGGG
@M02526:338:000000000-J69W4:1:1110:22619:8333 2:N:0:TCAAGGT+AACACCG
TATAGGACTACACGGGTATCTAATCCTGTTTGCTCCCCACGCTTTCGCACCTGAGCGTCAGTCTTCGTCCAGGGGGCCGCCTTCGCCACCGGTATTCCTCCAGATCTCTACGCATTTCACCGCTACACCTGGAATTCTACCCCCCTCTACGAGACTCAAGCTTGCCAGTATCAGATGCAGTTCCCAGGTTGAGCCCGGGGATTTC
+
CCCCCGGGEFGGGGGGGGGFAEGGFGGGFGFGGFFEFGGGGGGGGGGCFGGGGCEDFGGG:CFGFGGE:CGGFGGEGDFGE,=<FG>FGF@FCEGFGG9EEGGEFGFFCFFGGDE@FFFD??7=FEEGGFFGGGGGGGGGGF=+@:EFFFE6CGG9<8@@E7EF5CF:FG,@;CGGDGFGG,5=DCFCBF8CFCCFEGGD*:<FC
@M02526:338:000000000-J69W4:1:1110:25243:8537 2:N:0:TCAAGGT+AACACCG
CGCTGGACTACTAGGGTATCTAATCCTGTTTGCTCCCCACGCTTTCGCACCTGAGCGTCAGTCTTCGTCCAGGGGGCCGCCTTCGCCACCGGTATTCCTCCAGATTTCTACGCATTTCACCGCTACACCTGGAATTCTACCCCCCTCTACGAGACTCAAGCTTGCCAGTATCAGATGCAGTTCCCAGGTTGAGCCCGGGGATTTC
+
CCCCCCFFGGGGFCDAEFGG9CFGFEEEFFGGGFEFGGGGGGG7FFECF@FFFFG8FFGEFGGCFFF@CFGGFE+@FEG:EFEGFEGEGGEFGGFFFCGGGG8EE?FF,,5:FFE:FGAAEGEFFCFE8,86F@9DDFGGF8@8>ECGFC8+7+1<,3D9CGFCD7@>FFFGGFCFA98,=9CG9;8B>9DD<6?FEG=5=55C+
@M02526:338:000000000-J69W4:1:1110:15986:8622 2:N:0:TCAAGGT+AACACCG
AGGACTACCGGGGTATCTAATCCTGTTTGCTCCCCACGCTTTCGCACCTGAGCGTCAGTCTTCGTCCAGGGGGCCGCCTTCGCCACCGGTATTCCTCCAGATCTCTACACATTTCACCGCTACACCTGGAATTCTACCCCCCCCTCCTAGACTCTAGCTTGCCAGTATCACATGCAGTCCCCAGGTTGAGCCCGGGGATTTCACA
+
6A9BCGFAC@FGGG@FFGACFG9CEFGGFGEFEFGFFFGGFGA@FDGG8,,;@FEFE:EFGGDG<CFCC8FF7BB:FF,,:,FFEGF@+++B<?,5CFF,CFFFFG,A5BCAFFGAEG7CF7F=F,,8<DFF>,E,3CF=B>+@E*:,,,,@5@,,@9;C,>D,2>,?,6,?5>,>92*64ACE:EG8,?CFFC=@5*8CF>7C+
@M02526:338:000000000-J69W4:1:1110:8339:8983 2:N:0:TCAAGGT+AACACCG
CAGCCCGGACTACCGGGGTCTCTAATCCTGTTTGCCCCCCACGCTTTCGCACCTGCGCGTCAGTCTTCGTCCAGGGGGCCGCCTTCGCCACTGGTATTCCTCCAGATCTCTACGCATTTCACCGCTACACCTGGAATTCTACCCCCCTCTACGAGTCTCAAGCTTGCCAGTATCAGCTGCAGTTCCCAGGTCGAGCCCGGGGATT
+
-A@CCB76@CFC@FC7C:C,CFFA96,C<FGFGGF,E<@+6@CCG@,C@FE7@8,,@C:=:6B<,6C,6CCB,,CB+@+=++84+,ACGE+,:BACE,AFF9FD8AFF,,,,,A@+C77DB=,3>+@@FFGGG7D,,@;E3E<DDCCCEG9C7***4?<5,,<CFC*,,,B,?CF,,,2>F60<?9++:>G6C*=8=8CE=DD5*
@M02526:338:000000000-J69W4:1:1110:9800:9311 2:N:0:TCAAGGT+AACACCG
GTAAGGACTACAGGGGTTTCTAATCCTGTTTGCTCCCCACGCTTTCGCACCTGAGCGTCAGTCTTCGTCCAGGGGGCCGCCTTCGCCACCGGTATTCCTCCAGATCTCTACGCATTTCACCGCTACACCTGGAATTCTACCCCCCTCTACGAGACTCAAGCTTGCCAGTATCAGATGCAGTTCCCAGGTTGAGCCCGGGGATTTC
+
CCCCCGGGGGGFGGGGGGGGGGGGGGGGGGGGGGGGGGGGGGGGGGGGGGGGGGGGGGGGGGGGGGGGGGGGGGCGGGGGGGGGGGGGGGGGGCGFGGGGGGDFGGFGCAFGGGGGFGGGGGGGGGGGGGFGFGFGGFFGGGGGGGGGAFFC+6CEGGDGGGGCFGDFG9;EFFCG?FGEFFGGGFGDFC,<>FFGGEGG=GGG7
@M02526:338:000000000-J69W4:1:1110:15736:10202 2:N:0:TCAAGGT+AACACCG
GGGGACTACAGGGGTATCTAATCACTCTTTCCCTGCTGCGTCCCGTAGGACTCCAGATCGGAAGAGCGTCGTGTAGGGAAAGAGTGTCGGTGTTGTGTAGATCTCGGTAGTCGCCGTATCATTAAAAAAAAAAAAATATAAAATCATACGATCTCACTACGATACACACAATAGTAATCCAATTATACACAACCTCCACTTATCT
+
CCCCCGGGGGGGGGGGGGGGGGGGGGGGGGGGGGFGGGGGGGGGGGGGGGGGGGGGGGGGGGGGGGGGEGG:FFGFGGA4EFFGFGEFGGGGGGGGGGGGC9A,AFG7,8958+@44+?F,,9CFGGGGGGGGD++,3,,,,53,,,,,,54,,2,,,3,3***4,7,***2,,,,,,+,22+2,,5,,,,4*1,,,,,,,+1++
@M02526:338:000000000-J69W4:1:1110:10449:10425 2:N:0:TCAAGGT+AACACCG
GCTGCCCCCCGTAGGAGAAGATCGGAAGAGCGTCGCGTAGGGAAAGAGTGTCGGTGTTGTGTAGATCTCGGTGGTCGCCGGTGTATTAAAAAAAAAATTAAAAAACTATTTGTTTGTGTTTTCATCCCCTGTGAGAACTCCCTCCCGAAAGATAGCTTTCCCCCCACTAACAAAATCATATTAGTACAGTAAACTCCACTGTGTT
+
CBCB@FEC+CFGCCEFFGAFGCFGGE;@FGGGGGD+@8:FFE<<FFGGFGFBFDCFGGGGEG,C,6CFFDD:?E,C4@,4+++4C5,,,,CF++8++6,5?8F,@7A?,<F,=,>CD:@8,,C9DBF,C<8,,@,,,@9ECE3@:*3*3**,4,,2=>EG7B,*/*=,,,22,64+++2++42++2+2+5><A9FGG6C?611@*
@M02526:338:000000000-J69W4:1:1110:25343:10729 2:N:0:TCAAGGT+AACACCG
ATTCGAGGACTACCCGGGTTTCTAATCCTGTTTGCTCCCCACGCTTTCGTGTCTGAGCGTCAGTATTATCCCAGGGGGCTGCCTTCGCCATCGGTATTCCTCCACATATCTACGCATTTCACTGCTACACGTGGAATTCTACCCCCCTCTGACATACTCTAGCTCGGCAGTTAAAAATGCGGTTCCAAGGTTGAGCCCTGGGATT
+
CCCCCGGGGGGGGGGGGGGGGGGGGGGGGGGGGGGGGGGGGGGGGGGGGGGGGGGGGGGGGGGGGGGGGGGGGGGGGGGGGGGGGGGGGGGGGGGFGGGGGGGGGFGF<FFGGGGGGGGGGGGGGGGGGGGGCFGGGGGGGGGGFGGGDGFGGGFGGGGGGFGGGGGGCEGGGGFGGGGGGGDEGFCGGGGGGGGGGGGGGGGGG
@M02526:338:000000000-J69W4:1:1110:14907:11369 2:N:0:TCAAGGT+AACACCG
CGGACTACCGGGGTTTCTAATCACTCTTTCCCTGCTGCCTCCCGTAAGCCAGATCGGAAGAGCGTCGTGTAGGGAAAGAGTGTCGGTGTTGTGTAGATCTCGGTGGTCACCGGATCATTAAAAAAAAAAAAAAATACAAACAACCTCTGCGAGACACAGTCTCAGCAATAACGACACACACTCCTGCAAGTATCACGACGTAGTA
+
CCCCCGGGGGGGGGGGGGGGGGGGGGGGGGGGGGGGGGGGGGGGGGGGGGGGGGGGGGGGGGGGGGGFGFGGGGGG=FGFFGEFGGFFCEGGGG<E<<,CEFF+8@@?,,:@+84@F9,5CABDG7FF:F+++8,,,3@,3:,3@F,5,4****4,4,,2,,2,,46,,2,<614**328:***3+++++23++1+*3*/*2/1*
@M02526:338:000000000-J69W4:1:1110:2966:11486 2:N:0:TCAAGGT+AACACCG
TGGACTACTGGGGTTTCTAATCCTGTTTGCTCCCCACGCTTTCGCGCCTCAGCGTCAGTTACAGTCCAGAAAGCCGCCTTCGCCACTGGTGTTCCTCCACATCTCTACACATTTCACCGCTACACGTGGAATTCCGCTTTCCTCTCCTGCACTCAAGTACTGCCAGTTTCCCATGCGAACCGGGGTTGAGCCCCGGGCTTAAACA
+
C@@CCFGFGFGGDFGGGGFGGGGFGGGGGGFGGGGGGGGGGGGGGGGGGGGGGDGGGGGGGGGGGGGG@GFGGGGGGGGEGGGEEGGGGGFGFGGGGGGGFGGGGFGG,:CAFFGGGGCEGGGGGGGFG7EFGEGGGGGGGGGGDGGGFGFGFGGCG@=ED@FFGCFGFGGGFE,D=3@CC+=>CEEEGFC<>:*BEGGGFCFG+
@M02526:338:000000000-J69W4:1:1110:11510:11776 2:N:0:TCAAGGT+AACACCG
GCTGCCTCCCGTAGGTGGGAGATCGGAAGAGCGTCGTGTAGGGAAAGAGTGTCGGTGTTGTGTAGATCTCGGTGGTCGCCGTATCATTAAAAAAAAAAATGGACAAACAAACCAGATGTAGATGCTACGAGCATAAGTCGGGGCCCGGATCCATATCTCCATATCACGATTGAAACTGAGGTGTACCAATATCTACATAGTGTGG
+
CCCCCGGGGGGFGGGGGGGGGGGGGG7BFGGGGGGGGGGGGGGGGGGGGGGEFGGFGEFGFGFDE<<C,CED6CF:9FBFG:?CF99?FGCFFGDF>C>,,,,57,,:,,,,+:,,,,,:,,,7,A,A+++++,,,,,,++++5+******,,,,55,,,2,2,,,2*66,*2,,2,,0,*,*,,49,2+5+<++5++++4+1+*
@M02526:338:000000000-J69W4:1:1110:10352:11878 2:N:0:TCAAGGT+AACACCG
CCCGCGGACTACACGGGTTTCTAATCCTGTTTGCTCCCCACGCTTTCGCACCTGAGCGTCAGTCTTCGTCCAGGGGGCCGCCTTCGCCACCGGTATTCCTCCAGATCTCTACGCATTTCACCGCTACACCTGGAATTCTACCCCCCTCTACGAGACTCAAGCTTGCCAGTATCAGATGCAGTTCCCAGGTTGAGCCCGGGGATTT
+
CCCCCGGGGGGGGGGGGGGGGGGGGGGGGGGGGGGGGGEFEGGGGGGGGGGGGGGGGGGGGGGGGFGGGGGGGGGGGGGGGGGGGGGGGGGGGGGGGGFFGGGDGCFDCFGGGGGG:FGFGGGGGGGGFGFFEDFGGGFGGEFFEGGGGGGFDEDGFGF?FCGF?FGFCFGGGGGGG?F9:EFEGEFGGFG=FGGG=EGGGGCGC
@M02526:338:000000000-J69W4:1:1110:23884:12062 2:N:0:TCAAGGT+AACACCG
GCTGCGTCCCGTAGGTAGGGAGATCGGAAGAGCGTCGTGTAGGGAAAGAGTGTCGGTGTTGTGTAGATCTCGGGGGTCGCCGGATCATTAAAAAAAAAAAACTAACTACTCATATCTTTTCCACACATCAACTTCCTCCACCTCACCCCCCTCTCTCTTTACTTCGCTCCTCTTCCCTTTCCCCCCCCTACCCCACTCTTTTCGC
+
C@CCCEGGGCFFFFGG@ADBFGDEFGG;;FFGFE@CEBG@EFG@EDGGGG@FAEFG+CCCEFCA,6C6,CE,C+6F:,4++++8++,BE,??FC@:7++3++@7,,3,3,,,,,:3,:,=@FFF,**,77,:3>@,5@@832,,,,,4;***/80,,6,5>,,,+***2*+2+?++<++++32;:*1****2***2**+++**/9
@M02526:338:000000000-J69W4:1:1110:23925:12329 2:N:0:TCAAGGT+AACACCG
AGGACTACCGGGGTTTCTAATCCTGTTTGCTCCCTACGCTTTCGCACCTGAGCGTCAGTCTTCGTCCAGGGGGCCGCCTTCGCCACCGGTATTCCTCCAGATCTCTACACATTTCACCGCTACACCTGGAATCCTACCCCCCTCTACGAGACTCAAGCTTGCCAGTATCAGATGCAGTTCCCAGGTTGAGCCCGGGGATTTCACA
+
CCCCCGGGGGGGGGGGGGGGGGGGGGGGGGGGGGGGGGGGGGGGGGGGGGGGGGGGGGGGGGGGGGGGGGGGGGGGGGGGGGGGEGGGGGGGGGGGGGGGGGGGGGGG,::AFGGGGGGGGGGGGGGGGGGGGGGGGGGGGGGGGGGGGGGGGGGGGGGGGFGGGGGGGGGGGGGGGFFGGGGGGGGGGFGFGGGGGGGGGGGG7
@M02526:338:000000000-J69W4:1:1110:23652:12560 2:N:0:TCAAGGT+AACACCG
ACTGGACTACACGGGTATCTAATCCTGTTTGCTCCCCACGCTTTCGCACCTGAGCGTCTGTCTTTGTCCAGGGGGCCGCCTTTGCCACCGGTATTCCTCCAGATCTCTCCGCATTTCACCGCTACACCTGGAATTCTACCCCACTCCACGAGACTCTAACTTGCCAGTTTCAGATGCAGTTCCCAGGTCGACCCCGCGGATATCC
+
CCCCC6,C6-66,+7+@FG9EEDGF9F<66,E,,C<@@C::FFD<F,FB7AF,@,@6:,:CFGGGFGGE,,F@B7@=FG+74,5C<EF,@+4+BA,AEFFEGFG8EDF,BFE@FDGEADE=7F+@,=A,6D@==8EE,CEFGEE8D,D=A=3+122,@,9E,@,@,33,7>>;;CGCF7,EE+@EGD,,1>*;CEE**?5/*+13
@M02526:338:000000000-J69W4:1:1110:17894:12809 2:N:0:TCAAGGT+AACACCG
GGGGTGGACTACTGGGGTATCTAATCCTGTTTGCTCCCCACGCTTTCGCACCTGAGCGTCAGTCTTCGTCCAGGGGGCCGCCTTCGCCACCGGTATTCCTCCAGATCTCTACGCATTTCACCGCTACACCTGGAATTCTACCCCCCTCTACGAGACTCAAGCTTGCCAGTATCAGATGCAGTTCCCAGGTTGAGCCCGGGGATTT
+
CCCCCGGGGGGGGGGGGGGGGGGGGGGGGGGGGGGGGGGGGGGGGGGGGGGGGGGGGGGGGGGGGGGGGGGGGGGGGGGGGGGGGGGGGGGGGGGGGGGGGGGGGGGGGGGGGGGGGGGGGGGGGGGGGGGGGGGGGGGGGGGGGGGGGGGGGGGGGGGGGGGCFGGGGGGGGFGGGGGGGGGGGGGGGGGGGGGGGGGGGGGGG
@M02526:338:000000000-J69W4:1:1110:19838:13207 2:N:0:TCAAGGT+AACACCG
GGTGTGGACTACAGGGGTTTCTAATCCTGTTTGCTCCCCACGCTTTCGCACCTGAGCGTCAGTCTTCGTCCAGGGGGCCGCCTTCGCCACCGGTATTCCTCCAGATCTCTACGCATTTCACCGCTACACCTGGAATTCTACCCCCCTCTACGAGACTCAAGCTTGCCAGTATCAGATGCAGTTCCCAGGTTGAGCCCGGGGATTT
+
<CBCCGGGGGGGGGGGGGGGGGGGGGGGGGGGGGGGGGGGGGGGGGGGGGGGGGGGGGGGGGGGGGGGGGGGGGGGGGGGGGGGGGGGGGGGGGDFGGGGGGGGGGGGGFGGGGGGGGGGGGGGGGGGGGGGGGGGGGGGGGGGGGGGGGGGGGGGGGGFGGGA@FGG?FCFGGGF@FDFGGGGGGGGGGGGGFFCGGGGGGGGG
@M02526:338:000000000-J69W4:1:1110:14120:13418 2:N:0:TCAAGGT+AACACCG
CGTGAGGACTACTCGGGTATCTAATCCTGTTTGCTCCCCACGCTTTCGCACCTGAGCGTCAGTCTTCGTCCAGGGGGCCGCCTCCGCCACCGGTATTCCTCCAGATCTATACGCATCTCACCGCTACACCTGTAATTCTACCCCCCTCTACGAGACTCAAGCCTGCCTGTATCAGATGCCGTTCCCAGGTCGACCCCGGGTATTT
+
BC@A6,,C,-;C<6B,+CCE6,6,C<@FG6E,CF6EGCF@@+CCEGG7,@C+,C,,CFGE@,,966C,:@::C,,6+84+@4,,:44:C:EC+44ADFGE?=F4,C=5,,C5A++8+7A,4A44+@FCFG<,533,,8,@EG8E++4@D@C+++4@<,,,,,*,5,@,,5,3>D;BC97,1=DG:,4>B824**4**3***)0+2
@M02526:338:000000000-J69W4:1:1110:29307:13433 2:N:0:TCAAGGT+AACACCG
TTTGGACTACTGGGGTTTCTAATCCTGTTTGCTCCCCACGCTTTCGCACCTGAGCGTCAGTCTTCGTCCAGGGGGCCGCCTTCGCCACCGGTATTCCTCCAGATCTCTGCGCATTTCACCGCTACACCTGGAATTCTACCCCCCTCTACGAGACTCAAGCTTGCCAGTATCAGATGCAGTTCCCAGGTTGAGCCCGGGGATTTCA
+
CCCCCGGGGGGGGGGGGGGGGFGGDCGGGGGGGGGGGGGGGGGGDGDGGGGC<FGGGGE>EFFGGFFGGGGGGGGEEDFFG?EFGGGGGGGGCFGGGGGGGGFGGFGC,CFEGGC9FFGGGGGGGGGFDGGGGGGGFGG9DGCEGDF,;CCEEGCFGFGGGGFGGGCDCFGFGGGGGFGDFDGGCB:?9:BFF?CCCGEGGGGF+
@M02526:338:000000000-J69W4:1:1110:17557:14031 2:N:0:TCAAGGT+AACACCG
GCTGCGCCCCGTAGGGAGATCGGAAGAGCGTCGTGTAGGGAAAGAGTGTCGGTGTTGTGTAGATCTCGGTGGGCGCCGTATCATTAAAAAAAAAAAACCTCAAACTAAATCAGCCTTTGATCGCTACACTCATACAATCTCTTACCACAACGTTACTACCGTTCTGCGCTACACGCTTCATCACCATTGTTGCTCACTTGTCTTT
+
CCCCCGGGGGGFGGGGGGGGGGGGGGFGGGGGGGFFFGGGGFEFGGFGEFGDGGGGFFCCE99,<CFGG,CF+9C++++,9:99<??FFGEED7@C+43,:B,:5,,,:5,,,,3:@=,,3,++,+3,,,,:,7,,,,,,,,7,,,,,,,**4,,4,,@D***2:,2**1**,6****16,4+20+54+2+3+20+3+<0+*3;C
@M02526:338:000000000-J69W4:1:1110:17101:14247 2:N:0:TCAAGGT+TACACCG
GCTGCCCCCCGTAGGTTGTGAGATCGGAGAGCGTCGTGTAGGGAAAGAGTGTCGGTGTAGTGTAGATCTCGGGGGGCGCCGGATCATTAAAAAAAAAAAACATCTCACCAACTCTCCTCCACCAACCAATCTCCCATCTACCCTTCATCAACCCAATGAAACCGTTTCCCACTCTCACTCTAACTACGCCCCCGCACTCCACTAC
+
CCCCCGGGGGFFFGGFGGGGGGGGGGGFGGGGGGGGCGGGGGGGGGGGGFECFGGFGGGGEFFFFF9F<FEF+@C+:F*CC*18>C;;@DFCG7FGG:14*=,,7,,82,/*;<2+:+026C******/+*+++**+*+2+2;+*0+++++222***++++3**2*2<@9C>**+++3*32+*+3<+*/*8:*/:***2*<***2
@M02526:338:000000000-J69W4:1:1110:24292:14592 2:N:0:TCAAGGT+AACACCG
CATCTTGGACTACCGGGGTATCTAATCCTGTTTGCTACCCACGCTTTCGCGCCTCAGCGTCAGTGTCAGTCCAGAAGGCCGCCTTCGCCACTGGTATTCCTCCAGATCTCTACGCATTTCACCGCTACACCTGGAATTCTACCTTCCTCTCCTGCACTCAAGTCCGCCAGTTCCAAATGCCGTTCCCAGGTTAAGCCCGGGGCTT
+
CCCCCGGGGGGGGGGGGGGGGGFGGGGGGGGGGGGGGGGGGGGGGGGGGGGGGGGGGGGGGGGGGGGGFGGGGGGGG8FGGDGGGGGGGGGGGGGGGGGGGGGGGGGGAFGGGGGGDGGGGGGGGGGGGGGGGCFGGFGGGGGGGGGGGGGGGGGGGGGGGGGGGEGGGGGGGGGGGGGGGGGGGFGGGGED,E9FGGGGGGGGG
@M02526:338:000000000-J69W4:1:1110:12673:15196 2:N:0:TCAAGGT+AACACCG
ATATGGGGACTACCAGGGTTTCTAATCCTGTTTGCTCCCCACGCTTTCGCACCTGAGCGTCAGTCTTCGTCCAGGGGGCCGCCTTCGCCACCGGTATTCCTCCAGATCTCTACGCATTTCACCGCTACACCTGGAATTCTACCCCCCTCTACGAGACTCAAGCTTGCCAGTATCAGATGCAGTTCCCAGGTTGAGCCCGGGGATT
+
CCCC@FFGGGGGEGGGGDFGGGGGFGGGGGGGFGG<FGCCEGGGGEGGGGGGGGFFGGGGGGGGGGGGGGGGEGGEGEGGGGGGCGGGGGGGGCFEDFGGGGGGFGFG9FGGCFG@CGGGGGGGGGGGGGFGGGGDGGGGGDFFDGGDGFGGGGEEGCFGGFFGGGGG>B@FGGFC,DFGFCCFCFGGFF8EC:CGGCEE=D5CF
@M02526:338:000000000-J69W4:1:1110:15306:16017 2:N:0:TCAAGGT+AACACCG
CTGGTAGGACTACCCGGGTTTCTAATCCTGTTTGCTCCCCACGCTTTCGCACCTGAGCGTCAGTCTTCGTCCAGGGGGCCGCCTTCGCCACCGGTATTCCTCCAGATCTCTACGCATTTCACCGCTACACCTGGAATTCTACCCCCCTCTACGAGACTCAAGCTTGCCAGTATCAGATGCAGTTCCCAGGTTGAGCCCGGGGATT
+
CCCCCGGGGGGGGGGGGGFGGGGGGGGGGGGGGGGGGGGGGGGGGGGGGGGGGGGGGGGGGGGGGGGGGGGGGGGGGGGGGGGGGGGGGGGGGGGGGGGGGGGGGGGGAFGGGGGGEGGGGGGGGGGGGGGGGGGGGGGGGGGGGGGGGGGGGCEGGGFG:BEGGGGGGGGFFGGGGGCFGGGGGGGFGGGGGGGGGGGGGDDGG
@M02526:338:000000000-J69W4:1:1110:14494:16023 2:N:0:TCAAGGT+AACACCG
GCTGCGTCCCGTAGGGCCAAGATCGGAAGAGCGTCGTGTAGGGAAAGAGTGTCGGTGTTGTGTAGATCTCGGGGGGCGCCGGAGCAATAAAAAAAAAAAAAAAAGCGAAGCACGTGGACCCTGACGCAGTCATCGTCACCAAGCAGCACACCTGCTTGACCACACTCTTGTCCTCTCCTTGACCTTGTAGTCATATATCTACTCC
+
ACCC8FFFBFFCFGGGCFEGGGEGFGBCFFGCCFEF6C;EFFGFFGGGGFE<CBF@F88E<B<9E9,9<6CF:FG++85>>***5>,,,>CFGGGCF:<4****2***2**3****1*+*1**0+*****+++++*21*+3/*****2*****20+++*+++*2C@*0+++33+++*2*0++*0++++3+++++++++0++**00
@M02526:338:000000000-J69W4:1:1110:11527:16228 2:N:0:TCAAGGT+AACACCG
GCTGCCCCCCGTAGGCAGATCGGAAGAGCGTCGTGTAGGGAAAGAGTGTCGGTGTTGTGTAGATCTCGGTGGGGGCCGTATCATTAAAAAAAAAAAAAACAAAAAGGAAGGAGGAAAGATACACAGAAAACATAAAACGTAAGAACAGCACTCAGACAGGTTAGGTAGCATGCCTCCTGGAGGCTACGGCATCTAATCCAGAGGC
+
CCCCCGGGGGGGGGGGGGGGGGGGGGGGGGGGGGGFGGGGGGGGGGFGFGGGGGGGGGGEFCA9<EEEF6CC++@+CF>:,BF9BD<EFGECFE+:+++8,,::+++,,,+,,++,3,,3,,,7,6,7,,,3,,,,2,*,,,,25,1,,4,,8,,4,6,*,,,,5,,,6+++++++2*2+*****+******++++++0++*1*1
@M02526:338:000000000-J69W4:1:1110:12472:16445 2:N:0:TCAAGGT+AACACCG
CGGACTACCGGGGTTTCTAATCCTGTTTGCTCCCCACGCTTTCGCACCTGTGCGTCAGTCTTCGTCCAGGGGGCCGCCTTCGCCACCGGTATTCCTCCAGATCTCTACACATTTCACCGCTACACCTGGAATTCTACCCCCCCCTACGAGACTCAAGCTTGCCAGTATCAGATGCAGTTCCCAGGTTGAGCCCGGGGATTTCACA
+
CCCCCGFGGGGGGEGGGGGGGGGGGGGGGGGGGGGGGGGGGFGEGGGG@FFGDFGGGGGGGGGGGGGGGGDEGGGGGGEGGGGGGGGGGGGGGGGGGGCGCFFGGGFG,::5AFFEGGGGCFGGGGBFGFGCFFGDG9DFGGGC>FG>EE*@CCEGGGF7CDGBDGGGF@BFD?EFFFDCCFGGGGGGGGDFGCC@=EEGGFGG:
@M02526:338:000000000-J69W4:1:1110:13074:16970 2:N:0:TCAAGGT+AACACCG
GCTGCGTCCCGTAGGTTCCAAGATCGGAAGAGCGTCGTGTAGGGAAAGAGTGGCGGTGTTGTGTAGATCCCGGGGGGTTCTGGAGACGTTTAAAAAAAAAACATACTTATTTGCATTTGTCCACCTGCGCTTCCGCCCATCCCACGCATACTTAATTACTCCACTTTGCACACCCGCCACACCGCCCCCCCTCCTCCATTCGCTG
+
CCCCCGG:FFFAEGGGFFFFFGFGGGGGGE<FFG@FG@FGGGGGGGGFDGGGGGGEG:FFCC6EF,,,C,68C>FG++58,,,,,,8*83,*@@FF*F*<C*,,,,2,,877,,,7,,,7,,?,4=,+4**11?*;*1*28*8+2*****++00<9:00++3<*3+<+++3+**/**2);*******/8**/**000*++<*9*/
@M02526:338:000000000-J69W4:1:1110:21960:17203 2:N:0:TCAAGGT+AACACCG
TGGGACTACACGGGTATCTAATCCTGTTTGCTCCCCACGCTTTCGCACCTGAGCGTCAGTCTTCGTCCAGGGGGCCGCCTTCGCCACCGGTATTCCTCCAGATCTCTACGCATTTCACCGCTACACCTGGAATTCTACCCCCCTCTACGAGACTCAAGCTTGCCAGTATCAGATGCAGTTCCCAGGTTGAGCCCGGGGATTTCAC
+
CCCCCGGGGGGGGGGGGGGGGGGGGGGGGGGGGGGGGGGGGGGGGGGGGGGCGGGGGGGGGGGGGGGGGGGGGGGDGGGGGGGGGGGGGGGGGGGGGGGGGAFGGGGGGGGGGGGGGGGGGGGGGGGGGGGGGGGGGGGGGGGGGGGGGDGGGGGGGGGGGGGGGGGGGGGFGGGGFGGGGGGGGGGGGGGGGGGGGGGGGGGGF
@M02526:338:000000000-J69W4:1:1110:5634:17397 2:N:0:TCAAGGT+AACACCG
GCTGCGCCCCGTAGGTTTAAGATCGGAAGAGCGTCGTGTAGGGAAAGAGTGATCGGTGTTGTGTAGATCTCGGTGGTCGCCGTAGCATTAAAAAAAAAAAATACTATCTACGCATCTCATCGCTACACTAGGACTTCCACTTACATCTCAGACACTCTCTCAAATCCGGTTCCACAGCAGTACTCGGATTGCACACCGTGCTTTT
+
?CCCCGGGGGGEEGGEFGGGCGFFFE;,CAAFEGGG@FFGFDC<CFGGGGGABCFEC:CFFG:66C,,CCCFFGGG,CFDC:8,,:,5C5,CC<:>+6:++:5,9A9,7,,+8==+75?A,6+3++,8@8,@<,3D;,893@,3,7:EE:,,5,,2,73,5,@@,93**>**22,4,,*,55C,,**41;,,,,,6*3****+1*
@M02526:338:000000000-J69W4:1:1110:5167:17467 2:N:0:TCAAGGT+AACACCG
CTGCGGACTACCGGGGTAGATCGGAAGAGCGTCGTGTAGGGAAAGAGTGTCGGTGTTGTGTAGATCTCGGTGGTCGCCGGATCATTAAAAAAAAAATAATCCCTCTATCTACGCATTTCACCGCTACACATTTAATTCCACTATCCTCTCCTGCACTCTCGTTTAACACTTTCCCAAGCCATTTATCATTTCAACTCAACCCTTT
+
CCCCCGGGGGGGGGGGGGGGGFGGD,@8FFGGGGGGEGGFEGFGGDFFFFGGGFFECFFCD<<9,C<CF=8FF?C@+B=+8B+4,AFGGGGGGDC@,,,:,:<F,A,?<?AA<=+3+:@=FD+8@83,<,,,,8@@9;CB,73@C8,334,,,4,,,@,,*31**,6,,2?,?>,,,,*6,,+,,6>,,,,1,,4205,,*/2*0
@M02526:338:000000000-J69W4:1:1110:26003:17753 2:N:0:TCAAGGT+AACACCG
GCTGCCCCCCGTAGGCCCCAAGATCGGAAGAGCGTCGTGTAGGGAAAGAGTGTCGGTGTTGTGTAGAGCTCGGTGGTCGCCGTATCATTTAAAAAAACATAGAACACACTGTCCCCAATACATTTACCTTACCCCTCCTCGACTGCCAATCTTACACTCTTACTGTCTTTACCTCCCGTACTCTTGATTTAACGCCCCAACTACT
+
CCCC@@FFGGGGDFGGGGCGGGFFGGGCFGCFGGFGGFGGGGGCFCEGGGCBFGGGGEFGGGEEG9,,,,9=F,B:,,4+4++4,,,<C,AECE<4+4,,,,,,94??CCC5,,,:,8E@:AA,C@,8,,,,,33>+86>+++++,,,,557,,,74,,3,,,,,7,,,,,,3,6,*331;*+,,4,,,,,,,6***4/*****+
@M02526:338:000000000-J69W4:1:1110:17141:17776 2:N:0:TCAAGGT+AACACCG
GGGACTACTGGGGTTTCTAATCCTGTTTGCTCCCCACGCTTTCGCACCTGAGCGTCAGTCTTCGTCCAGGGGGCCGCCTTCGCCACCGGTATTCCTCCAGATCTCTACACATTTCACCGCTACACCTGGAATTCTACCCCCCTCTACGAGACTCAAGCTTGCCAGTATCAGATGCAGTTCCCAGGTTGAGCCCGGGGATTTCACA
+
C<ACCDFGGGFDFGGGGGGEFFGGDFGGGCGGGFF@GEGGGGGDFGGGGGFFGGGGGGFGGGGGGGG7FFEGGGGGGGG@FFGGGGGGCEFGGGGGGGGD5FGGGGGF,::=AFFGGGGGCFGGGGG<F@FGGGEGGFGGEEGGF9DFEE?EFGG62@DFFCE9:;DFEFCDCB9;CF=ECGGF>FGF7:>?G>C8CCG??:>G+
@M02526:338:000000000-J69W4:1:1110:28770:17962 2:N:0:TCAAGGT+AACACCG
CGAGGACAACGGGGGTTTATAATCTTTGTTCCCCCCCACGCTGTGCCACCGGGGCGGCAGTCTTCGTCGAGGGGGCCGCCTCCGCCAGCGTTATTCCTCCAGATCACGCCGCATTCCGCTGCAACACGCGGAATACTCCCCCCCTCTGCGAGACCCAAGCTTACCAGTATCAGCTGCAGTTCCGAGGTGGCGCCCGGGGTTTCCC
+
-AC<,@,-C-+@6@++8,,C,C<,,<,,<C,;,C6C+++++6,8,,,,:,++++8+++=+,4C?FF<+++8F7=FGF7:F:+D:FG+**5*@*3==F9F::,,,,,,8>+**1*<<C,=**=,2>+<**4**1;+<<0<CCEG*:**++*******2;/A++++++0+<++0:++3<+03+:0**2*2**2****:*:C/27*02
@M02526:338:000000000-J69W4:1:1110:7186:18245 2:N:0:TCAAGGT+AACACCG
GCTGCCCCCCGTAGGTAGATCGGAAGAGCGTCGTGTAGGGAAAGAGTGCCGGTGTTGTGTAGATCTCGGGGGGCGCCGGATCATTAAAAAAAAAAACACAACTCCTCTCATCGTCTCGCCACTCCACTATTAACAATACTATCTTCTTCACTCCTCTTCACCCCTATACTCCACTTACTCTTTTTCCTCTACCGCCTTTCCCTTC
+
CCCC?<F@GGGCCFGFGGGGGGGGEGDGGGGGGCF<FFGGFGGGGG<F,CF7CGB7FCC8C@<,C6,CC+@F+3CECF*51>,,83DC<F@::<*4**24*=,,,,4,28,20*2;8:;88:+;*+2+3+2++3+++03+++03+<@+0+++3*+*3+E79+/**;+++++0+20++32+++*++0+<++0++*2:**+++*2:*
@M02526:338:000000000-J69W4:1:1110:17189:18304 2:N:0:TCAAGGT+AACACCG
GCTGCGTCCCGTAGGAGTAGATCGGAAGAGCGTCGTGTAGGGAAAGAGTGTCGGTGTTGTGTAGATCTCGGGGGTGGCCGCATCATCAAAAAAAATCCTTACCTATCCATACTCCTCTCCCCGCCACACCATAACATACTTCCGTACCTACCTGAATCCATCTCCGTACTTTCCCCCACCCGTCCAATTCTCAGCGCTTTTCTCT
+
CCCCCGGGGDFFEGGFFGGGGGGGG@F@FGC@FFF@CF@CEG@<@F@EGDFFGGGGGCCFEC,C,9CFECE6C:::B,,@++B>5C,,,55<C:+,,,9C<,,,,97A,,53,:,5,58,,++@++3,8++,7,,8D=@,5,3*,,3*:<<E94,,525,5,,,2*1,*4,2,,4=**::/*1*=*++++2+5++**/**+++33
@M02526:338:000000000-J69W4:1:1110:24006:18726 2:N:0:TCAAGGT+AACACCG
AGGACTACCGGGGTATCTAATCCTGTTTGCTCCCCACGCTTTCGCACCTGAGCGTCAGTCTTCGTCCAGGGGGCCGCCTTCGCCACCGGTATTCCTCCAGATCTCTACACATTTCACCGCTACACCTGGAATTCTACCCCCCTCTACGAGACTCAAGCTTGCCAGTATCAGATGCAGTTCCCAGGTTGAGCCCGGGGATTTCACA
+
CCCCCGGGGGGGGGGGGGGGGGGGGGGGGGGGGGGGGGGGGGGGGGGGGGGGGGGGGGGGGGGGGGGGGGGGGGGGGGGGGGGGGGGGGGGGGGGGGGGGGGGGGGGG,::AFGGFGGGGGEGGGGGGGFGGGGGGGGGGGGGGGGGGGGGGGGGGGGGGGGGGGGGGGGGGGGGGGGGGGGGGGGGGGGGGGGGGGGGGGGGG7
@M02526:338:000000000-J69W4:1:1110:7572:18793 2:N:0:ACAAGGT+AACACCG
TGGACTACCGGGGTATCTAATCCTGTTTGCTCCCCACGCTTTCGCACCTGAGCGTCAGTCTTCGTCCAGGGGGCCGCCTTCGCCACCGGTATTCCTCCAGATCTCTACACATTTCACCGCTACACCTGGAATTCTACCCCCCTCTACGAGACTCAAGCTTGCCAGTATCAGATGCAGTTCCCAGGTTGAGCCCGGGGATTTCACA
+
CCCCCGGGGGGGGGGGGGGGGGGGGGGGGGGGGGGGGGGGGGGEGDGGGGGGGGGGGGGGGGGGGGGGGGGGGGGGGGGGGGGGGGGGGGEGGGGGGGGGGGGGGGGG,::AFGGGGGGGGGGGGGGGGGGGGGGGGGGGGGGGGGGGCGGGGGEF?FGGGGGGGGGGGGFGFFGGGGGEFGFGCFGGFFGGGGGGGGEGGGGF+
@M02526:338:000000000-J69W4:1:1110:25773:19132 2:N:0:TCAAGGT+AACACCG
GGGACTACCCGGGTATCTAATCCTGTTTGCTCCCCACGCTTTCGCACCTGAGCGTCAGTCTTCGTCCAGGGGGCCGCCTTCGCCACCGGTATTCCTCCAGATCTCTACACATTTCACCGCTACACCTGGAATTCTACCCCCCTCTACGAGACTCAAGCTTGCCAGTATCAGATGCAGTTCCCAGGTTGAGCCCGGGGATTTCACC
+
CCCCCGGGGDFGGEGGGGGGGGGGGGGGGGGGGGGGGGGGGGGGGGGGGG<FFGFGGGGGGGGGGGGEGGGDGGGGGGGGGGGGGGGGGGGGGFGGGGGGCFGGGGGG,:A?EFGGGGGGGGGGGGFGGDGGGGGGGGGGGGGGGGGCEEGGCGGEFGGGGEGFGCCFGGGFGGGGFFCDFFFGCGGFDFGGGGDGGGGGGGGG7
@M02526:338:000000000-J69W4:1:1110:27298:19363 2:N:0:TCAAGGT+AACACCG
TTCCTCTTCTACTTGATATGATTAGGGTCATCTTCTATCCCTACCTTATCCAATGGCAACCTTCGGCCTTGTGTTGTTTTGCGGCGTGTGTCCCCAGTCCCCCTTTATAGCCTCGTTTCTACTAACATGAAAATACAATAACACCAGCCTCTCGCTATCACTCCCCCCTCCCACCACGCTCCCCACTACAAACATCGGCTGCAAT
+
--8A<9,6,6,6,6,66,E6,6@<,,,;6;,CF,,6C<6CFE,C6,,;,,;,,,;,6,6@,,,,,,6BC,,,,,,,,,,,4:++4+@:,,,,6,,:,,9A,A@+9=5,,,,,:,,:++,,9C,49,,,,?<,9,,9,,,,,,,9@D,,=,,4,6+6+>,466@,,++++3++,6@,3+03++++4:,,6,,5,6,@5*3**3**+
@M02526:338:000000000-J69W4:1:1110:15972:19785 2:N:0:TCAAGGT+AACACCG
GGGACTACCGGGGTTTCTAATTTCCCTGCTGCGTCCCGCAGGGAGAGAGATCGGAAGAGCGTCGTGTAGGGAAAGAGTGTCGGTGTTGTGTAGATCTCGGTGGTCGCCACATCATTAAAAAAAAAAACACTTTAGACATACTCTCCCCAGCCTCCACACACTCGTAACCCAAAGCATTTCCATCAGCGCGTTCGCTGCTTGTCTT
+
CCCCCGGGGGGGGGGGGGGGGGGGGGGGGAFGGGGGGG+:FEGDEEEFG<,E<E:FEE<F@GCE@?CEEA@EFGGCE5ECFGC7?88F<+:C9,B,5A<@F+C+5>+B4+,:,7:,?,7,,83F:=+3,3,3,,,,8,,,7,4,4,34,*,*,,,4,,4**,114*,6,6;*2,,46B+,1,+,,2,*4*3*****/3+1+*0++
@M02526:338:000000000-J69W4:1:1110:23287:19929 2:N:0:TCAAGGT+AACACCG
GCTGCGCCCCGTAGGAGAAATAGATCGGAAGAGCGTCGTGTAGGGAAAGAGTGTCGGTGTTGTGTAGGTCTCGGGGGGCGCCGGATCATTAAAAAAAAAAAAACATATCTATGCACATCACCGCTAAAAATGCAACAACAATGTCCTATGCTGAACTGAAGGCGATCGGTCCAAGATGCACTTGTGTGGTCAAGCGAAAGGCAGT
+
CCCCCFEFEEGFGEGCGGGFFGGGGFGGEDFGGGC:FFGGGFGGGGFCFGGFFEFFGGGF@,6BFF,,,<6<CD7FF++5*<5*5*1><<,8;F,1==*<*41**,,8+,+0+3+++++++0*****+33C?+<++*1*/*0+0++30+3<90:96<+2<++2*C5******++3*+9><9+*+0+**/*+++++***22*90**
@M02526:338:000000000-J69W4:1:1110:17855:20069 2:N:0:TCAAGGT+AACACCG
TGGACTACTGGGGTTTCTAATCACTCTTTCCCTGCTGCGTCCCGTAGGCGAGATCGGAAGAGCGTCGTGTAGGGAAAGAGTGTCGGTGTTGTGTAGCTCACGGTTGTGACCGTAACAGCTAAAAAAAAAATTCTACCCCCCTCTACAAGCCTCCAGCCTGCCAGTTTCGAATGCAGTTCCCAGGTTGCGCCCAGCGATTTCACCT
+
CCCCCFEFFGGGGGGEAEFGFGGGGGGGGFGGFAE<FGGG@FGEC@@CF@FCCGGGGEFDEEFECFE@FCEFGE,A=E,B5B,5B:@FEE8FFF,:,,,,,,4++4++5<,+8:+@,,,,9,C,A+++@C,373C;9E7CE+@>;<7,,,5<EGF,CF8,,@:,@2DC>>,4?D;,6DE9<A6*54,6:BBE/*/*:*;:<7F7*
@M02526:338:000000000-J69W4:1:1110:26846:20556 2:N:0:TCAAGGT+AACACCG
TATGGACTACCAGGGTATCTAATCCTGTTTGCTCCCCACGCTTTCGCACCTGAGCGTCAGTCTTCGTCCAGGGGGCCGCCTTCGCCACCGGTATTCCTCCAGATCTCTGCGCATTTCACCGCTACACCTGGAATTCTACCCCCCTCTACGAGACTCAAGCTTGCCAGTATCAGATGCAGTTCCCAGGTTGAGCCCGGGGATTTCA
+
CCCCCF@FFGGGGGCF8FCFGFGGGG9FGFFFFGGGGGGDEG7FFCGDFGGGEFGDGGGGGFC9<DDGGGGGEGGGGGGGGEGGGGGGGGGGFDGGGGGGG8<FGGGF9F@EEGEGGGGG@BEGGCCF@DEAFGGGGGGFGGGGGDFGG6EE6>FGGFFFG9:CE9DFGAEGG,@EGGGGGGGGFFFFGGFGGG5*4****9CF+
@M02526:338:000000000-J69W4:1:1110:19453:20689 2:N:0:TCAAGGT+AACACCG
CGGAGGACTACACGGGTTTCTAATCCTGTTTGCTCCCCACGCTTTCGCACCTGAGCGTCAGTCTTCGTCCAGGGGGCCGCCTTCGCCACCGGTATTCCTCCAGATCTCTACGCATTTCACCGCTACACCTGGAATTCTACCCCCCTCTACGAGACTCAAGCTTGCCAGTATCAGATTCACTTCCCAGGTTGAGCCCGGGGATTTC
+
BC@-8CFFE9FFFCEFFFGCGFGGFFCFFGGFFGGGGGGGGGDGGGEGGGGGF8EFGGGEFFGGGGGFGG:EFEGGECFEFGGFGGGGGG@CGGGGGGGGGGFCCFEG<AFFC+?CFF<FGGGGGGFFGGGG8ADFFGGGGGGGGDGCEFE6E7EFG8CACCF@@D;8DGGF,?FF,?E,=<;AF,,6<ECC@FCFG=GGC<CF+
@M02526:338:000000000-J69W4:1:1110:25260:20718 2:N:0:TCAAGGT+AACACCG
GCTGCCTCCCGTAGGGTTTCAAGATCGGAAGAGCGTCGTGTAGGGAAAGAGTGTCGGTGTTGTGTAGATCACGGTGGTCTCCGCCTCATTAGAAACAACATATATCTGAGCCTTTCACCACTCCACATATAAAACCCCATTCCTCTTCTGTGCTCACGTTCTCCAGTTTCCAATATCCCTCCCCTCTTTTGACGTGTGCTCTCAC
+
CCCCCGGFG>CFDFGGGAFFGFCEFF<B,BFAEFG@@CB@FFE9F,C,C,C@F,<@@@FFGFA,CFE,,,,,,B@,C65,,CF7,,8,,<,,,5,,,,,A9,C<FEF,,<,,,:9<EF9,AAFE@E<,,:5,,,48>++,7==>DGDFF3,,6,@;,,63,+6,6,67E>E;,3,,,,=D8++@,6,C=,@+561B93,,,?98D
@M02526:338:000000000-J69W4:1:1110:11918:21254 2:N:0:TCAAGGT+AACACCG
CGGCATGGACTACTAGGGTTTCTAATCCTGTTTGCTCCCCACGCTTTCGCACCTGAGCGTCAGTCTTCGTCCAGGGGGCCGCCTTCGCCACCGGTATTCCGCCAGATCTCTACGCATTTCACCGCTACACCTGGAATTCTACCCCCCTCTACGAGACTCAAGCTTGCCAGTATCAGATGCAGTTCCCAGGTTGAGCCCGGGGATT
+
<CC9@:CFFF9E,<@FGGFFGFAGGFFFFGGADFG9FFCFFGDEEFDGFGGCFFFCGGD@6@FCF<CEDGG@FF@GEGGGG7FC:F<F?FCFEFEGGGCF,4=CFGFF<FFEGFC@F+,EFFGGG7FGGGG8BD8@=3,3@;,DFEGC>6<=FEDGG9FCF@C,,:88B?8;;DCGFB8>9C>CC@6DEG6A<?F,=5=5CG5>*
@M02526:338:000000000-J69W4:1:1110:9345:21343 2:N:0:TCAAGGT+AACACCG
CTGGGGACTACCCGGGTTTCTAATCCTGTTTGCTCCCCACGCTTTCGCACCTGAGCGTCAGTCTTCGTCCAGGGGGCCGCCTTCGCCACCGGTATTCCTCCAGATCTCTACGCATTTCACCGCTACACCTGGAATTCTACCCCCCTCTACGAGACTCAAGCTTGCCAGTATCAGATGCAGTTCCCAGGTTGAGCCCGGGGATTTC
+
@CCCCGGGGGGGGGGG@FGGGGGFGGCEFGFEGGGGGGGGEFGGGGGGDCFGGGGGGDFGGFFGGGGCGEGGGGGGGGGGGGGFGGGGGGGGGGGFGFCFGFGGGGGGEFGFGGCGFFAFFGGGGGGGFCDGGGFFFCGFGFGDGEGGGGGCCE>CFGGGGCFGGGGGGFFGGGEFFFCEDFCFGGGGGDGCFFGCCEGGECG4:
@M02526:338:000000000-J69W4:1:1110:9579:21867 2:N:0:TCAAGGA+AACACCG
TGGACTACTGGGGTTTCTAATCCTGTTTGCTCCCCACGCTTTCGCACCTGAGCGTCAGTCTTCGTCCAGGGGGCCGCCTTCGCCACCGGTATTCCTCCAGATCTCTACACATTTCACCGCTACACCTGGAATTCTACCCCCCTCTACGAGACTCAAGCTTGTCAGTATCAGATGCATTTCCCAGGTTGAGCCCGGGGATTTCACA
+
C@CC@6EF96CF7C+BFFGCFGGGGGGGGGGGGGGGGGGGGFGCGGGGGGGGGGD:FEGGGG,FFFEEFFGCFEGGGGGEGGG:F?F:FCFGGGGFFGG<<EEFFGCF,:CAA?EBAEEFGGDGGEFF?,DF<F@DGGGGGGEGGFF@;CE:EC,A9F?FF4E,E,,@;E,@EEGG,>CGGGF9ECCD@?:<FG*7C*4A6::C+
@M02526:338:000000000-J69W4:1:1110:7257:21939 2:N:0:TCAAGGT+AACACCG
GAAGAGCGTCGTGTAGGGAAAGAGTGTCGGTGTTGTGTAGATCTCGGCGGGCGCCGTATCATTTAAAAAAAAACCACCTTCTCCCTCTTTTTTCCTCCCTCTCTCTCCTCCTTTCCCCTCTACCCCTATATTACTCCTTCCTTCTCCTCTACTCTCTCCCCCCCTTTTCCCCCTCTCCTCCTCACTTTTCCTCCTTTCCTTTCCC
+
CCCCCDGEFGGGGGFFFCEDCA@EFFGGCFGGCC,CFFF,,<EEFFC,++++6+744,4CFA<,,CFGGGG7=++4++,,A8,:,,4,,,,:3,,@F,@<,:F,C,=F<=@F,,,:3<,+37@9,8++3333,8,,@,,7D,@FGFA,3,,3@729,,1,1****6,,2,,*****+*02**2+/+3++++++**5+1+++++20
@M02526:338:000000000-J69W4:1:1110:16070:22631 2:N:0:TCAAGGT+AACACCG
GCTGCGTCCCGTAGGGTTTAAGATCGGAAGAGCGTCGTGTAGGGAAAGAGTGTCGGTGTTGTGTAGATCTCGGTGGTCGCCGGATCATTAAAAAACAAAAAAACAAATAGAAACTTACCAGCACCAGGCGAAAACAAAAACCACCAGTCACACTTGCATCCTCTGAGGACCACGTACTCCAATCCCCCAACCGCCTTCAATGATC
+
CCCCCGGGGGFFEGGGGGGGGGGGGGGGGGGGGGGGEGGGCFGGGGDGGGFFFFGGFGCFGDEDC<C,,C6CF@FE?,@+?F+4,8,,,,EFECG+444:+8++,,,,,,5,,,,7,,8,,,,3,,,8A+++@+,,8,,++6,+3,,,,733@7A,23,,,,,3,5,43**6**1,**5,,,+00,*****4**:7*+++23+7+
@M02526:338:000000000-J69W4:1:1110:21209:22869 2:N:0:TCAAGGT+AACACCG
GGGGGACTACAGGGGTTTCTAATCCTGTTTGCTACCCATGCTTTCGAGCCTCAGCGTCAGTTGCAGACCAGACAGCCGCTTTCGCCACTGGTATTCTACCATATATCTCCGCATTTCACCGCTACACATGGTGTTCTACTGTCCTCTTCTGCACTCAAGTTACTCAGTTTCCTATGCACTTCTTCGGTTAAGCCGAAGGCTTTCC
+
CCCCCGGGGGGGGGGGGGGGGGGGGGGGGGGGGGGGGGGGGGGGGGGFGGGGGGGGGGGGGGGGGGGGGGGGGGGGGGGGGGGGGGGGGGGGGGGGGGGGGGGGGFGG,C=EGGEGG9BFFFECGFGGGFGCGEEFGGGGGGGDGGGGGGDC;?DGGFGGE6ADGGFFGGGGCFDCFGFGGFGGGGCCEEEGGGC>CCEGGGFG2
@M02526:338:000000000-J69W4:1:1110:10055:23050 2:N:0:TCAAGGT+AACACCG
TGGACTACTAGGGTTTCTAATCCTGTTTGCTACCCATGCTTTCGAGCCTCAGCGTCAGTCACAGACCAGACAGCCGCTTTCGCCACTGGTATTCTACCATATATCTACACATTTCACCGCTACACATGGTGTTCTACTGTCCTCTTCTGCACTCAAGTTACTCAGTTTCCTATGCACTTCTTCGGTTAAGCCGAAGGCTTTCACA
+
CCCCCFFFGGGGGGGEGGGGGGGGGGGGGGGGGGGGCGGGGGGGGGGGGGGGGGGGGGGGGGGGGGGGE@FFGGGGGFGGGGGGGGGGF@ECFGG<FGGGCFGGGGGG,:CFEFGGGGGGGGGGGGGGGCFECFGGGGGGGFEGGGGGGGGGGGFFGFGGGFF=@FGGGGGGD9FFFGGGGGGFDGGGDFCCEECE>FCFGGGF7
@M02526:338:000000000-J69W4:1:1110:16606:24457 2:N:0:TCAAGGT+CACACCG
TTTCAGGACTACAAGGGTTTCTAATCCTGTTTGCTCCCCACGCTTTCGCACCTGAGCGTCAGTCTTCGTCCAGGGGGCCGCCTTCGCCACCGGTCTTCCTCCAGATCTCTACGCATTTCACCGCTCCACCTGGAATTCCACCCCCCTCTACGAGACTCAAGCTTCCCAGTATCAGATGCAGTTCCCAGGTTGAGCCCGGGGCTTT
+
<<--AFGGGFGGGGFGG6EBEC,6@FGGGAFEEFEGGGG?FEFE,FG:FCGGG,8EFECEC@F9FAGFEC@:FEG:CGGGGGECGFGGGGGD+8+7CFGBCGF=,5E<,55EFGGFDGGGGFDFF+@=FE8,AF=BCF,@EGG8CCEEF,@;+11;286,4>,7,4>,:D,3?F9E;>>,2,2=CG9,>>D:@6CFCC=C7)/16
@M02526:338:000000000-J69W4:1:1111:21520:2460 2:N:0:TCAAGGT+AACACCG
CCCTGGGACTACAAGGGTTTCTAATCCTGTTTGCTCCCCACGCTTTCGCACCTGAGCGTCAGTCTTCGTCCAGGGGGCCGCCTTCGCCACCGGTATTCCTCCAGATCTCTACGCATTTCACCGCTACACCTGGAATTCTACCCCCCTCTACGAGACTCAAGCTCGCCAGTATCAGATGCAGTTCCCAGGTTGAGCCCGGGGATTT
+
CCCCCGCFFF-CEGGGCEF@CCFCEFFEGECFCFGGGC@FGGDEGGGGGDBCGFEDGGFFE@F,EFGCGGGGGDGDE7CCG@FEE<FCCF<CGGDFGF9,A=FFGF8FEGGAFE7FGGGG;4FEG++E=F<F,@ADGGDDAFFE@GEG,:>EEDG6,@EG?@E,@ECEEGCB9>@,2=9FFG8,DB,:<B?C,?C8CEGG7537*
@M02526:338:000000000-J69W4:1:1111:23162:2524 2:N:0:TCAAGGT+AACACCG
ATTCGGACTACTAGGGTTTCTAATCCTGTTTGCTCCCCACGCTTTCGTGTCTGAGCGTCAGTATTATCCCAGGGGGCTGCCTTCGCCATCGGTATTCCTCCACATATCTACGCATTTCACTGCTACACGTGGAATTCTACCCCCCTCTGACATACTCTAGCTCGGCAGTTAAAAATGCAGTTCCAAGGTTGAGCCCTGGGATTTC
+
CCCCCGGGGGGGGGGGFGGGGGGGGGFGGGGGGGGGGGGGGGGGGGGGGGGFFEFGGGGGGFGGGFGGGGGGGGGGGGEFFFGGGGGEEGGGGGGGGGGFFFGFFFCFEFG=FCEGFGCGGGFGGGFCCEFCFB:FGFGGGGGGGGGG8AEFGGGCFGFFGGGCCGECFGGCCFFF>EE,@@FGGFGGGGCFF6DGFGGGGGGC:
@M02526:338:000000000-J69W4:1:1111:18363:3099 2:N:0:TCAAGGT+AACACCG
GCTGCCCCCCGTAGGCAAAGGAGATCGGAAGAGCGTCGTGTAGGGAAAGAGTGTCGGTGTTGTGTAGATCTCGGTGGTCGCCGTAGCAATAAAAAAAACAAAGCAACGTTAGCCATTTCACCGCAACACGGGAAATTCCCATTTAGTTTCGTGCACCCACGTCTCCCAGATCCCAATGAGCGCTTACGGTTGACCAACAGGGTTT
+
CCCCC,CCFGEEEFG@FGGCEEDFGGFGE@CCGGGCGGC@FCE9:EFGEFEEF6CFE@FB,C@:EE,,6C,6CF,BF8=FEFEF,,:,,5,5:?9+@F+9,,,,4,4++4=+,,:,,:5AD,>++33,+++++3,385,,,@,@;,5,7,34*3@C,1@*3@87D?DBB,,,6,?,,,,,,):/**,**2**++5+/*****20/
@M02526:338:000000000-J69W4:1:1111:21808:3166 2:N:0:TCAAGGT+AACACCG
AGGACTACTGGGGTATCTAATCCTGTTTGCTCCCCACGCTTTCGCACCTGAGCGTCAGTCTTCGTCCAGGGGGCCGCCTTCGCCACCGGTATTCCTCCAGATCTCTACGCATTTCACCGCTACACCTGGAATTCTACCCCCCTCTACGAGACTCAAGCTTGCCAGTATCAGATGCAGTTCCCAGGTTGAGCCCGGGGATTTCACA
+
C@CCCFE@6C-ECBC@CE,C,@FDFEFGGFGEGGGGEEE,FGF::B7FA8<@E7@FCCCFGGG?FEG7,C@@+@FG7FCCD4CCFCFCFC=<E?FG9FCEG<DFCFEC7E7+FFF<<EFC>C7,,AFCGFG,,,:@,@8+@@E8ECE6+@:C7?7<9<@C?E698,>FFGCGGEGF9DDFGFGGFFG8FGCFF>=CGCCFFGGG+
@M02526:338:000000000-J69W4:1:1111:11363:3603 2:N:0:TCAAGGT+AACACCG
CCCGTGGACTACCGGGGTTTCTAATCCTGTTTGCTCCCCACGCTTTCGCACCTGAGCGTCAGTCTTCGTCCAGGGGGCCGCCTTCGCCACCGGTATTCCTCCAGATCTCTACGCATTTCACCGCTACACCTGGAATTCTACCCCCCTCTACGAGACTCAAGCTTGCTAGTATCAGATGCAGTTCCCAGGTTGAGCCCGGGGATTT
+
CCCCCGGGGGGGGGGGGGGGGGGGGGGGGGGGGGGGGGGGGGGGGGGGGGGGGGGGGGGGGGGGGGGGGGGGGGGGGGGGGGGGGGGGGGGGGGFGGGGGGGGDGGGGGGGGGGGGGGGGGGGGGGGGGGGGFGGGGGGGGGGGGGGGGGGGGG5CCGCGGGGFEGGCFGFGFEFFGGGGGGFGGGGGGGGGGGGGGGGGGGGGG
@M02526:338:000000000-J69W4:1:1111:9547:3790 2:N:0:TCAAGGT+AACACCG
GCGGGACTACCGGGGTATCTAATCCTGTTTGCTCCCCACGCTTTCGCACCTGAGCGTCAGTCTTCGTCCAGGGGGCCGCCTTCGCCACCGGTATTCCTCCAGATCTCTACGCATTTCACCGCTACACCTGGAATTCTACCCCCCTCTACGAGACTCAAGCTTGCCAGTATCAGATGCAGTTCCCAGGTTGAGCCCGGGGATTTCC
+
CCCCCEGGGGGGGGGGGGGGGGGGGGGGGGGGGGGGGGGGGGEGGGGGGGGGGGGGGGGGGGGGGGGGGGGGGGGGGGGGGGGGGGGGGGGFGGGGGGGGGGGGGGGGGGGGGGGGGGGGGGGGGGGGGGGGGGGGGGGGGGGGGGGGGGGGGGDGG?FGGGGGGGGGGGGGGGGGGGGGGGGG7CGFGGGGGGGGDGGGGGGG+
@M02526:338:000000000-J69W4:1:1111:16671:4973 2:N:0:TCAAGGT+AACACCG
GTAGGACTACTCGGGTTTCTAATCCTGTTTGCTCCCCACGCTTTCGCACCTGAGCGTCAGTCTTCGTCCAGGGGGCCGCCTTCGCCACCGGTATTCCTCCAGATCTCTACGCATTTCACCGCTACACCTGGAATTCTACCCCCCTCTACGAGACTCAAGCTTGCCAGTATCAGATGCAGTTCCCAGGTTGAGCCCGGGGATTTCC
+
CCCCCGFFGG<FGGGFGGCFFEEFGDFGGF@E<FGGGGGCGGGGAEDFGGEFGFA@CFDEFAFFFFEFFC@CEGCGE:FGGCFGGEGFFG@=FFFFFGGGGC9AEFFFAAE7FDGFGCGGGEGDCCDFGFF>>D=FC=DFGGG+=;ECGGDG89<@CE9DFF6EFE8@;DGGFFGCGGGGGGFGGG*D:FGFGFFGGG=:<F47+
@M02526:338:000000000-J69W4:1:1111:26573:5115 2:N:0:TCAAGGT+AACACCG
GGGTAGGACTACAGGGGTTTCTAATCCTGTTTGCTACCCATGCTTTCGAGCCTCAGCGTCAGTTACAGACCAGACAGCCGCTTTCGCCACTGGTCTTCTACCATATATCTACGCATTTCACCGCTACACATGGTGTTCTACTGTCCTCTTCTGTACTCAAGTTATTCAGTTTCCTATACACTTCTTCGGTTAAGCCGAAGGCTTT
+
CCCCCGGF<CFGFGGGEGDF<AC@CFFFG@FEFFGGGCGFFGFFAAFEFF,FFCEFGGFCCFFGEFFGGGGGGGGGGGGEGG:@E7:FGGGGGG,??F9A@EGFGGFGG9BGFCFGGGGGGGG7FGGG<FF=EF,@+@ECFG9@DFGF;=@CEDEADFG8EFFG8DC;FGCFDGAF,,@=DGD,=,@DEGD>DFGGGGCEDFFGC
@M02526:338:000000000-J69W4:1:1111:24541:5498 2:N:0:TCAAGGT+AACACCG
ACTGGACTACTAGGGTATCTAATCCTGTTTGCTCCCCACGCTTTCGCACCTGAGCGTCAGTCATCGTCCAGGGGGCCGCCTTCGCCACCGGTATTCCTCCAGATCTCTACGAATTTCACCTCTACACCTGGAATTCTACTCCCCTCTACGAGACTCAAGCTTCCCAGTATCAGATGCAGTTCCCAGGTTGAGCCCGGGGATTTCA
+
<CCC,6,CE6FC@<,6CE,<@F9@6C,6C,C6,CFGF8BF:F,9,6@,68FGF88:FFG7<,,,6CC<@C8,,+@:FFE:BEG7C@F7?C7>+4EFFF9AEB?AE,C=EGF+FFD<@B<?,64AFG8FEEC<<,,4,7;,@DC+DEDAAD8=CDC==,@,>9,8@FF?BCG;C,;9F,:@,?E6@6*33,6@E::CE:**:*;8+
@M02526:338:000000000-J69W4:1:1111:23814:5632 2:N:0:TCAAGGT+AACACCG
AGGACTACACGGGTTTCTAATCCTGTTTGCTCCCCACGCTTTCGCACCTGAGCGTCAGTCTTCGTCCAGGGGGCCGCCTTCGCCACCGGTATTCCTCCAGATCTCTACGCATTTCACCGCTACACCTGGAATTCTACCCCCCTCTACGAGACTCAAGCTTGCCAGTATCAGATGCAGTTCCCAGGTTGAGCCCGGGGATTTCACA
+
CCC@CGGGGGGGGGGGGGGGGGGGGGGGGGGGGGGGGDGGGGGGGGGGGGEGGGGGDGGGGGGGGGG7EFFGGGGGGGGGGGGGGGGGGGGGGGFGGGGGAFGFFGGGGGCDGFGGGGEDGCEDGGGGGCFGGGGGFGGGDGGGGGGECEDGGGGFGGFCDFGGGFGGGGGFGGGGFGGGGGGG>FC>FFGFGGG7CEGGC7DG@
@M02526:338:000000000-J69W4:1:1111:12358:5688 2:N:0:TCAAGGT+AACACCG
CTGCTGCCCCCCGTAGGCCCCCTAGATCGGAAGAGCGTCGTGTAGGGAAAGAGTGTCGGTGTTGTGTAGATCTCGGTGGGCGCCGGTTCATTAAAAAAAAAAATATTCATCTCAGTTTGACAGTCGACAAGATTGTTAATCTCCCTAATCTGTATTTCTTCTCCTCTCTTAGTACTCTTCCCACCCCCTTCTGCCACATCCACAT
+
C@CCCGGFGFEGGGGGGC<FEGGGGGFFFGGC:<EFFCFCBFFDGGGFGFGGF@F6CBC@FGCFF666C,66CFFFBFE+A++:F+74+CC<,,:CFC:B7:7,5,,3,5,:,7C,3@,836,8,@++3+,,8,,8@7,5,,,,,,3,<,,,,+7,,,73372,>,,,,,,,6,,,,,,,,0*,*4***,,6,,55+0+=**0**
@M02526:338:000000000-J69W4:1:1111:23433:6079 2:N:0:TCAAGGT+AACACCG
GCTGCCTCCCGTAGGATCTAAGATCGGAAGAGCGTCGTGTAGGGAAAGAGTGTCGGTGTTGTGTAGATCTCGGTGGTCGCCGTATCATTAAAAAAAAAAAAGAGTAGTAATCAGGAATGTCTCACCAGCAATACGAAAGAGACTGATATGTAACAATACTACCCACAAAGCGAGCTTTACATACATGTGGTAACACTGATACAAC
+
CCCCCGGGGGGGGGGGGGGGGGGGGGGGGGGGGGCGGGGGGGGGGGGGGGGGGGGGGGGGDFGGCEF9CFFGGC,C,9@FEE+C,EFFCGGGFGEEGE@74+:,5,,:,5,:5,,,,,,3,8,,3,,,6,3:,,++,63,,,,,3,,,=,,,,5,42,47,,64,4*,,,,*****,,,2,++2,5,,,,2,,,,,,,,4++4**
@M02526:338:000000000-J69W4:1:1111:16536:6299 2:N:0:TCAAGGT+AACACCG
GAAGGACTACAGGGGTATCTAATCCTGTTTGCTCCCCACGCTTTCGCACCTGAGCGTCAGTCTTCGTCCAGGGGGCCGCCTTCGCCACCGGTATTCCTCCAGATCTCTACGCATTTCACCGCTACACCTGGAATTCTACCCCCCTCTACGAGACTCAAGCTTGCCAGTATCAGATGCAGTTCCCAGGTTGAGCCCGGGGATTTCA
+
CCCCCFGGGGGGGGGGDFGGGGGGGGCFGGFGCGGGGGGGGGGGGGGGGGGFGGGGFGGDFGGGGGFEFGGG@FGGGGDGGCGFGGGGGGGGGECGGCFGGGF@FGGCFGGG:CCFFGFEFGEEGGGGGGGFGG8FEEGGFFEEGGGFGGGG>DC7FGECF9>FGF@EECCFGGGGGGG,>FGGGGGFFECCGEGGGGG5D48:+
@M02526:338:000000000-J69W4:1:1111:25459:6866 2:N:0:TCAAGGT+AACACCG
CGGGCGGACTACTCGGGTTTCTAATCCTGTTTGCTCCCCACGCTTTCGCACCTGAGCGTCAGTCTTCGTCCGGGGGGCCGCCTTCGCTACCGGTATTCCTCCAGATCTCTACGCATTTCACCGCTACACCTGGAATTCTACCCCCCTCTACGCGACCCAAGCTTGCCAGTATCAGATGCAGTTCCCAGGTTGAGCCCGGGGATTT
+
CCCCCGGGG@-<,CFDC<FCGGGGFGFGGGEFDFAFGGCAG:EFE@DCFGGGG@EFGGFGEEEFGGGGFGGGDGCGCFGFEFGCF@FFGGFDCFC7@FG@FGE<FCC2<<AC<FC@C9CCGGBFCCGCF:5CC>?E?FFCCGGGGG5;FGGG*1***/AFGGGF8C++3A+0<9:F7+<9<D>CGF<FF8:8FDGGG=EECDGF7
@M02526:338:000000000-J69W4:1:1111:16937:6903 2:N:0:TCAAGGT+AACACCG
GCTGCCCCCCGTAGGGTTTAGATCGGAAGAGCGTCGTGTAGGGAAAGAGTGTCGGTGTTGTGTAGATCTCGGTGGTCGCCGGATCATTAAAAAAAAAATTAAAAAAAACTGTAAATAATACATTTTAACAGTCCAACATCCAGCTCACAACTACACAACCCTGCGAGTAGTCCCCCAGTCTTAACTTTTTTGTCCCCTCCACGAC
+
CCCCCGGGGGGGGGGGGGGGFFFGGGGFGGGGGGGGGGGGGGGGGGGGGFGFFGGGGGGGG:CF9F<<6EEF,FGB9>74=++BFFGG<BAFGCC:>+,,78:58>+3+8,8,:,,,,,,36,,79,8,,,,,,,,3+,,,,,,5,D9,,@@,*,4,1**4,,,***4,4,,,,2***05,=+,5+++,+***+++**3****))
@M02526:338:000000000-J69W4:1:1111:13615:6954 2:N:0:TCAAGGT+AACACCG
GGGACTACTAGGGTATCTAATCCTGTTTGCTCCCCACGCTTTCGCACCTGAGCGTCAGTCTTCGTCCAGGGGGCCGCCTTCGCCACCGGTATTCCTCCAGATCTCTACGCATTTCACCGCTACACCTGGAATTCTACCCCCCTCTACGCGACTCAAGCTCGCCAGTATCAGATGCAGTTCCCAGGTTGAGCCCGGGGATTTCACC
+
CCCCCGGGGGGGGGCGGDFGGGGGGGGGGGGGGGGGG@FEGGGGGGCCDFFDGGGEGCGGEGGGGGGGFGDDGGGDGGGGGGGGGGG@BF>FFG9EEGFEA,AFAFDA=FFFF9F9EGGGGDE@FGEFFCD<FGGCFEGGGGGGGAFG++:ECD67?F8D>EG8CD>@F,,,2,?EFE=EGG>,AFGC<CFGGC88=E8CFF7F*
@M02526:338:000000000-J69W4:1:1111:6930:7415 2:N:0:TCAAGGT+AACACCG
GCTGCGTCCCGTAGGGGTAGATCGGAAGAGCGTCGTGTAGGGAAAGAGTGTCGGTGTTGTGTAGATCTCGGTGGGCGCCGTACCATTAAAAAAAAAACACACATCTCTACACTTCACCTCGCTACACTTCGAATCCTCCCCCTCTCTCATACACTCTTTTCTTGCTTTCCACCACCATCCTCCCATGCTCCCCCCGTGGTTTCCT
+
CCCCCGGGGGGFEFGEGGGGGEFGG@CBEFFEGGDCCC,CEC@A<FFFGGGFGGGGG@C9,,,,6EF,EEF6BF+:66@C=,,8@A,,<,?,@+@B@+,,A4+:=E,,,,,,,7,,C57,+6+@C,,8@3:=,3+67,8+4:3:CF,,5,>=,;C6,,@7;,7@7,,6?9,2,,*6,,,,54*/,,2,7?C84***=*8***+1+
@M02526:338:000000000-J69W4:1:1111:18096:7559 2:N:0:TCAAGGT+AACACCG
AGTGGGACTACACGGGTTTCTAATCCTGTTTGCTCCCCACGCTTTCGCACCTGAGCGTCAGTCTTCGTCCAGGGGGCCGCCTTCGCCACCGGTATTCCTCCAGATCTCTACGCATTTCACCGCTACACCTGGAATTCTACCCCCCTCTACGAGACTCAAGCTTGCCAGTATCAGATGCAGTTCCCAGGTTGAGCCCGGGGATTTC
+
C@@@BFGGGGGGGGGGGGGGGGGGGGFGGGGGGFEDFGFGGGGGGGGGGGDGGGGFFGGGGGGGGGGCCECGGCEGGGGEDGEFGFGGGDF>FGGGGAFGGFCAFGDFCGGGGD?@EF<EEEGGGEFGGG<FFGGGGGGGGGGEEDGGDFC6@DEFG6ECGGG788=8D,?@9,D9<?FC<FGGG9B*?EF6,?,B58=CC37D1
@M02526:338:000000000-J69W4:1:1111:19876:7916 2:N:0:TCAAGGT+AACACCG
TGCTGCCCCCCGTAGGCCTCCAGATCGGAGGAGCGTCGTGTAGGGAAAGAGTGTCGGTGTTGTGTAGATCTCGGGGGTCTCCGGAACAATAAAAAAAAAAATCATAAGCACTCTACCCAGCACTAGTCGTTTCATCCATATCTAACCCTTTCTCCGCCTCCGTAGTCCTCATATTATCCACACACCTCCGCGACTTTACGGCACA
+
CCC8,,CFGEEFFCFGDGGDFCFG<FGG7:F7FDB@CEFE86,CFCDDD<ACE<C,@@:8@FF,9C9,C<C,,::+444<,A=+++@=,,5C9E@F:>:+8,,:,9@,,D@,:,=,3,3>,,8,3>3,563*@,7,7,7,,,@,,51=4,,B;C,**41:C**,*4@,?4,,>2@,2:+9<*/*3**=*3***1**+2+**)))*
@M02526:338:000000000-J69W4:1:1111:13815:8100 2:N:0:TCAAGGT+AACACCG
GCTGCCTCCCGTAGGGTTAAGATCGGAAGAGCGTCGTGTAGGGAAAGAGTGTCGGTGTTGTGTAGATCCCGGTGGTCGCCGTATGACTAAAAAAAAAAGCCAATCTCTTACGCATTTTACCGCTACACCCTAAATTCCACCTTCCTCCTCTGCACTTAACTCCCCCCGTTTTCAACTCCCCTCCACGTCTCTACCCTTGGCCTTT
+
CCCCCDFGGDFFGGGGGGGFGGCFF@FFGCFGGGGE@FFFFGGC@FF8FCEFGCGFEGCEC:FA@C,C6EFE+6@,,++4+8,:,5,,,,,5C+8@+++,,4448,,,9,5+4++8E<,CF3+++6,,8++,8CF;>,33,6,>:,,35,,,357,@CF7,@,@*3*4B8B*?,@,,,,4*22*,=*1*6,,5<98=0<+**2;:
@M02526:338:000000000-J69W4:1:1111:15608:8756 2:N:0:TCAAGGT+AACACCG
AGAGCTGGACTACCCGGGTTTCTAATCCTGTTTGCTCCCCACGCTTTCGCACCTGAGCGTCAGTCTTCGTCCAGGGGGCCGCCTTCGCCACCGGTATTCCTCCAGATCTCTACGCATTTCACCGCTACACCTGGAATTCTACCCCCCTCTACGACACTCAAGCTTGCCAGTATCAGATGCAGTTCCCAGGTTGCGCCCGGGGATT
+
CC8BCFDECDCFF<FGGGGDGGGG9CFFGGGFCEGEGGCGGG:@F@FGGGGCGDG<FGFGEFGGGGFG<<FFGGFCFEGGEDF=FFBFGGGGGDGGF?FE<FFGGAFGGGGDFGECFCFF;;F7CC@F@D=FCDDFDF9EEFFGGGGGGF,B@D*1@C6,69B3,:DC;FF;>>B;7552,:5=EGF<F5CC=,=EEGGED)9DF
@M02526:338:000000000-J69W4:1:1111:7598:8823 2:N:0:TCAAGGT+AACACCG
GGGGGACTACTCGGGTTTCTAATCCTGTTTGCTCCCCACGCTTTCGCACCTGAGCGTCAGTCTTCGTCCAGGGGGCCGCCTTCGCCACCGGTATTCCTCCAGATCTCTACGCATTCCACCGCTACACCTGGAATTCTACCCCCCTCTACGAGACTCAAGCTTGCCAGTATCAGATGCAGTTCCCAGGTTGAGCCCGGGGATTTCC
+
CCCCCGGGGGGGGGGGGGGGFGGGGGFGGGGGGGGGGGGGGGGGGGGGGGGFGGGGGGGGFGGGGGFGGCFGGEGGGGGDGGGGGEGGGGGFGGGFGFGGGGGGGGGGGGGGEGGGGGGGGGGGGGGGGGGGGGGGGFEFGGGGGGGGGGG>CDGGFFFGFGGFGGFG9,DCFCGGGGGGGF9EFFFEFFC?FGG>EG5CDFGG+
@M02526:338:000000000-J69W4:1:1111:26097:8837 2:N:0:TCAAGGT+AACACCG
AGCATGGACTACCCGGGTATCTAATCCTGTTTGCTCCCCACGCTTTCGCACCTGAGCGTCAGTCTTCGTCCAGGGGGCCGCCTTCGCCACCGGTATTCCTCCAGATCTCTACGCATTTCACCGCTACACCTGGAATTCTACCCCCCTCTACGAGACTCAAGCTTGCCAGTATCAGATGCAGTTCCCAGGTTGAGCCCGGGGATTT
+
CCCCCGGGGGGGGGGGGGGGGGGGGGGGGGGGGGGGGGGGGGGGGGGGGGGGGGFGGGGGGGGGGGGGGGGGGGGGGGGGGGGGGGGGGGGGGGGGGGGGGGGGGFGGGGGGGGGGGGGGGGGGGGGGGGGGGGGGGGGGGGGGGGGGGCGGGGGGGGGFGGGGGGGGGGGFGFGGGFGGGGGGGGGGFGGGGGGFGGGGGGGGG
@M02526:338:000000000-J69W4:1:1111:17267:8865 2:N:0:TCAAGGT+AACACCG
GCTGCGTCCCGTAGGTTTCTAGATCGGAAGAGCGTCGTGTAGGGAAAGAGTGTCGGTGTTGTGTAGATCTCGGTGGTCGCCGTATCATTAAAAAAAAACATCTTTAGATATCTCCATACCACACCTCCACTTATACTTCACTATACCACTCTCACGCTCAATCGTACCAAATTCAGCTCCAATTCAAAACTCTATCTCCTTCATT
+
CCC@CFGEEFGFEGGGGGGGGEA<F@F;FGFGGGGGGCGGGDGGEFGGFGE@BCBEFGGGGDEFDFC,9CC@E6@FB,:C:+4,BF,<?FEC?D>FC@7,,:,,,C,,,,5,,,,,:,,,8@:++A,8A,A,,3,,7,,,,3,@8=C,,,6@D+2,@>@+>,,83,++,,63;;,,,,,,5*5,3,,7,,6@,,,6,,,,++25+
@M02526:338:000000000-J69W4:1:1111:23894:9001 2:N:0:TCAAGGT+AACACCG
GCTGCCTCCCGTAGGCCACGAGATCGGAAGAGCGTCGTGTAGGGAAAGAGTGTCGGTGTTGTGTAGATCTCGGTGGTCGGCGTATCATTAAAAAAAAAATATCTCTATCCATTTCCCCCCTACTAACATATATCAATACACCACTTCTTTCCTCCCTTCATCTTGGTTCCAATACCCCTCCCCTCTTCATCATTCTACTCTCTTC
+
CCCCCFGGGGGGGGGGGFGGGGGGGGGEFG@FGGGGGFBFGGCFAFAEFFAFGGGGGGGGGFCFFCE9C<CDFCCG,=:+CCB7,?,BFCFFCF7:F:C,,:,5,9C,,45,C:CAC=7+8+,,,,,8,3,,,8,,,,,,,=+333@A,2,5@+@+9,4,,,,,,,,*73,,3,4>,*4=*//=*,,,,,2,4,4;,,56+0*++
@M02526:338:000000000-J69W4:1:1111:20575:9298 2:N:0:TCAAGGT+AACACCG
GCGTGTGGACTACTCGGGTTTCTAATCCCGTTTGCTCCCCACGCTTTCGCACCTGAGCGTCAGTCTTCGTCCAGGGGGCCGCCTTCGCCACCGGTATTCCTCCAGATCTCTACGCATTTCACCGCTACACCTGGAATTCTACCCCCCTCTACGAGACTCAAGCTTGCCAGTATCAGATGCAGTTCCCAGGTTGAGCCCGGGGATT
+
CCCCCGGGGGGGGGGGGGGGGGGGGGGGGGGGGGGFGGGGGGGGGGGGGGGGGGGCFGGGGGGGGGGGFGGGGGGGGGGGGGGGGGGGGGGGGGGCFGGGGGGGGGGGGGGGGGGGGDGGFGGCBFEFGGGGGGFGGGGGGGGGGGGGGGCGGGGCEGGGGGGGGGGGGGGG@DFGGE7<CDGGGGG9FFFGDFDFGGGG3C3>F
@M02526:338:000000000-J69W4:1:1111:2762:9396 2:N:0:TCAAGGT+AACACCG
AACTAGGGACTACCGGGGTTTCTAATCCTGTTTGCTCCCCACGCTTTCGCACCTGAGCGTTAGTCTTCGTCCAGGGGGCCGCCTTCGCCACCGGTCTTCCTCCAGATCTCTACGCATTTCACCGCTACACCTGGAATTCTACCCCCCTCTACGAGACTCAAGCTTGCCAGTATCAGATGCAGTTCCCAGGTTGAGCCCGGGGATT
+
CCCCCGGGGGGGGGGGGGGGGGGGGGGGGGGGGGGGGGGEGGGGGGGGGGGGGFEGGGGGGGGGGGGGGGGGGGGGGGGGGGGGGGGGGGGGGGG+CEGGGGGGGGGGGGGGGGGGGGGGGGGGGGGGGGGFFGFGGGGGGGFGFGGDGGFGGCGEGGGFGGGGGGGGGGGGGGGGCFGGGCGGGGGGGGGGGFGGGGGGGG3DF
@M02526:338:000000000-J69W4:1:1111:23881:9402 2:N:0:TCAAGGT+AACACCG
GCTGCGTCCCGTAGGGGTGAGATCGGAAGAGCGTCGTGTAGGGAAAGAGCGTCGGTGTTGTGTAAATCTCGGTGGCCGCCGTCTCCACTAATAATACCATATAACTCTACGCCTTTCACCGGTACCCATTCAATTCCACTTTCCTCTTCCGCACTCCATTCTACCAGTTTCCCATTACACTTCACTGTTAAGCCTTTGGCTTTTC
+
<CCCCGC@+CCFCFGGFFC<DFGGCC@FF,EFFFFC6BCEEF@,C<E8E,@@CFE::F7@F:@,,,,<,CEE=CF,B=4@+C+,:,,,,:,55A9,,,,,9<A,99,949+++,8E,<,F++88C,,,>,,,,,98D;D;=,>DFG9D,,+6@+4,,@,,8E9DF,4DD;,@,,=,,@,5@+;AC,,6D;D9<D,>4,,=;CD*+
@M02526:338:000000000-J69W4:1:1111:27105:10719 2:N:0:TCAAGGT+AACACCG
TGAGGGGACTACTAGGGTTTCTAATTTCCCTGCTGCCCCCCGTAGGAGAGATCGGAAGAGCGTCGTGTAGGGAAAGAGTGTCGGTGTTGTGTAGATCCCCGTGGTCGCCGCATCTTTAAAAAAAAAATTAAGAACACAACTTTCCATGTCCCACCTAGATATACGATTATCAAACCGCTTACTATGGTACAACTATAGGCTTGAA
+
CCCCCGGGGGGGFGGGGEFFGGGDGGGC@FGGGGGGGGCGGGGGGGFGGGGGGGGGGGGGGGGGGGGEFGGGGGGGGEFFFGGCFEGFGGD<,,:9A,,+8B+>FE+>+@+8?6,5,CEF9,8@F>@,,,7,,,3,,,+33,,7@,3,,2,4,*1,,,,5,3,,,6*2*,6,6?,*5***/*1,,4,,,4,,5,,,,1++02)**
@M02526:338:000000000-J69W4:1:1111:17066:11380 2:N:0:TCAAGGT+AACACCG
GCTGCGTCCCGTAGGAAGATCGGAAGAGCGTCGTGTAGGGAAAGAGTGTCGGTGTTGTGTAGATCCCGGTGGTCGCCGTAGCATTAAAAAAAAAACATCAATGTCAACGCATACCACCGCTACTCCTAAACATGCAACCACTCCCGCTCCAGTCACGTCTTCTTGTTTCCATAGCCTAATATCGCTCAACACTAGCCTTTCATTC
+
CCCCCGEGECGEF;CDGGGGGGEFFG,CFFGGGCFFGGGGGG<FFG6CFFDDFGGFFF:FDA@,C,CBF@F:B6++B:74,4,??5,55E=>CCF+45,,,<,C@,C?@+>+8=,C,++3=++,3,33,3,,,,,6,,8++68>:+3@**,,33<,*4*,6,,,5,,22,,,,,,,7,,,,+2**,21,,,1,,,,209<++2++
@M02526:338:000000000-J69W4:1:1111:22088:11799 2:N:0:TCAAGGT+AACACCG
GAGGACTACCAGGGTTTCTAATCCTGTTTGCTCCCCACGCTTTCGCACCTGAGCGTCAGTCTTCGTCCAGGGGGCCGCCTTCGCCACCGGTATTCCTCCAGATCTCTACGCATTTCACCGCTACACCTGGAATTCTACCCCCCTCTACGAGACTCAAGCTTGCCAGTATCAGATGCAGTTCCCAGGTTGAGCCCGGGGATTTCAC
+
CCCCCGGGGGGGGGGGGGGGGGGGGGGGGGGGGGGGGGGGGGGGGGGGGGGGGGGGGGGGGGGGGGGGGGGGGGGGGGGGGGGGGGGGGGGGGGGGGGGGGGGGGGGGGGGGGGGGGGGGGGGGGFGGGGGGGGGGGGGGGGGGGGGGGGGCEGGGGGGGGGGGGGGGGGGGGGGGGGGGGGGGGGGGGGGGGGGGGGGGGGGGD
@M02526:338:000000000-J69W4:1:1111:9706:11870 2:N:0:TCAAGGT+AACACCG
CATTCCGGACTACAGGGGTATCTAATCCTGTTTGCTACCCATGCTTTCGAGCCTCAGCGTCAGTGACAGACCAGACAGCCGCTTTCGCCACTGGTATTCTACCATATATCTACGCATTTCACCGCTACACATGGTGTTCTACTGTCCTCTTCTGCACCCAAGTTACTCAGTTTCCTATGCACTTCTTCGGTTAAGCCGAAGGCTT
+
CCCCCGGFGGGGGGGGGGGGGGGGGGGGGGGGGGGGGGGGGGGGGGGGGG@EGGGGGGGGGGGGGGGGGGGGGGGGGGGGGGGGGGGGGGGGGGGGGGGGGGGGGGGGGGGGGGGGGGGFGGGGGGGGGGGGGGGGFEGGGGGGGGGGGGGGGDDFFGGGGGGGGGGGGGGGGGGGFGGGDGGGGGGGGGGGEGGGGGDGGDGGG
@M02526:338:000000000-J69W4:1:1111:10691:12371 2:N:0:TCAAGGT+AACACCG
TGGGACTACAGGGGTTTCTAATCCTGTTTGCTCCCCACGCTTTCGCACCTGAGCGTCAGTCTTCGTCCAGGGGGCCGCCTTCGCCACCGGTATTCCTCCAGATCTCTACGCATTTCACCGCTACACCTGGAATTCTACCCCCCTCTACGAGACTCAAGCTTGCCAGTATCAGATGCAGTTCCCAGGTTGAGCCCGGGGATTTCAC
+
CCCCCGGGGGGGGGGGGGGGGGGGGGGGGGGGGGGGGGGGGGGFGGGGGGGGGGGGGGGGGGGADGEFGGGDGGGEGGGGEGGEGGGGGGGGGGGGGGGGCFFCFGGGGGGGGGGGFGFGGGGGGGCFGFFFFGGGGGGGGGGGGGGGGGGGGGGFFGG6EFGGDEEFGFFGGGGFGGGGGGGGGGGFDGGGGGGGGG5ECFGGG
@M02526:338:000000000-J69W4:1:1111:16714:12523 2:N:0:TCAAGGT+AACACCG
ACTTTGGGACTACTGGGGTATCTAATCCTGTTTGCTCCCCACGCTTTCGCACCTGAGCGTCAGTCTTCGTCCAGGGGGCCGCCTTCGCCACCGGTATTCCTCCAGATCTCTACGCATTTCACCGCTACACCTGGAATTCTACCCCCCTCTACGAGACTCAAGCTTGCCAGTATCAGATGCAGTTCCCAGGTTGAGCCCGGGGATT
+
CCCCCGGGGGGGGGGGGGGGGGGGGGGGGGGGGGGGGGGGGGGGGGGGGGGGGGGGGGG>GGGGGFGGGFGGGGGGGGGGGGGGGGGGGGGGGGGGGGGGAFGG@FFGGGGGGGGGDEGGGGGGGGCGGGGGGGGGGGGGGGGGGGGGGGGGG7EEGGGGGGGGGFGGGGGGGGFGGGFFFGGGGGGGGGGGFGGGGGGGG<DDG
@M02526:338:000000000-J69W4:1:1111:23207:12828 2:N:0:TCAAGGT+AACACCG
GGGGGACTACTCGGGTATCTAATCCTGTTCGCTCCCCACGCTTTCGCGCCTCAGCGTCAGTTGTGAGCCAGGCTGCCGCCTTCGCAACTGGTGTTCTTCCCAATATCTACGAATTTCACCTCTACACTGGGAATTCCACAACCCTCTCTCACACTCTAGTCTTGTCGTATCAAATGCACGTCCCGGGTTAAGCCCAGGGATTTCA
+
CCCCCGGGGGGGGGGGGGGGGGGGGGGGGGGGGGGGGGGGGGGGGGGGGGGGGGGGGGGGGGGGGGGGGGGGGGGGGGGGGGGGGGGGGGGGGGGGGGGGGGGGGGGGGGGGGGGGGGGGGGGGGGGGGGGGGGGGGGGGGGGGGGGGGGGGGGGGGFGGGGGGGGGGGGGGGGGGGGGGGGGGGGGGGGGGGGGGGGGGGGGG9
@M02526:338:000000000-J69W4:1:1111:19500:13045 2:N:0:TCAAGGT+AACACCG
TGGGACTACCGGGGTATCTAATCCTGTTTGCTACCCATGCTTTCGAGCCTCAGCGTCAGTTGCAGACCAGACAGCCGCTTTCGCCACTGGTATTCTACCATATATCTACGCATTTCACCGCTACACATGGTGTTCTACTGTCCTCTTCTGCACTCAAGTTACTCAGTTTCCTATGCACTTCTTCGGTTAAGCCGAAGGCTTTCAC
+
CCCCCGGGGGGGGGGGGGGGGGGGGGGGGGGGGGGGGGGGGGGGDGGGEGFGGGGGGGEGGGGGGGGGGCDGGGGGGGGGGGGGGGGGGGGGFGGG9FGGGGGGGGGGGGGGGGGGGGGGGGGGGGGGGGGFFGGFEGGFGGGGGGGGGGGGGGGGG8EGGGGGGGGGGGGGGGGFCECGGGGGGGGGGGGGGGGEEE6CFFGFB
@M02526:338:000000000-J69W4:1:1111:6419:13736 2:N:0:TCAAGGT+AACACCG
GGGGACTACCCGGGTATCTAATCCTGTTTGCTCCCCACGCTTTCGCACCTGAGCGTCAGTCTTCGTCCAGGGGGCCGCCTTCGCCACCGGTATTCCTCCAGATCTCTACGCACTTCACCGCTACACCTGGAATTCTACCCCCCTCTACGAGACTCAAGCTTGCCAGTATCAGATGCAGTTCCCAGGTTGAGCCCGGGGATTTCAC
+
CCCCCGGGGGGGGGGGGGGGGGGGGGGGGGGGGGGGGGGGGGGGGGGGGGGGGGGGGGGGGGGGGGGGGGGGGGGGGGGGGGGGGGGGGGGGGGGGGGGGGGGGGGGGGGGGGGGGGGGGGGGGGGGGGGGGGGFGGGGGGGGGGGGGGGGGGGGGGGGGGDGGFGGDFGGFGGGGEGGGFFGGGGGFFGGGGGGDGGEGFFCCC
@M02526:338:000000000-J69W4:1:1111:11670:14336 2:N:0:TCAAGGT+AACACCG
GGGACTACTGGGGTTTCTAATCCTGTTTGCTACCCATGCTTTCGAGCCTCAGCGTCAGTGACAGACCAGACAGCCGCTTTCGCCACTGGTATTCTACCATATATCTACGCATTTCACCGCTACACATGGTGTTCTACTGTCCTCTTCTGCACTCAAGTTACTCAGTTTCCTATGCACTTCTTCGGTTAAGCCGAAGGCTTTCACC
+
CCC<CFGGGGGGGGGGGGGGGGGGFFGGGGGGGGGFCFGGGGGECGGGCFFGGGGGGGGGGGGGDGGGGGGGGGGGGDEGFFFGGGFECFFGGGGDFGGGFGGGGGGGGGGGGGGGGFGGGGGGGGGF8CDFGGFFGDEDFGGGGGGE=FDGGGGGGDFGGGGFGDFGGGGGGGFGEGGGGGGGGGG6E;CFC8EE6EFFGGGF+
@M02526:338:000000000-J69W4:1:1111:14473:15776 2:N:0:TCAAGGT+AACACCG
TGGGACTACTGGGGTATCTAATCCTGTTTGCTCCCCACGCTTTCGCACCTGAGCGTCAGTCTTCGTCCAGGGGGCCGCCTTCGCCACCGGTATTCCTCCAGATCTCTACGCATTTCACCGCTACACCTGGAATTCTACCCCCCTCTACGAGACTCAAGCTCGCCAGTATCAGATGCAGTTCCCAGGTTGAGCCCGGGGATTTCAC
+
CCCCCGGGGGGGGGGGGGGGGGGGGGGGGGGGGGGGGGGGGGGGGGGGGGGGGGGGDGGGGGGGGGGGGGGEGGGGGGGGG?FFFGGGGGGEGG9EGGGGGDGGGGGFGGGGGGGGGGGGGGGGGGGGGGGGGGGGGGGFEGGGGGGFGGGDGGGFEED,6@CEEGGGGFGDG9,5?:CFGGG9DFGG=,<CFGGGGGEEFGGFC
@M02526:338:000000000-J69W4:1:1111:24346:15886 2:N:0:TCAAGGT+AACACCG
TTAGAGGACTACAGGGGTATCTAATCGGAAGAGCGTCGTGTAGGGAAAGAGTGCTGCTGCGTCCCGTAGGCGTCAGATCGGAAGAGCGTCGTGTAGGGAAAGAGTGTCGGTGTTGTGTAGATCTCGGTGGTCGCCGGATCATTAAAAAAAAAAAAAACAAAAGCTCACACGACGAAACTACGCAGAGTCAACTACATAACTACGG
+
CCCCCGGGGGGGGGGGGGGGGGGGGGGGGGGGGGGFGGFGGGGGGGGGGGGGGGGGGFGGGGFGGGFGGGGG:@FFFFGGGEGGGGGGCFGEGFEFGGGGGGGG@FCFFGFE?@FFGGGGA,C=AFF6@F:,@7FC+++>,,@E9DAFGGECC*4*/*,,2,,,,,,,,+***3**4*2+3*)2***0+3+99++++0+02***/
@M02526:338:000000000-J69W4:1:1111:18258:15988 2:N:0:TCAAGGT+AACACCG
CCTATCGGACTACACGGGTTTCTAATCCTGTTTGCTCCCCACGCTTTCGCACCTGAGCGTCAGTCTTCGTCCAGGGGGCCGCCTTCGCCACCGGTATTCCTCCAGATCTCTACGCATTTCACCGCTACACCTGGAATTCTACCCCCCTCTACGAGACTCAAGCTTGCCAGTATCAGATGCAGTTCCCAGGTTGAGCCCGGGGACT
+
<CCCCFDBCFGGGGFGEG@FEGCEFFEFGEGGFDGFGEGDAFCFGCDGGGGCGGGGGGGGGGGGGGGGGGGGEGFGDEC:CFGEGGGGGCFFG:FGGGGGDACE??EEAFFFCFGGGDGGFFGGGGGGDFFGGGFG9D=;FF9DFEGEGGGGG5EGDGGCCDFD,,D?C?FGGGGG@C7EGFGFFFCFGGGGGGCCEFCDC5<)2
@M02526:338:000000000-J69W4:1:1111:8093:16019 2:N:0:TCAAGGT+AACACCG
CAGGTGGACTACAGGGGTTTCTAATCCTGTTTGCTCCCCACGCTTTCGTGTCTGAGCGTCAGTATTATCCCAGGGGGCTGCCTTCGCCATCGGTATTCCTCCACATATCTACGCATTTCACTGCTACACGTGGAATTCTACCCCCCTCTGACATACTCTAGCTCGGCAGTTAAAAATGCAGTTCCAAGGTTGAGCCCTGGGATTT
+
CCCCCGGGGGGGGGGGGGGGGGGGGGGGGGGGGGGGGGGGGGGGGGGGGGGGGGFGGGGGGGGGGGGGGGGGGGGGGGGFGGGGGGGGGGGGGGFGGGGGGGGGGGGGGGGGGGGGGGGGGGGGGGGGGGG<FGGFGGGGGGGGGGGGGGGGGGGGGGGGGGGGGGGGGGGGGGGGGGGDFGGGGGGGGGGGGGGFGGGGGGGGG
@M02526:338:000000000-J69W4:1:1111:2898:16466 2:N:0:TCAAGGT+AACACCG
TGCTTCGTCCCGTAGGGCAATAGATCGGAAGAGCGTCGTGTAGGGAAAGAGTGTCGGGGTTGTGTAGATCTCGGTGGGCGCCCGTGCCATAAAAAAAAAAACATATTTTATCCCCTTTCCCCCGTCACAATAGAAAATCCCCCATCTACACCTAACCCCACCATGCCCTGTTGCGAATCCATCCGCCTGTTTACCCCTCGTGATT
+
<@BC,@F<FCF@CF@FG?FGCCFE,,6B,B@,C<@@FC:CCFEFE,CFEGG6FEFFF+BFF+8@E,,6,9,<@C6?F+<=+>+++8,+9,,5<??CF7C7@B4EF,,,,,,5,,+,,,,,,88++33:,,:FFEF=,,,,3+5+,4,,7,,4D57C,,B***,,,>,,2,22,6*11*/1,++,*****2+++2+5/**/***7;
@M02526:338:000000000-J69W4:1:1111:21240:16575 2:N:0:TCAAGGT+AACACCG
GCTGCGTCCCGTAGGCAAGATATCGGAAGAGCGTCGCGTAGGGAAAGAGTGTCGGTGTTGTGTAGATCTCGGTGGTCGCCGTCTTATTAAAATAATTCAAAAACAATGTACGCATTGCATCTTCATATACCTAACACCTTTTCCCCTCGCAGCGCCGCCTCTTTCATGTCCAGAGTGCAACCAAGGTTTAACGATCACTGTTTTC
+
CCCCCGGG>CFGGEGFCCFG,CFGGD,8@CAFEGGG+@@FGG><<EFGGGGGGGGGGGGC<:FA,@CEEC,C,B+8,++8+C+B,<?5B,,,,5,,,,9,::=:E,,,9@,++@=F,7E9C,,,C@,,,:?,,,6,8>3,,,,6@=,++6++++++4+++6,7,,35>@,,@,,,,72,,2;;*,*62,,2,**/2*,<1241*=
@M02526:338:000000000-J69W4:1:1111:2393:16581 2:N:0:TCAAGGT+AACACCG
GCTGCGTCCCGTAGGGTGAAAAGATCGGAAGAGCGTCGTGTAGGGAAAGAGTGTCGGTGTTGGGTAAGTCTCGGTGGTCGCCGTCTCATTTAATAAATAATAACTACGCTATTCACTGCTACACTAGGAATTCCACTCTACTCTCCGCTTCTCCACACCAGTCGCCCCTATTCCCTTTCCGCGCTACGGTTTGACCTTTTACGAT
+
CCCC,@CEGCCC+8BFGGG<CC@CFC@EF@FEGG77B@@@FFC,B<FCEGE6ECEBFG7@FG,+B9,,,,,6,9,,@F<8+@>++?,,5,5,C9,AE,,:,5,,5,9@=+++9:F,,:,;,>,AFE,,,5<<,,9,44,,@E89AD++616=,37,,+6+@,33++++++@,3@B,8,,,*3***1>**,6*4,5>:EF7+**/2
@M02526:338:000000000-J69W4:1:1111:5614:16955 2:N:0:TCAAGGT+AACACCG
CGGGACTACCCGGGTATCTAATCCTGTTTGCTCCCCACGCTTTCGCACCTGAGCGTCAGTCTTCGTCCAGGGGGCCGCCTTCGCCACCGGTATTCCTCCAGATCTCTACGCATTTCACCGCTACACCTGGAATTCTACCCCCCTCTACGAGACTCAAGCTTGCCAGTATCAGATGCAGTTCCCAGGTTGAGCCCGGGGATTTCAC
+
CCCCCEFGGGGGGGGGGGGGGGGGGGGGGGGGGGGGGGGGGGGGGGGGGGGGGGGGGGGGGGGGGGGGGGGGGGEGGGGEGGGGGGGGGGECFGGGGGGGGGGGGGGGGGGGGGGGGGGGGGGDGGGGGGDGGGGGGFBFG6BEGGGG?EGGGGGFGGGGGGGGGGF?FGFFFFGGGFEFGGGGGFGGGCC6CGGGEG:CFFGGC
@M02526:338:000000000-J69W4:1:1111:2924:16959 2:N:0:TCAAGGT+AACACCG
TGTACGGACTACTAGGGTTTCTAATCGGAAGAGCGTCGTGTAGGGAAAGAGTGCTGCTGCGTCCCGTAGGTGCAGATCGGAAGAGCGACGTGTAGGGAAAGAGTGCTGGTGTTGTGTAGATCTCGGGGGTTGGCGTCGCCTTTAAACAAATGAACTCCATTATACCCTTATGCCACTGCCCTCAAGCGTTCCACCATCTCCTTTT
+
CCCCCGGGGGGGGGGGGGGEGGGC,CFGCFDEEGGFGGFCFDFGGFCGGGGGGFCG<FFFEF7+8F<@F@FG8EE,<FF@48@,?=@+@C:FEFCA=E<,AAFAF9,,49948<F?F,,,94,,4++4C:+8+@F3+43++6@,7,,7,1,2@C@@,,3,,,,,2@,,622,,6,,,,418*?,,,4**46,,6:7,+1+2:+:*
@M02526:338:000000000-J69W4:1:1111:14537:18144 2:N:0:TCAAGGT+AACACCG
GGGACTACCGGGGTATCTAATCCTGTTTGCTCCCCACGCTTTCGCACCTGAGCGTCAGTCTTCGTCCAGGGGGCCGCCTTCGCCACCGGTATTCCTCCAGATCTCTACGCATTTCACCGCTACACCTGGAATTCTACCCCCCTCTACGAGACTCAAGCTTGCCAGTATCAGATGCAGTTCCCAGGTTGAGCCCGGGCATTTCACA
+
-A,<@CG9,@FDCF7CEC,E9@CCC@EEFGGGG87,CFEFGFDGGGGGGD@,E@FEG7CFEFEG<BC,FC@FC@:@:ECEFB::?:ECEF:DFGAFGFE<FEG<<FGDF7F7:5,CFFCEEEGG8FDE,8,C3CFGAE>FGCGGG@EC:ECCC52,<EDFGGGGGCGGG@>9,>F,?CEFFGF?84>:,:<,4CEB58=FF+;7+
@M02526:338:000000000-J69W4:1:1111:9817:18951 2:N:0:TCAAGGT+AACACCG
CGGACTACCCGGGTATCTAATCCTGTTTGCTCCCCACGCTTTCGCACCTGAGCGTCAGTCTTCGTCCAGGGGGCCGCCTTCGCCACCGGTATTCCTCCAGATCTCTACGCATTTCACCGCTACACCTGGAATTCTACCCCCCTCTACGAGACTCAAGCTTGCCAGTATCAGATGCAGTTCCCAGGTTGAGCCCGGGGATTTCACA
+
CCCCCGGGDGGGGGGGGGGGGFGGGGGGGFGGGGGGGEGGGGGEGEGGG8@FGGGGGGGGGFGDFGGEGGGGGGGGGGGGG@GEFGGG7C+BDFGGGGGGGGGGGG<FGGFFGGGGGGFGGCCGGCFDEGGGFGGGGEGGGGGGGGG6+:EEGGG9CGFC8>F3DGFFGF;:FGC9,2=FGF*98DFCBFGGGEDGG=GEGFGF+
@M02526:338:000000000-J69W4:1:1111:27959:19581 2:N:0:TCAAGGT+AACACCG
GCTGCGTCCCGTAGGTTTGTAGATCGGAAGAGCGTCGTGTAGGGAAAGAGTGTCGGTGTTGTGTAGATCTCGGTGGGCGCCGGATCATTATAAAACATAATATCTACGCATATCACCGCTACACACGAAGATCCACAGACCTCCCCTACGCTCTAACGACACACTCTCATCTCCAGTACTCATCTTTCGCACCTCCCTTTCTCCC
+
CCCCCEFGDEGCCFFCFFCFGFDF<F;@FFFGGGCGCBFGGGGD<C@E<E6A6EBFF76@A<@F9EFAA,,:<6@++,7:++484+45,,,,,<,,A,C9,CE,9A,A:+@+C<9,,+8++4AA4++++++,73==8,,66,@,+63D8+31++,,2+++5*>*::,79,,752267,5,2++,,,6,*61**,/65C,,=+++2
@M02526:338:000000000-J69W4:1:1111:27022:19767 2:N:0:TCAAGCT+AACACCG
AGTGCTACACTAGACGGTTATCTTGTCCTGTTTGCTACCCACGCTTTCGCGCCTTCGCGACAGTAACAGTGCAGTGCGCTGGCCACCGCATCGGTATCCCTACACATCTCTACGATTCTCACCTCTACACGTGTAGCTCCGCCCACCTCCCCCGTACACTAGTTTGACAGTCCCAAACGCGATACGGGGAAGCCCCCCGCCTTTT
+
-88,,=@6C@-6,,,B,,,@@@,,,;,,6,C,,;C,6;6;,8++8,C@:C:@+,B,C6@+7++,<9C,CC,,9E,,,6:++8F=,BE+8+,7,84,9,,5,,,4,CD,4,5BA@7+49<F99F9?=??E,6:E@8,,6CB+@++3ACE,,+++++6+13,,,,,,,,,3,6,,,,@FF*****:****1**4,,/*4**1):5**
@M02526:338:000000000-J69W4:1:1111:11140:19921 2:N:0:TCAAGGT+AACACCG
TTGGCGGGACTACAGGGGTTTCTAATCCTGTTTGCTCCCCACGCTTTCGCACCTGAGCGTCAGTCTTCGTCCAGGGGGCCGCCTTCGCCACCGGTATTCCTCCAGATCTCTACGCATTTCACCGCTACACCTGGAATTCTACCCCCCTCTACGAGACTCAAGCTTGCCAGTATCAGATGCAGTTCCCAGGTTGAGCCCGGGGATT
+
CCCCCGECFGGGGGGGGGGGDGGGGGGGGGGFGFG,FFGEF@@EFGGGGEGGGGFFFFGGEGGGGGCFG8:CGGGEEEGGGGGGEGFGGGEGGDGCGGGGECGFGCCGGGGGEFCFGGGGGGCCG+@FGFGGGFEFBFEFGGFGGGCEGGGGG4CEGGCEFCF<>CF:C6FGFEEFFC,AC>C+>FGGFF:BECFGGCGGD3>DF
@M02526:338:000000000-J69W4:1:1111:9351:20121 2:N:0:TCAAGGT+AACACCG
GCTGCGCCCCGTAGGGTTAGATCGGAAGAGCGTCGTGTAGGGAAAGAGTGTCGGTGTTGTGTAGATCTCGGTGGTCGCCGTGTCATTAAAAAAAAAATTAATATCTATACATTTCACCCCTACACTACTTATTCCAGCCACTTCACCTTTCCTCAATACCTCCAGTCTCACTATCATTTTCCCATTTACGCTTTTCGCTTTCGCC
+
CCCCCGCGEGGFEFGCFFGFEEGFGD@@EDCFCFCC@CCFEC,C@CEEF<66BFGG@6,EF8F9AC,6<6D8?@?,+C:>++9,:EF9,5,C4++6@,,,,C,@FF,E,95C@EF9F,,+A+3,8C,6,E,5AEA,7@>>8=E,3,,6,6,@DC,,7@F,E,@8,5@;A@;E,,>,7,7AF*9A,@3,,*14*::,7*4;C7**2
@M02526:338:000000000-J69W4:1:1111:8955:20178 2:N:0:TCAAGGT+AACACCG
GCTGCGTCCCGTAGGGGTGAGATCGGAAGAGCGTCGTGTAGGGAAAGAGTGTCGGTGTTGTGTAGATCCCGGTGGGCGCCGTATCAATAAAAAAAAAATAAAATTCAAATTATTTTTTTTTTTTTTTGTTTGAAACATTGCTACCCTCGATTCTTTATGCATTAACCTCCATTGTTTTTAAATGATTATCTGCGTAACCAAAAAG
+
CCCCCGGBF@FCFGGGGGGGGGDF@CEGGFGGEGGE@FGGGGGFGGGFGGGEFDDFEFF<EEE,,9C,,6BB7==+A@+>F=+B,C,C,9:<FEE7BF,:A,5,,,8A=,,5?,C,DC+8++8>FC@*@F,,,?,9,?B99?CC,,,444:4,4,++2++2++5++4+*=B?9++22*7*9+++3+?9,?B2+*2/**++9****
@M02526:338:000000000-J69W4:1:1111:18701:20249 2:N:0:TCAAGGT+AACACCG
AGGCGGACTACAGGGGTATCTAATCCTGTTTGCTCCCCACGCTTTCGCACCTGAGCGTCAGTCTTCGTCCAGGGGGCCGCCTTCGCCACCGGTATTCCTCCAGACCTCTACGCATTTCACCGCTACACCTGGAATTCTACCCCCCTCTACGAGACTCAAGCTTGCCAGTATCAGATACAGTTCCCAGGTTTCGCCCGGGGATTTC
+
ACCC8:FGGGGCD8B+68@<F,6CEFGAC<CFFEG@GGGC:CFE<FCF:ECG,:,96@F,@<CE<CD,@FCEE,>BBFE+@:4=?==FCAF7F7FFF?F?4E8C+AE:EECFGG+8?FAFCCEC=CCF<=DFD@=FFGADDF6BCEEGA:*439@4<C,2,DB,*2>,,,,?,D;,,,,1C:@1,??>F9,,=CE*=585>**03
@M02526:338:000000000-J69W4:1:1111:22458:21224 2:N:0:TCAAAGT+AACACCG
CCAGGACTACTCGGGTATCTAATCCTGTTTGCTCCCCACGCTTTCGCACCTGAGCGTCAGTCTTCGTCCAGGGGGCCGCCTTCGCCACCGGTATTCCTCCAGATCTCTACGCATTTCACCGCTACACCTGGAATTCTACCCCCCTCTACGAGACTCAAGCTTGCCAGTATCAGATGCAGTTCCCAGGTTGAGCCCGGGGATTTCA
+
<CCCCGFGGF9EFGGCFFFGFGCFCFGGGGGGGGGGGGGGGGE<EFGGGGDGGGGGGEGGE9FCFFFCFDGGGGGGGGGG@CFGEGGCFFGGECFGGGDGFGGGGGDEFGGFEGGCGGFGGDCFEGFF8DDCFEFC;@@EGGGDGDGEFGGGGGGGFGGG6AF@FGGGFACFFF@G9EC>DFFGGGG8,DFGCFFEEGGE59=77
@M02526:338:000000000-J69W4:1:1111:13011:21268 2:N:0:TCAAGGT+AACACCG
GCTGCCCCCCGTAGGTCGTTCAGATCGGAAGAGCGTCGTGTAGGGAAAGAGTGTCGGTGTGGTGTAGATCACGGTGGGCGGCGTATCATTAAAAAAAAAATACTAGTACTTCGAATGTGGACGCTACACTATCAGATTCATATACCTTCTTCGGACCATAACTTTACAAGATGAAAGTAAGGTTCGGGATTTGGACCCGGGTGTT
+
<A@CC,C-6@F@FGGFFGGCFFGF,,6;BCFFGCGFGC+@;EFFGFF@FGGCFEF:F@FC,,9C,9C,,,,:=FC@F+=4+44+++:<,,<,<,,@++@:3,,,7,9,,,,C+6@<,7=,,@F7F7*7>>73,@,,,5@,,,,,772,,<,=*9****252,,4<,=,62,,,,6,?,,,+*+++***4*3++252**/*1))1/
@M02526:338:000000000-J69W4:1:1111:19082:21342 2:N:0:TCAAGGT+AACACCG
GCTGCGTCCCGTAGGTAGATCGGAAGAGCGTCGTGGAGGGAAAGAGTGTCGGTGGTGTGTAGATCGGGGGGGTGGGGGGCTCGAGAAAAAAAAAAAAACACACATATCTATGACCATCACACCGTCAAACAGCAAGTCCCTTACCCCTATCACGATCTCGCTTGCTCCACTACAACAACCCATTGACATTTAGCCTGTGAATCTT
+
CCCCCGCCFFFCFEG@EFGGFGGDGGGGEFFFCF7,8@F@:8EF,CCC6<FE6,+,CC@,C9,,<,,8>7FG****1:CC*/***28CFFEG:*****2*2**;+++0+3+0++0+3++22+*/*/110<***0*2+30+20++3+//;+0++**//57**//*230++*++0+++**2;*/*+++++++++++++0+0+2*2:*
@M02526:338:000000000-J69W4:1:1111:17198:22430 2:N:0:TCAAGGT+AACACCG
GCTGCGTCCCGTAGGTTTCTAGATCGGAAGAGCGTCGTGTAGGGAAAGAGTGTCGGTGTTGTGTAGATCTCGGTGGTCGCCGTATCAATAAAAAAAAAAAAATAACTATACGCATTCACCGTCACCACATAATATAACACAGCTACCGATGACACTGCTTTCATCACCACACACGTCCTCTCAACCGCAAGCACCGCAACTGTCA
+
CCCCCGGGGGGFEGGGGGGGGEGGGGGGDGFFGGFGGGGGGGGGDGGFGGEGFAFFCCBFDF:FA9<,C@E@E,B@7C7>7F+?,,9,C,5FEDFGDBGG4@,,,5,,48,,+86+5,93:D+++8=+,8,,3,,,3,84,,66,,,++*37,*,<24,,,,3,>,,,,1,****,*4*,5;*4,,***3*3*:;C5=C***3+2
@M02526:338:000000000-J69W4:1:1111:13125:22434 2:N:0:TCAAGGT+AACACCG
CTGCTGCGTCCCGTAGGTTTCAAGATCGGAAGAGCGTCGTGTAGGGAAAGAGTGTCGGTGTTGTGTAGATTTCGGCGGACGCCGTATAAATTAAGAAAAAAATAACAGGATATCAGTCATGGACAAGCCGTTATTAAGAGTACCTCTATATCATCTCCGTTGTTTACTGGGTGTTTGTTCCATAGAGAAACATGTGAACCTCACC
+
CCCCCGGGG7@FGGEECFECCEFGD,CFF@B@FGGGCFFEGECFEFDGGG@<FGFDC:CCGG<<C,@,C,,,<C@+8B+7F+++>:F,C,55,C,5,94,++6,,,,,,,5,,,55,,A,3,8,,36>+33>+,,,,7,,7;;;33,,,73,72,,,,**,**,,,7,,,3,*4*4,,,,2++,,,6,4,,,4,>C,,,******
@M02526:338:000000000-J69W4:1:1111:15165:23092 2:N:0:TCAAGGT+AACACCG
GCTGCGCCCCGTAGGGTTCTAGATCGGAAGAGCGTCGTGTAGGGAAAGAGTGTCGGTGTTGTGTAGATCTCGGTGGTCGCCGGAGCATTAAAAAAAAAAAAAATAAATATTCGTTTTAGTACGACTCGTGGAATGCACACGCCAACAAGCATACATTACACAGCCATTCACAAATGCAGTACACAGACCGAGCGACGAGATTTCA
+
CCCCCGGEGGGCGGGGDFGGGCCEGFGGGGGGGGEGEFFEEFGGDEFGGGGG<DFGGG7:E<@@,C<,<,,EF6FC?,C@7F+++8D@,<<<FFE7++:@@=BF9,,C=,,,,3,++,,9,,8+++++8,+*,7@,,6D@**4****,,,,,,2,2=,,,,,,,*2,6,,444,2,,++++2+1+*+3<*C************:*
@M02526:338:000000000-J69W4:1:1111:9528:23224 2:N:0:TCAAGGT+AACACCG
GGAGGGACTACTCGGGTATCTAATCCCGTTTGCTCCCCACGCTTTCGCACCTGAGCGTCAGTCTTCGCCCAGGGGGCCGCCTTCGCCACCGGTATTCCTCCAGATCTCTACGCATTTCACCGCTACACCTGGAATTCTACCCCCCTCTACGAGACTCAAGCTTGCCAGTATCAGATGCAGTTCCCAGGTTGAGCCCGGGGATTTC
+
CCCCCGEGGGGGGGG7FFGADFCFGDEEGGGGGFFFDGGGGGG@FGGGGGG?FGG?EBCGGGD9DCGFDCFGGGGGGGG74?4B==FCF@CEFC7EAF?FGGE<FGFC9AFD=@7=?FG9FGE@GGFGDFGC=DD?,@EF@DF+@EEG;CFDCDC9C<D9EFF@FCECG,?;,B9?,=:D@DE9CGGGCFFB8,ACEGGDGDCD;
@M02526:338:000000000-J69W4:1:1111:21064:23402 2:N:0:TCAAGGT+AACACCG
GTGGACTACAGGGGTATCTAATCCTGTTTGCTCCCCACGCTTTCGCACCTGAGCGTCAGTCTTCGTCCAGGGGGCCGCCTTCGCCACCGGTATTCCTCCAGATCTCTACGCATTTCACCGCTACACCTGGAATTCTACCCCCCTCTACGAGACTCAAGCTTGCCAGTATCAGATGCAGTTCCCAGGTTGAGCCCGGGGATTTCAC
+
CCCCCGGGGGGGGGGGGGGGFGGGGGGGGGGGGGGGGEGGGGGGGGGGGGGFGFGGGGGGGGGGGGGGGGGDFGGGGGGGGGGGGGGGGGG7FGGGGGGGGGGGFGGGGGGGGGGFGGGGGG>FFGGGGGGGDCGGGGG?EEEEDGGGGDEGCGGG,9EGGGGCGGGFCFEGGFFFFGFGG7;EFEDGG6?F6C:EDEECCC>FG
@M02526:338:000000000-J69W4:1:1111:17848:23778 2:N:0:TCAAGGT+AACACCG
AGGACTACCAGGGTATCTAATCCTGTTTGCTACCCATGCTTTCGAGCCTCAGCGTCAGTTACAGACCAGACAGCCGCTTTCGCCACTGGTATTCTACCATATATCTACGCATTTCACCGCTACACATGGTGTTCTACTGTCCTCTTCTGTACTCAAGTTATTCAGTTTCCTATGCACTTCTTCGGTTAAGCCGAAGGCTTTCACA
+
CCCCCGGGFFGGGGFFGGGGGFFFGGGGGGGGGGGGGGGGFGDGGGCCFGFGGGGGGGGFEFGGGGGGGGGGGGGDGFGGGGGCFGGGGGGGGGGGGDFFGGGGFGFFGGGCGGGECEFCEEEFGGGGFGGFFGGFFGGGFGGFGGFGGFAFCFFFDDEGGGD=E@EFFGFGGGGGGGGGGGGGEGGGGGGFGGGGEGCGGC2;5
@M02526:338:000000000-J69W4:1:1111:16050:24668 2:N:0:TCAAGGT+AACACCG
ATCGGACTACCCGGGTTCCTAATTTCCCTGCTGCGTCCCGTAGGTAGATCGGAAGAGCGTCGTGTAGGGAAAGAGTGTCGGTGTGGTGTAGGTCTCGGTGGTCGTCTGTTCACTTTAAACAACAACACAAATACATCCACGCTCCACTACGACCATCAAATAATGCCCCAATCTCAATCCCCCCCTCACTTCTCCTCAGCACTTT
+
CCCCCGGFGGGGGGGGGGCFFGGGGG<FGFGGGGFGGGGEGEGEGGGGGGGGGGG8FFC:FFCEFFGGG<FCGFF@9EEF@F@?,,,4BC<,:5,,,48,+458+4,+C,95,:5,:5A,:@,AE88?,4,,9,,,46,4+=+@@,,63@++3=@8?,>,,7,,,,,6@++,,,8,8<,4,3*1**6>,,,,,,,6,,,,+20**
@M02526:338:000000000-J69W4:1:1112:19200:2228 2:N:0:TCAAGGT+AACACCG
CGGACTACAGGGGTTTCTAATGTGACTGCTGCGTCCCGTAGGAAAAGATCGGAAGAGCGTCGTGTAGGGAAAGAGTGTCGGTGTTGTGTAGATCTCTGTGGTATCCGTATCAATAAAAAAAAAAAATAACGTAATACCACTCTCTACCATACACTCGTCAATCACAGTCACATTCATGTCCATATTTCAGAGCGACATGGTTCAC
+
?CCCCGGGGGFEGGGGGGGDGFGFGCGGGGGGGGGGGGFGGD,@CFE,FFFGGGGGGGG@EFCBFGFFGFFFFFGFG,CBCEGC7<F7E,E9FFA@,,:9,45,5,,+,4,:,9,:?,AF+>4C++,,,,33,,+C9,,7>,@8A,2=EAD8,@B8+,33+,,,3,,7@,7,,@,,,,,,=D,,,,,,2,,45*****,2,++21
@M02526:338:000000000-J69W4:1:1112:6286:3181 2:N:0:TCAAGGT+AACACCG
GTCAGAGGACTACAGGGGTATCTAATCCTGTTTGCTCCCCACGCTTTCGCACCTGAGCGTCAGTCTTCGTCCAGGGGTCCGCCTTCGCCACCGGTATTCCTCCAGACCTCTACGCATTTCACCGCTACACCTGGAATTCTACCCCCCTCTACGAGACTCAAGCTTGCCAGTATCAGATGCAGTTCCCAGGTTGAGCCCGGGGATT
+
CCCC8@EF@,C6CAFEGCFE@@FGGGGGGGFGFGFFF8FG8@7:@FGCEGCFCDFD@A76CEEFCE@EC@@:FFFGG,@FFDEEE@FFGCGGDGBFGFGG,:,9?D44??,EDCC@CCFCFFC7=F7CBF@FFDGGF8EF9CF@=>>C>D,@D8C=19EGF,>,,@BC7:D;;EG9EF:D<>CEGCF9FF<,411>EGGDD44:C
@M02526:338:000000000-J69W4:1:1112:21807:3328 2:N:0:TCAAGGT+AACACCG
TCGGATGGACTACAAGGGTTTCTAATCCTGTTTGCTCCCCACGCTTTCGCACCTGAGCGTCAGTCTTCGTCCAGGGGGCCGCCTTCGCCACCGGTATTCCTCCAGATCTCTACGCATTTCACCGCTACACCTGGAATTCTACCCCCCTCTACGAGACTCAAGCTTGCCAGTATCAGATGCAGTTCCCAGGTTGAGCCCGGGGATT
+
BCCC8FF<FDA,FFFGGG<FGGGGGGFGGGGGGGGGGGGGGFFEGEFGDGGGGFFGFFGCGGCGGGGGGGGGGCFFGGGGGGGCEGGGGGG?FCGGGGEFCFF<=FDG9FGGGGGGGD9FGGGGGDGGGG8FDFGGFGGGFDFFGDGDGFFG?+1@EEFGGFGFFGGDFGGCDFG;EFGDG7FFEEGGGGFFE?,,:?/C5<5*;
@M02526:338:000000000-J69W4:1:1112:15405:4571 2:N:0:TCAAGGT+AACACCG
GCTGCGTCCCGTAGGGACAAGATCGGAAGAGCGTCGTGTAGGGAAAGAGTGTCGGTGTTGTGTAGATCTCGGTGGTCGCCGTATCATTAAAAAAAAAAAAAGATGGAAGCAGACCACCTTGTAGAGAAGCACACAGAGGTACACAATACACCAGATACGCAGAAGCGAGAAGGGGAACAGTTAACACAATGTCAACATATAAGGC
+
CCCCCGGGGGGGGGGGGGGGGGGGGGGEFGGGGEGGGGGGGGGGGGGGGFE,EFGEGGEAFEA9<@,<CCFF,BF,?FC@F:=,BAFDAFGEGGGFCC+++++7,,,,,,:,3,6,:+,338,,,3,,8,3,,,+,,,+,,3,5,3,,,,,,*,1,,24****,>,***>*,,*****,54+,,,++41+++5++++0++413**
@M02526:338:000000000-J69W4:1:1112:18940:5103 2:N:0:TCAAGGT+AACACCG
GCTGCGTCCCGTAGGGATAGATCGGAAGAGCGTCGTGTAGGGAAAGAGTGTCGGTGTTGTGTAGATCTCGGTGGGCGCCGTATCGATAAAAAAAAAAAACAAGAACTAAAGAAGGTTAAGCGATAGGGTGAGAGTTAACATGGACTGTTAGGGACTCTGATGTCAACAGCTCCAACAAGATCGGATAGTACCTCTTCGACCATAC
+
CCCCCGGGGGGFGGGGGGGGGGGGGGGGGGGGGGGGGGGGGGEFGGGGFGEFGGFGEGGCFAAC,,<<ECF6CF+,@7@4+,,,,,4?FFFFDE:>C=74,,,,,8,,3,773,,:,,>,7+88++,,,+3,7,8,,,8,,,,,3,,5,,7,,,*,4,,,22?,5,,2,,6,,,,4*,,,,4****1B,,,,,,+++***2)**2
@M02526:338:000000000-J69W4:1:1112:26703:5239 2:N:0:TCAAGGT+AACACCG
CACGGACTACAGGGGTATCTAATCCTGTTTGCTCCCCGCGCTTTCGCACCTGAGCGTCAGTCTTCGTCCAGGGGGCCGCCTTCGCCACCGGTATTCCTCCAGATCTCTACGCATTTCACCGCTACACCTGGAATTCTACCCCCCTCTACGAGACTCAAGCTTGCCAGTATCAGATGAAGTTCCCAGGTTGAGCCCGGGGATTTCA
+
@CCCCGGGGGGGGGGGGGGEGFFGGGGGGGFGGGGGGGGGGGG<EFGGGGGAFGGGGGGCFFFGGGGGGEGGGGGGEGGGGGGGGGGGFG:CFGGGGGGGGGAFFFDGGGGGCFGGFCGGGGGGGGGFGGFGGGGGGGGGFGGGGGGAED89*;28CG9FDG8FFCFGGFGEEFD?,2<FFGGGGGGGGGGGGGGG*7EDGGGG+
@M02526:338:000000000-J69W4:1:1112:10121:5424 2:N:0:TCAAGGT+AACACCG
TGCGGACTACAGGGGTTTCTAATCCTGTTTGCTACCCATGCTTTCGAGCCTCAGCGTCAGTGACAGACCAGACAGCCGCTTTCGCCACTGGTATTCTACCATATATCTACGCATTTCACCGCTACACATGGTGTTCTACTGTCCTCTTCTGCACTCAAGTTACTCAGTTTCCTATGCACTTCTTCGGTTAAGCCGAAGGCTTTCA
+
CCCCCGGGGGGGGGGGGGGGGGGGGGGGGGGGGGGGGGGGGGGGGGGGGGGGGGGGGGGGGGGGGGGGGGGGGGGGGGGGGGGGGGGGGGGGGGGGGGGGGGGGGGGGGGGGGGGGGGGGGGGGGGGGGGGGGGGGGGGGGGGGGGGGGGGGGGGGGGGGGGGGGFGGGGGGGGGCFGGGGGGGGGGGGGGGGGGGGGGGGGGG9
@M02526:338:000000000-J69W4:1:1112:23965:5601 2:N:0:TCAAGGT+AACACCG
GCTGCGTCCCGTAGGTTTTAAGATCGGAAGAGCGTCGTGTAGGGAAAGAGTGTCGGTGTTGTGTAGATCTCGGTGGTCGCCGTATCATTAAAAAAAATACAATACATCTCCGCATGTCACCGCTACACATTTACTTCCACTGTCCGCTTCTGCACTCCAGTATCCCAGATGTCGATACGCTTACTCAGGTACGCTGAGCGATTTC
+
CCCCCGGGGGGFGGGGGGGGGGGGGGE,BFEFGEFGGGGGGGFEFEGGFGEF@FGGFFFGGF@E9<9,C,6FF:@F:?F@FGG7,EAF<<5??,>@=,,C:595,,,,9,:4+4++:AC,7+>@+6=ADD,8C,9@3,6,=86@8+=++@8,,@797,@,;,@E:8>@,:,,76:>,4@8C*1,,6,,,6,,***6*,,)*/*24
@M02526:338:000000000-J69W4:1:1112:27309:6067 2:N:0:TCAAGGT+AACACCG
AAGGGACTACCCGGGTATCTAATCCTGTTTGCTCCCCACGCTTTCGCACCTGAGCGTCAGTCTTCGTCCAGGGGGCCGCCTTCGCCACCGGTATTCCTCCAGCTCTCTACGCATTTCACCGCTACACCTGGAATTCTACCCCCCTCTACGAGACTCAAGCTTGCCAGTATCAGATGCAGTTCCCAGGTTGAGCCCGGGGATTTCA
+
<@,@BE@@C<FGGGGC@EA@,EACF<FFFG8CCFGGGF@@C,FFFFE@CFF,A6C@C@EF<CFEGCFGGECF8C7FEECGEGG7BF:FFEGE@FGGGFGG?A,5=EEGAFFFCCFFF<?FC@=CEDFG?AA,ADGEG;FGFGDGGGD9C8+A>EC@7C:<DF,DE98>;FC;>EE9D9CGFGGFGDGGGFGFGGGEEGG35CDF7
@M02526:338:000000000-J69W4:1:1112:18869:6430 2:N:0:TCAAGGT+AACACCG
GCTGCGTCCCGTAGGGTTAGATCGGAAGAGCGTCGTGTAGGGAAAGAGTGTCGGTGTTGTGTAGATCCCGGGGGCCGCCGTCTCATTAAAAAAAAAACCATCTCTCTACGCCTTTCACCTCTACCCCTCGACTTCTACCACACTCTACTGTCCTCAAGCCTGCCCATCTCACCTTCCATTCTCCTGTTGCTCCCCCAACTTTCCC
+
CCCCCEGGGGGFGGGGGGFFGGGG@C;@8FGGFFE@FCFEEF8FFFGF@E,CFEC:,BAF7FA9<AF9<FE+FG+8FCF@F+4FA,B<?EEF@:@++3+6,,7,,EF;,+>7CFGC<FE,>D9EF3DC*56*3*@95,@,2,>EFF9FC,52=?=,4,6*,,4=5,2,,6?,,>++2+1>+++=0+5+++55A534**/0+;:+;
@M02526:338:000000000-J69W4:1:1112:20998:6487 2:N:0:TCAAGGT+AACACCG
TTTTGGACTACTGGGGTTTCTAATCCTGTTTGCTCCCCACGCTTTCGCACCTGAGCGTCAGTCTTCGTCCAGGGGGCCGCCTTCGCCACCGGTATTCCTCCAGATCTCTACGCATTTCACCGCTACACCTGGAATTCTACCCCCCTCTACGAGACTCAAGCTTGCCAGTATCAGATGCAGTTCCCAGGTTGAGCCCGGGGATTTC
+
CCCCCGGGGGDGGGGGFGGGGGFGGGGGGGGGGGGGGGGGEGGGGGGGGDGGGGGGGGGGCGGGGGGGGGGGGGGGGGGGGGGGGGGGGGGGGDFGGGGGGGGGGGGDFGGGGGGGGGGGGGGFGGGGFGGFFGGGGGGGGGGGGGGGGFGGDCEFGGCGGGGGGGGGGAFGGF?FGGGFFFGGGGGGGCGFEEGGGGGGGGG*+
@M02526:338:000000000-J69W4:1:1112:5187:6690 2:N:0:TCAAGGT+AACACCG
AAGCGTGGACTACTCGGGTTTCTAATCCTGTTTGCTCCCCACGCTTTCGCACCTGAGCGTCAGTCTTCGTCCAGGGGGCCGCCTTCGCCACCGGTATTCCTCCAGATCTCTACGCATTTCACCGCTACACCTGGAATTCTACCCCCCTCTACGAGACTCAAGCTTGCCAGTATCAGATGCAGTTCCCAGGTTGAGCCCGGGGATT
+
CCCCCGGGGFGGGGFEGGGGDGGGGGGGGGGGGGFEGFFEGGGGGGGGDGECFGGCGGGGGGGGGGGGFCFCFGGDEGGEFCEFEGGGDFCFGGGGGGGAFFFGFFEEEGAFGGGGEG,@FGEFGGGGGGGGFGGGGGGGGGCFFGGGDGG7ECCGGGFCCDFFGFFGGCCCEGGGDAFCFGGGGGGGGGGDA?FFGGDDDGCDF
@M02526:338:000000000-J69W4:1:1112:25056:6907 2:N:0:TCAAGGT+AACACCG
GCTGCGTCCCGTAGGGAGGATCGGAAGAGCGTCGTGTAGGGAAAGAGTGTCGGTGTTGTGTAGATCTCGGTGGTCGCCGTGTCCTCAAAAAAGAATTTCAACTAACTTTCACGTCCTTCCCCCTTCACCTTTTATTTCCCCCCACTCCCCACGTCCTCCTAGCTCGTCCTTTCCACCCCTATCCTCAGTTCAGCCCCTCATTCTT
+
C@CBCGCEGGD@FCFGCFFDGGGG7C:C@AFFGEFE@,@EE<C<,,E,ECECCGCBFGF:C<,CE<,<6DCE@CDG7?:++:4,9,,5C5,8+B,,,,:,95,,9,9,,,:C,9++8,,4A>++8,,,,,,,8,8,:,,,3@+66,6,,+,4+47:+,6,,,,,,*3**63;,3E33*****,4,4,,,6,,,,,65*/*,=+=+
@M02526:338:000000000-J69W4:1:1112:14245:7504 2:N:0:TCAAGGT+AACACCG
AGGACTACAGGGGTATCTAATCCTGTTTGCTCCCCACGCTTTCGCACCTGAGCGTCAGTCTTCGTCCAGGGGGCCGCCTTCGCCACCGGTATTCCTCCCGATCTCTACGCATTTCACCGCTACACCTGGAATTCTACCCCCCTCTCCGAGACTCACGCTTCCCAGTATCAGATGCAGTTCCCAGGTTGAGCCCGGGGATTTCCCA
+
CCCCCGGDF@<@F@;FEFA66<;66C<FC,EFEGGDG7FF@FC,BCGF8,;,;F@@@6CFFGF76@,BCEF@C76CGGC:A<CF,FF++@7DF???FE+++484EFDEDG=7@EE<FE:C73:DFA,8>D<?FDFCFGGGGGEEG,@6++5@AEF,@CC**5>?6:,>;,,6?;B?9>@F<F:8*22,,:,<CGE@ECC4E>7C*
@M02526:338:000000000-J69W4:1:1112:21501:7732 2:N:0:TCAAGGT+AACACCG
CGGGGGACTACCGGGGTATCTAATTCCGATCTGCTGCCCCCCGTAGGCCAGATCGGAAGAGCGTCGTGTAGGGAAAGAGTGTCGGTGTTGTTTAGATCTCCGCGGTCGCCGTTTCATTACAAAACAAACAATTCACCACACCTCTCTCCTACTATATACTTCCATTCTAGCCCCCACTTCCCAGCTTGCGCACCCACTATTCGCA
+
CCCCCGGGGGGGFGGEGGGGGGGGGACFGDGFGGGGGFGFGEDF@FGGGGGFGFGGEGFCGGEFGGCFFGGGGFEFF?FGF:FFDFDC7FF4A?9,,C,95:+++@++6==@+@@@BD9,,6CC,,<,,@<,38,,,,64**3@C8,5@,,44,2,5,6,6,6?,2565,,,,4=*:C?,0*,,4,65**3******00++;***
@M02526:338:000000000-J69W4:1:1112:11131:8035 2:N:0:TCAAGGT+AACACCG
CGGGGACTACCGGGGTTTCTAATCCTGTTTGCTCCCCACGCTTTCGCACCTGAGCGTCAGTCTTCGTCCAGGGGGCCGCCTTCGCCACCGGTATTCCTCCAGATCTCTACGCATTTCACCGCTACACCTGGAATTCTACCCCCCTCTACGAGACTCAAGCTTGCCAGTATCAGATGCAGTTCCCAGGTTGAGCCCGGGGATTTCA
+
CCCCCGGCFGGGGGGGGGGGGGGGGGGGGGGGGGGGGGGGGGGGGGGGGGGGFGGGGGGGGGFGGGGGGGGGGGGGGGGEGFGGGGGGGGGGGGGGGFGGGFFGGGGGGGGGGGGDGGGFGGDGGGGGCGGFGGGGGGGGGGGGGGGFGGGGDGGGGCEGGFFGGGG?FFGFFGGGGGG?FFG6FFGFGG?@FFG@EGEDGFDG7
@M02526:338:000000000-J69W4:1:1112:6555:8441 2:N:0:TCAAGGT+AACACCG
TCCCGGGACTACTAGGGTATCTAATCCTGTTTGCTACCCATGCTTTCGAGCCTCAGCGTCAGTTGCAGACCAGACAGCCGCTTTCGCCACTGGTATTCTACCATATATCTACGCATTTCACCGCTACACATGGTGTTCTACTGTCCTCTTCTGCACTCAAGTTACTCAGTTTCCTATGCACTTCTTCGGTTAAGCCGAAGGCTTT
+
CCCCCGGDGFFGGGGGGGG8CFFCGGEGGGGGFGFGGGGFFGFFGGGEGGGGGGGFGGEGFEGGGGGFDGGGGGGGGGGGGGGFGCEGGGGGFF,CAFFFGCFGDGGCGGGGFGGGG<ECEACF@FFGGGGGGGFGGAGGGFCFG?DGGGGFFFGGD8B=9DFFGGGGFDGGFFCGCFCGECEGGGFGGGEGFGGEEGEDGFFDC
@M02526:338:000000000-J69W4:1:1112:16114:8701 2:N:0:TCAAGGT+AACACCG
GTTTGGACTACAGGGGTATCTAATCCTGTTTGCTCCCCACGCTTTCGCACCTGAGCGTCAGTCTTCGTCCGGGGGGCCGCCTTCGCCACCGGTATTCCTCCAGATCTCTACGCATTTCACCGCTACACCTGGAATTCTACCCCCCTCTACGAGACTCAAGCTTGCCAGTATCAGATGCAGTTCCCAGGTTGAGCCCGGGGATTTC
+
CCCCCGGGGGGGGGGGGGGGGGGGGGGGGGGGGGGGGGGGFGGGGGGGGGFGGGGGGGGGGFGGGGGFGGDDGGGGGGGGGGGGGGGGGGGGGGGGGGGGGGFFGFCFGGGGGGGEGGGGGCEGGGFGGGGFFGGFFFE?FGGGGGGGCFGCEEG?EF<EGE@8EFGCFG?FGGGGGDCFGFFFGGFEC+;E6EG8CEGGD<D4:
@M02526:338:000000000-J69W4:1:1112:16012:8805 2:N:0:TCAAGGT+AACACCG
GCTGCGTCCCGTAGGAGGATAGATCGGAAGAGCGTCGTGTAGGGAAAGAGTGTCGGTGTTGTGTAGATCTCGGTGGTCGCCGGATCATTAAAAAAAAAAAAATAAATACGAAGGACCACTCCACAGTATGACTAACGCTCGCCTGCTGCGCGCTCTATAGTACCACTATCAACGACACTTATATAAGTTATTTCCCGTATGTAAC
+
CCCCCGGGGGGGGGGFGGGGGGGGGGGGGGGGGGFGG@FGGGGGGGGGGGEFFGGGFGGGGGGCA9,CF@<EF6FF=?F:C=+8,@,BFEEFA=FFFD:+8>,7,9,,3+A,>+,,+++,@,,,,,3,7,8@FC93++++*5***,,,4****/*4,,4,65,6,,6,,,2,,*;1**+0+++1>+++++++++5+/***01+*2
@M02526:338:000000000-J69W4:1:1112:15260:9379 2:N:0:TCAAGGT+AACACCG
GCTGCGTCCCGTAGGCTAAGATCGGAAGAGCGTCGTGTAGGGAAAGAGTGTCGGTGTTGTGTAGATCTCGGTGGGCCCCGTCTCCTTAAGAACAACAAAATATCTCTACATATCTCATCTATACACGGACTTACCCACACCCCTCTGAAACTACAGATCCCCAGTATTACAGACGGTTTCACGGTTTCAACCTGTGGTTTCACAC
+
CCCCCGG>FFGCBFCGFFF<EEGG78@F<EFFBFE@CECE9@8,CC,<CEEEGEC:6FCFFCE<6,C,<<F,B@+76++88,,9,,,,,,,54,,,,,:,,:5?F,,9,,,,9E,A<,,,4,94,,++6++,946@,+++@++8==,77=E8,@,,9=8,,33+,3=8,,7,,6+++++5,+4*5*6,,,7@3,,641:D,5=+;
@M02526:338:000000000-J69W4:1:1112:12996:9396 2:N:0:TCAAGGT+AACACCG
GCCGGACTACCAGGGTTTCTAATCCTGTTTGCTCCCCACGCTTTCGCACCTGAGCGTCAGTCTTCGTCCAGGGGGCCGCCTTCGCCACCGGTATTCCTCCAGATCTCTACGCATTTCACCGCTACACCTGGAATTCTACCCCCCTCTACGAGACTCAAGCTTGCCAGTATCCGATGCAGTTCCCCGGTTGAGCCCGGGGATTTCC
+
BCC@C:FEFFG8CFF@FEACFG9FCEFDFGCFFFGGGGDEC,BFGGG77FF,BCFGGECCEFFGGCF7::CFGGGDFGGGGEEFDG@GGC:F=EGGGFGG@B<<FFEGDG++48FEFFFGCEFCFGG?,3DBFAECFGEGGGGDDGGDCFCEEEGGF?>DDE,:D93@D;,,1:B8>,,>@:FG,8EBE58@,<C8CEG3=CD71
@M02526:338:000000000-J69W4:1:1112:23135:9942 2:N:0:TCAAGGT+AACACCG
GCTGCGTCCCGTAGGTATGTGAGATCGGAAGAGCGTCGTGTAGGGAAAGAGTGTCGGTGTTGTGTAGATCTCGGTGGTCGCCGTATCATTAAAAAAAAAACACAACTATGCAAATTAAGGAGAACCAATCAATTCAACTAAACATAACTCACCGATCAAGTGATACCCTACAAATCATTCACTAGACTACAAGCATAACCAGACA
+
CCCCCGGGGGGGGGGGGGGGGGGGGGGGGGGGGGGGGGGGGGGGGGGGGGGFGCFFGFGEEGGGGCEEAF9FFFFGG:FC+CF48,BFAFCFGFFEEFC=4B4:++,,,,5,5,,,,,,,,,,,,336,,,8,,3,,,8,,,,,,,,,,361@++@+1,,7,,,,3,,,,3>7,,63,,,,+,,22,62,2<,,,,2,,2,**/2
@M02526:338:000000000-J69W4:1:1112:24784:10451 2:N:0:TCAAGGT+AACACCG
AAGGACTACTGGGGTATCTAATCCTGTTCGCTCCCCACGCTTTCGCGCCTCAGCGTCAGTTGTGAGCCAGGCTGCCGCCTTCGCAACTGGTGTTCTTCCCAATATCTACGAATTTCACCTCTACACTGGGAATTCCACAACCCTCTCTCACACTCTAGTCTTGTCGTATCAAATGCACGTCCCGGGTTAAGCCCAGGGATTTCAC
+
CCCCCGGGGGFGGGFGGGGGGGGGGGGGFGGGGGGGGGGGGGGGGGGGGEGGGGGCEGGGGGGGGGGGGGGGGGGGGGGGGGGGGGGGGG<FGGGGGGGGGGGGEFGGGGGFFFFFGGGCFGFGGGGFGGGGGGGGGGGGGGGGGGGGGGGGGGGGGGFGGGGGGGFGGFFAFEFGGGGGCDGGGGGGFGGGDFFEGGFGFGGFE
@M02526:338:000000000-J69W4:1:1112:26753:10525 2:N:0:TCAAGGT+AACACCG
ATCGCGGACTACAGGGGTTTCTAATCCCATTCGCTCCCCTAGCTTTCGTCTCTCAGTGTCAGTGTCGGCCCAGCAGAGTGCTTTCGCCGTTGGTGTTCTTTCCGATCTCTACGCATTTCACCGCTCCACCGGAAATTCCCTCTGCCCCTACCGTACTCCAGCTTGGTAGTTTCCACCGCCTGTCCAGGGTTGAGCCCTGGGATTT
+
CCCCCGGGGGGGGGGGGGGGGGGGGGGGGGGGGGGGGGGGFGGGGGGGGGGGGGGGGGGGGGGGGGGGGGGGGGGGGGGGGGGGGGGGGGFGGGGGGGGGGGGGGGGGGGGGGGGGGGGGGGGGGGGGGGGGGGGGFGGGGGGGGGGGGGGGGGGGGGGGGGGGGGGGGGGGGGGGGGGGGGGGGGGGGDGGGGGGGGGGGCFGF
@M02526:338:000000000-J69W4:1:1112:28847:10734 2:N:0:TCAAGGT+AACACCG
GAACGGACTACCGGGGTATCTAATCCTGTTTGCTACCCATGCTTTCGAGCCTCAGCGTCAGTGACAGACCAGACAGCCGCTTTCGCCACTGGTATTCTACCATATATCTACGCATTTCACCGCTACACATGGTGTTCTACTGTCCTCTTCTGCACCCAAGTTACTCAGTTTCCTATGAACTTCTTCGGTTAAGCCGAAGGCTTTC
+
CCC@CGCFCF@,CFFDGCGGDGF<FFFGGGGEFCGGGFF8CFFG<FCF8FCE@D@EFE7:FFDFFFGCFFFGFFFFGG:FGGGGFGEEGFGGGCFGGGFF?BEFGGFGGCFEG:?CFG<BFGGGGGCFGCF,C?F@EF9DE9DGFCFGFA86=DF,+@@DFF;EFGG8DFGG,EAE,,,7=BEFFFDEGGCFGFGECGGGFFGGD
@M02526:338:000000000-J69W4:1:1112:6077:10854 2:N:0:TCAAGGT+AACACCG
ATGTATGGACTACTAGGGTATCTAATCCTGTTTGCTACCCATGCTTTCGAGCCTCAGCGTCAGTTGCAGACCAGACAGCCGCTTTCGCCACTGGTATTCTACCATATATCTACGCATTTCACCGCTACACATGGTGTTCTACTGTCCTCTTCTGCACTCAAGTTACTCAGTTTCCTATGCACTTCTTCGGTTAAGCCGAAGGCTT
+
CCCCCGGGGGGGGGGGGGGGGGGGGGGGGGGGGGGGGGGGGGGGGGGGGGGGGGGGGGGGGGGGGGGGGGGGGGGGGGGGGGGFGGGGGGGGGGG9EFGGGGGGGGGGGGGGGGGGGGGGGGGGGGGGGGGGGGGFGGGGGGGGGGGGGGGGGGGGGGFGGGGGGGGGGGGGGGGGGGGGGGGGGGGGGGGGGGGGGGGGGGGGG
@M02526:338:000000000-J69W4:1:1112:7782:10950 2:N:0:TCAAGGT+AACACCG
ATAGGGACTACCGGGGTATCTAATCCTGTTTGCTCCCCACGCTTTCGCACCTGAGCGTCAGTCTTCGTCCAGGGGGCCGCCTTCGCCACCGGTATTCCTCCAGATCTCTACGCATTTCACCGCTACACCTGGAATTCTACCCCCCTCTACGAGACTCAAGCTTGCCAGTATCAGATGCAGTTCCCAGGTTGAGCCCGGGGATTTC
+
CCCCCG8FGDFFGGG7FCFFGGGGGGGGFGFGCAGGGGGGCEGGGGDGGGGCF?FCC:FCGGGGGG7FFEDCCED7CFFEG@EFB=FB:E7CGF<EFGAEFF<FDFGGGFFFD=FCGGGEFEE:FGDDGFG8@D:@EFFCGFFGGGGGFFC5@EE@,7@,@C9DDF?,>B;D9>:E9DCFCCFCF9CGGGDEFFFGGGED5DGFF
@M02526:338:000000000-J69W4:1:1112:2299:11044 2:N:0:ACAAGGT+AACACCG
CTTGGACTACCCGGGTATCTAATCCCATTCGCTCCCCTAGCTTTCGTCTCTCAGTGTCAGTGTCGGCCCAGCAGAGTGCTTTCGCCGTTGGTGTTCTTTCCGATCTCTACGCATTTCCCCGCTCCACCGGAAATTCCCTCTGCCCCTACCGTACTCCAGCTTGCTAGTTTCCACCGCCTCTCCAGGGTTGAGCCCTGGTATTTGC
+
6CC-,C<EEFGGG7@F@FGDFFDGE<;EFGGGEFGGGG8<CFA@FGGGGGFG9FG,CFF<E<@EC+CFC@EFFF<FF9FFCEG@FG7@FGCFDE?F<AEF9,,@FFDCGFFGCFFFF,CF:B+>FFFAC@FC7A,8EFGGC@DE8DF+=E+6=CFEFCBDBD6+7@,@;>,@;9F@CGE*1;FA,,3@:*,1>DGGFF1+==C++
@M02526:338:000000000-J69W4:1:1112:4059:11373 2:N:0:TCAAGGT+AACACCG
ATCGGGACTACTGGGGTATCTAATTTCCCTGCTGCCCCCCGTAGGCGCAGATCGGAAGAGCGTCGTGTAGGGAAAGAGTGTCGGTGTTGTGTAGATCTCGGTGGCTGCCCGATTCTTAAAAACAAAACAAATAAAATTCTCCCCTCCTCTCCTCTATCTCCTCCTTCCCCAGTGCACCTCTCCTCTTCCGACGCGCCCTCTGACA
+
CCCCCGGGGGGGGGGGGGGGGGCGGGGEFGFGGGGGGGGGGGGEGGGGGGGGGGGDFGG@FGEGGCEF<FGGGGFF<FFFFGE:C@FCGGGG<F,9CF9,:+:7,,8?,,+884,,C,,,9C+A48A3,,,8,,,,,38D;A,8D+@=,,,1,,7,,27,@,,8:,,,,6,+,,7,33,@,34,5,@=3**1***4*4/2,*22*
@M02526:338:000000000-J69W4:1:1112:15658:11543 2:N:0:TCAAGGT+AACACCG
GCTGCGTCCCGTAGGGCATTAGATCGGAAGAGCGTCGTGTAGGGAAAGAGTGTCGGTGTTGTGTAGATCTCGGTGGTCGCCGGATCATTAAAAAAAAAACATATATATACGCATCTCACCACTACACATGATGTACCACTATCATCTTCTGCACTCAATTTTCCCAGTCTCCTCTCCACTTCTTCTGTTACTCAGCACTCTCTCC
+
CCCCCGGGGGGGGGGGGGGGGGGGGGGCFGGGGGFGGFGGGGGG8FGGFGFGFFEGGGFCFGGGFEF,EE<CF6BF,,@>FE74,@F9EAE?EEGD:4@+A:,5,97,,7,46++5?5,3,+,,38AAF9,,83,8,,8,,7@,,,7;2,,,7,,@@6,,,7,@9A@:,533,,3,,3;,,25,,,,,2,2<D,4,,,5;5*280
@M02526:338:000000000-J69W4:1:1112:2511:11824 2:N:0:TCAAGGT+AACACCG
GGCAGGACTACAGGGGTATCTAATCCTGTTTGCTCCCCACGCTTTCGCACCTGAGCGTCAGTCTTCGTCCAGGGGGCCGCCTTCGCCACCGGTATTCCTCCAGATCTCTACGCATTTCACCGCTACACCTGGAATTCTACCCCCCTCTACGAGACTCAAGCTTGCCAGTATCAGATGCAGTTCCCAGGTTGAGCCCGGGGATTTC
+
CCCCCGGGGGGGGGGGGGGGGFGGGGGGGGGGGGGGGGGGGGGGGGGGGG:FGGGGGGGGGGGGGGGGGGGGGGGGGGGGGGGGGGGGGGGGG7FGGGGGGGGEFGGGGGGGGGGGGGGGGGGGGGGGGGGGGGGGGGGGGGGGGGGGGGG>GCEGGGCGGGGFGFFGGGGGGGGGGGGFFGGFGGGFGGGG?FGGGGGGGGGG:
@M02526:338:000000000-J69W4:1:1112:20245:12273 2:N:0:TCAAGGT+AACACCG
GGGACTACTGGGGTATCTAATCCTGTTTGCTACCCATGCTTTCGAGCCTCAGCGTCAGTGACAGACCAGACAGCCGCTTTCGCCACTGGTATTCTACCATATATCTACGCATTTCACCGCTACACATGGTGTTCTACTGTCCTCTTCTGCACTCAAGTTACTCAGTTTCCTATGCACTTCTTCGGTTAAGCCGAAGGCTTTCACA
+
CCCCCGGGGGGGGGGGGGGGGGGGGGGGGGGGGGGGGGGGGGGGGGGGGGGGGGGGGGGGGGGGGGGGGGGGGGGGGGDGGGGGGGGGGGEFFGGGGGGGGGGGGGGGGGGGGFGGGGGGGGGGGGGGGGGGGGGGGGGGGGGGDFGGGGGGDGGGGGGGGDFGGGGGGGGDFGGGGGGDFGGGGGGGFGGGGEGGDFGGGGGG?
@M02526:338:000000000-J69W4:1:1112:17132:12402 2:N:0:TCAAGGT+AACACCG
TTGGGACTACAAGGGTTTCTAATCCTGTTCGCTCCCCACGCTTTCGTGTCTTAGCGTCAGTATTATCCCTGGGGGCTGCCTTCGCCATCGGTATTCCTCCACATATTTACGCATTTCCCTGCTACACGTGGGATTCTACCCCCCTCTGACATACTCTATCTCGGCAGTTAAAAATGCAGTTCCAAGGTTGAGCCCTGGGATATCC
+
--8@,CC9,;-,;,6;EFFFG<CEF<,;C,8@CCFGD8FBFFGG,@,6;,C,,@<+6B@FF,EE<F<,C,,,C@67+64,5C5,8,B,,?=FF7?E,AE,=,EEE9,4A@+:FBF,,55?FE=,CEE4FEC+AFE,,>EGG8@E3C=86=EGG8=D,@337=,3@E8DF;,;>>,,375,@C@E3,:33,,,,337,@@*,*5=5
@M02526:338:000000000-J69W4:1:1112:2795:12569 2:N:0:TCAAGGT+AACACCG
CCCTGGACTACAGGGGTTTCTAATCCTGTTTGCTCCCCACGCTTTCGCACCTGAGCGTCAGTCTTCGTCCAGGGGGCCGCCTTCGCCACTGGTATTCTTCCAGATCTCTACGCATTTCACCGCTACACCTGGAATTCTACTCCCCTCTACGAGACTCAAGCTTGCCATTATCAGATGCAGTTCCCAGGTTGAGCCCGGGGATGTC
+
BCBC?F8@CACE,CCE@+@EGFA9F@6ECC9@AE6C:FEE7ECGGFCFF7+@@,C,@F::BFD9@CFGEC7<CC7@++@>+C:FCF,8=,BEF,,CA5:A,C,9AF<=;FFD=FC+CDFEAE7FGF@,?FFCF@D@=E==9,@B8=CDDEF61=+3,,43,<E,+>9,7D;E;;:>>CEFGFC<F9F:>B@??,=*@75C5C*?+
@M02526:338:000000000-J69W4:1:1112:24951:12977 2:N:0:CCAAGGT+AACACCG
ATTCGGACTACAGGGGTTTCTAATCCTGTTTGCTCCCCACGCTTTCGCGCCTCAGTGTCAGTTACAGACCAGAAAGTCGCCTTCGCCACTGGTGTTCCTCCTTATCTCTACGCATTTCACCGCTACACATGGAATTCCACTTTCCTCTTCTGCACTCAAGTATCCCAGTTTCCAATGACCCTCCACGGTTGAGCCGTGGGCTTTC
+
CCCCCGGGGGGGGGGGGGGGGCGGGGGGGGGGGGGGGGGGGGGEGGGGGGGGGGGGGGGGGGGGGEGGGGGGGGGGGGGGGEGGGGGGGDFGGFGGGGFGGGGFGGGGGGGGGGGGGGGGGEGGGGFGGGFGGGGGGGGGGGGGGGGGGGGGFGGGGD8EFFGGGGDF?DGGGGFGCFGGGGGGEGGGCECFEFGEGEG5FGGG:
@M02526:338:000000000-J69W4:1:1112:14298:13548 2:N:0:TCAAGGT+AACACCG
CGGACTACCCGGGTTTCTAATCCTGTTTGCTACCCATGCTTTCGAGCCTCAGCGTCAGTGACAGACCAGACAGCCGCTTTCGCCACTGGTATTCTACCATATATCTACGCATTTCACCGCTACACATGGTGTTCTACTGTCCCCTTCTGCACTCAAGTTACTCAGTTTCCTATGCACTTCTTCGGTTAAGCCGAAGGCTTTCACA
+
CCCCCGGGGGGGGGGGGGGGGGGGGGGGGGGGGGGGGGGGGGGGGGGGGGGGGGGGGGGGGGGGGGGGGGGGGGGGGGGGGGGGGGGGGGGGGGGGGGGGGGGGGGGGGGGGGGGGGGGGGGGGGGGGGGGGGGGGGGGGGGGGGGGGGGGGGGGGGGGGGGGGGGGGGGGGGGGGGGGGGGGGGGGGGGGGGGGGDGGGGGGG7
@M02526:338:000000000-J69W4:1:1112:23783:13790 2:N:0:TCAAGGT+AACACCG
GCTGCGTCCCGTAGGTGTATCAGATCGGAAGAGCGTCGTGTAGGGAAAGAGTGTCGGTGTTGTGTAGATATCGGGGGGCGTTCGACCCTGAAATAACACAACATCTCTACTCATTTTACCGCTACACATCGCATTCAACTCTTCTCTTCTGCACTCAAGTCCCCCATTTTCCAATTACCCTCCACGTTCACGCCGTTGTCTTTCC
+
CC<CCEE+6C7;7CCFFGFG<F,CC<FD;6CFAFC+BF@FE<<<6@<<C@@6@6CF7+,8F@C,6,,6,69,B@:+>+>+5***3***8,,,,,,,,,3,>1:F@;F;2,,?CFGG9<FFC**4=,+2<,***=<C+?FEFF+B++=9++;7@?+5*0+3230*8C*<C:7<++<++3+<6<=*2**2*03/*;*1*1/:<D>:0
@M02526:338:000000000-J69W4:1:1112:11884:14053 2:N:0:TCAAGGT+AACACCG
GCTGCGTCCCGTAGGCTAGAGATCGGAAGAGCGTCGTGTAGGGAAAGAGTGTCGGTGTTGTGTAGATCTCGGTGGTCGGCGTATCATTAAAAAAAAAAACATTACTCCTCCTCACACTTCTCCAACTCTACTACTACACCCCTCTGATACTGTCTATCATTCTACCACCTCCTACTTCTCCCCACTACCTCCTTGTGATACCTCC
+
CCCCCGFGGGGGGGGFGGGGCGGGGGGFGGGGGFGGFGFGGGGFFGGGGFFEFGGFGGGGF>FAC@9CCFEF@FG,,6+8+44,B?5@A5<FGGGD74@4,,,:,CFG,,AA3,A,=,,8,,79,,,8,87,,,7,6=8,+63+,,,3,,,27,,7,,,,8,,@,,,3;,464,@93,,,,*1,1,4,,6<,,,5;,,,1,*+07
@M02526:338:000000000-J69W4:1:1112:24150:14342 2:N:0:TCAAGGT+AACACCG
TTCGGGACTACTCGGGTTTCTAATCCTGTTTGCTACCCATGCTTTCGAGCCTCAGCGTCAGTTACAGACCAGACAGCCGCTTTCGCCACTGGTATTCTACCATATATCTACGCATTTCACCGCTACACATGGTGTTCTACTGTCCTCTTCTGTACTCAAGTTATTCAGTTTCCTATGCACTTCTTCGGTTAAGCCGAAGGCTTTC
+
CCCCCGGGGGGGGGGGGGGGGGGGGGGGGGGGGGGGGGGGGGGGGGGGGGGGGGGGGGGGGGGGGGGGGGGGGGGGGGGGGGGGGGGGGGGGGGGGGGGGGGGGGGGGGGGGGGGGGGGGGGGGGGGGGGGGGGGGGGGGGGGGGGGGGGGGGGGGGGGGGGGGGGGGGGGGGGGGGGGGGGGGGGGGGGGGGGGGGGGGFGGGC
@M02526:338:000000000-J69W4:1:1112:13251:15005 2:N:0:TCAAGGT+AACACCG
GTGGACTACCCGGGTTTCTAATCCTGTTTGCTCCCCACGCTTTCGCACCTGAGCGTCAGTCTTCGTCCAGGGGGCCGCCTTCGCCACCGGTATTCCTCCAGATCTCTACGCATTTCACCGCTACACCTGGAATTCTACCCCCCTCTACGAGACTCAAGCTTGCCAGTATCAGATGCAGTTCCCAGGTTGAGCCCGGGGATTTCAC
+
CCCCCGGGFGGGGGGGGGGGCFGGGGGGGGGGGGFGGGGGGGGGGGGGGGGGCFGGGGGGGGGGGFGGGGGGGGGGGGGGGGFGGGGGGDGGGGGGGGGGGGGGGGGGGGGGGGGGGGGGGGGGFGFGGGGGGFGGGGFGGGGGGGGGGGEGGGFGGFGGGGGGFGGCFGGGDFGGGGGGGGGDG>EFGGGGGGGGGGGGGGGGG
@M02526:338:000000000-J69W4:1:1112:11731:15068 2:N:0:TCAAGGT+AACACCG
GGACAGCTGTGGTCTTCAATCACTCCTTCCCCGCCCCCCCCCCTTTCGAGAGTGGGAGTGGGTTGCGTACGGGAAGGGTGTCCCAGTGGTGTTTATTCAGTGTGCTCCGCGTGCCATTAAGAAATAAAGATATCGATCAATTTAGTTACCCCACTAACATTCATTTATGATCCCTCGTCAGTACTATACTGTAGGGACTACCGCT
+
-A,8,,;-,;CF,6@FC,6,6,,,6,,C,,,;866++:++C+:@6,,8,96+9,C6,6,6,,@,+<++,78@+88+++:++,,,,,,,,<+:+A,A,,,8:8:,,,5,++++3+6?,,,9,,3,,,,,,3,,,93@,@+,,7,,,32,,,,+*1,3,@4:E,,,7373,,,,6,,6**44*5,,,6,@,,,,,,,1,*,*,*1))
@M02526:338:000000000-J69W4:1:1112:6851:15511 2:N:0:TCAAGGT+AACACCG
GCTGCGTCCCGTAGGTGAGATCGGAAGAGCGTCGTGTAGGGAAAGAGTGTCGGCGTCGTGTAGAACCCGGCGGTAGGCCGACTACGCCAAAAGTATTCTTCCTAAACACTACGCACAACACAGCTATACTAGCACTTCCCTTCTCCCCTCCTGCACTCTAGCCTGTCAGTTTAAACTGCAGCCCTCTTGTTCAGCTCGAGTATCT
+
-BC98C,+C7@C+6BFEF@C,,96,B@,C,7FC+68C<@,,,,;C,C6,6C,++77+7C:C,,,,,:,67+88++++B,+8++8,++8+84B,8:,5@:EE,C,7,83=D>D++3:+8=>F,,3@,,,,8@>,7,,,@44976EE,,4,*;:C,,@,1,,,2D?122,,622,,,6>D,508,/=,,,,251>,1,=***3*13+
@M02526:338:000000000-J69W4:1:1112:24470:16670 2:N:0:TCAAGGT+AACACCG
TTATAGGACTACCCGGGTATCTAATCCTGTTTGCTCCCCACGCTTTCGCACCTGAGCGTCAGTCTTCGTCCAGGGGGCCGCCTTCGCCACCGGTATTCCTCCAGGTCTCTACGCATTTCACCGCTACACCTGGAATTCTACCCCCCTCTACGAGACTCAAGCTTGCCAGTATCAGATGCAGTTCCCAGGTTGAGCCCGGGGATTT
+
CCCCCGGGGGGGGGGGGGGGGGGGGGGGGGGGGGGGGGGGGGGGGGG7FGGGGGGGGGGGGGGFGGGGGGGGGGGGGGGGGFGGGFGGGGGGGGGGGGGGGGGGFGGGGGFFGGGGGGGGGFFGG@GFFGGFGGGGGGGGGGGGGGGGGFGGGECGGGGFGGGDFGGGGGGGCGGGGGGGFGGGGGCGFGDFGGFGFGCC><CFD
@M02526:338:000000000-J69W4:1:1112:23824:17088 2:N:0:TCAAGGT+AACACCG
ATATGGACTACCGGGGTATCTAATCCCATTCGCTCCCCTAGCTTTCGTCTCTCAGTGTCAGTGTCGGCCCAGCAGAGTGCTTTCGCCGTTGGTGTTCTTTCCGATCTCTACGCATTTCACCGCTCCACCGGAAATTCCCTCTGCCCCTACCGTACTCCAGCTTGGTAGTTTCCACCGCCTGTCCAGGGTTGAGCCCTGGGATTTG
+
C9CCCFGFG<@FFG7@FGGGGDECFEE,CEFFFEGGGCF@@EG@FGGFCFGGFFGGFGGDAF9FFE:FFGGCFFE8F@FFFFEGEGGGGGCFGD=CE?FE,<B:CFGGCFGFGGGGFG9FF@F@:FFEGGDC:FFGGGFGCD@=FDDEF?FGGGGGGFF?,8>8:EC9F;;FFBFGGD?E7D6CCFF7DFE6DFGGGG5*,;9C+
@M02526:338:000000000-J69W4:1:1112:19651:17123 2:N:0:TCAAGGT+AACACCG
GCTGCGTCCCGTAGGTGTCCCAGATCGGAAGAGCGTCGTGTAGGGAAAGAGTGTCGGTGTTGTGTAGATCTCGGGGGTCGCCGGATCATTAAAAAAAAAAAACTATACACTCAGTAGCGCAATCGACTCTAACACAAGCTACGTTCTTACGATTTACCTCCACTCACTTCATGCGACTAACAATACATTCACATCCTACTCGTCA
+
CCCCCGGGGGGGGGGGGGGGGGCGGGGGGGGGGGGFGGGGGGGGGGGGGGGFFFGGGGGGGGGEFFG<CEACFG+CF4,@:B>+4+8BFF<FGAEE7CCC7@+,77,,,83,:,,,,3++33*3*,5**,,8@,66*2,,,,*25,*1,>***,/,,4,<,02,**++++++++**3**++*0+0++++2+++++5+0+*+1*1*
@M02526:338:000000000-J69W4:1:1112:27616:17391 2:N:0:TCAAGGT+AACACCG
GCTGCGTCCCGTAGGTTCTTAGATCGGAAGAGCGTCGTGTAGGGAAAGAGTGCCGGTGTTGTTTTGATTTCGGTTGTTGCCGTCTCCATACAAAAAACATACATTCTTCCTCTGCCTCTCACCCCTCCACTCACAACCCCTCTCCTCCCCTCCACTCTCACTCTCCCCCCCCACCCTTCCCCTCACCCCCTCTCCACCCCTGTCC
+
CC@CC@CBCF:C@FEEFFGCF@CFFGDFGGGGGGGE@FGGGGGB@EDFA<EF,@BC@FFCCG,C,,,,,CF,@,,886,EE+=+B,,,,<,::5?,++:9,,,:9,9,,,99,,,:A<,,94E?>+6+,,,:,,44++8C++,,6,@,++,16,,,6=6,3,73=D,6+3*****6*,,,,*,4,=,B*8:*4<,,*:*)222**
@M02526:338:000000000-J69W4:1:1112:22787:17392 2:N:0:TCAAGGT+AACACCG
AAGGACTACAGGGGTTTCTAATCCTGTTTGCTACCCATGCTTTCGAGCCTCAGCGTCAGTCACAGACCAGACAGCCGCTTTCGCCACTGGTATTCTACCATATATCTACGCATTTCACCGCTACACATGGTGTTCTACTGTCCTCTTCTGCACTCAAGTTACTCAGTTTCCTATGCACTTCTTCGGTTAAGCCGAAGGCTTTCAC
+
CCCCCGGGGGGGGGGGGGGGGGGGGGGGGGGGGGGGGGGGGGGGGGFGGGGGGGGGGGGGGGGGGGGGGGGGGGGGGGGGGGGGGGGGGGGGGGGGFGGGGFGEGGGGGGGGGGGGGGGGGGGGGGGGGGGGGGGGGGGGGGGGGGGGGGGGGGGGGGGGGGGGGGGGGGGGGGGGFGGGGGGGDEGGGGFFGGGEGGGGGGGGG
@M02526:338:000000000-J69W4:1:1112:14419:17395 2:N:0:TCAAGGT+AACACCG
TTCTGGACTACTCGGGTATCTAATCCTGTTTGCTCCCCACGCTTTCGTGTCTGAGCGTCAGTATTATCCCAGGGGGCTGCCTTCGCCATCGGTATTCCTCCACATATCTACGCATTTCACTGCTACACGTGGAATTCTACCCCCCTCTGACATACTCTAGCTCGGCAGTTAAAAATGCAGTTCCAAGGTTGAGCCCTGGGATTTC
+
CCCCCGGGGGGGGGGGGGGGGGGGGGGGGGGGGGGGGGGGGGGGGGGGGGGGGGGGGGGGGGGGGGGGGGGGGGGGGGGGGGGGGGGGGGGGGGGGGGGGGGGGGGGGGGGGGGGGGGGGGGGGGGGGGFFEGGGGGGGGGGGGGGGGGGGDGGGFGCEGGGGGGGGDGGGGGGGGGGGCFGGGGGGGGGGGFG?FGGGGFFGFC
@M02526:338:000000000-J69W4:1:1112:11330:17518 2:N:0:TCAAGGT+AACACCG
CGGGGACTACCAGGGTATCTAATCCTGTTTGCTCCCCACGCTTTCGCACCTGAGCGTCAGTCTTCGTCCAGGGGGCCGCCTTCGCCACCGGTATTCCTCCAGATCTCTACGCATTTCACCGCTACACCTGGAATTCTACCCCCCTCTACGAGACTCAAGCTTGCCAGTATCAGATGCAGTTCCCAGGTTGAGCCCGGGGATTTCC
+
CCCCCE@<DFFFGGGGGGGGGGEGGEFFGGGGGGGGGFEGEGGGCCGGGGGFFGGGFGGGGGGGGGFGGGGGGGGGEFGGGGGGGGGGFGCEGFFGGGGGGGGGGGGGGGGGGGGGGGGGGGGBFGGFGGGGGGGGGGGGGGGGGGGGGG6EDCFGGGGFEGGGFGGGGGGGGDGFFGCGGGGGGGGG@CFGGGGGGGG<GGGG7
@M02526:338:000000000-J69W4:1:1112:12232:19549 2:N:0:TCAAGGT+AACACCG
GCTGCGTCCCGTAGGTACATATCGGACGTTTGTCTTGTAGGGAAAGAGTGTGACCTTGGTGTAGATCTCGGTGGTCGTCGTTTTCTTATCATATACGTCTTCTCATATATCCAAATCACCTCACTACCATTGATAATACATTTCTCTCTCATACTCTCTCATAGCACATGCGTCTTCACTTACTATCTTTCTCGCCTTTTTCTTC
+
86A8,@B+@C@,+8BFC,,<,C,8+,++,:,,;C,<<C,6,,C66@@EFGD,,,C,CE,6,99,,<,,<CDEG+B9@F@F:,:,B6,9,6,,9,9<49A9,C,,,9@=A,,99,5A5,,,,,,4,,4,,,,,9,,,94@,,9,4,9,4,,49,,,6,6,,,476,,,,4,,++6+=,,,,7+76,,,,,6,77++@=+,+,5:++
@M02526:338:000000000-J69W4:1:1112:12577:19597 2:N:0:TCAAGGT+AACACCG
ATTGGGACTACCGGGGTATCTAATCCTGTTCGCTCCCCACGCTTTCGCGCCTCAGCGTCAGTTGTGAGCCAGGCTGCCGCCTTCGCAACTGGTGTTCTTCCCAATATCTACGAATTTCACCTCTACACTGGGAATTCCACAACCCTCTCTCACACTCTAGTCTTGTCGTATCAAATGCACGTCCCGGGTTAAGCCCAGGGATTTC
+
CCCCCGGGGGGGGGGGGGGGGGGGGGGGGGGGGGGGGGGGGGGGGGGGGGGGGGGGGGGGGGGGGGGGGGGGGGGGGGGGGGGGGGGGGGGGGGGGGGGGGGGG@GFGGGGG@FGFGGGGGGFFGGGGGGGGFGGGGGFGGGGGGGGGGGFGGGGGGGGGGDGFDGFEGGGGGGGGGGGGG?FGGGGGGGGGCFECGGGDEGFF=
@M02526:338:000000000-J69W4:1:1112:10229:20157 2:N:0:TCAAGGT+AACACCG
GGCTGCGTCCCGTAGGTGAAGATCGGAAGAGCGTCGTGTAGGGAAAGAGTGTCGGTGTTGTGTAGATCTCGGTGGTCGCCGTATCATTAAAAAAAAAAATAGGAGCACGAGTTTCGGAGGAGAATGCGAATTAAAAGATTGAAAGGAGGAACTACCAACGCTAAGTGCCCGCTGCTCTTCGTCACTCTAGTTGTTAACGTACTAT
+
CCCCCGGGGGGFFFFGGGGGGGEFGGDGGFGGGFGGFGGGGGGFGGGGGFFFGGGFGGEGFGEAEC9C,@FF6CF8CF+B@+8,9E9,<?5C5F>:FC=,,,,,,+884++6+,,+++8+++,8,3,+++++,,,8,+87,,,,,,,5**34<,,3,,*4****,26,2,**1*1,,,4,**4*/252++++++*++4**2*27+
@M02526:338:000000000-J69W4:1:1112:22593:20910 2:N:0:TCAAGGT+AACACCG
TACGACTACTAGGGTTTCTAATCCTGTTTGCTCCCCACGCTTTCGCACCTGAGCGTCAGTCTTCGTCCAGGGGGCCGCCTTCGCCACCGGTATTCCTCCAGATCTCTACGCATTTCACCGCTACACCTGGCATTCTACCCCCCTCTACGAGACTCAAGCTCGCCAATATCAGATGCAGTTCCCCGGTTGAGCCCGGGGGTTTCAC
+
C9,8AC@FC6C<CCGCCFFFCE,FFFCCEC9<,C@F<@7@CGFCBFE:FGC@EFFG@:CF<EFC7,B,,,96+7@>:FF:FE7,8=BEFF@CFAEAGCE,?F<<<E<FFDF7F7,A,EFCEE+C=D8FFG,DAFAED=BFGDB>CF7DEE+@@4<E?C9,,4*3**4?,?,,?EG,?,=DFFG,:EEG*?,,5ACGGC*1:7FC*
@M02526:338:000000000-J69W4:1:1112:14043:20993 2:N:0:TCAAGGT+AACACCG
GCTGCGCCCCGTAGGTACTAGAGATCGGAAGAGCGTCGTGTAGGGAAAGAGTGTCGGTGTTGTGTAGAGCCCGGGGGTCTCCGCACTATTAAAACACAAAATAACTACACACTTCTCCGCTCCACTCAGAATTAATCTTCCCTCTCCGATCCTCACAGCGGACCTTTTCACCTGCACTTCCGGTGGTACGGCCCGCGCTTTCAAC
+
CCCCCGEG:FGF:CEGG,CF,C6CFDDC7CCEEFF6CF:FGE,FCC@8F<@<@CFED@7FE86F@FEA,C,,@F+>4++495+++++5,9,,,,,4,9+AFA5,,954,6?+A,>,C7+38++,3,,,,,9,9,9,8,3,,,@E8D,+44+1,@EC,,,334>*,22?5,,,6,,6,,=,?***/*;++*33*/3*1>**:**22
@M02526:338:000000000-J69W4:1:1112:6900:23078 2:N:0:TCAAGGT+AACACCG
TCCGAGGACTACCGGGGTTTCTAATCCTGTTTGCTCCCCACGCTTTCGCACCTGAGCGTCAGTCTTCGTCCAGGGGGCCGCCTTCGCCACCGGTATTCCTCCAGATCTCTACGCATTTCGCCGCTACACCTGGAATTCTACCCCCCTCTACGAGACTCAAGCTTGCCAGTATCAGATGCAGTTCCCAGGTTGAGCCCGGGGATTT
+
B@CCCGGGGGGGGGGGG@FFGGGGGGGGGFGGGGGGGGGGGDGCFFEEGGEGGGFCFGFGDEFFEFGGAFDEGGGGGGGGGGDEGGGGGGGGG@FGGFFFGGG8EFGGGGGGGGGDGF9:FGGDGGGGGFGGGGGGGFGGFCGGGGGEGFGGC>?8CFGGGG69:DFGF<C>BEFGGGGGGDFGGFFFGGC8>FCCGGCDGGGGG
@M02526:338:000000000-J69W4:1:1112:18754:24196 2:N:0:TCAAGAT+GACACCG
TGGACTACACCGGTGTCTATTCCCCTTTGCTCTCCCCACTTTCTTCCCTCAGCGTCTGTTATATCTTGCTAACCTGCCTTCGCACTCTGTGTGCTCATTAATATCTATCCATGTCTCCGCTACACTCCTTATTCCCTCTACCTCCCTTATACTCAAGACTGATAGTGTCAATGGCAGTTATCTCGTTAAACGACCGGCTTTCACC
+
-8<-8@,-;,;=@C+@CF<6,,,,,;,,6,<C,CE,F,@,,CE@6,,,,,,;@F:,,6<,CCEFCF9,,,6@6CE8,9@,C,@,++,9,CCE,,9,5,:,C,EFEF,C,A@?,:,,55+@4++AA,,9CECB,,,,4@@4>F,D,419@,DF;E,,,@@8,9,C,,,7=;,@97,64@;,7+@ED+@++,,6+++8+457@=+5=
@M02526:338:000000000-J69W4:1:1112:18991:24591 2:N:0:TCAAGGT+AACACCG
CGTCGGACTACCGGGGTATCTAATCCTGTTTGCTCCCCACGCTTTCGCACCTGAGCGTCAGTCTTCGTCCAGGGGGCCGCCTTCGCCACCGGTATTCCTCCATATCTCTACGCATTTCACCGCTACACCTGGAATTCTACCCCCCTCTACGAGACTCAAGCTTGCCAGTATCAGATGCAGTTCCCAGGTTGAGCCCGGGGATTTC
+
CC<B<BE@FGC<FGDGGDF<EEDGGCFGGGG,CFGEDE<FFFG,<FFFGDGCFCCGCCEGGEGDFGGGGEGCFGGGGGGGGGEF@FGGE88CFEGGGGGGGG,<FFGCGCGBEGGGGGG9FCGEFGGGFGC,,@E,3@FFFGGEE>EGGGGGEEE,<7:DFGG7;?,,5,6?;C9>9>C;FDGGGCFGDCEGG6C8ED?D5CFC+
@M02526:338:000000000-J69W4:1:1112:16081:24842 2:N:0:TCAAGGT+AACACCG
GCTGCGTCCCGTAGGACCAAAAGATCGGAAGAGCGTCGTGTAGGGAAAGAGTGTCGGTGTTGTGTAGATCTCGGTGGTCGCCGTAGCATTAAAAATAAATCCGTATATCACGCCGTATCACCGCCACACATGAAATCACACTTTCCACATCTTAACCCAACTGGATCAGATTCAACTAACATTGCTATATTTGTCCTTGGGTTTT
+
CCCCCGEFGGGFDGGGFCFFFGEFGGFGE@FFGGFCFGFC<FFGGFGGFFAEF<CFE@C@,C<6CC@,,C,,C7,8F7<FE=47,,:,,5,99B9,,CF,5,+9A:A,,,,+,++8+,,94@+++++,++5,7A,,@9,6>C,,,7,3,,3,,2,,,1=+43,333,@,,,,,3,3,,,3,+,,,,,,,7,,,,77,,,*1*3*3
@M02526:338:000000000-J69W4:1:1113:10765:1941 2:N:0:TCAAGGT+AACACCG
GAGAGGACTACCAGGGTATCTAATCCTGTTTGCTCCCCACGCTTTCGCACCTGAGCGTCAGTCTTCGTCCAGGGGGCCGCCTTCGCCACCGGTATTCCTCCAGATCTCTACGCGTTTCACCGCTACACCTGGAATTCTACCCCCCTCTACGAGACTCAAGCTTGCCAGTATCAGATGCAGTTCCCAGGTTGAGCCCGGGGATTTC
+
CCCCCGGGGGGGGGGGGGGGGGGGGGGGGGGGGGGGGGGGGGCGGGGGGGGGGGGGGGGGGGGGGGGGGGGGGGGGGGGGGGGGGGGGGGGGGGGGGGGGFGGGGGGGGGGGG+8FFGGGGGGGGGGGGGGGGGGGGGGGGGGGGGGGGGGGGGGGGGGGGGGGGGDGGEGGFGGGGFGFGGFGGGGGGGGGGGGGGGGG3CDG7
@M02526:338:000000000-J69W4:1:1113:22562:2137 2:N:0:TCAAGGT+AACACCG
CACAGGACTACAGGGGTATCTAATCCTGTTTGCTCCCCACGCTTTCGCACCTGAGCGTCAGTCTTCGTCCAGGGGGCCGCCTTCGCCACCGGTATTCCTCCAGATCTCTACGCCTTTCACCGCTACACCTGGAATCCTACCCCCCTCTACGAGACTCAAGCTTGCCAGTATCAGATGCAGTTCCCAGGTTGAGCCCGGGGATTGC
+
CCCCCGGGGDGGGGGGGGGGFFCFDFFFGGGFGFGGGGGG@FFGGGGGGGDFFGGG7FCGGGGGGGGGGGGGGGEFGGGGEGGFGEEGGFC:FEGGGGGGGGFDGGGDGFGGG7BFFGGGGGGGGGGGGGGGGGGGGGAFDGGGGGGGGGE7>DGDGDGGGFFGGGGGFGGFGGFFFFG7CFGGGC,>D,8:<FGGEGGED3<*2
@M02526:338:000000000-J69W4:1:1113:24253:2671 2:N:0:TCAAGGT+AACACCG
TGGTGGACTACTAGGGTATCTAATCCTGTTTGCTCCCGACGCTGTCGGACATGAGCGTCAGGCTTCGTCCAGGGGGCCGCCTTCGCCACCGGTATTCCTACAGATCGCTACGCATTTCACCGCTACACCTGGAATGCTACCCCCCTCTACGAGACACAAGCTTGCCAGTATCAGATGGAGTTCCCAGGTTGAGCCCGGGGATTTC
+
-A@CCG?@<ECEF-C<,;C,CCF,,,6C,6,@E,CFG+@+@@@,8,6++:+@EEEF+8,8,,6@FA:C6B:F6BCFD7@4@C,C<=+?+,8>FGG9<E9,,9,CE<+8A=+?++B+5C,?:63+8><,,8>B:F98>@;@8D+;>++5@;3**311,4D,,52,469,,?,2>D2,?,,002=B,?C8,24,>:,=:5*89*5*3
@M02526:338:000000000-J69W4:1:1113:8476:2796 2:N:0:TCAAGGT+AACACCG
GCTGCCCCCCGTAGGTATTAGATCGGAAGAGCGTCGTGTAGGGAAAGAGTGTCGGTGTTGTGTAGATCTCGGGGGGCGCCGGAGCATGAAAAAAAAAATAATAAGCAGCACAAATCGAGGAAAAGTCCTCATCACCACGTCAAGAACTATGTGACACGTAGCGACACAACCAATCCTCCCATCACATCCCTTCATCTCATACCGT
+
CCCCCGGGGGG@CGGFGGAFEG9FFGEFGGGGE@FF@F<FGGDGGGGGGCE5EEGFEFFFGG8@EA,C@EFD+@F+5@@@>*>*5>:,?>>CCF*:C7+2,,,7,,,+++++,*,,*+**223*00+0++,+3+<*0*//*/*2+**0+<+++*00+**0***2***01/;**+2*+0**0*2+3++0**++*+++0+++**01*
@M02526:338:000000000-J69W4:1:1113:20370:3120 2:N:0:TCAAGGT+AACACCG
GCTGCGTCCCGTAGGTAGAGATCGGAAGAGCGTCGTGTAGGGAAAGAGTGTCGGTGTTGTGTAGATCTCGGTGGTCGCCGGATCATTAAAAAAAAAAAGATAGAAATATATGATGTCCAGCACAGCCCCACCGGCAGACCACTCTTACCTAACATCGTCACATTTCCTCTTCCTATCACATCCCACATTTTTTACACTCAATTAC
+
CCCCCGGGGGGFFGGGGGGGGFFGGGGGGGGGGGEFG@FGFGGGGGFGEDFGGGF@:@FEGC9C@,C6CFG@@F,6>+4@++4+B,,FGFFGGDC7@+++5:,,,,57,AE,5,5:,,,,33,,,8++8+++++3+++,4,+,,7,5,,,,,,3,2**,*4,,,,6,,,,,552,5>,,,,**,5,/,,,1,*/05345**++++
@M02526:338:000000000-J69W4:1:1113:19921:5138 2:N:0:TCAAGGT+AACACCG
ATAGGACTACTAGGGTTTCTAATCCTGTTTGCTCCCCACGCTTTCGCACCTGAGCGTCAGTCTTCGTCCAGGGGGCCGCCTTCGCCACCGGTATTCCTCCAGATCTCTACGCATTTCACCGCTACACCTGGAATTCTACCCCCCTCTACGAGACTCAAGCTTGCCAGTATCAGATGCAGTTCCCAGGTTGAGCCCGGGGATTTCA
+
CCCCCGGGGGGGGGGGGGGGGGFGGGGGGGGGGGGGGGGGGGGGFGGGGGGGGGGGFGGGGGGFGGGGGDGGGGGGGGGGGGGGGGGGGEGGGGGGGGGFGGFGGGGGGGGGG+BEFGGGGGGGGGGGGGGGFFCFDGGEFFEEEGGGGGDECDGGFGCGGGGGGGGGGGGGGGACCDGGGGGGGGGGGGGGEGGGGGGGCGCC1
@M02526:338:000000000-J69W4:1:1113:26436:5196 2:N:0:TCAAGGT+AACACCG
TGGGGACTACCGGGGTTTCTAATCCTGTTTGCTCCCCACGCTTTCGCACCTGAGCGTCAGTCTTCGTCCAGGGGGCCGCCTTCGCCACCGGTATTCCTCCAGATCTCTACGCATTTCACCGCTACACCTGGAATTCTACCCCCCTCTACGAGACTCAAGCTTGCCAGTATCAGATGCAGTTCCCAGGTTGAGCCCGGGGATTTCC
+
CCCC@FFGGGGGGGGGGGGGGGGGGGGGGGGGGGGGGFGGGEGGGGGGGGGGGGGGGGGGGGGGGGGGGEGFCCGGGGGGGGGGGGGGGGFGDFGGGGGGGGFGGFGGGGGGGBEFGGGGGGGGGGGGGGFGGGGGGGGGGGGGGGGGGGDGCDGGFG,DFGBFGCGGEFGCEFG,D,,CGGGGFFGGFGG?FFGEEG5=CDDF;
@M02526:338:000000000-J69W4:1:1113:24117:6092 2:N:0:TCAAGGT+AACACCT
TTTGTGGAACTACTCGGGTTTCTAATCCTTTTTCCTCCCCACGTTTTCGCACCTAAGCTCCATTATTCTCCCGGGGGGCCGCCTTCGCCACCGGTATTCCCCTGGAACTCTACACATTCCACGCCTCCACCTGGATTTCGACCCCCTTCTCCCTGCCCCAAGCTTGCCAGTATCAGATGCAGTTCCCAGGTTGAGCCCGGGGATT
+
A-A-8CF-6-;6,6-BF:F,,;,C,;E,,6CF<,6,EGGE8@+6CF,,6,,7+,,,,,,,,,,<,6,6,,:E+++@F++36@6F+,+3+8C3C*5>F,@3,,,**,,,,3,,,<,,7,,,2@***,*33@,,?,<,?+B**=**=C*002+0**+****33/*09*;+++30<CF+<<+++2:?++3+<*<+*++<6/**9))9C
@M02526:338:000000000-J69W4:1:1113:4558:6135 2:N:0:TCAAGGT+AACACCG
TGGACTACCGGGGTATCTAATCCTGTTCGCTCCCCACGCTTTCGCTCCTCAGCGTCAGTATCGGCCCAGAGACCCGCCTTCGCCACCGGTGTTCCTCCTGATATCTGCGCATTTCACCGCTACACCAGGAATTCCAGTCTCCCCTGCCGTACTCAAGTCTGCCCGTATCGACCGCACGCCCACCGTTACGCTGTAGGTTTTCACG
+
C-CC,CFFFGGGG:BFCFGGGGGGGFAFFCG<CGEGCCC@7FECFFFDFGGGGGCC@GCF<FCEGGGG@<6CFF?EG+4,FDFFGEGGGFGGGGGGAFFFGG9@EEE9FEF7C,<FFFGGDEGGGFCC=>DGFFGA>DF3EDDCED8=8+@ECCAC<FFGD7CG8C>6FG5CGECGEC5@CDC*/==**=5*;;+97E+19DCCC
@M02526:338:000000000-J69W4:1:1113:13787:6371 2:N:0:TCAAGGT+AACACCG
AAAGCGGACTACAAGGGTTTCTAATCCTGTTTGCTCCCCACGCTTTCGCACCTGAGCGTCAGTCTTCGTCCAGGGGGCCGCCTTCGCCACCGGTATTCCTCCAGATCTCTACGCATTTCACCGCTACACCTGGAATTCTACCCCCCTCTACGAGACTCAAGCTTGCCAGTATCAGATGCAGTTCCCAGGTTGAGCCCGGGGATTT
+
CCCCCGGGGGGGGFGGGGGGGGGGGGGGGGGGGGGGGGGGGGGGGGGGGGGGGGGGGGGGGGGGGGGFFGGGGGGGGGGGGGGGGGGGGGGGGGGGGGGGGGGFGGGGGGGGGDCEEGGGGGGGGGGGGGGGGGGGGGGGGGFFEGGGGCGGGCEGGGGGGGGGGFDFGGDG@EGGGGGGGGGGGGGFFGCGGGGGGGGGGDGFD
@M02526:338:000000000-J69W4:1:1113:26437:6503 2:N:0:TCAAGGT+AACACCG
GGCTGGGACTACAAGGGTATCTAATCCTGTTTGCTCCCCACGCTTTCGCACCTGAGCGTCAGTCTTCGTCCAGGGGGCCGCCTTCGCCACCGGTATTCCTCCAGATCTCTACGCATTTCACCGCTACACCTGGAATTCTACCCCCCTCTACGAGACTCAAGCTTGCCAGTATCAGATGCAGTTCCCAGGTTGAGCCCGGGGATTT
+
CCCCCGGGGGGGGGGGGGGGGGGGGGGGGGGGGGGGGGGGGGGGGGGGGGGGGGDGGGGGGGGGGGGGGGGGFGGCGGGGGGGGGEGGGGGFGGGGGGGGGGGGGGGGGGGGFG7FGGGGGGGGGGGGGGGGGDCFGGGGGGGGGGGGGFGCEDGGGG?F9CGGGGGGGGFGGGGGGGGGFGFGGGCFGGGFFGGGGGGDG<CFG
@M02526:338:000000000-J69W4:1:1113:12142:6705 2:N:0:TCAAGGT+AACACCG
CATGGACTACACGGGTATCTAATCCTGTTTGCTACCCATGCTTTCGAGCCTCAGCGTCAGTGACAGACCAGACAGCCGCTTTCGCCACTGGTATTCTACCATATATCTGCGCATTTCACCGCTACACATGGTGTTCTACTGTCCTCTTCTGCACTCAAGTTACTCAGTTTCCTATGCACTTCTTCGGTTAAGCCGAAGGCTTTCA
+
CCCCCGGGGGGGGGGGGGGGGGGGGGGGGGGGGGGGGGGGGGGGGGGGGGGGGGGGGGGGGGGGGGDGGGGGGGGGGGGGGGGGGGGGGGGGGGGGGGGGGGGGGGGGGGGGGEGGGGGGGGGGGGGGGGGGGGGGGGGGGGGGGGGGGGGGGGGGGGGGGGGGGGGFGGGGGGGGGGGGGGGFGGGGGGGFGGG6EGGGGGGG+
@M02526:338:000000000-J69W4:1:1113:21106:6743 2:N:0:TCAAGGT+AACACCG
TACGGACTACACGGGTTTCTAATCCTGTTTGCTCCCCACGCTTTCGCACCTGAGCGTCAGTCTTCGTCCAGGGGGCCGCCTTCGCCACCGGTATTCCTCCAGCTCTCTACGCATTTCACCGCTACACCTGGAATCCTACCCCCCTCTACGAGACTCAAGCTTGCCAGTATCAGATGCAGTTCCCAGGTTGAGCCCGGGGATTTCA
+
CCCCCEEGGGGGGGGCFFEGGE,FDGFGGGGGGGGGGGGGGFGGGGGEG@FFGFF78FFEGGGGDG6BFGGGGGEEGGGGGGGGGGGGFGGGGGCFGGGE=C,AE<FFCEFC+4BFGFCCEGG7F<<=FFDGFF,=;FGGGGGGGGGAF8EGC9CGEF9DGGDFFBBDFFGGGFGFGGCGFGGGGGGGFCF:AGGECCGGDFGD+
@M02526:338:000000000-J69W4:1:1113:17543:6898 2:N:0:TCAAGGT+AACACCG
GCTGCCCCCCGTAGGTCCTAAAGATCGGAAGAGCGTCGTGTAGGGAAAGAGTGTCGGTGTTGTGTAGATCTCGGTGGGCGCCGGATCATTAAAAAAAAAAAAAATACACATATTCCACGTCTAACCATTACTTAACAAATACCTATTCTTTACACCAAGTACACCTGTCACATTCCACCCCATCGATTCCTCCTTTGTCTGTCAC
+
CCCCCGGGGGGGGGGGGGGGGGGGGGGGGGGGGGFFFGFFGGGGGGGGFGGFGFFGGFGGGGGGGFEE,6CECF?CC+7=+@=+7+@FAF?FGGGGGGFEC8883F,=D,,3,,C,,@+3+,588<F,>,@3@,,,,,,,3,,,,,3,,7,,2+414,,222?D6:,5,,62,,,4,5,*/**5***++++1**5++1++3+3+3
@M02526:338:000000000-J69W4:1:1113:10818:7016 2:N:0:TCAAGGT+AACACCG
GCTGCGCCCCGTAGGATACAAGATCGGAAGAGCGTCGTGTAGGGAAAGAGTGTCGGTGTTGTGTAGATCTCGGTGGTCGCCGTATCATTAAAAAAAAAAAAATATAACTAACCCTTTCTCAGCTACAACCCGAATTACAACCACTTTATGCATCATCCAGAACCCCAGTTCGACATTCAATGAACACGTTTATCTTCTCCCTTTC
+
CCCCCGGGGGGGGGGGGGGGGGGGGGGFGGGGGGFGGGGGGGGGGGGGGGGGFGGGFGFGGGCEFDA<F,CFF,CE,,>:FGE7<FF5E9FFFDFC+::4++37,,,7,,<,,,3=,:,5,,,8,83,8+8+8<>+3E,,,4++,,,,739,,542,7,,,,,1**144,66,**6?>1,1++,,4,*,20/,+++=1++*0+97
@M02526:338:000000000-J69W4:1:1113:22881:7291 2:N:0:TCAAGGT+AACACCG
ATTTTGGACTACCAGGGTTTCTAATCCTGTTTGCTCCCCACGCTTTCGCACCTGAGCGTCAGTCTTCGTCCAGGGGGCCGCCTTCGCCACCGGTATTCCTCCAGATCTCTACGCATTTCACCGCTACACCTGGAATTCTACCCCCCTCTACGAGACTCAAGCTTGCCAGTATCAGATGCAGTTCCCAGGTTGAGCCCGGGGATTT
+
CCCCCGGGGGGGGGGGGGGGGGGFGGGGGGGGGGGGGGGGGGGGGGGGGGGGGGFGGGGGGGGGGGGGGGGGGGDGGGGGGGGGGGGGGGGGGGGGGGGGGGGFDGGGGGGGGGDGGGGGGGGGGGGGGGFGGGFGGGFGGGGGGGGGGFGG:DGGGGFFGGGGGGGGFGCEGCGFGFG7CGGGGGFGGGGGGGGGGGGGG:C5F
@M02526:338:000000000-J69W4:1:1113:15278:7351 2:N:0:TCAAGGT+AACACCG
ATTTCGGACTACCGGGGTTTCTAATCCTGTTTGCTCCCCACGCTTTCGCACCTGAGCGTCAGTCTTCGTCCAGGGGGCCGCCTTCGCCACCGGTATTCCTCCAGATCTCTACGCATTTCACCGCTACACCTGGAATTCTACCCCCCTCTACGAGACTCAAGCTTGCCAGTATCAGATGCAGTTCCCAGGTTGAGCCCGGGGATTT
+
CCCCCGGEGGGGGGGGGGGGGGCGGGFFGGGGGGGGGGGGGGGGGGGCGGGGGFGGGGGGGGGGGGGGGGGGGG>FGGGGGGGGGGGGGGGGGGGGGGGGGGGGGGGGGFGGGGCGGGGGGGGGGGGGGGGGGGGGFGGGGGGGGGGGGGGG559CFGFGGGGGGGGGFGFGGGGFGGGCCFGGGGGG5BFDFGG?GG5CD)CFG
@M02526:338:000000000-J69W4:1:1113:4191:7425 2:N:0:TCAAGGT+AACACCG
CGGACTACAAGGGTATCTAATCCTGTTTGCTACCCATGCTTTCGAGCCTCAGCGTCAGTTACAGACCAGACAGCCGCTTTCGCCACTGGTATTCTACCATATATCTACGCATTTCACCGCTACACATGGTGTTCTACTGTCCTCTTCTGTACTCAAGTTATTCAGTTTCCTATGCACTTCTTCGGTTAAGCCGAAGGCTTTCACA
+
CCCCBFEGGFCFGEGGGGGAFGFFFFF,@FF9FCEE,;CFGCG,8ECEEFACEFBF7FGGGFAF9@DE<@FF,<CGGGDGGGGGGE8<6E,FGGGEFGEEFGGGGGGGFGGGG9EAEEEGGGGFGGGAFEFDFGGGGG@FFGGGGFFGEFGGGGDCGGGADFGFFGGCGGGFGFGGGGFEEDGFGECCCFGGG+@CCFGF6GGG9
@M02526:338:000000000-J69W4:1:1113:7667:7462 2:N:0:TCAAGGT+AACACCG
CGAGGGACTACCAGGGTATCTAATCCTGTTTGCTCCCCACGCTTTCGCACCTGAGCGTCAGTCTTCGTCCAGGGGGCCGCCTTCGCCACCGGTATTCCTCCAGATCTCTACGCCTTTCACCGCTACACCTGGAATTCTACCCCCCTCTACGAGACTCAAGCTTGCCAGTATCAGATGCAGTTCCCAGGTTGAGCCCGGGGATTTC
+
CCCCCGGGGGGGGGGGGGGGGGGGGGGGGGGGGFGGGGGGDFFGGGGGEGGGGFEDFGGGGGGGGGGGGGFFFGGGGGGGGGGGGGGGGGGGGE@FGGFFGGGGGGFFGGGGD+EFGGGGGGGGGGGFGGGGGGGGGGGGGGFDGGGGCGGEGGGGGGGGGGG?GGAFFFGGGEFGGGGC9CFGGFGGGGGGGGGGGGGG<DCF7
@M02526:338:000000000-J69W4:1:1113:6643:7523 2:N:0:TCAAGGT+AACACCG
GCGGGACTACTGGGGTATCTAATCCTGTTTGCTACCCATGCTTTCGAGCCTCAGCGTCAGTTGCAGACCAGACAGCCGCTTTCGCCACTGGTATTCTACCATATATCTACGCATTTCACCGCTACACATGGTGTTCTACTGTCCTCTTCTGCACTCAAGTTACTCAGTTTCCTATGCACTTCTTCGGTTAAGCCGAAGGCTTTCA
+
CCCCCGGGGGGGGGGGGGGGGGGGGGGGGGGGGGGGGGGGGGGGGGGGGGGGGGGGGGGGGGGGGGGGGGGGGGGGGGGGGGGGGGGGGGGGGGGGGGGGGGGGGGGGGGFGGGGGGGGGGGGGGGGGGGGGGGGGGGGGGGGGGGGGGGGGGGGGGGGGGGGGGGGGGGGGGGGGGGGGGGGGGGGGGGFGGGGEEGGGGGGG7
@M02526:338:000000000-J69W4:1:1113:27986:7586 2:N:0:TCAAGTT+AACACCG
GCTGCCTCCCGGAGGAGTTCGAGATCGGAAGAGCGTCGTGTAGGGAAAGAGTGCCGGTGTTGTGGAGCACTCAGTGGCCGTCGCCACTGTTAATCCAACAAATATCTACGAATTTCACCTCTACACTCGCACTTCAACTAACCTCTTCCATACTCAAGATACCCAGTATCAAAGGCAGTTCCAGAGTTGAGCTATGGAATTTCAC
+
@-<CCGGDGEG+@FCECCF9,666DED@7B6,CFC@@++,C<,;F@F8<,,5:,,8+6CFE8FF,C,,,,C,,C69B,4++@F+,,B,,<,,,,,,,9:+A<,ACEDCD@:D,+<,,:<=,::E9,7,+@C++A,,8E3,88D8=E,@,3@EFCFDDEG,@9DGFFFECFDDA,,,331<CFGGEG3,,@::,,,,@,,3*2::9
@M02526:338:000000000-J69W4:1:1113:23249:8275 2:N:0:TCAAGGT+AACACCG
TTGGGACTACTGGGGTTTCTAATCCTGTCTGCTCCCCACGCCTTCGCACCTGAGCGTCAGTCTTCGTCCAGGGGGCCGCCTTCGCCACCGGTATTCCTCCAGATCTCTACGCATTTCACCGCTACACCTGGAATTCTACCCCCCTCTACGAGACTCAAGCTTGCCAGTATCAGATGCAGTTCCCAGGTTGAGCCCGGGGATTTCA
+
CCCCCGGGGGGGGGGGGGGGGGGGGGGGGGGGGGGGGGGGGGGGGGGGGGGGGGGGGGGGGGGGGGGGGGGGGGGGGGGGGGGGGGGGGGGGGGGGGGGGGGGGGGGGGGGGECFGGGGGGGGGGGGGGGGGGGGGFGGGGGGGGGGGGGGGGGGGGGGGGGFGGGGGGGGGFGGGGGGGGGGGGGGGGGGGGGGGGGGGCGGG+
@M02526:338:000000000-J69W4:1:1113:17168:8316 2:N:0:TCAAGGT+AACACCG
TGGACTACACGGGTATCTAATCCTGTTTGCTCCCCACGCTTTCGCACCTGAGCGTCAGTCTTCGTCCAGGGGGCCGCCTTCGCCACCGGTATTCCTCCAGATCTCTACGCATTTCACCGCTACACCTGGAATTCTACCCCCCTCTACGAGACTCAAGCTTGCCAGTATCAGATGCAGTTCCCAGGTTGAGCCCGGGGATTTCACA
+
CCCCCGGGGGGGGGGGGGGGGGGGGGGGGGGGGGGGGGGGGGGGGGGGGGGGGGGGGGGGGGGGGGGGGGGGGGGGGGGGGGGGGGGGGGCFGGGGGGGGGGGGGGGGGGGGD,CEGGGGGGGFGGGGGGGGGGGGGGGGGGGGGGGGGDGGFGGGGFGFGGGGGGGGGFGCGGGCCGGFGGGGGGGGGGGGGGGGGGGGGGGGD
@M02526:338:000000000-J69W4:1:1113:7501:8428 2:N:0:TCAAAGT+AACACCG
GCTGCGTCCCGTAGGGTTTAAGATCGGAAGAGCGTCGTGTAGGGAAAGAGTGTCGGTGTTGTGTAGATCTCGGTGGGCGCCGGGTCCTTAAAAAAAAAAAAATAATCACTCCTTTTCTCGACTCCCCTTGAAATACCAATATCCTCTCATGAACTACGCTATCCCATTCCCCCATTCCCTCATCAGATTGTACTTCTCCCTTTCC
+
CCCCCGGGGGGFGGGGGFEGGGGGGGGEFGGGGEFGG@FFGGGGGGGFCGFFFGGGGGGGGGGFCCA,EEFGF,@B+684>B++8@,5<BB?FEFFCE+C++,,775,6,,:,3,,,,C+8665,@7,<,3,,@=93,,,,,@@,,3,45,7,5,4,****128D,,2,,,4*4,,6,9A,*+1,,5@,+013+5++35**+2:+
@M02526:338:000000000-J69W4:1:1113:27977:8700 2:N:0:TCAAGGT+AACACCG
TAGGACTACTGGGGTATCTAATCCTGTTTGCTCCCCACGCTTTCGCACCTGAGCGTCAGTCTTCGTCCAGGGGGCCGCCTTCGCCACCGGTATTCCTCCAGATCTCTACGCATTTCACCGCTACACCTGGAATTCTACCCCCCTCTACGAGACTCAAGCTTGCCAGTATCAGATGCAGTTCCCAGGTTGAGCCCGGGGATTTCAC
+
CCCCCGGGGGGGGGGGGGGGGGGGGGGGGGGGGGGGGGGGGGGGGGGGGGGGGGGGGGGGGGGGGFGGGGGGGGGGGGGGGGGGGGGGGDGGGGGGGGGGGFGGGGGGGGGGG+AEGGGGGGGGGGGGGGGGGGGGGGFGFGGGGGGGGGDGGGGGGGGGFGGGGGGGGGGGG;FGGFFGGGGGGGGGGGGGFGGGGGGEGFGGG
@M02526:338:000000000-J69W4:1:1113:22016:9013 2:N:0:TCAAGGT+AACACCG
CCGGAGGGACTACCAGGGTTTCTAATCCTGTTTGCTCCCCACGCTTTCGCACCTGAGCGTCAGTCTTCGTCCAGGGGGCCGCCTTCGCCACCGGTATTCCTCCAGATCTCTACACATTTCACCGCTACACCTGGAATTCTACCCCCCTCTACGAGACTCAAGCTTGCCAGTATCAGATGCAGTCCCCAGGTTGAGCCCGGGGATT
+
CCCCCGGGGGGGGGGGGGGGGGGGGGGGGGGGGGGGGGGGGGGGGGGGGGGGGGGGGGGGGGGGGGGGGGGGGGGGGGGGGGGGGGGGGGGGGGGGGGGGFGGGGCFGGGGGG,BFEGFGGGGGGGGGGGGGGGGGGGGGGGGGGGGGGGGGG+C?EFGGGGGGG6FGFFGDGGGG9:FGGGGGCGGGDFGGGGGGGGGGGGG:F
@M02526:338:000000000-J69W4:1:1113:22066:9422 2:N:0:TCAAGGT+AACACCG
AATGTACTACAGGGGTTTCTAATCCTGTTTGCTACCCACGCTTTCGCGCCTCAGCGTCAGTGTCAGTCCAGAAGGCCGCCTTCGCCACTGGTATTCCTCCAGATCTCTACGCATTTCACCGCTACACTTGGAATTCTACCTTCCTCTCCTGCACTCAAGTCCGCCAGTTCCAAATGCCGTTCCCAGGTTAAGCCCGGGGCTTTCA
+
8-,-,<EFFE@FEEG8C,CF,CEEDDFG<FFGGDE,CCC@FE:<FEEG7CF@FFGGCFG:,CFCFC@F,EFC8<@EE++>C:AFG:BCGFCC,AEEFAFCG,AFFGGC,C=E::CFG<FFEGCFG9FFGFGEAG:EEFEFGGGEAAFGG9D,,=@81633>=+@>63@D;D9E,,@D8=CCFFGGGGGG3;,@EDEGD55CC>++
@M02526:338:000000000-J69W4:1:1113:24561:9600 2:N:0:TCAAGGT+AACACCG
GGGACTACTGGGGTATCTAATCCTGTTTGCTCCCCACGCTTTCGCACCTGAGCGTCAGTCTTCGTCCAGGGGGCCGCCTTCGCCACCGGTATTCCTCCAGATCTCTACGCATTTCACCGCTACACCTGGAATTCTACCCCCCTCTACGAGACTCAAGCTTGCCAGTATCAGATGCAGTTCCCAGGTTGAGCCCGGGGATTTCACA
+
CCCCCGGG9CFGGGGGGGGGGFGGGGGGGGGGGGGGGEGEGGGCGGGGGFFGGGGGFGGGFGGGGGGGFGGGGGGGGGGGGDFGGGGGGECFGGGGGGCFDEGGEGFGGGGGG,<CEF:FGGGGGGGGGGGFGGGGGGGGGGGG?DDCCGGGFGG9FGFGGGGGGG9:F;DFGGGGGECEGGFGGGGD6:FGGC8CE7AFGGGG7
@M02526:338:000000000-J69W4:1:1113:25401:9943 2:N:0:TCAAGGT+AACACCG
TGGACTACCAGGGTATCTAATCCTGTTTGCTCCCCACGCTTTCGCACCTGAGCGTCAGTCTTCGTCCAGGGGGCCGCCTTCGCCACCGGTATTCCTCCAGATCTCTACGCATTTCACCGCTACACCTGGAATTCTACCCCCCTCTACGAGACTCAAGCTTGCCAGTATCAGATGCAGTTCCCAGGTTGAGCCCGGGGATTTCACA
+
C<CB<,C6EEFGG<<F@,,C@6CF9EFFGF9AFFFDF7:@FGFFFE:FFGCFF@FFEGGEGFGGFGGGFF7:FEGFEGGEGFGGGGGCEGGGG9?EAFFGC<A,5??FFGGGG5C,AFGD+CFGGGGGGGG9FGGAFGCFGGGGDCADCEGGGG?EFGFGCGGCFGGGGGG?FFGGFGGGGCDCGGGGGGGGGGGGGGGGGGGG7
@M02526:338:000000000-J69W4:1:1113:11641:10166 2:N:0:TCAAGGT+AACACCG
GCTGCGTCCCGTAGGAAGATCGGAAGAGCGTCGTGTAGGGAAAGAGTGTCGGTGTTGTGTAGAACTCGGGGGTCGGCGGATCTTTAAAAAAAAAAAAGTTGTGAGCGATCACGAAGTATGGAACAATAATCACAATAATGATCCCTCCGCAGGTTCACAGATCAGCAGAGCGTCTTGTCGTGAAAGAGTATGACCTGGTGATAGG
+
CCCCCFGEGGGGGGGFGGGGGGGGGEFGGGEEGGDFGGGG8EEGFGCECFFGGGGCFDCEE<C,,9::C+8>+?>>7=++84,,CF9?FGG:=+3++57,,,3,3,+3,@<<>*@*@,,,,72>,<DFFEFFGG,;9,42CF,;@C=8*64:8>CF+<<+5+2+3+53**3*3***5++**10:7+**+++00+++*/+****2*
@M02526:338:000000000-J69W4:1:1113:8139:10289 2:N:0:TCAAGGT+AACACCG
AGCGAGGACTACCAGGGTATCTAATCCTGTTCGCTCCCCACGCTTTCGCGCCTCAGCGTCAGTTGTGAGCCAGGCTGCCGCCTTCGCAACTGGTGTTCTTCCCAATATCTACGCATTTCACCTCTACACTGGGAATTCCACAACCCTCTCTCACACTCTAGTCTTGTCGTATCAAATGCACGTCCCGGGTTAAGCCCAGGGATTT
+
CCCCCGGGGGGGGGGGGGGGGGGGGGGGGGGGGGDGGGGGGGGGGGGGGGGGGGGGGGGGGGGGGGGGGGGFFFGGGGGGGGGGGGGGDGGGGGGGGGGGGGGGGGGGGGGGG+CFGGGGGGGGGGGGGGGGGGGGGGGGGGGGGGGGGGC?FFGFCFGGGGGGGGGDGGG6FGGGGGGGGFGGGGGGGGGGFAFGFGGGGGGGG
@M02526:338:000000000-J69W4:1:1113:26877:11114 2:N:0:TCAAGGT+AACACCC
TGGACTACCGCGGTTTCTAATCCTGTTTTCTACCCCTGCTTTCGACCCTCAGCGTCAGTTACAAGCCAGAAAACCGCTTTCGCCACTGGTGTTCTACCATATATCTACGCCTTTTACCGCTACACCTGGTGTTCTACTTTCCTCCTCTGCACTCCAGTTACACAGTTTCCTATTCACTTCTTCGGTTAAGCCGAAGGCTTTCACC
+
CCCC,,6@EE+6@6@,,6,6<,;E<CFG8<@,CFG8:,,,;C,,,,7@;,,;C+BC8@,,66C,,,CE,,,:,6:@:+,AE,,B:?,9,B,CB9?EEF8,,,:?F@F=<++4B,,5CF+@+8@=:,,4AFE<FEFDF;8=9D;,,6,42?,,,+,@==D=;,@3,@BA,@E;,,@DD=,E,6?==@:+>D7D@+5@E7,@*++5;
@M02526:338:000000000-J69W4:1:1113:9780:11474 2:N:0:TCAAGGT+AACACCG
GTGTGGACTGCCAGGGTTTCTAATCCTGTTTGCTCCCCACGCTTTCGCACCTGAGCGTCAGTCTTCGTCCAGGGGGCCGCCTTCGCCACCGGTATTCCTCCAGATCTCTACGCCTTTCACCGCTACACCTGGAATTCTACCCCCCTCTACGAGACTCAAGCTTGCCAGTATCAGATGCAGTTCCCAGGTTGAGCCCGGGGATTTC
+
CACCCGGFGGGGGGGGGGGGGGGGGGGGGGGGGGGGGGGGGGGEGGDGGGGGGGGGGGGGGGGGGGGGGGGGGGGFGGGGGGGGGGGGGGGGGEGFGG,EFCGGGGGGGGGGG7FFGGGGGGGGEGGGGGGGGGGGFDFFFFGGGGGGFGGCADEGGC:FGGGFFGFGG9DF9CBFGGG?CCGGG9EFFF6D?EFB*:8C)*;C7
@M02526:338:000000000-J69W4:1:1113:11918:11514 2:N:0:TCAAGGT+AACACCG
GCTGCCCCCCGTAGGCAATAGATCGGAAGAGCGTCGTGTAGGGAAAGAGTGTCGGTGTTGTGTAGATCTCGGTGGGCGCCGTATCATTAAAAAAAAAAAAAAATATCTAAACAATTTCCAGCTCCACACAGAATAATCACTACTCCACCCAAGCCGCACACCTCCACTATGCCCCGCCACAGCACCCTTCCGCCACTTCATTACT
+
CCCCCGGGGGGEGGGGGGGGGGGGGGGGGGGGGGGGFGGGGGGGGGGGGFGGGGDGGGGGG7CEE@,<<CFD,BF+,@7C@+8,?9,C,<9BCFEFGG88++8:>9,,C,,:,,,,,:,,,,,73,,@:+:@>8@,,,,63,4,,,:D>E**,3**44**446,6<,,2;,6,,*********==***22*:58**+2A7*****
@M02526:338:000000000-J69W4:1:1113:24803:11906 2:N:0:TCAAGGT+AACACCG
AGGACTACCCGGGTTTCTAATCGGAAGAGCGTCGTGTAGGGAAAGAGTGCTGCTGCCCCCCGTAGGGTGTTAGATCGGAAGAGCGTCGTGTAGGGAAAGAGTGTCGGTGTTGTATAGATCTCGGTGGTCGCCGTATCATTAAAAAAAAAAAAATGAGCAGCAGGGTTAGAAGGTCAGGAGGACACGCACCACATAATAACAATAT
+
CCCCCGGGGGGGGGGGGGGGGGGGGGGGGGGGGGGGGGGGGGGGGGGGGGGGGGGGGGGGGGFGGGG@FFGGGGGGGGGGGGGGGCFGFGGGGGGFFGGGGFGFFGGGGGGGF,5::5,5,CFG4:F@9C+3C633@B,,@>>DFGC:C5:*10,,,,,,,44*1,,*4,,,,,+5**+********4*****0++++++2****
@M02526:338:000000000-J69W4:1:1113:12904:12112 2:N:0:TCAAGGT+AACACCG
GCGTGGGACTACCAGGGTATCTAATCCTGTTTGCTCCCCACGCTTTCGCACCTGAGCGTCAGTCTTCGTCCAGGGGGCCGCCTTCGCCACCGGTATTCCTCCAGATCTCTACGCATTTCACCGCTACACCTGGAATTCTACCCCCTCTACGAGACTCAAGCTTGCCAGTATCAGATGCAGTTCCCAGGTTGAGCCTGGGGATTTC
+
CCCCCGGGGGGGGGGGGGGGGGGGGGGGGGGGGGGGGGGGGGGGGGGGGGGGGGGGGGGGGGGGGGGGGGGGGGGGGGGGGGGGGGGGGGGGGGGGGGGCEGGGGGGGGGGGDECGGFGGGGGGGGGGGGGGGFGFGGFGGGGGGGGGGGFGEGGGGGGGGGGGGGGGFGCG;FF9DFGGGGGGGGGGFGFFFFFGGG:CDDGGC
@M02526:338:000000000-J69W4:1:1113:23943:12607 2:N:0:TCAAGGT+AACACCG
[truncated: 749,123 more chars]
