# Supplementary material for: Bacterial communities of indoor surface of stingless bee nests
Source: PLoS One. 2021 Jul 9;16(7):e0252933. doi: 10.1371/journal.pone.0252933 (PMC8270128; doi:10.1371/journal.pone.0252933)
Supplement: S5 Appendix — (FASTQ) [file pone.0252933.s006.fastq]

@M02526:341:000000000-JB3KD:1:1101:16595:1908 1:N:0:TACACAT+ACGGCAC
CGGCCTACGGGGCGCAGCAGTAGGGAATCTTTCACAATGAACGAAAGTTTGATGAAGCAACGCCGCGTGAATGAAGAAGGGTTTCGGCTCGTAAAATTCTGTTGCCGGAGAAGAACATGCTTAGTAGGCAATGGCTAAGTATTGACGGTATCTGGTTAGAAAGTCACGGCTAACTACGTGCCAGCAGCCGCGGTAATACGTAGATGGCAAGCGTTATCCGGATTTATTGGGCGTAAAGCGAGCGCAGGCGGTTACTTAAGTCCGATGTGAAAGCCTACGGCTTAACCGTAGAAGTGCATAGGAAA
+
<ACCCG?F;7+@FGGGGGGGGGGGGGGGGGGGGGGGGGGGGGGGGGGGGGGGGGGGGGGGGGGGGGGGGGGGGGGGGGGGGFGGGGGGGGGGGGGGGGGGGGGGGGGGGGGGGGGGGGGGGGGGGGGGGGGGGGGGGGGGGGGGGGGGGGGGGGGGGFGGGGGGGGGGGGGGGGGGGGGGGGGGGGGGGGGGGGGGGGGGGGGGGGGGGFGGGGGGGGGGGEDGGGGGGGGGGGGGGGGGGGFGF5BGGGGGFFFFFFFFFFFFFFFFFFFFBCFFFFDFFFFFFFFFFFF?DA<?>ABFABAF?
@M02526:341:000000000-JB3KD:1:1101:21333:1962 1:N:0:TACACAT+ACGGCAC
CCTTTCCTACGGGGGGCAGCAGTGGGGAATATTGGACAATGGGCGCAAGCCTGATCCAGCCATGCCGCGTGAGTGATGTAGGCCTTAGGGTTGTAAAGCTCTTTTATCCGGGACGATAATGACGGTACCGGAGGAATAAGCCCCGGCTAACTTCGTGCCAGCAGCCGCGGTAATACGAAGGGGGCTAGCGTTGCTCGGAATCACTGGGCGTAAAGGGCGCGTAGGCGGCGTTTTAAGTCGGGGGTGAAAGCCTGTGGCTCAACCACAGAATGGCCTTCGATACTGGGACGCTTGAGTATGGTAGA
+
@CCCCGGGCGCCGGGGGGGGGGGGGGGGGGGGGGGGGGGGGGGGGGGGGGGGGGGGGGGGGGGGGGGGGGGGGGGGGGGGGGGGGGGGGGGFGGGGGGGGGGGGGGGCGGGGGGGGGGGGGGGGGGGGGGGGGGGGGGGGGGGGGGGGGGGGGGGGGGGGGGGCGGGGGGGGGGGGGGGGGGGGGEGGGGGGEG7CEEGGGFGGGGGCFGGGGFGGE5CEEECEEGGGGG:CEGGGGGGGGGFGFGFGGGGGFFFFFF@??FFFB>><FDFFFGCFF?FB2:>4A?FFBFFFB?0:BA2>BA<A)
@M02526:341:000000000-JB3KD:1:1101:14502:1998 1:N:0:TACACAT+ACGGCAC
TCCCTACGGGACGCAGCAGTGGGGAATATTGGACAATGGGCGAAAGCCTGATCCAGCCATGCCGCGTGTGTGAAGAAGGTCTTCGGATTGTAGAGCACTTTAAGTTGGGAGGAAGGGCAGTTACCTAATACGTGATTGTTTTGACGTTACCGACAGAATAAGCACCGGCTAACTCTGTGCCAGCAGCCGCGGTAATACAGAGGGTGCAAGCGTTAATCGGAATTACTGGGCGTAAAGCGCGCGTAGGTGGTTTGTTAAGTTGAATGTGAAATCCCCGGGCTCAACCTGGGAACTGCATCCAAAAC
+
<AACCEF7,@-@FGGGGGGGCGFGGCGGGGGGFF@FFFFFFGGGEGGGGGGGGGGGFEGGDGGFGGGGGGGGGGGGGGGGGGGGGEGGGGGGGGGGGGGFG<?FFGGGDFGGGFFGGGGGGGFFFGGFGGGGFF8FGGGFGGGGGGGGGGGGGGGGGGGGFGGGGGGEGGGGGCGGFGCFFGGGGGGGGGGEGCEFGGGGFFGEG>EGGFGD?CCCFFCE5CFFFGGGFGFEGGGGCFCD:GDD>D@>7FDG5>FF?=4@F4@AFFFB?)7@FDFFFD)43:?BFFFF?31:?BFB<<A2::>(4
@M02526:341:000000000-JB3KD:1:1101:8002:2010 1:N:0:TACACAT+ACGGCAC
CCGGTCCTACGGGGGGCAGCAGTGGGGAATATTGGACAATGGGGGCAACCCTGATCCAGCCATGCCGCGTGTGTGAAGAAGGCTTTCGGGTTGTAAAGCACTTTCAGCGAGGAGGAAGGCATTGTAGTTAATACCTACGATGAAGGACGTTACTCGCAGAAGAAGCACCGGCTAACTCCGTGCCAGCAGCCGCGGTAATACGGAGGGTGCAAGCGTTAATCGGAATTACTGGGCGTAAAGGGCGCGTAGGCGGCCTGTTAAGCCAGATGTGAAAGCCCCGGGCTTAACCTGGGAACTGCATTTGG
+
BCCCCGGGGGGFEGGGGGGGGGGG?FEGGGGGGGFGGGGGGGGEGGGGGGGGGGGGGGGGGGGGGGGGGGGGGGGGGGGGDGGGFGGEGGGGGGFGDFGGGGGGGGGFGGGGGGGGGGGGGGGGGGGGGGGFGG@FFFCFGGFGGCGGGGGGGG:EEGGCFFCGGGGGG5ECEEF?CFGDGGGGGGGGGGFGDEGGC:ECFFGCEG5EGGGCFCEEEEGGDFGGGFCGFGFCF*>5CD<FC3>DEGB<D<FDDBE5@FFF44=?:@FF@>??FCFFFFD>09>B()99A=1<BF::?<><<A4<<
@M02526:341:000000000-JB3KD:1:1101:21372:2048 1:N:0:TACACAT+ACGGCAC
CCCCCTACGGGGGGCAGCAGTGGGGAATCTTGGACAATGGGCGAAAGCCCGATCCAGCAATATCGCGTGAGTGAGGAAGGGCAATGCCGCTTGTAAAGCTCTTTCGTCGAGTGCGCGATCATGACAGGACTCGAGGAAGAAGCCCCGGCTAACTCCGTGCCAGCAGCCGCGGTAAGACGGGGGGGGCAAGTGTTCTTCGGAATGACTGGGCGTAAAGGGCACGTAGGAGGCGAACCGGGTTGAAAGTGAAAGTCGCCAAAAACTGGCGGAATGCTCTCGAAACCAATTCACTTAAGTAAGACAGA
+
CCCCCGGGDEGDGGGGGGGGGGGGGGGGGGGGGGGGGGGGGGGGGGGGGGGGGGGGGGGGGGGGGGGGGGGGGGGGGGGGGGGGGGGGGGGGGGGFGGGGGFGFF:<>CGCEFGGGGDFC@GGGCFGGGGFC7BFDG77FFFDFGGGGGGGFGCFGDGCGGGCE8@FFDGGDEE8ECCEGGGGGGGGGGGGGGCF?2<FGGGC?FG7C=5CE:EG8FFED585;0C=CFGE7EE)1*9)9<CFFF7*?7C:*19)<>E;7555)94>95>E:4>*=/038<39:<FFF97>2:)52<)))4)43(
@M02526:341:000000000-JB3KD:1:1101:9752:2061 1:N:0:TACACAT+ACGGCAC
TGGTCCCTACGGGAGGCAGCAGTGGGGAATATTGGACAATGGGGGCAACCCTGATCCAGCCATGCCGCGTGTGTGAAGAAGGCTTTCGGGTTGTAAAGCACTTTCAGCGAGGAGGAAGGCGTCGTGGTTAATACCTACGACGAAGGACGTTACTCGCAGAAGAAGCACCGGCTAACTCCGTGCCAGCAGCCGCGGTAATACGGAGGGTGCAAGCGCTAATCGGAATTACTGGGCGTAAAGGGCGCGTAGGCGGCCTGTTTAGCCAGATGTGAAAGCCCCGGGCTTAACCTGGGAACTGCAATTGG
+
CCCCCGGGGFGGGCGGGGGGGGGGGGGGGGGGGGGCFGGGGGGGGGDFCGGGGG9EGGGGGCFG8EFGGGGGGFGGFGGAFGGF8FD=FGCG@=@FGFGGC,BF?EE,8@FG>FG7FA:D:FEFEEFFDBFFCFGGGGC+8@F<:>FGC@FGGGFG**65F>CGGFCCE@EC:8CCFFGDFFG:BFGGGF8B:8C8EGFGEFEEEGG88;@:<*1*::EFCFGEED6:+<07A599/>C77975357CDC635575F/9*0965/5:87>?67>F4>571(,71:?F=>*4?<0533)32).).4
@M02526:341:000000000-JB3KD:1:1101:19921:2066 1:N:0:TACACAT+ACGGCAC
ACCTACGGGAGGCAGCAGTGGGGAATATTGCACAATGGGCGCAAGCCTGATGCAGCGACGCCGCGTGAGGGATGACGGCCTTCGGGTTGTAAACCTCTTTCAGTTGGGAAGAAGCCCTTTTTGGGTGACGGTACCTTCAGAAGAAGCGCCGGCTAACTACGTGCCAGCAGCCGCGGTAATACGTAGGGCGCAAGCGTTATCCGGAATTATTGGGCGTAAAGAGCTCGTAGGCGGTTTGTCGCGTCTGCCGTGAAAGTCCGAGGCTTAACTTCGGATGTGCGGTGGGTACGGGCAGACTAGAGTGC
+
CCCCCGGGGGGGGGGGGGGGGGGGGGGFGGGGGGGGGGGGGGGGGGGGGGGGGGGGGGGGGGGGGGGGGGGGGGGGGGGGGGGGGGGGGGGGGGGGGGGGGGGGGGGGGGGGGGGFGGDGGGGGGGGGGGGGGGGGGGGGGGDGGGGGGGGGGGGGGGGGGGGGGGGGGGGEGGEGGGGGGGGC+;BEGGDGGGGEGGGGGGGGEEFGGGGFF>GGGGGGF+*A9FC:CCEDEE7<ED5?DCDCBCFGGD9DFF?66@@7>.50.5)6=A=7>C5BFFF<B9,29D@F:B>>6-(((45()3<::
@M02526:341:000000000-JB3KD:1:1101:8567:2076 1:N:0:TACACAT+ACGGCAC
GACCTACGGGACGCAGCAGTAGGGAATCTTCCACAATGGACGAAAGTCTGATGGAGCAACGCCGCGTGTGCGAAGAAGGTCTTCGGATCGTAAAACACTGTTGTCAGAGAAGAACACGGGATAAAGCAACTGTTATCCCGCTGACGGTATCTGACCAGCAAGTCACGGCTAACTACGTGCCAGCAGCCGCGGTAATACGTAGGTGGCAAGCGTTGTCCGGATTTATTGGGCGTAAAGGGAACGCAGGCGGTCTTTTAAGTCTGATGTGAAAGCCTTCGGCTTAACCGGAGACGCGCATAGGAAAC
+
CCCCCGGGGGGFGGGGGGGGGGGGGGGGGGGGFGGGGGGFGGGGGGEFGGGGGGGGGGGF:CGGGGGGGGDGG7FG,EF=FGDFFECCCFGGGGFFGGGGGGCGGGGFGGGGGG<<FCEGGGFGGGFGGGGGGFFED?>CFG+>FGG>@FFFFGGGCGGGGGCFGGGGGDC;FCF;EGGFBECCFGGE>BEGGG8<ECG:CFD;<8FGG5@E;8:CF9=5/8CECCFGG5=C:E5>9FDFF*5C.)))19CD>F4@FF/9?*9<F4/.=AF=F>DF*7<76>D927:>>DF(3(702:(4,.)44
@M02526:341:000000000-JB3KD:1:1101:23570:2091 1:N:0:TACACAT+ACGGCAC
ACGTCCTACGGGAGGCAGCAGTGGGGAATTTTCCGCAATGGGCGAAAGCCTGACGGAGCAATGCCGCGTGGAGGTAGAAGGCCCACGGGTCGTGAACTTCTGTTCCCGGAGAAGAAGCAATGACGGTATCTGGGGAATAAGCATCGGCTAACTCTGTGCCAGCAGCCGCGGTAAGACAGAGGATGCAAGCGTTATCCGGAATGATTGGGCGTAAAGCGTCTGTAGGTGGCTTTTGAAGTCCGCCGTCAAATCCCAGGGCTCAACCCTGGACAGGCGGTGGAAACTACCAAGCTAGAGTACGGTAG
+
CCCCCGGGGGGGGGGGGGGGGGGGGGGGGGGGGGGGGGGGGGGGGGGGGGGGGGGGGGGGGGGGGGGGGGGGGGGGGGGGGGGGGGGGGGGGGGGGGGGGGGGGGFGGGGGGGGGGGGGGGFGGGGGGGGGGGGGGGGGGGGGGFGGGGGGCFFGGGGGGGGGGGGGGGGGGGGGGGGGGGGGGGGGGGGGGGGGGGGGGDGFGGGGGCGGGGG5FGGGGGGGGGGGGGGGGFGGGGGGGCDEGBDFGDGGGFFFFFBE5FFFFFDFFFBFFFFGBF859?BA?FFFFFFFF:<>24)-:?>??0
@M02526:341:000000000-JB3KD:1:1101:14467:2098 1:N:0:TACACAT+ACGGCAC
TCTGGCCTACGGGACGCAGCAGTGAGGAATTTTCCGCAATGGGCGAAAGCCTGAAGGAGCAATGCCGCGTGGAGGTAGAAGGCCCACGGGTCGTGAACTTCTTTTCCCGGAGCAGAATCATTGACGGTATCTGGGCGATAAGCATCGGCTAACTCTTTGCCAGCAGCCGCGGTCCTACAGGGGCTGCAAGCATTATCCGGAATGATTGGGCGTAAAGCGTCTGTAGGGGGCTTTTTAAGTCCGCCGTCAAATCCCAGGGCGCAACCCTGGACAGGCGGTCGACACTACCAAGCTGGATTACGGTA
+
A@<C<EGGGGDEEDCEFGGGCFGF,CFGGFEGGDE;FGEFGG?FEG7FGGGFEE,,,9CF@D9F,C@FGEC+FE?45CE,CEGFC,,7CF:4CF7EF?AFF,CFC,,,+6@F+D<,3,B,,,<?,>@B++,::F=,++8++,,,33+3:+*7,,,7,@3,@>@CC7D,*4*141*24<2,,*1*185+<;5*25B9++1888*222>+*;55:8:;?7*:CG/:@CF***7::6=F5CGF7>:<@3)7>*:DF4<@F3>5)))4)...7:<.9C57>).(-3162?FF(03(-),1())5<((4(
@M02526:341:000000000-JB3KD:1:1101:18831:2109 1:N:0:TACACAT+ACGGCAC
TGCAGGCCTACGGGGCGCAGCAGTGGGGAATATTGGACAATGGGGGCAACCCTGATCCAGCCATGCCGCGTGTGTGAAGAAGGCTTTCGGGTTGTAAAGCACTTTCAGCGAGGAGGAAGGCGTCGTGGTTAATACCTACGACGAAGGACGTTACTCGCAGAAGAAGCACCGGCTAACTCCGTGCCAGCAGCCGCGGCAATACGGAGGGTGCAAGCGTTCATCGGAATTACTGGGCGTAAAGGGCGCGTAGGCGGCCTGTTAAGCCAGATGTGAAAGCCCCGGGCTTAACCTGGGAACTGCATTTG
+
CCCCCGGGGGGGGGGGGGGGGGGFFGGGGGGGGGGGGGGGGGGGGGGGGGGGGGGGGGGGGGGGGGGGGGGGGGGGGGGGGGGGGGGGGGGGGGGGGGGGGGGGGGGGGGGGGGGGEGGGGGGGGGGGDGGGGGGGGGGGGGGGGGGGGGGGGGGGGGGGGGCGFGGGGGGGGGGGGGGGGGGGGGGGGGGGGGGGGGGGGGGG;CEGG5?F:<7CEG*<+<ECEDGGGFGGF5>DG:<CC7>DFCE3C<DGFFFFBF?FFFFFFFFB6<F?FFGFF:>:BFFFFFF?AF)111::::?FA2)6)
@M02526:341:000000000-JB3KD:1:1101:14109:2119 1:N:0:TACACAT+ACGGCAC
AGAGCCTACGGGGCGCAGCAGTGGGGAATATTGGACAATGGGCGAAAGCCTGATCCAGCCATGCCGCGTGTGTGAAGAAGGCCTTCGGGTTGTAAAGCACTTTCAGTAGGGAAGAAAGCCTTCGACCTAATACGTCTTAGGAAGGACATCACCTACAGAAGAGGCACCGGCTAACTCCGTGCCAGCAGCCGCGGTAATACGGAGGGTGCGAGCGTTAATCGGAATTACTGGGCGTGAAGGGCGCGTAGGCGGTCCGTTAAGCCAGATGTGAAAGCCCCGGGCTCAACCTGGGAATTGCATTTGGA
+
9CCCCGFGFGDGDGGGGGGGGGGFGGGGGGGGDEGGGGFGGGGGGGGGGGGGGGGGGGGGGGGGFGGGFGGGGGGGGGGGGDGGGFGGGGDGGGGGGGGGGGGGGEFGGGGGGGGGFGGGGGGEFGGGGGGGGGGGGGGGGGGFE@FGGGGGGGGGGGGGGGFGGGFGGGGGGGGFFGGGGGGGGGGGGFEGGGGGGGGGGGGEGGEEGEEEDGGGGGGGGDGGFGGGGGGGG=9CGFFGDDBGEGD37CCC>57>5@DFF?F?F@FF@<F*9CFF@3<;9>4B?FFF0>?F7,(57<2.:29)(
@M02526:341:000000000-JB3KD:1:1101:13117:2125 1:N:0:TACACAT+ACGGCAC
GTGCCTACGGGGGGCAGCAGTGGGGAATATTGGACAATGGGGGCAACCCTGATCCAGCCATGCCGCGTGTGTGAAGAAGGCTTTCGGGTTGTAAAGCACTTTCAGCGAGGAGGAAGGCGTCGTAGTTAATACCTACGACGAAGGACGTTACTCGCAGAAGAAGCACCGGCTAACTCCGTGCCAGCAGCCGCGGTAATACGGAGGGTGCAAGCGTTAATCGGAATTACTGGGCGTAAAGGGCGCGTAGGCGGCCTGTTAAGCCAGATGTGAAAGCCCCGGGCTTAACCTGGGAACTGCATTTGGAA
+
CCCCCGGGGGGGGGGGGGGGGGGGGGGGGGGGGGGGGGFGGGGGGGGGGGGGGGGGGGGGGGGGGGGGGGGGGGGGGGGGGGGGGGGGDFGGGGGGGGGGGGGGGGGGGGGGGGGGGGGGGGGGGGGGGGGGGGGGGGGGFGGGGGGGGGGGGGGGGGGGFGGGGGGEGGE>FGGGGGGGGG9EFGGGGGGGGEEGGGGGGGGGEEGGGGGGG>==GGGGGDGGGGCFGGGGGEGGGGFGGGEGEGFGGGGGF:F6=F@FBFFBFFFABBFFFGFF5<>>>BFFFFFFFFFFFFFFF24)6><76
@M02526:341:000000000-JB3KD:1:1101:16644:2153 1:N:0:TACACAT+ACGGCAC
CTAATCCTACGGGACGCAGCAGTGGGGAATTTTCCGCAATGGGCGAAAGCCTGACGGAGCAATGCCGCGTGGAGGTAGAAGGCCCACGGGTCGTGAACTTCTTTTCCCGGAGAAGAATCAATGACGGTATCTGGGGAATAAGCATCGGTTAACTCTGTGCCAGCAGCCGCGGTAATACAGAGGATGCAAGCGTTATCCGGAATGATTGGGCGTAAAGCGTCTGTAGGTGGCTTTTTAAGTCCGCCGTCAAATCCCAGGGCTCAACCCTGGACAGGCGGTGGAAACTACCAAGCTGGAGTACGGTA
+
CCCCCGGGGGGGGGGGGGGGGGGGGGGGGGGGGGGGGGGGGGGGGGGGGGGGGGGGGGGGGGGGGGGGGGGGGGGGGGGGGGGGGGGGGGGGGGGGGGGGGGGGGGGGGGGGGGGGGGGGGGGGGGGGGGGGGGGGGGGGGGGGGGGGGGGGGGGGGGGGGGGGGGGGGGGGGGGGGGGGGGGGFGGE>EGGGGGFGGGGGGGGFFGGGGGGGGGFGGGGDGGCGGGGGGGGG?F4CGGFFGEGFGFGDGCFFF4?FFBB:FFDF4>?F?F:@GC3>EBBB0<A?FFFBF><3.8:08>>AF>((
@M02526:341:000000000-JB3KD:1:1101:10439:2157 1:N:0:TACACAT+ACGGCAC
TGGGACCTACGGGGGGCAGCAGTGGGGAATTTTCCGCAATGGGCGAAAGCCTGACGGAGCAATGCCGCGTGGAGGTAGAAGGCCCACGGGTCGTGAACTTCTTTTCCCGGAGAAGAAGCAATGACGGTATCTGGGGAATAAGCATCGGCTAACTCTGTGCCAGCAGCCGCGGTAATACAGAGGATGCAAGCGTTATCCGGAACGATTGGGCGCAAAGCGTCTGTAGGTGGCTTTTTAAGTCCGCCGTCAAATCCCAGGGCTCAACCCTGGACAGGCGGTGGAAACTAACAAGCTGGAGTACGGTA
+
CCCC@F;CCFC@FEEGGGD-CFFG<EEGDG<EFDBFFCEGD,BFB:4C>FGGG<A>+CC:F@ADD8>:FCECGF:8<><33@F7>FCFD@5>C>::1>8F@CGGC9<C<:CC:<BACFCCCFE:FGGF<C9FG,,:</:9@:700A*/*;;8CG::<E?3:0@80A8:E5C8C*22C:<0<2;*+08<9<C8****3+;:8?*A;CCF68;EE5:8?*5:C?FC7CD+9CCFG67CGGGF**55>C5CD77>=??FFFFFFFFF:7@?F::@@DFFFF5>B2>B?6B)5?<BFF::?:27<<B3(
@M02526:341:000000000-JB3KD:1:1101:18523:2163 1:N:0:TACACAT+ACGGCAC
TTAACCTACGGGGGGCAGCAGTGGGGAATATTGCACAATGGGCGCAAGCCTGATGCAGCGACGCCGCGTGAGGGATGACGGCCTTCGGGTTGTAAACCTCTTTCACGCATGACGAAGCTTCGGTGACGGTAGTGCGAGAAGAAGCACCGGCCAACTACGTGCCAGCAGCCGCGGTAATACGTAGGGTGCAAGCGTTGTCCGGAATTACTGGGCGTAAAGAGCTCGTAGGCGGTTTGTCGCGTCGTCTGTGAAATTCTGCAGCTTAACTGCAGGCGTGCAGGCGATACGGGCAGACTTGAGTACTC
+
CCCCCGGGGGGGGGGGGGGGGGGGGGGGGGGGGGGGGGGGGGGGGGGGGGGGGGGGGGGGGGGGGGGGGGGGGGGGGGGGGGGGGGGGGGGGGGGGGGGGGGGGGGGGGGGGGGGGCGGGGGGGGGGGGGGGGGGGDGGGGGGGGGGGGGGGGGGGGGGGGGGGGGGGGGGGGGGGEGGGGEGGGGGGGGGGGGGGGGGGGDEGGGGFGGGGFGGGGGGGGGGGEEEGGGGGGGG5=DDGDG57>C>C>CCCB=F?FFFFFFFFFFFFFFFFFGGD>EFF:>(4>B>FFFF03((,42>)64))6
@M02526:341:000000000-JB3KD:1:1101:18943:2175 1:N:0:TACACAT+ACGGCAC
CCCGCCTACGGGGGGCAGCAGTGGGGAATTTTCCGCAATGGGCGAAAGCCTGACGGAGCAATGCCGCGTGGAGGTAGAAGGCCCACGGGTCGTGAACTTCTTTTCTCGGAGAAGAAGCAATGACGGTATCTGAGGAATAAGCATCGGCTAACTCTGTGCCAGCAGCCGCGGTAAGACAGAGGATGCAAGCGTTATCCGGAATGATTGGGCGTAAAGCGTCTGTAGGTGGCTTTTCAAGTCCGCCGTCAAATCCCAGGGCTCAACCCTGGACAGGCGGTGGAAACTACCAAGCTGGAGTACGGTAG
+
CCCCCGG@FEGGGEGGGGGEGGGGGGGGGGGGGAGGGGGGGCFGGGGGGGGFFGGGEFGGGGGFGGGGGGGGGGFGGFGF:FGGGGGGGFGGGGGGGGGGGGGGGGGGFGGGGFGGGFGGGCFEEGGGGGGFGGGGGGGGGGGGGCEGGGGGEGCEGGGGGGGGGGGGGGGGGGGGGGGFGFGCFGGCGGGGGEGGGGGGEFCCEFG8EGGGGGGGGGDGGGFGGCFGGGGGGCGGGGGGGGFGFGFGGGGGFFFFF:BFFFFFF)54>:FFF3FED:B>FFFFFF?FFF?0:?.:<:?F?9:B3
@M02526:341:000000000-JB3KD:1:1101:22348:2178 1:N:0:TACACAT+ACGGCAC
GGGCCTACGGGAGGCAGCAGTGGGGAATTTTCCGCAATGGGCGAAAGCTTGACGGAGCAATGCCGCGTGGAGGTAGAAGGCCTACGGGTCGTGAACTTCTTTTCCCGGAGAAGAAGCAATGACGGTATCTGGGGAATAAGCATCGGCTAACTCTGTGCCAGCAGCCGCGGTAATACAGAGGATGCAAGCGTTATCCGGAATGATTGGGCGTAAAGCGTCTGTAGGTGGCTTTTTAAGTCCGCCGTCAAATCCCAGGGCTCAACCCTGGACAGGCGGTGGAAACTGCCAAGCTGGAGTACGGTAGG
+
CCCCCGGGGGGGGGGGGGGGGGGGGGGGGGGGGGGGGGGGGGGGGGGGGGGGGGGGGGGGGGGGGGGGGGGGGGGGGGGGGGGGGGGGGGGGGGFGGGGGGGGGGGGGGGGGGGGGGGGGGGGGGGGGGFGGGGGGGGGGGGGGGGGGGGGFGGGFFGGGGGGGGGGGGGECEFGGGGGGGGGGCEGGGGGGGGGGDGGGGGGGGGGGGGGGGGGGG8EEGCFFGFCFGGGGGFFFGGG73CDDBGF3>FGCFF@@BD;FFF43.<FB>0@FFGGFDBB??A<44@FF?F::?:18:0>:;3???
@M02526:341:000000000-JB3KD:1:1101:11719:2209 1:N:0:TACACAT+ACGGCAC
GCCCCTACGGGGCGCAGCAGTGGGGAATTTTCCGCAATGGGCGAAAGCCTGACGGAGCAATGCCGCGTGGAGGTAGAAGGCCCGCGGGTCGTGAACTTCTTTTCCCGGAGAAGAAGCAATGACGGGATCTGGGGAATAAGCATCGGCTAACTCTGTGCCAGCAGCCGCGGAAATACAGAGGATGCAAGCGTTATCCGGAATGATGGGGCGTATAGCGTCTGTAGGTGGCTTGTTAAGTGCGCCGTCAAACTCCAGGACTCAACCTTGGACAGGCGGTGGAAACTACCAAGCTGGAGTACGGTAGG
+
CCCCCFFFFGGGCEGGCEEF-EGGCFCEGGGGGC,CF>FGGE:FFGDGFGGAFE@,:+D<99FFGDEGDGDF:CFDEEF88,F:=FGD@:F38FGFGF,@FFC,=CFF+3FF<F<8<8::,E:<3**5>>CFC:*:>D;:CCGD:FCG:,FFF;AFC;>F:F:++=FC<E*88CFFFEFFDCA880+<81CEEC9+/:A:8C7<+<C*;CEG:<F7E*/A8:<C7F6C6/7*2+22C:*2)97>5).1****0)0))8))))0,)1*(9)97)<75)8@17)7<)95<))(878:2:4A24(4:(
@M02526:341:000000000-JB3KD:1:1101:24230:2217 1:N:0:TACACAT+ACGGCAC
ACGACCCTACGGGGCGCAGCAGTGGGGAATATTGGACAATGGGCGAAAGCCTGATCCAGCCATGCCGCGTGTGTGAAGAAGGCCTTCGGGTTGTAAAGCACTTTCAGTGGGGAAGAAGGCGTGAGTGCTAATACCGCTCACGAAGGACATCACCCACAGAAGAAGCACCGGCTAACTCCGTGCCAGCAGCCGCGGTAATACGGAGGGTGCGAGCGTTAATCGGAATTACTGGGCGTAAAGGGCGCGTAGGCGGTGCGTTAAGCCAGATGTGAAAGCCCCGGGCTTAACCTGGGACCGGCATTTGG
+
CCCCCGGGGGGGGGGGGGGGGGGGGGGGGGGGGGGGGGGGGGGGGGGGGGGGGGGGGGGGGGGGGGGGGGGGGGGGGGGGGGGGGGGGGGGGGGGGGGGFGGGGGGGGGGGGGGGGGGGGGEDGGGGGGGGFFGGGG7FFGGGGGGGGGGGGGGFGGGG@FGGGGGGGGGGGGGGGGGGGGGGGGGGGGGGCEGGGGGGGGGGGGGGGGEGDGGGCGEGGGGGDEGGGGGGGGGGGDGGGG3BDEG@3CCGGFF3BEFFF5FF?FFF<F>FFFFCF5:59>>B>BFFFA=0:1:((439B(4)66
@M02526:341:000000000-JB3KD:1:1101:17650:2252 1:N:0:TACACAT+ACGGCAC
ACTCCCTACGGGACGCAGCAGTGGGGAATATTGCACAATGGGCGAAAGCCTGATGCAGCGACGCCGCGTGAGGGATGACGGCCTTCGGGTTGTAAACCTCTTTCAGCAGGGAAGAAGCGAGAGTGACGGTACCTGCAGAAGAAGCGCCGGCTAACTACGTGCCAGCAGCCGCGGTAATACGTAGGGCGCAAGCGTTGTCCGGAATTATTGGGCGTAAAGAGCTCGTAGGCGGCTTGTCACGTCGGTTGTGAAAGCCCGGGGCTTAACCCCGGGTCTGCAGTCGATACGGGCAGGCTAGAGTTCGG
+
CCCCCGGFGGGGGGGGGGGGGFGGGGGGGGGGGGGGGGGGGGGGGGGGGGGGGGGGGGGGGGGGGGGGGGGGGGGGGGGGGGGGGGGGGFGGGGGGGGGGGGGGGGGGGGGGGGGGGGGGGGGGGGGGGGFGGGGGGGGGGGGGGGGGGGGGGGGGGGGGGGGGGGGGGGGGGGGGGGGGGGGGDGGGGG>EGGCGGGGGGGGGGGCFGGGGGGGGGFGGGG?CEEEGGGCEEGGGFGGGGGFG:75DGGFGFFFFFDFFB5>?@FFFFFFF>7CFF?4?FF?:?F@@B>696>BBBB<?)6>?6
@M02526:341:000000000-JB3KD:1:1101:22282:2253 1:N:0:TACACAT+ACGGCAC
CTGGGGCCTACGGGAGGCAGCAGTGGGGAATTTTCCGCAATGGGCGAAAGCCTGACGGAGCAATGCCGCGTGGAGGTAGAAGGCCTACGGGTCGTTAACTTCTTTTCCCGGAGAAGAAGGAATGACGGTATCTGGGGAATAAGCATCGGCTAACTCTGTGCCAGCAGCCGCGGTAAGACAGAGGATGCAAGCGTTATCCGGAATGATTGGGCGTAAAGCGTCTGTAGGTGGCTTTTTAAGTTCGCCGTCAAATCCCAGGGCTCAACCCTGGACAGGCGGTGGAAACTACCAAGCTGGAGTACGGG
+
<CCCCEEFFGGG7CGGGGEGGGGGGGGGGGGGGGGGGEEGGGGGGGGGDGFGGFGFEGE:C<EFGGGGGGGGCGGGGGGGFFGBEFFGGDEECF7FFCE9FFGFCFGGGGGGGEFGFGCF<DCCEGGGGGGGG9DF>FBFFGCFGGGGGGGDGGAGDGGGFGFGGGFGEGGDGGGC@FFGGFBCCFGFFGGGGGGGGFGEGGGGGGGCFGGGGGGGGGDGGEC@FGGCGGGGGGGFCG7**:8DEGFDGGCFFFFF66@:BFF>F@F<FB>F>7C>F:B3>;?DFFFFF:?4802371(,5A?9(
@M02526:341:000000000-JB3KD:1:1101:17440:2261 1:N:0:TACACAT+ACGGCAC
TGTCCTACGGGACGCAGCAGTGGGGAATATTGGACAATGGGCGCAAGCCTGATCCAGCCATGCCGCGTGAGTGATGAAGGCCTTAGGGTTGTAAAGCTCTTTTATCCGGGACGATAATGACGGTACCGGAGGAATAAGCCCCGGCTAACTTCGTGCCAGCAGCCGCGGTAATACGAAGGGGGCTAGCGTTGCTCGGAATCACTGGGCGTAAAGGGCGCGTAGGCGGCGTTTTAAGTCGGGGGTGAAAGCCTGTGGCTCAACCACAGAATGGCCTTCGATACTGGGACGCTTGAGGATGGTAGAGG
+
CCCCCGGGGGGGGGGGGGGGGGGGGGGGGGGGGGGGGGGGGGGGGGGGGGGGGGGGGGGGGGGGGGGGGGGGGGGGGGGGFGGFGGGGGGGGGGGGGGGGGGGGGGGGGGGGGGGGGGGGGGGGGGGGGGGGDFFGGGGGGGGGGGGGGGGGGGGGGGGGGGGGGGGGEGGGGGGGGGGGGGGGGGGGGGGGGGGGGGGGGGFGGGGGGGGGGGGGGGGGGECFGGGG=GDGGGFGGGGGGDBGFG?>FFGC?FFF4?FFFFFFFFFFB9FFFGGFF5609>BFFF573>:<1:(302?2:A-67
@M02526:341:000000000-JB3KD:1:1101:13428:2262 1:N:0:TACACAT+ACGGCAC
GCCATACCTACGGGGCGCAGCAGCGGGGAATATTGGACAATGGGCGCAAGCCTGATCCAGCCATGCCGCGCGAGTGATGAAGGCCTTAGGGTTGTAAAGCTCTTTTATCCGGGACGATAATGACGGTACCGGAGGAATAAGCCCCGGCTAACTTCGTGCCAGCAGCCGCGGTAATACGAAGGGGGCTAGCGTTGCTCGGAATCACTGGGCGTAAAGGGCGCGTAGGCGGCGTTTTAAGTCGGGGGTGAAAGCCTGTGGCTCAACCACAGAATGGCCTTCGATACTGGGACGCTTGAGTATGGTAG
+
CCCCCGGGGGGGGGGGGGGGGGGGGGGGGGGGGGGGGGGGGGGGGGGGGGGGGGGGGGGGGGGGGGGGGGGGGEGGGGGGGGGGGGGBFGGGGGGGGGGGGGGGGGGGGGGGGGGGGGGGGGEGGDEGGGGGGEEGGGGGGGFGGGGGGEGGGGGGGGGFFGGGGGCEGGGGGGGGGGFGGGGDGGGGGGGGGGGDCGGGGECCFGGGGGGGGGGGFEGGCEEEEGGGGGG55C*;E:CFGGFGFG@32:CDFFFFFFFFFFF?F:F(75?FF<C6?FFF6A:><4?F?)2131:<?<<4>?4:)
@M02526:341:000000000-JB3KD:1:1101:12355:2272 1:N:0:TACACAT+ACGGCAC
CTGACCTACGGGGCGCAGCAGTAAGGAATATTGGTCAATGGGCGGAAGCCTGAACCAGCCATGCCGCGTGCAGGAAGACGGCCCTACGGGTTGTAAACTGCTTTTGTACCGGAATAAACCCCCGTTCGAGAACGGGGCTGAATGTACGGTAAGAATAAGGATCGGCTAACTCCGTGCCAGCAGCCGCGGTAATACGGAGGATCCAAGCGTTATCCGGATTTATTGGGTTTAAAGGGTGCGTAGGCGGTCTGTTAAGTCAGGCGTGAAAGACGGTAGCTCAACTATCGCAGTACCTTTGAAACTGA
+
6A<<CFGGGGGGGCGGGGGGGGAEFGGGGGGGGGEEGGGGFGGGCEGGGGGGGGGGGGGGFGGGGGGGGGGGCEGEGGGGGGG7FGCFEGGGDGGGCFGDGGGGFDE<DEECFCDDGGAD=FEGGGCFFF,FBF777FCBCCFGCFG*>>F:<>;>CAFGG9CFGG*6C:;98EGG7C;FEFFGGCGGGGC;F+<8EE555+AFFFGCEG?C*02AEEC5@G?7@FG*C7<C9?09=**9/*7**9759/9C48F?/0/15).4)8.492@D:D*0)**)5<F()9B>?>B)-<4244)-)894)
@M02526:341:000000000-JB3KD:1:1101:12242:2274 1:N:0:TACACAT+ACGGCAC
AGCCTACGGGGGGCAGCAGTGGGGAATATTGGACAATGGGCGAAAGCCTGATCCAGCCATGCCGCGTGTGTGAAGAAGGTCTTCGGATTGTAAAGCACTTTAAGTTGGGAGGAAGGGCAGTTACCTAATACGTGATTGTTTTGACGTTACCGACAGAATAAGCACCGGCTGACTCTGTGCCAGCAGCCGCGGTAATACAGAGGGTGCAAGCGTTAATCGGAATTACTGGGCGTAAAGCGCGCGTAGGTGGTTTGTTAAGTTGAATGTGAAATCCCCGGGCTCAACCTGGGAACTGCATCCAAAAC
+
CCCCCFFGGEGCCGGGGCFFGGFG@FFGGGFFGGGGGGGGGGGGGGGGGGGGGGGGGGGGAFGGGGGGGGGGGGGGGGGGGFGGGGGGGFEGG9@FFFGGGGGGFCCGDGGGGGGGGGGGGGFGGGGGGFGGFFAFGGGGGGGGGGGGGGGGGGGGFGGGGGGGGFGECEEFFFGGGGGGGGGGGCEEEEEGGGGGGFGGFG@CGGGGGGGDEDGGGGGG*C8FGGGGECFGGGGFGDD3C3597C307>5C:DFFFFFFFFFFFFFFFFFFF7<@FFFBB?74(>FFFF??:4>FAA:2>4)8:
@M02526:341:000000000-JB3KD:1:1101:23074:2277 1:N:0:TACACAT+ACGGCAC
GCAAGACCTACGGGAGGCAGCAGTGGGGAATATTGCACAATGGGCGCAAGCCTGATGCAGCGACGCCGCGTGAGGGATGACGGCCTTCGGGTTGTAAACCTCTTTCAGTTGGGAAGAAGCCCTTTTTGGGTGACGGTACCTTCAGAAGAAGCGCCGGCTAACTACGTGCCAGCAGCCGCGGTAATACGTAGGGCGCAAGCGTTATCCGGAATTATTGGGCGTAAAGAGCTCGTAGGCGGTTTGTCGCGTCTGCCGTGAAAGTCCGAGGATTAACTTCGGATGTGCGGTGGGTACGGGCAGACTAA
+
CCC<CGDGGGGEGGGGGGGDGGFGGGGGGGGGGGCA@EFFGC8F<CFGGGGFGCAFGC<,C:EE:BF+=FC:FG@FDCCFCF@+FGGFB7=EFGGGGGF8==FEF<EEAEEFGGFG<F<F=F83BDDCG@=BBFEDEFCCF<C@FC=FE<BF>F:FGDFCA>,>?*FE7:=88BCGF>CCCEEG+<;B?EBEEFECCD8:CCEEG+28E8**<F:F9CEEEGGGGC7A6E?5/AC<6<C<)170=>:D39<C6*7@EF3=67*)).71)(9****1*8)((-(.).7.4<0(4,(42(,(,4,))
@M02526:341:000000000-JB3KD:1:1101:13264:2289 1:N:0:TACACAT+ACGGCAC
GGGCCTACGGGGGGCAGCAGTGGGGAATATTGCACAATGGGCGGAAGCCTGATGCAGCAACGCCGCGTGCGGGATGACGGCCTTCGGGTTGTAAACCGCTTTCACCGGGGACGAAGCGATGCGTGAGTGTTGTGACGGTACCTGGAGAAGGAGCACCGGCTAACTACGTGCCAGCAGCCGCGGTGATACGTAGGGTGCGAGCGTTGTCCGGATTTATTGGGCGTAAAGGGCTCGTAGGCGGTTGATCGCGTCGGAAGTGAAAACTTGGGGCTTAACCCTGAGCGTGCTTTCGATACGGGTGGACC
+
CCCCCGGGGGGEGCGGEGCFEGGGGGGGGGEEFGGGGGGGGGGGGGGGGGGGGGGGDGGGGGGGGGGGGGDGGGGGGGGGGGGGGGGGAFEGGGGGGGGGGGGAFGGGGGGGDE>CDECFEGGEGGGGGFF5C>CECEEGC+CC5CFECFGFGGGGGGGGGGGGFFGGFFGGGGFGGFE1C?EGEFGGGE:CFECCCEGEGGGEGGGGGGEEEE6C7FGFGCEEG=8:FEEDCEDDC97DCDDGF=?CCD3C>357B??*=408:6=0:17@>FGFBFF<:0072@>5:F28(5(4:<>>((282
@M02526:341:000000000-JB3KD:1:1101:17074:2323 1:N:0:TACACAT+ACGGCAC
TCGCCCCTACGGGAGGCAGCAGTGGGGAATTTTCCGCAATGGGCGAAAGCCTGACGGAGCAATGCCGCGTGGAGGTAGAAGGCCTACGGGTCGTTAACTTCTTTTCCCGGAGAAGAAGGAATGACGGTATCTGGGGAATAAGCATCGGCTAACTCTGTGCCAGCAGCCGCGGTAAGACAGAGGATGCAAGCGTTATCCGGAATGATTGGGCGTAAAGCGTCTGTAGGTGGCTTTTTAAGTTCGCCGTCAAATCCCAGGGCTCAACCCTGGACAGGCGGTGGAAACTACCAAGCTGGAGTACGGTA
+
CCCCCGGGGGEGGGGGGGGGGGGGGGGGGGGGGGGGGGGGGGGGGFEEGGGGGGGGGGGGGGGGGGGGGGGGGGGEFGGGGGGGGGGGGGGGGFGFGGGGGGGGGGGGGGGGGGGGGGGGGGGGGGGGGGGFGGGGGGGFFGGGGGG:FFGGGAFGGGGGGGGGGGGGGGEGGEGGGGGGGGGGGGGGGGGGGGGGGGGGGG>CEGGGGGGGGGGCEGGGGGGFGGGGGGGGGGGGGGGGGGFD@G@CDGGGFFFFFF@E5>@?FF@BFFFFFGGFEFFFFFF>B4@FFFFBF:>?((,56:>((
@M02526:341:000000000-JB3KD:1:1101:10181:2324 1:N:0:TACACAT+ACGGCAC
CACTCACCTACGGGGGGCAGCAGTGGGGAATATTGGACAATGGGCGAAAGCCTGATCCAGCCATGCCGCGTGTGTGAAGAAGGCCTTCGGGTTGTAAAGCACTTTCAGTAGGGAAGAAAGCCTTCGACCTAATACGTCTTAGGAAGGACATCACCTACAGAAGAAGCACCGGCTAACTCCGTGCCAGCAGCCGCGGTAATACGGAGGGTGCGAGCGTTAATCGGAATTACTGGGCGTAAAGGGCGCGTAGGCGGTCCGTTAAGCCAGATGTGAAAGCCCCGGGCTCAACCTGGGAATTGCATTTG
+
CCCCCGGGGGGGGGGGEGGGGGGGGGGGGGGGGGGGGGGGGGGGGGGGGGGGGGGGGGGGGGGGGGGGGGGGGCGGGGGGGGGGGGGGGGGGGGGGGGGGGGFFGGGGGGGGGGGGGGGGGFGGGGGGGGGGGGGGGG>FGGFFFGGGGGGGGFGFGEDGGFDFFGGGGGGEGGGGGGGGGFGGGGGGGGGFGGGGGGGGGGGGGGG8EGGGGGGGGGGGGDFGGGGGGGGGCFGDGGDGG7@GBCD93/<CB>:D@D:?DFFAFFFFF9FFF7D6?5>?7>;>1@FFFFF:?6?B022A5)6>)
@M02526:341:000000000-JB3KD:1:1101:24469:2331 1:N:0:TACACAT+ACGGCAC
CCCTACGGGAGGCAGCAGTGGGGAATATTGGACAATGGGCGCAAGCCTGATCCAGCAATGCCGCGTGTGTGAAGAAGGTCTTCGGATTGTAAAGCACTTTCGACGGGGACGATGATGACGGTACCCGTAGAAGAAGCCCCGGCTAACTTCGTGCCAGCAGCCGCGGTAATACGAAGGGGGCTAGCGTTGCTCGGAATGACTGGGCGTAAAGGGCGCGTAGGCGGTTTGTACAGTCAGATGTGAAATTCCTGGGCTTAACCTGGTGGCTGCATTTGATACGTATGGACCTGAGTGAGGAAGAGGGT
+
6CC9AF@GGDF6BCC@EFEDFGG@FFGGG9FCFFF9FFGGDGGGCFGEGFGDFGCCG@FFGGCGG:FGGGGGG?CFEFFGAF?D@:BFCCFAFECFG8FGF=BFCCEEGGGG@=AAFCC=4FE=FFFG:CGGFEFG<@EG77CECBFG<@FDF7:B<>CADD:FG<CC:CGGC*=7:@EFD778+B=@EEDC55C>*2:22AFGFE8?8ECCGEE5C1:C*<EC:CEDG7:79+9:9C>CFFBDF7=F*2*955)0;FF=7>>,8B)(0-?F6DCF*99(5<>?06?)47:7:2)4:),4(41:(
@M02526:341:000000000-JB3KD:1:1101:15814:2333 1:N:0:TACACAT+ACGGCAC
GCCGCCTACGGGGGGCAGCAGTAGGGAATATTGGACAATGGGCGAAAGCCTGATCCAGCAATGCCGCGTGAGTGATGAAGGCCTTAGGGTTGTAAAGCTCTTTTACCCGGGATGATAATGACAGTACCGGGAGAATAAGCTCCGGCTAACTCCGTGCCAGCAGCCGCGGTAATACGGAGGGAGCTAGCGTTGTTCGGAATTACTGGGCGTAAAGCGCACGTAGGCGGCTATTCAAGTCAGAGGTGAAAGCCCGGGGCTCAACCCCGGAACTGCCTTTGAAACTAGATAGCTTGAATCCAGGAGAG
+
CCCCCGGGGGGGGGGGGGGGGGGGGGGGGGGGGGGGGGGGGGGGGGGGGGGGGGGGGGGGGGGGGGGGGGGGGGGGGGGGGGGGGGGGGGGGGGGGGGGGGGGGGGGGGGGGDGGGGGGGGGGGGGGGEG7@EGFGGGGGGFGEGGGGGGGGGGGGGGGGGGGFGGGGGGGGGGGGGGGDGGGGFGGGGECEEFGGGGGGGGGGDGGGGGGGGGGGGGGDGGGGGEDGGDFGGGGGFGGG77@GFGFG7F>CBEEFF>FFF@:?FD>0<9FFF4>4FF@ABFF47?474FABFF)643<??<:?0
@M02526:341:000000000-JB3KD:1:1101:10211:2337 1:N:0:TACACAT+ACGGCAC
ATTTTCCTACGGGAGGCAGCAGTGGGGAATATTGGACAATGGGCGCAAGCCTGATCCAGCAACGCCGCGTGAGGGATGACGGCCTTCGGGTTGTAAACCTCTTTCAGCAGGGACGAAGCGAAAGTGACGGTACCTGCAGAAGAAGGACCGGCCAACTACGTGCCAGCAGCCGCGGTAATACGTAGGGTCCGAGCGTTGTCCGGAATTATTGGGCGTAAAGGGCTCGTAGGCGGTTAGTCACGTCGGGAGTGAAAACTCAGGGCTCAACCCTGAGCGTGCTTCCGATACGGGCTGACTAGAGGTAT
+
CCCCCGGGGGGGGGGGGGGGGGGGGGGGGGGGGGGGGGGGGGGGGGGGGGGGGGGGGGGGGGGGGGGGGGGGGGGGGGGGGGGGGGGGGGGGGGGGGGGGGGGGGGGGGGGGGGGGGEGGGGGGGGGGGGFGGGGGGGGGGGGGGGGGGGGGGGGGGGGGFFGGGGGGGGFGGGGGGGGFEGEFFGGGGGGGGGGDE5AEGGGEE>FGGGGGGGGGGGGGGGCCGGEGGDGGGGGDC>7>CCFFEGBDCDFG*=FFFFF?FFF7FFFBFFFF477>5>B:A<B:3BEFBFB041:7A)462848)
@M02526:341:000000000-JB3KD:1:1101:22966:2345 1:N:0:TACACAT+ACGGCAA
GGCCTACGGGGGGCAGCAGTGGGGAATTTTCCGCAATGGGCGAAAGCCTGACGGAGCAATGCCGCGTGGAGGTAGAAGGCCCACGGGTCGTGAAATTCTTTTCCCGGAGAAGAAGCAATGACGGTATCTGGGGAATAAGCATCGGCTAACTCTGAGCCAGCAGCCGCGGTAATACAGAGGATGCAAGCGTTATCCGGAAGGATTGGGCGTAAAGCGTCTGTAGGTGGCTTTTTAAGTCCGCCGTCAAGTCCCAGGGCTCAACCCTGGACAGGCGGTGGAAACTACCAAGCTGGAGTCAGGGAGGG
+
CCCCCGGECCFEECBFGFGE-C<=FF<BFFGGBGFCFGF<FF@F@FFEEFEBFECB7FG<F,:CCC@<C:,<33:<FCGD,+*@@FD>CCGDGF,,8?CF;FGG9*<*4<CC>CF<C8,F,F*<<F*<::F8<<*89,2<@FGGEGG>C6+2+<+20*<C5CFGFGGGG*8;CFCFGFCGC6E0:FFGGDC>8C9:*AE8CGCF>EGGEECEFCFEEG5CFGGFFFEFFG+90CGGFCFDG*7C317*:>*>=);<:)>=@45(0;F:58>FF5D).877)44<250).))43,45()-8(-,(-
@M02526:341:000000000-JB3KD:1:1101:15487:2375 1:N:0:TACACAT+ACGGCAC
GAGCCTACGGGAGGCAGCAGTGGGGAATATTGGACAATGGGCGAAAGCCTGATCCAGCCATGCCGCGTGTGTGAAGAAGGTCTTCGGATTGTAAAGCACTTTAAGTTGGGAGGAAGGGCAGTTACCTAATACGTGATTGTTTTGACGTTACCGACAGAATAAGCACCGGCTAACTCTGTGCCAGCAGCCGCGGTAATACAGAGGGTGCAAGCGTTAATCGGAATTACTGGGCGTAAAGCGCGCGTAGGTGGTTTGTTAAGTTGAATGTGAAATCCCCGGGCTCAACCTGGGAACTGCATCCAAAA
+
CCCCCG@FD;@CC@FCEFFGFDGGGGGGGGGGGGGGGGGGGGGGGGCFGGGGGGGGGGGGGGGGGGGFGGGGGGGGGGGGGFGGGGGGGGGGGGGGGGGGDGGFGGGGGGGGGGGGGGGGGFGGGGGGGGGGGFFFFGGFGGGFGGGGGGGGGGGGGGGGGGGGGGGGGGGGGGGDFGGCGGFGGGGGGGGGGGGGGGG?C?FGDCGGGGGGGEGEGGGGGGGGGGGGFG5FGGGGGGGGDG>G:G>*2CGGFFE>:F=7FFFF?B?<*6FFFGFF>FFB>F?<DF5@FFBF???FFB2<3>?91
@M02526:341:000000000-JB3KD:1:1101:18163:2375 1:N:0:TACACAT+ACGGCAC
CCTAACTTACGGGGCGCAGCAGTGGGGAATTTTCCGCAATGGGCGAAAGCCTGACGGAGCAATACCGCGTGAGGGACGAAGGCTTTTGGGTCGTAAACCTCTTTTCTCAAGGAAGATGATGACGGTACTTGAGGAATAAGCATCGGCTAACTCCGTGCCAGCAGCCGCGGTAATACGGAGGATGCAAGCGTTATCCGGAATGATTGGGCGTAAAGCGTCCGCAGGTGGTTTGATAAGTCTGCTGTTAAAGCGTGTGGCTCAACCACATACAGGCAGTGGAAACTATTCGACTAGAGTATGTTAGG
+
CCCCCGGGGGGGGGGGGGGGGGGGGGGGGGGGGGGGGGGGGGGGGGGGGGGGGGGGGGGGGGGGGGGGGGGGGGGGGGGGGGGGGGGGGGGGGGGGGGGGGGGGGGGGGGGGGGGGGGGGGGGGGGGGGGGGGGGGGGGGGGGGGGGGGGGGGCBFGGGGGGGGGGGGGGGGGGGGGGGGGGGGGGGGGGGGGGGGGGGGGGGGGGFGGGGGEGGGGGGGGGGGGEFGG5EECCGGGGGGGFFGFGFGGGGGFFFFEFF@FFFFFFFFFBF=?GFDFFFFFF:FFFFF?FFF>F<FFFFBBFFA1
@M02526:341:000000000-JB3KD:1:1101:17066:2379 1:N:0:TACACAT+ACGGCAC
CGTCCTACGGGAGGCAGCAGTGGGGAATATTGGACAATGGGCGCAAGCCTGATCCAGCCATGCCGCGTGAGTGATGAAGGCCTTAGGGTTGTAAAGCTCTTTTATCCGGGACGATAATGACGGTACCGGAGGAATAAGCCCCGGCTAACTTCGTGCCAGCAGCCGCGGTAATACGAAGGGGGCTAGCGTTGCTCGGAATCACTGGGCGTAAAGGGCGCGTAGGCGGCGTTTTAAGTCGGGGGTGAAAGCCTGTGGCTCAACCACAGAATGGCCTTCGATCCTGGGACGCTTGAGTATGGTAGAGG
+
CCCCCGGGGGGGFGGGGGGGGGGGGGGGGGGGGGGGGGGGGGGGGGGGGGGGGGGGGGGGGGGGGGGGDCFFGGGGFEFGGGGGGGGGGGGEFGGGGGGGGGGGGGGGGCGGGGGGGGGGGGGGGGFFFGGGGGFGGGD@=FGDGGGGGGGGGA@FGGDFGFGGGGGGGGGFGGGCFGGGGC@BFGGGGGGDEFGEGGCCEGG7FFGG=8EGGFGDGEGGGGGGGGGECC*>GGGGGCDDGDED:FFDCFD:/9:F4FFFFFD6>4@F?AFFFC<?>>B((6<>?F>B;5?BFF4)).36:4<<0
@M02526:341:000000000-JB3KD:1:1101:9891:2393 1:N:0:TACACAT+ACGGCAC
CGCCTACGGGACGCAGCAGTGGGGAATATTGGACAATGGGCGAAAGCCTGATCCAGCAATGCCGCGTGAGTGATGAAGGCCTTAGGGTTGTAAAGCTCTTTTACCCGGGAAGATAATGACTGTACCGGGAGAATAAGCCCCGGCTAACTCCGTGCCAGCAGCCGCGGTAATACGGAGGGGGCTAGCGTTGTTCGGAATTACTGGGCGTAAAGCGCACGTAGGCGGCTTGGTAAGTTAGAGGTGAAAGCCTGGAGCTCAACTCCAGAATTGCCTTTAAGACTGCCGAGCTAGCAGGTGAGAGAGGT
+
@CCCCGGGGGGGGGGGGGGGGGGGGGGGGGGGGGGGGGGGGGGGGGGGGGGGGGGGGGGGGGGGGGGGGGGGGGGGGGGGGGGGGGGGGGGGGGGGGGGGGGGGGGGGGGGGGGGGGGGGGGGGGGGGGGGGGGGGGGGGDGGGDEFFGGGGG7CGGGGGGGGGGDGGCGFGGGGGGGGGGGGGGGGEGGGGGG>CGGGFGGGGGGEGGGGGGGCEEGDFF8EEGGGGGG?F+<FFFCCFCFFGFGFGCCGC>FFFFFFF?FFFF*<>=<FFFGFFFF??D0::1B@3375(4<<8:A?434:4)
@M02526:341:000000000-JB3KD:1:1101:15011:2442 1:N:0:TACACAT+ACGGCAC
TAGGCCTACGAGGCAGCAGTGGGGAATATTGCACAATGGGCGCAAGCCTGATGCAGCGACGCCGCGTGAGGGATGACGGCCTTCGGGTTGTAAACCTCTTTCACCAGGGACGAAGCTTTTGTGACGGTACCTGGAGAAGAAGCACCGGCCAACTACGTGCCAGCAGCCGCGGTAATACGTAGGGTGCAAGCGTTGTCCGGAATTACTGGGCGTAAAGAGCTCGTAGGCGGTTTGTCGCGTCGTCTGTGAAATTCTGCAGCTTAACTGCAGGCGTGCAGGCGATACGGGCAGACTTGAGTACTACC
+
CCCCCGFCG7CCGGDGGFGGFGGGGGGGGGGGDFGGFGGFGGGGGGGGGGGGGGGGGGGGGEDGGGGGGGGGGGGGGGGGGGGGFGGGGGGGGGGGGGGGG<FGGGGGGGGGGGGGGGGGGFFGGGGGGGGGGGGGFGGGGGGGGGGGGGGGGGGGGGGGGGGGGGGGGGGGGGGGGGGGGGGGGGGGGGGGGGGGGGGGGGGGGFGFGGGGGGGFGGFGGGGGGGGGGGEG757FGGGGGGFGFGFGGGGGFFFFFFFFFFFDFFFFFFFFFD3:>FFF>;BB;FDEFF::?0>A<DFF22)-(
@M02526:341:000000000-JB3KD:1:1101:10369:2451 1:N:0:TACACAT+ACGGCAC
CTTGCCTACGGGGGGCAGCAGTGGGGAATATTGGACAATGGGCGCAAGCCTGATCCAGCAATGCCGCGTGAGTGATGAAGGCCTTAGGGTTGTAAAGCTCTTTTACCCGGGAAGATAATGACTGTACCGGGAGAATAAGCCCCGGCTAACTCCGTGCCAGCAGCCGCGGTAATACGGAGGGGGCTAGCGTTGTTCGGAATTACTGGGCGTAAAGCGCACGTAGGCGGCCATTCAAGTCAGAGGTGAAAGCCTGGGGCTCAACCCCAGAATTGCCTTTGAGACTGAGTGGCTAGTAGGTGAGAGAG
+
CCBCCGGGGGGGGEGGGGGGGEFFGGGGGGGGGG9FGGGGGGGGGGGGGGGGGCGGGGGGGGG8FGGGGGGCFGGGGGGGGCFGGGGGG<FFECGGGGGDGGGGFFF<EFGDGE@FGGGFGEF9FFGGEGC:F::FGD,?B*<CFEGGGCF<CCC8**30*A@CFC>>CCEEC7<FDCEG88CC*8;6?ECCECCEGG>E8<?CGCFGGGGE8CGG=GEGGGGGGGGG5=CF7?C7C7>GCFF<306:CF5CF33@:5)1*0.30>EFFAF=FG7FFBF??7)4:@6?:)22(-622-,)(.)3(
@M02526:341:000000000-JB3KD:1:1101:9089:2470 1:N:0:TACACAT+ACGGCAC
AACCTACGGGAGGCAGCAGTGGGGAATTTTGGACAATGGGCGCAAGCCTGATCCAGCAATGCCGCGTGTGTGAAGAAGGCCTTCGGGTTGTAAAGCACTTTTGTCCGGAAAGAAAACGTCGTGGTTGATACCCGTGGCGGATGACGGTACCGGAAGAATAAGCACCGGCTAACTACGTGCCACCAGCCGCGGTAATACGTAGGGTGCAAGCGTTAATCGGAATTACTGGGCGTAAAGCGTGCGCAGGCGGTTCGCTAAGACAGATGTGAAATCCCCGGGCTTAACCTGGGAACTGCATTTGTGAC
+
CCCCCGGGGGGGGGGGGGGGGGGGGGGGGGGGGGGGGCFGGGGGGGGGGGGGGGGGGGGGGGGGGGGGGGGGGGGGGGFGGGGGGGGGGGGGGGGGGGGGGGGGGGGGGGGGGGGGGEEFGGGEF<FGGGGGGGG>7FGGGGGGGGGGGGGGGGGGGGGGGCFGGGGGGGGGGGGGGGCCGGGGGGGGGGGGGGGFFCC+9CGGGGGFCFGGCEGFGGGGGGGGGGGGGGGG5EGG?FGCDGFG:DFCGDCD@EEFFBFF@F@:?FB>FAFFBCFFDF>>B::AFFFFFFFFF?F7AAA>2><<A
@M02526:341:000000000-JB3KD:1:1101:8219:2474 1:N:0:TACACAT+ACGGCAC
ACCGCCTACGGGACGCAGCAGATCGGAAGAGCACACGTCTGAACTCCAGTCACTACACATATCTCGTATGCCGTCTTCTGCTTGAAAAAAAAGAAAACCTCTTTTATAAGGGAATAAAGTGCGGGACTGATACTGTGTTGTATGTACCTTATGAATAAGAATCGGCTAACTCCGTCCAAGCAGCCGGGGTAATCAGAAGGATCGGGGGGTTACCGGGAGTTATTGGGTTTAAGGGGTGCGTAGACGGCTTTTTAGCTCGGCGGTTAAAGTCTGCGGCTAAACTATAAAGTTACCGTGGAACTTGG
+
CCCCCGGGGGGGGFGGGGGGGF@DFGGGCGGFCAEGDFF@FGGCFFFEGGGGE@FGGE<@F,CFFFFCFGA6F@FF<E<FAFFGFGF<CFCC4,CE,:+,,:?,<?5FAEC,<,?FG9F,<,+++8+4,,,:D,,5,:3A=DFCD9D,E=,,,C=@F,,,,83@F+3>:,3,,++,4*3@8C7E>C****1,,,,6,2,=,2,*6****/**++*2****2+0ACGF5:*<C++*)*)1/1*7**75)))*964)//1))0))()0/)9A*69*)0)0))-,).)**0-156))--(2474))).
@M02526:341:000000000-JB3KD:1:1101:15284:2522 1:N:0:TACACAT+ACGGCAC
TGCCTACGGGACGCAGCAGTGGGGAATATTGGACAATGGGCGGAAGCCTGATCCAGCAACGCCGCGTGAGGGATGACGGCCTTCGGGTTGTAAACCTCTTTCAGCATTGACGAAGCCGCTTCTTTTTGGGGTGGTGACGGTAGGTGCAGAAGAAGGACCGGCCAACTACGTGCCAGCAGCCGCGGTAATACGTAGGGTCCGAGCGTTGTCCGGAATTATTGGGCGTAAAGGGCTCGTAGGCGGTTTGTCGCGTCGGGAGTGAAATCCAGCAGCTTAACTGCTGGCCTGCTTTCGATACGGGCAGC
+
CCCCCGGGEGCEGGGGGGGGGGGGGGGGGGGGGGGGGGGGGGGGGGGGGGGGGGGGGGGGGGGGGGGGGGGGGGGGGGGGGGGGGGGGGGGGCGGGGGGGGGGGGGGG@FGGGGGGGGGGGGGGGGGGGGGDEGGGGGGGGGGGGGGGGGGGGGGGGGGGGGGGGGGGGGGGGGGGGGGGGGGGGGGGGGFGGGGGGGGGGEGGGGGGGGGGGGGGGDGGGGGGGGGGGGGGGGGGGGGDFGFGFGBFCDGCBDBBEEFFFFFDFFFFF?FFFFGFFFFA<A?BB>@FB?AFFF:5<>BFF>;B(
@M02526:341:000000000-JB3KD:1:1101:15623:2531 1:N:0:TACACAT+ACGGCAC
ACGTCCTACGGGAGGCAGCAGTGGGGAATATTGCACAATGGGGGAAACCCTGATGCAGCCATGCCGCGTGTGTGAAGAAGGCCTTCGGGTTGTAAAGCACTTTCAGCGGGGAGGAAGGCGACAAAGTGAATAGCTTTGTCGATTGACGTTACCCGCAGAAGAAGCACCGGCTAACTCCGTGCCAGCAGCCGCGGTAATACGGAGGGTGCGAGCGTTAATCGGAATTACTGGGCGTAAAGCGTACGCAGGCGGTCTGTTAAGTCAGATGTGAAATCCCCGGGCTTAACCCGGGAACTGCATTTGAA
+
CCCCCGGGGGGGGGGGGGGGGGGGGGGGGGGGGGGGGGGGGGGGGGGGGGGGGGGGGGGGGGGGFEGGGGGGGGGGGGGGGGGGFGGGGGGGGGGGGGGGGGGGGGGGGGGGGGGGGGGGGGGGEEFGGFGAGGGGGGGGEFFFGGGGGGGGGGGGGGGGGGGFGGGEGEGDGGFFFFGGGGGGGGGGGGGGGGGGGGGGGGEEECEGGGGEGGGGGGFGGGGGGFGGGGGGG=CDGG77CC:<@7DCCDGDDBD?@@@FBF=ABBFA699@?7??F>B>999?BFFFBEBB>>::?7<AFFBA>
@M02526:341:000000000-JB3KD:1:1101:24301:2535 1:N:0:TACACAT+ACGGCAC
GGGGTCCTACGGGGCGCAGCAGTAGGGAATCTTCCACAATGGACGAAAGTCTGATGGAGCAACGCCGCGTGAGTGAAGAAGGTTTTCGGATCGTAAAGCTCTGTTGTTGGTGAAGAAGGATAGTGATAGTAACTGATCATTATTTGACGGTAATCAACCAGAAAGTCACGGCTAACTACGTGCCAGCAGCCGCGGTAATACGTAGGTGGCAAGCGTTGTCCGGATTTATTGGGCGTAAAGCGAACGCAGGCGGGAAGACAAGTCAGATGTGAAAGCCCTCAGCTTAACTGAGGAATTGCATCTGA
+
CCCCCGGGGGGGGGGGDGGGGGGGGGGGGGGGGGGGGGFGGGGGGGGGGGGGGGGGFFGGGGGGGGEGGGGGGGGGFGGGGGGGGGGGGGGGGGGGGGGEGFGGFGBFGGGGGGGGGGGCGGGGGGGGGGGGGGGGGGGF9EGGGGGGGGGG>DFGGGGGGGGGGGGGGGGGGGGGGFGGGGGGGGGGGGGGGGGGGGGGGGGGGGGGGGGGGGGGGGGGGGGGGGGGGGGFGGGGGGGGGGEGDDEGGGGGFF:@BFFFFFFFFF@>FAFFFCC?FF4?<FFFA?BFD=ABFF?FF?D9AA4>.
@M02526:341:000000000-JB3KD:1:1101:17005:2536 1:N:0:TACACAT+ACGGCAC
GGTCCCTACGGGGGGCAGCAGTAGGGAATCTTCCACAATGGGCGCAAGCCTGATGGAGCAACGCCGCGTGTGTGATGAAGGGTTTCGGCTCGTAAAACACTGTTATAAGAGAAGAACGGCACTGAGAGTAACTGTTCAGTGTGTGACGGTATCTTACCAGAAAGGAACGGCTAAATACGTGCCAGCAGCCGCGGTAATACGTATGTTCCAAGCGTTATCCGGATTTATTGGGCGTAAAGCGAGCGCAGACGGTTATTTAAGTCTGAAGTGAAAGCCCTCAGCTCAACTGAGGAATGGCTTTGGAA
+
CCCCCGGGGGDGGEGGGGCFFGFGEFGGGGFEGAFGGGGFGGGGGGGGGGGGGGGGGGGGGGGGECGGGGGGGGGGGGGGGGGGEGGGGEGEFGGGGGFGGFFGGGGGF@DGGGGCCGGGGGGGGGGGGGGGFGC:FGFGGFFGFGGGE:FCFGGGFGGGGGGFCFGGGG>:EFGGGGGFCCFF?8EGGGGG8::EEGGGGGCCF99FFGGGGGGGGCGGGGG=ED9<7C?CFGDG=FFFDG>C;DE93FDC:>>FBFFFFFFAF477@?F?@FG>F4@BF?4:2?57????FF0:,:(827276
@M02526:341:000000000-JB3KD:1:1101:24671:2551 1:N:0:TACACAT+ACGGCAC
AGACCTACGGGGGGCAGCAGTGGGGAATTTTCCGCAATGGGCGAAAGCCTGACGGAGCAATGCCGCGTGGAGGTAGAAGGCCCACGGGTCGTGAACTTCCGTTCCCGGAGAAGAAGCAATGACGGTATCTGGGGAATAAGCATCGGCTAACTCTGTGCCAGCAGCCGCGGTAAGACAGAGGATGCAAGCGTTATCCGGAATGATTGGGCGTAAAGCGTCTGTAGGTGGCTTTTGAAGTCCGCCGTCAAATCCCAGGGCTCAACCCTGGACAGGCGGTGGAAACTACCAAGCTAGAGTACGGTAGG
+
CCCCCGGGGGGGGGGGGGGGGGGGGGGG?GGGGGGGGGGGGGGGGGGGGGGGGGGGGGGGGGGGGGGGGGGGGGDGGGGGGFGGGGFGGGDGEGGGFGGGGGGGGGGGGGGGGGGCGGGGGGGGGGEGGFGFGGGGGGGGGGGGGGGGGGGGGGFGGGFFCFGGGGGGGGGEEGGGGCFFGGGGGFGGGGGDCFGGGGGDGFGGGGGGGGGGGGGGGGGGGGGG7CCFGGCFGGGGGFGGGGFDDGFDFCC7?FFF3DFFFFFBF4FFFFFF>FDFBB>?F2?A9?4<3<<?B<2?92:8;:??0
@M02526:341:000000000-JB3KD:1:1101:23747:2571 1:N:0:TACACAT+ACGGCAC
AAGCACCTACGGGGCGCAGCAGTAGGGAATCTTCCACAATGGACGCAAGTCTGATGGAGCAACGCCGCGTGAGTGAAGAAGGTTTTCGGATCGTAAAGCTCTGTTGTTGGTGAAGAAGGATAGATAGAGTAACTGCTATTTATTTGACGGTAATCAACCAGAAAGTCACGGCTAACTACGTGCCAGCAGCCGCGGTAATACGTAGGTGGCAAGCGTTGTCCGGATTTATTGGGCGTAAAGCGAACGCAGGCGGGAAGACAAGTCAGATGTGAAAGGCCTCAGCTTAACTGAGGAATTGCATCTGA
+
CCCCCGGGGGGGGGGGGGGGGGGGGGGGGGGGGCGGGGGGGGGGGGGGGGGGGGGGGGGGGGGGGGGGGGGGGGFGGGGGGGGGGDGGGGGGGGGGGGG?FGGGGGGGFGEGGGGGGGGGGGGGGFF<FFGGGGGGFGGGGGGGGGGGGGGGGGGGGGDEGCGGGCC;CEGGGGGGGGGGGGGGGGGGGGGGGGGGGGGGGGGGGGGGGGGGGGGGGG5<FEGDGGGG?FGGDFGGGGGGGDDDECBDDGGDBE>BD>FF?5BAFFF2@A?FFGC>@F::>:?<2@FFD?7:?:87?BFBA9AB.
@M02526:341:000000000-JB3KD:1:1101:15103:2576 1:N:0:TACACAT+ACGGCAC
GACCTACGGGAGGCAGCAGTGGGGAATATTGGACAATGGGCGAAAGCCTGATCCAGCCATGCCGCGTGTGTGAAGAAGGTCTTCGGATTGTAAAGCACTTTAAGTTGGGAGGAAGGGCAGTTACCTAATACGTGATTGTTTTGACGTTACCGACAGAATAAGCACCGGCTAACTCTGTGCCAGCAGCCGCGGTAATACAGAGGGTGCAAGCGTTAATCGGAATTACTGGGCGTAAAGCGCGCGTAGGTGGTTTGTTAAGTTGAATGTGAAATCCCCGGGCTCAACCTGGGAACTGCATCCAAAAC
+
-CCCCGGGFGDGGGGGGGGGGGGGGGGGGGGGGGFGGGGGGGGGGGG,EFGGGGGGGGGGGGGGGGGGGGGGGGGGGGGGGGGGGGGGGGGGGGGGGGGGCGGGGCFFGGGGGGGGGGGGGGGGGGGGGGGGFGGGGGGGGGGGGGGGGGGGGGGGGFGGGGGGGGGGGGGGGFGGGGGGGGGGGGGFGGGGGGEGFGGGGGGGGGGGGGGGGGGGGGGGGGGGGGGGGGGGGDGGGGGGGDDD3CD>FGDGFFFFFFFF?FB4@FFDF>@67>F@EFFF;?FF?FFFFFBBB><?AA9:B,42(
@M02526:341:000000000-JB3KD:1:1101:24785:2613 1:N:0:TACACAT+ACGGCAC
GGCACCTACGGGAGGCAGCAGTGGGGAATCTTGGACAATGGGCGAAAGCCCGATCCAGCAATATCGCGTGAGTGAAGAAGGGCAATGCCGCTCGTAAAGCCCTTTCGTCGAGTGCGCGATCATGACAGGACTCGAGGAAGAAGCCCCGGCTAACTCCGTGCCAGCAGCCGCGGTAAGACGGGGGGGGCAAGTGTTCTTCGGAATGACTGGGCGTAAAGGGCACGAAGGCGGTGAATCGGGTTGAAAGTGAAAGTCGCCAAAAACTGGCGCAATGCTCTCGAAACCAATTCACTTGAGTGGGACAC
+
ACCCCFFGGCGC6@7;@;CEDF<CEG;,,C6;6;F<FGC,,@6CC@@+CEC:::F,E@8,EC@CE7:F:F7,EF<?96:6E7:C,CFF<+>++84BFG9F,4EE=FGECG+F,+5CFGGGGEFF,,,,+,B3D<,33+@E,@<F@F@FGGE7@FF9FC**@B,>7:FFCE8ECCGC9BFC8EE@E58?E*/<+<<?++<::*;*+3<@+*;FGE5*:++*1*A5*2;=*:E7/:>C7**1*15*/:9*****19*.07>)775:9*615(7))2**9=668(4;1>@4<4246><A>42(,27:(
@M02526:341:000000000-JB3KD:1:1101:21901:2677 1:N:0:TACACAT+ACGGCAC
TCCTACGGGGCGCAGCAGTGGGGAATATTGGTCAATGGGCGAAGAGCCTGAACCAGCCAAGTAGCGTGAGGGATGACGGCCCTATGGGTTGTAAACCTCTTTTATCGGAGAGTAAAGAAGGGGACTCATCCCCTATGTTGTAATTATCCGAAGAAAAAGGACCGGCTAATTCCGTGCCAGCAGCCGCGGTAATACGGAAGGTCCAGGCGTTATCCGGAATTCTTGGGTTTAAAGGGAGCGTAGGTGGTCTTGAAAGCTTGCCGTGAAATGTCCCCGCTTAACGGGGGAGTTGCGGTGAGAAATCT
+
CCCCCGGGGGGGGGGGGGGGGGGGGGGGGGGGGGGGGGGGGGGGGGGGGGFGGGGGGGGGGFGGGGGGGGGGGGGGGGGGGGGGGGGGGGGFGGFFGGGGGGGGFFGGDDFG=<FGG9FGGGGGGGGGGGGGGGGGGFGCFFFFGGGFGGGGECGGGGGDCFFDGGGCF;@FGDFGGFGGGCCFCEGGGGGGFGFFCEGGGGGGGGG8=EG8;@FGEE=F@099:CGEE=C?FGGGFGGGG3>3@DFCGGGG*0*7?FF@F:@?FF3AFFFFFG9B>@>:AF:02:5>BB:A2(18>(844(-6)
@M02526:341:000000000-JB3KD:1:1101:11246:2688 1:N:0:CACACAT+ACGGCAC
ACCAGCCCTACGGGGGGCAGCAGTGGGGAATTTTCCGCAATGGGCGAAAGCCTGACGGAGCAATGCCGCGTGGAGGTAGAAGGCCCACGGGTCGTGAACTTCTTTTCCCGGAGAAGAAGCAATGACGGTATCTGGGGAATAAGCATCGGCTAACTCTGTGCCAGCAGCCGCGGTAATACAGAGGATGCAAGCGTTATCCGGAATGATTGGGCGTAAAGCGTCTGTAGGTGGCTTTTTAAGTCCGCCGTCAAATTCCAGGGCTCAACCCTGGACAGGCGGTGGAAACTACCAAGCTGGAGTACGGT
+
CCCCCGGGFFGGGGGGEGGGGGGGGGGGGEGGGGGGGGGGDGGGGGGGGGGGGGGGGGGGGGGGGGGGGGGGGGGGGGGGGGGGGGGGGGEFFGGGDGGGGEGGGGGFFEGFGGGGFGGGGGGGGGGGFECFFGGGGGGGGGFFFGGGDGGGGGCEFGGGFGGGGGGGGGGGGEEEGGGGGGGGGGGCFEGGGEGEFGGGGDEGGFGGGGGGGGGGGGGGGCGFFGGGGGGD=FFFFGGFG7@DFCEDGGGGFFFFFFFFFFFFF573FBF:)29>>5@29>FBFFFF?FF3(2>?:?080<?B(
@M02526:341:000000000-JB3KD:1:1101:17943:2732 1:N:0:TACACCT+ACGGCAC
CCCCGCCCTACGGGGCGCAGCAGTGGGGAATTTTCCGCAATGGGCGAAAGCCTGACGGAGCAATGCCGCGTGGAGGTAGAAGGCCCACGGGTCGTGAACTTCTTTTCCCGGAGAAGAAGCAATGACGGTATCTGGGGAATAAGCATCGGCTAACTCTGTGCCAGCAGCCGCGGTAATACAGAGGATGCAAGCGTTATCCGGAATGATTGGGCGTAAAGCGTCTGTAGGTGGCTTTTTAAGTCCGCCGTCAAATCCCAGGGCTCAACCCTGGACAGGCGGTGGAAACTACCAAGCTGGAGTACGGG
+
<CCCCGGGGGGGGGGGGGGGGGGGGGGGGGGEGGGGGGGGGGGGGGGGGGGGGGGGGGGGGGGGGGGGGGGGGGGGGGGGGGGGGGGGGGGGGGGGGGGGGGGGGGGGGGGFGGGGGGGFGGGGGGGGGGGGGGGGGEGGGGGGGGGGEGGGGGCGGGGGFGGGGCGGGGGGGGGGCFEGGGGGGGGGGGGGGGGGGGGEGGGGG@CFGGFGCEGEG?CGGGEGGGGGGGDC5EG=FGGGGG=DFGF9DD5C@F@FFFFEEFF???44FFFFFGGFFFB9>B<<BF?FFFF:?6??FFF?B5<B(
@M02526:341:000000000-JB3KD:1:1101:21636:2733 1:N:0:TACACAT+ACGGCAC
GCCCCGCCTACGGGGGGCAGCAGTGGGGAATATTGCACAATGGGCGCAAGCCTGATGCAGCGACGCCGCGTGAGGGATGACGGCCTTCGGGTTGTAAACCTCTTTCGGTACGGAAGAAGCCTCTTCGGGGGTGACGGTACGTGCAGAAGAAGCACCGGCTAACTACGTGCCAGCAGCCGCGGTAATACGTAGGGTGCAAGCGTTGTCCGGAATTATTGGGCGTAAAGAGCTTGTAGGTGGCTTGTCGCGTCTGTCGTGAAAGCCCGGGGCTTAACTCCGGGTCTGCGGTGGGTACGGGCAGGCTC
+
CCCCCGGGGGGGGGGGGGGGGGGGGGGGGGGGGGFGGGGGGGGGGGGGGGGGGGGGGGGGGGGGGGGGGGGGGGGGGGGGGGGGGGGGGGGGGGGGGGGGGGGGGGGGGGGGGGGGGGGGGGGGGGGGGGGGGGGGGGGGGGGGGFEGGGGGGGGGGGGGGGGGGGEGFGFGGGGGGGGGGGEEEGGGGGFFGGGGGGGGGGGGGGFGGGDGGGGGG<EGDCEGGGGGDDGGGGGFCGGGGGFGFGFGDGGG:?FFFFFFFFF1>BD25;EFFCGFFFFFF>>B:FFFF>;>FA?BF696:6>F.
@M02526:341:000000000-JB3KD:1:1101:17532:2739 1:N:0:TACACAT+ACGGCAC
TCCTACGGGACGCAGCAGTGGGGAATATTGGACAATGGGCGCAAGCCTGATCCAGCCATGCCGCGTGAGTGATGAAGGCCTTAGGGTTGTAAAGCTCTTTCACCGATGAAGATAATGACGGTAGTCGGAGAAGAAGCCCCGGCTAACTTCGTGCCAGCAGCCGCGGTAATACGAAGGGGGCTAGCGTTGTTCGGAATTACTGGGCGTAAAGCGCACGTAGGCGGATATTTAAGTCAGGGGTGAACTCCCGCAGCTCAACTGCAGAACTGCCTTTGATACTGGGTATCTTGAGTATGGAAGAGGTT
+
CCCCCGGGGGGGGGGGDGGGGGGGGGGGGGGGGGGGGGGGGGGGGGGGGGGGGGGGGGGGGGGGGGGGGGGGGGGGDGFFGGGGGGGGGGGGFGGGGGGGGGGGGGGGGGGGGGGGFGGGGGGGGGGGDGGGGGGGGGGGGGGGGGGGGGGFGGGGGGGGGGGGGGGGGGGGGGGCCEECGEGGFGGGGGGGGGGGGGGGGGGGGGGGGFFGGGGGGGGG5CEGGGGGGFGGFFGFGGGGDGFD*7B09CCDEDFFFFF?6@48FFFFF?FFFGGFF?FAD:<FFFFFBFBFBADA?4)8:70:0
@M02526:341:000000000-JB3KD:1:1101:15276:2742 1:N:0:TACACAT+ACGGCAC
CCTGTCCCTACGGGGGGCAGCAGTGGGGAATATTGGACAATGGGCGCAAGCCTGATCCAGCCATGCCGCGTGGGTGAAGAAGGCCTTCGGGTTGTAAAGCCCTTTTGTTGGGAAAGAAATCCTGTCGGTTAATACCTGGCGGGGATGACGGTACCCAAAGAATAAGCACCGGCTAACTTCGTGCCAGCAGCCGCGGTAATACGAAGGGTGCAAGCGTTACTCGGAATTACTGGGCGTAAAGCGTGCGTAGGCGGTTCGTTAAGTCCGTTGTGAAAGCCCTGGGCTCAACCTGGGAATTGCAGTGG
+
CCCCCGGGGGGGGGGGGGGGDGGGGGGGGGGGGGGGGGGGGGGGGGGGGGGGGGGGGGGGGGGGGGGGGGGGGGGGGGGGGFFGGGGGGGDFEGGGGGGGGGGGGGFGGGGGGGGGDGGFGGGFGGGGDGGGGFGGGGGGGGDGGGGGGGGGGGGGGGGGGGGGGGGGGGDGGGGGGGGGGGGGGGGGGGGFGGGGGGDCFGGGGEGDGGGGGGGGGEGGGGGGGGFGGGGGGGGGGGG3?>5DEGFDGGDGFEDE>D>F@FFFFFFFF?>@F7?FFFFFFB?FFFFFB<:?B6:?73?B<?FB:
@M02526:341:000000000-JB3KD:1:1101:10903:2752 1:N:0:TACACAT+ACGGCAC
CAACCTACGGGACGCAGCAGTGGGGAATATTGGACAATGGGCGCAAGCCTGATCCAGCAATGCCGCGTGAGTGATGAAGGCCTTAGGGTTGTAAAGCTCTTTTACCCGGGAAGATAATGACTGTACCGGGAGAATAAGCCCCGGCTAACTCCGTGCCAGCAGCCGCGGTAATACGGAGGGGGCTAGCGTTGTTCGGAATTACTGGGCGTAAAGCGCACGTAGGCGGCCATTCAAGTCAGAGGTGAAAGCCTGGGGCTCAACCCCAGAATTGCCTTTGAGACTGAGTGGCTAGTAGGTGAGAGAGG
+
CCCCCGGGGGGGGGGGGGGGGGGGGGGGGGGGGGGGGGGGGGGGGGGGGGGGGGGGGGGGGGGGGGGGGGGGGGGGGGGGGGGGGGGGGGGGGGGGGGGGGGGGGGGGGGGGGGGGGGGGGGGGGGGGGGGGGGGGGGGFFFGGGGGGGGGGGGGGFGGGGGGGGGGGGGGGGGGGEGGGGGGGGGGGGGGGGGGGGGGGGGGGGGGGGGGGGGGGGGGGGFGFGGGGGGGGCFGGGGGGGGFGFGFGGGGFFFFFF@FFFFFBDFFFFF@?FFGFF?F:?A:276?FB)4<>DFF><<?FDFB:
@M02526:341:000000000-JB3KD:1:1101:19216:2799 1:N:0:TACACAT+ACGGCAC
TTCCTACGGGGGGCAGCAGTGGGGAATATTGCACAATGGGCGCAAGCCTGATGCAGCGACGCCGCGTGAGGGATGACGGCCTTCGGGTTGTAAACCTCTTTCAGCAGGGACGAAGCGCAAGTGACGGTACCTGCAGAAGAAGGACCGGCCAACTACGTGCCAGCAGCCGCGGTAATACGTAGGGTCCGAGCGTTGTCCGGAATTACTGGGCGTAAAGAGCTCGTAGGTGGTTTGTCGCGTTGTTCGTGAAAACTCACAGCTTAACTGTGGGCGTGCGGGCGATACGGGCAGACTGGAGTACTGCC
+
9CCCCGGGGGDEGGGGEGDFDFGGGGGGGGGGGGGGGGGGGGGGGGGGGGGGGGGGGGGGGGDGGGGGGGGGGGGGGGGGGDGGGGGGGGGGGGGGGGGGGGGGGGGGGGGGGGGGGGGGGFFGGGGGGGGGGGGGGGGGGGGGGGGDGGGGGGGGGGFGGGGGFGGGGGGGDEEFGGF:CEGEGCGGEGGGEGEGGGGGGGGGGGGGGGGGGGECFGGGGGEEGGGGGGGGGGGFGGDDGCDGFGFGFGCGFFFFFFFFFFFFF?FAFFDFDD5>DFFF0>>0(;BBB>??FF>B?<?FFAAF?
@M02526:341:000000000-JB3KD:1:1101:20366:2804 1:N:0:TACACAT+ACGGCAC
TTGTTCCTACGGGGGGCAGCAGTGGGGAATTTTCCGCAATGGGCGAAAGCCTGACGGAGCAATGCCGCGTGGAGGTAGAAGGCCCACGGGTCGTGAACTTCTTTTCCCGGAGAAGAATCAATGACGGTATCTGGGGAATAAGCATCGGCTAACTCTGTGCCAGCAGCCGCGGTAATACAGAGGATGCAAGCGTTATCCGGAATGATTGGGCGTAAAGCGTCTGTAGGTGGCTTTTTAAGTCCGCCGTCAAATCCTAGGGCTCAACCCTGGACAGGCGGTGGAAACTACCAAGCTGGAGTACGGTA
+
CCCCCGGGGGGGGGGGGGGGGGGGGGGGGGGGGGGGGGGGGGGGGGGGGGGGGGGGGGGGGGGGGGGGGGGGGGGGGGGGGGGGGGGGGGGGGGGGGGGGGGGGGGGGGGGGGGGGGGGGGGGGGGGGGGGFGGGGGGGGGGGGGGGGGGGGGGGGGGGGGGGGGGGGGGGGGGGGGGGGGGGGGGGGGGGGGGGGGGGGGGGFGGGGGCGGGGGFFGGGGGGGGGGGGGGGGGGGGFGGGFBGFDFGGGGGFFFFFFFFFFFFF@EFFFFFFGGFFFFBBF>BFFFFFF>BB0,18?B:AFF<,
@M02526:341:000000000-JB3KD:1:1101:18455:2806 1:N:0:TACACAT+ACGGCAC
GGCCTACGGGGCGCAGCAGTGGGGAATATTGGACAATGGGCGAAAGCCTGATCCAGCCATGCCGCGTGTGTGAAGAAGGCCTTCGGGTTGTAAAGCACTTTCAGTAGGGAAGAAAGCCTTCGACCTAATACGTCTTAGGAAGGACATCACCTACAGAAGAAGCACCGGCTAACTCCGTGCCAGCAGCCGCGGTAATACGGAGGGTGCGAGCGTTAATCGGAATTACTGGGCGTAAAGGGCGCGTAGGCGGCCCGTTAAGCCAGATGTGAAAGCCCCGGGCTCAACCTGGGAATTGCATTTGGAAC
+
CCCCCFGGDEGFGGGGGGGEGGGGFFGGGGGGDGGGGGGGGGGGGGGGFFGGGGGGGGGGGGGGGGCEFCGGGGGGGGGGGGGFGGGFGGGGGG9EFFEGFFGGGGFGGEFGGGGDFGGGFDGGGCFGGFGGFB8FGGGDGFGGFGFGGGFCBFEFFGGGGGFGGGGGGCGFFBFGGFGGDGGGGGGGGGGGGE8FGGFGGGGGGGGGGGGGGGGFFDFDGDCCGFGGGGGG*>DFCCDDDGEDBG>DCG))7:DFF:FF@5>:?BFB=<B=)9DF>@;>(2)5:56@6F??00<).66445(6?
@M02526:341:000000000-JB3KD:1:1101:9688:2806 1:N:0:TACACAT+ACGGCAC
CTCCCTACGGGACGCAGCAGTGGGGAACTTTCCGCAATGGGCGAAAGCCTGACGGAGCAATGCCGCGTGGAGGTAGAAGGCCCACGGGTCGTGAACTTCTTTTCCCGGAGAAGAAGCAATGACGGTATCTGGGGAATAAGCATCGGCTAACTCTGTGCCAGCAGCCGCGGTAATACAGAGGATGCAAGCGTTATCCGGAATGATTGGGCGTAAAGCGTCTGTAGGTGGCTTTTTAAGTCCGCCGTCAAATCCCAGGGCTCAACCCTGGACAGGCGGTGGAAACTACCAAGCTGGAGTACGGTAGG
+
CCCCCGGGGGGGGGGGGGGGGGGGGGGGGGGGGGGGGGGGGGGGGGGGGGGGGGGGGGGGGGGGGGGGGGGGGGGGGGGGGGGGGGGGGGGGGGGGGGGGGGGGGGGGGGGGGGGGGGGGGGGGGGGGGGGGGGGGFGGGGGGGGGGGCFGGGGGGGGGFGGGFGGGGGGGGGGGGGGGGGGGGGGGFGGGGGGGGGGGGGGGGGGDGGGGDGFGGGGGGGGGGGGGGGGGGGGGGDGGG:DFGFG>GFGGGFFFFFFFFFFFFFFFFFFF:>FGFE@DF?>?FFFFFFF?:?FB<BFF?F<?:2
@M02526:341:000000000-JB3KD:1:1101:24122:2826 1:N:0:TACACAT+ACGGCAC
TGCCTACGGGGCGCAGCAGTGGGGAATATTGGACAATGGGCGCAAGCCTGATCCAGCCATGCCGCGTGAGTGATGAAGGCCTTAGGGTTGTAAAGCTCTTTTATCCGGGACGATAATGACGGTACCGGAGGAATAAGCCCCGGCTAACTTCGTGCCAGCAGCCGCGGTAATACGAAGGGGGCTAGCGTTGCTCGGAATCACTGGGCGTAAAGGGCGCGTAGGCGGCGTTTTAAGTCGGGGGTGAAAGCCTGTGGCTCAACCACAGAATGGCCTTCGATACTGGGACGCTTGAGTATGGTAGGGGT
+
CCCCCGGGGGGGGGGGGGGGGGGGGGGGGGGGGGGGGGGGGGGGGGGGGGGGGGGGGGGGGGGGGGGGGGGGGGGGGGGGGGGGGGGGGGGGGGGGGGGGGGFGGGGGGGGGGGGGGGGGGGGGGGGGGGGGGGGGGGGGGGGGGGGGGGGGGGGGGGGGGGGGGGGGGGGGGGGGGGGGGGGGGGGGGDGFGDGGGGGGGGGGGGGGGGGGGGGGGGGGGGFGGGGGGGGGGGGGGGGGDDFFFFFGGDDGFFFFFFFFFFFFF4@DFFFFFGGFFFFFA<2((7<@?:0(:4<2<?A:)(-9,
@M02526:341:000000000-JB3KD:1:1101:12328:2861 1:N:0:TACACAT+ACGGCAC
ATAGCCTACGGGACGCAGCAGTGGGGAATATTGCACAATGGGCGCAAGCCTGATGCAGCGACGCCGCGTGAGGGATGACGGCCTTCGGGTTGTAAACCTCTTTCAGTACGGAAGAAGCCTCTTTCGGGGGGTGACGGTACGTGCAGAAGAAGCACCGGCTAACTACGTGCCAGCAGCCGCGGTAATACGTAGGGTGCAAGCGTTGTCCGGAATTATTGGGCGTAAAGAGCTTGTAGGTGGCTTGTCGCGTCTGTCGTGAAAGCCTGGGGCTTAACCCCGGGTCTGCGGTGGGTACGGGCAGGCTC
+
CCCCCGGGGGGGGGGGGGGGGGGGGGGGGGGGGGGGGGGGGGGGGGGGGGGGGGGGGGGGGGGGGGGGGGGGGGGGGGGGGGGGGGGGGGGGGGGGGGGGGFGGGGGGGGGGGGGGGGGGGGGGGGGGGGGGDFCEGGFGGGGGGGGGGGGGGGGGGGGCGGGGGGGGDFGGFGGGGFGGGGEEGGGGGFFGGGGGGGGGGGGGGGCFGECGGGGGGGGGGGGGGGG?FFCFF6CGGG4FGGFGFFFGDCCDFFFFFEFF=6?BF@FBFF3>?FDFFBEFF>FFFFEF6>;99)4:>61-292:,
@M02526:341:000000000-JB3KD:1:1101:18228:2877 1:N:0:TACACAT+ACGGCAC
CCGTGGCCTACGGGAGGCAGCAGTGGGGAATTTTCCGCAATGGGCGAAAGCCTGACGGAGCAATGCCGCGTGGAGGTAGAAGGCCCACGGGTCGTGAACTTCTTTTCCCGGAGAAGAATCAATGACGGTATCTGGGGAATAAGCATCGGCTAACTCTGTGCCAGCAGCCGCGGTAATACAGAGGATGCAAGCGTTATCCGGAATGATTGGGCGTAAAGCGTCTGTAGGTGGCTTTTTAAGTCCGCCGTCAAATCCCAGGGCTCAACCCTGGACAGGCGGTGGAAACTACCAAGCTGGAGTACGGG
+
CCCCCGGGGGGGGGGGGGGGGGGGGGGGGGGGGGGGGGGGGGGGGGGGGGGGGGGGGGGGGGGGGGGGGGGGGGGGGGGGGGGGFGGGGGGGGGGGGGGGGGGGGGGGGGGGGGGGGGGGGGGGGGGGGGGGGGGGGGGGGGGGGGGGGGGGGGGGGGGGGGGGGGGGGGGGGGGGGGGGGGGGGGGGGGGGGGGEFGGGGGGGGFGGGFGGGGGGGGGGGGGGGGGGGGGGG=FGGGGGGGFGFDBGGGGGFFFFFFFFFFFFFFFBF?FFFGGFFFFFFF?BBFFF?FF?F??FFFFFFFB;(
@M02526:341:000000000-JB3KD:1:1101:11928:2897 1:N:0:TACACAT+ACGGCAC
CCCTGGCCTACGGGAGGCAGCAGTGGGGAATATTGGACAATGGGCGAAAGCCTGATCCAGCCATGCCGCGTGTGTGAAGAAGGTCTTCGGATTGTAAAGCACTTTAAGTTGGGAGGAAGGGCAGTTACCTAATACGTGATTGTTTTGACGTTACCGACAGAATAAGCACCGGCTAACTCTGTGCCAGCAGCCGCGGTAATACAGAGGGTGCAAGCGTTAATCGGAATTACTGGGCGTAAAGCGCGCGTAGGTGGTTTGTTAAGTTGAATGTGAAATCCCCGGGCTCAACCTGGGACCTGCATCCC
+
CCCCCGGGDFGGGG;:FGFEG<FFGGGGEFGGGG,C@FFGGFGGGGDGEGGGGGGF<EA<FGFG8EFEEGCF@FF<EFFEFCEEFFFFFGFFGFFGG9FFADFGG9,EFFGGGGEEEGG>FDF@FFCFGGG?EFFFGGDGGGGGGGCFFGEGCBD7F>BFFGGFCEGGGFDGGDE7FGG,@DEGGGGFGFCFGGGGGGGGGGDGGGGGGE58E?CEEG=FGCF5E=FGGGD?6FGD>C7***<DEGFGGDCC7<07:>F@F=FFF46AFFF?@FCBF@F02(60,7=*.>??:0(((,4(4<2(.
@M02526:341:000000000-JB3KD:1:1101:13302:2899 1:N:0:TACACAT+ACGGCAC
AACACTCCTACGGGACGCAGCAGTGGGGAATTTTCCGCAATGGGCGAAAGCCTGACGGAGCAATGCCGCGTGGAGGTAGAAGGCCTACGGGTCGTTAACTTCTTTTCCCGGAGAAGAAGGAATGACGGTATCTGGGGAATAAGCATCGGCTAACTCTGTGCCAGCAGCCGCGGTAAGACAGAGGATGCAAGCGTTATCCGGAATGATTGGGCGTAAAGCGTCTGTAGGTGGCTTTTTAAGTTCGCCGTCAAATCCCAGGGCTCAACCCTGGACAGGCGGTGGAAACTACCAAGCTGGAGTACGGT
+
CCCCCGGGGGGGGGGGGGGGGGGGGGGGGGGGGGGGGGGGGGGGGGGGGGGGGGGGGDGGGGGGGGGGGGGGGGGGGGGGGGGGGGGGGGGGGGGGGGGGGGGGGGGGGGGGGGGGGGGGGGGGGGGGGGGGGGGGGGGGGGGGGGGGGGGGGGGGGGGGGGGGGGGGGGGGGGGGGGGGGGGGGGGGGGGGGGGGGGGGGGGGGGGGGGGGGGGGFGGGGGGGGGGGGGGFGGGGGGGGGGFGFD>DGGGGFF?FFFFFDFFBFF>?FFFFFGGFFD:>BFB?FFFFFFFDFFFFBF?:?BFF(
@M02526:341:000000000-JB3KD:1:1101:24941:2904 1:N:0:TACACAT+ACGGCAC
TTCCTACGGGACGCAGCAGTGGGGAATATTGGACAATGGGCGAAAGCCTGATCCAGCAATGCCGCGTGAGTGATGAAGGCCTTAGGGTTGTAAAGCTCTTTTACCCGGGAAGATAATGACTGTACCGGGAGAATAAGCCCCGGCTAACTCCGTGCCAGCAGCCGCGGTAATACGGAGGGGGCTAGCGTTGTTCGGAATTACTGGGCGTAAAGCGAACGTAGGCGGCTTGGTAAGTTAGAGGTGAAAGCCTGGAGCTCAACTCCAGAATGGCCTTTAAGACTGCCGAGCTAGCAGGTGAGAGGGGC
+
CCCCCFGGCCBFFGDGGGGGGFFCFCFGGDGEFCF@FGGCFEFGEFGEDFGCG<FGGFGGGGGDDGEG7FGFFACFAF,CFF?<FDFGGGGGGGFGDGGGGGGFF<FFGGDF8EFDDE<,BEE<FFDCCF+=B?DGGGGECEGGEC@CA<FD<<+@DCCFGFGGEDCGGE,2?EC7:*B**=4CFGD*313*+BC*8:EGGC?:*8CEG8C+A85:=E7C8?6C=CE==5+<:0?0<:?FCGFF=DF4CFGD)8:)9?FFF=)566.:*()9?FD**96<4)2?95;77?228<:6:AB)4(,9(
@M02526:341:000000000-JB3KD:1:1101:11232:2914 1:N:0:TACACAT+ACGGCAC
CGTACCCTACGGGACGCAGCAGTGGGGAATTTTGCGCAATGGGGGGAAACCCTGACGCAGCAACGCCGCGTGGAGGATGAAATCCCTTGGGATGTAAACTCCTTTCGATAGGGAAGATTATGACGGTACCTATAGAAGAAGCCCCGGCTAACTTCGTGCCAGCAGCCGCGGTAATACGAGGGGGGCAAGCGTTGTTCGGAATTATTGGGCGTAAAGGGCGCGTAGGCGGTTTGACAAGTCTGATGTGAAATCTATGGGCTCAACCCATAGCCTGCATTAGAAACTGTCGGGCCTGAGTATGGGAG
+
CCCCCGGGGGGGGGGGGGDGGGFGGGGGGFFGGGGGGDEGGGGGGGGGGGGGGGCFGGEGGGGGGGGGGGGGDEEGGGGGGFGGCFGGGGGGGGGGGGGGGGGGFGD7FGGGGGGEFGGGGGGGGGGFEGGGGGGGFGGGGGGGGGGGGGGGGGGGGDGGGGGGGGGGGGGGGEGDGGGDEEGGEGGGGGEGCEGFGGGGGGGGGGGGGGECEGGGGGGGGDGGGDGGGEGGGGGGCDCGGGFG=>@GFGGGBFFFFF:>>FFF>DEFF?@:?FGFFFFDFDFFF?F42>>FFFF024)).8?,,
@M02526:341:000000000-JB3KD:1:1101:12153:2922 1:N:0:TACACAT+ACGGCAC
CCCTACGGGGGGCAGCAGTGGGGAATATTGCACAATGGGCGCAAGCCTGATGCAGCGACGCCGCGTGAGGGATGACGGCCTTCGGGTTGTAAACCTCTTTCAGTTGGGAAGAAGCCCTTTTTGGGTGACGGTACCTTCAGAAGAAGCGCCGGCTAACTACGTGCCAGCAGCCGCGGTAATACGTAGGGCGCAAGCGTTATCCGGAATTATTGGGCGTAAAGAGCTCGTAGGCGGTTTGTCGCGTCTGCCGTGAAAGTCCGAGGCTTAACTTCGGATGTGCGGTGGGTACGGGCAGACTAGAGTGC
+
@CCCCGGGGGGGGGGGGGGGGGGGGGGGGGGGGGGGGGGGGGGGDGGGGDFGGGGGGGGGGGGGGFGGGGGGGGGGGDEGGGGGGGGGGGGGGGGGFGGGGGGGFGGGGGDFFGGECGFGGDGCCCGCGGGGGGGG9EFGGGGGGC?EEGGGGEGGGGGFGGDFGGGGGGCFGGEGEEEGGGFFGGDDEGDEGGFGGEDGGGDE>CFFGEFDFGGGG8CGGFFGGCEEEGGGEE5<EGGGDGFGEG.:4DD3;:BFFFFE3>>BFF64FBFF@3/.5@*4:F6(45>*5>099(((,,..-))6<
@M02526:341:000000000-JB3KD:1:1101:6818:2935 1:N:0:TACACAT+ACGGCAC
GCCCTACGGGGGGCAGCAGTGGGGAATATTGGACAATGGGCGCAAGCCTGATCCAGCAATGCCGCGTGAGTGATGAAGGCCTTAGGGTTGTAAAGCTCTTTTACCCGGGAAGATAATGACTGTACCGGGAGAATAAGCCCCGGCTAACTCCGTGCCAGCAGCCGCGGTAATACGGAGGGGGCTAGCGTTGTTCGGAATTACTGGGCGTAAAGCGCACGTAGGCGGCTTTGTAAGTTAGAGGTGAAAGCCCGGGGCTCAACACCGGAATTGCCTTTAAGACTGCATCGCTTGAACGTCGGAGAGGG
+
CCCCCGGGGGGGGDFGGFFDGGGGGGGGGGGGGGGGFGGGGGGGGEGGGGFGGGGGGGFGGGGGGGGGGGGGGGGFFFGDGGGGGGGGGGGGGAFGFGGGGGGGGFEEGEGEFGGGGGGGGGGGGGGGGGGDGGGGGFGGGGGGGDFFF@FGFCEGGGGGGGGGGGGE8EFGGGGDGGGGGGGGGGGGDGGDGGGGDFFFCFGGGGGGG5CFFGGGGGGGGCFGD5:EGGGGGFGGGGGGG6>GF7FCFFDGDE355@FF*7@6@>B0<<FFFG7F@FFBF?0AF=D>:FF?F2?4(7>>9>FF(
@M02526:341:000000000-JB3KD:1:1101:14630:2938 1:N:0:TACACAT+ACGGCAC
TACCTACGGGAGGCAGCAGTGGGGAATATTGCACAATGGGCGCAAGCCTGATGCAGCGACGCCGCGTGAGGGATGACGGCCTTCGGGTTGTAAACCTCTTTCAGTTGGGAAGAAGCCCTTTTTGGGTGACGGTACCTTCAGAAGAAGCGCCGGCTAACTACGTGCCAGCAGCCGCGGTAATACGTAGGGCGCAAGCGTTATCCGGAATTATTGGGCGTAAAGAGCTCGTAGGCGGTTTGTCGCGTCTGCCGTGAAAGTCCGAGGCTTAACTTCGGATGTGCGGTGGGTACGGGCAGACTAGAGTG
+
CCCCCGGGGGGGGGGGGGGGGGGGGGGGGGGGGGGGGGGGGGGGGGGGGGGGGGGGGGGGGGGGGGGGGGGGGGGGGGGGGGGGGGGGGGGGGGGGGGGGGGGGGGGGGGGGGGGGGGGGGGGGGGCGGGGGGGGGGGGFCFFGGGGGGGGGGGGGGFGGGGGFGGGGGGGGGEGGGGGGGCBCCFCGCFGDGGGGGGGGGGFGGGGGFCFGDGGGGGGDC+<@EFFGE=FEGGGD=D<CFGF55<DFCDDD>FF=FBFFEFE>3>FDFFF=*><75>664:9?BF>7AF80(4(,(37-,.7<)
@M02526:341:000000000-JB3KD:1:1101:19790:2941 1:N:0:TACACAT+ACGGCAC
TAATTACCTACGGGACGCAGCAGTGGGGAATATTGGACAATGGGCGCAAGCCTGATCCAGCAATGCCGCGTGAGTGATGAAGGCCTTAGGGTTGTAAAGCTCTTTTACCCGGGAAGATAATGACTGTACCGGGAGAATAAGCCCCGGCTAACTCCGTGCCAGCAGCCGCGGTAATACGGAGGGGGCTAGCGTTGTTCGGAATTACTGGGCGTAAAGCGCACGTAGGCGGCCATTCAAGTCAGAGGTGAAAGCCTGGGGCTCAACCCCAGAATTGCCTTTGAGACTGAGTGGCTAGTAGGTGAGAG
+
CCCCCGGGGGGGGGGGGGGGGGGFGGGGGGGGGGGGGGGGGGGGGGGGGGGGGGGGGGGGGGGGGGGGGGGGGGGGGGGGGGGGGGGGGGGGGGGGGGGGGGGGGGGGGGGGGGGGGGGGGGGGGGGGGGGGGGGGGGGGGGGGGGGGGGGGGGGGGGGGGGGGGGGGGGGGGGGGGGGGGGGGGGGGGGGGGGGGGGGGGGGGGGGFGGGGGGGGGGGGGGGGGGGGGGGGGGGGGGGGGGFGFGFGDGGGFFFFFFFFFFFFFDEFFFFFFGGFFFFFBFF?FF?@AFFFBA?AABFFFAFF,
@M02526:341:000000000-JB3KD:1:1101:7293:2942 1:N:0:TACACAT+ACGGCAC
GCCCCTACGGGGGGCAGCAGTGGGGAATTTTCCGCAATGGGCGAAAGCCTGACGGAGCAATGCCGCGTGGAGGTAGAAGGCCCACGGGTCGTGAACTTCTTTTCCCGGAGAAGAAGCAATGACGGTATCTGGGGAATAAGCATCGGCTAACTCTGTGCCAGCAGCCGCGGTAATACAGAGGATGCAAGCGTTATCCGGAATGATTGGGCGTAAAGCGTCTGTAGGTGGCTTTTTAAGTCCGCCGTCAAATCCCAGGGCTCAACCCTGGACAGGCGGTGGAAACTACCAAGCTGGAGTACGGTAGG
+
CCCCCGGGGGGGGGGGGGGGGGGGGGGGCGGFGGGGGGGFGGGGGGGGGGGGGGGGGGGGGGGGGGGGGG>FGGGGGGFGGGEGGGGGGGGGGGGGGGGGGGGGFGGCGGGGGGGEFCFGGFGGDCFGGGGGGGDGFFGGGGFGEGGFGFGGGGGGGECE8CGGGGGGGGGEGFGGGGFGGCFECFGGGGGGGGGGGD;?EFEF<FGGGGGGGCGGGEGGG@FFGGGG=EGGCDCF9FFGGG53@<7CFGF>@FFFF@>FF*74>7<?47FFFGGB<EF1>BFFFF?F:4::?3:7524:><:?B
@M02526:341:000000000-JB3KD:1:1101:18296:2942 1:N:0:TACACAT+ACGGCAC
GGGCCTACGGGAGGCAGCAGTAAGGAATATTGGTCAATGGACGCAAGTCTGAACCAGCCATGCCGCGTGGAGGATGAAGGCCCTCTGGGTTGTAAACTTCTTTTATATGGGACGAAACACTTCTTTTCTAAGAGGCTTGACGGTACCATTTGAATAAGCACCGGCTAACTCCGTGCCAGCAGCCGCGGTAATACGGAGGGTGCAAGCGTTATCCGGATTCACTGGGTTTAAAGGGTGCGTAGGTGGGTCAGTAAGTCAGTAGTGAAATCTCTGGGCTCAACCCGGAAACTGCCATTGATACTATT
+
CCCCCGGGGGGGEGGGEGEFFFFGGGGGGGGEGFGEGFEGGGGGGGGFGGGGGFGGFFGFFGFGGECFFGGGGC,CCF<FE,?FE@GGGFGGGGGGGGGGGFGCGG,CFGGGGGGGGDDFGGGFGGEGGFGFCEDEGGDEGGEGFGCGFGGGFGGGGGGGGGGGGGEGGGGGDCFGFGG@DF@FE8CB:CC;CFFE:1B>GGGG9FFGCGG=F+AEG5=<C<?FFG65A?FC:+9>5DDDG)>DFC@CC4C:=7?7==F6*/1466@:?46=@DDFF)=?7??9035<:7>2(8<<B24645:22
@M02526:341:000000000-JB3KD:1:1101:9248:2944 1:N:0:TACACAT+ACGGCAC
GACACCCTACGGGAGGCAGCAGTGGGGAATATTGGACAATGGGCGAATGCCTGATCCAGCCATGCCGCGTGTGTGAAGAAGGTCTTCGGATTGTAAAGCACTTTAAGTTGGGAGGAAGGGCAGTTACCTAATACGTGATTGTTTTGACGTTACCGACAGAATAAGCACCGGCTAACTCTGTGCCAGCAGCCGCGGTAATACAGAGGGTGCAAGCGTTAATCGGAATTACTGGGCGTAAAGCGCGCGTAGGTGGTTTGTTAAGTTGAATGTGAAATCCCCGGGCTCAACCTGGGAACTGCATCCAA
+
CCCCCGGGGGEGGGFGGGGGGGFGGGGGGGGGGGGGGGGGGGGGGGGGGGGGGGGGGGGGGGGGGGGGGGGGGGGGGGGGGGGGGGGGGGGGGGGGGGGGGFGGGGGFGFFGGGGGGGEGGGGGEGGGFGGGGGGEGGGGGFGGGGGGGGGGGGGGGGDGFGGGGGGGGEGEGDFFGGGGGGGGGGGGFGDEGGG8>EGGGCFFFFGGGGGGGDCCDEGGGGGGGGGGGGEGGGDGCGGGGGF<BG>GGGFGFBFFD7?FFFFFF?B>FFFFFFFFFFF9(74>BFFFF:?<????B<>A>>F)3
@M02526:341:000000000-JB3KD:1:1101:9569:2949 1:N:0:TACACAT+ACGGCAC
GGGGCGCCTACGGGAGGCAGCAGTGGGGAATATTGGACAATGGGCGAAAGCCTGATCCAGCCATGCCGCGTGTGTGAAGAAGGTCTTCGGATTGTAAAGCACTTTAAGTTGGGAGGAAGGGCAGTTACCTAATACGTGATTGTTTTGACGTTACCGACAGAATAAGCACCGGCTAACTCTGTGCCAGCAGCCGCGGTAATACAGAGGGTGCAAGCGTTAATCGGAATTACTGGGCGTAAAGCGCGCGTAGGCGGTTTGTTAAGTTGAATGTGAAATCCCCGGGCTCAACCTGGGAACTGCATCCC
+
9BCCCGGGGGGGGGGGGGGGGGGGGGGGGGGGGGGGGGGGGGGGGGGGGGGGGGGGGFGGGGGGGGGGGEFGGEFGGGGFGGGGGGGGGGEGGGFGEFGGGGGGGGGGGGGGDFCCFGGGGGGCDDFGGGCFGGGGFGGGGGGGGG?FGGGGGGGCFGCGGGGGGCBFGGGDEGGGGGFGGGGGDGFGGGGGEGGGGGGGGGFCGGGGGGEGGGGGGGDDGGGGGGGGCCFFF:FDGDDGGF5<3<BDGDC*7<@E>3@?F=44@F6<?)=FFGGFFFFFFFFFFFFFF>?FFFFFFBFFFAAF<
@M02526:341:000000000-JB3KD:1:1101:6234:2951 1:N:0:TACACAT+ACGGCAC
AGCCTACGGGACGCAGCAGTGGGGAATATTGCACAATGGGGGAAACCCTGATGCAGCGACGCCGCGTGAGTGAAGAAGGATTTCGGTATGTAAAGCTCTATCAGCAGGGACGAAAGGAGTTCGAAAGGATTCTGCGACGGTACCTGACTAAGAAGCCACGGCCAACTACGTGCCAGCCGGCGCGGTAATACGAAGGGGGCAAGCGTTATCCGGATTTAATGGGTGTAAAGGGAGCGGAGACGGTGAAGTAAGTCAGATGTGAAAGCCAGGGGCTCAACCCAGGGATTGCATTTGAAACGATGTTG
+
CCCCCFGCEGCFECG@+-;ECC@FF@C<F<EFFFFE9EFCGDGGGGGGG<E,C,C<F@B8@7+:768:FGGFACEFFG,4BFDEGGCECEGDFGGEFFFCF5EFD<F@G?+:CF7:>>D8BFF=D:FFG,>,8=CCE7>7+<*@,3,537@FGF>C>><>C:*5<:C:E7=B*=;B@*1**=48:48C+<+2*1:CE58*::85?;8E5++;?*::9<9AFGG8C*+<+<EDC*1C*9<C57B*7**22:CCB/=??671*/9<4)).08:>@57?F)<<6((4:).72@A4>FF222(,(11)-
@M02526:341:000000000-JB3KD:1:1101:18453:2954 1:N:0:TACACAT+ACGGCAC
GCCCCTACGGGGGGCAGCAGTGGGGAATATTGGACAATGGGCGCAAGCCTGATCCAGCCATGCCGCGTGTGTGAAGAAGGCCTTATGGTTGTAAAGCACTTTAAGCGAGGAGGAGGCTTACCTAGCTAATATCTAGGCTAAGTGGACGTTACTCGCAGAATAAGCACCGGCTAACTCTGTGCCAGCAGCCGCGGTAATACAGAGGGTGCAAGCGTTAATCGGAATTACTGGGCGTAAAGCGCGCGTAGGTGGCCATTTAAGTCAAATGTGAAATCCCCGAGCTTAACTTGGGAATTGCATTCGAT
+
@CCCCCDDGGGEGEEGBFFFEFGGGGCGBGFFFCFGDFGGGGGGGGGG7<FFGGGGFGCFGEGGGGGGGGGGGGFGGGGGGGGFFFGCGF@FGGAFGGGGGGGGGGGEGDGGGGG>:CFGGGGGGFFGGFGGGGGGGGGGGGCFCFCGGGGGGGEFGGGGFGFGGG>FCEEGGGGGFGGCFGFGGGG6@CEGGG?EGGGGGFFGG>8CEGGFFE557@CFGECEFGGGGGCFDGDD7CGCDDD:D5>DDF*>>>4:BF@7B?FA?FFAFFFFFGG)0)<29B>?AF7=>4>:63:23A>ABFFF6
@M02526:341:000000000-JB3KD:1:1101:6312:2987 1:N:0:TACACAT+ACGGCAC
AGCGCCTACGGGGCGCAGCAGTGGGGAATATTGGACAATGGGGGCAACCCTGATCCAGCCATGCCGCGTGTGTGAAGAAGGCTTTCGGGTTGTAAAGCACTTTCAGCGAGGAGGAAGGCGTCGTGGTTAATACCTACGACGAAGGACGTTACTCGCAGAAGAAGAACCGGCTAACTCCGTGCCAGCAGCCGCGGTAATACGGAGGGTGCAAGCGTTAATCGGAATTACTGGGCGTAAAGGGCGCGTAGGCGGCCTGTTAAGCCAGATGTGAAAGCCCCGGGCTTAACCTGGGAACTGCATTTGGA
+
CCCCCGEGGGGGGGGGGGGGGGGGGGGGGGGGGGGGGGGGGGGGGGGGGGGGGGGGFFGGGGGGGGGGEFGGGGGGGGGGGGEDFAFGGGGGGGGGGFFGFFGGGGGGGGGGDGCGGGGG:@FGGGGGGGGGGFGGGGGGGGGGGGGGEFGGGGGGGGGGGGGDFFGGGGGGGGGFFGGFGGGGGGGGGGGGGDEGGGGGGGGDGGGEDGFGGDEGEGCF8CEGGG?GFFGGGGGGGFC757<DFD@CC4)9)07;@FFFFFFFFFF>85*967>@)>DB>>F:?*/7<FF0871?<<>FAAFA(
@M02526:341:000000000-JB3KD:1:1101:19012:2999 1:N:0:TACACAT+ACGGCAC
CTCATCCTACGGGACGCAGCAGTGGGGAATATTGGACAATGGGCGAAAGCCTGATCCAGCCATGCCGCGTGTGTGAAGAAGGTCTTCGGATTGTAAAGCACTTTAAGTTGGGAGGAAGGGCAGTTACCTAATACGTGATTGTTTTGACGTTACCGACAGAATAAGCACCGGCTAACTCTGTGCCAGCAGCCGCGGTAATACAGAGGGTGCAAGCGTTAATCGGAATTACTGGGCGTAAAGCGCGCGTAGGTGGTTTGTTAAGTTGAATGTGAAATCCCCGGGCTCAACCTGGGAACTGCATGCAA
+
CCCCCGFGGGGGGGGEGE@FGFFF8FCC@F@FDED?@CFFGD8AC7@FGGFG<FGGGG@@FGFFF@FGGCFF7FCFFG98=,:EE<,4FCCEFFGF@FCFGEEAFAFC@,BCFF7?F<CFG@C8?BEFEFFFGF<,<>DDGGCDA<F<C@FCEFEGG:C<FBF;FF:3CC*@@*DFCFFFB;;D;EC@FCGDEGGG*BFFC?CCFGEB8C?FGGEEGEFCECDECAF+3AFCEFCC:C3*75>)7507<729705577)**90:B=*6=-0*0:D69;F9B>943=6F?FF:6(46?F<2))55<
@M02526:341:000000000-JB3KD:1:1101:18578:2999 1:N:0:TACACAT+ACGGCAC
GCCCTTACGGGGGGCAGCAGTGGGGAATATTGCACAATGGGCGCAAGCCTGATGCAGCGACGCCGCGTGAGGGATGACGGCCTTCGGGTTGTAAACCTCTTTCGGTACGGAAGAAGCCTCTTCGGGGGTGACGGTACGTGCAGAAGAAGCACCGGCTAACTACGTGCCAGCAGCCGCGGTAATACGTAGGGTGCAAGCGTTGTCCGGAATTATTGGGCGTAAAGAGCTTGTAGGTGGCTTGTCGCGTCTGTCGTGAAAGCCCGGGGCTTAACTCCGGGTCTGCGGTGGGTACGGGCAGGCTAGAG
+
CCCCCGGGGGGGGGGGGGGGGGGGGGGGGGGGGGGGGGGGGGGGGGGGGGGGGGGGGGGGGGGGGGGGGGGGGGGGGGGGGGGGGGGGGGGGGGGGGGGGGGGGGGGGGGGGGGGGGGFGFGGGGGGGGGGGGGGGGGGGGGGGGGGGDGFGGDGGGGGGGGGGGFGGG8CGFGGGGGGGGCFEGG?FGGDEEGGGGGGGGCEGGGGGGFF9@GFGGGGEEGGGGGGGGGFGGGGGG<4DGGFGFDFGGD77>F>F59@F))7>EFF>FBFFFFGF@F39BBAFFF>EFFFFFFFB080(2)32.
@M02526:341:000000000-JB3KD:1:1101:13772:3005 1:N:0:TACACAT+ACGGCAC
ACCCCTACGGGAGGCAGCAGTGGGGAATATTGGACAATGGGCGAAAGCCTGATCCAGCAATGCCGCGTGAGTGATGAAGGCCTTAGGGTTGTAAAGCTCTTTTACCCGGGAAGATAATGACTGTACCGGGAGAATAAGCCCCGGCTAACTCCGTGCCAGCAGCCGCGGTAATACGGAGGGGGCTAGCGTTGTTCGGAATTACTGGGCGTAAAGCGCACGTAGGCGGCTTGGTAAGTTAGAGGTGAAAGCCTGGAGCTCAACTCCAGAATTGCCTTTAAGACTGCCGAGCTAGCAGGTGAGAGAGG
+
CCCCCGGGGGGGGGGGGGGGGGGGGGGGGGGGGGGGGGGGGGGGGGGGGGGGGGGGGGGGGGGGGGGGGGGGGGGGGGGGGGGGGGGGGGGGGGGGGGGGGGGGGGGGGGGGGGGGFGGGGGGGGGGGGGGGDGGGGGGGGGGGGGGGGGGGGGGGGFGGGGGGGGGGGGGGGGGGGGGGGGGGGGGGGGGGGGGGCGFGGGGGGGGGGEEGGGGGGGGGGGGGGGGGGGGGGGGFGFGGCGFGFDFGGGGGFFFFFFFFFFFFFFF?FFFFFGGFF4=AFFBFFF@D>FF?FFFF?>B?A??F?
@M02526:341:000000000-JB3KD:1:1101:14200:3007 1:N:0:TACACAT+ACGGCAC
GTCCTACGGGACGCAGCAGTAGGGAATCTTCCACAATGGACGCAAGTCTGATGGAGCAACGCCGCGTGTATGAAGAAGGTCTTCGGATCGTAAAATACTGTTGTCAGAGAAGAACACGGGATAAAGTAACTGTTGTCCCGCTGACGGTATCTGACCAGCAAGTCACAGCTAACTACGTGCCAGCAGCCGCGGTAATACGTAGGTGGCAAGCGTTGTCCGGATTTATTGGGCGTAAAGGGAACGCAGGCGGTCTTTTAAGTCTGATGTGAAAGCCTTCGGCTTAACCGGAGAAGTGCATTGGAAAC
+
CCCCCGGGGGGGGGGGGGGFGGGGGGGGGGGGGGGGGGGGGGGGGGGGGGGGGGGGGGGGGGGGGGFGGGGGFGGGGGGFGEFGGGGGGGGGGGGGGGGGGGGGGGGGGGGGGGGGGGGGGGGGGGGGGGGGGGFGGGGGGGGGGGGGGGGGGGGGGGGFGGGGGGGGGGGGGGGGGGGGGGGGGGGGGGGGGGGGGGFGFGGGGGGGGGGGGGGGGFCGGGGGCFGFGGGGGEGGGGGGCGFGFD>DGGGCEFFFF4@FFFF<@BFFBAFFFGGFFFFFB1?FFFBE;5(3364ADFB?DBFBB
@M02526:341:000000000-JB3KD:1:1101:21551:3018 1:N:0:TACACAT+ACGGCAC
GTCCTACGGGACGCAGCAGTGGGGAATATTGGACAATGGGCGAAAGCCTGATCCAGCCATGCCGCGTGTGTGAAGAAGGTCTTCGGATTGTAAAGCACTTTAAGTTGGGAGGAAGGGCAGTTACCTAATACGTGATTGTTTTGACGTTACCGACAGAGTAAGCACCGGCTAACTCTGTGCCAGCAGCCGCGGTAATACAGAGGGTGCAAGCGTTAATCGGAATTACTGGGCGTAAAGCGCGCGTAGGTGGTTTGTTAAGTTGAATGTGAAATCCCCGGGCTCAACCTGGGAACTGCGTCCAAAAC
+
CCCCCGGGGGGGGGGGGGGGGGGGGGGGGGGGGGGGGGGGGGGGGGGGGGGGGGGGGGGGFGGGGGEGGGGGGGGGGGGGGGGGGGDGGGGGGGGGGGGGGGGGGGAFGGGGGFGGGGGGGGGGGGGFFFGGGGGGGGGCGG?FF7FFGGGDFGDGFCFGGGGGGGGGGGGFGGGGGGCGGF@GGCFGGGGDGEGGGGGGGGGDGGGGGGGEEGGGGGGGGEG?<9C:?GGE>ECFGGGGG<D<@GF:CG7C@>5@=FFFFFF>=FFAFFFFFGFF>DEFFB<??FFFFFF?BFFF03>;6<A(8
@M02526:341:000000000-JB3KD:1:1101:20220:3039 1:N:0:TACACAA+ACGGCAA
CCGGCCTACGGGGGGCAGCAGTGGGGAATTTTCCGCAATGGGCGAAAGCCTGACGGAGCAATGCCGCGTGGAGGTAGAAGGCCTACGGGTCGTTAACTTCTTTTCACGGAGAAGAAGGAATGACGGTATCTGGGGAATAAGCATCGCCTTACTCTGTGCGAGCAGCCGCGGTAAGACAGAGGATGCAAGCGTTATCGGGGATGATTGGGCGTAAAGCGTCTGTAGGTGGTTTTTTAAGTTCGCCGTCAAATCTCAGGCCTCAACCCTGGACAGGCGGTGGAAACTACAAAGCTAGAGTACGGTAG
+
-8,<CGGGGGGG76FFGGGGGGGCFGGGG8FG,,8FGGGGG@FGGCFG8FGGG8>+BCG+FBF<,@FGGG:FGG<,EGCAFFGC@,8FG51*1>FF<,C@;FGG@,,,**=*=A8F<*,,?,221*8:F,CF9<**1=,2<,+2+**;**<8+++0<++*;:E*AF58/:*22*++A@62<**0+0+0<5*/;E8:*/C*CG8+00<*;5*/*/*<+/:7ECFC@CCF****/*1/<D::**0/79)9******9@@))/.)6())0.7<5/;9*<)776?2).:FF?B*(,)).))-.)(,.44
@M02526:341:000000000-JB3KD:1:1101:11364:3047 1:N:0:TACACAT+ACGGCAC
CTCTCCTACGGGAGGCAGCAGTGGGGAATATTGGACAATGGGCGCAAGCCTGATCCAGCAATTCCGCGTGGGTGAAGAAGGTCTTCGGATTGTAAAGCCCTTTCGACGGGGACGATGATGACGGTACCCGTAGAAGAAGCCCCGGCTAACTTCGTGCCAGCAGCCGCGGTAATACGAGGGGGGCTAGCGTTGCTCGGAATTACTGGGCGTAAAGGGCGCGTAGGCGGCTTAGTTAGTCAGGCGTGAAATTCCTGGGCTCAACCTGGGGACTGCGCTTGATACGGCTAGGCTAGAGGATGGAAGAG
+
CCCCCGGGGGGGGGGGGGGGGGGGGGGGGGGGGGGGGGGGGGGGGGGGGGGGGGGGGGGGGGGGGGGGGGGGGGGGGGGGGGGGGGGGGGGGGGGGGGFGGGGGGGGGGGGGGGGGGGGGGGGGGGGGGGGGGGGGGGGGGGGGGGGGGGGGGGGGGGGGGGGGGGGGGGGGGGGGGGGGGGGGGGFGGDGGGGGGGGGGGGGGGGGGGGGGGGGGGGGGGGGGGGGGGDGGEGGGGGGFGFEGFGFGGGGFFFFFFFFFFFF>FFF>EFFFFGGFFFFBFFFF,)0.:FF7?FFFF::84<B44
@M02526:341:000000000-JB3KD:1:1101:7843:3058 1:N:0:TACACAT+ACGGCAC
GGGTTCCTACGGGAGGCAGCAGTGGGGAATATTGGACAATGGGGGCAACCCTGATCCAGCCATGCCGCGTGTGTGAAGAAGGCTTTCGGGTTGTAAAGCACTTTCAGCGAGGAGGAAGGCGTCGTGGTTAATACCTACGACGAAGGACGTTACTCGCAGAAGAAGCACCGGCTAACTCCGTGCCAGCAGCCGCGGTAATACGGAGGGTGCAAGCGTTAATCGGAATTACTGGGCGTAAAGGGCGCGTAGGCGGCCTGTTAAGCCAGATGTGAAAGCCCCGGGCTTAACCTGGGAACTGCATTTGG
+
CCCCCFFFGFECCF:FDGFFGGGGGGGEGGFGFFFEFFFGGGGDGEGGGGGGGFG@FDEGDCFFGFGGGGGGGGGGGGGGEFGGG8CFGEGGGFFFGFGFGGFCAEGGGEGGCFGGGGGGGGGGGDDGGGGFGGGGGGGGGGCEGEFFG:FFFGF<FFGEFGGGGGFGFGGC**8C;CFFBFCFC@>FGGFB8C8B5CFFCGDEGCDGE*<CFGGG=*:9FG5:EFGGG?AGCFD7=95*:9:)7C)1)1015B>EFFF*=642>4528674@7C5FF323,6>:FF?BF?62,(-).)--6<))
@M02526:341:000000000-JB3KD:1:1101:9270:3063 1:N:0:TACACAT+ACGGCAC
CTCCCTACGGGGGGCAGCAGTAGGGAATCTTTCACAATGGGCGAAAGCCTGATGAAGCAACGCCGCGTGAATGAAGAAGGGTTTCGGCTCGTAAAATTCTGTTGCTAGAGAAGAACGTGCCAAGTAGGAAATGGCTTGGCAGTGACGGTATCTGGTTAGAAAGTCACGGCTAACTACGTGCCAGCAGCCGCGGTAATACGTAGGTGGCAAGCGTTATCCGGATTTATTGGGCGTAAAGCGAGCGCAGGCGGTCACTTAAGTCCGATGTGAAAGCCTTCGGCTTAACCGAAGAAGTGCATAGGAAA
+
CCC@C@6CF;FGGCEGE?<FECFFECGGFE<FGGG?ECGFGGDGGEE=C,AE?AFE?EGF8CFGGDGC:FFFCFGD<DCF@FFGFGGCFC*@FG*3FB<FFGC:FGCGFEFEDFGG7<<CB9F<F;FAC;<:FG,FFGCCC7<<<,*1FC<BFFF:<F@,2<<C?FGC:EGEEFFGFGCGGGF8;0*0;8*1C8CECGGDCCEG+9**;+1;EGC8C9E58/;8EGGGFFGGGGGD>7CD5)<D@77C357C@@FFF78?FB*4D>7:6-/0@G<69*)-4<9>)9*)351:05<<2<49B7AA2
@M02526:341:000000000-JB3KD:1:1101:19072:3077 1:N:0:TACACAT+ACGGCAC
CCCTACGGGAGGCAGCAGTGGGGAATTTTCCGCAATGGGCGAAAGCCTGACGGAGCAATGCCGCGTGGAGGTAGAAGGCCCACGGGTCGTGAACTTCTTTTCCCGGAGAAGAATCAATGACGGTATCTGGGGAATAAGCATCGGCTAACTCTGTGCCAGCAGCCGCGGTAATACAGAGGACGCAAGCGTTATCCGGAATGATTGGGCGTAAAGCGTCTGTAGGCGGCTTTTTAAGTCCGCCGTCAAATCCCAGGGCTCAACCCTGGACAGGCGGTGGAAACTACCAAGCTGGAGTACGGTAGGGG
+
CCCCCGCGGEGGGGGGGGGGGGGGGFFGGGGFGGGGGFGGGGGGGGGGGGGGGGEGGGGGFGGGGGGGGGGGGGFGGGGGGGGGGGGFFFEGGGGFGGGGGGGFGGGGGGGGGGGGGG<FDCEFCFGGAFGGGEFGGGCGG?FGGGGGGGFGGGGGEFFFFFGGGGGGGEGGGFGF;CCBFGGCEEFGGEGGGGGGGGFDGGFGGGGGGGGGC?=GEEGGGGC6CGGG=EEF=FFF7:DCDGFGBD47CCFGFFBE).?F5F@?>)<?FBFFFGD)85@DFFFFFF:@B??:<B7(<?248?FB>
@M02526:341:000000000-JB3KD:1:1101:7200:3079 1:N:0:TACACAT+ACGGCAC
TCCTACCTACGGGGCGCAGCAGTGGGGAATATTGGACAATGGGCGAAAGCCTGATCCAGCCATGCCGCGTGTGTGAAGAAGGTCTTCGGATTGTAAAGCACTTTAAGTTGGGAGGAAGGGCAGTTACCTAATACGTGATTGTTTTGACGTTACCGACAGAATAAGCACCGGCTAACTCTGTGCCAGCAGCCGCGGTAATACAGAGGGTGCAAGCGTTAATCGGAATTACTGGGCGTAAAGCGCGAGTAGGTGGTTTGTTAAGTTGAATGTGAAATCCCCGGGCTCAACCTGGGAACTGCATCCAA
+
-AAC@FFFAFE7B:@FGDCC@E<-,,@,B8FGFAFA<FFFGCGGG7@F7FGGF<,CFCF?GGDG8CFGGEGFFGGGGF9<<8?FAFGGGEGCEFF,<FGGG<FEEGE@CFEC,BFECFGDBGGGFG9DGGGGDGG=>E8EGGEDDF@DE+DFGGGDCFEGGGGGGGGGGGGEGGFGGGGGFGGGGCEF,=CCEGE:*:CCCGGGGGC:EECCG*5;5CEFG*88EGFCG?+<*A<DEG3::1;3)9@7:720)8@>B)8*1=*6/67<F>=F=C>F?@F>>260:??FBF:<B:3::>DA<4:78
@M02526:341:000000000-JB3KD:1:1101:21519:3092 1:N:0:TACACAT+ACGGCAC
AGTTCCTACGGGAGGCAGCAGTGGGGAATATTGGACAATGGGCGAAAGCCTGATCCAGCCATGCCGCGTGTGTGAAGAAGGTCTTCGGATTGTAAAGCACTTTAAGTTGGGAGGAAGGGCAGTTACCTAATACGTGATTGTTTTGACGTTACCGACAGAATAAGCACCGGCTAACTCTGTGCCAGCAGCCGCGGTAATACAGAGGGTGCAAGCGTTAATCGGAATTACTGGGCGTAAAGCGAGCGAAGGTGGTTTGTTAAGTTGAATGTGAAATCCCCGGGCTCAACCTGGGAACTGCATCCAAA
+
CCCCCGGGGGGGGGGGGDFGGFGGGGGGGGGGFEGGGGGGGGGGGGG@FGGGGGDGGGGGGFGGGGGGGGGGDGGGGCGGGGGGGGGGGGGDFGGGAD<FGEEE<,F,BFEG:CGF<::FCFGGFGGG9FG?CF@FFEFGGG<FFC<@:CCCEG:F7CFG9D;FG9FGGCECEGGC9BFFFFFCDCFGFD8CC5*1=;F;,?C,:BEGEFF@*CC8E5CCFEG8:@71CCG5FC9CCF>DD*5/7)8/9FGC@F5>)74@49*.8=7:F-/6*C*94534(343)/5)456047(,)5<<<77?4
@M02526:341:000000000-JB3KD:1:1101:14494:3097 1:N:0:TACACAT+ACGGCAC
GCGGTCCTACGGGAGGCAGCAGTGGGGAATATTGCACAATGGGCGCAAGCCTGATGCAGCGACGCTGCGTGAGGGATGACGGCCTTCGGGTTGTAAACCTCTTTCAGTTGGGAAGAAGCCCTTTTTGGGTGACGGTACCTTCAGAAGAAGCGCCGGCTAACTACGTGCCAGCAGCCGCGGTAATACGTAGGGCGCAAGCGTTATCCGGAATTATTGGGCGTAAAGAGCTCGTAGGCGGTTTGTCGCGTCTGCCGTGAAAGTCCAAGGCTTAACTTCGGATGTGCGGTGGGTACGGGCAGACTAGA
+
CCCCCGGGGGGGGGGGGGGGGGGGGGGEGGGGGGGGGGGGGGGGGGGGGGGGGGGGGGGGGGGGGGGGGGGGGGGGGGGGGGGGGGGGGGGGGGGGGGGGGGGGGGGGGGGGGGGGGGGGGGGGGGGGGGDFGGGGGGGGGGGGDGGGFGGGGGGGGGDGGFGGGGGGGGGGGGGGGGGDGGGGGGGFGGGGGGGGEGGGGGGGGGGEEEDFGGGGGGGGDEGGGFGGGGEG=FGGGGGGGGFFBFFGGGGGFBFF@FFFFFFABFFFF?FFFFFFFFEBFF29?FFFF>>ADFFFFF<?B:AB)
@M02526:341:000000000-JB3KD:1:1101:24941:3098 1:N:0:TACACAT+ACGGCAC
TATAACCTACGGGACGCAGCAGTGGGGAATATTGGACAATGGGCGCAAGCCTGATCCAGCCATGCCGCGTGAGTGATGAAGGCCTTAGGGTTGTAAAGCTCTTTTATCCGGGACGATAATGACGGTACCGGAGGAATAAGCCCCGGCTAACTTCGTGCCAGCAGCCGCGGTAATACGAAGGGGGCTAGCGTTGCTCGGAATCACTGGGCGTAAAGGGCGCGTAGGCGGCGTTTTAAGTCGGGGGTGAAAGCCTGTGGCTCAACCACAGAATGGCCTTCGATACTGGGACGCTTGAGTATGGTAGA
+
CCCCCGGGGGGGGGGGGGGGGGGGGGGGGGGGGGGGGGGGGGGGGGGGGGGGGGGGGGGGGGGGGGGGGGGGGGGGGGGGGGGGGGGGGGGGGGGGGGGGGGGGGGGGGGGGGGGGGGGGGGGGGGGGGGGGGGGGGGGGGDEGGGGGGGGGGGGGGGGFGGGGGGGGGGGGGGGGGGGGEGGGGGGGGGGGGGGGGGGGGGGGGGFGGGEGDCFGECGGGGGGGGGGGGEEG=DGGCFGCG>D@DFG7FGGFFFF?F@FFF?:))),9>FFFGGFFFF:<:4<AFFF2>B??F:2-4<<F99<)
@M02526:341:000000000-JB3KD:1:1101:19454:3104 1:N:0:TACACAT+ACGGCAC
ACACCTACGGGAGGCAGCAGTGGGGAATATTGCACAATGGGCGCAAGCCTGATGCAGCCATGCCGCGTGTGTGGAGAAGGCCTTCGGGTTGTAAAGCACTTTCAGCGGGGAGGAAGGCGGTGAGGTTAATAACCTCACCGATTGACGTTACCCGCAGAAGAAGCACCGGCTAACTCCGTGCCAGCAGCCGCGGTAATACGGAGGGTGCAAGCGTTAATCGGAATTACTGGGCGTAAAGCGCACGCAGGCGGTCTGTCAAGTCGGATGTGAAATCCCCGGGCTCAACCTGGGAACTGCATTCGAAA
+
CCCCCGGGGGGGGGGGGGGGGCFGGGGGGGGGGGGGGGGGGGGGGGGGGGGGGGGGGGGGGGGGGGGGGGCFFGGGGGGGGGGGGGGDGGGGGGGGGGGGGGGGGGGGGFEGGGGGCFGGGGGGGGGGGFEFFGGGGGGGGDGGGGEGFGGGG<CFEGGGGGFFFGGGD@CCFGGFGGGGGGGFGGGGFGGGGGGGGGGGGEGGGGGGGGGEEGDE=FGGGGGGGFGG+<*:7*77CGFDDD5C:DBCGGG)0>FFF4?4@?3;>B54*-*9@C7?@EF6;><?BFF4(811:BF2)))6A<<04
@M02526:341:000000000-JB3KD:1:1101:18113:3104 1:N:0:TACACAT+ACGGCAC
AGGCTTACGGGAGGCAGCAGTGGGGAATATTGGGCAATGGGCGAAAGCCTGATCCAGCCATGCCGCGTGTGTGAAGAAGGTCTTCGGATTGTAAAGCACTTTAAGTTGGGAGGAAGGGCAGTTACCTAATACGTGATTGTTTTGACGTTACCGACAGAATAAGCACCGGCTAACTCTGTGCCAGCAGCCGCGGTAATACAGAGGGTGCAAGCGTTAATCGGAATTACTGGGCGTAAAGCGCGCGTAGGTGGTTTGTTAAGTTGAATGTGAAATCCCCGGGCTCAACCTGGGAACTGCATCCAAAA
+
CCCCCGGGGGGGGGGGGGGGGGGGGGGGGGGGGGGGGGGGGGGGGGGGGGGGGGGGGGGGGGGGGGGGGGGGGGGGGGGGGGGGGGGGGGGGGGGGGGGGGGGGGGGGGGGGGGGGGGGGGGGGGGGGFGGGGGGGGGGGGGGGGGGGGGGGGGGGGGGGGGDGGGGGGGGGGGGGGGGGGFGGGGGGFGGGDEEGGGGGGGGGGGGGGGFGGGGGGGFGGGGGGGFGGCFGGGGGGGGGGGFGBGEGFFGGF>DF@FFFFFF<7=FAFFFFFGGFFFFFFFFBFFF??FFF???FBFFABFFF(
@M02526:341:000000000-JB3KD:1:1101:6289:3110 1:N:0:TACACAT+ACGGCAC
GCCCTACGGGACGCAGCAGTAGGGAATCTTCCACAATGGACGAAAGTCTGATGGAGCAACGCCGCGTGTGCGAAGAAGGTCTTCGGATCGTAAAACACTGTTGTCAGAGAAGAACACGGGATAAAGTAACTGTTATGCCGCTGACGGTATCTGACCAGCAAGTCACGGCTAACTACGTGCAAGCAGCCGCGGTAATACGTAGGTGGCAAGCGTTGTCCGGATTTATTGGGCGTAAAGGGAACGCAGGCGGTCTTTTAAGTCTGATGTGAAAGCCTTCGGCTTAACCGGAGAAGCGCATTGGAAAA
+
CCCCCGGGDEGCGGDGC9FGGGGDGG<FGFFEFFGGGGGG@FGGGGECCFGGGGFGC<FF7FCE@FCFGGGGGGGEGFEFGEFGCGE:>F,FFGGFCFGF<CAE<E<FDFEFEEE=FCCEGEGGGGCGDFFFGGFFGFACCFGGGGDFGF<@AFGGG@CCFGGFFFGGD8EFGEFGEFF>*5B7BFF,44BE8CC?CFG?98=;F7*<CFEEECC5:<CG*1*9EFFFDDFGGDDGGF7D<D<*55>)7C)7)8*8F:F7@FFFF?=2=<FF@7FF6)76:>:467>D>36?B?B(7((.8?<>(
@M02526:341:000000000-JB3KD:1:1101:15011:3119 1:N:0:TACACAT+ACGGCAC
GCCCTGCCTACGGGGCGCAGCAGTGGGGAATATTGGACAATGGGGGCAACCCTGATCCAGCCATGCCGCGTGTGTGAAGAAGGCTTTCGGGTTGTAAAGCACTTTCAGCGAGGAGGAAGCCATTTGGGTTAATACCCTGAATGAAGGACGTTACTCGCAGAAGAAGCACCGGCTAACTCCGTGCCAGCAGCCGCGGTAATACGGAGGGTGCAAGCGTTAATCGGAATTACTGGGCGTAAAGGGCGCGTAGGCGGCCTGTTAAGCCAGATGTGAAAGCCCCGGGCTCAACCTGGGAACAGCATTTG
+
CCCCCGGGGGGGGGGGGGGGGGGGGGGGGGGGGGGGGGGGGGGGGGGGGGGGGGGGGGGGGGGGGGGGGGGGGGGGGGGGGGGGGGGGGGGGGGGGGGGGGGGGGGGGGGGGGGGGGGGGGGGGGGGGGGGGGGGGGGGGGGGGGGGGGGGGGGGGGGGGGGGGGGGGGGGGGGGGGGGGGGGGGGGGGGGGGGGGGGGGGGGGGGGGGGGGGGGGGGGGGGGDGGGGGGGGGGGGGGGGGFFDDDEGGGGGFFFFFFFFFFFFF4:0/4=6FGGFFFFFFFFFFFFFFFFFFFB?FF?FFFAB)
@M02526:341:000000000-JB3KD:1:1101:22855:3122 1:N:0:TACACAT+ACGGCAC
TTGACCCTACGGGAGGCAGCAGTGGGGAATATTGCACAATGGGCGCAAGCCTGATGCAGCGACGCCGCGTGGGGGATGACGGCCTTCGGGTTGTAAACTCCTTTCAACCATGACGAAGCCTTTGTGTGACGGTAATGGTAGAAGAAGCACCGGCTAACTACGTGCCAGCAGCCGCGGTAATACGTAGGGTGCGAGCGTTGTCCGGAATTACTGGGCGTAAAGAGCTCGTAGGTGGTTTGTCGCGTCGTCTGTGAAATTCCGGGGCTTAACTCCGGGCGTGCAGGCGATACGGGCATAACTTGAGT
+
9CCCCFFGGGGGGGGGGEFDG@F@EFGGGGGGGFGGGGGFGGGGGGGGGFGGGFGGGGGGGGGGGDFGGG>EGCGGCFFFEGGGGGGGGGGGGGGGFGGGGGGGGGFGFGG,EE7:BCGGGEGGGGGGGGGGGGGGGGGGGGGGGGGGGGGGGGG@FEGGGEGFGFFFGGBGFEGDGEGDFDFGFGGGGGDEGG>E5CECEGC>CCEGGGGGG6FFDEGGGGGGGCFGEEGGC?CDFGGGGGFDFDFDF4DD?FBFFFF@)8)1:BF?FF?FFDC:>B>1:?A(7B@52>?:(,,.56:D25<0)
@M02526:341:000000000-JB3KD:1:1101:20526:3125 1:N:0:TACACAT+ACGGCAC
TACGCCTACGGGGCGCAGCAGTGGGGAATATTGGACAATGGGCGAAAGCCTGATCCAGCCATGCCGCGTGTGTGAAGAAGGTCTTCGGATTGTAAAGCACTTTAAGTTGGGAGGAAGGGCAGTTACCTAATACGTGATTGTTTTGACGTTACCGACAGAATAAGCACCGGCTAACTCTGTGCCAGCAGCCGCGGTAATACAGAGGGTGCAAGCGTTAATCGGAATTACTGGGCGTAAAGCGCGCGTAGGTGGTTTGTTAAGTTGAATGTGAAATCCCCGGGCTCAACCTGGGAACTGCATCCAAA
+
CCCCCGGGGGGGGGGGGGGFGGGGGGGGFGGGDDGGGGGFGGGGGGGGGGGGGGGGGGGGGGFGGGGGGGGFGGGGGGGGGGGGGGGGGGGGGGFGGGGGGGGGGFFGGGGGGGGGGGGGGGGGGGGGGGGGGGGGGGGGGFGGGGGGGGGGGGEGGGGGGGGGGGGGGGGGGGGFGGGGCEGGFFF@CGEGEEEGGFGGFGGGGGGGGGGGGEECEGGG=ECEGGGGGCFGGGGGGGGGGCBGEDBDGGDGFFFFFFFF==B<F4B<BAFFFCG?F>DFFF6:?FFF?@?????7>?DAFFFF9
@M02526:341:000000000-JB3KD:1:1101:17894:3130 1:N:0:TACACAT+ACGGCAC
TCCTACGGGACGCAGCAGTAGGGAATCTTCCACAATGGACGCAAGTCTGATGGAGCAACGCCGCGTGAGTGAAGAAGGTTTTCGGATCGTAAAGCTCTGTTGTTGGTGAAGAAGGATAGATAGAGTAACTGCTATTTATTTGACGGTAATCAACCAGAAAGTCACGGCTAACTACGTGCCAGCAGCCGCGGTAATACGTAGGTGGCAAGCGTTGTCCGGATTTATTGGGCGTAAAGCGAACGCAGGCGGGAAGACAAGTCAGATGTGAAAGGCCTCAGCTTAACTGAGGAATTGCATCTGAAACC
+
CCCCCGGGGGGGGGGGGGGGGGGGGGGGGGGGGGGGGGGGGGGGGGGGGGGGGGGGGGGGGGGGGGGGGGGGGGGFEFGGGGGGGFGGGGGGGGGGGGGGGGGGFGGGGGGGGGGGGGGGGGGGGGGGGGGGGGGGGGGGGGGGGGGGGGGGGGGGGGGGGGGGFGGGGGGGGGGGGGGGGGGGGGGGDEGGCGFFFGFFFGGGGGGGGGGDC:AFGGDCGGG7EF?F5CCEGGGGGGGGGGEDEG@GGGDDB:FFFFFFFB=<FFFFF>F>>GD>FFFFFBDFFFFFFFFFFFFBDFFBFF2),
@M02526:341:000000000-JB3KD:1:1101:6362:3140 1:N:0:TACACAT+ACGGCAC
AGCCTACGGGGGGCAGCAGTGGGGAATTTTCCGCAATGGGCGAAAGCCTGACGGAGCAATGCCGCGTGGAGGTAGAAGGCCTACGGGTCGTTAACTTCTTTTCCCGGAGAAGAAGGAATGACGGTATCTGGGGAATAAGCATCGGCTAACTCTGTGCCAGCAGCCGCGGTAAGACAGAGGATGCAAGCGTTATCCGGAATGATTGGGCGTAAAGCGTCTGTAGGTGGCTTTTTAAGTTCGCCGTCAAATCTCAGGGCACAACCCTGGACAGGCGGTGGAAACTACCAAGCTGGAGTACGGTAGGG
+
CCCCCGGGGGDGGGGGGGGGGGGGGGGGGGFGEGGGGGGGGGGGGGGGGGGFGDGGGGGG@GGGGGGGDGGGEFGGGGGCCGCGGGD:<FFFDGGGGGGG9,,8FCFCFGGGGGFG<CCF<FED<<FB<?:C:=F8?:FGFGCE>C:8C?9+<C<9+<<+@CC6FEEGCCCG@9<FGGGGG6<*02AC*2CE8+ACD>C*2A:CFGGDEEG=8CEG7E=:CG9FFEGFGC<9+:FFGFG33*87.>0?79*:@?5>>).07)03<@3()45)7CD)75>2<1<)8)//3),283::(682(48?B
@M02526:341:000000000-JB3KD:1:1101:6493:3141 1:N:0:TACACAT+ACGGCAC
GGGCGCCTACGGGGCGCAGCAGTGGGGAATATTGCACAATGGGCGGAAGCCTGATGCAGCGACGCCGCGTGGGGGATGACGGCCTTCGGGTTGTAAACTCCTTTCGCATATGACGAAGCCCTTTGTTGGTGACGGTTGTGTGAGAAGAAGCACCGGCTGACTACGTGCCAGCAGCCGCGGTAATACGTAGGGTGCGAGCGTTGTCCGGAATGATTGGGCTTAAAGAGCTTGTAGGCGGTTTGTCGCGTCTGACGTGAAAGCCCATGGCTTACCCCTGGGTCTGCGGTGCGTACGGGCAGGCTAGG
+
C@8BCGEFFC@@7FEDGGGGGDF9@FG7CCFGG,CFD<FE<F?ECCE:CFFGC<AFFACF>7F@C>+@>CFF:F7=F7<D7@FGDFGFDGFF7F<<@FDEGGGGGG7+@>C;,@<@><CFF88?F@,FEB*,,*1<*<*<FC9;;<CCFF7,=CF@7F*=CF,2<F<F*+?80:CCCCE8888FC?FEG5C50/*:888>E*8C<C>***;++2<96CG*1A7<9CC*9+*0<97C5D)9D35:)/))9<C**80)85*05)78)0).7(?))07)5))48:(60>D:(7:?9(1(46:014)((
@M02526:341:000000000-JB3KD:1:1101:6556:3146 1:N:0:TACACAT+ACGGCAA
GAAGCCTACGGGGGGCAGCAGTGGGGAATATTGCACAATGGGCGCAAGCCTGATGCAGCGACGCCGCGTGAGGGATGACGGCCTTCGGGTTGTAAACCTCTTTCGCCAGGGACGAAGCCTTTTGGGTGACGGTACCTGGATAAGAAGCACCGGCCAACTACGTGCCAGCAGCCGCGGTAATACGTAGGGTGCGAGCGTTGTCCGGAATTACTGGGCGTAAAGAGCTCGTAGGCGGTTTGTCGCGTCGTCTGTGAAATTCTGCAGCTTAACTGTAGGCGTGCAGGCGATACGGGCAGACTTGAGTA
+
<CCCCGGF<FGGG@FGGGGGGEGGGGGGGGGGAFGFDFFGGGGGG@FCGGGGG99FGCFGGGEGGGGGGCGDC:FGDGGFGGGEGGGGGGGGGGGGGGGGGGGGEDEDG:@FGGFGEEGC@FGF>EGGFGGDGGGGDFF>FGGGCCCEEEGE5?E>*;CEGGFGGGGGGGGGFCEGEGEGFFFFF6E8>F5EGCEECEG5?9EEGGGGG9@C:<EGGECEFG76CCECEGGDCGCDDGDGFDF:)1;559/2/9=@6FFFFFF7))99=AF**;7F=37221)(45>>?>::>BF::1:4<))))
@M02526:341:000000000-JB3KD:1:1101:16895:3151 1:N:0:TACACAT+ACGGCAC
CCGGGCCCTACGGGGCGCAGCAGTGGGGAATTTTCCGCAATGGGCGAAAGCCTGACGGAGCAATGCCGCGTGGAGGTAGAAGGCCCACGGGTCGTGAACTTCTTTTCCCGGAGAAGAATCAATGACGGTATCTGGGGAATAAGCATCGGCTAACTCTGTGCCAGCAGCCGCGGTAATACAGAGGATGCAAGCGTTATCCGGAATGATTGGGCGTAAAGCGTCTGTAGGTGGCTTTTTAAGTCCGCCGTCAAATCCCAGGGCTCAACCCTGGACAGGCGGTGGAAACTACCAAGCTGGAGTACGGT
+
CCCCCGDGFGGGGGGGGGGGGGGGGGGGGGGGGGGGGGGGGGGGGGGGGGGGGFGGGGGGGCGGGGGGGGGGGGEGGGGGGGGGGGGGGGDGGGFGFFGGGGGGGGCFGGGGGGGGFGGGGGGGGGGGGGGGGGGGGFGGGGGGGGGGGDGGGGGGGGGGFGGFGGGGGGGGGEGGGGGGGGFDGGGFGGCFEEEEGGGGGGGGFFGGGGGGGGCGGGGGEEGGGGGGGGFG5=FGFGDGG=FGFGFC39CD?F9?FFF355FFF?>?47>>>F<FFFFFF><2<@**4.88?BB0:<?BFA:>(
@M02526:341:000000000-JB3KD:1:1101:11908:3180 1:N:0:TACACAT+ACGGCAC
AATCCCTACGGGGGGCAGCAGTGGGGAATATTGGACAATGGGCGAAAGCCTGATCCAGCCATGCCGCGTGTGTGAAGAAGGCCTTCGGGTTGTAAAGCACTTTCAGTAGGGAAGAAAGCCTTCGACCTAATACGTCTTAGGAAGGACATCACCTACAGAAGAAGCACCGGCTAACTCCGTGCCAGCAGCCGCGGTAATACGGAGGGTGCGAGCGTTAATCGGAATTACTGGGCGTACAGGGCGCGTAGGCGGTCCGTTAAGCCAGATGTGAAAGCCCCGGGCTCAACCTGGGAATTGCATTTGGA
+
CCCCCGGGGGGGGEGGGGGGGGGGGGEFGFGGGFGGGFGFGFGGGGGGGGGGGEGGGGGGGGGGGGGGGGGFGGGGGGGFFGGGGGGGGGGEFGFGCFGGGGGGGGGFGGGGGGGGGGGGGGGGGGGEGFGGFGGGGDCEEDGFGGGGGGFCFGGGGGGGGGFFGGGGGDCEGGGGGGECEGGGGGGGGGGGEEEGGDFCFGGGGCECEGGGEGGGDF9FDEDGGGGGF7F57EDD*9>FGGFGFG5DGGGDD>BF>@D>49??F46<F46@6><FF:50(46:<9F>25:BB:4389):A9<)(
@M02526:341:000000000-JB3KD:1:1101:15058:3197 1:N:0:TACACAT+ACGGCAC
TAGCTCCTACGGGAGGCAGCAGTGGGGAATATTGGACAATGGGCGCAAGCCTGATCCAGCAATGCCGCGTGAGTGATGAAGGCCTTAGGGTTGTAAAGCTCTTTTACCCGGGAAGATAATGACTGTACCGGGAGAATAAGCCCCGGCTAACTCCGTGCCAGCAGCCGCGGTAATACGGAGGGGGCTAGCGTTGTTCGGAATTACTGGGCGTAAAGCGCACGTAGGCGGCCATTCAAGTCAGAGGTGAAAGCCTGGGGCTCAACCCCAGAATTGCCTTTGAGACTGAGTGGCTAGTAGGTGAGAGA
+
CCCCCGGGGGGGGGGGGGGGGGGGGGGGGGGGGGGGGGGGGGGGGGGGGGGGGGGGGGGGGGGGGGGGGGGGGGGGGGGGGGGGGGGGGGGGGGGGGGGGGGGGGGGGGGGGGGGGGGGGGGGGGGGGGGGGGGGGGGGGGGGGGGGGGGGGGGGGGGGGGGGGGGGGGGGGGGGGGGGGGGGGGGGGGGGGGGGGGGGGGGFGGGGGGDGGGGDGGGGGGGGGGGGGGGGGGGGFGGGGGGFFFFFGFGGGFFFFFFBFF6FFEFEFFFFFFGGFFFFAFFFFFFFFFFF?FFF>D7ADBBF?,
@M02526:341:000000000-JB3KD:1:1101:8355:3227 1:N:0:TACACAT+ACGGCAC
GCCTACGGGGGGCAGCAGTGGGGAATATTGCACAATGGGCGGAAGCCTGATGCAGCGACGCCGCGTGGGGGATGACGGCCTTCGGGTTGTAAACTCCTTTCGCATATGACGAAGCCCTTTGTGGGTGACGGTAGTGTGAGAAGAAGCACCGGCTGACTACGTGCCAGCAGCCGCGGTAATACGTAGGGTGCGAGCGTTGTCCGGAATTATTGGGCGTAAAGAGCTTGTAGGCGGTTTGTCGCGTCTGCCGTTAAAGCCCAGGGCTTAACCCTGGGTCTGCGGTGGGTACGGGCAGGCTAGAATGT
+
CCCCCFDC@FGGGGGGGEEFGGGCCFGGGDFFFGGF9FGEFCFGGGFCEFFFADFGGGGGDEGCFCFGGGEEGCCCGGG>FFGCCG<CGGE::CF@CGGFGGDCGDFAFCFGGE7,;;FFFFGEGGEF6C8/;C@?ECCGGGGGGG6CEG5CEC*80<CC>CGCGCGDFGGGC8?CEEEGD:;<CCCCF8C>EC*:*;8/0<188CCF9C9@F>5C5::*99E6C68CC?:CGC97779:7*)9>5@7=9D*.794@785)<),77@F4<>>>C<)<>@902301))*459;01:6(..())-6)
@M02526:341:000000000-JB3KD:1:1101:9049:3232 1:N:0:TACACAT+ACGGCAC
TCCGACCTACGGGACGCAGCAGTGGGGAATCTTGGACAATGGGCGAAAGCCCGATCCAGCAATATCGCGTGAGTGAACGCGTGAGTGAACAGCAATATCGCGTGAGTGAAGAAGGGCAATGCCGCTTGTAAAGCTCTTTCGTCGAGTGCGCGATCATGACAGGACTCGAGGAAGAAGCCCCGGCTAACTCCGTGCCAGCAGCCGCGGTAAGACGGGGGGGGCAAGTGTTCTTCGGAATGACTGGGCGTAAAGGGCACGTAGGCGGTGAATCGGGTTGAAAGTGAAAGTCGCCAAAAACTGGTGGA
+
<@CCCGGGGFGGGGGEEEGGGGGGGGGGGGGGGGFGGGGGGGGGEGEECGDFGEGCFGGGFFGGGGGGGGGGGGGGGGGGEGGGGGGGGGGGGGGGFGGGGGGGDGGGGGGGGGGDFGGGGGFGGGGGGGGGGGGGGGGGGFG@EGGGGGGGGGGGGGGGGFGGGGGGGGGGGGGGGF:CCGGGEGGGGGGGGFGGGGGGGGGGGGGGDGGGGGG=C5EEGGGDFG:?FGGGGFGGGFF>FDFC>479>*5>FDFFE37@FFFFF>E:44=.<9*<:@FAAB<2<?@BAD96?;?::??A0).6(
@M02526:341:000000000-JB3KD:1:1101:22749:3239 1:N:0:TACACAT+ACGGCAC
GAATCCTACGGGAGGCGGCAGTGGGGAATATTGGACAATGGGCGAAAGCCAGATCCAGCAATGCCGCGTGAGTGATGAAGGCCTTAGGGTTGTAAAGCTCTTTTACCCGGGATGATAATGACAGTACCGGGAGAATAAGCTCCGGCTAACTCCGTGCCAGCAGCCGCGGTAATACGGAGGGAGCTAGCGTTATTCGGAATTACTGGGCGTAAAGCGCACGTAGGCGGCTTTGTAAGTTAGAGGTGAAAGCCTGGAGCTCAACTCCAGAATTGCCTTTAAGACTGCATCGCTTGAATCCAGGAGAG
+
CCCCCGGGGGGGGGGGGGGGGGGGGGGGGGGGGGGGGGGGGGGGGGGGGGGGGGGGGGGGGGGGGGGGGGGGGGGGGGGGGGDFGGGGGGGGGGGFGGGGGGGGGGGGGGGGGGCGGGGGGGGGGGGFGEE:FFGGFDFGGGGGGGGGGGFGGGFFGGGGGGGGGFGGGGGDFFGGGGGDGDCEGGGGDGGEFGG>FGDGGGGGFGDGEGEEGC??EGGGGGGGGGGGGGGGGGFG:0?DFGFGFGFGGG*CFFFFF@FFFFFFFFFFFFF?FFGFFF?AAF2><FFF:@::???>A7?BFFBB1
@M02526:341:000000000-JB3KD:1:1101:20078:3250 1:N:0:TACACAT+ACGGCAC
GGGCCTACGGGGCGCAGCAGTGGGGAATATTGCACAATGGGCGCAAGCCTGATGCAGCGACGCCGCGTGAGGGATGACGGCCTTCGGGTTGTAAACCTCTTTCAGTTGGGAAGAAGCCCTTTTTGGGTGACGGTACCTTCAGAAGAAGCGCCGGCTAACTACGTGCCAGCAGCCGCGGTAATACGTAGGGCGCAAGCGTTATCCGGAATTATTGGGCGTAAAGAGCTCGTAGGCGGTTTGTCGCGTCTGCCGTGAAAGTCCGAGGCTTAACTTCGGATGTGCGGTGGGTACGGGCAGACTAGAGG
+
CCCCCGGGGGGGGGGGGGGGGGGGGGGGGGGGGGGGGGGGGGGGGGGGGGGGGGGGGGGGGGGGGGGGGGGGGGGGGGGGGGGGGGGGGGGGGGGGGGGGGGGGGGGFGGGGGGGGGGGGGGGGGGGGGGGGGGGGGGGGGGGGGGGGGGGGGGGGDGGGGGGGGGGGGGGGGFGGGGCFGGGGGCFGGGGG>ECEGGEGDGGGGGDEGGGEGCFCFGGGGGGFFGGFGGGGEGGGCGCDFGEGFGFGFGGGFF5>?FFFFF>9E>F7FFF@4**7;BB2).8;8)8)(03<696(,(3283<?(
@M02526:341:000000000-JB3KD:1:1101:5846:3305 1:N:0:TACACAT+ACGGCAC
AGTCTCCTACGGGGCGCAGCAGTAGGGAATCTTCCACAATGGACGAAAGTCTGATGGAGCAACGCCGCGTGTGCGAAGAAGGTCTTCGGATCGTAAAACACTGTTGTCAGAGAAGAACACGGGATAAAGTAACTGTTATGCCGCTGACGGTATCTGACCAGCAAGTCACGGCTAACTACGTGCCAGCAGCCGCGGTAATCTGTAGGTGGCAAGCGTTGTCCGGATTTATTGGGCGTAAAGGGAAAGCAGGCGGTCTTTTAAGTCTTACGTGAAAGCCTTCGGCTTAACCGGAGAAGCGCCGTGGA
+
CCC@,C@FDCGGDC:7@7C@EF<DFG7E,CFG<F<,@FC<FGGGG@CFEC<69FF<FGAFD<C@F:F7F@F4FC:FCFGFF,:AFGFFC+4>FE<?+,CFFFFECFG9EE?<<FC,F@C<FEE+FFFGAFGCFCDFCFGCGFGGGDDGEEGGGGGGGGF<:FAFGGGDE8:E7:C>EGGGGG@7CGECEFFGCGDECC+++?CCF?23ACG9:*:C5=/2CEGCC5++<CFFCFDD5D:F*9.*)75DG*97)0.7*9*9/**.949>@:FF7:>:>66<2(48;?8@2@9(((.(.3-((-7((
@M02526:341:000000000-JB3KD:1:1101:7486:3317 1:N:0:TACACAT+ACGGCAC
CTCCTACGGGGGGCAGCAGTGGGGAATATTGGACAATGGGCGAAAGCCTGATCCAGCAATGCCGCGTGAGTGATGAAGGCCTTAGGGTTGTAAAGCTCTTTTACCCGGGAAGATAATGACTGTACCGGGAGAATAAGCCCCGGCTAACTCCGTGCCAGCAGCCGCGGTAATACGGAGGGGGCTAGCGTTGTTCGGAATTACTGGGCGTAAAGCGCACGTAGGCGGCTTGGTAGGTTAGAGGTGAAAGCCTGGAGCTCAACTCCAGCTTTGCCTTTAAGACTGCCGAGCTAGCAGGTGAGAGAGGT
+
CCCCCGGGGG@GGGGEGFGGGGGGGGGGGGGGFGGGGGFFGGGGEGGGGGGGGGGGGGGGBDFGGGGG7FGGGGFDGFGFFGGGGGGGGGGGDGGGGCFGGGGGGGGGGGGGGGGFFGCFFCGGGGEGGGDCDFGGGG<FFEFFEGGGCGGGGG5EF8CCGFGEECGGGGCC98CEGGDC8CGFFGG8EC5;EGC8CGFFGGGGGGGCE*8?GEEGGDGGGGGGGEGGGGGGFGC7<5D>DGF*9CFCF<CFFFFFFFFFF9:?4/).9)9=F7>FBF?BF?133)7)4F?BA)4:29:25861)
@M02526:341:000000000-JB3KD:1:1101:19691:3335 1:N:0:TACACAT+ACGGCAC
GACCTACGGGACGCAGCAGTGGGGAATATTGGACAATGGGCGAAAGCCTGATCCAGCCATGCCGCGTGTGTGAAGAAGGTCTTCGGATTGTAAAGCACTTTAAGTTGGGAGGAAGGGCAGTTACCTAATACGTGATTGTTTTGACGTTACCGACAGAATAAGCGCCGGCTAACTCTGTGCCAGCAGCCGCGGTAATACAGAGGGTGCAAGCGTTAATCGGAATTACTGGGCGTAAAGCGCGCGTAGGTGGTTTGTTAAGTTGAATGTGAAATCCCCGGGCTCAACCTGGGAACTGCATCCAAAAC
+
CCCCCGGGGGGGGGGGGGGGGGGGGGGGGGGGGGGGGGGGGGGGGGGGGGGGGGGGGGGGGGGGGGGGGGGGGGGGGGGGGGGGGGGGGGGGGGGGGGGFGGGGGGGGGGGGGGGGGGGGGGGGGGGGGGGGGGCFGGAFGGDEFGGGGGGGGGGGGGGFGFGGGGDGGGGGGGGGGGGGFGFFGGGGGGEGGEEGGGGFDGGGGE8CFFGGEGGFGDCGDGGGFFGEGGGGGGDFFGGGGGFGFGEGGGDGFFFFFFFFFFFFFFFDFFFFFGF>EBD>B?D?FF?4:>?FFFFFAFABFB>B?
@M02526:341:000000000-JB3KD:1:1101:9346:3335 1:N:0:TACACAT+ACGGCAC
CGACCTACGGGGGGCAGCAGTGGGGAATATTGGACAATGGGCGAAAGCCTGATCCAGCCATGCCGCGTGTGTGAAGAAGGTCTTCGGATTGTAAAGCACTTTAAGTTGGGAGGAAGGGCAGTTACCTAATACGTGATTGTTTTGACGTTACCGACAGAATAAGCACCGGCTAACTCTGTGCCAGCAGCCGCGGTAATAAAGAGGGTGCAAGCGTTAATCGGAATTACTGGGCGTAAAGCGCGCGTAGGTGGTTTGTTAAGTTGAATGTGAAATCCCCGGGCTCAACCTGGGAACTGCATCCAAAA
+
CCCCCGC@FGEGGCFGGGDFGGGGGGGGFGFGGGGGFFGGGGDGGDGGGGGGFGGGCGGGGGGGGGGGGGGGFGGGFCFGEGGGGGGGGGGGGGGDFFGGGGFCGG=AFGGEGGGF7CFGGGGGGFGFACFGGCBCFFGGGGGFGGGCCGEF7FEGEFFGG7CFCGFEDE8EFGCGGGGGGGGGGDEFF5>CE8?E7:+3A?@C5CEEGGGGGEGGGGGGD=EEG?9CE6EGGGG3=FFGGDEG@75DDF37<@DFFFFFFFBAFF4<=56==FDFFDB(3(42>@>F?>:442)8).4<20,6(
@M02526:341:000000000-JB3KD:1:1101:19721:3336 1:N:0:TACACAT+ACGGCAC
GAGCCTACGGGACGCAGCAGTGGGGAATATTGGACAATGGGCGAAAGCCTGATCCAGCAATGCCGCGTGAGTGATGAAGGCCTTAGGGTTGTAAAGCTCTTTTACCCGGGAAGATAATGACTGTACCGGGAGAATAAGCCCCGGCTAACTCCGTGCCAGCAGCCGCGGTAATACGGAGGGGGCTAGCGTTGTTCGGAATTACTGGGCGTAAAGCGCACGTAGGCGGCTTGGTAAGTTAGAGGTGAAAGCCTGGAGCTCAACTCCAGAATTGCCTTTAAGACTGCCGAGCTAGCAGGTGAGAGAGG
+
CCCCCGGGGGGGGGGGGGGGGGGGGGGGGGGGGGGGGGGFGGGGGGGGGGGGGGGGGGGGGGGGGGGGGCGGGGGGGFGGGGGGGGGGGGGGGGGGGGGGGGGGGGGGGGGDGGGGGFGGGGGGGGGGGGGGGGGGGGGFGGGGGGGGGGGGGGGGGGGGFGGGGGGGGGGGGGGGGGEDGGGGFGGGGGEEGGGECGFFGGGGFFGGGCCGGGGGGGGGGGGGGGGGGGGGFGGGGGG=FCFGFFF75CCG@FFF>?FFFFFFFFF0=AFFFGGFF?6>D>BF7BF:>EFBFFD???FF2:BF:
@M02526:341:000000000-JB3KD:1:1101:7067:3337 1:N:0:TACACAT+ACGGCAC
GTCCTACGGGAGGCAGCAGTGGGGAATATTGCACAATGGGCGCAAGCCTGATGCAGCGACGCCGCGTGAGGGATGACGGCCTTCGGGTTGTAAACCTCTTTCAGCACGGGAGAAGCCTTTCGGGGTGACGGTACGTGCAGAAGAAGCACCGGCTAACTACGTGCCAGCAGCCGCGGTAATACGTAGGGTGCAAGCGGTGTCCGGAATTATTGGGCGTAAAGAGCTTGTAGGTGGCTTGTCGCGTCTGTCGTGAAAGCCCGGGGCTTAACCCCGGGTCTGCGGTGGGTACGGGCAGGCTAGAGTGG
+
<CCCCGGDCGGGGGGGGGGGGGGGGGGGGGGGGGGGGGGGGGGGGGGGGGGGGGGGGGGGGGGGGGGGGGFGGGGGGGGGGGGGGFDGGECFGGGGGGGGGGGGGGGGGGGGGGGFGG<FDGGCFGCGGG@3DCCD7FGDGDFGGFGGCGFGGGGFGGFGGF7FFGGGCFGFEGEEEEGGG9C?C88CFGGCE?FE*A8CGFEGGEG?EGG7<CFGGC*:<?*@FGGGGG+A95FFE3CFG*79@DFGDCFC@FFF?FF3537(8566*2)7>7C3>:?AF9(4(7BF)0037>B>0:04??A2(
@M02526:341:000000000-JB3KD:1:1101:6648:3360 1:N:0:TACACAT+ACGGAAC
CTCAGCCTACGGGGGGCAGCAGTGGGGAATATTGGACAATGGGCGAAAGCCTGATCCAGCCATGCCGCGTGTGTGAAGAAGGTCTTCGGATTGTAAAGCACTTTAAGTTGGGAGGAAGGGCAGTAAATTAATACTTTGCTGTTTTGACGTTACCGACAGAATAAGCACCGGCTAACTCTGTGCCAGCAGCCGCGGTAATACAGAGGGTGCAAGCGTTAATCGGAATTACTGGACGTAAAGCGCGCGTAGGTGGTTTGTTAAGCTGAATGTGCACGCCCCGGGCTCAACCTGGGGACTGCATCCAA
+
-ACCCGF@<-BFG:F:=F7=-C?FCFEG+B<F?559?FDGGGC<FDFF7B<FFDAFCE,FF,,=F<+6+>FB@DDEFECAC73EF9@>F+C<D=FFG;,@:DGG,@FCFGGGGGDCFC*<E7<F9C3FFGGGFGDCGFF;<7FFFAEFCBCFFF@B:FFGFFCF7<2;88*1:CCFGG?F<?CCEFG68*/:/8:8CEFF9EG7CEECE8<:9:1;A*2<<85=CC?7CC+<0CCD*55CFD)/;C5DCDCDF5>:)85@66*.)=9)76@*9*15>85;90>B1//5:?7:?((,(4(4940>?
@M02526:341:000000000-JB3KD:1:1101:15451:3366 1:N:0:TACACAT+ACGGCAC
GGCGGCCTACGGGGGGCAGCAGTGGGGAATATTGGACAATGGGGGCAACCCTGATCCAGCCATGCCGCGTGTGTGAAGAAGGCTTTCGGGTTGTAAAGCACTTTCAGCGAGGAGGAAGGCGTCGTAGTTAATACCTACGACGAAGGACGTTACTCGCAGAAGAAGCACCGGCTAACTCCGTGCCAGCAGCCGCGGTAATACGGAGGGTGCAAGCGTTAATCGGAATTACTGGGCGTAAAGGGCGCGTAGGCGGCCTGTTAAGCCAGATGTGAAAGCCCCGGGCTTAACCAGGGAACTGCATTTGA
+
@CCCCGGGGGGGGDGGGGGGGGGFGGGG>FFGGEFEFGGGGGGGGGGGGGGGGG9DCFGGCFDEGGGGGGGGGGGGGGGGGGGFGGGGGGG7FGGGGGGGGGGGFC;,<:FGGGGGG:FFFFGG<FC1:<F:F9CGFFECGGGE8CFGG5CGGGC>???ECGGGGGG6CGGGGGGGGCGGGGGGGGGGGGGGGGGGGGGGGGDGGGCEEEGGGGGGGG5:CGGG5;FGGGGGGFGGEDFGGG3CBD>5CGGGFE:5578@=F*5;F@?FFFFFG75>FF>F09>?FFFF*.:<B:B?24<4<<))
@M02526:341:000000000-JB3KD:1:1101:24810:3367 1:N:0:TACACAT+ACGGCAC
GGCCTACGGGGCGCAGCAGTGGGGAATTTTCCGCAATGGGCGAAAGCCTGACGGAGCAATGCCGCGTGGAGGTAGAAGGCCCACGGGTCGTGAACTTCTTTTCCCGGAGAAGAATCAATGACGGTATCTGGGGAATAAGCATCGGCTAACTCTGTGCCAGCAGCCGCGGTAATACAGAGGATGCAAGCGTTATCCGGAATGATTGGGCGTAAAGCGTCTGTAGGTGGCTTTTTAAGTCCGCCGTCAAATCCCAGGGCTCAACCCTGGACAGGCGGTGGAAACTACCAAGCTGGAGTACGGTAGGG
+
@<CCCFGGG@GGGGGGCCEFGFGGGGGGGG,C@E:FEG<FFGGGGGF<FCEFCF,@:<EFFFG:=CF:F7?FFGC,5?8ED78BFGGE+=+BFF<E5ECGC<A<FGE7@F@FFFCFGDFCAFEGCGG,3E,<C7@FEFF:FFFG7>F*>FFGGGGCG9DC@C,CFCFC@B*8C+B@9F7@<::9CBBFECE5>;FEE*?EFGG+<:CF=:CEFGFCEEEFGGG+<F=6CGFFFGGGFC>>7/>C@DB>C=D9??3:BFF?*7>6>F>75,075597))8)4144)7?@65).1<:?F9168:(2,
@M02526:341:000000000-JB3KD:1:1101:11469:3373 1:N:0:TACACAT+ACGGCAC
CACCCTACGGGACGCAGCAGTGGGGAATTTTCCGCAATGGGCGAAAGCCTGACGGAGCAATGCCGCGTGGAGGTAGAAGGCCTACGGGTCGTTAACTTCTTTTCCCGGAGAAGAAGGAATGACGGTATCTGGGGAATAAGCATCGGCTAACTCTGTGCCAGCAGCCGCGGTAAGACAGAGGATGCAAGCGTTATCCGGAATGATTGGGCGTAAAGCGTCTGTAGGTGGCTTTTTAAGTTCGCCGTCAAATCCCAGGGCTCAACCCTGGACAGGCGGTGGAAACTACCAAGCTGGAGTACGGTAGG
+
CCCCCGGGGGGGGGGGGGGGGGGGGGGGGGGGGGGGGGGGGGGGGGGGGFGGGGGGGGGGGGGGGGGGGGGGGGGGGGGGGGGGGGGGGGGGGGGGGGGGGGGGGGGGGGGGGGGGGGGGGGGGGGGGGGGGGGGGGGGGGGFGGGGFEGGGGGGGGGGGGGGGGGGGGEGGGGGGGGGGGGGGGGGCGGGGGGGGGGGDFGGGGGGGGGGGGGGGGEGGGGGDGGGGGGGGGGGGGGGG<5BGFGFD7FGG@@?FBFFFFFF?FFF:>?FFFGGF5DFFFFFFFF@F?F?:?02:28A:1,8<4
@M02526:341:000000000-JB3KD:1:1101:21980:3378 1:N:0:TACACAT+ACGGCAC
CTCCTACGGGGCGCAGCAGTGGGGAATTTTCCGCAATGGGCGAAAGCCTGACGGAGCAATGCCGCGTGGAGGTAGAAGGCCCACGGGTCGTGAACTTCTTTTCCCGGAGAAGAAGCAATGACGGTATCTGGGGAATAAGCATCGGCTAACTCTGTGCCAGCAGCCGCGGTAATACAGAGGATGCAAGCGTTATCCGGAATGATTGGGCGTAAAGCGTCTGTAGGTGGCTTTTTAAGTCCGCCGTCAAATCCCAGGGCTCAACCCTGGACAGGCGGTGGAAACTACCAAGCTGGAGTACGGTAGGG
+
CCCCCGGGGGGGGGGGGGGGGGGGGGGGGGGGGGGGGGGGGGGGGGGGGGGGGGGGGGGGGGGGGGGGGGGGGGGGGGGGGGGGGGGGGGGGGGGGGGGGGGGGGGGGGGGGGGGGGGGGGGGGGGGGGGGGGGGGGGGGGGGGGGGGGGGGGGGGGGGGGGGGGGGGGGGGGGGGGGGGGGGGGFGGGGGDGGFGGGGGGGGGGGGGGGGGGGGGGGGGGGGGGGGGGGGGGGGGG:FGGGFGFGFGGGGGFFFFFFFFFFFFFFF?FBFFFGGDEFFFFFFFFFFFBFBFFBF>BAB9:0??:
@M02526:341:000000000-JB3KD:1:1101:11968:3449 1:N:0:TACACAT+ACGGCAC
GCCTACGGGACGCAGCAGTGGGGAATATTGGACAATGGGCGCAAGCCTGATCCAGCCATGCCGCGTGAGTGATGAAGGCCTTAGGGTTGTAAAGCTCTTTCACTGGGGAAGATAATGACGGTACCCAGAGAAGAAGCCCCGGCTAACTTCGTGCCAGCAGCCGCGGTAATACGAAGGGGGCTAGCGTTGTTCGGAATCACTGGGCGTAAAGCGCACGTAGGCGGACTTTTAAGTCAGGGGTGAAATCCCAAGGCTCAACCTTGGAACTGCCTTTGATACTGGAATTCTTCAGTTCGTGAGAGGTG
+
CCCCCGC7:FGGGCFGGC<FCEFDEFCFFC9FE@EFFGGGEGGGGGGGGCFGFGEGGFGFGGGGGGDCGGGGGGFFGFGFGDFDGDFCGGGDC?FGDFGGGGEGFBFGGGGGFGGGGGGGGGGGFGGGGGGGFGGGG<CFEEGGGGGGGGEGGGGAAFDFFGGGGGGGE@CFFCF>C@8FEDC:FEGGEGGFCE*:CFGGGF9BFGEEDF+95CG5=EF=*CGGDGEGGGCFGGGD+9<3DC5=4:7CGF553)0>F?FFFFF:6@F?FF?FFFGFF4945413)9*94*-..6A0(2(44:0)(
@M02526:341:000000000-JB3KD:1:1101:12799:3464 1:N:0:TACACAT+ACGGCAC
ATCCTACGGGAGGCAGCAGTGGGGAATCTTGGACAATGGGCGAAAGCCCGATCCAGCAATATCGCGTGAGTGAAGAAGGGAAATGCCGCTCGTAAAGCTCTTTCGTCGAGTGCGCGATCATGACAGGACTCGAGGAAGAAGCCCCGGCTAACTCCGTGCCAGCAGCCGCGGTAAGACGGGGGGGGGCAAGTGTTCTTCGGAATGACTGGGCGTAAAGGGCACGTAGGCGGTGAATCGGGTTGAAAGTGAAAGTCGCCAAAAACTGGCGGAATGCTCCCGAAACCAATTCACTTGAGTGAGACAGA
+
CCCCCGGGGGGGGGGGGGGGGGGGGGGGGGGFFGGGGFGGGGGGGGGGGGG@@FEFGGGGGGGEGGGGGGGGGGGFGGGGGDFFGDEEG@CGGGGGGGGGGGGGEGGGGGGGGGGGGGGGGGGGEFEGGGEGGGGGGGGGFFFGG@FECFFFGGGGGGGGGGGGGGGGGEGGEE9BFGGGGGGGGGGGGG?CCEGCGFG*;*;CCGGGGGGC8:7FF?ECCEECFE=6CGGGGFF7FGGDGDFC7*0:DC>7BFB>>37)0<@FFF59FBEF:DC4)7;<170::3@BBFD<44<:44<?F??B,
@M02526:341:000000000-JB3KD:1:1101:10008:3473 1:N:0:TACACAT+ACGGCAC
GGGCCTACGGGGCGCAGCAGTGGGGAATATTGGACAATGGGCGAAAGCCTGATCCAGCCATGCCGCGTGTGTGAAGAAGGTCTTCGGATTGTAAAGCACTTTAAGTTGGGAGGAAGGGCAGTTACCTAATACGTGATTGTTTTGACGTTACCGACAGAATAAGCACCGGCTAACTCTGTGCCAGCAGCCGCGGTAATACAGAGGGTGCAAGCGTTAATCGGAATTACTGGGCGTAAAGCGCGCGTAGGTGGTTTGTTAAGTTGAATGTGAAATCCCCGGGCTCAACCTGGGAACTGCATCCAAAA
+
BCCCCCFGGGGGD:FFEG9FE<FF>GGGGGE,EFGGGGGDEGGGGGEFGC@EGD9FFGGGGFGFG>EEEGEFFCGCFFG?FFGGFGGCGGEGGGGGG,BFGGGFCFCFFCGGCG=87FCFCFFG<FCGGGGCGEF=FGFFGGGGGGGGGGGG@GGEGG,@FGGGGGGGGGGGGGGGGGGGGFGGGGGGFGGGGGDGFGGGFGGGDGGGGGFGGEGECEFGGGGGGGFCGGGGGGGDGGFDDGFG>GED>FFDFFFF4@@FFF44@FFFF>FFFGGFFFFFF><DFFF6:F???B:<?A964044:
@M02526:341:000000000-JB3KD:1:1101:11007:3478 1:N:0:TACACAT+ACGGCAC
ACGCCTACGGGACGCAGCAGTGGGGAATATTGGACAATGGGCGAAAGCCTGATCCAGCCATGCCGCGTGTGTGAAGAAGGTCTTCGGATTGTAAAGCACTTTAAGTTGGGAGGAAGGGCAGTTACCTAATACGTGATTGTTTTGACGTTACCGACAGAATAAGCACCGGCTAACTCTGTGCCAGCAGCCGCGGTAATACAGAGGGTGCAAGCGTTAATCGGAATTACTGGGCGTAAAGCGCGCGTAGGTGGTTTGTTAAGTTGAATGTGAAATCCCCGGGCTCAACCTGGGAACTGCATCCAAAA
+
CCCCCGGGGGGGGGGDGGGGGFGGGGGGGGGGGGGGGGGGGGGGGGGGGGGGGGGGGGGGGGGGGGGGGGGGGGGGGGGGGGGGGGGGGGGGGGGGGGGGGGGGGGGGGGGGGGGGDGGGGGGGGGGGGGGGFFGGGGGGGGGGGGGGGGGGGGGGDGGGGGGGGGGGGGGGGGGGGGGGGFGGGGGGCCEGGGGGGGGGGGGGGGCEFFGGGGGGGGGGGGGGFGGGGGGCEGGGGDFGGDDC;7>DGGGGFFFFFFFFFFFAFF=<F>FFF76?FEFB>9:BFFF??FBFFF?FBFFFFFFFB
@M02526:341:000000000-JB3KD:1:1101:20879:3484 1:N:0:TTCACAT+ACGGCAC
ACAGACCTACGGGGGGCAGCAGTGGGGAATTTTCCGCAATGGGCGAAAGCCTGACGGAGCAATGCCGCGTGGAGGTGGAAGGCCTACGGGTCGTCAACTTCTTTTCTCGGAGAAGAAACAATGACGGTATCTGAGGAATAAGCATCGGCTAACTCTGTGCCAGCAGCCGCGGTAAGACAGAGGATGCAAGCGTTATCCGGAATGATTGGGCGTAAAGCGTCTGTAGGTGGCTTTTCAAGTCCGCCGTCAAATCCCAGGGCTCAACCCTTGACAGGCGGTGGAAACTACCAAGCTGGAGTACGGTC
+
<CCCCAFCDCCGGGGGGGGGGFEFGGGCFGGFGGGGGGECGGFGCGEC7FFFGFFGCGGGFGFGGGEGGGGGGGDFGGGGG>CCGGFGGGGGGGG:CGGGGGGGGGDDGGGGGGFFGGD:F:?CFGGGGGCFGGGDFFGGGGGGFF8EGEGCCE?CCECCGGGGG6FGGGEGGGE?EGFDFGCGFEG?+AFEEGGG7<>?A*:@EGGGFDFGGGEEDGDE=EFFGFGGCFFG5C7:FGGG7*0>5)73<D:>F@6F4>B>47?BFFB7)37?FG<05))-38)<?F46:FB(,.4<<7:>ABF:0
@M02526:341:000000000-JB3KD:1:1101:6373:3485 1:N:0:TACACAT+ACGGCAC
AGGGCCTACGGGACGCAGCAGTGGGGAATTTTGCGCAATGGGGGAAACCCTGACGCAGCAACGCCGCGTGGAGGATGAAGTGTCTTGGGACGTAAACTCCTTTCGATAGGGAAGATTATGACGGTACCTATAGAAGAAGCCCCGGCTAACTTCGTGCCAGCAGCCGCGGTAATACGAGGGGGGCAAGCGTTGTTCGGAATTATTGGGCGTAAAGGGCGCGTAGGCGGTTTGGCAAGGTTGGTGTGAAATCTTCGGGCTCAACTCGAAGTCTGCATCGAAAACTGCCGGGCTAGAGTATGGGAGAG
+
CCCCCGGGFEGGEGGGGGG?FGDGGGDGFGEGCFGGGGGGGGGGGGGGGGGGGGGGGGGGGFEEGGGGCGGGGGGEFFGGF,<EFGGGGGFG@DFGG<FC<FFGGFGGEGGAFF<CFGCFGGGGEFGGDF<F9@F>FGFGGDGGFEGGGFGGGGFFEFFFFGGFGGGEG::BEFCGC8@CEGGCECE5C;CEEGGGGGG5EGFGGGG8:*2CFGGG5C=EGGEECCEC/A=ECC=7*2:9)1>7@CFG772*97@EDEFFF<48)77474FBB:*65)<128?<25@B0@9:??<6A<42?0?8:
@M02526:341:000000000-JB3KD:1:1101:14294:3487 1:N:0:TACACAT+ACGGCAC
ACCTACGGGACGCAGCAGTGGGGAATATTGGACAATGGGGGCAACCCTGATCCAGCCATGCCGCGTGAGTGATGAAGGCCCTAGGGTTGTAAAGCTCTTTTGTGCGGGAAGATAATGACGGTACCGCAAGAATAAGCCCCGGCTAACTTCGTGCCAGCAGCCGCGGTAATACGAAGGGGGCTAGCGTTGCTCGGAATCACTGGGCGTAAAGGGTGCGTAGGCGGGTCTTTAAGTCAGGGGTGAAATCCTGGAGCTCAACTCCAGAACTGCCTTTGATACTGAAGATCTTGAGTCCGGAAGAGGTG
+
CCCCCGGGGGGGGGGGGGFGGGGGCF<EGGGGGGGGGGGGGGGGGFGGGGGGGGGGGGFGGGGGGGGGGFFGGFGCFGGGEGGGGGGGGGGGGGGGGGGGGGG,FCGGGGGGGGGCGGGGGGGGGGG7FGFCG=FGGGGGGGGGGGGGGGGFDFGDGGDGGGGG7FF7FFFGFFGGGEGDGGCECEGG5E9;8CEGCCECG?FGGDGCEEGFGF5=78:5EFEGGGGGGGGF7CDGGFFGG:>DFCFDCCF:4:)7=FF7??F:4?FDFFFFFGG*6@BA4<22)8@BBBDFB>AB>?>(1:2>0
@M02526:341:000000000-JB3KD:1:1101:23768:3525 1:N:0:TACACAT+ACGGCAC
TCCTACGGGGGGCAGCAGTAGGGAATCTTCCACAGTGGACGAAAGTCTGATGGAGCAACGCCGCGTGTGCGAAGAAGGTCTTCGGATCGTAAAACACTGTTGTCAGAGAAGAACACGGGATAAAGTAACTGTTATGCCGCTGACGGTATCTGACCAGCAAGTCACGGCTAACTACGTGCCAGCAGCCGCGGTAATACGTAGGTGGCAAGCGTTGTCCGGATTTATTGGGCGTAAAGGGAACGCAGGCGGTCTTTTAAGTCTGATGTGAAAGCCTTCGGCTTAACCGGAGAAGCGCATTGGAAACC
+
CCCCCGGGGGGGGGGGGGGGGGGGGGGGGGGGGGGGGGGGGGGGGGGGGGGGGGGGGGGGGGGGGGGGGGGGGGGGGGGGGGGGGGGGGGGGGGGGGGGGGGGGGGFGGGGGGGGGGGGDGGGGGGGGGGFGGGGGGFEGGGGGGGGGGGGGGGGGGGGGFGGGGGGGGGGGGGGCF>FFGGGGFGGGGGDGG5C@FCCGGGGGDGGCGFGGGGGGGDCEDEGCFGGFDDGG5EFFFGGFFDFGEGFGGD3>FFF?FB?BFFFA49*6@<FF>FGFFEEB02:AAEEF>>0::9>066>B>)4:(
@M02526:341:000000000-JB3KD:1:1101:7085:3542 1:N:0:TACACAT+ACGGCAC
ACAAGACCTACGGGGCGCAGCAGTGGGGAATATTGGACAATGGGCGCAAGCCTGATCCAGCAATGCCGCGTGAGTGATGAAGGCCTTAGGGTTGTAAAGCTCTTTTACCCGGGAAGATAATGACTGTACCGGGAGAATAAGCCCCGGCTAACTCCGTGCCAGCAGCCGCGGTAATACGGAGGGGGCTAGCGTTGTTCGGAATTACTGGGCGTAAAGCGCACGTAGGCGGCCATTCAAGTCAGAGGTGAAAGCCTGGGGCTCAACCCCAGAATTGCCTTTGAGACTGGGTGGCTAGTAGGTGAGAG
+
CCCCCGGGGGGGGGGGGDGEDFEGFGGGGGGGGGFDGGGGGGGGGGGGGGGGGGGCFGGGGGGGGGGGGGGGGGFGGFGGGGGEGGGGGGFFFGGGGGGGGGGGGGGFEGGG>FGCFFGFFFFDGGGGGGGGGGGGGGGGGGGFGDFGGGFFGGGEGGDFGGGCFFCGGGECE7EGFGGGGDEGEGGGFFGGCCEFGECGECGGGGGGGGGGGGGFGG5EEGGGGGGGEGGGGGGFCGGGG>FGFG3CGGGC:?FF>@F>>FF<@3>4>BF4@D76@=?AFFFFAFF4(89B048<BDB42ABB:
@M02526:341:000000000-JB3KD:1:1101:20684:3543 1:N:0:TACACAT+ACGGCAC
CGCCCTACGGGACGCAGCAGTGGGGAATTTTCCGCAATGGGCGAAAGCCTGACGGAGCAATGCCGCGTGGAGGTAGAAGGCCCACGGGTCGTGAACTTCTGTTCCCGGAGAAGAAGCAATGACGGTATCTGGGGAATAAGCATCGGCTAACTCTGTGCCAGCAGCCGCGGTAAGACAGAGGATGCAAGCATTATCCGGAATGATTGGGCGTAAAGCGTCTGTAGGTGGCTTTTGAAGTCCGCCGTCAAATCCCAGGGCTCAACCCTGGACAGGCGGTGGAAACTACCAAGCTAGAGTACGGTAGG
+
CCCCCGGGGGGGGGGGGGDGGGGGGGGGGGGGGGGGGGGGGGGGGGGGGGGGGGGGGGGGGGGGGGGGGGGGGGGGGGGGGGGGGGGGGGGGGGGGGGGGGGGGGGGGGGGGGGGGGGGGGGGGGGGGGGGGFGGGGGGGGGGGGGGGGGGGGGGGGGGGGGGGGGGGGGGGGGGGGGGGGGGGGGGGG*CGGGGGGGGGGGGGGGGGGGGGGGGGGGGGGGGGGGGGGGGGGGGGGGGGGGFGFGFGGGGGFFFFFFFFFFFFFFFFFFFFFCDF5>E6<AFFFFFFDFF?A??7-561;32:?
@M02526:341:000000000-JB3KD:1:1101:7357:3576 1:N:0:TACACAT+ACGGCAC
GGACCTACGGGGGGCAGCAGTGGGGAATTTTCCGCAATGGGCGAAAGCCTGACGGAGCAATGCCGCGTGGAGGTAGAAGGCCCACGGGTCGTGAACTTCTTTTCCCGGAGAAGAATCAATGACGGTATCTGGGGAATAAGCATCGGCTAACTCTGTGCCAGCAGCCGCGGTAATACAGAGGATGCAAGCGTTATCCGGAATGATTGGGCGTAAAGCGTCTGTAGGTGGCTTTTTAAGTCCGCCGTCAAATCCCAGGGCTCAACCCTGGACAGGCGGTGGAAACTACCAAGCTGGAGTACGGTAGG
+
CCCCCGGGFFGGGGGGGGGGGGGGDFGGFGGGGGGGDGGFGGGGGGGGGGGGGGGGGGGGGGGGGGGGGGGGGGGGGGGGGGGGGGEFGGGGGGGGGGGGGGGGFFGDGGGGGGGGGGGGGFGGGGGGGGGGFGGGGGGGGGGGGGGGGGGGGGGG7CFGGGGGGGGGEEGGGDGFGGGGGGGGGGGGFGGGGGGGDGEEGGGGG?FFFDGGGGGGGGGGGGFF?CEGGGGGCGGFFGCFDDEGFGFDGF=D4FFFBDFFFFF?EF>:FFFF5DDF>EB?2<7)-7F??F:7?<?082>60,(46
@M02526:341:000000000-JB3KD:1:1101:17573:3614 1:N:0:TACACAT+ACGGCAC
GCCCTACGGGGGGCAGCAGTGGGGAATATTGCACAATGGGCGCGAGCCTGATGCAGCGACGCCGCGTGAGGGATGACGGCCTTCGGGTTGTAAACCTCTTTCAGTTGGGAAGAAGCCCTTTTTGGGTGACGGTACCTTCAGAAGAAGCGCCGGCTAACTACGTGCCAGCAGCCGCGGTAATACGTAGGGCGCAAGCGTTATCCGGAATTATTGGGCGTAAAGAGCTCGTAGGCGGTTTGTCGCGTCTGCCGTGAAAGTCCGAGGCTTAACTTCGGATGTGCGGTGGGTACGGGCAGACTAGAGTG
+
CCCCCGGGGGGGGGGGGGGGGGGGDFGGGGGGGGGGGGGGGGGGGGGGGGGGGGGGGGGGGGGGGGGGGGGGGGGGGGGGGGGGGGGGGGGGGGGGGGGGGGFFGGGGGGGGGGGGGGGGGGGGGGGGGGGGGGGFGGGGGGGGGGGGGGGGGGDGGGGFFGGGGGGGGGGGGGGGGGGGGGGFEGGGGGGGGGGGEGGGGGGGGEGGFGFF@GGGGEGGGGGGGGGGGGGGFEG35CDFD<FDEGFGGGG<BF:@F?F=>>>>EF@BFF?FFGG3B3969?;?FF>B<F(7>B9B?B?<?2<..
@M02526:341:000000000-JB3KD:1:1101:9077:3631 1:N:0:TACACAT+ACGGCAC
GCCTACGGGGGGCAGCAGTGGGGAATATTGGACAATGGGCGCAAGCCTGATCCAGCAATGCCGCGTGAGTGATGAAGGCCTTAGGGTTGTAAAGCTCTTTTACCCGGGAAGATAATGACTGTACCGGGAGAATGAGCCCCGGCTAACTCCGTGCCAGCAGCCGCGGTAATACGGAGGGGGCTAGCGTTGTTCGGAATTACTGGGCGTAAAGCGCACGTAGGCGGCTTGGTAAGTTAGAGGTGAAAGCCTGGAGCTCAACTCCAGAATTGCCTTTAAGACTGCCGAGCTAGCAGGTGAGAGAGGTA
+
CCCCCGGGCDGGGGGGGGGGGGDGGGGGGGFGGGFGGGGGGGGGEGGGGGGGGGGGGGGGGGGGGGGGGGGGG@FGGGGGGGGGGGGGGGGGGGGFFGGGGCGGGGGGGFBFGGGGGGGGGGGCFFED7FEGGGGFGGGGGGGGGGGGGGGGGGGGGGGGGGGGGGGGGGGGFGGGG>EGGECGGECGGGGGGGEEGGFGGGGGGGGGGGGGGGGEGGGGGGEGGGGEGGGGE7C7E*7CDDFF@GFDGGGGFFFFFFFBFFFFFF=>@AFFFGGFFFFFBF:BB:BFFFBFFFBFFFDBFFFF2
@M02526:341:000000000-JB3KD:1:1101:18884:3704 1:N:0:TACACAT+ACGGCAC
AGCCCTACGGGGCGCAGCAGTGGGGAATATTGCACAATGGGGGGAACCCTGATGCAGCGACGCCGCGTGCGGGATGAAGGCCTTCGGGTTGTAAACCGCTTTTGTTGGGGAGCAAGCGAGAGTGAGTGTACCCTTCGAATAAGCACCGGCTAACTACGTGCCAGCAGCCGCGGCAATACGTAGGGTGCAAGCGTTATCCGGATTTATTGGGCGTAAAGAGCTCGTAGGCGGTTCGTAGCGTCCGGGGGGAAAGCCCATCGCTTAACAATGGGTCTGCGCCGGATACGGGCGGGCTTGAGTGCAGC
+
CCCCCGGGGGGGCGGGGGGGGGGGGGGGGGGGGGGGGGGGGGGEGGEGGGGGGGGGGGGGGGGGGGGGGC@@FGEGGGGGGGGGGGGGGGGGGGGG,=FGGGFEFCFGGGGG*CFGGGGG7EFFFGGDFCA<CCFCF5:CFGF<CC5CDGC>E?+<<?;FC*<@:;C6:8>E>**/C0CEC98C8;EGC9<*;EC>8FGEGEC8:+0<@+CGGGCGGC?F0:8?EECCCGGEEGDD*9DC5/)17)))))/*0))0.5<>B).(187<?A:@FF*<7>.:01(3<F7:9:;>14;((48<46<A)
@M02526:341:000000000-JB3KD:1:1101:17610:3707 1:N:0:TACACAT+ACGGCAC
TGCCTACGGGACGCAGCAGTGGGGAATATTGGACAATGGGCGAAAGCCTGATCCAGCCATGCCGCGTGTGTGAAGAAGGTCTTCGGATTGTAAAGCACTTTAAGTTGGGAGGAAGGGCAGTTACCTAATACGTGATTGTTTTGACGTTACCGACAGAATAGGCACCGGCTAACTCTGTGCCAGCAGCCGCGGTAATACAGAGGGTGCAAGCGTTAATCGGAATTACTGGGCGTAAAGCGCGCGTAGGTGGTTTGTTAAGTTGAATGTGAAATCCCCGGGCTCAACCTGGGAACTGCATCCAAAAC
+
CCCCCGGGGGGGGGGGGFGGGGGGGGGGGGGGGGGGGGGGGGGGGGGGGGGGGGGGGGGGGGGGGGGGGGGGFGGGGGGGGGGGGGGGGGGGGGGGGGGDGFGGGGGGGDGEGGGGGGGGGGGGGGGGGGGGGGEGGGGGGGGGGGGGGGGGGGGGGFEGGGGGGGGGGGGGGGGGGGGGGGGGGGGGGGGGEGGGGGGGGGGGGGGGGGGGGGGCFGGGGGGGGGG7CGCEEGDGGGDGGGFGFGFFGGDDFFFFFFFFFFB<BFFFFFFFFG*<DFD69??BFFFFBFFFF7<?DFFFFFA18
@M02526:341:000000000-JB3KD:1:1101:11579:3717 1:N:0:TACACAT+ACGGCAC
TTCGACCTACGGGAGGCAGCAGTGGGGAATATTGGACAATGGGCGAAAGCCTGATCCAGCCATGCCGCGTGTGTGAAGAAGGTCTTCGGATTGTAAAGCACTTTAAGTTGGGAGGAAGGGCAGTTACCTAATACGTGATTGTTTTGACGTTACCGACAGAATAAGCACCGGCTAACTCTGTGCCAGCAGCCGCGGTAATACAGAGGGTGCAAGCGTTAATCGGAATTACTGGGCGTAAAGCGCGCGTAGGTGGTTTGTTAAGTTGAATGTGAAATCCCCGGGCTCAACCTGGGAACTGCATCCAA
+
CCCCCGGGGGGGGGGGGGGGGGGGGGGGGGGGGGGGGGGGGGGGGGGGGGGGGGGGGGGGGGGGGGGGGGGGGGGGGGGGGGGGGGGGGGGGGGGGGGGGGGGGGGGGGGGGGGGGGGGGGGGGGGGGGGGGGGGGGGGGGGGGGGGGGGGGGGGGGGGGGGGGGGGGGGGGGGGGGGGGGGGGGGGGGGGGGGGGGGGGGGGGGGGGGGGGGGGGGGGGGGGGGGGGGGGGGGGGGGGGGDFGFGFGGGFG>BFFFFFFFFFAFFFFFFFFFGGFFFFBBFFFFFFFBFFFF04<DFFFFFBF0
@M02526:341:000000000-JB3KD:1:1101:12871:3719 1:N:0:TACACAT+ACGGCAC
AGCCTACGGGGCGCAGCAGTGGGGAATCTTGGACAATGGGCGAAAGCCCGATCCAGCAATATCGCGTGAGTGAAGAAGGGAAATGCCGCTCGTAAAGCTCTTTCGTCGAGTGCGCGATCATGACAGGACTCGAGGAAGAAGCCCCGGCTAACTCCGTGCCAGCAGCCGCGGTAAGACGGGGGGGGCAAGTGTTCTTCGGAATGACTGGGCGTAAAGGGCACGTAGGCGGTGAATCGGGTTGAAAGTGAAAGTCGCCAAAAACTGGCGGAATGCTCTCGAAACCAATTCACTTGAGTGGGACAGAG
+
CCCCCGGGGGGGGGEGGGGGGGGGGGGFGGGG?FDFFGGGGGGGGGGGGGGGEGGGGGGGGFFGGCFEGGGGDEGGCGGGFFF?F9FFCC@FCFGGFF9<FGFFGE:CEG@FGDGGGDFGA9DFGE7F7,<B,FC<,3<F7:FGGFGGBF,DCDFE>FGFGFGDCFG7:*:BECCCGGGGG5C8CGC88+:9+09:CFE:8CGFGFG5*;??8:EFCE*:8;8*;*ACE:*C<FCFED4*>*/:=*677>C>*0>)07@)7)<A4<D;@,.)/*20/7)8,21046=?4@)-9)5:)(..36?<(
@M02526:341:000000000-JB3KD:1:1101:5711:3723 1:N:0:TACACAT+ACGGCAC
GCCTACGGGACGCAGCAGTGGGGAATATTGGACAATGGGCGAAAGCCTGATCCAGCAATGCCGCATGAGTGATGAAGGCCCTAGGGTTGTAAAGCTCTTTTACCCGGGAAGATAATCACTGTACCGGGAGAATAAGCCCCGGCTAACTCCGTGCCAGCAGCCGCGGTAATACGGAGGGGGCTAGCGTTGCTCGGAATTACTGGGCGTAAAGCGCACGTAGGCGGCTTTGTAAGTTAGAGGTGAAAGCCTGGAGCTCAACTACAGAATTGCCTTTAAGACTGCATCGCTTGAATCGCGGAGAGGTG
+
CCCCCGGCEFGGE:FGFGGGGFD@EGGGGFCDFGGGG@FFGCFFE8FGF<FEGFFFF<EF<FGGGGDDCFFGAEGCGGFFG@8DE,CEFGFGFDECC5CEFGC<,@+>FCFGAFEB,9,CEF,C?FFG+=F,DDA,CFF@:++@FFB>B8F3+8>FCCFCAC<FE*1>FF926**>88ECE8*;BCCE>;CFGG*=>FGF@9<EFE88CGGC*/5*1;*:CFGG*//CC<:<CGCF7>>DG5=4FDFGG*72>>4?**79)092=?@9F4??67*9*=@<:?>9)7>5,>(4653?9>F-3082,
@M02526:341:000000000-JB3KD:1:1101:15509:3738 1:N:0:TACACAT+ACGGCAC
ATCCTACGGGACGCAGCAGTGGGGAATATTGCACAATGGGCGCAAGCCTGATGCAGCGACGCCGCGTGAGGGATGACGGCCTTCGGGTTGTAAACCTCTTTCGCCAGGGACGAAGCCTTTTGGGTGACGGTACCTGGATAAGAAGCACCGGCCAACTACGTGCCAGCAGCCGCGGTAATACGTAGGGTGCGAGCGTTGTCCGGAATTACTGGGCGTAAAGAGCTCGTAGGCGGTTTGTCGCGTCGTCTGTGAAATTCTGCAGCTTAACTGTAGGCGTGCAGGCGATACGGGCAGACTTGAGTATC
+
CCCCCGGCBCGGGGGGGFFE9FC:CEGGGGGGGFC,CFDGGGGFEEG@FFGGGC@FFFGGG:FGECC>FGF:FFCDG7@:CGGFF@FFF@FBFAGEEFDFGGGGEF=FCFECBBEEG?F9>D73@CFFGGEC:DDFCDFCGFEF@FFFFEFGGGGGGGGGGGGGGGGGGGGGGEGC8EGCFCBECCEC>>EE>CEC5CEG9ECCGGG7C<CG*;=EG=FGFC6@FGG8*:CEC:1/*7CDD<EGDG3**:*:7*9?=?F49??2F6FFF<9FF7C@EE>061>01BE3632>3::B0<AADB<>D
@M02526:341:000000000-JB3KD:1:1101:17768:3742 1:N:0:TACACAT+ACGGCAC
ACCTACGGGGCGCAGCAGTGGGGAATATTGGACAATGGGCGAAAGCCTGATCCAGCCATGCCGCGTGTGTGAAGAAGGTCTTCGGATTGTAAAGCACTTTAAGTTGGGAGGAAGGGCAGTTACCTAATACGTGATTGTTTTGACGTTACCGACAGAATAAGCACCAGCTAACTCTGTGCCAGCAGCCGCGGTAATACAGAGGGTGCAAGCGTTAATCGGAATTACTGGGCGTAAAGCGCGCGTAGGTGGTTTGTTAAGTTGAATGTGAAATCCCCGGGCTCAACCTGGGAACTGCATCCAAAACC
+
CCCCCGGDEGGDGGGGEGG9FGDGGGGGGFGGGFEFFCDGCCGGGC6E8EFFEEFGGCFFGEGGDC@FGGFFFDFFDCDFGFGGD4FGGGFAF?AFGGAF<CFGAFGG8=::=FECGGGFDF<DDDFD<FG<8D<FF3@=FFDFEFFEGG7CB>:F7FFGDFEEGGGGGGGGGGFFDFGGGGGGGG>EEGGGDEGFEFF96CEEEEGGGGDGGGD?FFGGDGFFGGFEEEEEC7>:FGGGDGFGFDF67CGGFFFFFF==F?FDFFFFFFFFF99@E>EBF?BF:?F>?@((2)529<?F?):?(
@M02526:341:000000000-JB3KD:1:1101:20449:3747 1:N:0:TACACAT+ACGGCAC
GTGTTCCTACGGGAGGCAGCAGTAAGGAATATTGGTCAATGGACGCAAGTCTGAACCAGCCATGCCGCGTGCAGGAAGACGGCCCTACGGGTTGTAAACTGCTTTTATACCGGAATAAACCTTTTCACGTGTGGGAAGCTGAATGTACGGTAAGAATAAGGATCGGCTAACTCCGTGCCAGCAGCCGCGGTAATACGGAGGATCCAAGCGTTATCCGGATTTATTGGGTTTAAAGGGTGCGTAGGCGGCCTATTAAGTCAGGGGTGAAAGACGGTAGCTTAACTATCGCAGTGCCTTTGGAACTG
+
CCCCCGGGGGGGGGGGGGGGGGEGGGGGGGGGGFGGGGGGGGGGGGGGGGGGGGGGGGGFGGGGGGGGGGGGGGGDGGGGGGDFGGGGGGGGGGGGGGGGFGGGGGFFGGGGGGGGGGGGGGGGGGGGEFGFFGGFGGGGGGG,?F?FEGEFGGFGGGGFGGFGGGGGGGGGGGGGGDGGGGGGGGGGGGGGGGGFGGGCGG6BBCFFCGGGGDGGEGEGGGGGCGGGED5CGFGGD47*77>C@4>CDCC5=BF?F=@?@?F><>F?/)778><57474:A<A4**5(7<134<A<2<(().).
@M02526:341:000000000-JB3KD:1:1101:7972:3817 1:N:0:TACACAT+ACGGCAC
TTGAATCCTACGGGACGCAGCAGTGGGGAATATTGGACAATGGGGGCAACCCTGATCCAGCAATGCCGCGTGTGTGAAGAAGGTCTTCGGATTGTAAAGCACTTTCGTTGGGGACGATGATGACGGTACCCGAAGAAGAAGCCCCGGCTAACTTCGTGCCAGCAGCCGCGGTAATACGAACGGGGCTAGCGTTGCTCGGAATGACTGGGCGTAAAGGGCGTGTAGGCGGTTTTATCAGTTAGATGTGAAATCCCAGGGCTTAACCTTGGAGCTGCATTTAATACGGTAAGACTAGAGTTCGAGGG
+
CCCCCGECDCEGGGEGGEEFFGGGGGGECFFFGGGGGGFDGGFFCGGE<FF@FDF@FDFFGGGGGGGGGGCFEGGGGGGGG8EFGGAFGG7?FGGGGGGGEEGGGGGF,EFGGGGGCGGGGGGGEGGGDGGEGGGDFGGC<EFFEGEGEFGGGGGGGGGGGFGGGGGCFGGECGGFGFCFGG7C@EGGGGG5:CEFGGCE8@8FDFGGGGDCEGGGG5CEGGCFGGGGDG5/*2*:FGFDGGFDFG*7>CDF@FFFFB55FFFFFFF4F:5F479FBF=44::><BFFFFBBBFFAFFA46:7(-
@M02526:341:000000000-JB3KD:1:1101:15059:3834 1:N:0:TACACAT+ACGGCAC
ACCTACGGGACGCAGCAGTGGGGAATATTGGACAATGGGCGAAAGCCTGATCCAGCCATGCCGCGTGTGTGAAGAAGGTCTTCGGATTGTAAAGCACTTTAAGTTGGGAGGAAGGGCAGTTACCTAATACGTGATTGTTTTGACGTTACCGACAGAATAAGCACCGGCTAACTCTGTGCCAGCAGCCGCGGTAATACAGAGGGTGCAAGCGTTAATCGGAATTACTGGGCGTAAAGCGCGCGTAGGTGGTTTGTTAAGTTGAATGTGAAATCCCCGGGCTCAACCTGGGAACTGCATCCAAAACC
+
CCCCCGECCEGGGGGGGGGGDGGGEGGGGGGGGGGGGGGGGDGDGGGGGGFGGGGGGFFGGGGGGCFGFGGGGGFGGGGGCGGGG>FFFGGGGGCF@FEFFEG,BFGGGGGGGGEGDGGGCGFCFGCFFGG<FF8?EGGGGGGGGGGGGGGGGGGCFGGGFGGGGGEGGDFFGG9EGGGGGGGGGGGGGGG8CC@EFGGGCFGCCEGCE=8CCGGGGGGGGGGGGGGFGGGGGGFDF<DDGG@D>G9FCC7FDF7?FFF=?9BA=FFF?DFF4977>EBBBFBFFFFFBFF??B?79.80:<:?(
@M02526:341:000000000-JB3KD:1:1101:25727:3842 1:N:0:TACACAT+ACGGCAC
ACCTACGGGACGCAGCAGTGGGGAATTTTCCGCAATGGGCGAAAGCCTGACGGAGCAATGCCGCGTGGAGGTAGAAGGCCCACGGGTCGTGAACTTCTTTTCCCGGAGAAGAATCAATGACGGTATCTGGGGAATAAGCATCGGCTAACTCTGTGCCAGCAGCCGCGGTAATACAGAGGATGCAAGCGTTATCCGGAATGATTGGGCGTAAAGCGTCTGTAGGTGGCTTTTTAAGTCAGCCGTCAAATCCCAGGGCTCAACCCTGGACAGGCGGTGGAAACTACCAAGCTGGAGTACGGTAGGGG
+
9CCCCFCFFGGGGGGGGGGGGGGGGGGGGGGGGGGGGCEFGGGEGGFGGGGGGGDGGFGGGGGGGGGGEGGGGGGGGGGDEGGGGDGGGFGFGGGFBEGGGGFFEEEGEDGGGGDGGFFGFFF7DD<<FFGGGGGGGGGGGCCEEGGFGGGGGF9FFGGGGGFGEEGGEEGFGGGGGGCGGGGGGCGGEGBFFGGGGGGFGFGGGGGCGDEGCFGGGGCECFGGGGFFCGGFCGGFG*:4CG>DBGFGCDCFFFFEFF?F4>>:55<7::>F355777?AF<4:?:@5?@F<:?(5<:9.46:03
@M02526:341:000000000-JB3KD:1:1101:24738:3878 1:N:0:TACACAT+ACGGCAC
GCCTACGGGGCGCAGCAGTGGGGAATATTGGACAATGGGCGCAAGCCTGATCCAGCCATGCCGCGTGAGTGATGAAGGCCCTAGGGTTGTAAAGCTCTTTCACCGGTGAAGATAATGACGGTAACCGGAGAAGAAGCCCCGGCTAACTTCGTGCCAGCAGCCGCGGTAATACGAAGGGGGCTAGCGTTGTTCGGAATTACTGGGCGTAAAGCGCACGTAGGCGGACATTTAAGTCAGGGGTGAAATCCCGGGGCCCAACCCCGGAACTGCCTTGGATACTGGGTGTCTTGAGTCCGGAAGAGGTG
+
CCCCCGGGDGGGGGGGGGGGGGGDGGGGGGGGGGGEGGGGGGGGGGGCGGGGGGCFGGGGGGGGGEFGEFEGGGGEGGGFGDFGFGGDCGAFGGGCGGGGGFGGGGGDFCDCFFGGGGGGGC<FGGGGECCF8FFGGGCFGGGCBEFGDGG>FFEGGGGCFGGGEFFFGGGGFEGDEDEGGEGGFGGG*:ECCE5AFGEGG7<EC::?EGEG**2CEFG559:*88CD?FGFG<:D+>CDDG3>FFBGGGC3;3)07>:);>30)8BFF<F?B*29?=;<420(-8/75F24:)6:>B6(33:)-
@M02526:341:000000000-JB3KD:1:1101:9258:3892 1:N:0:TACACAT+ACGGCAC
ACCCTACGGGGCGCAGCAGTGGGGAATATTGGTCAATGGGCGAAGAGCCTGAACCAGCCAAGTAGTGTGAGGGATGACGGCCCTATGGGTTGTAAACCTCTTTTATCGGAGAGTAAAGAAGGGGACTCATCCCCTATGTTGTAATTATCCGAAGAAAAAGGACCGGCTAATTCCGTGCCAGCAGCCGCGGTAATACGGAAGGTCCAGGCGTTATCCGGAATTATTGGGTTTAAAGGGAGCGTAGGTGGTCTTGAAAGCTTGCCGTGAAATGTCCCCGCTTAACGGGGGAGTTGCGGTGAGAACTC
+
CCCCCGGGGGGGGGGGGGGGGGGGGGGGGGGGGGGGGGGGGGGGGGGGGGGGGGGGGGGGGGGGG9FGGGGGGGGGGGGGGGGGGGGGGGGGGGGGGGGGGGFGGGGGGGGGGGGGGGGGGGGGGGGGGGGFGGGGFGGGGGGGGGGGGGGGGGGGGGGGGGGGGGGGGGGGGGGGGGGGGGGGGGGGGGGGGGGGGGGD=EGGGGGGGGGGGFGGGGGGGGGGGGGGGGGGFFGCEC<DGCEDDGFGGDGGFFFFFFFFFFFBD>FFFF?FFGGFFF@FFBFFF3;59@BFAAFF?61?2<BAF
@M02526:341:000000000-JB3KD:1:1101:22069:3897 1:N:0:TACACAT+ACGGCAC
AGGGACCTACGGGGGGCAGCAGTGGGGAATATTGGACAATGGGCGCAAGCCTGATCCAGCCATGCCGCGTGAGTGATGAAGGCCTTAGGGTTGTAAAGCTCTTTCACCGATGAAGATAATGACGGTAGTCGGAGAAGAAGCCCCGGCTAACTTCGTGCCAGCAGCCGCGGTAATACGAAGGGGGCTAGCGTTGTTCGGAATTACTGGGCGTAAAGCGCACGTAGGCGGATATTTAAGTCAGGGGTGAAATCCCGCAGCTCAACTGCGGAACTGCCTTTGATACTGGGTATCTTGGGTATGGAAGA
+
CCCCCGGGGGGGGGGGGGGGGGGGGGGGGGGGGGGGGGGGGGGGGGGGGGGGGGGGGGGGGGGGGGGGGGGGGGGGGGGGGGGGGGGGGGGGGGGGGGGGGGGGGGGGGGGGGGGGGGGGGGGGGGGGFGGGGGGGGGGGGDGGGGGGGGGGGGGGGGGGGGGGGGGGGGGGGGGGGGGGGGGGGGGGGGGEGGGGGGGGGGGGGGGGGGDGGCFGG5CGG5CFDCEGEEGFFGGGFFFFGGFGEGFGGG>FFEFFEF:?F@@A@FFFE>@;FGFFFFFFAA<):FF5<@<<<BFFFFFF7<8:(
@M02526:341:000000000-JB3KD:1:1101:18378:3928 1:N:0:TACACAT+ACGGCAC
TTCCTACGGGACGCAGCAGTGGGGAATATTGGACAATGGGGGCAACCCTGATCCAGCCATGCCGCGTGTGTGAAGAAGGCTTTCGGGTTGTAAAGCACTTTCAGCGAGGAGGAAGGCGTCGTGGTTAATACCTACGACGAAGGACGTTACTCGCAGAAGAAGCACCGGCTAACTCCGTGCCAGCAGCCGCGGTAATACGGAGGGTGCAAGCGTTAATCGGAATTACTGGGCGTAAAGGGCGCGTAGGCGGCCTGTTAAGCCAGATGTGAAAGCCCCGGGCTTAACCTGGGAACTGCATTTGGAAC
+
CCCCCGGGGGGGGGGGGGGGGGGGGGCFGGGGGGGGGGGGGGGGGGGGGGGGGGGGGGGGFGGGGGEGGGGGGGGGGGGGGGGGGGGGGGGGGGGGGGGGGGGGGGGGGGGGGGGEGGGGGGGGGGGGGCFGGGGGGGGGGGGGGGGGGGGGGGGGGGGGGGGGGGGGGGGGGGGGGGGGGFGGGGGGGGGGGGGGGGGGCGGGGGGGGGFGCEGGGGGGGCGCCFGGGGGGGGGGGFDGDGFGFGFGGGGD;FFFFFFF?FFFFFFFFFFFFFGFFFFF;FFFBFFFFFF??>B?F)6>DABB?
@M02526:341:000000000-JB3KD:1:1101:17567:3935 1:N:0:TACACAT+ACGGCAC
TAGGCCCTACGGGAGGCAGCAGTGGGGAATATTGCACAATGGGCGCAAGCCTGATGCAGCGACGCCGCGTGAGGGATGACGGCCTTCGGGTTGTAAACCTCTTTCAGCTGGGAAGAAGCCCTTTTTGGGTGACGGTACCTTCAGAAGAAGCGCCGGCTAACTACGTGCCAGCAGCCGCGGTAATACGTAGGGCGCAAGCGTTATCCGGAATTATTGGGCGTAAAGAGCTCGTAGGCGGTTTGTCGCGTCTGCCGTGAAAGTCCGAGGCTTAACTTCGGATGTGCGGTGGGTACGGGCAGACTAGA
+
CCCCCGGGGGGGGGGGGGGGGGGGGGGGGGGGGGGGGGGGGGGGGGGGGGGGGGGGGGGGGGGGGGGGGGGGGGGGGGGGGGGGGGGGGGGGGGGGGGGGGGGGGGGGGGGGGGGGGGGGGGGGGGGGGGGGGGGGGGGGGGGGGGGGGGGGGGGGGFGGGGGGGGFGGGGGGGDGGGGGGGGGGGGECCGCGGDGGGGEGGGGGGGGCGGFGGGFGGGGGGGG??EGGGG=5>DGGGDG<<FC5>BGGDGGFF>5F>F?FFFF)8>>48?FFFGFDFEF63<AFF))7564?<FFF1((.3<:)
@M02526:341:000000000-JB3KD:1:1101:23291:3937 1:N:0:TACACAT+ACGGCAC
CAGGCCTACGGGGCGCAGCAGTGGGGAATCTTGGACAATGGGCGAAAGCCCGATCCAGCAATATCGCGTGAGTGAAGAAGGACAATGCCGCTTGTAAAGCTCTTTCGTCGAGTGCGCGATCATGACAGGACTCGAGGAAGAAGCCCCGGCTAACTCCGTGCCAGCAGCCGCGGTAAGACGGGGGGGGCAGGTGTTCTTCGGAATGACTGGGCGTAAAGGGCACGTAGGCGGTGAATCGGGTTGAAAGTGAAAGTCGCCAAAAACTGGCGGAATGCTCTCGAAACCAATTCACTTGAGTGGGACAG
+
CCCCCGGFGGGGGGGGGGGGGFFGGGGGFGGGGGGGGGGGGGGGGGGGGGFGEGGGGGGGGCEFFGDGFFGGGGGGGGGGGGGGGGGGGGGGGGGGGGGGGGGGGGGGGGGGFGGGGGGGGGGGGGGGGDGGGGGGGGGGGGGG7FGGGGGEGF<<EFFGEGGC:FGGGGGGGEEGGFGGCEEGGEGGDGDGGGDGGFGGGGGGGGFGGGFGGGGGG79CCFGGGGFGGCG=EGGGGGDG<3.7@GF0::?79@BE@EDB@>F?6?F:E9E:FGG?=8?:B7?B:FFFABFBA9AAFFFF00(3,
@M02526:341:000000000-JB3KD:1:1101:6189:3938 1:N:0:TACACAT+ACGGCAC
ATACGACCTACGGGACGCAGCAGTGGGGAATATTGGTCAATGGGCGAAGAGCCTGAACCAGCCAAGTAGCGTGAGGGACGACGGCCCTATGGGTTGTAAACCTCTTTTATCGGAGAGTAAAGAAGGGGACTCGTCCCCTATGTTGTAATTATCCGAAGAAAAAGGACCGGCTAATTCCGTGCCAGCAGCCGCGGTAATACGGAAGGTCCAGGCGTTATCCGGAATTATTGGGTTTAAAGGGAGCGAAGGTGGTCTTGAAAGATTGCCGTGAAATGTCCCCGCTTAACGGGGGAGTTGCGGTGAGA
+
CCCCCDFGGCGGGGECFGGE@FFFFFFEGGGGFFGE<CEGGGGGFGEGEEFFF8EEFFGGGFFFFGFFGGEGGGGGGGGGGGGGGEECFGGGGG7FFF9FFFF<9FF<<F<FCE@6CBFE?BFGGGDEEFFFFGCCFGF7BCGFGG9CFCFCFGGEFEEDGGGG<FFFGE7>CFGFCCFFFGF9FC:EFFBBC5BEEGGGGCECC7@FGGGGGGE8:FCCCDGDEFFGFGGG*A7FG>FGDC>3>))979FF>6**9BF4*)*-*9=;72<@6?C@?F?(3011?FFBFF9(4282:A>96;(()
@M02526:341:000000000-JB3KD:1:1101:10194:3945 1:N:0:TACACAT+ACGGCAC
GGGGCCTACGGGGGGCAGCAGTGGGGAATATTGCACAATGGGGGAAACCCTGATGCAGCGACGCCGCGTGAGTGAAGAAGTATTTCGGTATGTAAAGCTCTATCAGTAGGGAAGAAAATGACGATACCTGACTATTACGCCCCGGCTAACTACGTGCCAGCAGCCGCCGGCATACGCAGGGCCCAAGCGTGCGCCGGATTTACTGGGTGTAAAGGGATCGTAAATTGCAGGGCATGACGCGAGCGTAAGCGCGGGTCTCAACCCCGGGACCACGTTGGGAGCTGCCCGTCGAGATTGCAGGCGAG
+
CCCCCGGGGGGGE7FGGGGGGGAFFGGCFCFGF<FDFFGGGGGG+BEGGGGF?FCFGGGGGGDFFGGG<FCCGGGF9CFF;@,@@FGGCFFGGGGGGG9FFFD;3@,3>,F<BFGGFC,,,31*=:C:,2,2<,,,,,4<CEC:CC**3<7+<8088;C:*88*;/C5C****<E*****:*//*//**1/***/****;90<+<65;=8@9+<A5=*2:;6*:+++++9777***+95*9)7)7/7*7*)))0))0)/9*.<()059),))8*97)0)(((4(()))-0,((.(-44<)((((-
@M02526:341:000000000-JB3KD:1:1101:21772:3951 1:N:0:TACACAT+ACGGCAC
ATTCCTACGGGACGCAGCAGTGGGGAATATTGGACAATGGGCGCAAGCCTGATTCAGCCATGCCGCGTGAGTGATGAAGGCCTTAGGGTTGTAAAGCTCTTTCACCGATGAAGATAATGACGGTAGTCGGAGAAGAAGCCCCGGCTAACTTCGTGCCAGCAGCCGCGGTAATACGACGGGGGCTAGCGTTGTTCGGAATTACTGGGCGTAAAGCGCACGTAGGCGGATATTTAAGTCAGGGGTGAAATCCCGCAGCTCAACTGCGGAACTGCCTTTGATACGGGGTATCTTGAGTATGGAAGGGG
+
CCCCBFGE@GGC:@F@CGCFCF9-7@BE<F@E@C@FE<C8FDF:FGC@FGGCFGGGGFD<AFFGC@FGG??FF<FAFGGG,9,9EFEFC,CCFCAFFB<FE<AFGEC+CCF9???5EFGEFFCGF:,CFGEGEGFC@F=8=:FEEGDGDF<FCFCC<FBFGEG,C<F@GEGGGGFF*=CFCCE@CB<EECEG*:8>CEG:9C9+A:88CG?=FCEEE5//;88+*?8E5?G+:<:;9?FG477C>F7*CF*1)7<557?FFF62)))7576?56F*/@@<)(-(,..0)/5:<,46).:)8,((-
@M02526:341:000000000-JB3KD:1:1101:6548:3960 1:N:0:TACACAT+ACGGCAC
GGTCCTACGGGAGGCAGCAGTGGGGAATATTGGACAATGGGCGAAAGCCTGATCCAGCAATGCCGCGTGAGTGATGAAGGCCTTAGGGTTGTAAAGCTCTTTTACCAGGGATGATAATGACAGTACCTGGAGAATAAGCTCCGGCTAACTCCGTGCCAGCAGCCGCGGTAATACGGAGGGAGCTAGCGTTGTTCGGAATTACTGGGCGTAAAGCGCGCGTAGGCGGTTACTCAAGTCAGAGGTGAAAGCCCGGGGCTCAACCCCGGAACTGCCTTTGAAACTAGGTGACTAGAATCTTGGAGAGG
+
CCCCCG<FE;FEE@FGGGGGGCGGEEGFFGGGGGGDFEGGGGGGDCGFFCFGDGFFGGGGGG8,@@F@FCFAFGGDGEED8FEFEGGFGFCGGGFFGFGGDGAFCFGGGEGFGGFGGG9FF<FGGGGGFGFFCCEEFG9FFGEGGGEG89FGGGGGGGGGFGGGGGGGGEDFFGFGEEGGGGG>EGGGGGGGGGGGCGFGGGFF88F>8EC8@<EGGGGGGGEFGGCEG?EFGFGFGGGFGGFGFGFGFGFGFFFF7FF@@FEFFF36D?F4?2C=7FFFAA<AF@FF096?<BBF<>AB0<7?B
@M02526:341:000000000-JB3KD:1:1101:17461:3965 1:N:0:TACACAT+ACGGCAC
AGGGTCCTACGGGAGGCAGCAGTGGGGAATATTGGACAATGGGCGAAAGCCTGATCCAGCAATGCCGCGTGAGTGATGAAGGCCTTAGGGTTGTAAAGCTCTTTTACCCGGGATGATAATGACAGTACCGGGAGAATAAGCTCCGGCTAACTCCGTGCCAGCAGCCGCGGTAATACGGAGGGAGCTAGCGTTGTTCGGAATTACTGGGCGTAAAGCGCACGTAGGCGGCTTTGTAAGTTAGAGGTGAAAGCCTGGAGCTCAACTCCAGAATTGCCTTTAAGACTGCATCGCTTGAATCCAGGAGA
+
CCCCCGGGGGGGGGGGGGGGGGGGGGGGGGGGGGGGGGGGFGGGGGECFGGGGGGGGGGGGGGGGGGGGGGGGGGGGGGGGGGGGGGGGGGGGGGGGGGFGGEGGGFGGGGGGGGGGGGGGGGGGGGGGDFGGGGGGGGGGFGGGGGGGGGGGGGGGGGGGGGGGGGGGGGGGGGGGGGGGGGGGGGGGGEGGGGGGGGGGGGGGGGGGEGGGFFGGGGGGGGGGGGGG556C?FGD7CGGFFFFGFGGGGG:>FFFFFFFFFFFFFFFFFFFGCFFFFAA27<BFFFB>8:6:<7A>:>FFFF,
@M02526:341:000000000-JB3KD:1:1101:9212:3986 1:N:0:TACACAT+ACGGCAC
TAGACCTACGGGACGCAGCAGTGGGGAATTTTCCGCAATGGGCGAAAGCCTGACGGAGCATGCCGCGTGGAGGTAGAAGGCCCACGGGTCGTGAACTTCTTTTCCCGGAGAAGAATCAATGACGGTATCTGGGGAATAAGCATCGGCTAACTCTGTGCCAGCAGCCGCGGTAATACAGAGGATGCAAGCGTTATCCGGAATGATTGGGCGTAAAGCGTCTGTAGGTGGCTTTTTAAGTCCGCCGTCAAATCCCAGGGCTCAACCCTGGACAGGCGGTGGAAACTACCAAGCTGGATTACGGTAGG
+
CCCCCGGGGGGGGGGGGGGGGGGGGGGGGCGGGGGGGGGGGGGGGGGGGGGGGCG@GFDECEEF@@=FGGEC7FGCFGCGFGGEE7FGG7B@FGG<,F<<FFGGEECFGGDGG8FBDA=?F,C>FE>F<@=D==CFFGC=>FGFGEG*<>D,>;F@FFEGG7FFG@EGGG*:CC,244;,=+<?CBFGGBB8BCC<CCG5;CF?CGEGG5C8E>:?:15/:+<<@G?8::C+9<CFGG>FGG@D>GFD7:C*/<6F>37>66@:355:F<FF37C@7<D18A?2>9F?2>64:0()).311330-
@M02526:341:000000000-JB3KD:1:1101:24897:3995 1:N:0:TACACAT+ACGGAAC
AAATTCCTACGGGACGCAGCAGTGGGGAATTTTCCGCAATGGGCGAAAGCCTGACGGAGCAATGCCGCGTGGAGGTAGAAGGCCCACGGGTCAAGAACTTTTTTTCTCGGAGAAGAAGCAATGACGGTATCTGAGGTATAAGCATCGGCTAACTCTGTGCCAGCAGCCGCGGTAAGACAGAGGATGCAAGCGTTATCCGGAATGATTGGGCGTAAAGCGTCTGTAGGTGGCTTTTCAAGTCCGCCGTCAAATCCTAGGGCTCAACACTGGAAAGGCGGTGGAAACTACCAAGATGGAGCACGGTA
+
BCCCCCF9<-BFGF:FGGGCCC@EADCE,CEGGGC;7FC:CE86676++C,CA<<FCFD:DC<FG8==C>FGDGGFFGG9CC4B+8BFDC+>B,5CFGGF,FGGGGG9CFGEGG@CF><8DDC9DF7FC>,8CFF@,,:@FGGCB><FC7BFGA:,77,,@BF1>,BCCEGGGGG999<<8B8:+?EE93C51;3C+?E5C8B23+?<C==CEGD5+<5/88C<C9+2256/:+9:7:20:0.95D3D<7>**)*1*74)0)*5)*0.6(0)154>@5.,71781*=??F:<(.))(((-(-6((
@M02526:341:000000000-JB3KD:1:1101:10041:3998 1:N:0:TACACAT+ACGGCAC
GACCCTACGGGGGGCGGCAGTGGGGAATTTTCCGCAATGGGCGAAAGCCTGACGGAGCAATGCCGCGTGGAGGTAGAAGGCCCACGGGTCGTGAACTTCTTTTCCCGGAGAAGAAGCAATGACGGTATCTGGGGAATAAGCATCGGCTAACTCTGTGCCAGCAGCCGCGGTAATACAGAGGATGCAAGCGTTATCCGGAATGATTGGGCGTAAAGCGTCTGTAGGTGGCTTTTAAGTCCGCCGTCAAATCCCAGGGCTCAACCCTGGACAGGCGGTGGAAACTACCAAGCTGGAGTACGGTAGGG
+
CCCCCGGGGGGGGGGGGGGGGGGGGGGGGGGGGGGGGGGGGGGGGGGGGGGGGGGGGGGGGGGGGGGEGGGGGGGFGGGGGGGGGGGGGGGGGGGGGGGGFGGGGGGEGGGGGGGFGFGGGGG>EEGGGGCFGGGGGGGFGGFE>EGGGGGGGGGGFGGGGGG8FGGGGGEGGGGFGGGFGGGGGGGGGGGGGFGGGGGGGGGDGFFCGCEGGGGGGEEGGGGGGGDFGGGGGGGFGFGDD7>GFGFGGG9CFF:DEF>?FFF0><F?FBF3@DG.77FF274<BFFF?F:BF?7>:A6><010-
@M02526:341:000000000-JB3KD:1:1101:25595:4001 1:N:0:TACACAT+ACGGCAC
GTGTCTCCTACGGGGCGCAGCAGTGGGGAATATTGGACAATGGGCGAAAGCCTGATCCAGCCATGCCGCGTGTGTGAAGAAGGTCTTCGGATTGTAAAGCACTTTAAGTTGGGAGGAAGGGCAGTTACCTAATACGTGATTGTTTTGACGTTACCGACAGAATAAGCACCGGCTAACTCTGTGCCAGCAGCCGCGGTAATACAGAGGGTGCAAGCGTTAATCGGAATTACTGGGCGTAAAGCGCGCGTAGGTGGTTTGTTAAGTTGAATGTGAAATCCCCGGGCTCAACCTGGGAACTGCATCCA
+
CCCCCFGGGGGGGGGGGGGGGGGGGGGGGGGGGGGGGGGGGGGGGGGGGGGGGGGGGGGGGGGGGGGGGGGGGGGGGGGGGGGGGGGGGGGGGGGGGGGGGGGGGGGGFGGGGGGGGGGGGGGGGGGGGGGFEAFGGGGGGGFGGGGGGGGGGGGGGGGGGGGGGGGGGGGGGGGGGGGGGGFGGGGGGGGGGGDG5BCGGGGGGGGGGGGGGGGGGGGGGGGGGGEF?FGGGGGGGGGGGGFDE3><DGGCF@5FFFFFFFFFFFF57>FFFGGFF4??B>FF0>@F2>?BF0(:?FFFFFF?,
@M02526:341:000000000-JB3KD:1:1101:10159:4007 1:N:0:TACACAT+ACGGCAC
CATCCTACGGGGGGCAGCAGTGGGGAATATTGGACAATGGGCGCAAGCCTGATCCAGCCATGCCGCGTGGGTGAAGAAGGCCTTCGGGTTGTAAAGCCCTTTTGTTGGGAAAGAAATCCTGTCGGTTAATACCTGGCGGGGATGACGGTACCCAAAGAATAAGCACCGGCTAACTTCGTGCCAGCAGCCGCGGTAATACGAAGGGTGCAAGCGTTACTCGGAATTACTGGGCGTAAAGCGTGCGTAGGCGGTTCGTTAAGTCCGTTGTGAAGGCCCTGGGCTCAACCTGGGAATTGCAGTGGATA
+
CCCCCGGGGGGGGGGGGGGGGGGGGGGGGGGGGGGGGGGGGGGGGGGGGGGGGGGGGGGGGGGGGGGGGGGGGGGGGGGGGGGGGGGGGGGGGGGGGGGGGGGGGGGGGGGGGGGGGGGGGGGGGGGGGGGGGGGGGGGGGGGGGGGGGGGGGGGGGGGGGGGGGGFGDGGGGGGGGGGGGGGDGGGGGGGGGGGGGGGGFGGGCGGGGGGGGGGGGGGGGGGGGGGGFFEGGGGGGGGGGGFGFGFDFC59@BEEFFFFFFFF5FFFFFFFFGGFFFFFFFFFFFFFFF??B<:BFBFFF?FB5
@M02526:341:000000000-JB3KD:1:1101:10022:4008 1:N:0:TACACAT+ACGGCAC
AAGGGCCTACGGGGCGCAGCAGTGGGGAATATTGGACAATGGGCGAAAGCCTGATCCAGCCATGCCGCGTGTGTGAAGAAGGTCTTCGGATTGTAAAGCACTTTAAGTTGGGAGGAAGGGCAGTTACCTAATACGTGATTGTTTTGACGTTACCGACAGAATAAGCACCGGCTAACTCTGTGCCAGCAGCCGCGGTAATACAGAGGGTGCAAGCGTTAATCGGAATTACTGGGCGTAAAGCGCGCGTAGGTGGTTTGTTAAGTTGAATGTGAAATCCCCGGGCTCAACCTGGGAACTGCATCCAA
+
CCCCCGGGGGGGGGGGEGGGGGGGGGGCEFGGGGFGGCGGDFGGGGGGDGGGG<EFGGGGGGGGFGGGG7@F7FGAEGGFGGGFFFFFCCFGGGGGF?FFEGFEF,B9EFFGFGC+AFGDEGEDGFFGFFDE9FFDF,@DFFFFFCGGGGGGGGGDGDGDDGGGGGFGCE*::EGGEGGGGG;B9BCGFGGGG5C::EFGFGG9CGGGGGGGGGEEGEGG9CECCGGFGGGGFF355*9CCG3D>G557<:27<5>>FFFF?@A=@@FFFF4=CF70/76(939?FFF7623:?>6>??AF9?78
@M02526:341:000000000-JB3KD:1:1101:9636:4011 1:N:0:TACACAT+ACGGCAC
TCGTTCCTACGGGGCGCAGCAGTGGGGAATATTGGACAATGGGCGAAAGCCTGATCCAGCCATGCCGCGTGTGTGAAGAAGGTCTTCGGATTGTAAAGCACTTTAAGTTGGGAGGAAGGGCAGTTACCTAATACGTGATTGTTTTTACGTTACCGACAGAATAAGCACCGGCTAACTCTGTGCCAGCAGCCGCGGTAATACAGAGGGTGCAAGCGTTAATCGGAATTACTTGGCGTAAAGCGCGCGTAGGTGGTTTGTTAAGTTGAATGTTAAATCCCCGGGCTCAACCTGGGAAGTGCATCCAA
+
CCCCCFGGGGGGG7FGGGGGGGGGGGGGGGAFGC@9FGGGGGGGGEGGGGGGGGAFGGGGGGFGGGGGGGGCFGGG<FGGCGG<EGGFGGG@FFGGGFGFGGGG<<5C5EFFFBFCFE=E@7CDD<FFACFGGGG@<ADFF>@FE+DFCDFGEF:C7FCDFFFGGC,@<88:>EEFGFF@2,2D;BC7:8ECG*:C*CF9C??B8CEGE*0>>B5A=CCFGC88A@FCFF+<CCGGGDC*2>3>51)19C7*85>FBFFF???<*7=<F4*1=CG4@FF961;0(*9;:FBFFB3(57>B4.33,
@M02526:341:000000000-JB3KD:1:1101:24190:4026 1:N:0:TACACAT+ACGGCAC
GGTTCCTACGGGGGGCAGCAGTGGGGAATTTTCCGCAATGGGCGAAAGCCTGACGGAGCAATGCCGCGTGGAGGTAGAAGGCCCACGGGTCGTGAACTTCTTTTCCCGGAGAAGAATCAATGACGGTATCTGGGGAATAAGCATCGGCTAACTCTGTGCCAGCAGCCGCGGTAATACAGAGGATGCAAGCGTTATCCGGAATGATTGGGCGTAAAGCGTCTGTAGGTGGCTTTTTAAGTCCGCCGTCAAATCCCAGGGCTCAACCCTGGACAGGCGGTGGAAACTACCAAGCTGGAGTACGGTAG
+
CCCCCGGGGGGGGGGGGGGGGGGGGGGGGGGGGGGGGGGGGGGGGGGGGGGGGGGGGGGGGGGGGGGGGGGGGGGGGGGGGGGGGGGGGGGGGGGGGGGGGGGGGGGGGGGGGGGGGGGGGGGGGGGGGGGGGGGGGGGGGGGGGGGGGGGGGGGGGGGGGGGGGGGGGGGGGGGGGGGGGGGGGGGGGGGGGGGGGGGGGGGGGGGGGGGGGGGGGGEGGGGGGGGGGGGGGGGGGGGGGGFGFGFGGGGGFFFFFFFFFFFFFFF?FBFFFFGEEBDBF7ABFBFFBFFB0?7,2(3<<B??-
@M02526:341:000000000-JB3KD:1:1101:10841:4033 1:N:0:TACACAT+ACGGCAC
CTCCTACGGGGGGCAGCAGTGGGGAATTTTCCGCAATGGGCGAAAGCCTGACGGAGCAATGCCGCGTGGAGGTAGAAGGCCCACGGGTCGTGAACTTCTTTTCCCGGAGAAGAAGCAATGACGGTATCTGGGGAATAAGCATCGGCTAACTCTGTGCCAGCAGCCGCGGTAATACAGAGGATGCAAGCGTTATCCGGAATGATTGGGCGTAAAGCGTCTGTAGGTGGCTTTTTAAGTCCGCCGTCAAATCCCAGGGCTCAACCCTGGACAGGCGGTGGAAACTACCAAGCTGGAGTACGGTAGGG
+
CCCCCGGGGGGGGGGGGGGGGGGGGGGGGGGGGGGGGGGGGGGGGGGGGGGGGGGGGGGGGFGGGGGGGGGGGGGGFGGGGGGGGGGGGGEGGGGGGGGGGGGGGGCECGGGFFGFFGGGGGGGGGGGDGGGGGGGGGGGGFFEGEFEGEGGGGGGGGGGGGFFGGGGGGGD9FGGFGGGGGGCF?F5EGGGGGGGGEGGEFCFGGFGGGGGGGDGGDGGFCFFFGFGGGCGGC<F9FFC<D>CDGFGGGFG@FFDDFFFFF>?>FFFF:>>FGG;>7@<A?AA?:FF?3,476:77AFF7(4::
@M02526:341:000000000-JB3KD:1:1101:21200:4057 1:N:0:TACACAT+ACGGCAC
GGCCTACGGGAGGCAGCAGTGGGGAATTTTCCGCAATGGGCGAAAGCCTGACGGAGCAATGCCGCGTGGAGGTAGAAGGCCCACGGGTCGTGAACTTCTTTTCCCGGAGAAGAAGCAATGACGGTATCTGGGGAATAAGCATCGGCTAACTCTGTGCCAGCAGCCGCGGTAATACAGAGGATGCAAGCGTTATCCGGAATGATTGGGCGTAAAGCGTCTGTAGGTGGCTTTTTAAGTCCGCCGTCAAATCCCAGGGCTCAACCCTGGACAGGCGGTGGCAACTACCAAGCTGGAGTACGGTAGGG
+
CCCCCEGEFC@FGCFGGGGAEGDGGD@,@FE,@FC@6CC<CFGGGCFDFFFAF7FCGGGECF<FEE@FGDGEEDFGCGFECFC,>7=FEG>8,BFEDE?FG<@,:4@@++BFFGC@EG,5<BCC:FDGGCGDG@FGFA@9>=<+3:<+@>FGFGGGDCFF7FCF>CFFE81=9CB;CBC78CEFG9CFGEGGCEB1B8EGFFG998:3?EC=EFF?7=EFGFGEFGGFGGGFGCD79**9C3.957>C7*794)7>EFFF@4)-77):4).8>DDBF@)8?<0:24;F?FF?B61:26?9<?((-
@M02526:341:000000000-JB3KD:1:1101:20792:4070 1:N:0:TACACAT+ACGGCAC
CGTCCCCTACGGGGCGCAGCAGTAAGGAATATTGGTCAATGGGCGGAAGCCTGAACCAGCCATGCCGCGTGCAGGACGACTGCCCTATGGGTTGTAAACTGCTTTTGTCCAGGAATAAACCCAGATACGTGTATCTGGCTGAATGTACTGGAAGAATAAGGATCGGCTAACTCCGTGCCAGCAGCCGCGGTAATACGGAGGATCCGAGCGTTATCCGGATTTATTGGGTTTAAAGGGTGCGTAGGCGGCCAATTAAGTCAGGGGTGAAATACGGTGGCTCAACCATCGCAGTGCCTTTGATACTG
+
CCCCCGGGGGGGGGGGGGGGGGGGGGGGGGGGGGGGGGGGFGGGGGGGGGGGGGGGGGGGGGGGGGGGGGGGGGGGGGGGGGFGGGGFGGGGGGGGGGGGGGGGGGGGGGGGGGGGGGGGGGGGGGGGGGGGGGGGGGGGGGGGGGGGGGGGGGGGGGGGGG,DFGGGGGGGGGGGGGGGGGGGGGGGGGGGGGGGGGGGGGFGGGGGGGGGGGGFEGEGGGEGGGF5CEGGGGF>EGDDGCBGEFBCGCDF?FFFFFFFF7FBFD:BFB?=@GFFDFFFF<?FF?@E?>03:<)444>9>BFF)
@M02526:341:000000000-JB3KD:1:1101:24380:4088 1:N:0:TACACAA+ACGGCAC
TCCTACGGGGCGCAGCAGTGGGGAATATTGGACAATGGGCGCAAGCCTGACCCAGCAATGCCGCGTGAGTGATGAAGGCCTTAGGGTTGTAAAGCTCTTTTACCCGGGAAGATAATGACTGTACCTGGCGAATAAGTGCCGGCTAACTCCGTGCCAGCAGCCGCGGTAATACGGCGGGGGCTAGCGCTGTTCGGAATTACTGGGCGTAAAGCGCACGTAGGCGGCCATTCAAACCAGAGGTGAAAGCCGGGGGTTAAACCCAAGACTTGACTTTGAGACTGAGTGGTTAGTAGGTGAGAGAGGTC
+
-BCCCG;CCC:FCCGGGDF9CEGGGGFGGF@CFGGGCFFGG:FFGGGGGG8@,:CEFF,CEF=F>FG:FGGGGGGGGGF<FG<?9E<?FFGGGGGCEGCFDBFEFGGGGGGG9,,AFD,CA5,,,,,,,+@3FFD,7337:BE++7<=>F7:<>>;FDF:>C:F*>*16@BFC@*CEC**2**;6?***2++**88*+A9@@CD5?8E587+1//:58**8+/C5=*<9F?<?+**:**90*097DFD)CC7>).)09*75.).))*)*))****9<;=>B?26-7/7)76):--)-3)),3(5(
@M02526:341:000000000-JB3KD:1:1101:8183:4091 1:N:0:TACACAT+ACGGCAC
TATGGCCTACGGGGGGCAGCAGTAGGGAATCTTCCACAATGGACGAAAGTCTGATGGAGCAACGCCGCGTGAGTGAAGAAGGTTTTCGGATCGTAAAGCTCTGTTGTTGGTGAAGAAGGATAGTGATAGTAACTGATCATTATTTGACGGTAATCAACCAGAAAGTCACGGCTAACTACGTGCCAGCAGCCGCGGTAATACGTAGGTGGCAAGCGTTGTCCGGATTTATTGGGCGTAAAGCGAACGCAGGCGGGAAGACAAGTCAGATGTGAAAGCCCTCAGCTTAACTGAGGAATTGCATCTGA
+
CCCCCFGG@@FGGGE@CFGG?<F??FC<FGGGGFDFGGGGAFG8CFGGEGFGGCGGGGGGGGGGDBCGGFG:BBFFGFFA<FGGGFGEG7CFCGFG*=CGGFGFGCFCB:FFC:F@D:FGG9CCAFFGGGF98@;FA,3=FEFGFFGGGCCEFGFGFGGGGGGGFFFAB7:CEGGGGGGGFC*;<FG88CFE8CCEEGFCEFGGFEF9*2A9FDGCCCC?CEE=EGGGGGGGCFDG7CDFGCBD>D3D<3)9;3857)5@F4/:67@96>=F@D75FFF?((.-)@6@>BA?F28>?BBAAAAF6
@M02526:341:000000000-JB3KD:1:1101:25819:4100 1:N:0:TACACAT+ACGGCAC
TAGTCCTACGGGGGGCAGCAGTGGGGAATATTGCACAATGGGCGAAAGCCTGATGCAGCAACGCCGCGTGAGCGATGAAGGCCTTTGGGTCGTAAAGCTCTGTCCTTGGGGAAGAATAAATGACGGTACCCTTGGAGGAAGCCCCGGCTAACTACGTGCCAGCAGCCGCGGTAATACGTAGGGGGCAAGCGTTATCCGGAATTATTGGGCGTAAAGAGTGCGTAGGTGGTTTTGTAAGCGCGGGGTGAAAGGCAATGGCTCAACCATTGTAAGCCTAGCGAACTGTAAGACTTGAGTGCAGGAGG
+
CCCCCGGGGGGGGGGGGGGGGGGGGGGGGGGGGGGGGGGGGGGDGGGGGGGGGGGGGGGGGGGGGGGGEGGGGGGGGGFEFGGGGFGGGGFFCG8FFGGGGGGGFGFGGFEEGGGGFFGGGGDGGGGGEFGGGGGCF@FGGG7FEGGECGGGGGGGGGGGGFGFGGGGGGGGGGGGGG9:ACEGG88FGGEEGGGGFGEC=C6@?F@9;FE:CEGGCEACEE;CEEGGF=*A5FFG7*9C3CD3>DDGCCDC45<@FF@?FFF0>@6A4AF8FD*6)0696008?F4=A45))4<>.5<<<<1((
@M02526:341:000000000-JB3KD:1:1101:25403:4102 1:N:0:TACACAT+ACGGCAC
CTTGTTCCTACGGGAGGCAGCAGTGGGGAATTTTCCGCAATGGGCGAAAGCCTGACGGAGCAATGCCGCGTGGAGGTAGAAGGCCCACGGGTCGTGAACTTCTTTTCCCGGAGAAGAATCAATGACGGTATCTGGGGAATAAGCATCGGCTAACTCTGTGCCAGCAGCCGCGGTAATACAGAGGATGCAAGCGTTATCCGGAATGATTGGGCGTAAAGCGTCTGTAGGTGGCTTTTTAAGTCCGCCGTCAAATCCCAGGGCTCAACCCTGGACAGGCGGTGGAAACTACCAAGCTGGAGTACGGT
+
CCCCCGGGGGGGGGGGEFGGGGGGGGGGGGGGGGGGGGGGGGGGGGGGGGGGGGGGGGGGGGGGGGGGGGGGGGGGGGGGGGGGGGGGGGGGGGGGGGGGGGGGGGGGGGGGGGGGGGGGGGGGGGGGGGGGGGGGGGGGGGGGGGGGGGGGGGGGGGGGGFFGGGGGGGGGGGGGGGGGGGGGGFGGGFGGGGGGFGGGGGGGGGGGGGGGGGGGGGGGGGGGGGGGGGGCCFGGGGGGGGF<EGBGCCDGFFFF@F>BEF><4.>?FFFFFGGFFFF>FFFFFFFFD@B?BFBFFF05?AF0(
@M02526:341:000000000-JB3KD:1:1101:5134:4119 1:N:0:TACACAT+ACGGCAC
CCTCCTACGGGAGGCAGCAGTGGGGAATATTGGACAATGGGCGAAAGCCTGATCCAGCCATGCCGCGTGTGTGAAGAAGGTCTTCGGATTGTAAAGCACTTTAAGTTGGGAGGAAGGGCAGTTACCTAATACGTGATTGTTTTGACGTTACCGACAGAATAAGCACCGGCTAACTCTGTGCCAGCAGCCGCGGTAATACAGAGGGTGCAAGCGTTAATCGGAATTACTGGGCGTAAAGCGCGCGTAGGTGGTTTGTTAAGTTGAATGTGAAATCCCCGGGCTCAACCTGGGAACTGCATCCAAAA
+
CCCCCGGGGE@EGGGGGGGGGCFGDFGG?FFAEEFGGGGFFGGDFGGFGGGGGDE@FD@FEGGGGGGGGGGGGGGGGGGGFAFFFGGGGDGGGGEGGGG@FAF<FGCFGGEGDGFFGGGGEGGGAFGFGGEEFEFGGFGF<FFDEFGGGGGGGGGFCGGCGGGGGGGGGGGGGGGGFAFFCFACFCGGGGGGGGEECGGFFGFG5EEEFGGGGEGEFFGGEGCFGGGGGGGGGGGDFGFGGGFG738D:4C9FFD@FFFFFFFABBF>?AFFF>FFFB;9>>:>?FFFFF6?BFDFF7)63?D4?
@M02526:341:000000000-JB3KD:1:1101:8210:4127 1:N:0:TACACAT+ACGGCAC
GGTCCTACGGGGGGCAGCAGTGGGGAATTTTCCACAATGGGCGAAAGCCTGACGGAGCAATGCCGCGTGGAGGTAGAAGGCCCACGGGTCGTGAACTTCTTTTCCCGGAGAAGAATCAATGACGGTATCTGGGGAATAAGCATCGGCTAACTCTGTGCCAGCAGCCGCGGTAATACAGAGGATGCAAGCGTTATCCGGAATGATTGGGCGTAAAGCGTCTGTAGGTGGCTTTTTAAGTCCGCCGTCAAATCCCAGGGCTCAACCCTGGACAGGCGGTGGAAACTACCAAGCTGGAGTACGGTAGG
+
CCCCCGGGGGGGGGGGGGGGGGGGGGGGGGGGGGGGGGGGGGGGGGGGGGGGGGGGGGGGGGGGGGGGGGGGGGGGGGGGGGGGGGGGGGGGGGGGGGGGGGGFGGGDFGGGGGGGGGGGGFDGGGGGGGGGGGGGGGGGGGGGGGGGGGGGGGGGGGGGGGGGGGGGGGEGGGGGGGGGGGGGFGGGGGGGGGGGGGGEGGGGGGGGGGGGGFFGGGGGGEGGGGGGGGGGGGFGGGGGDGFGFGFGFFGGFFFFFFFFFFF?FFFF>?FFFGGFBFE??A?AFFFFFFF??FFFFFFFB7:??
@M02526:341:000000000-JB3KD:1:1101:20724:4132 1:N:0:TACACAT+ACGGCAC
ATCCTACGGGACGCAGCAGTGGGGAATTTTGGACAATGGGGGGAACCCTGATCCAGCCATGCCGCGTGTATGAAGAAGGCCTTCGGGTTGTAAAGTACTTTTGTTAGGGAAGAAAAGCTTTTGGTTAATAACCGAGAGTGCTGACGGTACCTAAAGAATAAGCACCGGCTAACTACGTGCCAGCAGCCGCGGTAATACGTAGGGTGCAAGCGTTAATCGGAATTACTGGGCGTAAAGCGAGTGCAGACGGTTACTTAAGCCAGATGTGAAATCCCCGAGCCCAACTTGGGACGTGCATTTGGAAC
+
CCCCCGGGGGGGGGGGGGGGGGGGGGGGGGGGGGGGGGGGGGGGGGGGGGGGGGGGGGGGGGGGGGGGGGGGGGGGGGGGGGGGGGGGGGGGGGGGGGGGGGGGGGGGGGGGGGGGGGDEEGGGGGGGGGGGGGGGGGGGGGGGGGGGGGGGGGGGGGGGGGFGGGGGGGGGGGGGGGGGGGGGGGGGGGGGGGGGGGGFGGGGGGGGGGGGGGGGGGGEGGGGGGGGG=GEGGGCG7DGGGFGFGFFGGGGBFFFFFFFFFF7?FFBFDFFFGGFBBEFB:?FFFFFFFFFFFFFFFFADBBFF
@M02526:341:000000000-JB3KD:1:1101:14635:4158 1:N:0:TACACAT+ACGGCAC
CCTGACCCTACGGGAGGCAGCAGTGGGGAATATTGGACAATGGGCGAAAGCCTGATCCAGCCATGCCGCGTGTGTGAAGAAGGTCTTCGGATTGTAAAGCACTTTAAGTTGGGAGGAAGGGCAGTTACCTAATACGTGATTGTTTTGACGTTACCGACAGAATAAGCACCGGCTAACTCTGTGCCAGCAGCCGCGGTAATACAGAGGGTGCAAGCGTTAATCGGAATTACTGGGCGTAAAGCGCGCGTAGGTGGTTTGTTAAGTTGAATGTGAAATCCCCGGGCTCAACCTGGGAACTGCATCCC
+
CCCCCGGGGGGGGGGGGGGGGGGFGGGGGGGGGGGGGGGGGGGGGGGGGGGGGGGGGGGGGGGGGGGGGGGGGGGGGGGGGGGGGGGGGGGGGGGGGGGGGGGGGGGGFFGGGGGGGGGGGGGGGGGGGGGGGGGGGGGGGGGGGGGGGGGGGGGGGGGGGGGGGGGGGGGGGGGGGFGGGGGGGGGGGGGGGGGGGGGGGGGGGGGGGGGGGGGGGGGGGGGGGGGGGGGGGGGGGGGGGGFGFGF9CGGGFF>FFBFFFFFFFFFFF>FFFGGFFFFBFFFFFFFFFFFFFFFFFB??FFAF(
@M02526:341:000000000-JB3KD:1:1101:16907:4161 1:N:0:TACACAT+ACGGCAC
AGCCCACGGGAGGCAGCAGTGGGGAATATTGGACAATGGGCGAAAGCCTGATCCAGCCATGCCGCGTGTGTGAAGAAGGTCTTCGGATTGTAAAGCACTTTAAGTTGGGAGGAAGGGCAGTTACCTAATACGTGATTGTTTTGACGTTACCGACAGAATAAGCACCGGCTAACTCTGTGCCAGCAGCCGCGGTAATACAGAGGGTGCAAGCGTTAATCGGAATTACTGGGCGTAAAGCGCGCGTAGGTGGTTTGTTAAGTTGAATGTGAAATCCCCGGGCTCAACCTGGGAACTGCATCCAAAAC
+
CCCCCGGGGGGGGGGGGFGGGGGGGGGGGGGGGGGGGGGGGGGGGGGGGGGFDGGGGGGGGGGGGGGGGGGGGGGGGGGGGGGGGGGGGGGGFGGGGGFGGFCFFGGGGGGGGGGGGGGGGGGGGFGGGGGGGGGGGGGGGGGGGGGGGGFGGGGGGGGGGGGGGGGGGGGGGGGGGGGGGGGFGCGFCGGGEGGGGGGGFGFGGGGGFGGGEEGGGGGGGEGGGGGGG7EEGGGGGGGDGDDCBGF:DGDGFBFFFFFFFFBAFFFFFFFF=77FEFFF>F??FFFF:FBB?:?FFFF2??FFF
@M02526:341:000000000-JB3KD:1:1101:23264:4169 1:N:0:TACACAT+ACGGCAC
TCCTACGGGGGGCAGCAGTGGGGAATTTTCCGCAATGGGCGAAAGCCTGACGCAGCAATGCCGCGTGGAGGTAGAAGGCCCACGGGTTGCGAAGTTCTTTCACCGGGGAGGAAGGAATTAAGGTTTCTGAGGTATTAGCATCGGCTTACTCTGTGCAAGCGGACGGGGTAATACAGAGGCTGCAAGCGTTGTCCTAAATGATTGGGAGTAAAGCGTCTGTAGTAGGCGTTGTAAGTCGGCCGTCAACTGCCAGGGCTGACCCCTGGACAGTCGGCGGAAACAACCAAGGAGGAGTACGGGAAGGG
+
CCCCCGGGG@GGGGGGGGGGGGGEGG<FG,B+FEGGGGGGG@FEGGGGGG,C+@FF@FGGGGGGGGG7F,@+@FGGGGGGC+@FGGG+>,15C*=,FGFG@,,@FG7CF*FFGG*8,,,<,?FF92,?<,,*,+,,+3++<+//*;*<EGG+++<@+2+/***:/*:8EGF7+<+<+<*/*;CG++;C//*;:0+++++2++++;1**/+++00/;C*C+<72++00*/**:EF*0<*)/9D)1)1***2209))))).)))04F5)(916907)<B5)(4,8BB5)8()(((-.526((4(,-(
@M02526:341:000000000-JB3KD:1:1101:17567:4180 1:N:0:TACACAT+ACGGCAC
CCCTACGGGAGGCAGCAGTGGGGAATATTGGACAATGGGCGAAAGCCTGATCCAGCCATGCCGCGTGAGTGAAGAAGGTCTTCGGATTGTAAAGCACTTTAAGTTGGGAGGAAGGGCAGTTACCTAATACGTGATTGTTTTGACGTTACCGACAGAATAAGCACCGGCTAACTCTGTGCCAGCAGCCGCGGTAATACAGAGGGTGCAAGCGTTAATCGGAATTACTGGGCGTAAAGCGCGCGTAGGTGGTTTGTTAAGTTGAATGTGAAATCCCCGGGCTTAACCTGGGAACTGAATCCAAAACC
+
CCCCC<FCFG:@FCFGGGGGGEGGGGFFGEFGFGGGCGGGGGGG7FEF<FGGGFGGGFF<FGGGGDCCGGGGFGG<FGGGGGGGGGGCFGGFGGGGGFCFGGG@@AFCEFFC<FFEGDEEGGE<FAFAAFFFGF,B<CFGFGGGGGGGGGGCFGGGGFFFGGGCGDF>FE>FAFAFGGGGGGFEEFGGGGGGGGGGDFGD:EEEE7FFGGEEGGGGGGDGEGGFGFGGDC=CEGFGGGGDGGBC>C8D79*CE@@FFF6?FF4<*09AFAFB477BF3B0()))39>4:FB6)2)-5<:FF)884
@M02526:341:000000000-JB3KD:1:1101:17744:4183 1:N:0:TACACAT+ACGGCAC
AACCTACGGGGCGCAGCAGTGGGGAATATTGGACAATGGGCGAAAGCCTGATCCAGCCATGCCGCGTGTGTGAAGAAGGTCTTCGGATTGTAAAGCACTTTAAGTTGGGAGGAAGGGCAGTTACCTAATACGTGATTGTTTTGACGTTACCGACAGAATAAGCACCGGCTAACTCTGTGCCAGCAGCCGCGGTAATACAGAGGGTGCAAGCGTTAATCGGAATTACTGGGCGTAAAGCGCGCGTAGGTGGTTTGTTAAGTTGAATGTGAAATCCCCGGGCTCAACCTGGGAACTGCATCCAAAAC
+
CCCCCGGGGGGGGGGGGGGGGGGGGGGGGGGGGGGGGGGGGGGGGGGGGGGGGGGGGGGGGGGGGGGGGGGGGGGGGGGGGGGGGGGGGGGGGGGGGGGGGGGGGGGGGGGGGGGGGGGGGGGGGGGGGGGGGGGGGGGGGGGGGGGGGGGGGGGGGFGGGGGGGGGGGGGGGGGGGGGGGGGGGGGGGGGGGGGGGGGCFGGGGGGGGGGGGGGGGGGGGGGFGGGGFGCGEGCFGGGDGGFDFGFGGGGGFBFFFFFFFFFFFFFFFFFFFDGFFFFF>:<DFFFFF@BFFFFFFFFF?0A0:
@M02526:341:000000000-JB3KD:1:1101:25417:4184 1:N:0:TACACAT+ACGGCAC
GAAGCCTACGGGGGGCAGCAGTGGGGAATATTGGTCAATGGGCGAAGAGCCTGAACCAGCCAAGTAGCGTGAGGGATAACGGCCCTATGGGTTGTAAACCTCTTTTATCGGAGAGTAAAGAAGGGGACTCATCCCCTATGTTGTAATTATCCGAAGAAAAAGGACCGGCTAATTCCGTGCCAGCAGCCGCGGTAATACGGAAGGTCCAGGCGTTATCCGGAATTATTGGGTTTAAAGGGAGCGTAGGTGGTCTTGAAAGCTTGCCGTGAAATGTCCCCGCTTAACGGGGGAGTTGCGGTGAGAAC
+
CCCCCGFGFGGGGGGDEGGGGGGGGGGGGGGGFGDGGGGGGGGGGGGGGGGGGGGGGGGGFGGGF?FGGGGGGGGGGFGGGGGGGGGGGGGGDGGGGGGGGGGGGCEGGGGGGGGFFGGGGGGGGDGGGDGGGGGGGGGGFGGGGGGGGGGFGEGGGGGGGGGGGFEEDGGGGGGGGGGGGGGGGGGGGGGGGGGGGEG5ECEGGECEGGGCGGGG?EGGDGFFG7FFGGEC5FFDFCDGDCEGEGECCFGG?F==?=??B?FF6557>6?FFFGFF>@F9BBBAF3BFF6><?996>?08?2>7
@M02526:341:000000000-JB3KD:1:1101:7366:4192 1:N:0:TACACAT+ACGGCAC
ACCTACGGGAGGCAGCAGTGGGGAATATTGGACAATGGGCGAAAGCCTGATCCAGCCATGCCGCGTGTGTGAAGAAGGTCTTCGGATTGTAAAGCACTTTAAGTTGGGAGGAAGGGCAGTTACCTAATACGTGATTGTTTTTACGTTACCGACAGAATAAGCACCGGCTAACTCTGTGCCAGCAGCCGCGGTAATACAGAGGGTGCAAGCGTTAATCGGAATTACTGGGCGTAAAGCGCGCGTAGGTGGTTTGTTAAGTTGAATGTGAAATCCCCGGGCTCAACCTGGGAACTGCATCCAAAACA
+
CCCC<C-;FCGGGGEGG?EEFGGDEGFGFEFGFFEFEDGGGGEGFFG8F<A,CEGEFCF@FFCFG:FGGGGFGGDEFFDCAC?7=CB7FFGDGD,CFF,FDFDBFC<FFGGGGD:CBFGGDA<BEFGGGGDGGEFBFGDEF+6ACFGG7?FFCG@CBDFGCDDGG@:FF@C7DFGFGGF9C>FGF7DEDGGBBCFFFG;EF:EEGEGG9CECG>FGE=CECGGCC?+<EFEECCGDC3CCGG3/751CC7597>@?/=@6=F6)*8BAFF4@?GFD>5<92324397><F?(287<))(.44:<,
@M02526:341:000000000-JB3KD:1:1101:12314:4209 1:N:0:TACACAT+ACGGCAC
TCCTACGGGAGGCAGCAGGCTAAGCGAAAATTGACGCTGATGCACGAAAGCGTGGGGATCAAACAGGATTAGATACCCGTGTAGTCCATCAGATCGGAAGAGCACACGTCTGAACTCCAGTCACTACACATACCTCGTATGCCGTCTTCTGCTTGAAAAAAAAAAACGTTTATTTTCCTTTCCTCTACCTTTTCTCATCCTTCTTTCTTATTATTTCCCCACCTCTTTTATCCGCATACTTCACTTCTCCTGCTCTCACCTTGTTCAACCTTTTTACCTCTCGACCCTCCCCCCTGCACCTCCAC
+
CCCCCGGGGDFFGEFGGFGGEGGGGGGGGGG8FGGGGGGGGFGGGGGGGGGGGGGGGGGGGGGDFGGGGGGGFGGGFGGGGFGGGGFGGGGFGG=EGEEGCFGGGDFGFCGGGGFECFGGGGGGCFGGDFGG,?8CCFCFGCDECGDDFDFFGGGG<>DF:>3@F::35,,6,,6;@,,,,,2,;,,2>2?9<E2,,><CC,6,?,,29,19,;++41=***;6@9+<C+21+1*//:*+;@+*++*2C77*))**/**)/9*6*9*)*(0*9**.?*9<)(()(07)3),2((((.(.(,.23,
@M02526:341:000000000-JB3KD:1:1101:6093:4218 1:N:0:TACACAT+ACGGCAC
GCGCCTACGGGAGGCAGCAGTGGGGAATATTGGACAATGGGCGCAAGCCTGATCCAGCCATGCCGCGTGAGTGATGAAGGCCTTAGGGTCGTAAAGCTCTTTCGCACGCGAAGATAATGACGGTAGCGTGAGAAGAAGCCCCGGCTAACTTCGTGCCAGCAGCCGCGGTAATACGAAGGGGGCTGGCGTTGTTCGGAATCACTGGGCGTAAAGCGCACGTAGGCGGACTTTTAAGTCAGGGGTGAAATCCCAAGGCTCAACCTTGGAACTGCCCTTGATACTGAGAGTCTCGAGTTCGGGAGAGG
+
CCCCCCFGCGEGGGGGGGGGGGGGGGGGGGGGGGGGGGGGGGGGGGGGGGGGGGGGGGGGGGGGGGGGGGGGGGGCFGGGGGGGGGGGGGGGGGGGGGGGGGGGGGGGGGGGGGFGGGGGGGGGGGGGGGGGGGFGGFGGGGDEGGGGGGGGGGD>FG7FCGGGGGDGGGGGGGGGGGDGEGCGDGGGGGG8FGGGGGGFGGGGGGGGGGGGGGECGGGGGFGF=EGGGFGGGGC>ED74CD@DFGF>GGGGFFF>)09=?F?>49).<7FFFFFF?FFFFF>)49@F2*-5?<<:6396>666:
@M02526:341:000000000-JB3KD:1:1101:17948:4219 1:N:0:TACACAT+ACGGCAC
ACGATGCCTACGGGAGGCAGCAGTGGGGAATTTTGGACAATGGGCGCAAGCCTGATCCAGCAATGCCGCGTGTGTGAAGAAGGCCTTCGGGTTGTAAAGCACTTTTGTCCGGAAAGAAAACGTCGTGGTTAATACCCGTGGCGGATGACGGTACCGGAAGAATAAGTACCGGCTAACTACGTGCCAGCAGCCGCGGTAATACGTAGGGTGCAAGCGTTAATCGGAATTACTGGGCGTAAAGCGTGCGCAGGCGGTTCGCTAAGACAGATGTGAAATCCCCGGGCTTAACCTGGGAACTGCATTTT
+
CCCCCGGGGGGGGGGGGGGGGGGGGGGGDGGGGGGGGGGFGGGGGGGGGGGGGGGGGGGGGFGGGGGGGGGGGGGGGGGCGGGGGGGGGGGGGGGGGGGGGGGGGGGGGGGGGGDGGGGGGGGGGGGGGGGGGGGFGGGGGGGGGGGGGGGGGGGGGGGFGGGGGFGGGGGGGGGGGGGGGGGGGGGGGGGGGGCGGGGFGDC9<FGGGGGGGGGGGGGGFGGGCCGGGFGGGGGGGGGGDDEGFGFGGGGC5>:@BEFFFFF7FFF?6>FFFFG?FFF?>>B;(<7=<BA:BFFBBFFF<FD<)
@M02526:341:000000000-JB3KD:1:1101:14389:4222 1:N:0:TACACAT+ACGGCAC
GCAGACCTACGGGGCGCAGCAGTGGGGAATATTGGACAATGGGCGAAAGCCTGATCCAGCCATGCCGCGTGTGTGAAGAAGGTCTTCGGATTGTAAAGCACTTTAAGTTGGGAGGAAGGGCAGTTACCTAATACGTGATTGTTTTGACGTTACCGACAGAATAAGCACCGGCTAACTCTGTGCCAGCAGCCGCGGTAATACAGAGGGTGCAAGCGTTAATCGGAATTACTGGGCGTAAAGCGCGCGTAGGTGGTTTGTTAAGTTGAATGTGAAATCCCCGGGCTCAACCTGGGAACTGCATCCAA
+
CCCCCGGFFGGGGGGGGGGGGGGGGGGGGGGGGDFCGGGGGGGGDGGGGGGGGGGGGGGGGGGGGGGGGGGGGGGGGGGGGGGGGGGGGGGGGGGGGGGGGGGGGGGEGFGGGGGGGGGGGGGGGGGGGGGFFFGCDGG9FFDFGGDFFGFGGGGGGGGGGGGGGGGGGGGGGGGGFGFGGGGGGGGGGGGGGGGGGEGGGFGGGGGGGGCCGCEEGGGGGGGGGGGFFGGGGGGGGGGCGC3DDGEGDG7FF>F>BFFFFF?>FFF>FFFFFDGF?F:9BFF>?F6F<F:?BFB???FAB>??:
@M02526:341:000000000-JB3KD:1:1101:20096:4229 1:N:0:TACACAT+ACGGCAC
CCACCTACGGGACGCAGCAGTGGGGAATATTGGACAATGGGCGAAAGCCTGATCCAGCCATGCCGCGTGTGTGAAGAAGGTCTTCGGATTGTAAAGCACTTTAAGTTGGGAGGAAGGGCAGTTACCTAATACGTGATTGTTTTGACGTTACCGACAGAATAAGCACCGGCTAACTCTGTGCCAGCAGCCGCGGTAATACAGAGGGTGCAAGCGTTAATCGGAATTACTGGGCGTAAAGCGCGCGTAGGTGGTTTGTTAAGTTGAATGTGAAATCCCCGGGCTCAACCTGGGAACTGCATCCAAAA
+
CCCCCGGGGGGGGGGGGGGGGGGGGGGGGGGGGGGGGGGGGGGGGGGGGGGGFGGGGGGGGGGGGGGGGGGGGGGGGGGGGFGGGGGGGGGGGGGGGGGGGGGGGGGGGGGGGGGGGGGGGGGGGGGGGGGGGGGGGGGGGGGGGGGGGGGGGDGGGGGGGGGGGGGGGGGGGGGGGGGGFGGFGGFCFEGGGGGGGGGGGGGGGGGGGGGCEGGGGGGGGGGGGGGFFF5EGEGGFFGGDGFD>DFGGGGGFFFFFFFFFFFFFFFFFFFFFGDFFFEFFF?FFFFF<>BFFFFFFBFDF?BD?
@M02526:341:000000000-JB3KD:1:1101:24086:4229 1:N:0:TACACAT+ACGGCAC
CTCCTACGGGAGGCAGCAGTGGGGAATTTTCCGCAATGGGCGAAAGCCTGACGGAGCAATGCCGCGTGGAGGTAGAAGGCCCACGGGTCGTGAACCTCTTTTCCCGGAGAAGAATCAATGACGGTATCTGGGGAATAAGCATCGGCTAACTCTGTGCCAGCAGCCGCGGTAATACAGAGGATGCAAGCGTTATCCGGAATGATTGGGCGTAAAGCGTCTGTAGGTGGCTTTTTAAGTCCGCCGTCAAATCCCAGGGCTCAACCCTGGACAGGCGGTGGAAACTACCAAGCTGGAGTACGGTAGGG
+
CCCCCGGE;@FCEGGEGGGGGFFGGGGGFGGGGGGDGGGGGGGGG7FGGGGGGGGEGGGGGGGGGGGGGGGGFFGGGGGGGGGGGGGGGGGGGDFGGGGGGFGEGGGEEEGGGGGGGGGFGGGGGFGGGGGGGEGGFGGGGGEGGG7<FFFEGGG=FGGGGGGGGG*FFGGGGGGGGGEGGFGGGGGFGGGGGGGGDEGFGGGGGFGGGGGG=EGGGGGFGGFGFGGGGGGGFGFFGFDDDDBDD5>:FG0CFFFFFFFFFFF?>F@B>?>>>CD3@F37AF<98?FF:F),141:?<8914<F1
@M02526:341:000000000-JB3KD:1:1101:16402:4231 1:N:0:TACACAT+ACGGCAC
GCCCTACGGGGGGCAGCAGTGGGGAATATTGGACAATGGGCGAAAGCCTGATCCAGCCATGCCGCGTGTGTGAAGAAGGTCTTCGGATTGTAAAGCACTTTAAGTTGGGAGGAAGGGCAGTTACCTAATACGTGATTGTTTTGACGTTACCGACAGAATAAGCACCGGCTAACTCTGTGCCAGCAGCCGCGGTAATACAGAGGGTGCAAGCGTTAATCGGAATTACTGGGCGTAAAGCGCGCGTAGGTGGTTTGTTAAGTTGAATGTGAAATCCCCGGGCTCAACCTGGGAACTGCATCCAAAAC
+
AC<@BE9@,@FGGGGGGGCCFEGE:CEFGGF<<AFGF<<FGGGGGDDFEDEFFAEEGGFFD@FCGGFFGGGGFGGGGFFEC99,<:CCFGGF;FFFGGGCDF3@FFF:>BFGGGGGDEGGGGGGGGEGGG;C<F7F@FFFF:A*2=<<<<CFFB7CFFGGFGFCGGG>G*;<AACFGEG77C@8EF6*:CG>:8:FDCGCFFFGGG5:C<*C;*58?9C588ECEFF?<EGGCC7DF*9DD3D7)557CC77@BF@4/97*9@D64@<76BF*2>F>)74(4322))71<<2?2))26).24)4:
@M02526:341:000000000-JB3KD:1:1101:5849:4249 1:N:0:TACACAT+ACGGCAC
GAGGTCCTACGGGAGGCAGCAGTGGGGAATATTGCACAATGGGCGGAAGCCTGATGCAGCGACGCCGCGTGGGGGATGACGGCCTTCGGGGTGTAAACTCCTTTCGCATATGACGAAGCCCTTTGTGGGTGACGGTAGTGTGAGAAGAAGCACCGGCTGACTACGTGCCAGCAGCCGCGGTAATACGTAGGGTGCGAGCGTTGTCCGGAATTATTGGGCGTAAAGAGCTTGTAGGCGGGTTGTCGCGTCTGCCGTGAAAGCCCAGGGCTTAACCCTGGGTCTGCGGTGGGTACGGGCAGGCTAGA
+
CCCCCFCE9C@FFE7:FGEGGGFCFGGGGC?@FF9CFGGGGGF<@F@FEFGAG8<,C9C8@C@FDG@@7>+=:F>+4BE?@FE:CFEBEG+FCFFFEDEFC,CFF+CC7FGGAD@@@F:<C@FGG=EE>FEC:><**>FEFF,?9<FFGDFF,F7@ECFFGFDGEGCCFGGEC7B8:8C?:8CCC9@<FGE80*1C8C5*1;::7CEG*88+<+29?*AEGGDCCC8C?CGGFFC2:7)97)0?3<)1CD*:?:<B5387F>54))08)3)9=:CF537...2<>3.71:>43<6>;1?(-8).)
@M02526:341:000000000-JB3KD:1:1101:14315:4262 1:N:0:TACACAT+ACGGCAC
TAAATCCCTACGGGGGGCAGCAGTGGGGAATATTGGACAATGGGCGCAAGCCTGATCCAGCCATGCCGCGTGAGTGATGAAGGCCTTAGGGTTGTAAAGCTCTTTTATCCGGGACGATAATGACGGTACCGGAGGAATAAGCCCCGGCTAACTTCGTGCCAGCAGCCGCGGTGATACGAAGGGGGTTAGCGTTGCTCGGAATCACTGGGCGTAAAGGGCGCGTAGGCGGCGTTTTAAGTCGGGGGTGAAAGCCTGTGGCTCAACCACAGAATGGCCTTCGATACTGGGACGCTTGAGTATGGTAG
+
CCCCCGGGGGGGGGGGGGGGGGGFGGGGGGGGGGGGGGGGGGGGGGGGGGGGGGGGGGGGGGGGGGGGGGGGGGGGGGGGGGGGGGGGGGGGGGGGGGGGGGGGGGGGGGGGGGGGGGGGGGGGGGGGGGGGDGGGGGGGGGGGGGGGGGGGGGGGGGGGGGGGFGGGGGGGGGGGGGFGGGGGGDGGGGGGGGGGGGGGGGGGGGGGGGGGGGGGGGGGGGG=EGGGGGGG5><DGGGGGGFGB7@GGGGGFF>FFFFFFFFB7)7?F?FFFGGF@FFBF<:>DFFFFFFF:B?<:69A41:5.
@M02526:341:000000000-JB3KD:1:1101:20740:4278 1:N:0:TACACAT+ACGGCAC
TTCCTACGGGGGGCAGCAGTAGGGAATCTTCCACAATGGACGAAAGTCTGATGGAGCAACGCCGCGTGTGCGAAGAAGGTCTTCGGATCGTAAAACACTGTTGTCAGAGAAGAACACGGGATAAAGCAACTGTTGTCCCGCTGACGGTATCTGACCAGCAAGTCACGGCTAACTACGTGCCAGCAGCCGCGGTAATACGTAGGTGGCAAGCGTTGTCCGGATTTATTGGGCGTAAAGGGAACGCAGGCGGTCTTTTAAGTCTGATGTGAAAGCCTTCGGCTTAACCGGAGAAGAGCATTGGAAAC
+
CCCCCGGGGGEGGGGGGGGGGGGGGGGGGGGGGGGGGGGGGGGGGGEFGGGGGGGGGGGGGGGGGGGGGGFGEDEGGGGGGGGGGGDDGGFGGGCCGGGGGGGGGGGGGGGGGGGGGGGDC:CCGGGGFGFGGAFGFFGGEGGGGGGGGGGGFGGGGGGGGG@FGGGGGGGGGGGGGGGGGGGGGGGGGGGGGGGGGGGGGGGGGGGGGGGGGGGGGGGGG?EFGGGGGGGGGGGGGCDFFGFGFGFGGGGCB4FFFFFFFF?<FBFAFBFFFGDFFF>>F939AFFD>E>??:::?DADDBFFB
@M02526:341:000000000-JB3KD:1:1101:8880:4282 1:N:0:TACACAT+ACGGCAC
TAACCTACGGGACGCAGCAGTGGGGAATCTTAGACAATGGGGGAAACCCTGATCTAGCCATGCCGCGTGAGCGATGAAGGCCTTAGGGTTGTAAAGCTCTTTCAGCTGGGAAGATAATGACGGTACCAGCAGAAGAAGCCCCGGCTAACTCCGTGCCAGCAGCCGCGGTAATACGGAGGGGGCTAGCGTTGTTCGGAATTACTGGGCGTAAAGCGCACGTAGGCGGATTGGAAAGTTGGGGGTGAAATCCCAGGGCTCAACCCTGGAACTGCCTTCAAAACTCCCAGTCTTGAGGTCGAGAGAGG
+
CCCCCGGGGGFGGGGGGGGGFFFGGGGFF9FFGGFGGGGGGGGGGGGGGGGGGGGGGGGGGGGGGDEGGGGGGGGGGGGGDGGGGGGGFGGGGGGGGGGGGGGGGGGGFGGGGGGGGFGGGGGEGGGGGGFGGGGGGGGGGGEGGGGGGGGGGGGGGGGGGGGGGDGGGGGGGGGGGGGDECGGGGGGEGECFGEGEGCGGGDGGGGECGGGGGGGGGGGGGGGGGG5EEFGGGFCEGGGGDEGFGFGGFGFFFFEFFFFFFFFFFF?F:FFFDFFFFFF?>?BFFF?<BDFFF<BFFFBFFBF?
@M02526:341:000000000-JB3KD:1:1101:18752:4286 1:N:0:TACACAT+ACGGCAC
CATGCCTACGGGAGGCAGCAGTGGGGAATATTGGACAATGGGCGCAAGCCTGATCCAGCAATGCCGCGTGGGTGAAGAAGGTCTTCGGATCGTAAAGCCCTTTCGACGGGGACGATGATGACGGTACCCGTAGAAGAAGCCCCGGCTAACTTCGTGCCAGCAGCCGCGGTAATACGAAGGGGGCTAGCGTTACTCGGAATTACTGGGCGTAAAGGGCGCGTAGGCGGCGCTCCAAGTTAGGCGTGAAAGTCCTGGGCTCAACCTGGGAACTGCGCTTAAGACTGGAGTGCTTGAGGATGGAAGAG
+
CCCCCGGGGGGGGGGGGGGGGGGGGGGGGGGGGGGGGGGGGGGGGGGGGGGGGGGGGGGGGGGGGGGGEGGGGGGGGGGGGGGGGGGGGGGGGGGGGGGGGGGGGGGGGGGGGGGGGGGGGGGGGGGGGGGGGGGGGGGGGGGGGGGGGGGGGGGGGGGGGGGGGGGGGGDEGGGGGGGGGGGGGGGGGGGGGGGGGGGGGGGGGGGGGEGGGGGGGGGGGGEEFGGDEECEGGGGGFGGGGFGFGFGGGCFFFFFF@FFF@FFFFFFFBFFFGGFFDFFFFFFF?FF?@)6<BBFF?BBBFF:4
@M02526:341:000000000-JB3KD:1:1101:23968:4293 1:N:0:TACACAT+ACGGCAC
GCCCCTACGGAACGCAGCAGTGGGGAATATTGCACAATGGGCGCAAGCCTGATGCAGCCATGCCGCGTGTGTGAAGAAGGCCTTCGGGTTGTAAAGCACTTTCAGCGGGGAGGAAGGCGATAAGGTTAATAACCTTGTCGATTGACGTTACCCGCAGAAGAAGCACCGGCTAACTCCGTGCCAGCAGCCGCGGTAATACGGAGGGTGCAAGCGTTAATCGGAATTACTGGGCGTAAAGCGCACGCAGGCGGTCTGTCAAGTCGGATGTGAAATCCCCGGGCTCAACCTGGGAACTGCATTCGAAA
+
BCCCCGGGGGGGGGGGGGGGGGGGGGGGGGCCFGEGGFFFGGGGDFEGGFFGGGGGFGGFFEGGGGGEEGGGGGGFGGGGCFGGGFECC?:FFGGGGGGGF?FGGGGGGEGGGEGFGGBFCFGGGFFEFGGGGGGGGGGFFCFGFCGGGGGFFCCGGDGGFCGGGGGGGGGGGF;EEGGDEGGGGGGGGGGGGGGEGGGG=;C>CCGGGGFGGC=EFFGGDC=FGGGGDGCGDGGDFGGGGGB95953<DDDB3?BFFF?@BBF)05:BFFFFGFFFFEFFFFFFFF4201(::)4<A>9<247,
@M02526:341:000000000-JB3KD:1:1101:13619:4293 1:N:0:TACACAT+ACGGCAC
TCCCTACGGGGCGCAGCAGTGGGGAATATTGGACAATGGGCGAAAGCCTGATCCAACCATGCCGCGTGTGTGAAGAAGGTCTTCGGATTGTAGAGCACTTTAAGTTGGGAGGAAGGGCAGTTACCTAATACGTGATTGTTTTGACGTTACCGACAGAATAAGCACCGGCTAACTCTGTGCCAGCAGCCGCGGTAATACAGAGGGTGCAAGCGTTAATCGGAATTACTGGGCGTAAAGCGCGCGTAGGTGGTTTGTTAAGTTGAATGTGAAATCCCCGGGCTCAACCTGGGAACTGCATCCAAAAC
+
CCCCCGGGGGGGGGGGGGGGGGGGGGGGGGGGGGGGGGGGGGGGGGGGGGGGGGGGGGGGGGGGGGGGGGGGGGGGGGGGGGGGGGGGGGGGDGGGGGGGGGGGGGGGGGGGDGGGGGGGGGGGGGGGGGGGGGGGGGGGGGGGGGGGGGGGGGGGGGGGGGGGCFGGGGGGFFGGGGGGGGGGGGGGGGGGEGGGGGGGGGGGGGCGFGFGGGGGGGGGGGCCGGFGGFFDEEDGG:5CCDE58DDF4CGGFFFFF=FFFBFFFFFFF<FFFFGFFFFF>FFBFFFFFFFFF>?<A<A7:?FF?
@M02526:341:000000000-JB3KD:1:1101:22211:4296 1:N:0:TACACAT+ACGGCAC
ATCCCTACGGGAGGCAGCAGTGGGGAATATTGGACAATGGGCGAAAGCCTGATCCAGCCATGCCGCGTGTGTGAAGAAGGTCTTCGGATTGTAAAGCACTTTAAGTTGGGAGGAAGGGCAGTTACCTAATACGTGATTGTTTTGACGTTACCGACAGAATAAGCACCGGCTAACTCTGTGCCAGCAGCCGCGGTAATACAGAGGGTGCAAGCGTTAATCGGAATTACTGGGCGTAAAGCGCGCGTAGGTGGTTTGTTAAGTTGAATGTGAAATCCCCGGGCTCAACCTGGGAACTGCATCCAAAA
+
CCCCCGGGGGGGEGGGGGGGGGGGGGGGGGGGGGGGGGGGGGGGGGGGGGGGGGGGGGGGGGGGGGGGGGGGGGGGGGGGGGGGGGGGGGGGGGGGGGGGGGFGGGGGGGGGGGGGGGGGGGGCFFGGGGGGGDGGGGGFGGGGGGGEGGGGGGGGGGGGGGFGGGGGGGGGGGGGGGGGGGGGGGGGGGGGGGGGGGGGGGGGDGGGFFGGGGGGGGGGDGEGGGGGGCFGGGGGGGFGGG>GEGEC:FGGFFFFF?BFFFFAFFFFFFFFF>D?>D@>;>0<<@;FBFF<?<3<BFFF?>FF:
@M02526:341:000000000-JB3KD:1:1101:19574:4310 1:N:0:TACACAT+ACGGCAC
CGTGGCCTACGGGACGCAGCAGTAGGGAATCTTCCACAATGGACGCAAGTCTGATGGAGCAACGCCGCGTGAGTGAAGAAGGTTTTCGGATCGTAAAGCTCTGTTGTTGGTGAAGAAGGACAGTAAGAGTAACTGCTTATTGTTTGACGGTAATCAACCAGAAAGTCACGGCTAACTACGTGCCAGCAGCCGCGGTAATACGTAGGTGGCAAGCGTTGTCCGGATTTATTGGGCGTAAAGCGAACGCAGGCGGAAGAATAAGTCAAATGTGAAAGCCCTCAGCTTAACTGAGGAATTGCATCGGA
+
CCCCCEGGGGGGGGGGGGGGGGGGGGGGGGGGGGGGGFGFGGGGGG7FGGGGEGGGGGGGGGFGGGGGGGGDFGGGGGFGFGGGGGGGGGEGGGGGGGGGGGGADGG8FGEGFGGFGGFFGGGGGFGGCFFFFFGFGGGGGGFGGGGGGGGGGGGGGGGCFCGGGGGGGGGGGGFGGFGGGGGGGCGGGFGG5CECGGFGFF?FGDFGGGGGGCEGEGEFFGGGCGFGGGFFGGDGGD5:CDFG>DEG<CCC>B055<@**9FAFFFAF<FFFFCF@@48?(44<*=?9=A??B048?F4---3(
@M02526:341:000000000-JB3KD:1:1101:25389:4315 1:N:0:TAGACAT+ACGGCAC
GGGGCCTACGGGAGGCAGCAGTAGGGAATCTTTCACAATGGGCGAAAGCCTGATGAAGCAACGCCGCGTGAATGAAGAAGGGTTTCGGCTCGTAAAATTCTGTTGCTAGAGAAGAACGTAACGAGAAGGAAATGGCTCGGTAGTGACGGTATCTGGTTAGAAAGTCACGGCTAACTACGTGCCAGAAGCCGCGGTAATACGTAGGTGGCAAGCGTTATCCGGATTTATTGGGCGTAAAGCGAGCGCAGGCGGTCGCCTAAGTCCGGTGTGAAAGCCTTCGGCTTAACCGAAGAAGTGCATCGGAA
+
@CCCCGGGGGGGGGGGGGGGGGGGGGGGG?FGFGGGGGGGGGGGGGGGGGGGGGGFFGGGGGGGGGGGGGGGFGGGGGGGGGEEGGGGGGGGGGGGCFAFFGGGGGGGGFGGGGGFDEFB,BFFC+8AABF,5AFG8FF7@FCEGF<FDC<<FF9FFAFG=FFGGF@AFGGGGGGGFCEG7FCFG8DEG>1=C8*::+?9C+<8C9?FC6E5=*/*CCGDEC*;8CEF?C<5=C537FG7)955B557>DC5@<B))8;@:9@B@>57)1=?*:*))/*424:>B8*/(0(-40(.))-:)(,3(
@M02526:341:000000000-JB3KD:1:1101:16808:4327 1:N:0:TACACAT+ACGGCAC
GCCTACGGGAGGCAGCAGTGGGGAATATTGCACAATGGGCGCAAGCCTGATGCAGCGACGCCGCGTGAGGGATGACGGCCTTCGGGTTGTAAACCTCTTTCAGCACGGGAGAAGCCTTTCGGGGTGACGGTACGTGCAGAAGAAGCACCGGCTAACTACGTGCCAGCAGCCGCGGTAATACGTAGGGTGCAAGCGTTGTCCGGAATTATTGGGCGTAAAGAGCTTGTAGGTGGCTTGTCGCGTCTGTCGTGAAAGCCCGGGGCTTAACCCCGGGTCTGCGGTGGGTACGGGCAGGCTAGAGTGGG
+
CCCCCGGGGGGGGGGGGGGFGGGGGGGGGGGGGGGGGGFFGGGGGGGGG<<FGGGGGGGGDGGGGGGGGGGGGGGGGGGGDFGGGGFGGEGGGGGG<FDGGGGGFCFEEEG>FFGDBFFGFEGEEGFGGGEC@FFCFFGFGGGGGGGGGGGGEGGGGGGGG:F:CFEGGGDCEEGCEGGGGGBGDGEBGEDGGCECEGGCCGGGD5FCFFFGGGGEEGGGGGE9@EFGGFCGGGGGGCFDFG>C>D@FF55757@?>@>75:51>:FF98B>BDDD4@F>>?F>F5@??FF>6:>(346)46<:1
@M02526:341:000000000-JB3KD:1:1101:10621:4339 1:N:0:TACACAT+ACGGCAC
TACACCTACGGGGGGCAGCAGTGGGGAATTTTCCGCAATGGGCGAAAGCCTGACGGAGCAATGCCGCGTGGAGGTAGGAGGCCTACGGGTCGTTAACTTCTTTTCCCGGAGAAGAAGGAATGACGGTATCTGGGGAATAAGCATCGGCTAACTCTGTGCCAGCAGCCGCGGTAAGACAGAGGATGCAAGCGTTATCCGGAATGATTGGGCGTAAAGCGTCTGTAGGTGGCTTTTTAAGTTCGCCGTCAAATCCCAGGGCTCAACCCTGGACAGGCGGTGGAAACTACCAAGCTGGAGTACGGTAG
+
CCCCCGGGGGGGGGGGGGGGGGGGGGGGGGGGGGGGGGGGGGGGGGGGGGGGGGGGGGGGGGGGGGGGGGGGGGGGGGGGGGGGGGGGGGGGGGGGGGGGGGGGGGGGGGGGGGGGGGGGGGGGGGGGGGGGGGGGGGGGGGGGGGGGGGGGGGGGGGGGGGGGGGGGGGGGGEGGGGGGGGGGGGGGGGGGGGGGGGGGGGGGGGGGGGGGGGGGGGGGGGGGGGGGGGGGFGGGGGGGGGEGDGFGGGGGFFFFFFFFFFF?>>FBFFFFFFGFFBFFFFFFAFF??FFFF?1<FFBFFBBF4
@M02526:341:000000000-JB3KD:1:1101:21591:4348 1:N:0:TACACAT+ACGGCAC
GGATACCTACGGGGGGCAGCAGTGGGGAATATTGGACAATGGGGGCAACCCTGATCCAGCCATGCCGCGTGTGTGAAGAAGGCTTTCGGGTTGTAAAGCACTTTCAGCGAGGAGGAAGGCATTGTAGTTAATACCTACGATGAAGGACGTTACTCGCAGAAGAAGCACCGGCTAACTCCGTGCCAGCAGCCGCGGTAATACGGAGGGTGCAAGCGTTAATCGGAATTACTGGGCGTAAAGGGCGCGTAGGCGGCCTGTTAAGCCAGATGTGAAAGCCCCGGGCTTAACCTGGGAACTGCATTTGG
+
CCCCCFGFFGGGGGGGGGGGGGGGGGGGGGGGGGGGGGGGGGGDGGGG@FGGGGGGGFGGGGGGGGGGGGGGGGFEGFGG<FC8FGGGGGGGGGGGGGGGGGGGGD@FF>FEEEGGGFGGCGFFCCGGGCGGFFGFFGE*1CFC?FAFBFGGGGGGGCEECGFEFGGGGGGGGDGGGGGGGGGGGGGGG>CEDGGG>CGCFGECEG>EGGFFGFGEGGGGGGGGGGGDGFFFGGGGGG3F=DBCEGFGGGCG>B)<F@F?FF=?5@FFF<?FFGFFFF@>FFFFF4?FF??FFBFFFBFF246<4
@M02526:341:000000000-JB3KD:1:1101:16326:4348 1:N:0:TACACAT+ACGGCAC
CCCCTACGGGACGCAGCAGTGGGGAATATTGGACAATGGGGGCAACCCTGATCCAGCCATGCCGCGTGTGTGAAGAAGGCTTTCGGGTTGTAAAGCACTTTCAGCGAGGAGGAAGGCGTCGTGGTTAATACCTGCGACGAAGGACGTTACTCGCAGAAGAAGCACCGGCTAACTCCGTGCCAGCAGCCGCGGTAATACGGAGGGTGCAAGCGTTAATCGGAATTACTGGGCGTAAAGGGCGCGTAGGCGGCCTGTTAAGCCAGATGTGAAAGCCCCGGGCTTAACCTGGGAACTGCATTTGGAAC
+
CCCCCGGGGGGGGGGGGGGGGGGGGGGGGGGGGGGGGGGGGGGGGGGGGGGGGGGGGGGGGGGGGGGGGGGGGGGGGGGGGGGGGGGGGGGGGGGGGGGGGGGGGGFGGGGGGGGGGGEGGGGGFCFGGGGGGGGGGGGGGGGGGGFGGGGGGGGGGGGGGGGGGGDGGGGGGGGGGGGGGGGFGGGGGGGGGGGGGGGGCEGDGGGGGGGGGGEFGGGGGGGGGGGGGGGGEGGGGGGGGGFGFGFGGDCDDF@FFFBFFFF?FFF>FBFFFGGFED>96?:AF?FFFFFFF7?FB<<AFFFFB
@M02526:341:000000000-JB3KD:1:1101:8778:4376 1:N:0:TACACAT+ACGGCAC
TCCTACGGGGGGCAGCAGTAGGGAATTTTCGGCAATGGGGGGAACCCTGACCGAGCAACGCCGCGTGAAGGAAGAAGGTCTTCGGATTGTAAACTTCTGTTATAAAGGAAGAACGATACTTGTAGGAAATGGCAAGTAAGTGACGGTACTTTATGAGGAAGCCATGGCTAACTACGTGCCAGCAGCCGCGGTAATACGTAGATGGCGAGCGTTATCCGGAATTATTGGGCGTAAAGAGGGAGCAGGCGGCAATTAAGGTCTGCGGTGAAAGCCTGAAGCTTAACTTCAGTAAGCCGTGGAAACCG
+
CCCCCGGGGGGGGGGGGGGGGGGGGGGGGGGGGGGGGGGGGGGGGGGGGGGGGGGGGGGGGGGGGGGGGGGGGGGGGGGGGGGGGGGGGGGGGGGGGGGGGGGGGGGGGGGGGGGGGGGGGGGGGGGGGGGGGGGGGGGGGGGGGGGGGGGGGGGGGGGGGGGGGGGGGGGGGGGGGGGGGGGGGGFGDGGGGGGG7FGGGGGGGGGGGDGGGGGGGGGGGGGGEGGGGGGEGGGGGGGGGGFGFFEGDGGGFFFFFFF=BFFBFEF?FFFFFGGFFFF:BBDBAFFFFFFFFFBFBBFFFFF?(
@M02526:341:000000000-JB3KD:1:1101:23629:4379 1:N:0:TACACAT+ACGGCAC
AGAGCCTACGGGACGCAGCAGTGGGGAATCTTGGACAATGGGCGAAAGCCCGATCCAGCAATATCGCGTGAGTGAACGCGTGAGTGAACAGCAATATCGCGTGAGTGAAGAAGGGCAATGCCGCTTGTAAAGCTCTTTCGTCGAGTGCGCGATCATGACAGGACTCGAGGAAGAAGCCCCGGCTAACTCCGTGCCAGCAGCCGCGGTAAGACGGGGGGGGCAAGTGTTCTTCGGAATGACTGGGCGTAAAGGGCACGTAGGCGGTGAATCGGGTTGAAAGTGAAAGTCGCCAAAAACTGGTGGAA
+
CCCCCGGGGGGGGGGGGGGGGFGGGGGGGGGGGGGGGGGGGGGGGGGGGFGGGGGGGGGGGGGGGGGGGGGGGGGGGGGGGGGGGGGGGGGFGGGGGGGGGGGGGGEGGGGGGGGGGGGGGGGGGGGGGGGGGGGGGFGEF:FGGCGFGGGGGGGGGGGGGGGGGGGGGCCFGGGGG8CGECEGGFGDFGGGFCFFFGGGGGGGGGECGGGGGD=EDC7CEGGGGGGGGFEGGGGDCFFFCGFFFGFGG<7:B@3)785:B?EBDBF2FAF@>*55?F=<<2<FF?B98)(49:?1:74:40:B2
@M02526:341:000000000-JB3KD:1:1101:17987:4379 1:N:0:TACACAT+ACGGCAC
ATGCCTACGGGAGGCAGCAGTGGGGAATATTGGACAATGGGCGCAAGCCTGATCCAGCCATGCCGCGTGAGTGATGAAGGCCCTAGGGTTGTAAAGCTCTTTCACCGGTGAAGATAATGACGGTAACCGGAGAAGAAGCCCCGGCTAACTTCGTGCCAGCAGCCGCGGTAATACGAAGGGGGCTAGCGTTGTTCGGAATTACTGGGCGTAAAGCGCACGTAGGCGGACATTTAAGTCAGGGGTGAAATCCCGGGGCTCAACCCCGGAACTGCCTTTGATCCTGGGTGTCTTGAGTCCGGAAGAGG
+
CCCCCGGGGGGGGGGGGGGGGGGGGGGGGFGGFGGGGGGGGGGGGGGGGGGGFGGGGGGGGGGGGGGGGGGGGGGFGGGGGGGGGGGGFGGFFGGGGGGGGGFGGGGGGGGGGGGGGGGGDCGGGFGGGGGDGGGGGGGGGGGGGGGGGGGGDGFGFGGGGFGGGGGGEEGGGGGGFDEGGGGGGGGGGGGGCFEGGGGGGFGGGGGEGGGGGGGGGEGGGGGEGGGGGGFGGGGGFGGGGGBG>GFGGGGGFFFF>:=FF>>?FFDBDFFFFF76==@).4>B?<D5:F<AAB>>>B9?6>??6
@M02526:341:000000000-JB3KD:1:1101:21739:4383 1:N:0:TACACAT+ACGGCAC
CCGCCCTACGGGACGCAGCAGTGGGGAATATTGCACAATGGGCGCAAGCCTGATGCAGCGACGCCGCGTGAGGGATGACGGCCTTCGGGTTGTAAACCTCTTTCAGTTGGGAAGAAGCCCTTTTTGGGTGACGGTACCTTCAGAAGAAGCTCCGGCTAACTCCGTGCCAGCAGCCGCGGTAATACGGAGGGAGCTAGCGCTGTTCGGAATTACTGGGCGTAAAGCGCACGTAGGCGGCTATTCAAGTCAGAGGTGAAAGCCCGGGGTTCAACCCCGGACCTGCCTTTGAAACTAGATCGCTTGAA
+
<<BCCGGGGGGGGGGGGGGGGGEGGGGGG<FGCGGGGGGGGEFGDFGG7FGGGGGEGGGFGGGGGGGGGGGG<CGDEGFGG+4CFGGGDG7FGGGGAFGGGEGA<?EFFGGGGGGG@B3=FD,B>FGGGCFG7C><FCF9F<C9>FCEGF:FCC*5F<FCF:DG<*=CFGG@@GGGC*CG8C+2+18831=*B>FGD88*/*;<@8E5;FG9@?++:577*;8<:EGE=EFF5CFC5C)*2*109790:7*0)0)/6*854579>5)(.9FFF<G))7)4(4:?3/*9<62<4<..4)((42<B4
@M02526:341:000000000-JB3KD:1:1101:25857:4406 1:N:0:TACACAT+ACGGCAC
ACCTACGGGGGGCAGCAGTAGGGAATCTTCCACAATGGACGCAAGTCTGATGGAGCAACGCCGCGTGTGCGAAGAAGGTCTTCGGATCGTAAAACACTGTTGTCAGAGAAGAACACGGGATAAAGCAACTGTTGTCCCGCTGACGGTATCTGACCAGCAAGTCACGGCTAACTACGTGCCAGCAGCCGCGGTAATACGTAGGTGGCAAGCGTTGTCCGGATTTATTGGGCGTAAAGGGAACGCAGGCGGTCTTTTAAGTCTGATGTGAAAGCCTTCGGCTTAACCGGAGAAGAGCATTGGAAACT
+
CCCCCGGGG@FFGEGGGGGGGGGGGGGGGGFGGGGGGGGGGGGEGFGGFGGGGFGGGGFGGGGGGGGGGGGGGGGCGGFGGGGGGGGGGGGGGGGGGFFGCBFGFGFGFFGGGCDGGGGG7FFCE@GGGGGGGGGGGGGGGGGGGGGGGGGGCF6CFGGGGGCFFGEGGGGGGGGGGGGGGGGGGGGGGGCGGEGCEGCGGGCCFGGFGGGGDGEFGEGD5C6@EFGFGGGGGGGGFGGGGG:DFDFGC5DD?FFFFF?F?FF4?FFFFF4@F4C=FB:<0:AA)5B>>DBFBFBFBAF?>2AB)
@M02526:341:000000000-JB3KD:1:1101:16968:4419 1:N:0:TACACAT+ACGGCAC
TGCCTACGGGGGGCAGCAGTGGGGAATATTGGACAATGGGGGCAACCCTGATCCAGCCATGCCGCGTGTGTGAAGAAGGCTTTCGGGTTGTAAAGCACTTTCAGCGAGGAGGAAGGCGTTGGGATTAATACTCCTGACGAAGGACGTTACTCGCAGAAGAAGCACCGGCTAACTCCGTGCCAGCAGCCGCGGTAATACGGAGGGTGCAAGCGTTAATCGGAATTACTGGGCGTAAAGGGCGCGTAGGCGGCCTGTTAAGCCAGATGTGAAAGCCCCGGGCTTAACCTGGGAACTGCATTTGGAAC
+
CCCCCGGGGGGGGGGGGGGGGGGGGGGGGGGGGGGGGGGGGGGGGGGGGGGGGGGGGGGGGGGGGGGGGGGGGGGGGGGGGGGGGGGGGGGGGGGGGGGGGGGGGGGGGGGGGGGGGGGGGGGGGGGGGGGGGGGGGGGGGGGGGGGGGGGFGGGGGGGGGGGGGGGGGGGGGGGGGGGGGGGGGGGGGGGGGGGGGGGGGGGGGGGGGGGGGGGGGGGGGGGGGGGDEGGGGGGGGGGGGGFGFDFGGGGGFFFFFFFFFFFFFFFAFFFFFGGFFFFF>BFFFF=F:F::?FFFB<AADB?FF
@M02526:341:000000000-JB3KD:1:1101:21828:4443 1:N:0:TACACAT+ACGGCAC
GGCCCTACGGGAGGCAGCAGTGGGGAATATTGGACAATGGGGGCAACCCTGATCCAGCCATGCCGCGTGTGTGAAGAAGGCTTTCGGGTTGTAAAGCACTTTCAGCGAGGAGGAAGGCGTCGTGGTTAATACCTACGACGAAGGACGTTACTCGCAGAAGAAGCACCGGCTAACTCCGTGCCAGCAGCCGCGGTAATACGGAGGGTGCAAGCGTTAATCGGAATTACTGGGCGTAAAGGGCGCGTAGGCGGCCTGTTAAGCCAGATGTGAAAGTCCCGGGCTTAAACTGGGAACGGGATTTGGAA
+
CCCCCGGGGCGGGEFGGCEFGGEEFGGGCGFDDCFCEE<FEGGDEFFGF<FCEFGFFGFGFFCFC7@@FFDGGGFFCE8=CEEAF:@EGGGCFFAE?<DF=?BFAAF:FECCECFD@?68=>>3F+B<?FFF>>F<BFFF:@:CCCCF<,@CFB:CFFF@CCGCB::1FE:EEEFG8B;FC8<FGC68;E>:CC8:<CFGGCEGG*/*0+<881CC=@EE=58CGF9:C65*==DG5FG**/)7)17CC5DD)>@@7B=8*9F(7*=)*)//9*219@>B(41)6*999?B13?(4(((.)-636
@M02526:341:000000000-JB3KD:1:1101:14498:4448 1:N:0:TACACAT+ACGGCAC
GTACCTACGGGAGGCAGCAGTGGGGAATATTGGGCAATGGGCGCAAGCCTGACCCAGCAATGCCGCGTAGGTGAAGAAGGTCTTCGGATTGTAAAGCCCTTTCGGCGGGGACGATGGTGACGGTACCCGCAGAAGAAGCCCCGGCCAACTTCGTGCCAGCAGCCGCGGTAATACGAAGGGGGCTAGCGTTGCTCGGAATCACTGGGCGTAAAGGGCGCGTAGGCGGCGCCTCTAGTCGGGCGTGAAATCCCCGGGCTCAACCCGGGGGCTGCGCCCGATACGGGGGCGCTGGAGGCGAGGAGAGG
+
CCCCCGGGGGGDGEGGGGGGGGGGGGGGGGGGGGGGGGGGFGGGGGGGGGGGGGGGGGGGGGGGGDGFEGGGGGGGGGGGGGGGGGGGGGGGGGGGGGGGGGGGGGCFGGGGGGDFGGGGGGGGGGFGGGG:CEFFGGGGFGEEGGGGFGGGGGGGGGGGGGGGGGGGGGDFGGGFGCECE>EEGFGGCC*50CGGGGCCFGGGGGFGGG5EDFGEGGGGDGGGGGGGGGGGF?7*<C3<DG><>FFGG*9CBE57>FF@5.52)5>9>>DDB7DBDFF9;F6>;D3)-799216:9((4(4:::
@M02526:341:000000000-JB3KD:1:1101:25289:4450 1:N:0:TACACAT+ACGGCAC
AAACCCTACGGGGGGCAGCAGTGGGGAATATTGGACAATGGGCGAAAGCCTGATCCAGCAATGCCGCGTGGGTGAAGAAGGTCTTCGGATCGTAAAGCCCTTTCGACGGGGACGATGATGACGGTACCCGTAGAAGAAGCCCCGGCTAACTTCGTGCCAGCAGCCGCGGTAATACGAAGGGGGCTAGCGTTGCTCGGAATTACTGGGCGTAAAGGGCGCGTAGGCGGCGGCCCAAGTCAGGCGTGAAATTCCTGGGCTCAACCTGGGGACTGCGCTTGATACTGGGTTGCTTGTGGATGGTAGCG
+
CCCCCGGGGGGGGGGGGGGGGGGGGGGGGFGGGGGGGGCFGGGGGGGGGGGGGGFFGGFGFFGGGGGDGEGEGGGGGFG<@FFCGGGGGEGGGGGCFGGGGGGGGGGGDGGGGGGGEGCGFGFFGGGGFFGGGGGDGGGGCGGGDEDEGGGGGGFE>FGGFGGGGGDCGGGGGGGGFG>>EGGGECCF88E8CFGEGGGGGGGGCFGGG=CEGFGGGGGGG5=E?EGGEE5C55/7FGFCF4>D>3>>FG7:*=?F@F5@FFF0)5>03375)C<BBF45-)54:>8>>FA24()4)52:).-,(
@M02526:341:000000000-JB3KD:1:1101:7579:4450 1:N:0:TACACAT+ACGGCAC
TACCTACGGGAGGCAGCAGTGGGGAATATTGGACAATGGGCGAAAGCCTGATCCAGCAATGCCGCGTGAGTGATGAAGGCCTTAGGGTTGTAAAGCTCTTTTACCCGGGAAGATAATGACTGTACCGGGAGAATAAGCCCCGGCTAACTCCGTGCCAGCAGCCGCGGTAATACGGAGGGGGCTAGCGTTGTTCGGAATTACTGGGCGTAAAGCGCACGTAGGCGGCTTGGTAAGTTAGAGGTGAAAGCCTGGAGCTCAACTCCAGAATTGCCTTTAAGACTGCCGAGCTAGCAGGTGAGAGAGGG
+
CCCCCCGGGGGGEGGGGGG@9FCGGGGGEGGGGGGFFFF<FGGG7CFGFGGFGGGGGGFGCFFGGGGGDGFEDEECCDGFFEFFGGGGGGGGFGGGGGDG,FFGGGGGEFGGGGGGGGGGGFGGGCCFGGGGGGGGGGGGCBEGDGFGGGGGGFGGGGGGGGGGGGGGGGGGGGGGGDDEDEEGGGGGCEGGGGGDGGGGGGGGGGGGGECFDGGGGGFGFGGGGG5EEG7CFGFFDGGGFFFGFGFGFDGGFFFF?FF?=4<7F?FAFBFF4CDFFFF>D?::>FDEFFFFFFF0:A?F?:3?(
@M02526:341:000000000-JB3KD:1:1101:21016:4458 1:N:0:TACACAT+ACGGCAC
CTACAGCCTACGGGGCGCAGCAGTGAGGAATATTGGACAATGGGCGCAAGCCTGATCCAGCAATGCCGCGTGAGTGATGAAGGCCTTAGGGTTGTAAAGCTCTTTTACCCGGGAAGATAATGACTGTACCGGGAGAATAAGCCCCGGCTAACTCCGTGCCAGCAGCCGCGGTAATACGGAGGGGGCTAGCGTTGTTCGGAATTACTGGGCGTAAAGCGCACGTAGGCGGCCATTCAAGTCAGAGGTGAAAGCCTGGGGCTCAACCCCAGAATTGCCTTTGAGACTGAGTGGCTAGTAGGTGAGAG
+
CCCCCGGGGGGGGGGGGGGGGGGGGGGGGGGGGGGGGGGGGGGGGGGGGGGGGGGGGGGGGGGGGGGGGGGGGGGGGGGGGGGGGGGGGGGGGGGGGGFGGGGGGGGGGGGGGGFGGGGFGGGGGGFGFFEEGGGGGDGGGGGGGGGGGGGGGGGGGFCGFFGGGGGGGGGGDEGGGGGDEGGCGEGGGGEGGGGGGGGGGGGGGGGGGGGEGGGGGGEGECEFFE?EGGCC??FGGFGC>>=9>GFFFCDF4@F5>D>556F?FFFFFFFFFGGFFFFFFFFF<F?FAFFF?2<AAFB<DFF2)
@M02526:341:000000000-JB3KD:1:1101:5068:4480 1:N:0:TACACAT+ACGGCAC
TAAGCCCTACGGGAGGCAGCAGTGGGGAATATTGGACAATGGGCGAAAGCCTGATCCAGCAATGCCGCGTGAGTGATGAAGGCCTTAGGGTTGTAAAGCTCTTTTACCCGGGATGATAATGACAGTACCGGGAGAATAAGCTCCGGCTAACTCCGTGCCAGCAGCCGCGGTAATACGGAGGGAGCTAGCGTTGTTCGGAATTACTGGGCGTAAAGCGCACGTAGGCGGCTTTGTAAGTTAGCGGTGAAAGCCTGGAGCTCAACTCCAGAATTGCCTTTAAGACTGCATCGCTTGAATCCAGGAGA
+
CCCCCCGGFGEGGGGGGGGGGGGGGGGEGGGGGGGGGGGGGGGGGGGGGGGGGGGGGGGGGGGGGGGGGGGGGGGGGGGGGGGGGGGGGGGGGGGGGGGGGGGGGGGGGGGGGGGGGGGGGGGGGGGGGGGGEGE<FGGGG9FFGGGGGGGGGGGGGGCDGGFFGFGGGGGGGGGGGG7BEGGGGGGGGGGGGGGGGGGGGGGGGGGGGGGGGGFGGGGGGGGGGGGGDDE6FGGGGCFGC*>775>FFFGGFFFFFFFFFFFFFFF???FFFFGFFFFFFF?BFFF=A>6??F??>A)<??B:,
@M02526:341:000000000-JB3KD:1:1101:26583:4489 1:N:0:TACACAT+ACGGCAC
TCTGGGCCTACGGGGCGCAGCAGTGGGGAATATTGCACAATGGGGGGAACCCTGATGCAGCGACGCCGCGTGCGGGATGAAGGCCTTCGGGTTGTAAACCGCTTTTGTTGGGGAGCAAGCGAGAGTGAGTGTACCCTTCGAATAAGCACCGGCTAACTACGTGCCAGCAGCCGCGGTAATACGTAGGGTGCAAGCGTTATCCGGATTTATTGGGCGTAAAGAGCTCGTAGGCGGTTCGTCGCGTCTGGTGTGAAAGCCCATCGCTTAACGATGGGTCTGCGCCGGATACGGGCGGGCTTGAGTGC
+
CCCCCGGGGGGGGGGGGGGGGGGFGGGGGGGGGGAFDEGGFGFGGGGGGGGGGGGGGGG<DGGEEGGGGGGGGGGGGGGGGGGFGGCFGGGGGGGGGGGGGGFGGEFCFFGGGGGEGGG:FCEED@FGDFFGGFGFFGFGGGFGFGGGGGEGG>CFGGFGGGCGGGGG?FFGGDEEEEGF?FF90ACEFECGFFGGGGGGDGGGGGGGFGGCGF=C:CGGFFG6CEEEGFGGGGGGGGD7D35C>C>C:<FGFFFFFFF@?4>?FFDF6::>>GG6555296?B>0504FF>6>13>(((.2625
@M02526:341:000000000-JB3KD:1:1101:26249:4494 1:N:0:TACACAT+ACGGCAC
TCGGCTCCTACGGGGGGCAGCAGTGGGGAATATTGGACAATGGGCGAAAGCCTGATCCAGCCATGCCGCGTGTGTGAAGAAGGCCTTCGGGTTGTAAAGCACTTTCAGTAGGGAAGAAAGCCTTTGACCTAATACGTCTTAGGAAGGACATCACCTACAGAAGAAGCACCGGCTAACTCCGTGCCAGCAGCCGCGGTAATACGGAGGGTGCGAGCGTTAATCGGAATTACTGGGCGTAAAGGGCGCGTAGGCGGTCCGTTAAGCCAGATGTGAAAGCTCCGGGCTCAACCTGGGAATTGCATTTG
+
CCCCCCFEEGGGGGGGGGGGGGGGGGGDGGGGGGDC<ABFEFGGGGCGGGGGGGGGGGBFFEGFF?FFGDGCFFGGFFE<FGGGAFGGFECFGGGGGFFFFCFGGGGGFGGACFE@GFCGGGGDBFFF:CC<CFGGCFFGGGGGFGDACFGGGFFGFD:F:CCFCFGGGCEECEGGFFGGGGGGGFG5AFCFECEG88CGCFGGGEGDGCE=E558>EGFE?F=EDFGF?+:A//9/77*?7>DFDEGDG3C)508@BFFB>6)/<F074F67:>/)*/8:>>B0)9*(0(82-(8<2?F4)6<)
@M02526:341:000000000-JB3KD:1:1101:12855:4501 1:N:0:TACACAT+ACGGCAA
ACCTACGGGACGCAGCAGTAGGGAATCTTTCACAATGGGCGAAAGCCTGATGAAGCAACGCCGCGTGAATGAAGAAGGGTTTCGGCTCGTAAAATTCTGTTGCTAGAGAAGAACGTGCCAAGTAGGAAATGGCTTGGCAGTGGCGGTATCTGGTTAGAAAGTCACGGCTAACTACGTGCCAGCAGCCGCGGTAATACGTAGGTGGCAAGCGTTATCCGGATTTATTGGGCGTAAAGCGAGCGCAGGCGGTCACTTAAGTCCGATGTGAAAGCCTTCGGCTTAACCGAAGAAGTGCATAGGAAACC
+
CCCCCGGGGGGGGGGGGGGGGGGGGGGGGGGGGGGFGGGGGGGGGGGGGGGGGGGGGGGGGGGGGGGGGGGGGGGGGGGGGGGGGGGGGGGGGGGGGGGGGGGGGGGGGGGGGGGGGGGGGGGGGGGGGGGGGGGGGGGGGGGGGGGGGGGGGGGGGGGGGGGGGGGGGGGGGGGGGGGGGGGGGGGGGGGGGGGGGGEFGGGGGGGGGGGGGGGGGGGGDGGGGGGGGGGGGGGGGGGGGGFGFGFGGGGGFBFFFFFFFFFFFFF<FFFFFGGFFD:?BDFFBFEFFD:BFFAF<4<BFF??3
@M02526:341:000000000-JB3KD:1:1101:12825:4517 1:N:0:TACACAT+ACGGCAC
TAGGACCTACGGGAGGCAGCAGTGGGGAATATTGGACAATGGGCGAAAGCCTGATCCAGCCATGCCGCGTGTGTGAAGAAGGTCTTCGGATTGTAAAGCACTTTAAGTTGGGAGGAAGGGCAGTTACCTAATACGTGATTGTTTTGACGTTACCGACAGAATAAGCACCGGCTAACTCTGTGCCAGCAGCCGCGGTAATACAGAGGGTGCAAGCGTTAATCGGAATTACTGGGCGTAAAGCGCGCGTAGGTGGTTTGTTAAGTTGAATGTGAAATCCCCGGGCTCAACCTGGGAACTGCATCCAA
+
CCCCCGGGGGGGGGF@CGCFGFFCCCEGDGGGGGGGGGGGGGGGGGGGGGGGGGGGGGGGGGGGGGEGGGGGGGGGGGGGGGGGGGGGGGGGGGGGGGGGGFFGGGGFDFGGGGGGGGGGGGGGGGGGGGGGGGGGGGGGGGGGGGGGGGGGGGGGGGGGGGGGGGGGGGGGGGGGFGGGGGGGGGGGGGGGGGGGGEGGGGGGGGGGGGGFFFGEGGGGGGGGGFGGGGGGGGGGGGFGGGFGEGBDGGCFF@F5BF?BFFFDFFFFFFFFFGGFFFFFFFF91@FFFFFF?B???F?AABB>:
@M02526:341:000000000-JB3KD:1:1101:16118:4534 1:N:0:TACACAT+ACGGCAC
CTCCCTACGGGGCGCAGCAGTGGGGAATTTTCCGCAATGGGCGAAAGCCTGACGGAGCAATGCCGCGTGGAGGTAGAAGGCCCACGGGTCGTGAACTTCTTTTCCCGGAGAAGAAGCAATGACGGTATCTGGGGAATAAGCATCGGCTAACTCTGTGCCAGCAGCCGCGGTAATACAGAGGATGCAAGCGTTATCCGGAATGATTGGGCGTAAAGCGTCTGTAGGTGGCTTTTTAAGTCCGCCGTCAAATCCCAGGGCTCAACCCTGGACAGGCGGTGGAAACTACCAAGCTGGAGTACGGTAGG
+
CCCCCGGGGGGGGGGGGGGGGGGGGGGGGGGGGGGGGGGGGGGGGGGGGGGGGGGGGGGGGGGGGGGGGGGGGGGGGGGGGGGGGGGGGGGGGGGGGGGGGGGGGGGGGGGGGGGGGGGGGGGGGGGGGGGGGGGGGGGGGGGGGGGGGGGGGGGGGGGGGGGGGGGGGGGGGGGGGGGGGGGGGGGGGGGGGGGGGGDGGGGGFFGGGGGGGGGGGEGGGGGGGGGGGGGFGGGGGGGGGGFGFGFCCFGFFFFFFEF:?@FFFFFFF?FFFGGFFFEBFFFFFFFFFFFFFFBB08>?F4:?:
@M02526:341:000000000-JB3KD:1:1101:17972:4544 1:N:0:TACACAT+ACGGCAC
TCCTACGGGAGGCAGCAGTGGGGAATATTGGACAATGGGCGAAAGCCTGATCCAGCCATGCCGCGTGTGTGAAGAAGGCCTTCGGGTTGTAAAGCACTTTCAGTAGGGAAGAAAGCCTTCGACCTAATACGTCTTAGGAAGGACATCACCTACAGAAGAAGCACCGGCTAACTCCGTGCCAGCAGCCGCGGTAATACGGAGGGTGCGAGCGTTAATCGGAATTACTGGGCGTAAAGGGCGCGTAGGCGGTCCGTTAAGCCAGATGTGAAAGCCCCGGGCTCAACCTGGGAATTGCATTTGGAACC
+
BCCCCGGGGGGGGGGGGGGGGGGEGGGGGGGGGGGGGGGGGGGGGGGGGGGGGGGGGGGGGGGGGGGGGGGGGGGGGGGGGGGGGGGGGGGGGGGGGGGGGGGGGGGGGGGGGGGGGGGGGGGDGGGGGGFEFGGGFGGGGGGGGGGGGGGGGGGGGGGGGGGGGGGGGGGGGGGGGGGGFGGGGGGGGGGGGGGGGGGGGGGGGGGEGGGGGGFCGGGGGGGGGGGGGGGGGGFGGGGGGG>G:D47CDGGE>@DFFF@FF@?F@FF?>?FF>DF3>@(:<413?FF<F?7?B>F<AB92?FB1
@M02526:341:000000000-JB3KD:1:1101:9422:4546 1:N:0:TACTCAT+ACGGCAC
GACCTACGGGGGGCAGCAGTGGGGAATTTTGCGCAATGGGGGAAACCCTGACGCAGCAACGCCGCGTGGAGGATGAAATCCTTTGGATTGTAAACTCCTTTCGATTGGGAAGATAATGACAGTACCAATAGAAGAAGCCCCGGCTAACTTCGTGCCAGCAGCCGCGGTAAAACGAAGGTGGCAAGCGTTGTCCGGAATTACTGGGCGTAAAGGGCACGCAGGCGGTTTGACAAGTCTGATGTGAAATCTCTGGGCTCAACCCAGAATCTGCATCTGAAACTGTCGGGCTTGAGTCTGGGCGAGGT
+
A9CCCFGGGE:@:FGCEFFGFGGGGGGDFGGG7FG:FFFAFGGGGGGGGGG@:FF7F@FFFGGEGDGGGGGGG,D<E,<,@,3@FG,,?FGGGGGGGGGFGCG*@,8<FGG7FC,CGF;C?<FFE,8C<8,:,?BCFC+*=FEFGFCFG7FEGGGGGFFCGGGGDGDGGG+:CE>*AG+<*;CFGFCEE5;+<EG>>FGG+++ACG>EGGFC<EG*:E*:8C5CEGEE5<+<:CGG<>:CFGFFFG=>*:**9:FFFFF)807?8)*.16=FF**9@=*8A<)6-7079FF?0<).)(((319((
@M02526:341:000000000-JB3KD:1:1101:17567:4549 1:N:0:TACACAT+ACGGCAC
AGCCTACGGGGCGCAGCAGTGGGGAATATTGGACAATGGGCGAAAGCCTGATCCAGCCATGCCGCGTGTGTGAAGAAGGTCTTCGGATTGTAAAGCACTTTAAGTTGGGAGGAAGGGCAGTTACCTAATACGTGATTGTTTTGACGTTACCGACAGAATAAGCACCGGCTAACTCTGTGCCAGCAGCCGCGGTAATACAGAGGGTGCAAGCGTTAATCGGAATTACTGGGCGTAAAGCGCGCGTAGGTGGTTTGTTAAGTTGAATGTGAAATCCCCGGGCTCAACCTGGGAACTGCATCCAAAAC
+
CCCCCGGGDEGGGGGGGGGGGGGGGGGGGGGGDGGFGGGGGGGGGGGGGGGGEGGGGGGGGGGGGGGGGGGGGGGGGGGGGGGGGGGGGGGFFGGGGGGGGGFFFGGGGGGGGGGDGGGGGGGGGGFFGFGGGGGGGFGGGGGGGGGGGGGGGGGGGGGGGGGGGGGGGGGGGG9EGGGGGGGFGGGGGGGGGGGGGGGGCFDGEGGGGFGEGGGGCGFGG=FGGFFEG=FGGEGGGGGGGDE97C>>C3DGFFF4B7=FFFFF?@FAFBFFFCDFFDFFFFFFFFFFFFFFFBFF>BFFF:<??
@M02526:341:000000000-JB3KD:1:1101:7164:4552 1:N:0:TACAGAT+ACGGCAC
GTGGCTCCTACGGGGGGCAGCAGTGGGGAATATTGGACAATGGGCGCAAGCCTGATCCAGCACTGCCGCGTGTGTGAAGAAGGTCGTCGGATTGTAAAGCACTGTTGACGGGGACGATGATGAAGGTACACGTAGAAGAAGCCCCGGCGAACCTCGTGCCAGCAGCCGCGGTAATACGAAGGGGGCTAGCGTTGCACGGAATGGCTGGGCGGAGAGGGCGCGTAGGCGGCAGATACAGTCAGACGTGAAATTCCTGGGCTTAACCTAGGGGCTGCGTTTGATGCGTATAGGCTAGGGTGGGGAAG
+
-CC<CFEECC<FCGCCCFGG7FG-C8=7:BF,C,<EFD845AE@8:+@4C+:=F,,,?FCF,,:BF,=+>>F+:FFGGF,,D7CF+33@7*@<F:F,@B,,8>,@,838CC<FC<<F*CC9<:,?8:9B,,182<<,?CCGGC:11*2*8:E*808C8**<C5*8C*:CC5ECG+<<88/;*/:CG*8/<C/*:500;C*2/++2;CE5*:*:*:;:ECCCE8CG=?EGE5**+*2<F*2*2**71./7:**/***)7)))//)*/785<>5)99>0)04.)6<95)0)9<2),.(..3((73-(
@M02526:341:000000000-JB3KD:1:1101:6201:4555 1:N:0:TACACAT+ACGGCAC
TGGAATCCTACGGGAGGCAGCAGTGGGGAATATTGCACAATGGGCGCAAGCCTGATGCAGCGACGCCGCGTGAGGGATGACGGCCTTCGGGTTGTAAACCTCTTTCAGTTGGGAAGAAGCCCTTTTTGGGTGACGGTACCTTCAGAAGAAGCGCCGGCTAACTACGTGCCAGCAGTCGCGGTAATACGTAGGGCGCAAGCGTTATCCGGAATTATTGGGCGTAAAGAGCTCGTAGGCGGTTCGTCGCGTCTGCCGTGAAAGTCCGAGGCTTAACTTCGGATGTGCGGTGGGTACGGGCAGACTAG
+
CCCCCGGGGGGGGGGGGGGGGGGGGGGGGGGGGGGGGGGGGGGGGGGGGGGGGGGGGGGGGGGGGGGGGGGGGGGGGGGGFEGGGGGGGGGGGGGGGGGGGFGGFGGGGGGGGGGGGGGD<<FEGGCGGGGGGGGGGGGGGGGGGGGGGGGGEGGGGGGGGGGGGGGGCFGGGGGGGGGGGGGGGGGG9:CEGGEDGGGGGEDEECFGGEGGGGGG?CGGGGGGGFGGEGGGEEFDCC3<5DFDFGFGDDC3=FFFFFF?F?=2@DE6>0?@F7>*975?:>3)6@;79>4;<::99>;6??>72
@M02526:341:000000000-JB3KD:1:1101:14998:4663 1:N:0:TACACAT+ACGGCAC
TGTCCTACGGGGCGCAGCAGTGGGGAATATTGGACAATGGGCGCAAGCCTGATCCAGCAATGCCGCGTGAGTGATGAAGGCCTTAGGGTTGTAAAGCTCTTTTACCCGGGAAGATAATGACTGTACCGGGAGAATAAGCCCCGGCTAACTCCGTGCCAGCAGCCGCGGTAATACGGAGGGGGCTAGCGTTGTTCGGAATTACTGGGCGTAAAGCGCACGTAGGCGGCCATTCAAGTCAGAGGTGAAAGCCTGGGGCTCAACCCCAGAATTGCCTTTGAGACTGAGTGGCTAGTAGGTGAGAGAGG
+
CCCCCGGGGGGGGGGGGGGGGGGGGGGGGGGGGGGGGGGGGGGGGGGGGGGGGGGGGGGGGGGGGGGGGGGGGGGGGGGGGGGGGGGGGGGGGGGGGGGGGGGGGGGGGGGGGGGGGGGGGGGGGGGGGGGGGGGGGGGGGGGGGGGGGGGGGGGGGGGGGGGGGGGGGGGGGGGGDGGGGGGGGGGGGGGGGGGGGGGGGGGGGGGGGGGGGGGGGGGGGGGGGGGGGGGGGGGGGGGGGGFGFGFGGGGGFFEEBFFFFFFFFFF?FFFFFGFFFFFFF7?BF?FFFFFFFBFFFFFFFFFF:
@M02526:341:000000000-JB3KD:1:1101:19010:4664 1:N:0:TACACAT+ACGGCAC
GCTCCTACGGGAGGCAGCAGTGGGGAATATTGGACAATGGGCGAAAGCCTGATCCAGCCATGCCGCGTGTGTGAAGAAGGTCTTCGAATTGTAAAGCACTTTAAGTTGGGAGGAAGGGCAGTTACCTAATACGTGATTGTTTTGACGTTACCGACAGAATAAGCACCGGCTAACTCTGTGCCAGCAGCCGCGGTAATACAGAGGGTGCAAGCGTTAATCGGAATTACTGGGCGTAAAGCGCGCGTAGGTGGTTTGTTAAGTTGAATGTGAAATCCCCGGGCCCAACCTGGGAACTGCATCCAAAA
+
CCCCCGGGGDGGGGGGGGGGFGGGGGEGGGGGGGFGGGGGGGGDGGGGGGGGGFGGGGGGCGFFGGGGGGGGGGGGGGGGGGGGFC@FFGGGGGGGGGGGEGGGFGGGGGGGGGGGGGGGGGFFGGGGFGGGGGGGGGGGGGGFGGGGGGGGGDGGGGGGGGGGGGGGGGGGGFGDFGG,CFGGGGGGGEGGGEGGGGGGCFGGGGGGGGGGGGGEFGGGGGEFFDCGFDFFCEGGGGFGGDFG>5<5DDCCFFFFFFFFFFFFF?F<=<6==FF@FD@>9;;?FEBF?FFFFF7)))-4.::A2
@M02526:341:000000000-JB3KD:1:1101:12585:4691 1:N:0:TACACAT+ACGGCAC
CATCATCCTACGGGACGCAGCAGATCGGAAGAGCACACGTCTGAACTCCAGTCACTACACATATCTCGTATGCCGTCTTCTGCTTGAAAAAAAAAAATACCACATCTATTCCACTTACTATTTTTCTTTTTAATATTATCATTTCTTTTTTTTCTTCTTTCAATTTTCATATTTTTTCTTTATATTTTTCTATTTCTACTACTTTATATTTTTATTCTACTATTCAACTACTTTCTTTCTCCCATATTCTTCGTGCCCTGCCCTCCACTACTTCTCCTACATACCATCTCTTTAGCCACACTCAC
+
CCCCCFGGGGGGGGGGGGGGGGGGFGFGGGGGGGGGGGGFGGGGGGFGGFGGGGGGGGGGGGGE9FGGGGGGGFGGCGGGGGGGGGGGFFF:>>FF@,,,,::,,,,,,,,,,5<,,,,,9<F,C,8,,,,,:,:,5,:,,,5A,,,9?8+++,393,,,,,3,,,3@,,35,,,,4,337,,,,,5,5,3,3,7;,,2,5,,,,,,2,,2,2,5,525,,,,4,,,5,,4,,,4+,24:++8*+01+31+3)))))0)0))).))),+()++13+6**)().)(**)-*)))))),)4(-((,.
@M02526:341:000000000-JB3KD:1:1101:12526:4694 1:N:0:TACACAT+ACGGCAC
TATTGCCTACGGGGGGCAGCAGTAGGGAATCTTCCACAATGGACGCAAGTCTGATGGAGCAACGCCGCGTGTGCGAAGAAGGTCTTCGGATCGTAAAACACTGTTGTCAGAGAAGAACACGGGATAAAGCAACTGTTGTCCCGCTGACGGTATCTGACCAGCAAGTCACGGCTAACTACGTGCCAGCAGCCGCGGTAATACGTAGGTGGCAAGCGTTGTCCGGATTTATTGGGCGTAAAGGGAACGCAGGCGGTCTTTTAAGTCTGATGTGAAAGCCTTCGGCTTAACCGGAGAAGAGCATTGGA
+
<CCCCGGGGGGGGGGGGGGGGGGGGGGGGGGGGGGGGGGGGGGGGGGGGGFGGGGGGGGGGGGGGGGGGGGGGGGGGGGGGGGGGGGGGGGGGGGGGGGGGGGGGGGGGGGGGGGGGGGGGGGGGGGGGGGGGGGGGGGGGGGGGGGGGFGGGGGGGGGGGGGGGGGGGGGGGGGGGFGGGGGGFGGGGGFGEGEEGGGGGGGGGDGGGGGGGFCEEEGGGGGDEDFGGGFF=FGGGGGFGGFFFDFGGGGD@>3>F?FFFFFFFFFDFFFFFGGFFF4??FFFFFFBAFFBFFFFFBFB243:)
@M02526:341:000000000-JB3KD:1:1101:8940:4702 1:N:0:TACACAT+ACGGCAC
TCCCTACGGGGGGCAGCAGTGGGGAATATTGGACAATGGGCGAAAGCCTGATCCAGCCATGCCGCGTGTGTGAAGAAGGCCTTCGGGTTGTAAAGCACTTTCAGTAGGGAAGAAAGCCTTTGACCTAATACGTCTTAGGAAGGACATCACCTACAGAAGAAGCACCGGCTAACTCCGTGCCAGCAGCCGCGGTAATACGGAGGGTGCGAGCGTTAATCGGAATTACTGGGCGTAAAGGGCGCGTAGGCGGTCCGTTAAGCCAGATGTGAAAGCCCCGGGCTCAACCTGGGAATTGCATTTGGAAC
+
CCCCCGGGGGGGGGGGGGGGGGGGGGGGGGGGGGGGGGGGGGGGGGGGGGGGFGGGGGGGGGGGGGFGGGGGGGGGGGGGGGGGGGGGGGGGGGGGGGGGGGGGGGGGGGGGGGGGGGGGGGGGGGEGGGGGFGGGGGGGGGGGGGGGGGGGGGGGGGGGGGGGGGGGGGGGGGGGGGGGGGGGGGGGGGGGGGEGGGGGGEGGGGGGGGGGEGGGGGGGGGGG+CFFGFCEEGGGGGGGGGEGFGFGGGDGEEFFFFFFFFF?F?FAFFBFFGGEDEFF>FBDFF473>?F?)<AF>B9AAFF:
@M02526:341:000000000-JB3KD:1:1101:5453:4710 1:N:0:TACACAT+ACGGCAC
ATTTGACCTACGGGAGGCAGCAGTGGGGAATATTGGACAATGGGGGCAACCCTGATCCAGCCATGCCGCGTGTGTGAAGAAGGCCCTAGGGTTGTAAAGCACTTTCAGCGAGGAGGAAGACGTGAGGGTTAATACCCTTCACGGGGGACGTTACTCGCAGAAGAAGCACCGGCTAACTCCGTGCCAGCAGCCGCGGTAATACGGAGGGTGCAAGCGTTAATCGGAATTACTGGGCGTAAAGGGCGCGTAGGCGGCCTGTTAAGCCAGATGTGAAAGCCCCGGGCTGAACCTGGGAACCGCATTTG
+
@CCCCGGGGGGGGGGGGGGGGGFEGGGGGCDACFCFGGGGGGGGGGDGGFGGGGGGEGGGGGGGGGGGGDFGGGGGGGGGG@CF@=D,CFFFGGCAGEGGFGGGGGGEGD8@FE@7FGGFGGF+B:BF:FGGGGGGGFGDGFF=E:EGGGFCGGGGGEFGGGGGGGGGFGGDGEGGGGGGGGGGFGFGFGGFDEGGGEEGGFCECEEDGGDGG<EEGEDFG7AEGGGGGGGF?EGGEDDCC>><5<BDCGGFFF33>FFFFFFAFFFFFFFFFD>4?>>26;;;B5>FBF:1??B?F19;B<0<4
@M02526:341:000000000-JB3KD:1:1101:26260:4715 1:N:0:TACACAT+ACGGCAC
CCCCTACGGGAGGCAGCAGTGGGGAATATTGGACAATGGGCGAAAGCCTGATCCAGCCATGCCGCGTGTGTGAAGAAGGTCTTCGGATTGTAAAGCACTTTAAGTTGGGAGGAAGGGCAGTTACCTAATACGTGATTGTTTTGACGTTACCGACAGAATAAGCACCGGCTAACTCTGTGCCAGCAGCCGCGGTAATACAGAGGGTGCAAGCGTTAATCGGAATTACTGGGCGTAAAGCGCGCGTAGGTGGTTTGTTAAGTTGAATGTGAAATCCCCGGGCTCAACCTGGGAACTGCATCCAAAAC
+
CCCCCGGGGGGGGGGGGGGGGGGGGGGGGGGGGGGGGGGGGGGGGGGGGGGGGGGGGGGGGGGGGGGGGGGGGGGGGGGGGGGGGGGGGGGGGGGGGGGGGGGGFGGGGGGGGGGGGGGGGGGGGGGGGGGGFFGGGGGGGGGGGGGGGGGGGGGGGGGGGGGGGGGGGGGGGGGGGGGGGGGGGGGGGGGGGGGGGGGGGGGGGGGGGD=EGGGGGGGGGGGGGGFGGGGGGGD5FGGGGGFGFGFGGFGFFFFFFFFFFFFFFFFFFFFFFGFFFEF03<?FFFFFFFFFF0<?FF<?FFFF?
@M02526:341:000000000-JB3KD:1:1101:14144:4724 1:N:0:TACACAT+ACGGCAC
CAGCCCTACGGGGCGCAGCAGTGGGGAATATTGGACAATGGGCGCAAGCCTGATCCAGCCATGCCGCGTGAGTGATGACGGCCTTAGGGTTGTAAAGCTCTTTCGCACGCGACGATAATGCCGGTAGCGTGAGAAGAAGCCCCGGCTAACTTCGTGCCAGCAGCCGCGGTAATACGAAGGGGGCTAGCGTTGTTCGGAATCACTGGGCGTAAAGGGTGCGCAGGCGGGCGTTTAAGTCAGGGGTGAAATCCCGAGGCTCAACCTCGGAACGGCCTTTGATACTGGATGTCTTGAGTCCGGAAGAG
+
CCCCCGCGGGGGGGGGGGGGGFGGGGGGGGGGGGGGGGGGGGGGGGGGGGGGGGGGGGGGGGGGGGGGGGGGGGGGFGGGGGGGGGGGFFGEGGGGGGGGGGGGGGGGGGGGGGGGDGGGGGGGGDGGGGGGGGGGGGGGGGGGGGGGGGFGGGGGGGGGGGGGGGGGGGEGGGGFGGGGGGGGGGGGGGGGGGGGGGEGGGGGGGGGGGGGFGGGGGDGGGGGGGGGGGECG5FDCFGGG4>DFGFGGGGGFFFDDFFFFFF>FDBFFFFFFDG@FFFFFAADBFFFFFFF<B?FFDFFFFFF0
@M02526:341:000000000-JB3KD:1:1101:10836:4728 1:N:0:TACACAT+ACGGCAC
ACCCTACGGGGGGCAGCAGTGGGGAATATTGCACAATGGGGGGAACCCTGATGCAGCGACGCCGCGTGCGGGATGAAGGCCTTCGGGTTGTAAACCGCTTTTGTTGGGGAGCAAGCGAGAGTGAGTGTACCCTTCGAATAAGCACCGGCTAACTACGTGCCAGCAGCCGCGGTAATACGTAGGGTGCAAGCGTTATCCGGATTTATTGGGCGTAAAGAGCTCGTAGGCGGTTCGTCGCGTCTGGTGTGAAAGCCCATCGCTTAACGATGGGTCTGCGCCGGATACGGGCGGGCTTGAGTGCAGTA
+
CCCCCGGGGGGGGGGGGGGGGGGGGGGGGGGGGGGGGGGGGGGGGGGGGGGGGGGGGGGGGGGGGGGGGGGGGGGGGGGGGGGGGGGGGGGGGGGGGGGGGGGFFGGGGGGGGGGGGGGGGGGGGGGGGGGGGGGGGGGGGGGGGGGGGGGGGGGGGGGGGGGGGGGGGGGGGEGGGGGFGGGGGGGGGGGGGGGGGGGGGGGGGGGFFGGGGGGGGGGGGGGGGGGGGGGGGGGGGGGGGGFGFGFGGG>DFFFFFF>>F>BAFFFFFFFFFCDB:>7>BFFBBFFFFFFFF>BBBFFFFFFD)
@M02526:341:000000000-JB3KD:1:1101:23775:4735 1:N:0:TACACAT+ACGGCAC
ATTTAACCTACGGGGGGCAGCAGTGGGGAATTTTCCGCAATGGGCGAAAGCCTGACGGAGCAATGCCGCGTGGAGGTAGAAGGCCTACGGGTCGTTAACTTCTTTTCCCGGAGAAGAAGGAATGACGGTATCTGGGGAATAAGCATCGGCTAACTCTGTGCCAGCAGCCGCGGTAAGACAGAGGATGCAAGCGTTATCCGGAATGATTGGGCGTAAAGCGTCTGTAGGTGGCTTTTTAAGTTCGCCGTCAAATCCCAGGGCTCAACCCTGGACAGGCGGTGGAAACTACCAAGCTGGAGTACGGC
+
BCBC<FGCFEGGGCGGDEEGGGG-CFGDEFGFFFFGGGGGGGGGGGGGGGGGGGGDGEGGGGGADFGGGGGGDEGGGGGGGFGGGGFFGGC>FFE:F@CFGGGGGG?BCGGDEGGFFGFFCF<8FCGGGG7BCFCAC@@FF@FGG7FGGGGDEG+CCGGGGGGFGGGFGGGGGGGGGGG?FFDDE+<;CGGGGGDGGFF8C5?EFFDFGGEGGGGEF9<C;88E:C7+AFGFC/9C9CCFDG45)1<39D*:7=F?FF>>B48<?F4()35>><CF:@)--3-))7@FDF72<?08067?0)44(
@M02526:341:000000000-JB3KD:1:1101:18070:4752 1:N:0:TACACAT+ACGGCAC
GCCTACGGGGGGCAGCAGTGGGGAATATTGGACAATGGGCGCAAGCCTGATCCAGCAATGCCGCGTGAGTGATGAAGGCCTTAGGGTTGTAAAGCTCTTTTACCCGGGAAGATAATGACTGTACCGGGAGAATAAGCCCCGGCTAACTCCGTGCCAGCAGCCGCGGTAATACGGAGGGGGCTAGCGTTGTTCGGAATTACTGGGCGTAAAGCGCACGTAGGCGGCCATTCAAGTCAGGGGTGAAAGCCTGGGGCCCAACCCCAGAATTGCCTTTGAGACTGAGTGGCGGGTAGGTGATAGAGGTG
+
CCCCCGGGGGGGGGGGGGGGGGGGGGGGGGFGGGGGGGGGGGGGGGGGGGGFGGGGGGGGGGGGGGGCCFGGFEGGGGGGGGCFGGGGGGGGGGGAFGGGGGAFAFGGGDGGGF;BF;<<<<C;<CDEGCCF@:FFGFD:CGG**<<2BFFG58CF?CF>>FDG:E*/8<CGC?CGDGGEGC8C88181A82C**;8?97@FGF@??E:CGCECCC717:/9C8E==FEF+<:<>*3*1)/97CBCF7*259>5))857>85B6)774=4**1:74>.?23324))7)()4,2<-544)6<)(,(
@M02526:341:000000000-JB3KD:1:1101:7719:4754 1:N:0:TACACAT+ACGGCAC
GCGCCTACGGGAGGCAGCAGTGGGGAATTTTCCGCAATGGGCGAAAGCCTGACGGAGCAATGCCGCGTGGAGGTAGAAGGCCCACGGGTCGTGAACTTCTTTTCCCGGAGAAGAATCAATGACGGTATCTGGGGAATAAGCATCGGCTAACTCTGTGCCAGCAGCCGCGGTAATACAGAGGATGCAAGCGTTATCCGGAATGATTGGGCGTAAAGCGTCTGTAGGTGGCTTTTTAAGTCCGCCGTCAAATCCCAGGGCTCAACCCTGGACAGGCAGTGGAAACTACCAAGCTGGAGTACGGTAGG
+
CCCCCGGGGGGGGGGGGGCFGGGGGGGGGGGGGGGCFGGGGGGEGGGGGGGGGGGGGGGGGFGGGGGGGGGGGGGGGGGD?CGGGGEGGGGGGGGGDGGGGGGGGFCGDGGGGGGGGGGGGGGGGEFGCFFGGGGGGGGGGGGGGGGGEFGGG9CGGGCFGGGGFGGDGGECECFFFGGGGGFGGDFGGGB>EFGFEGGCGGFGGGGGGGGGGCGGG5:EG7FFFGGGGGEGGGFG7CG>DDDGDDEGGGGGFF@FFF:@FFF7D:@FFFFFFGGEFFFDFF:AA:F?>F?:2??047<(,(,4:
@M02526:341:000000000-JB3KD:1:1101:11609:4762 1:N:0:TACACAT+ACGGCAC
TGAACCTACGGGACGCAGCAGTAGGGAATCTTCCACAATGGACGCAAGTCTGATGGAGCAACGCCGCGTGTATGAAGAAGGTCTTCGGATCGTAAAATACTGTTGTCAGAGAAGAACACGGGATAAAGTAACTGTTGTCCCGCTGACGGTATCTGACCAGCAAGTCACGGCTAACTACGTGCCAGCAGCCGCGGTAATACGTAGGTGGCAAGCGTTGTCCGGATTTATTGGGCGTAAAGGGAACGCAGGCGGTCTTTTAAGTCTGATGTGAAAGCCTTCGGCTTAACCGGAGAAGTGCATTGGAA
+
CCCCCGGGGGGGGGGGGGGGGGGGGGGGGGGGGGGGGGGGGGGGGGGGGGGGGGGGGGGGGGGGGGGGGGGGGGGGGGGGGGGGGGGGGGGGGGGGGGGGGGGGGGGGGGGGGGGGGGGGGGGGGGGGGGGGGGGGGGGGGGGGGGGGGGGGGGGGGGGGGGGGGGGGGGGGGGGGGGGGGGFGGGGGGGGGGGGGGGGGGGGGGGGGGGGGGGGGGGGGGGCGEGGGGGGGGGGGGGGGGGFGBGDGDDCDBBFFFFF6?9FA?FFBFFFFFFGFFBFBFFF>DBFB>3396?F4>DFBA8:?6
@M02526:341:000000000-JB3KD:1:1101:22711:4763 1:N:0:TACACAT+ACGGCAC
TTCCTACGGGAGGCAGCAGTGGGGAATATTGGACAATGGGCGAAAGCCTGATCCAGCCATGCCGCGTGTGTGAAGAAGGCCTTCGGGTTGTAAAGCACTTTCAGTAGGGAAGAAAGCCTTTGACTTAATACGTCTTAGGAAGGACATCACCTACAGAAGAAGCACCGGCTAACTCCGTGCCAGCAGCCGCGGTAATACGGAGGGTGCGAGCGTTAATCGGAATTACTGGGCGTAAAGGGCGCGTAGGCGGTCCGCTAAGCCAGATGTGAAAGCCCCGGGCTCAACCTGGGAATTGCATTTGGAAC
+
CCCCCGGGGGGGGGGGGGGGGGGGGGGGGGGGGGGGGGGGGGGGGGGGGGGGGGGGGGGGGGGGGGGGGGGGGGGGGGGGGGGGGGGGGGGGGGGGGGGGGGGGGGGGGGGGGGGGGGGGGGGGGGGGGGGGGGGGGGGGGGGGGGGGGGGGGGGGGGGGGGFGGGGEGGGGGGGGGGGGGFGGGGGFGGGGGGGGGGGGGGGGEGGGGGGGGDGGGGGGGGGGGGGGGGGGEGGGGGGDCDFGFGFGGGGGFFFFFEF4?FFFFFFFFFFFFDGD@BFF9:<2<FF5:F7?F?FFAFBAAABAB
@M02526:341:000000000-JB3KD:1:1101:13743:4772 1:N:0:TACACAT+ACGGCAC
CGCTCCTACGGGAGGCAGCAGTGGGGAATATTGGACAATGGGCGCAAGCCTGATCCAGCAATGCCGCGTGAGTGATGAAGGCCTTAGGGTTGTAAAGCTCTTTTACCCGGGAAGATAATGACTGTACCGGGAGAATAAGCCCCGGCTAACTCCGTGCCAGCAGCCGCGGTAATACGGAGGGGGCTAGCGTTGTTCGGAATTACTGGGCGTAAAGCGCACGTAGGCGGCCATTCAAGTCAGAGGTGAAAGCCTGGGGCTCAACCCCAGAATTGCCTTTGAGACTGAGTGGCTAGTAGGTGAGAGAG
+
CCCCCGGGGGGGGGGGGGGGGGGGGGGGGGGGGGGGGGGGGGGGGGGGGGGGGGGGGGGGGGGGGGGGGGGGGGGGFGGGGGGGGGGGGGGGGGGGGGGGGGGGGGGGGGGGGGGGGGGGGGGGGGEFFGEGGGGGGGGGGFGGGDGGGGGGGGGGGFGGGGGGGGGGGGGGGGGGGGGGGGGDGGGGGGGGGGGGGGGGGGFGGGGGGGGGGGGGGGGGGGGEGGGGGGGGGGDFC7CCFGFGFGFGGGGGFFFF>>>F?:FBFEEFFFF?FGGFFFFFFFAB?FFFFFFAFFFABA?AB98:3
@M02526:341:000000000-JB3KD:1:1101:23327:4788 1:N:0:TACACAT+ACGGCAC
GCCTACGGGGCGCAGCAGTGGGGAATATTGGACAATGGGCGAAAGCCTGATCCAGCCATGCCGCGTGTGTGAAGAAGGTCTTCGGATTGTAAAGCACTTTAAGTTGGGAGGAAGGGCAGTTACCTAATACGTGATTGTTTTGACGTTACCGACAGAATAAGCACCGGCTAACTCTGTGCCAGCAGCCGCGGTAATACAGAGGGTGCAAGCGTTAATCGGAATTACTGGGCGTAAAGCGCGCGTAGGTGGTTTGTTAAGTTGAATGTGAAATCCCCGGGCTCAACCTGGGAACTGCATCCAAAACC
+
CCCCCGGGGGGGGGGGGGGGGGGGGGGGGGGGGGGGGGGGGGGGGGGGGGGGGGGGGGGGGGGGGGGGGGGGGGGGGGGGGGGGEGGGGGGGGGGGGGFGGGFFGGGGGGGGGGGGGGGFGGGGGGGGGGGGGGGGGGGGGGGGGGGGGGGGGGGGGGGGGGGGGGGGGGGGGGGGGFGGGGGGGGGGGGGGGGGGFGGGGGGGGCGGGGGGGGFGGGGGGGGGGGGGGGGGGGGDFGGGGGFGFG=GGGGGFFFFFFFFFFFFFFFFFFFFFGGDBD3(4<7?FFFFFFFB?FF><<34:<?:(
@M02526:341:000000000-JB3KD:1:1101:15183:4811 1:N:0:TACACAT+ACGGCAC
TAGTTCCCTACGGGAGGCAGCAGTGGGGAATATTGCACAATGGGGGGAACCCTGATGCAGCAACGCCGCGTGAAGGAAGAAGGTTTTCGGATCGTAAACTTCTATCAACAGGGAAGAAATAAATGACGGTACCTGAATAAGAAGCCCTGGCTAACTACGTGCCAGCAGCCGCGGTAATACGTAGGGGGCAAGCGTTATCCGGAATTACTGGGTGTAAAGGGTGAGTAGGCGGTTATGTAAGCCATGTGTGAAAGTCTAGGGCTTAACCTTAGGATTGCACAAGGAACTGTGTAACTAGAGTACAG
+
CCCCCGGGGGGGGGGGGGGGGGGGGGGGGGGGGGFGGGGGGGGGGGGGGGGGGGGGGGGGGGGGGGGGGGGGGGGGGGGGGGGGGGGGGGGGGGGGGGGGGGGGGGGGGGGGGGGGGGGGGGGGGGGGGGGGGGGGGGGGGGGGGFGGGGGGGGGGGGGGGGGGGGGGGGGGGGGGGGGGGGGGEGGGGGGGGGGGGFGGGGGGGGGGGGGGFEEGGGGGGFGGFFEGGEGDCEDFGGGGGFFGFGFFGGGGFFFF?FFFFFFFFFF>FAFFFGCFFFFFFFFFBFF4<FF><BB2A<>FFFFA.
@M02526:341:000000000-JB3KD:1:1101:24657:4822 1:N:0:TACACAT+ACGGCAC
ACCTACGGGACGCAGCAGTGGGGAATGTTGGACAATGGGCGAAAGCCTGATCCAGCCATGCCGCGTGTGTGAAGAAGGTCTTCGGATTGTAAAGCACTTTAAGTTGGGAGGAAGGGCAGTTACCTAATACGTGATTGTTTTGACGTTACCGACAGAATAAGCACCGGCTAACTCTGTGCCAGCAGCCGCGGTAATACAGAGGGTGCAAGCGTTAATCGGAATTACTGGGCGTAAAGCGCGCGTAGGTGGTTTGTTAAGTTGAATGTGAAATCCCCGGGCTCAACCTGGGAACTGCATCCAAAACT
+
CCCCCGGGGGGGGGGGGGGGGGGGGGCGGGGGGGGGGGGGGGGGGGGGGGGGGGGGGGGGGGGGGGGGGGGGGGGGGGGGGGGGGGGGGGGGGGGGGGGGGGGFFGGGGGGGGGGGGGGGGGGGGGGGGGGGGGGGGGGGGGGGGGGGGGGGGGGGGGGGGGGGGGGGGGGGGGGGGGGGGGGGGGGGGGGGGGGGGGGGGGGGGGGGGGGEEGGGGGGGGGGGGGGGGGGGDGFGGGGGGGFGFGFGGGFGFFFFFFFFFFFAFFFFFFFFFFFBDFF>B??FFFFFB>?FFFFBDFFDFF07.
@M02526:341:000000000-JB3KD:1:1101:17718:4825 1:N:0:TACACAT+ACGGCAC
GGTTCCTACGGGGGGCAGCAGTGGGGAATATTGGACAATGGGCGCAAGCCTGATCCAGCCATGCCGCGTGAATGATGAAGGCCTTAGGGTTGTAAAGTTCTTTCACCGATGAAGATAATGACGGTAGTCGGAGAAGAAGCCCCGGCTAACTTCGTGCCAGCAGCCGCGGTAATACGAAGGGGGCTAGCGTTGTTCGGAATTACTGGGCGTAAAGCGCACGTAGGCGGATATTTAAGTCAGGGGTGAAATCCCAGAGCTCAACTCTGGAACTGCCTTTGATACTGGGTATCTTGAGTATGGAAGAG
+
CCCCCGGGGGGGGGGGGGGGGGGGGGGGGGGGGGGGGGGGGGGGGGGGGGGGGGGGGGGGGGGGGGGGGGGGGGGGGGGGGGGGGGGGGGGGGGGGGGGGGGGGGGGGDGGGGGGGGGGGGGGGGGGGGGGGGGGGGGGGGGGGGGGGGGGGGGGGGGGGGGGGGGGGGGGGGGGGGGGGGGGGGGGGGGGGGGGGGGGGGGGGGGGGGGGGGGGGGGGGFGGGGGGEGEGGGGGGGGGGGF>GFGF:DGGGFFFFF?@?FFFBF??AFFFFFFGFFFFFBFBADFFFBFAA9))<AF<BFF<14
@M02526:341:000000000-JB3KD:1:1101:26064:4831 1:N:0:TACACAT+ACGGCAC
TCCTGCCTACGGGGCGCAGCAGTGGGGAATATTGGACAATGGGCGAAAGCCTGATCCAGCCATGCCGCGTGTGTGAAGAAGGTCTTCGGATTGTAAAGCACTTTAAGTTGGGAGGAAGGGCAATTACCTAATACGTGATTGTTTTGACGTTACCGACAGACTAAGCACCGGCTAACTCTGTGCCAGCAGCCGCGGTAATACAGAGGGTGCAAGCGTTAATCGGAATTACTGGGCGTAAAGCGCGCGTAGGTGGTTTGTTAAGTTGACTGTGAAATCCCCGGGCTCAACCTGGGAACTGCATCCAA
+
CCCCCGGGGGGDGGGGGGEGGGGGGGGGGGGGGFGGGGGGGGGGGGGGFGGGGGGGGGGGGGGGGGGGGGGGGGGGGGGGGGGGGGGGGGGGGGGGDFGGGGGGFGGGGGGGGGGGGGGGGGGGGGGGGGGGGGGGGGGGGGFGGGGGDGGGGGCFGGGF,3FFGGGGGGGGGGGGGGGGGGGGGGGGGGGGGG>8BEGGGFGGGFGBC=FGGGGGGCGGGGDE*@?CGGGG5ED<E<DCF53<@DBC7*2CFFFFEFFFF?FB687<BB=FFC777?5969>>?FFFBFFF0(4:2<>A26:?2
@M02526:341:000000000-JB3KD:1:1101:7140:4836 1:N:0:TACACAT+ACGGCAC
GCCCTACGGGAGGCAGCAGTGGGGAATATTGGACAATGGGGGCAACCCTGATCCAGCCATGCCGCGTGTGTGAAGAAGGCTTTCGGGTTGTAAAGCACTTTCAGCGAGGAGGAAGCCATTTGGGTTAATACCCTGAATGAAGGACGTTACTCGCAGAAGAAGCACCGGCTAACTCCGTGCCAGCAGCCGCGGTAATACGGAGGGTGCAAGCGTTAATCGGAATTACTGGGCGTAAAGGGCGCGTAGGCGGCCTGTTAAGCCAGATGTGAAAGCCCCGGGCTCAACCTGGGAACAGCATTTGGAAC
+
CCCCCGGGGGGGGGGGGGGFGGGGGGGGGGGGGGGGGGGGGGGGGGGGGGGGGGGGGGGGGGGGGGGGGGGGGGGGGGGGGGGGGGGFEGGGGGGGGGGGGGGGGGGGGGGGGGGGGGGGGGGGDGGGGGGGGGGGGGGGGFCGGGGGGGGGGGGGGGGGGGGGGGGGGGEGGGGGGGGGGGGGGFGEECGGEGGGGGGGGG8=CEDFGGGGGCGGCFFGGGCFFFCCGGGGEGGFGGGGGCBG5CE4DCDD:>FFFFFFFFFFFB?BFFFFF4C5>@@11:>5(74<?>?FF(3:76)5<A?F(
@M02526:341:000000000-JB3KD:1:1101:16471:4840 1:N:0:TACACAT+ACGGCAC
GGGCGGCCTACGGGACGCAGCAGTGGGGAATATTGCACAATGGGGGGAACCCTGATGCAGCAACGCCGCGTGAAGGAAGAAGGTTTTCGGATCGTAAACTTCTATCAACAGGGAAGAAATAAATGACGGTACCTGAATAAGAAGCCCTGGCTAACTACGTGCCAGCAGCCGCGGTAATACGTAGGGGGCAAGCGTTATCCGGAATTACTGGGTGTAAAGGGTGAGTAGGCGGTTATGTAAGCCATGTGTGAAAGTCTAGGGCTTAACCTTAGGATTGCACAAGGAACTGTGTAACTAGAGTACAG
+
CCCCCGEDGFGGGGGGGGGGGGGEFGGGGGGGGFFGGGGGGGGGGGGGGGGGGGGGGGGGGGGGGGEFGGGGGGGGGGGGGGGGGFGGGGGGGGGGGGGGGGGGGGGFCGGGGGGDGGGCGGGGGGGGGGGGFGGGGGGGFGGGGCFGGGGGGGGGGGGGGFGGGGGCGGGGGGE>EGCGGGGGGGGGGGGGCEGGGGGF=CCGGFGGFFGFFEEGGGFCGGGFFCFEE?CGGCGGGCFGGG@GBFFGGGGGFFFFFFFF5FF<FFF>FFFFFGGFFFFFBBBFF:>F?FFABFBAFA92:AB<)
@M02526:341:000000000-JB3KD:1:1101:11577:4865 1:N:0:TACACAT+ACGGCAC
GCAAACCCTACGGGGGGCAGCAGTGGGGAATATTGGACAATGGGCGAAAGCCTGATCCAGCCATGCCGCGTGTGTGAAGAAGGTCTTCGGATTGTAAAGCACTTTAAGTTGGGAGGAAGGGCAGTTACCTAATACGTGATTGTTTTGACGTTATCGACAGAATAAGCACCGGCTAACTCTGTGCCAGCAGCCGCGGTAATACAGAGGGTGCAAGCGTTAATCGGAATTACTGGGCGTAAAGCGCGCGTAGGTGGTTTGTTAAGTTGAATGTGAAATCCCCGGGCTCAACCTGGGAACTGCATCCC
+
CCCCCGGGGGGGGGGGGGGGGGGGGGGGGGGGGGGGGGGGGGGGGGGGGGGGGGGGGGGGGGGGGGGGGGGGGGGGGGGGGGGGGGGGGGGGGGGGGGGGGGGGGGGGGGGGGGGGGGGGGGGGGGGGGGGGGGGGGGGGGGGGGGFGGGGGGGGGGGGGGGGGGGGGGGGGGGGGGGGGGGGGGGGGGGGGGGGGGGGGGGGGGGGGGGGGGGGGGGDFFGGGGGGGGGGGGGGGGGGGGGFGFGFGGGGGFFFFFFF@FFBFFFFFFFFFFGGFF?@<BFFFFFFFFFFFF?B??FFFBBFF:
@M02526:341:000000000-JB3KD:1:1101:12771:4869 1:N:0:TACACAT+ACGGCAC
TACCTACGGGGGGCAGCAGTGGGGAATATTGGTCAATGGGCGAAGAGCCTGAACCAGCCAAGTAGCGTGAGGGATGACGGCCCTATGGGTTGTAAACCTCTTTTATCGGAGAGTAAAGAAGGGGACTGGTCCCCTATGTTGTAATTATCCGAAGAAAAAGGACCGGCTAATTCCGTGCCAGCAGCCGCGGTAATACGGAAGGTCCAGGCGTTATCCGGAATTATTGGGTTTAAAGGGAGCGTAGGTGGTCTTGAAAGCTTGCCGTGAAATGTCCCCGCTTAACGGGGGAGTTGCGGTGAGAACTC
+
CCCCCDAFGGGGGGGGGGGGGGGGGGGGGGGGGGGGGGGGGGGGGGGGGGGGGGGGGGGGGGGGGGGGGGGGGGGGGGGGGEGGGFGGGGGGGGGGGGGGGGGGGFFGGEEFGGFFGGGGGGGGGGGGGGGGGFGGGGFGGGGGGGGGGGGGGGGGGGGGGGGGGGGGGGGGGGGGGGGGGGFGFGGGGGGGGGGGGG5EGEGGGGGGGGGGGGFGGGGGGGGGGGGGGGGCGGG7EGGGDGFGFF?CDGFGFFFFFFFFF@FB>)><46*9FCC>ED@?FFF195>77@:BFFFB?BBBAFFAA
@M02526:341:000000000-JB3KD:1:1101:6137:4889 1:N:0:TACACAT+ACGGCAC
ACTACGGGGGGCAGCAGTGGGGAATATTGCACAATGGGCGCAAGCCTGATGCAGCGACGCCGCGTGAGGGATGACGGCCTTCGGGTTGTAAACCTCTTTCAGTTGGGAAGAAGCCCTTTTTGGGTGACGGTACCTTCAGAAGAAGCGCCGGCTAACTACGTGCCAGCAGCCGCGGTAATACGTAGGGCGCAAGCGTTATCCGGAATTATTGGGCGTAAAGAGCTCGTAGGCGGTTTGTCGCGTCTGCCGTGAAAGTCCGAGGCTTAACTTCGGATGTGCGGTGGGTACGGGCAGACTAGAGTGCA
+
CCCCCGGGDFEGGGGGG?FGGEGF<FEAAFGEGGGGGGGGGGGGGDEFGGGGGFFGCFEGGGDGFG<FFGGGCCFGG@FEFFGGGF*CFCGC9?FBFCCCFGGGGGGFGEGGCFC*2FCFFGEGGGCGGGGG7FGGC@EGGGGCFG>:EGD5C>FGGFFGFCEG7<C@8CCECECGGGGGG8+<;>E*:EEGGCECEGG+CCC5C8C9CC@CFFGC=EFCCDGCFEE*7C6>EEDDEGCDF57C>CFGGG35566@6@FF:B)4<FFFFFFFFDDDFFBBF:219EF4676>B148:<4<?4>D9
@M02526:341:000000000-JB3KD:1:1101:11902:4891 1:N:0:TACACAT+ACGGCAC
GCCTACGGGACGCAGCAGTGGGGAATTTTCCGCAATGGGCGAAAGCCTGACGGAGCAATGCCGCGTGGAGGTAGAAGGCCTACGGGTCGTTAACTTCTTTTCCCGGAGAAGAAGGAATGACGGTATCTGGGGAATAAGCATCGGCTAACTCTGTGCCAGCAGCCGCGGTAAGACAGAGGATGCAAGCGTTATCCGGAATGATTGGGCGTAAAGCGTCTGTAGGTGGCTTTTTAAGTTCGCCGTCAAATCCCAGGGCTCAACCCTGGACAGGCGGTGGAAACTACCAAGCTGGAGTACGGTAGGGG
+
<CC9@FCFGGGGGGGGGFFGFGGGGGGGGGGGGDEGGGGGGGGGGGGGGGGGCGFGGGGGGGGGGGGGGGGGGGGGGGGGFGGGGDGGGGGGFGGGGGGGGDF@FE@FGGGGGGGGGGGGGGDFGGGGGGGGGGGGFGGFGGGGGGGGGGGGCFFGC,DGGGGGGGGGGGGFFECGGGGGGGGGGGGGGGEGGFGCGGGGGGGGGGFGGGGGGGGGGGGGGGGGGGGGGGGGCGGGGGGDGDFDBGF*9*9C@@@@4@FFFF>34>:7@<FF>DD5>>?7?<)7<@FFFF???147><9?2<62-
@M02526:341:000000000-JB3KD:1:1101:24183:4897 1:N:0:TACACAT+ACGGCAC
TTACCTACGGGAGGCAGCAGTGGGGAATATTGGACAATGGGCGCAAGCCTGATCCAGCCATGCCGCGTGAGTGATGAAGGCCTTAGGGTTGTAAAGCTCTTTTATCCGGGACGATAATGACGGTACCGGAGGAATAAGCCCCGGCTAACTTCGTGCCAGCAGCCGCGGTAATACGAAGGGGGCTAGCGTTGCTCGGAATCACTGGGCGTAAAGGGCGCGTAGGCGGCGTTTTAAGTCGGGGGTGAAAGCCTGTGGCTCAACCACAGAATGGCCTTCGATACTGGGACGCTTGAGTATGGCAGAGG
+
A<BBAFDGCC78FGFEGGGG@CFFCFFGGGGAC@F8AEFD8CFGGEGGGGFCGGGFGGGGCFFGGGGGCCEFGGGGGAFFG<EFFGF@FGGGCC?FFGFGGGGEGFFBCECFFGGFFGFGGGEGFG?FDGEGGGGFF,<@=FCBCFFGGFGGGC<+3FGGGFF7FGEGE@8BCBCB:7B*:8CE8FGGGGGD?GEGGGGFFGFCCC>C:8:FCC75*:EGGCGG=C8EECGD7+:D?CCCD7D<:6=>D<DC67?F40*0?472>:?>FFFF@FGF:>=?FDFF2FFE>5((4?A24<((.,,(4
@M02526:341:000000000-JB3KD:1:1101:21330:4898 1:N:0:TACACAT+ACGGCAC
TATACCTACGGGAGGCAGCAGTGGGGAATATTGGACAATGGGCGCAAGCCTGATCCAGCAATGCCGCGTGTGTGAGGAAGGCCCTCGGGTTGTAAAGCACTTTTATCAGGAGCGAAATCTGCAGAGTTAATACCTCTGTAGTCTGACGGTACCTGAGGAATAAGCACCGGCTAACTCCGTGCCAGCAGCCGCGGTAATACGGAGGGTGCAAGCGTTAATCGGAATTACTGGGCGTAAAGCGTGCGTAGGCGGTTTGTTAAGTCTGCTGTGAAAGCCCCGGGCTCAACCTGGGAATGGCAGTGGAT
+
@CCCCGGGGGGGGGGGGGGGGGGGGGGGGGGGGGGGGGGGGGGGGGGGGGGGGFGGGGGGGGGGGGGGGGGGGGGGGGGGGGGGGGGGGGEGGGGGGGGGFEEGGGGGGGGGGGGGGGGGGGGGGGGGGGGGGGGGGGGGGGGGGGGGGGGEGGGGGGGGGGGGGGFDFEGGEFGDFGGGGGGGGGGFFGGGGGGGGGGDFDGGGGGGGGGGGGGGEFGGGGGGGGG?GCFEGEGDDFGGGGECB7:<CFDG5>:DFFFBFF626FFFFF?FFGGF3BB;991?<FFF?FFFB?0?FF?:7?3))
@M02526:341:000000000-JB3KD:1:1101:10963:4904 1:N:0:TACACAT+ACGGCAC
TCCCTACGGGAGGCAGCAGTAGGGAATCTTCCACAATGGACGAAAGTCTGATGGAGCAACGCCGCGTGTGTGATGAAGGGTTTCGGCTCGTAAAACACTGTTGTAAGAGAAGAATGACACTGAGAGTAACTGTTCAGTGTGTGACGGTATCTTACCAGAAAGGAACGGCTAAATACGTGCCAGCAGCCGCGGTAATACGTATGTTCCAAGCGTTATCCGGATTTATTGGGCGTAAAGCGAGCGCAGACGGTTGTTTAAGTCTGAAGTGAAAGCCCACAGCTTAACTGTGGAAGTGCTTTGGAAAC
+
CCCCCGGGGGGGGGGGGGGGGGGGGGGGGGGGGGGGGGGGGGGGGGGGGGGGGGGGGGGGGGGGGGGGGGGGGGGGGGGGGGGGGGGGGGGGGGGGGGGGGGGGGGGGGGGGGGGGGGGGGGGGGGGGGGGGGGGGGGGGGGGGGGGGGGGGGGGGGGGGGGGGGGGGGGGGGGGGGGGGGGGGGGGGGGGGGGGGGGGGGGGGGGGGGGGGGGGGGGGGGGGGGGGGGGGGGGGGGGGGGGDGFGFGDDGGFFFFFFFFFFFFFFFFFFFFFGFFEFFFFFFFFFFFBFFFFFFFFFFFFBADF
@M02526:341:000000000-JB3KD:1:1101:15844:4914 1:N:0:TACACAT+ACGGCAC
TGGACACCTACGGGGCGCAGCAGTGGGGAATATTGGACAATGGGCGAAAGCCTGATCCAGCCATGCCGCGTGTGTGAAGAAGGCCTTCGGGTTGTAAAGCACTTTCAGTGGGGAAGAAGGCGTGAGCGCTAATACCGCTCACGAAGGACATCACCCACAGAAGAAGCACCGGCTAACTCCGTGCCAGCAGCCGCGGTAATACGGAGGGTGCGAGCGTTAATCGGAATTACTGGGCGTAAAGGGCGCGTAGGCGGTGCGTTAAGCCAGATGTGAAAGCCCCGGGCTTAACCTGGGAACGGCATTTG
+
CCCCCGGGGGGGGGGGGGGGGGGGGGGGGGGGGGGGGGGGGGGGGGGGGGGGGGGGGGGGGGGGGGGGGGGGGGGGGGGGGGGGGGGGGGGGGGGGGGGGGGGGGGGGGGGGGGGGGGGGGGGGGGGGGGGDGGGGGGGGGGGGGGGGGGGGGGFEGGGGGGGGGGGGGGGGGGGGGGGGGGGGGGGGGGGGGGGGCEEGGGEGGGGDGGGGGGDGECGDFGGGGGGGDCFC?ECD5CDGGGF:>)8DDGGGEFD)5@EFEFFBFFFFFDFFFFFFFF)4>>069FFFD?AB:(3(3:1>90)-)
@M02526:341:000000000-JB3KD:1:1101:16346:4914 1:N:0:TACACAT+ACGGCAC
GCCTAACCTACGGGGCGCAGCAGTAGGGAATCTTCCACAATGGGCGCAAGCCTGATGGAGCAACGCCGCGTGTGTGGTGAAGGGTTTCGGCTCGTAAAACACTGTTATAAGAGAGGAACGGCACTGAGAGTAACTGTTCAGTGTGTGACGGTATCTTACCAGAAAGGAACGGCTAAATACGTGCCAGCAGCCGCGGTAATACGTATGTTCCAAGCGTTATCCGGATTTATTGGGCGTAAAGCGAGCGCAGACGGTTATTTAAGTCTGAAGTGAAAGCCCTCAGCTCAACTGAGGAATGGCTTTGG
+
CCCCCGGGGGGGGGGGGGGGGGGGGGGGGGGGGGGGGGGGGGGGGGGGGEFGGGGGGGGGGGGGGGDGGGGGGGGGDGGGGGGGGGGGGGGGGGGGGGGGGGGGGGGGGGGGGGGGGGGGGGGGG?9FGGGGGGGGGGGGGGGGGGGGGGGGGDGGGGGGGGGGGGGGGGGGGGGGGGFGGGGGGGGGGGGGGGGGGGGGGFFGGGGGGFFGGGGGGGGGGGGCEGEGGGGGGGGGGGGGGGFGFG@GGGGGFFED@FFFFFFDFFBFFFFFFGGFFFFFBFFF:FFFFF?AFBBF?>?B8:BF0
@M02526:341:000000000-JB3KD:1:1101:22148:4921 1:N:0:TACACAT+ACGGCAC
CGGGGACCTACGGGGGGCAGCAGTAGGGAATCTTCCACAATGGGCGCAAGCCTGATGGAGCAACGCCGCGTGTGTGATGAAGGGTTTCGGCTCGTAAAACACTGTTATAAGAGAAGAACGGCACTGAGAGTAACTGTTCAGTGTGTGACGGTATCTTACCAGAAAGGAACGGCTAAATACGTGCCAGCAGCCGCGGTAATACGTATGTTCCAAGCGTTATCCGGATTTATTGGGCGTAAAGCGAGCGCAGACGGTTATTTAAGTCTGAAGTGAAAGCCCTCAGCTCAACTGAGGAATGGCTTTGG
+
8@CCCGG;F@EFCEEEDCFGGFGGFFGGGGGGGGGGGGFFGFGGFGGGGGGGGGFGGGGGGGGGGEGGGGGGGGGGFGGGGCCEGGEGEGEGGGGGCFFFGGGGCFGGGGGGFGGGGFGGGGEGFGGFGGGGGFGGFFGFGGGGGFCFGGGCE8FGGGGGGCGFEEEGGFGGEEGGCGGGFGGGGFGG66EF5>EEGGGGFGFGGGGGCGGF7FFCGCE7EGGEC;=C7:CFGGGGGGG5CFED>3>3DDDGEF3>EFFF4=@4BF?ABFFFFGG?F)7(.:B?D:FFBFFFFF??::>0387<3
@M02526:341:000000000-JB3KD:1:1101:12906:4929 1:N:0:TACACAT+ACGGCAC
CCACCTACGGGGGGCAGCAGTGGGGAATTTTCCGCAATGGGCGAAAGCTTGACGGAGCAATGCCGCGTGGAGGTAGAAGGCCTACGGGTCGTGAACTTCTTTTCCCGGAGAAGAAGCAATGACGGTATCTGGGGAATAAGCATCGGCTAACTCTGTGCCAGCAGCCGCGGTAATACAGAGGATGCAAGCGTTATCCGGAATGATTGGGCGTAAAGCGTCTGTAGGTGGCTTTTTAAGTCCGCCGTCAAATCCCAGGGCTCAACCCTGGACAGGCGGTGGAAACTGCCAAGCTGGAGTACGGTAGG
+
CCCCCGGGGGGGGGDGGGGGGGGGGGGGGGGGGGGGGGGGGGGGGGGGGGGGGGGGGGGGGGGGGGGGGGGGGGGGGGGGGGGGGGGGEGGGGGGGGGGGGGGFGGGGGGGGGGGGGGGGGGGGGGGGGGGGGGGGGGGGGGFGGGGGGGGFGGGGGGGGGGGGGGGGGGGGGGGGGGGGGGGGGGGGGGGGGGGGGGGGGGGGGGGGGGGGGGGGGGGGGGGGGGGGGGGCGGGGGGGGGGFGFGFGGGGDFFFFF:>FFFFFFFFBFFFFFGDFBFEFFFFFFFFFFFFFFF?FFF<<>1:?<
@M02526:341:000000000-JB3KD:1:1101:10859:4936 1:N:0:TACACAT+ACGGCAC
CAAGCCTACGGGAGGCAGCAGTGGGGAATATTGGACAATGGGCGAAAGCCTGATCCAGCCATGCCGCGTGTGTGAAGAAGGTCTTCGGATTGTAAAGCACTTTAAGTTGGGAGGAAGGGCAGTTACCTAATACGTGATTGTTTTGACGTTACCGACAGAATAAGCACCGGCTAACTCTGTGCCAGCAGCCGCGGTAATACAGAGGGTGCAAGCGTTAATCGGAATTACTGGGCGTAAAGCGCGCGTAGGTGGTTTGTTAAGTTGAATGTGAAATCCCCGGGCTCAACCTGGGAACTGCATCCAAA
+
CCCCCGGGGGGGGGGGGGGGGGGGGGGGGGGGGGGGGGGGGGGGGGGGGGGGGGGGGGGGGGGGGGGGGGGGGGGGGGGGGGGGGGGGGGGGGGGGGGGGGGGGGGCGGGGGGGGGGGGGGGGGGGGGGGGGGGGGGGGGFGGGGGGGGGGGGGGGGGGGGGGGGGGGGGGGGGGGGGGGGGGGGGGGGGGGGGGGGFGGFGGGGGGGGGGGGGEGGGGGGGGGGGGGGFFGGGGGGGFFG3>DFDDGGGGGFFFFFFFFFFFFFFFFFFFFFGGFFFDFFFFFFFFF?F?BFB?DFFBAF>BFF
@M02526:341:000000000-JB3KD:1:1101:11792:4937 1:N:0:TACACAT+ACGGCAC
ACAACCTACGGGACGCAGCAGTGGGGAATATTGGTCAATGGGCGAAGAGCCTGAACCAACCAAGTAGCGTGAGGGATGACGGCCCTATGGGTTGTAAACCTCTTTTATCGGAGAGTAAAGAAGGGTACTGGTCCCCTATGTTGTAATTATCCGAAGAAAAAGGACCGGCTAATTCCGTGCCAGCAGCCGCGGTAATACGGAAGGTCCAGGCGTTATCCGGAATTATTGGGTTTAAAGGGAGCGTAGGTGGTCTTGAAAGCTTGCCGTGAAATGTCCCCGCTTAACGGGGGAGTTGCGGTGAGAAC
+
BC<C@C<FEC7F@FGDBCFGGFGGDF@FGGG<E9CFCFFGGGGGGGGG@EGGGGGGGGGGGGGGFFGGEEC:C<FEEEEDE::BCFEFGGFGECGGGDBFGGGFGGFGGGGCCGEE?F9FGGGGG,B=FGGGGF8,DEGGGGGGGGFGGGGGGBCFGGDFGGGGFGGGGGGGFGG;FGGGGGGGGFGGGGGCGEGGGGFGG5CEG@EGFGGGGGGC7CEG*:CGGFGGGGG=:A7DC7<FCGF<5DB**9C=BBB6<FFFBFF0:@:;;?FF?>CF6>D>>:B49)7>2>091<4<133(21><>
@M02526:341:000000000-JB3KD:1:1101:6728:4949 1:N:0:TACACAT+ACGGCAC
TATCTACCTACGGGAGGCAGCAGTGGGGAATATTGGACAATGGGCGCAAGCCTGATCCAGCAATGCTGCGTGTGTGAAGAAGGCCTTCGGGTTGTAAAGCACTTTTATCAGGAGCGAAATCTGCAGGGCTAATACCCATGCAGTCTGACGGTACCTGAGGAATAAGCACCGGCTAATTCCGTGCCAGCAGCCGCGGTAATACGTAGGGTGCAAGCGTTAATCGGAATTACTGGGCGTAAAGCGTGCGTAGGCGGTTCGTTAATTCTGCTGTGAAAGCCCCGGGCTCAACCTGGGAATGGCAGTGG
+
@C@CCFGGFFCCE+FEDECFG9FE@<F7,CF9F,CDF8CDFGGFFCF@FEDFF8,EFFE<C,CE9F,C,@CFB@F8F<F<F,EFFGF9FG>C:7BEFF9EFGGFGGEGAECFGGGGCCFFCGEAFFFF+BBEGGF@E=?,EF9?,CCFFCCG7+<5?,>+,DAF9EGG8BEE7@+@,@E;:@83*,DF6ECCCD5B8::C,B:,6:CE6*:1+<C5/*1CF+A885FGGFF:+*2C75CC*:)*77)**/1*7:E>3>DF5>*677F<*)9<=7>?)75(3((-476/3582:((522,((42>:
@M02526:341:000000000-JB3KD:1:1101:22477:4953 1:N:0:TACACAT+ACGGCAC
ACCTACGGGACGCAGCAGATCGGAAGAGCACACGTCTGAACTCCAGTCACTACACATATCTCGTATGCCGTCTTCTGCTTGAAAAAAAAAAAACAATCTCATACTACTTAACATTATTATGAATTCACCACAACAGACACATCCTACTAACTACCCTCCCACCGCATATTTACACCTAAGGTTCCCAGCATTTCCCGCATTCCACGTGTTGAAATGCACGCACCACTTCCAACAAAGCTGAAATTAAACTCCATCTACTCTCACCTATACTTGACATAAAAACTGACATTAACGTTTATTGCAAC
+
CCCCCGGGGGGGGGGGGGGGGGGGGGGGGGGGGGGGGGGGGGGGGGGGGGGGGGGGGGFGGGGGGGGGGGGGGGGGGGGGGGGGGGGGGGG+8+49,,,,,,<,,,,,,55,,9,,8,,5,85,,,8CEC@<,=,3,,,3,,,8,7<,39>,>@,,,888,,+3+8++3@,,5@3,7,,,,7,7,,4,6,,22,5,**1*/,,,,**,4,,41,,5,40**33**3++30+++/**0**0***3+01+*0**)**0//7)*094.*))1)***20*/**)),(.)*)*)*)--(.((()-)))).
@M02526:341:000000000-JB3KD:1:1101:17261:4954 1:N:0:TACACAT+ACGGCAC
CCAGCCTACGGGGGGCAGCAGTGGGGAATATTGGACAATGGGCGAAAGCCTGATCCAGCCATGCCGCGTGTGTGAAGAAGGTCTTCGGATTGTAAAGCACTTTAAGTTGGGAGGAAGGGCAGTTACCTAATACGTGATTGTTTTGACGTTACCGACAGAATAAGCACCGGCTAACTCTGTGCCAGCAGCCGCGGTAATACAGAGGGTGCAAGCGTTAATCGGAATTACTGGGCGTAAAGCGCGCGTAGGTGGTTTGTTAAGTTGAATGTGAAATCCCCGGGCTCAACCTGGGAACTGCATCCAAA
+
CCCCCGFGGGGGGGDGGGGFGG@GGGEGGGGGGFFGGGGEGGGGGGGGGGGGGGGGGGGGGGGGGGGGGGGGGGGGGGGGGGGGGGGGGGGGGGGGGGGGGGGGGGGGGGGGGGGGGFGGGGGGGGGGGGGGGGGGGGGGGGGGFGGGGGGGGGGGGGDGGGGGGGGGGGGGGGGGGGGGGGGGGGEGGGGGGG8EEGGGGGGGFGGGGGGGGGGGGGGGGGGGGGGGGGCFGGGGGGGGGGFGFGFCCC=FDFFFFFFFFFFAFBFF=2FBFGG?FFFFBF;FFF?FFFFFBBFFFFFFFFF2A
@M02526:341:000000000-JB3KD:1:1101:26240:4959 1:N:0:TACACAT+ACGGCAC
GTACCCTACGGGACGCAGCAGTGGGGAATCTTAGACAATGGGGGAAACCCTGATCTAGCCATGCCGCGTGAGCGATGAAGGCCTTAGGGTTGTAAAGCTCTTTCAGCTGGGAAGATAATGACGGTACCAGCAGAAGAAGCCCCGGCTAACTCCGTGCCAGCAGCCGCGGTAATACGGAGGGGGCTAGCGTTGTTCGGAATTACTGGGCGTAAAGCGCACGTAGGCGGATTGGAAAGTTGGGGGTGAAATCCCAGGGCTCAACCCTGGAACTGCCTTCAAAACTCCCAGTCTTGAGGTCGAGAGAG
+
CCCCCGFGGGGGCCEEGGEE<FFFEE,@CFGGFEFGFEGFFFGGGFGEGGFGGGGEFGF@<C@EEGFGGGEEGBGGCGGFG<<=FFGFFAFCFECF9DEFF<,F<FF9BEGFGCGGFGGGC<CC:FCFFGEFGGGGGGGFFFECGGGGGFGGGGEEFGFEGFGGEGGGGGGGGGGCGECFCBEE=CEFGCEGEGGGGGEGFGGCFFDE8:?CEFF8*1:C=FGCCEE55>FD9CCFCCFC37>CE<FGFGF<?FFEDF)9FF:6@4F<@>)6=5FFF=?)4:).4@4<.?B64:?F:<91;8>?2
@M02526:341:000000000-JB3KD:1:1101:13563:4984 1:N:0:TACACAT+ACGGCAC
TCGCCTACGGGAGGCAGCAGTAGGGAATCTTTCACAATGGGCGAAAGCCTGATGAAGCAACGCCGCGTGAATGAAGAAGGGTTTCGGCTCGTAAAATTCTGTTGCTAGAGAAGAACGTACCGAGTAGGAAATGGCTCGGTAGTGACGGTATCTGGTTAGAAAGTCACGGCTAACTACGTGCCAGCAGCCGCGGTAATACGTAGGTGGCAAGCGTTATCCGGATTTATTGGGCGTAAAGCGAGCGCAGGCGGTCGCTTAAGTCCGGTGTGAAAGCCTTCGGCTTAACCGAAGAAGTGCATTGGAAA
+
CCCCCGGGGGGGGGGGGGGGGGGGGGGGGGGGGGGGGGGGGGGGGGGGGGGGGGGGGGGGGGGGGGGGGGGGGGGGGGGGGGGGGGGGGGGGGGGGGGGGGGGGGGGGGGGGGGGGGGGGGGEGGGGGGGGGGGGGGGGGGGGGGGGGEGGGFGGGGGGGGGGGGGGGGGGCFGGGGGGGGGGGGGGGGGGGGGGGGGGGGGGGGGGGGGGGGGGGGGGGGEEGGGDG+CFGGGGGGGGGGGFGFGFGGGGD>DFFFFFF=4=?DFDFFFFFFFGFFFFFFBFFFFFFFFF0>?A?FFAA??FFD
@M02526:341:000000000-JB3KD:1:1101:18032:4992 1:N:0:TACACAT+ACGGCAC
CTCCTACGGGACGCAGCAGTGGGGAATTTTCCGCAATGGGCGAAAGCCTGACGGAGCAATGCCGCGTGGAGGTAGAAGGCCCACGGGTCGTGAACTTCTTTTCCCGGAGAAGAAGCAATGACGGTATCTGGGGAATAAGCATCGGCTAACTCTGTGCCAGCAGCCGCGGTAATACAGAGGATGCAAGCGTTATCCGGAATGACTGGGCGTAAAGCGTCTGTAGGTGGCTTTTTAAGTCCGCCGTCAAATCCCAGGGCTCAACCCTGGACAGGCGGTGGAAACTACCAAGCTGGAGTACGGTAGGG
+
CCCCCGGGGGGGGGGGGGGGGGGGGGGGGGGGGGGGGGGGGGGGGGGGGGGGGGGGGGGGGGGGGGGGGGGGGGGGGGGGGGGGGGGGGGGGGGGGGGGGGGGGGGGGGGGGGGGGGGGGGGGGGGGGGGGGGGGGGGGGGGGGGGGGGGGGGGGGGGGGGGGGGGGGGGGGGGGGGGGGGGGGGFFFGEGGGGGGGGGGGGGGGGGGGGGGGGGGGGGGGGGGGGGGGGGGGGGGGGGGGGFGFGFGGGGGFFFFFFFFFFFFFFFFFFFFFGGFFFFFFFFFFFFFFF:BFFFFFFFFFFFF<
@M02526:341:000000000-JB3KD:1:1101:19375:4997 1:N:0:TACACAT+ACGGCAC
TCACGCCTACGGGGCGCAGCAGTAAGGAATATTGGTCAATGGGCGGAAGCCTGAACCAGCCATGCCGCGTGCAGGAAGACGGCCCTACGGGTTGTAAACTGCTTTTGTACCGGAATAAACCCCCGTTCGAGAACGGGGCTGAATGTACGGTAAGAATAAGGATCGGCTAACTCCGTGCCAGCAGCCGCGGTAATACGGAGGATCCAAGCGTTATCCGGATTTATTGGGTTTAAAGGGTGCGTAGGCGGTCTGTTAAGTCAGGGGTGAAAGACGGTAGCTCAACTATCGCAGTGCCTTTGATACTG
+
CCCCCGGGGGGGGGGGGGDGGGFGGGGGGG@FGGGGGGGGDFGGGDFGGGGGGGGGGGGGGGGGGGGGGEGGGGGGGCGGGGGGGGGGGGGGGGGGCGGGGGGGGGGGGGGGGGGGGGGGGGGGGGGGGGGGGFGDGGGGGCCCFGCGGGGGGGFFGGGGGGGGGGGGGCEGGFGG7CFCFGGGGFGDGGGCEGGGGGGGGGGGGDGGGGGGGGGGGGGGGGGGGGGGEGGEGGF7CFDGGG@DFDBC>CC<@FFF?FFFF)89>>:??AFFFG<.7?6:?<:>06@;454:0<A<ADFFBFDA)
@M02526:341:000000000-JB3KD:1:1101:12062:4999 1:N:0:TACACAT+ACGGCAC
TACTGTCCTACGGGGCGCAGCAGTGGGGAATATTGCACAATGGGCGAAAGCCTGATGCAGCAACGCCGCGTGAGGGATGACGGCCTTCGGGTTGTAAACCTCTTTTAGTAGGGAAGAAGCGAAAGTGACGGTACCTGCAGAAAAAGCACCGGCTAACTACGTGCCAGCAGCCGCGGTAATACGTAGGGTGCAAGCGTTGTCCGGAATTATTGGGCGTAAAGAGCTCGTAGGCGGTTTGTCGCGTCTGCTGTGAAATCCCGAGGCTCAACCTCGGGCTTGCAGTGGGTACGGGCAGACTAGAGTGC
+
CCCCCGGGGGGGGGGGGGGGGGGFGGGGGGGGGGGGGGFGGGGGGGGGGGGGGGGGGGGGGGGGDGGGGGGGGGGGGGGGGGGGGGGGGGGGGGGFGGGGGG?FGGGGGGGGGGGDGGGGGGGGGGGGGGGGGGGGGGGGGGGGGGGGGGGGGDGGGGGGDEFGFGGGGGGGGGGGGGD9CFGFGGGGDEDGGGDEEGG>FGDGDGGFGGGFC5CGEGGGGGCCGDE8EFGGGGGGEDCG:CEGFDFCGFF<FFF?6??FE5>BFFFFFFFFB<DFEF>:2340::DF?F09>B?<??ABFFF>>
@M02526:341:000000000-JB3KD:1:1101:25136:5009 1:N:0:TACACAT+ACGGCAC
CGATCGCCTACGGGGGGCAGCAGTGGGGAATTTTCCGCAATGGGCGAAAGCCTGACGGAGCAATGCCGCGTGGAGGTAGAAGGCCTACGGGTCGTTAACTTCTTTTCCCGGAGAAGAAGTAATGACGGTATCTGGGGAATAAGCATCGGCTAACTCTGTGCCAGCAGCCGCGGTAAGACAGAGGATGCAAGCGTTATCCGGAATGATTGGGCGTAAAGCGTCTGTAGGTGGCTTTTTAAGTTCGCCGTCAAATCCCAGGGCTCAACCCTGGACAGGCGGTGGAAACTACCAAACTGGAGTACGGG
+
CCCCCGGGGGGGGGGGGGGGGGGGGGGGGGGGGGGGGGGGGGGGGGGGGGGGGGGGGGGGGGGGGGGGGGGGGGGGGGGGGGGGGGGGGGGGGEFGGGGGGGGGGGGGGGGGGGDGGGGGGGGGGGGGGGGGFGGGGGGGGGGGGFEGGGGGCF9FGGGGGGGGGGGGGGGGGGGGEFGGGGGGCFGGGGGGGGGGGGGGGGGGGGGGGGGGGGEGFGGGGGGGGGFGGGGGGGGGGGDFFGFGFDDGGGGGFF?FFFFE35@<FFFBF7>:@GFFFFFBBB:?7F47>F>2(,5A?:(,,)4,(
@M02526:341:000000000-JB3KD:1:1101:14133:5044 1:N:0:TACACAT+ACGGCAC
GGGTTACCTACGGGGGGCAGCAGTGGGGAATTTTGCGCAATGGGGGAAACCCTGACGCAGCAACGCCGCGTGGAGGATGGAATCCCTTGGGATGTAAACTCCTTTCGATTGGGAAGATTATGACGGTACCAATAGAAGAAGCCCCGGCTAACTTCGTGCCAGCAGCCGCGGTAATACGAGGGGGGCAAGCGTTGTTCGGAATTATTGGGCGTAAAGGGCGCGTAGTCGGTTTGACAAGTCTGATGTGAAATCTCTGGGCTCAACCCAGAGTCTGCATTAGAAACTGTCGGGCTTGAGTATGGGAG
+
CCCCCGGGGGGGGGGGGGGGGGGGGGGGGGGFGGGGGGGGGGGGGGGGGGGGGGGGGGGGGGGGGGGGGGGGGGGGGGGGGGFDFGGGGGGGGGGGFGGGGGGGGGGGGGGGGFGGGGGGGGGGGGGGGGGGG@EFGGGGGG>F:CCEEC8@FGGGGCGC?08CFFGGEEGCEGGG?GFGGGECEGEC8CEG8CECFEGD8CGGFEGGGGGEEGGGGGGGGGGGG/:CEGGCCGGF+9CFGGBDFFFFGDGG@/@F9@>F>FFB>@>?FB?=FFG?BF@<)6ABB7=@639;F?9<BAFF9(.,(
@M02526:341:000000000-JB3KD:1:1101:17141:5056 1:N:0:TACACAT+ACGGCAC
TGCACCCTACGGGACGCAGCAGTGGGGAATATTGCACAATGGGCGCAAGCCTGATGCAGCGACGCCGCGTGAGGGATGACGGCCTTCGGGTTGTAAACCTCTTTCGCCAGGGACGAAGCCTTGATCGGTGACGGTACCTGGATAAGAAGCACCGGCCAACTACGTGCCAGCAGCCGCGGTAATACGTAGGGTGCGAGCGTTGTCCGGAATTACTGGGCGTGAAGAGCTCGTAGGCGGTTTGTCGCGTCGTCTGTGAAATTCTGCAGCTTAACTGTAGGCGTGCAGGCGATACGGGCAGACTTGAG
+
CCCCCGGGGGGGGGGGGGGGGGGGGGGGGGGGGGGGGGGGGGGGGGGGGGGGGGGGGGGGGGGGGGGGGGGGGGGGGGGGGGGGGGGGGGGGGGGGGGGGGGGGGGGGGGGGGGGGGGGGGGGGGGGGGGGGGGGGGGFGGGGGGGGGGGGGGGGGGGGGGGGGGGGGGCGGGGGGGGGGGEGGGGCFGGGGGGGGGGGGGGGGGGGGGGGGGGGGGGGGGGGGGGGGGEGGGGGGGGGGGGFD>D35>9>4>8FFFFFFFFFFFFFFFDFFFCF=@FF>F>?BFFFF9EFFBBFFBF<?FFFF)
@M02526:341:000000000-JB3KD:1:1101:23833:5065 1:N:0:TACACAT+ACGGCAC
TGCCTACGGGGGGCAGCAGTGGGGAATTTTCCGCAATGGGCGAAAGCCTGACGGAGCAATGCCGCGTGGAGGTAGAAGGCCTACGGGTCGTTAACTTCTTTTCCCGGAGAAGAAGGAATGACGGTATCTGGGGAATAAGCATCGGCTAACTCTGTGCCAGCAGCCGCGGTAAGACAGAGGATGCAAGCGTTATCCGGAATGATTGGGCGTAAAGCGTCTGTAGGTGGCTTTTTAAGTTCGCCGTCAAATCCCAGGGCTCAACCCTGGACAGGCGGTGGAAACTACCAAGCTGGAGTACGGTAGGG
+
CCCCCGGGGGGGGGGGGGGGGGGGGGFGGGGGGGGGGGGGGGGGGGGGGGGGGGDFGGGGGGGGGGGGGGGGGGGGGGGGGGGGGGGGGGGGGGGGGGGGGGFGGGGGGGGFFGFGGGGGGGGGGGGGGGGGGGGGGGGGGGGGGGGGGGGFGGGGGGGGGGGGGGGGGGGGGGGGGGGGGDGGFGGGGGGGGGGGGGGGGGGGGGGGGGGGGGGGGGCEGGGGGFFGGFGGGGGGGGGGGGFGFCEF>D<FFF3>DFFFF:FF:FF?>7FFFGGFDFFF<FFFFFFF1FD??0(.(.40,2:F?
@M02526:341:000000000-JB3KD:1:1101:21903:5074 1:N:0:TACACAT+ACGGCAC
AGAGGCCTACGGGGGGCAGCAGTGGGGAATATTGGACAATGGGCGCAAGCCTGATCCAGCCATGCCGCGTGAGTGATGAAGGCCTTAGGGTTGTAAAGCTCTTTCACCGATGAAGATAATGACGGTAGTCGGAGAAGAAGCCCCGGCTAACTTCGTGCCAGCAGCCGCGGTAATACGAAGGGGGCTAGCGTTGTTCGGAATTACTGGGCGTAAAGCGCACGTAGGCGGATATTTAAGTCAGGGGTGAAATCCCGCAGCTCAACTGCGGAACTGCCTTTGATACTGGGTATCTTGAGTATGGAAGA
+
CCCCCGGGGGGGDGGGGGGGGGGGFGGFDEFGGGGGGGGGGFGGGGGGGGGGGGGGGGGGGGGGGGGGGGGDGGGGGGGFGGGGGGGGGGFDFGGGGGGGGGGGGGGGGGGGGGGGGGGGGGGGGGGGGGGGGGDFFGGGGGGGGGGGGGGGGGGGGGGGGGGGGGGGGDGGGGGGGFGGGGEGEGGGGGEGGGGGDGGGGGGGGF+@FEGGGGFFGG5EGFFFGGGGGDGGGGGFC7CGGGFG@C3F7F7C4>@BBD4F6=:96@D;FBD4=FCFFFFFF<)6<@>FAFF9<AFBFFF>?4>?,
@M02526:341:000000000-JB3KD:1:1101:9786:5077 1:N:0:TACACAT+ACGGCAC
AGCCTACGGGAGGCAGCAGTGGGGAATATTGCACAATGGGCGCAAGCCTGATGCAGCGACGCCGCGTGGGGGATGACGGCCTTCGGGTTGTAAACCTCTTTCAGCATCGACGAAGCGTGAGTGACGGTAGATGCAGAAGAAGCACCGGCCAACTACGTGCCAGCAGCCGCGGTAATACGTAGGGTGCGAGCGTTGTCCGGAATTACTGGGCGTAAAGAGCTCGTAGGTGGTTTGTCGCGTTTTTCGTGAAAACTCACAGCTTAACTGTGGGCGTGCGGGCGATACGGGCAGACTGGAGTACTGCC
+
CCCCCFGEFGGEGGGGGGGGGG96@@CFFEEFGGGGGGFGGGGCEFGGGGFGGGFGGDCGGGGGGGGGGGGC7FCFGECFEFFGCFDFEEGGFFGGGGGFGGGGGGGGGGEC:>FDGGGGGEFFGGGGGGGGGGGCGGGGGGGGGGGGGGGFG?FGG<7CFGGGFGGGGG8E7:EEFGGECCCEG7CEEGGGC8:EFDECEEFCGGGGFGGGGGDE7CCGGGG*8CCFGGGGG=C7C<<CG)7FFG:*9<>FFF?FFFF>?FFAFF=>=?EFFD<@>D>9>13<9FBBB3<<<BFFF:386))62
@M02526:341:000000000-JB3KD:1:1101:25669:5105 1:N:0:TACACAT+ACGGCAC
TCCGCCTACGGGAGGCAGCAGTGGGGAATATTGGACAATGGGCGAAAGCCTGATCCAGCCATGCCGCGTGTGTGAAGAAGGTCTTCGGGTTGTAAAGCACTTTAAGTTGGGAGGAAGGGCAGTTACCTAATACGTGATTGTTTTGACGTTACCGACAGAATAAGCACCGGCTAACTCTGTGCCAGCAGCCGCGGTAATACAGAGGGTGCAAGCGTTAATCGGAATTACTGGGCGTAAAGCGCGCGTAGGTGGTTTGTTAAGTTGAATGTGAAATCCCCGGGCTCAACCTGGGAACTGCATCCAAA
+
-ACCCGGGGGGGEGGGGGGGGGGGGGGGGGGGGFGGGGGGGGGGGGGGGGGGGGDFGGGGGGGGGGGGGGGGGGGGGGGGGFGGGGGGGGGGGGGGGAFGGGGAGGFEGGGGGGGGGGGGGEFFDEFFGFGGGGGDEFGGFFGGGGGGGGGGGGGGGGGFAGGGGGGGGGGGGGGGGGGGGGGGGGGGGGGGGGGGGGGFGGFGGGEGDGGGGGGGGGGGGGGGGFGGGCCEFGGGEGFFGGFGFDDDG29C>F>EFFFB@FFFF=FFFFFF@GG@F>DFFF0<?F?>0<?BF0::>DFFF3:?>
@M02526:341:000000000-JB3KD:1:1101:13892:5106 1:N:0:TACACAT+ACGGCAC
TAGATCCTACGGGGCGCAGCAGTGGGGAGTATTGGACAATGGGGGCAACCCTGATCCAGCCATGCCGCGTGTGTGAAGAAGGCTTTCGGGTTGTAAAGCACTTTCAGCGAGGAGGAAGGCGTCGTGGTTAATACCTACGACGAAGGACGTTACTCGCAGAAGAAGCACCGGCTAACTCCGTGCCAGCAGCCGCGGTAATACGGAGGGTGCAAGCGTTAATCGGAATTACTGGGCGTAAAGGGCGCGTAGGCGGCCTGTTAAGCCAGATGTGAAAGCCCCGGGCTTAACCTGGGAACTGCATTTGG
+
CCCCCGGGGGGGGGGGGGGGGGGGGGGGGGGGGGGGGFGGGGGGGGGGGGGGGGGGGGGGGGGGGGGGGGGGGGGGGGGGGGGGGGGGGGGGGGGGGGGGGGFGGGGGGEGGGGGGGGGGGGGGGGGGGGFGGGGGGGGGGGGGGGGGGGGGGGGGGGDEGGGGGGGGGGGGGEGGGGGGGGGGGGGGGGGGGGGGGGGFGGDDGCEGGGGGGGGGGDGGGGGGGGGGGGGFCFGGGGGGGGFGFGEGDGGGFFEFFFFFFFFFFF@>?AFFF=CF4>59(69BBFF?7F:?F7>?)4?BBFABA
@M02526:341:000000000-JB3KD:1:1101:20993:5107 1:N:0:TACACAT+ACGGCAC
TATTCCTACGGGGCGCAGCAGTGGGGAATATTGCACAATGGGCGCAAGCCTGATGCAGCGACGCCGCGTGAGGGATGACGGCCTTCGGGTTGTAAACCTCTTTCAGTTGGGAAGAAGCCCTTTTTGGGTGACGGTACCTTCAGAAGAAGCGCCGGCTAACTACGTGCCAGCAGCCGCGGTAATACGTAGGGCGCAAGCGTTATCCGGAATTATTGGGCGTAAAGAGCTCGTAGGCGGTTTGTCGCGTCTGCCGTGAAAGTCCGAGGCTTAACTTCGGATGTGCGGTGGGTACGGGCAGACTAGAG
+
CCCCCGGGGGGGGGGGGGGGGGGGGGGGGGGGGGGGGGGGGGGGGGGGGGGGGGGGGGGGGGGGGGGGGGGGGGGGGGGGGGGGGGGGGGGGGGGGGGGGGGGGGGGGGGGFGGGGGGGGGGGGGGGGGGGGGGGGGGGGGGGGGGGGGGGGGGGGGGGGGGGGGGGGGGGGGGGGGGGGGGGGGGGGGGGGGGGGGGGGGGGGGGGDGGGGGGGGGGGGGGGGFGGFEEEGFEGGG<DGGGFGFGBGC<CF@5)5<6@F?FE>7;::FFFFFFGFF>EF>>D:;53>9D>01;BB>F<?B234.
@M02526:341:000000000-JB3KD:1:1101:13061:5107 1:N:0:TACACAT+ACGGCAC
ACGCCTACGGGAGGCAGCAGTGGGGAATATTGGACAATGGGCGAAAGCCTGATCCAGCAATGCCGCGTGAGTGATGAAGGCCCTAGGGTTGTAAAGCTCTTTTACCCGGGAAGATAATGACTGTACCGGGAGAATAAGCCCCGGCTAACTCCGTGCCAGCAGCCGCGGTAATACGGAGGGGGCTAGCGTTGTTCGGAATTACTGGGCGTAAAGCGCACGTAGGCGGCTTTGTAAGTTAGAGGTGAAAGCCTGGAGCTCAACTCCAGAATTGCCTTTAAGACTGCATCGCTTGAATCGCGGAGAGG
+
CCCCCGGGEGGGGGGGGGGGGFGGGGGGGGGGGFGGGGGGGGGGGGGGGGGGGGGGGGGGGGGGGGGGGGGGGGGGGGGGGFGGGGGGGGGGGGGGGGGGGGGGFGGGGGGGGGGGGGFGGGGGGFGDEDGGGGGGGGGGGGGGGGGGGGGGGGGGGFFGGGGGGGEFGGGGGGFEGGGGGGGGGGGGGE8BFEGGG*CGGCFGGCGGGGGCFCEGGEGGGGGGGGGCGCCF9?F:?CFC:FFFBG@FG4<4>@>FFF69:=??@FF1FAFFFC7=F=@<>B:?2B=B?FFFBB<A113;176??
@M02526:341:000000000-JB3KD:1:1101:19552:5136 1:N:0:TACACAT+ACGGCAC
ACCAACCTACGGGACGCAGCAGTGGGGAATATTGGACAATGGGCGCAAGCCTGATCCAGCCATGCCGCGTGAGTGATGAAGGCCTTAGGGTTGTAAAGCTCTTTTATCCGGGACGATAATGACGGTACCGGAGGAATAAGCCCCGGCTAACTTCGTGCCAGCAGCCGCGGTAATACGAAGGGGGCTAGCGTTGCTCGGAATCACTGGGCGTAAAGGGCGCGTAGGCGGCGTTTTAAGTCGGGGGTGAAAGCCTGTGGCTCAACCACAGAATGGCCTTCGATACTGGGACGCTTGAGTATGGTAGG
+
CCCCCFCEGGGGGGE@@F@E@F@EFFE@EGGGG<FAEFDCFEF@CGGGGGFFGFGGGFGGGFGGGGGGGGGEGGGGG9EDC<@GGGGGGGGGGFDFGGFGGFGGGCGGGEFG7FFEFECFF9CFEEGCDFGGGGGGGGGFG8DF+@F@:FEFGGGEE>F=FFGGGGCFGDGEEFFGD@CEGGCEDGFFGGGG5EEFE58EGGGG7ECG*:EGG5?CEDEGGGGG8CECGGEE5CCCC>F3)9DDFGFGCFGF6@FFFFFFFFFFB>>34>@66CGFFFF?>:94<FFF?E(86,(:<<<B0)-6(
@M02526:341:000000000-JB3KD:1:1101:19407:5145 1:N:0:TACACAT+ACGGCAC
ATCCTACGGGACGCAGCAGTGGGGAATATTGGACAATGGGCGAAAGCCTGATCCAGCAATGCCGCGTGTGTGAAGAAGGTCTTCGGATTGTAAAGCACTTTCGGCGGGGACGATGATGACGGTACCCGCAGAAGAAGCCCCGGCTAACTTCGTGCCAGCAGCCGCGGTAATACGAAGGGGGCTAGCGTTGCTCGGAATGACTGGGCGTAAAGGGCGCGTAGGCTGTTTCCGCAGTCAGATGTGAAATTCCTGGGCTTAACCTGGGGGCTGCATTTGATACGCGGAGGCTAGAGTTCGGAAGAGGG
+
CCCCCGGGGGGGGGGGGGGGGGGGGGGGGGGGGGGGGGGGGGGGGGGGGGGGGGGGGGGGGGGGGGGGGGGGGGGGGGGGGGGGGGEEGGGGGGGGGGGGGGGGGGGGGGGGGGGGGGGGGGGGGGFGE@FGGGGGGGGGGGGGGGGGGGGGGGGGGGGGGGGGGGGGGGGGGGFGGGGGGGGGGGGGGGGDGGGC?GGGGGGGGCEEGGGGGEDGGGGGGGGGG@FFFFGGGGGGGGFFGGFCFCF7>DCGFFFFFFFFFFFFFDBBBFFFFFCBFF=A1:191:BD:)8.3>B<:;(493<?:
@M02526:341:000000000-JB3KD:1:1101:14442:5147 1:N:0:TACACAT+ACGGCAC
TCCTACGGGACGCAGCAGTGGGGAATATTGGACAATGGGCGCAAGCCTGATCCAGCCATGCCGCGTGGGTGAAGAAGGCCTTCGGGTTGTAAAGCCCTTTTGTTGGGAAAGAAATCCTGTCGGTTAATACCTGGCGGGGATGACGGTACCCAAAGAATAAGCACCGGCTAACTTCGTGCCAGCAGCCGCGGTAATACGAAGGGTGCAAGCGTTACTCGGAATTACTGGGCGTAAAGCGTGCGTAGGCGGTTCGTTAAGTCCGTTGTGAAAGCCCTGGGCTCAACCTGGGAATTGCAGTGGATACC
+
CCCCCGGGGGGGGGGGFEFEFFGDGGGGGGF@FGGGEFGGGGGGGGGGGGGGGGGGGAEFGGGGGBFGGGGGGGGGGGGGGFEFEGFDGGGGGGGGGGGGGGFFGDCCGFFGGGGGGGGGGGG:FCFGGGGGGGGGGGGGGGGGGGGGGGGGGGGGGGGGGGGGGGGGGGGGGGGGGGGGGGGGGGGGGGGGGGGGGGGGGGEGGGGGGGGGGGGGGGGGGGGGGGGGGGGGGGGGGGGGGGEG>GFGD>DDFEF:@FFFFEFDDEBFFFFF4FF4@F>027??FFFFFFFFF<<BFF::2<>3)
@M02526:341:000000000-JB3KD:1:1101:7880:5149 1:N:0:TACACAT+ACGGCAC
CGGCACCCTACGGGGGGCAGCAGTGGGGAATATTGCACAATGGGCGCAAGCCTGATGCAGCGACGCCGCGAGGGATGACGGCCTTCGGGTTGTAAACCTCTTTCAGTTGGGAAGAAGCCCTTTTTGGGTGACGGTACCTTCAGAAGAAGCGCCGGCTAACTACGTGCCAGCAGCCGCGGTAATACGTAGGGCGCAAGCGTTATCCGGAATTATTTGGCGTAAAGAGCTCGTAGGCGGTTTGTCGCGTCTGCCGTGAACGTCCGAGGCCTAACTTCGGATGTGCGGTGGGTACGGGCAGACTCGAG
+
@BCCCGGGGFGGGDGGEECFCFFFGFGCFGGFGGCEGFA<FGGGGGGGGGGCAFEGG9EBFGGGGGGGGGGGGGEGGFF:FDFGGGGGGGGGGGGGCFGGGGGGC9CBFGGGGDCFDFGCF,<FF7CGFGGGGGC5;7FGGGGGGGGGFC5*CGGGGDGGGFFGGCFFFGFFGGGGGGGGGGCGFGGGGGGGCCEGGGCCCECGGGGD8C8<FC+<76>CEDGFDGG7<CEGGGGGDC3D:FFGFCDGGGGF@<7;:*555<3;ED3(91;FFGD@>).6:5919DB>>EA?F>>>FF:(5)28-
@M02526:341:000000000-JB3KD:1:1101:5160:5153 1:N:0:TACACAT+ACGGCAC
CTAACCTACGGGAGGCAGCAGTGGGGAATATTGGACAATGGGCGAAAGCCTGATCCAGCCATGCCGCGTGTGTGAAGAAGGCCTTCGGGTTGTAAAGCACTTTCAGCGGGGAAGAAGGCGTGAGTGCTAATACCGCTCACGAAGGACATCACCCACAAAAGAAGCACCGGCTAACTCCGTGCCAGCAGCCGCGGTAATACGGAGGGTGCGAGCGTTAATCGGAATTACTGGGCGTAAAGGGCGCGTAGGCGGTGCGTTAAGCCAGATGTGAAAGCCCCGGGCTTAACCTGGGAACGGCATTTGGA
+
CCCCCGEFGDGC@C:FEGGGGFFFGGGGCFE<FFGGFFGCFCFFGGGCCFGGG<<FGDFGFGCFGFGGCEFFAAFCEFG@C8CGGG?FEGEFGFGGAC<FFFGGGGGGD7FEG7<8FFGCGEGGGGGGGDGFGGGG:FFGGGGFEF>FGGFEGGFCGGGGDGGGGGCF7>C@CEFGDFEFEGGGFG8CGFGEGGG*8BFGGGGCE88?EGE*?8:?CEGGGECGG?FFG7CF5>GDGCC>DC3DEGFGDGCDF:575;B>49@?)7=>FA*/8*9>F7>>((723=F74502.(418;(4<)6)(
@M02526:341:000000000-JB3KD:1:1101:22156:5153 1:N:0:TACACAT+ACGGCAC
GTTTCCTACGGGGGGCAGCAGTAGGGAATCTTCCACAATGGGCGCAAGCCTGATGGAGCAACGCCGCGTGTGTGATGAAGGGTTTCGGCTCGTAAAACACTGTTATAAGAGAAGAACGGCACTGAGAGTAACTGTTCAGTGTGTGACGGTATCTTACCAGAAAGGAACGGCTAAATACGTGCCAGCAGCCGCGGTAATACGTATGTTCCAAGCGTTATCCGGATTTATTGGGCGTAAAGCGAGCGCAGACGGTTATTTAAGTCTGAAGTGAAAGCCCTCAGCTCAACTGAGGAATGGCTTTGGAA
+
CCCCCGGGGGGGGGGGGGGGGGGGGGGGGGGGGGGGGGGGGGGGGGGGGGGGGGGGGGGGGGGGGGGGGGGGGGGGGGFGGEGGGGGGGGGGGGFGGGGGGGFF9FGGGGGGGGGGGEGGGGGGCFGGGGGGGGGGGGGGGGGGGGFGGGGGGFGGGGFGGFGG>EGFGEGGGGGGGGGGDGFFGGFGGGGGGGGGGGGFCFGGGGGFDFGGGGGGGGCCGGG8ECFGFCGGG=<7EDGCD<DDDCBDD4CD;@>FFFFFFF?4*6?<?>FFFGF@:?4(406?>?582B?BFFFFBF0633>?4
@M02526:341:000000000-JB3KD:1:1101:11003:5161 1:N:0:TACACAT+ACGGCAC
ACGTCCTACGGGGCGCAGCAATGGGGAATATTGCACAATGGGCGCAAGCCTGATGCAGCGACGCCGCGTGAGGGATGACGGCCTTCGGGTTGTAAACCTCTTTCAGTTGGGAAGAAGCCCTTTTTGGGTGACGGTACCTTCAGAAGAAGCGCCGGCTAACTACGTGCCAGCAGCCGCGGTAATACGTAGGGCGCAAGCGTTATCCGGAATTATTGGGCGTAAAGAGCTCGTAGGCGGTTTGTCGCGTCTGCCGTTAAAGTCCGAGGCTTAACTTCGGATGTGCGGTGGGTACGGGCAGACTAGAG
+
CCCCCGGGGGGGGGGGGGGGGGGGGGGGGGGGGGGGGGGGGGGGGGGGGGGGGGGGGGGCGCGGGGGGGGGGCGGGGGGGGGGGGGGGGGGGGCGGFGFGGGGGGGGGGGGGGGGGGFGFGGGFFGGCFC7FGEFFCGGGGFG9FFGGFECGGEGGG<CFDGFGFBGGGGG?BFGDGGGGDCCCFFFFGDDGGGGGEDEEGC>CGG>C5;FG7C+9FCEGGGGGFGGCFEEEFDGCG77<C447>1<777*9575)8@?@6676>EF:?)=81CF3>@51244,4;7>>E>24999961<B<34)
@M02526:341:000000000-JB3KD:1:1101:26446:5164 1:N:0:TACACAT+ACGGCAC
TCCTACGGGGCGCAGCAGTGGGGAATATTGGACAATGGGCGAAAGCCTGATCCAGCCATGCCGCGTGTGTGAAGAAGGTCTTCGGATTGTAAAGCACTTTAAGTTGGGAGGAAGGGCAGTTACCTAATACGTGATTGTTTTGACGTTACCGACAGAATAAGCACCGGCTAACTCTGTGCCAGCAGCCGCGGTAATACAGAGGGTGCAAGCGTTAATCGGAATTACTGGGCGTAAAGCGCGCGTAGGTGGTTTGTTAAGTTGAATGTGAAATCCCCGGGCTCAACCTGGGAACTGCATCCAAAACC
+
CCCCCGGECEGGGGGGGGGGGGGGGGGGFFGGGGFGGGGGGEGGGGGGGGGGGGGGGEGGGFGGGEGGGGGGGGDGEFFFGGGFGDEFGFAFGGGGGGGGGGGGGGGGGGGGGFGGGGGGGGGGGFCDFFGGGFGFGGGGGGGGGGGFGGG7FGGGFFFGGGGGGDGGGG7FFGGGGGGFGGGGFGGGGGGGGGGGCGGGGGGGGGG9?FGGGGGGGGGD5EFGGG?EGDGE5EGGFCGDGGDCBG6FDDC<DFFFFF48FFFBFFFFF>FF@FFEE@@>B>D?F:FF:FF?7?>ABFFFFFF?6
@M02526:341:000000000-JB3KD:1:1101:8201:5169 1:N:0:TACACAT+ACGGCAC
TGTGACCTACGGGGGGCAGCAGTGGGGAATATTGCACAATGGGCGCAAGCCTGATGCAGCGACGCCGCGTGAGGGATGACGGCCTTCGGGTTGTAAACCTCTTTCAGTTGGGAAGAAGCCCTTTTTGGGTGACGGTACCTTCAGAAGAAGCGCCGGCTAACTACGTGCCAGCAGCCGCGGTAATACGTAGGGCGCAAGCGTTATCCGGAATTATTGGGCGTAAAGAGCTCGTAGGCGGTTTGTCGCGTCTGCCGTGAAAGTCCGAGGCTTAACTTCGGATGTGCGGTGGGTACGGGCAGACTCGA
+
CCCCCGGEGGGGGGGGDFGG@FGGGFGGDGGGGGGGGGGGGGGGGGGGGGFFGGGGFGGGGECFFEGGGGGG@FEGFEG:CCECGGGFG><FGFCCFE?FFGGGG?FGGFGDGGGCFFGEFGFFACFC<FGGGGGGGEGGGF6@CF6CFGGEEGGGGEGGGGGGGF@CECGGGGGFGG8EEEEGGGFGG5EEFEGE?8E8EGCEFCEGGGC@CFGCEFCEEE8CEGGECGGGC5CFGDD3735F>3)9<5FF=DB3<5?*=8@?>>3(8:FFFGDB>E.4>?)):37:6>924:>>9;F0(3.3,
@M02526:341:000000000-JB3KD:1:1101:27044:5171 1:N:0:TACACAT+ACGGCAC
CGGGGCCTACGGGTGTCCTCCTTTTTTCCTTTTCCTCCCTTTTCCCCCTCCTTCCTTCTCCCTTCCTCTTTTCTTTCTCCTTCCTCCTTTTCTTTCCCTTCTTTTCCCTTCTCCTCCTTCCTTCCTTTCTCTTTTTCTTCTTTATCTTCTCCCTCTTTTCTATCAGCCGCGGTAAGACAGAGGATGCAAGCGTTATCCGGAATGATTGGGCGTAAAGCGTCTGTAGGTGGCTTTTTAAGTTCGCCGTCGAATCCCAGGGCTCCACCCTGGACAGGCGGTGGACACTACCAAGCCTGAGTACTGTA
+
8A@C@@@BF<@FE7FFFFEEFCFC;EFFGCECFFGCFFGFECFF,FFGFFGFEFGFEFFFGGFFFGGGFGFFGGFCFGFGGGFGGFGECFFF,ECFFFFFFEFGGGGGC9EFFFCCFFGGDFGGGBA@FFGGDDFEF,9C,,:,::AC99EFFG,ACEF,5,:4,:8,6+>EGEEFCFGGGGGFFFGGFGGGGD8CCF686@DFFGGDFFGGE57=CC5CEGG7DGGGGFGGGGFGG6+==:47398))/:<:FA6;>:B5))6<>>64()0<C3)7:;696(,(/)9()),(((..()4)).))
@M02526:341:000000000-JB3KD:1:1101:8757:5177 1:N:0:TACACAT+ACGGCAC
TGCCTACGGGAGGCAGCAGTGGGGAATATTGGACAATGGGCGAAAGCCTGATCCAGCCATGCCGCGTGTGTGAAGAAGGTCTTCGGATTGTAAAGCACTTTAAGTTGGGAGGAAGGGCAGTTACCTAATACGTGATTGTTTTGACGTTACCGACAGAATAAGCACCGGCTAACTCTGTGCCAGCAGCCGCGGTAATACAGAGGGTGCAAGCGTTAATCGGAATTACTGGGCGTAAAGCGCGCGTAGGTGGTTTGTTAAGTTGAATGTGAAATCCCCGGGCTCGACCTGGGAACTGCATCCAAAAC
+
CCCCCGGGGGGGGGGGGGGGGGGGGGGGGGGGGGGGGGGGGGGGGGGFGGGGGGGGGGGGGGGGGGFGEGGGGGGGGGGGGFGFFGGGGGGGGGGGGGFFFGGGFGGGGGGGGGGGGGGGGGGGGGGGGGGGFGGGGGGGGGGGGGGGGGGGGGGGGGGGGGGGGGGGGGGGGGGGGGGFGGGGGGGFGGGGBGGFGGGGGGGGGGGGFGGGGGGGGGGGEEGGGGGFFG=CEGGGGGGGGGEDEGFDF5CG>BFFFFFFFFFFFFFDFFFFFF<F@DE>>6BFF>DFFFFFFF>FFFFFBFFFF
@M02526:341:000000000-JB3KD:1:1101:6376:5183 1:N:0:TACACAT+ACGGCAC
AAAATCCTACGGGGCGCAGCAGTGGGGAATATTGCACAATGGGCGCAAGCCTGATGCAGCGACGCCGCGTGAGGGATGACGGCCTTCGGGTTGTAAACCTCTTTCGCCAGGGACGAAGCCTTTTGGGTGACGGTACCTGGATAAGAAGCACCGGCCAACTACGTGCCAGCAGCCGCGGTAATACGTAGGGTGCGAGCGTTGTCCGGAATTACTGGGCGTAAAGAGCTCGTAGGCGGTTTGTCGCGTCGTCTGTGAAATTCTGCAGCTTAACTGTAGGCGTGCAGGCGATACGGGCAGACTTGAGT
+
CCCCCGGGGGCCGGGGGGGGGGGGGGGDGGGGGFGGGGGGGGGGGGGGGFGGGGFGGGGGGGGEGGGGGDFEGFFGGGGFGECFEGGGGGGFGGGGGGFGGGFGGGGDGEFCFFGGDEGGG9FGGEGGGGCEGGGGGGGGGGGGGGGGGGFGEGGECFG<FFEFGGFFFFCFGGGGGGGGE?FGGCF8?EEEEGGDGGCCCEGEGDGGFGFGGGGCGGCEGCFFFGGGECEG56CDEDD3CG)95C>3C5CC@6*999B4FBF9@F4<F>F==>C76*7208:67)0<;E0307>>?B?B25<?)
@M02526:341:000000000-JB3KD:1:1101:7794:5192 1:N:0:TACACAT+ACGGCAC
GGTCCTACGGGAGGCAGCAGTGGGGAATCTTGGACAATGGGCGAAAGCCCGATCCAGCAATATCGCGTGAGTGAAGAAGGGCAATGCCGCTTGTAAAGCTCTTTCGTCGAGTGCGCGATCATGACAGGACTCGAGGAAGAAGCCCCGGCTAACTCCGTGCCAGCAGCCGCGGTAAGACGGGGGGGGCAAGTGTTCTTCGGAATGACTGGGCGTAAAGGGCACGTAGGCGGTGAATCGGGTTGAAAGTGAAAGTCGCCAAAAAGTGGCGGAATGCTCTCGAAACCAATTCACTTGAGTGAGACAGA
+
CCCCCGGGGGGGGGGGGGGGGGGGGGGGGGGGGGGGGGGGGGGGGGGGGGGGGDEFGGGGGGGGGGGGGGGGAGGDGGGGGGGGGGGGGGGGGGGGGGGGGGGGGGGDGGGGGGGGGGGGGGGGGGEGGGEGGGGGGGGGGGDFGGGGEGEGGGGGGEFGGGGGGGFGGGGEGEGGGGDDEGGGGGGGGFGGFGGGGGGGGGGGCCCFG=FGEGGGGGGGG=GGCGGFGGGE=CFFFDGGGGFDFGFGGGGGFFFFFBF?F:D2B=DFF;EFF7*9=4>47:FFFFFF9F9A<2<BDFFB>22?(
@M02526:341:000000000-JB3KD:1:1101:17725:5199 1:N:0:TACACAT+ACGGCAC
CTCCCTACGGGGGGCAGCAGTGGGGAATATTGGACAATGGGCGCAAGCCTGATCCAGCAATGCCGCGTGAGTGATGAAGGCCTTAGGGTTGTAAAGCTCTTTTACCCGGGAAGATAATGACTGTACCGGGAGAATAAGCCCCGGCTAACTCCGTGCCAGCAGCCGCGGTAATACGGAGGGGGCTAGCGTTGTTCGGAATTACTGGGCGTAAAGCGCACGTAGGCGGCCATTCAAGTCAGAGGTGAAAGCCTGGGGCTCAACCCCAGAATTGCCTTTGAGACTGAGTGGCTAGTAGGTGAGAGAGG
+
CCCCCGGGGGGGGGGGGGGGGGGGGGGGGGGGGGGGGGGGGGGGGGGGGGGGGGGGGGGGGGGGGGGGGGGGGGGGGGGGGGGGGGGGGGGGGGGGGGGGGGGGGGGGGGGGGGGGGGGGGGGGGGGGGGGGGGGGGGGGGGGGGGGGGGGGGGGGGGGGGGGGGGGGGGGGGGGGGGGGGGGGGGGGGGGGGGGGGGGGGGGGGGGGGGGGGGGGGGGGGGGGGGGGGGGGGGGGGGGFGGFGFGFGGGGGFFFFFFFFFFDFFF>BFFFFFGGFFFFFFAF7?FFFFFA?FFFFFFFBFF?F1
@M02526:341:000000000-JB3KD:1:1101:22513:5200 1:N:0:TACACAT+ACGGCAC
ACGACGCCTACGGGGGGCAGCAGTGGGGAATATTGGACAATGGGCGAAAGCCTGATCCAGCCATGCCGCGTGTGTGAAGAAGGCCTTCGGGTTGTAAAGCACTTTCAGTAGGGAAGAAAGCCTTTGACCTAATACGTCTTAGGAAGGACATCACCTACAGAAGAAGCACCGGCTAACTCCGTGCCAGCAGCCGCGGTAATACGGAGGGTGCGAGCGTTAATCGGAATTACTGGGCGTAAAGGGCGCGTAGGCGGTCCGTTAGGCCAGATGTGAAAGCCCCGGGCTCAACCTGGGAATTGCATTTT
+
CCCCCGGGGGGGGGGGGGGGGGGFGGGGGGGGGGGGGGGGGGGGGGGGGGGGGGGGGGGGGGGGGGGGGGGGEGGGGGGGGGGGGGGGGGGGGGGGGGGGGGGGGGGGGGGGGGGGGGFGGGGGGGGGGGGFGGGGGGGGGGGGGGGGGGGGGGGFGGGGGGGGGGGGGGGGGGGGGGGGGGGGGGGFGGGGGGDGGGGEGGGGGGGGGGGGDGGGGGG5@CGGGGGGGGGEFGF9EDDGG7)55>@<3DGGFFFDFFFF@>FFFFF0FA@BFGGFF:F<;;>BFFFFB>?FBB?(,4<4>BFF)
@M02526:341:000000000-JB3KD:1:1101:19399:5200 1:N:0:TACACAT+ACGGCAC
TCCTACGGGGGGCAGCAGTGGGGAATATTGGACAATGGGCGCAAGCCTGATCCAGCAATGCCGCGTGTGTGAAGAAGGCCCTCGGGTTGTAAAGCACTTTTATCAGGAGCGAAATCTGCAGAGTTAATACCTCTGTAGTCTGACGGTACCTGAGGAATAAGCACCGGCTAACTCCGTGCCAGCAGCCGCGGTAATACGGAGGGTGCAAGCGTTAATCGGAATTACTGGGCGTAAAGCGTGCGTAGGCGGTTTGTTAAGTCTGCTGTGAAAGCCCCGGGCTCAACCTGGGAATGGCAGTGGATACC
+
CCCCCGGGGGGGGGGGGGGGGGGGGGGGGGGGGGGGGGGGGGGGGGGGGGGGGGGGGGGGGGGGGGGGGGGGGGGGGGGGGGGGGGGGGGGGGGGGGGGGGGGGGGGGGGGGGGGGGGGGGGGGGGGGGGGGGGGGGGGGGGGGGGGGGGGGGGGGGGGGGGGGGGGGGEFGGGGGGGGGGGGGGGGGGGGGGGGGGGGGGGGGGGGGGGGGGGDGGGGGDGGGGGGGGGGGGGGFGGGGGGFGFGFGGGGGFFFFFFFFFFFFFFFFFFFFFGGFFFFFFFFFFFFFBFFFFFF<BFFF2<4>)
@M02526:341:000000000-JB3KD:1:1101:12938:5202 1:N:0:TACACAT+ACGGCAC
TCCCTACGGGAGGCAGCAGTGGGGAATTTTCCGCAATGGGCGAAAGCCTGACGGAGCAATGCCGCGTGGAGGTAGAAGGCCCACGGGTCGTGAACTTCTTTTCCCGGAGAAGAATCAATGACGGTATCTGGGGAATAAGCATCGGCTAACTCTGTGCCAGCAGCCGCGGTAATACAGAGGATGCAAGCGTTATCCGGAATGATTGGGCGTAAAGCGTCTGTAGGTGGCTTTTTAAGTCCGCCGTCAAATCCCAGGGCTCAACCCTGGACAGGCGGTGGAAACTACCAAGCTGGAGTACGGTAGGG
+
CCC9<FFEGGFGGDGGGGGGDFGGGGGGGGGGGEGGGGFGDGGGGGGGGGGGGGG@EGGGDGFCFGGGGGGGGGGGGFFGGGGGGCFCGE:FDGFGGGGFGE<FGGGEGGFG@FCGEGDAFFGDGCGGGDAGGEGFDFGGGGGCE+DFGGFGFD;@FFGFFGGGGGGG@CGGGGFFF?FDB:>EE9<EGEGGGGGGG5ECCGGFGDCBEGGGGCGECGGGGGFFCCF6CCFGGGGGGGG3>C>7BGFFFC<796FDBFFFF4@(8)>:4:FFF7C)7;F28?<AFFFFFF))40:>:A?B<?<?B
@M02526:341:000000000-JB3KD:1:1101:6377:5222 1:N:0:TACACAT+ACGGCAC
TACTCCCTACGGGGGGCAGCAGTAGGGAATCTTCCACAATGGACGCAAGTCTGATGGAGCAACGCCGCGTGAGTGAAGAAGGTTTTCGGATCGTAAAGCTCTGTTGTTGGTGAAGAAGGACAGTAAGAGTAACTGCTTATTGTTTGACGGTAATCAACCAGAAAGTCACGGCTAACTACGTGCCAGCAGCCGCGGTAATACGTAGGTGGCAAGCGTTGTCCGGATTTATTGGGCGTAAAGCGAACGCAGGCGGAAGAATAAGTCAAATGTGAAAGCCCTCAGCTTAACTGAGGAATTGCATCGGA
+
CCCCCGGGGGGGGGGGGGGGGGGGGGGGGGGGGGGGGGGGGGGGGGGGGGGGGGGGGGGGGGGGGGGGGGGGGGGGGGGGGGGGGGGGGGECFFGFGGGGGGFFGGGFGFEGGGGGGGGGGGGGGGGGGCGGGGGGGGGGGGGGGGGGGGGGGGGGGGGGGGGGGGGGGGGGGGGGGGGGGGFCEGGGGGFEGGGCEGGGGGGGGGCGGGGGGGGEGGGGFGG=E5CGGFGFFCDDEGGGGGDGFGFGGGGGFE35>FFFFFFAFBFFFFFFF>CFFFF?F?D<BFFFFFFFF>?F?>DF)6?B4
@M02526:341:000000000-JB3KD:1:1101:15239:5224 1:N:0:TACACAT+ACGGCAC
AGTACCCTACGGGGGGCAGCAGTGGGGAATATTGGACAATGGGCGCAAGCCTGATCCAGCCATGCCGCGTGAGTGATGAAGGCCTTAGGGTTGTAAAGCTCTTTCACCGATGAAGATAATGACGGTAGTCGGAGAAGAAGCCCCGGCTAACTTCGTGCCAGCAGCCGCGGTAATACGAAGGGGGCTAGCGTTGTTCGGAATTACTGGGCGTAAAGCGCACGTAGGCGGATATTTAAGTCAGGGGTGCATTCCCTCAGCTCAACTGCGGAACTGCCTTTGATACTGGGTATCTTGAGTATGGAAGG
+
C9@CCGGGGEEGGGEECCFDFGEGGGGFEGEFGFFFFGGFGGGGGGGGGGGF@DEFFGDFFGGFDFGGD@FGGGGFGGGCCGGGDC,@FFGGFFGGFCFGFGGGG@FGGC:F<<>>@C;F9@F*<CCCFGG>*FF@FCGGFGFEFFCEF7FF9FCFGGF7?FFF>;?GGGGGGGFF>F>8?ECEGGCCFEGDD8EFGGCGGGGCFCDFGGDEC8CCEGG5C888C+:C55:CFCF*ACD7:*)7><)**:*2**)))096*9?A)6>;>BB??45*8672<2)4A6)<<@26::4:4AAAFB73(
@M02526:341:000000000-JB3KD:1:1101:18804:5288 1:N:0:TACACAT+ACGGCAC
GTTGCCCTACGGGACGCAGCAGTAGGGAATCTTCCACAATGGACGAAAGTCTGATGGAGCAACGCCGCGTGGATGAAGAAGGTTTTCGGATCGTAAAATCCTGTTGTTGAAGAAGAATGTACTTGAGAGTAACTGCTCAAGTAGTGACGGTATTCAACCAGAAAGTCACGGCTAACTACGTGCCAGCAGCCGCGGTAATACGTAGGTGGCAAGCGTTGTCCGGATTTATTGGGCGTAAAGGGAGCGCAGGCGGTCTTTTAAGTCTGAATGTGAAAGCCCACAGCTTAACTGTGGAAGTGCATCGG
+
CCCCCGGGGGGGGGGGGGGGGGGGGGGGGGGGGGGGGGGGGGGGGGGGGGGGGGGGGGGGGGGGGGGGGGGGGGGGGGGGGGGGGGGGGGGGGGGGGGGGGGGGGGGGGGGGGGGGGGGGGGGGGGGGGGGGGGGGGGGGGGGGGGGGGGGGGGGGGGGGFGGGGGGGGGGGGGGGGGGGGFGGGGGGGGGGGGGGGGGGGGGGGGGGGGGGGGGGGGGGGGGGGDGGGGDFFGGGGGGGGGFGFGD59DGGDE>BFFFFFF=4?FFBFBB4=FF?FFFFB?FFFFFFFFB<DFFFFBFFAAFF8
@M02526:341:000000000-JB3KD:1:1101:17470:5317 1:N:0:TACACAT+ACGGCAC
ACCTACGGGGGGCAGCAGTGGGGAATATTGGACAATGGGCGAAAGCCTGATCCAGCCATGCCGCGTGTGTGAAGAAGGTCTTCGGATTGTAAAGCACTTTAAGTTGGGAGGAAGGGCAGTTACCTAATACGTGATTGTTTTGACGTTACCGACAGAATAAGCACCGGCTAACTCTGTGCCAGCAGCCGCGGTAATACAGAGGGTGCAAGCGTTAATCGGAATTACTGGGCGTAAAGCGCGCGTAGGTGGTTTGTTAAGTTGAATGTGAAATCCCCGGGCTCAACCTGGGAACTGCATCCAAAACC
+
CCCCCGGGGGGGGGGGGGGGGGGGGGGGGGGGGGGGGGGGGGGGGGGGGGGGGGGGGGGGGGGGGGGGGGGGGGGGGGGGGGGGGGGGGGGGCGGGGGGGFGFGGGGGGGGGGGGGGGGGGGGGGGGGGGGGGGGGGGGGGGGGGGGGGGGGGGGGGGGGGGGGGGGGGGGGGGGGGGGGGGGGGGGGGGGGGGGFGGGGGGGGGGGGGGGGGEGGGGGGGGGGGGGGGGGGGGGGGGGGGGFGFGFGGGGGFFFFFFFFFFFFFFFFFFFFFGGFFFF>?>>?FFFF?F::???BABBFFFFF:
@M02526:341:000000000-JB3KD:1:1101:20833:5326 1:N:0:TACACAT+ACGGCAC
AGCACCTACGGGGGGCAGCAGTGGGGAATATTGCACAATGGGCGCAAGCCTGATGCAGCGACGCCGCGTGAGGGATGACGGCCTTCGGGTTGTAAACCTCTTTCAGTACGGAAGAAGCCTCTTTACGGGGTGACGGTACGTGCAGAAGAAGCACCGGCTAACTACGTGCCAGCAGCCGCGGTAATACGTAGGGTGCAAGCGTTGTCCGGAATTATTGGGCGTAAAGAGCTTGTAGGTGGCTTGTCGCGTCTGTCGTGAAAGCCCGGGGCTTAACTCCGGGTCTGCGGTGGGTACGGGCAGGCTAG
+
CCCCCGGGGGGGGGGGGGGGGGGGGGGGGGGGGGGGGGGGGGGGGGGGGGGGGGGGGGGGGGGGGGGGGGGGGGGGGGGGGGGGGGGGGGGGGGGGGGGGGGGGGGGGGGGGGGGGGGGGGGGGGGGGGGGGGGGGGGGGGGGGGGGGGGGGGGGGGGGGGGGGGGGGGGGGGGGGGGGGGGGGGGGGEGGGGGGGGGGFGGGGGGGGGGGGGGFGGGGGGGGGGGCGGGGGGGGGGGGGGGEGFGFGGGGGFFFFFFFFFFFFFFFFF>FFFGGFFFFFFFFFFFFE>FFF9:BFFFFFF>783
@M02526:341:000000000-JB3KD:1:1101:11950:5336 1:N:0:TACACAT+ACGGCAC
CAAACCTACGGGACGCAGCAGTGGGGAATTTTCCGCAATGGGCGAAAGCCTGACGGAGCAATGCCGCGTGGAGGTAGAAGGCCCACGGGTCGCGAACTTCTTTTCCCGGAGAAGAATCAATGACGGTATCTGGGGAATAAGCATCGGCTAACTCTGTGCCAGCAGCCGCGGTAATACAGAGGATGCAAGCGTTATCCGGAATGATTGGGCGTAAAGCGTCTGTAGGTGGCTTTTTAAGTCCGCCGTCAAATCCCAGGGCTCAACCCTGGACAGGCGGTGGAAACTACCAAGCTGGAGTACGGTAG
+
CCCCCGGGGGGGGGGGGGGGGGGGGGGGGGGGGGGGGGGGGGGGGGGGGGGGGGGGGGGGGGFGGGGGGGGGGGGGGGGGGGGGGGGGGGGGGGGGGGGGGGGGGGGGGGGGGGGGGGGGGGGGGGGGGGGGGGGGDGGGGGGGGGGGGGGGGGGGGFGGGGGGGGGGGGGGGGGGGFGGEFGGGGGGGGGGGGGGGGGGGGGGGGGGGDGGGGGGGGGGGGGGGGGGFGGGGGGGGGGGGGFGFGFGGGGGFFFFFFFFFFFFFEFFFFFFFGGFFDFBF<<:ABFF7@?FFFFFFFFABF08-
@M02526:341:000000000-JB3KD:1:1101:25088:5341 1:N:0:TACACAT+ACGGCAC
TTCCTACGGGAGGCAGCAGTGGGGAATATTGGACAATGGGGGAAACCCTGATCCAGCAATGCCGCGTGAGTGATGAAGGCCTTAGGGTTGTAAAGCTCTTTTACCCGGGAAGATAATGACTGTACCGGGAGAATAAGCCCCGGCTAACTCCGTGCCAGCAGCCGCGGTAATACGGAGGGGGCTAGCGTTGTTCGGAATTACTGGGCGTAAAGCGCACGTAGGCGGCTTGGTAAGTTAGAGGTGAAAGCCTGGAGCTCAACTCCAGAATTGCCTTTAAGACTGCCGAGCTGGCAGTTTAGGGAGGT
+
<CCCCGDFGGEGGCBGGFDDFGGCGGGGGGGG?FGD@FCEGCFGGGGDFCED9F@EGFGFGGCECFGGDCFGFFFGFG8FGGGFFF@E<>FFGFFAEEFGGGFFFFFFEGGGGFGFAFGGGGGGG9@FDFGGFFGGGCFGGGGGGEGGEGGGFGGGGGGGGGGGGGGGGEGGGCGEGDGG8ECFFGGGEE>C9EDGGEFGGCGFGGGGGGFFECCDGGGF;EFECEGGGGEF:?FGCGGGGGFGF:?<<6C*7)<>FF=?BFFBFF?6=<F=***94=8?F?::25BFB)1228()).6).331(
@M02526:341:000000000-JB3KD:1:1101:19384:5343 1:N:0:TACACAT+ACGGCAC
TTCCTACGGGGCGCAGCAGTGGGGAATATTGGACAATGGGGGCAACCCTGATCCAGCCATGCCGCGTGTGTGAAGAAGGCCTTCGGGTTGTAAAGCACTTTCAGCGAGGAGGAACGCCTTTGGGTTAATACCCTGGAGGGGGGACGTTACTCGCAGAAGAAGCACCGGCTAACTCCGTGCCAGCAGCCGCGGTAATACGGAGGGTGCGAGCGTTAATCGGAATTACTGGGCGTAAAGGGCGCGTAGGCGGTTTGTTAAGCCAGATGTGAAAGCCCCGGGCTCAACCTGGGAACAGCATTTGGAAC
+
CCCCCGGGGGGGGGGGGGGGGGGGGGGGGGGGGGGGGGFGGGGGGGGGGGGGGGGGGGGGGGGGGGEGGGGFFFGGGGGGGGGGGGGGGGGGGGGGGGGGGGGGGGGGGGGGGGGGGGGGGGGGGGGGGGGGGGGGCGGCGGGGGGGGGGGGDGGGDEGGFGGGGGGGGGDGGGGGGGFGGGGGGGGCECGGGGGGGGGGGGGEGGGDG5CGGGGEFFCEGGGGGGFCGGGDCEGFGCDDDGDG@GFGGGC5>DFFFFF@FFF0?47-64FFFCGFEFFFFFFF?>6)4;:7:1<::AFAFF?<:
@M02526:341:000000000-JB3KD:1:1101:6000:5357 1:N:0:TACACAT+ACGGCAC
ACCTACGGGGGGCAGCAGTGGGGAATATTGCACAATGGGGGGAACCCTGATGCAGCGACGCCGCGTGCGGGATGAAGGCCTTCGGGTTGTAAACCGCTTTTGTTGGGGAGCAAGCGAGAGTGAGTGTACCCTTCGAATAAGCGCCGGCTAACTACGTGCCAGCAGCCGCGGTAATACGTAGGGCGCAAGCGTTATCCGGATTTATTGGGCGTAAAGAGCTCGTAGGCGGTTCGTCGCGTCTGGTGTGAAAGCCCATCGCTTAACGGTGGGTCTGCGCCGGATACGGGCGGGCTGGAGTGCGGTAG
+
CCCCCGGGGGGGGGGGGGGGGGGGGGGGGGGGGGGGGFFGGGFGGGGGGFGGGGGGGGGGGGDE@GGGG7BEGGG?FFGGGGGGGGFGGGFFGGGGGEEDD?CFCEGCEGGGGGGGGGGGGGFCFFF7EFFGGGGGGGGGGGGG5E>EEGCGGGGGGGGGGFGGGGG8EEDGEGFFGGFGGDD6CCEEEGGGEC>FCEECGGGGFGGGGGGGGGFGCG?EFGEGGGFGGGGGCCDGGGGGDGFGFG>FGFGG:F@?@@BFFFFAFD>?EFFFFFCDFFE9><0:?F>37>6(1(,::>FD6>B1?
@M02526:341:000000000-JB3KD:1:1101:7665:5358 1:N:0:TACACAT+ACGGCAC
GAAAGCCCTACGGGAGGCAGCAGTAGGGAATCTTCCACAATGGACGAAAGTCTGATGGAGCAACGCCGCGTGTGCGAAGAAGGTCTTCGGATCGTAAAACACTGTTGTCAGAGAAGAACACGGGATAAAGCAACTGTTGTCCCGCTGACGGTATCTGACCAGCAAGTCACGGCTAACTACGTGCCAGCAGCCGCGGTAATACGTAGGTGGCAAGCGTTGTCCGGATTTATTGGGCGTAAAGGGAACGCAGGCGGTCTTTTAAGTCTGATGTGAAAGCCTTCGGCTTAACCGGAGAAGCGCATTGG
+
CCCCCGGGGGGGGGGGGGGGGGGGGGGGGGGGGGGFGGGGGGGGGEEGEGGGGFGGGGGGGGGGEGGGGGGGGGGGDGGGGGGGGGGGGGGGGGGGGGGGGGDGGGGGFFGGGGGGGGGG8CFGGGGGGGGGGGGGGGGGGGGGGGGGGGGGGGGGGGGGFGGGGGGGGGGGGGGGFFDFEGGFE@EGGFGGGDED88ECDGEG9F8CFG6CECGGGDEE7@8CA85+CFDFGGGGGGDGG=@FFC>*))7<<55>D4?FFF6AFFFFF>FFF7CBF>FABFBFFF?FF49>1;>:?FFFFBFF:
@M02526:341:000000000-JB3KD:1:1101:11899:5358 1:N:0:TACACAT+ACGGCAC
CGATCCTACGGGACGCAGCAGTGGGGAATATTGGACAATGGGCGCAAGCCTGATCCAGCCATGCCGCGTGAGTGATGAAGGCCTTAGGGTTGTAAAGCTCTTTTGCCGGGGACGATAATGACGGTACCCGGAGAATAAGTCCCGGCTAACTTCGTGCCAGCAGCCGCGGTAATACGAAGGGGACTAGCGTTGTTCGTAATCACTGGGCGTAAAGCGCACGTAGGTGGATTTGTAAGTCAGGGGTGAACTCGCGGGGCTCAACCTCGGAACTGCCTTTGATCCTGCCAGTCTTGAGTCCGATAGAG
+
CCCCCGGAFGGFDFGGGEGFGGGCFGGGG?FF,E,CF?FGGFEEFGG@FFGGGFFGGGFGFDFGGGGDC@FE<FGFFGFGFFFFGCG9FG8:FGGGGF<FGGGGGCDFGG:B:FGBEC<<FGGGGG7,C:++=+BD9,<@FG<>CF:+,8<3@FA7@C@F7FGGGGGGGGGDFFC7:,*<EC87B7CFE>85:B;8*=CEGFG92C55:==E5C7CCEGG*;:AAE5*2++3<9>F70*:*9)>B50**2*17))))0.*0780)8>(07F*9**16=7-.54)3))9466.6)2<>B?9062>)
@M02526:341:000000000-JB3KD:1:1101:4695:5361 1:N:0:TACACAT+ACGGCAC
CCCGCCTACGGGACGCAGCAGTGGGGAATATTGGACAATGGGCGAAAGCCTGATCCAGCCATGCCGCGTGTGTGAAGAAGGTCTTCGGATTGTAAAGCACTTTAAGTTGGGAGGAAGGGCAGTTACCTAATACGTGATTGTTTTGACGTTACCGACAGAATAAGCACCGGCTAACTCTGTGCCAGCAGCCGCGGTAATACAGAGGGTGCAAGCGTTAATCGGAATTACTGGGCGTAAAGCGCGCGTAGGTGGTTTGTTAAGTTGAATGTGAAATCCCCGGGCTCAACCTGGGAACTGCATCCAAA
+
CCCCCGGGGGGGGGGGGGGGGGGGGGGGGFGGGGGGGGGGGGGGGGGGGGGGGGGGGGGGGGGGGGGGGGGGGGGGGGGGGGGGGGGGGGDGGFGGGFGGFFFGGFGFGGGGGGGGGGGGGGGGGGGGGGGGGGGGGGGGGGGGGGGGGGFGGGGGGGGGGGCFGGGGGEGGDFGGGGGGGFGGFGGGGGGGGGGGGFGGGFGGGCGGGGGGGGGGGG7CGE5EGGFGGGGGGEGGGFGGGG:GBCFGGDGGBF:>FFFFFFFA?F?FFFFFFGFFFFFF917:FFFF7F0208??BFAA>?B:B
@M02526:341:000000000-JB3KD:1:1101:15816:5373 1:N:0:TACACAT+ACGGCAC
ACCGCCTACGGGGCGCAGCAGTGGGGAATATTGCACAATGGGCGCAAGCCTGATGCAGCCATGCCGCGTGTATGAAGAAGGCCTTCGGGTTGTAAAGTACTTTCAGCGGGGAGGAAGGCAGTGCGGTTAATAACCGTGCTGATTGACGTTACCCGCAGAAGAAGCACCGGCTAACTCCGTGCCAGCAGCCGCGGTAATACGGAGGGTGCAAGCGTTAATCGGAATTACTGGGCGTAAAGCGCACGCAGGCGGTCTGTCAAGTCGGATGTGAAATCCCCGGGCTCAACCCGGGAACTGCATCCGAA
+
CCCCCGGGGGGGGGGGGGGGGGGGGGGGGGGGGGGGGGGGGGGGGGGGGGGGGGGGGGGGGGGGGGGGEGGGGGGGGGGGGFGFGGGGGGGGGGGGGGGGGGGGGGGGGGGGGGGGGGGGGGGGGGGGGGGGGGGGGGGGGGGGGGGGFGGGGGGGGGGGGGGGGGGGGGGGGGGGGGGGGGGGGGGGGGGGGGGGGGGFGGDGGGGGEGGGGGEGGCFFGGGGGGGGGGGGGGGGGGGGGGEDEGDGGGGGDEEF=FFFF?FF>>B6?FFFFFGFFFFFF>26<F5;?FFF;FF>B<AA<BFF1
@M02526:341:000000000-JB3KD:1:1101:21454:5397 1:N:0:TACACAT+ACGGCAC
ACCCTACGGGGGGCAGCAGTGGGGAATCTTGGACAATGGGCGAAAGCCCGATCCAGCAATATCGCGTGAGTGAAGAAGGGCAATGCCGCTTGTAAAGCTCTTTCGTCGAGTGCGCGATCATGACAGGACTCGAGGAAGAAGCCCCGGCTAACTCCGTGCCAGCAGCCGCGGTAAGACGGGGGGGGCAAGTGTTCTTCGGAATGACTGGGCGTAAAGGGCACGTAGGCGGTGAATCGGGTTGAAAGTGAAAGTCGCCAAAAAGTGGCGGAATGCCCCCGAAACCAATTCACTTGAGTGAGACAGAG
+
CCCCCGGGGGGGGGGGGGGGGGGGGGGGGGGGGGGGGGGGGGGGGGGGGGGGGGGGGGGGGGGGGGGGGGGGGGGGGGGGGGGGGGGGGGEGFGGGGGGGGGGGGGGGGGGGGGGGGGGGGGGGFGGGGGGGGGGGGGGGGGGGGGDGGGGGGGGGGGGGGFGGGGGGGGGGGGGGGDGGGGGGGGGGFGGGGGGGGGDGGGGGGGGGGGGDGGGGGDEGGGGGGGGGGGGGFGFGGDGGGGFCBDBDFFFGBFEEFEFFFF?A?BDFFFFF?495@EFF;>?BFFF6AF226)5A<AFA<7??:
@M02526:341:000000000-JB3KD:1:1101:14810:5405 1:N:0:TACACAT+ACGGCAC
ACCTACGGGACGCAGCAGTGGGGAATATTGGACAATGGGCGCAAGCCTGATCCAGCCATGCCGCGTGAGTGATGAAGGCCTTAGGGTTGTAAAGCTCTTTTATCCGGGACGATAATGACGGTACCGGAGGAATAAGCCCCGGCTAACTTCGTGCCAGCAGCCGCGGTAATACGAAGGGGGCTAGCGTTGCTCGGAATCACTGGGCGTAAAGGGCGCGTAGGCGGCGTTTTAAGTCGGGGGTGAAAGCCTGTGGCTCAACCACAGAATGGCCTTCGATACTGGGACGCTTGAGTATGGTAGAGGTT
+
CCCCCGGGGGGGGGGGGGGGGGGGGGGGGGGGGGGGGGGGGGGGGGGGGGGGGGGGGGGGGGGGGGGGGGGGGGGGGGGGGGGGGGGGGGGGGGGGGGGGGGGGGGGGGGGGGGGGGGGGGGGGGGGGGGGGGGGGGGGGGGGGGGGGGGGGGGGGGGGGGGGGGGGGGGGGGGGGGGGGGGGGGGEGGGCGGGGGGGGFGGGGGGEGGGGGGDGGGDGGGGGGGGEEEGGGGGFDGGGGGGFGFGFGGFFGFF>F?FFFFFFFFFFDFFFFFGFFFFEFAFFFFFE8:FBF4<>>B:A>94?F(
@M02526:341:000000000-JB3KD:1:1101:22566:5407 1:N:0:TACACAT+ACGGCAC
ACAACCCTACGGGAGGCAGCAGTAGGGAATCTTCCACAATGGACGCAAGTCTAATGGAGCAACGCCGCGTGTGCGAAGAAGGTCTTCGGATCGTAAAACACTGTTGTCAGAGAAGAACACGGGATAAAGCAACTGTTGTCCCGCTGACGGTATCTGACCAGCAAGTCACGGCTAACTACGTGCCAGCAGCCGCGGTAATACGTAGGTGGCAAGCGTTGTCCGGATTTATTGGGCGTAAAGGGAACGCAGGCGGTCTTTTAAGTCTGATGTGAAAGCCTTCGGCTTAACCGGAGAAGAGCATTGGA
+
<BCCCE@CF<@FGGGGGGGDGEFGGGGGGFGGGGGGGGFGGFCGG@F@FFGGGFGGDFAFFGGGGGGGDFE?FAFGCEGF==CFD<FFGEGGGFFFGGGGGGGEFGGFGGCFFDEFGGGGECC==FFFFGGGGDFFGFG9FF7=CECFEGG<<FFCFGGFG7FFC=C;AE7@>EGFFCGCGFGGGGGGGFG:EEEEBECFCECGGECFCCC<;EE:CEEGFC5*;AFFFFFFGGGCC<>FGGFG5739D<3)00))9@47)9=94?BAFFBFFC7?5:?<?:(46F=FA>;(-77((3:8<A<?)
@M02526:341:000000000-JB3KD:1:1101:8518:5418 1:N:0:TACACAT+ACGGCAC
CCCTACGGGAGGCAGCAGTGGGGAATATTGGTCAATGGGCGAAGAGCCTGAACCAGCCAAGTAGCGTGAGGGATGACGGCCCTATGGGTTGTAAACCTCTTTTATCGGAGAGTAAAGAAGGGGACTGGTCCCCTATGTTGTAATTATCCGAAGAAAAAGGACCGGCTAATTCCGTGCCAGCAGCCGCGGTAATACGGAAGGTCCAGGCGTTATCCGGAATTATTGGGTTTAAAGGGAGCGTAGGTGGTCTTGAAAGCTTGCCGTGAAATGTCCCCGCTTAACGGGGGAGTTGCGGTGAGAACTCC
+
9CCCCGGGGGGGGGGGGGGGGGGGGGGGGGGGGGGGGGGGGGGGGGGGGGGGGGGFGGGGGGGGGGGGGGFGGGGGGGGEGGGGGGGGGGGGGGGFCFGGGGGGGGGGCGGGGGGGGGGGGGGGGGGGGGFGGGGGGGGDFFFGGGGGGGGGGGGGGGGDFEGGGGGGGFFGFG;EEGGGGGGGG@CGGGGGFGGDGGEGGFGGCCFFGGGGGFGGGEEGG@FFCFG5EEFCGGDG:C<CDGBGFGFGCGFGFFFFFFFFFFBFEFFDFAF=47C:>EB:AFFBF@B<(58)69>6(3?:>29<2
@M02526:341:000000000-JB3KD:1:1101:21939:5432 1:N:0:TACACAT+ACGGCAC
ATCCCTACGGGAGGCAGCAGTGGGGAATATTGCACAATGGGCGCAAGCCTGATGCAGCCATGCCGCGTGTATGAAGAAGGCCTTCGGGTTGTAAAGTACTTTCAGCGGGGAGGAAGGTGGTGAGGTTAATAACCTCAGCAATTGACGTTACCCGCAGAAGAAGCACCGGCTAACTCCGTGCCAGCAGCCGCGGTAATACGGAGGGTGCAAGCGTTAATCGGAATTACTGGGCGTAAAGCGCACGCAGGCGGTCTGTTAAGTCAGATGTGAAATCCCCGGGCTTAACCTGGGAACTGCATTTGAAA
+
CCCCCGGGGGGGGGGGGGGGGGGGGGGGGGGGGGGGGGGGGGGGGGGGGGGGGGGGGGGGGGGGGGGGGGGGGGGGGGGGGGGGGGGGGGGGGGGGGGGGGGGGGGGGGGGGGGGGGGGGGGGGGGGGGGGGGGGGGGGGGGGGGGGGGGGGGGGGGGGGGGGGGGGGGDGGGGGGFGGGGGGGGGGGGGGGGGGGGGGGEEGGGGGGGGGGGGGGFGGGEGDGGGGGGGGGGGGGGGGGGGFGFGFGGGGG:BFFFFFFFFFD?F?ABAFFFG<;F@FFFF?DFFFFFF:<BBBFFBBFFFFB>
@M02526:341:000000000-JB3KD:1:1101:9410:5446 1:N:0:TACACAT+ACGGCAC
CATCCTACGGGACGCAGCAGTGGGGAATATTGGACAATGGGCGCAAGCCTGATCCAGCAATGCCGCGTGAGTGATGAAGGCCTTAGGGTTGTAAAGCTCTTTTACCCGGGAAGATAATGACTGTACCGGGAGAATAAGCCCCGGCTAACTCCGTGCCAGCAGCCGCGGTAATACGGAGGGGGCTAGCGTTGTTCGGAATTACTGGGCGTAAAGCGCACGTAGGCGGCCATTCAAGTCAGAGGTGAAAGCCTGGGGCTCAACCCCAGAATTGCCTTTGAGACTGAGTGGCTAGTAGGTGAGAGAGG
+
CCCCCGCFGGCC@FECEEFFGGGGGGGGGGGC@@FG<CFGGFGGGGEGFEFCFGDDDFGFGAFFFFGCFC=FFDFGGGG?EDFFDFFGGCEFGGFFGAFGGGGEAAFGGGGGGGGG?FC<?FGGFGGGCG:F:FGGGGGGGGGECFDFFFGG@FGGGFFEFFCEEGGGGGEEFGGEGGCGEEE*:8CEG>8;=CGCC8C@++<@F88CGEGGG7EGECE=CFEGGD=:EGGEGFCC9:FCFFFGFG4*7<<FFFBFDF@FF:)8..72@<FF?GC67BF6?A7)2=?53)<?A26)6<9?A28<4
@M02526:341:000000000-JB3KD:1:1101:7553:5451 1:N:0:TACACAT+ACGGCAC
ACGCCTACGGGGGGCAGCAGTGGGGAATATTGGACAATGGGCGAAAGCCTGATCCAGCCATGCCGCGTGTGTGAAGAAGGTCTTCGGATTGTAAAGCACTTTAAGTTGGGAGGAAGGGCAGTTACCTAATACGTGATTGTTTTGACGTTACCAACAGAATAGGCACCGGCTAACTCTGTGCCAGCAGCCGCGGTAATACAGAGGGTGCAAGCGTTAATCGGAATTACTGGGCGTAAAGCGCGCGTAGGTGGTTTGCTAAGTTGAATGTGAAATCCCCGGGCTCAACCTGGGAACTGCATCCAAAA
+
CCCCCGGGGGGGGGGGGGGGGGGGGGGGGGGGGGGGGGGGGGGGGGGGGGGGGGGGGGGGGGGGGGGGGGGGGGGGGGGGGGGGGGGGGGGGGGGGGGGGGGGGGGGGGGGGGGGGGGGGGGGGGGGGGGGGGGGGGGGGGGGGGGGGGGGGGGGGGGGGGGGGGGGGGGGGGGGGGGGGGGGGGGGGFGGGGGGGGGGGGGGGGGGGGGGGGGGGGGGGGGGGGGGGGGGGGGGGGGGGDGFGFGECGGGGFFFFFFFFFFFFFFFFFFFFFGFFFFFFBBFBFFFFFFFFFFFFFFFFFFFFB
@M02526:341:000000000-JB3KD:1:1101:10200:5470 1:N:0:TACACAT+ACGGCAC
AGTTCCTACGGGGGGCAGCAGTAGGGAATCTTCCACAATGGGCGCAAGCCTGATGGAGCAACGCCGCGTGTGTGATGAAGGGTTTCGGCTCGTAAAACACTGTTATAAGAGAAGAACGGCACTGAGAGTAACTGTTCAGTGTGTGACGGTATCTTACCAGAAAGGAACGGCTAAATACGTGCCAGCAGCCGCGGTAATACGTATGTTCCAAGCGTTATCCGGATTTATTGGGCGTAAAGCGAGCGCAGACGGTTATTTAAGTCTGAAGTGAAAGCCCTCAGCTCAACTGAGGAATGGCTTTGGAA
+
CCCCCGGGGGGGGGGGGGGFGGGGGGGGGGGGGGGGGGGGGFGGGGGGGGGGGGGGGGGGGGGGGDGGGGGGGGGGGGGGFGGGGGGGGGGGCEGGGGGGGGGGGGGGGGGGGGGGGGGGGGFFEGFGGGGGGGGGGGGGGGGGGGGGGGGGGGGGGGGGGGFGGGGGGGGGGGGGGGGDCFFGFGGFFGGGGG>CEGGGGFGGGFGGFGGGGCGGGGGGG5888CCFFCFFC=9CGFGCD3<>>75CCFD37@>6FF4@46*-76@B876??CC).?@07?A3<F.67??:?<)2:7<?(..,6
@M02526:341:000000000-JB3KD:1:1101:25618:5479 1:N:0:TACACAT+ACGGCAC
CCGGCCTACGGGGGGCAGCAGTGGGGAATATTGGACAATGGGGGGAACCCTGATCCAGCCATGCCGCGTGTGTGAAGAAGGCCTTATGGTTGTAAAGCACTTTAAGCGAGGAGGAGGCTTACCTGACTAATAATTGGGATAAGTGGACGTTACTCGCAGAATAAGCACCGGCTAACTCTGTGCCAGCAGCCGCGGTAATACAGAGGGTGCGAGCGTTAATCGGAATTACTGGGCGTAAAGCGCGCGTAGGCGGCTAATTACGTCGAATGTGAAATCCGCGAGCTCAACTTGGGAATTGCATACGA
+
CCCCCGEDEGGGGDGGGGGCFDGGGGEFGGGGGGGGGGGEGFGGGGGGGGGGGFCGBFGGGGGGGGGGGGGGGGGGGFCGC7FFGGGGGGGGGGGGGCCFGFGGFFFGGGGEGGGGGG>EFGFFGGG?FEFC<:EC6C*:EFGCGGEGEEGFGG?EEGGGDFGG7CFFFECEGG?FFFGF<CFGFFGD8ECCCEG>CGCCGDFFGGGGGGGE*:CC5=*<<F;EGFE7?EGG=GDDGGGGGGFGFDB<C3DGFBEFF?FF4>FBD)05<:FF*:*9@)89>>>;7FF@AFA2(3(4))).6454(
@M02526:341:000000000-JB3KD:1:1101:14739:5483 1:N:0:TACACAT+ACGGCAC
GTTGCCTACGGGGCGCAGCAGTGGGGAATTTTCCGCAATGGGCGAAAGCCTGACGGAGCAATGCCGCGTGGAGGTAGAAGGCCCACGGGTCGTGAACTTCTTTTCCCGGAGAAGAATCAATGACGGTATCTGGGGAATAAGCATCGGCTAACTCTGTGCCAGCAGCCGCGGTAATACAGAGGATGCAAGCGTTATCCGGAATGATTGGGCGTAAAGCGTCTGTAGGTGGCTTTTTAAGTCCGCCGTCAAATCCCAGGGCTCAACCCTGGACAGGCGGTGGAAACTACCAAGCTGGAGTACGGTAG
+
CCCCCGGGGGGGGGGGGGGGGGGGGGGGGGGGGGGGGGGGGGGGGGGGGGGGGGGGGGGGGGGGGGGGGGGGGGGGGGGGGGGGGGGGGGGGGGGGGGGGGGGGGGGGGGGGGGGGGGGGGGGGGGGGGGGGGGGGGGGGGGGGGGGGGGGGG?EFGGGGGGGGGGGGGGGGGGGGGGGGGGGGGGGGGGGGGGGGGGGGGGGGGGGGGGGGGGGGGGGGGGGGGGGGGGGGGGGGGCGGDGEGFDEGGFFF?FFFFFEFFFF?FFFFFBFFFGGFF.>BFBFF<FF?FFF:?DF?F?FAFFFF:
@M02526:341:000000000-JB3KD:1:1101:17997:5485 1:N:0:TACACAT+ACGGCAC
GGGGTCCTACGGGGCGCAGCAGTGGGGAATATTGCACAATGGGGGGAACCCTGATGCAGCGACGCCGCGTGCGGGATGAAGGCCTTCGGGTTGTAAACCGCTTTTGTTGGGGAGCAAGCGAGAGTGAGTGTACCCTTCGAATAAGCGCCGGCTAACTACGTGCCAGCAGCCGCGGTAATACGTAGGGCGCAAGCGTTATCCGGATTTATTGGGCGTAAAGAGCTCGTAGGCGGTTCGTCGCGTCTGGTGTGAAAGCCCATCGCTTAACGGTGGGTCTGCGCCGGATACGGGCGGGCTTGTGTGCC
+
CCCCCGGGGGGFGGGGGGGGDFGGGGGGGGFGGFGGGGGGGGGGEGGGFGEG@EFGFGGGGGGGGGGEGGGGGGGGGGFFGGFGGGGFEDCE<FFGGGFGGCF@CFFGGGGDEGGGFGGGGG5EFGFGGFFGG@EFGGGGGGECGGGGGGGGGEGGGF6AFGGGGF>FGFEGGGGGGEGGFFGGEGGGGGGG5ECEGGGGGGGDGGFFFEFGF>E5*8CFGGFCFG*;==9CC793=DDGGGE5<<FCC/1*=988:FF?F>:<@@F4;;>FBD55<?/49119())90>21;B90(49(540<-
@M02526:341:000000000-JB3KD:1:1101:19194:5491 1:N:0:TACACAT+ACGGCAC
AGAAGCCCTACGGGAGGCAGCAGTGGGGAATTTTCCGCAATGGGCGAAAGCCTGACGGAGCAATGCCGCGTGGAGGTAGAAGGCCTACGGGTCGTTAACTTCTTTTCCCGGAGAAGAAGGAATGACGGTATCTGGGGAATAAGCATCGGCTAACTCTGTGCCAGCAGCCGCGGTAAGACAGAGGATGCAAGCGTTATCCGGAATGATTGGGCGTAAAGCGTCTGTAGGTGGCTTTTTAAGTTCGCCGTCAAATCCCAGGGCTCAACCCTGGACAGGCGGTGGAAACTACCAAGCTGGAGTACGGG
+
CCC<@,FCFEEGGCFG7-B;@<FFGC8@;@@,6<,;8@@CCFA,C7++7C8<,,F<,CG77,6,:C<F:FGGCFG:8:,C<,,C499,?F++8@++++<9EFCB?E998+6+6+DF,>=38,B<5F=F:3D,3CD8F:>><FFG9<,@+:<<3>3ECG7,7FCEFCG7:B88:B:B,26FF,?*22?+3BCF>C*CG92***13B<BF?=*=?8E8:F?::8?E0+2+<C50:*C9?CFF>C=<@*7/95*:67F466)07)7<7@@BFF35<*/<>)7(-4(<7.**,7:?B1).((44(-49-
@M02526:341:000000000-JB3KD:1:1101:8591:5504 1:N:0:TACACAT+ACGGCAC
GCCTACGGGGGGCAGCAGTGGAGAATATTGGACAATGGGCGCAAGCCTGATCCAGCCATGCCGCGTGAGTGATGAAGGCCCTAGGGTTGTAAAGCTCTTTCACCGGTGACGATAATGACGGTAGCCGGAGAAGAAGCCCCGGCTAACTTCGTGCCAGCAGCCGCGGTAATACGAAGGGGGCTAGCGTTGTTCGGAATTACTGGGCGTAAAGCGCACGTAGGCGGACATTTAAGTCAGGGGTGAAATCCCGGGGCTCAACCCCGGAACTGCCTTTGATACTGGATGTCTTGAGTGTGGTAGAGGTG
+
CCCCCGGGGGGGGGGGGGFGGGGGGGGGGGGGGFFGGGGGGGGGGGGGGFGFGGGGGGGGGGGGGGGGGGGGGGGGGGGGGGGGGGGGGGGGGGGGGGGGGGGGGGGCGGGGGGGFGGGGGGGGFFGEGGGGGGGGGGGGGGGGGGGGGGGGGGGGGGGGGGGGGGGGGGGGGGGGGGGGGGGGFGGDGEGGGGGGGGGGGGGGGGGGGGF?EGGGGEGDGGGGGGGGGGG<9EFGGGF3DGFGFGFGFGGDFD5@F*7FE>>BF:::78FFFFG4B@FFF?0:BFFFFFA><AAAB?A<92:?1
@M02526:341:000000000-JB3KD:1:1101:19722:5507 1:N:0:TACACAT+ACGGCAC
TTCCTACGGGAGGCAGCAGTGGGGAATATTGCACAATGGGGGGAACCCTGATGCAGCGACGCCGCGTGCGGGATGAAGGCCTTCGGGTTGTAAACCGCTTTTGTTGGGGAGCAAGCGAGAGTGAGTGTACCCTTCGAATAAGCGCCGGCTAACTACGTGCCAGCAGCCGCGGTAATACGTAGGGCGCAAGCGTTATCCGGATTTATTGGGCGTAAAGAGCTCGTAGGCGGTTCGTCGCGTCTGGTGTGAAAGCCCATCGCTTAACGGTGGGTCTGCGCCGGATACGGGCGGGCTTGAGTGCGGTC
+
CCCCCGGGGGGGGGGGGGGGGGGGGGGGGGGGGGGGGGGGGGGGGGGGGGGGGGGGGGGGGGGGGGGGGGGGGGGGGGGGGGGGGGGGGGGGGGGGGGGGGGGGGGGGGGGGGGGGGGGGGCFGGGGGGGGGGGGGGFGFGGGGGGGGGGGGGGGGGGFGGEGGGGGGGGGGGGGGGGGGGGGGGGGGEGGGGG5F?FGG8E>?CGFGGGGGGGGFGGGGGGGGGGGFCDEEGDDG=D<)9C>D6DFGGF>FFFFFFFFF>F)6FF34>>DDFD5=BE>>;0:6:55>9@;BF6:>??B<:>>B(
@M02526:341:000000000-JB3KD:1:1101:4771:5510 1:N:0:TACACAT+ACGGCAC
TAAGCCTACGGGGCGCAGCAGTGGGGAATTTTCCGCAATGGGCGAAAGCTTGACGGAGCAATGCCGCGTGGAGGTAGAAGTCCTACGGGTCGTGAACTTCTTTTCCCGGAGAAGAAGCAATGACGGTATCTGGGGAATAAGCATCGTCCAACTCTGTGCCAGCAGCCGCGGTAATACAGAGGATGCAAGCGTTATCCGGAATGATTGGGCGTAAAGCGTCTGTAGGTGGCTTTTTACGTCCGCCGTCAAATCCCAGCGCTCACCCCTACACAGCCGGTGGACACTGCCAACCTGGAGTACGGTAG
+
CCCCCG<FFGGGCBFGGGGGGGGC6@F:AE,CF97C:@:<EGFG:FG>EGGGF@B@C7@C6CEGE+C@B:CC=F:EF<FA,AEE9F::C=BC@?,4EFG9@,A,88BBF7FF?DF=<,8,E9,=++3+:,,=,@B::<><,=FF,CDC**>F,>,>F<CF<FFGE72**:8::*29;2+,2B78EFFDC>EGCEG9BCEG=5C77:988@EEGCE@+:2:8/CFF7+35C=FCF=/+197C)55>75**;CF?F?4)75;B@*4)7@()57=)*95373(((.8?40776,:?B(1(506-424(
@M02526:341:000000000-JB3KD:1:1101:10102:5511 1:N:0:TGCACAT+ACGGCAC
CGTCTGCCTACGGGGGGCAGCAGTGGGGAATCTTGGACAATGGGCGAAAGCCCGATCCAGCAATATCGCGTGAGTGAAGAAGGGCAATGCCGCTTGTAAAGCTCTTTCGTCGAGTGCGCGATCATGACAGGACTCGAGGAAGAAGCCCCGGCTAACTCCGTGCCAGCAGCCGCGGTAAGACGGGGGGGGCAAGTGTTCTTCGGAATGACTGGGCGTAAAGGGCACGTAGGCGGTGAATCGGGTTGAAAGTGAAAGTCGCCAAAAACTGGCGGAATGCTCTCGAAACCAATTCACTTGCGTGAGAC
+
CCCCCGGGGGGGGGGGGGGGGGGGGGGGGGGGGGGGGGGGGGGGGGGGGGGGGGGGGGGGGGFGGGGGGGGGGGGGGGGGGGGGGGGGGGGGGGGGGGGGGGGGGGGGGGGGGGGGGGGGGGGGGGGGGGGGGGGGGGGGGGGGGGGGGGGGGGGGGGGGGFGGGGGGGGGGGGGGGGGGGGGGGGGGGGDDGFFFFGGGGGGEGGG7EGGGGGGGGGGGGGEGGGCCG59:CEGGGGGGGGFGFFFFFCFG*=*@FBFD3@::>EF2<?>D@<C)7@?44(.22:F):FA:))-:<),4:314<
@M02526:341:000000000-JB3KD:1:1101:9006:5513 1:N:0:TACACAT+ACGGCAC
CCACCTACGGGGGGCAGCAGTGGGGAATATTGGACAATGGGCGCAAGCCTGATCCAGCAATGCCGCGTGAGTGATGAAGGCCTTAGGGTTGTAAAGCTCTTTTACCCGGGAAGATAATGACTGTACCGGGAGAATAAGCCCCGGCTAACTCCGTGCCAGCAGCCGCGGTAATACGGAGGGGGCTAGCGTTGTTCGGAATTACTGGGCGTAAAGCGCACGTAGGCGGCTTGGTAAGTTAGTGGTGAAAGCCTGGCGCTCAACTCCAGAATTGCCTTTATGACTGCCGAGCTAGCCGGTCAGAGAGG
+
CCCCCGGGGGG:CGGGGGGGGGGGGGGGGGGGGCFGGGGG<EFGGGG7FFGG9FGGGGGGGGGGGGGGG+8>FGGGGAFFFCFGGGGFFGEE=FGGGGFCFGGFFC<>CFCGEDCGGF,9<<CFGG97<*<FFCCGD@FB77F*:F772?CAC8/*2<FG?8**2:?EC?EC7+;/*8E858E81;FEC8?E>CDGGGGF90++<CGGGCE;<@EEE=EFG*;+8C=EGGEE9+2:?*C*2>@36C/**2**0))7::7FFF6)/)*(1)/9=F7*/*/.6<9?())0(74)4(,(4((.),(-(
@M02526:341:000000000-JB3KD:1:1101:16458:5522 1:N:0:TACACAT+ACGGCAC
GGCCTACGGGGGGCAGCAGTGGGGAATTTTCCGCAATGGGCGAAAGCCTGACGGAGCAATGCCGCGTGGAGGTAGAAGGCCTACGGGTCGTTAACTTCTTTTCCCGGAGAAGAAGGAATGACGGTATCTGGGGAATAAGCATCGGCTAACTCTGTGCCAGCAGCCGCGGTAAGACAGAGGATGCAAGCGTTATCCGGAATGATTGGGCGTAAAGCGTCTGTAGGTGGCTTTTTAAGTTCGCCGTCAAATCCCAGGGCTCAACCCTGGACAGGCGGTGGAAACTACCAAGCTGGAGTACGGTAGGG
+
CCCCCGGGGGGGGGGGGGGGGGGGGGGGGGGGGGGGGGGGGGGGGGGGGGGGGGGGGGGGGGGGGGGGGGGGGGGGGGGGGGGGGGGGGGGGGGGGGGGGGGGGGGGGGGGGGGGGGGGGGGGGGGGGGGGGGGGGGGGGGGGGGGGGGGGGGGGGGGGGGGGGGGGGGGGGGGGGGGGGGGGGGGGGGGGGGGGGGGGGGGGGGGGGGGGGGGGGGGGGGGGGGGGGGGGGGGFGGGGGDGFGFGFGGGGGFFFFF5;FFFFFFFF?FFFFFDGDFFF?F?FFFF46:FFFF0(5:A?BB?:??
@M02526:341:000000000-JB3KD:1:1101:6302:5525 1:N:0:TACACAT+ACGGCAC
TCAAGCCTACGGGACGCAGCAGTGGGGAATATTGCACAATGGGCGCAAGCCTGATGCAGCGACGCCGCGTGAGGGATGACGGCCTTCGGGTTGTAAACCTCTTTCGGTACGGAAGAGGCCTCTTCGGGGGTGACGGTACGTGCAGAAGAAGCACCGGCTAACTACGTGCCAGCAGCCGCGGTAATACGTAGGGAGCACGCGTTGTCCGGAATTCATGGGCGTAAAGAGCTTGTAGGTGGCTTGTCGCGTCTGTCGTGCAAGCACGGTGCTTAACTCCGGGTCTGCGGTGGGTTCGGGCAGGCTAG
+
CCCCCCFEEDC-8@F@ECCFCFFFEGFEECEFFG9EFGGFEG8E7F@C:CFG<@EF<FFDBFGGDFCEG::CGCDG,FFGGGGEC<,+:=B:@CF<FE,4B<FGGGG:<:FGGCFFGGCG8<,,CF7+>@GD*DCF*5:>F<7@FCA,,?F7FEFGG7=@FCFGGEC7:8BC*99EE***:8:C99@F<:*;5*;C8*/*::5*/2:;=*/;+++<+2CG8*8?F+<*:E66E+*:C*9<C5>77C37593>=F7F3))175).7;58)-9*7>D17:)-4,,365>>(.(4(,2,19;(-(.,4
@M02526:341:000000000-JB3KD:1:1101:9126:5532 1:N:0:TACACAT+ACGGCAC
CCCTACGGGAGGCAGCAGTGGGGAATATTGCACAATGGGCGCAAGCCTGATGCAGCGACGCCGCGTGAGGGATGACGGCCTTCGGGTTGTAAACCTCTTTCGGTACGGAAGAAGCCTCTTCGGGGGTGACGGTACGTGCAGAAGAAGCACCGGCTAACTACGTGCCAGCAGCCGCGGTAATACGTAGGGTGCAAGCGTTGTCCGGAATTATTGGGCGTAAAGAGCTTGTAGGTGGCTTGTCGCGTCTGTCGTGAAAGCCCGGGGCTTAACTCCGGGTCTGCGGTGGGTACGGGCAGGCTAGAGTG
+
CCCCCGGGGGGGGGGGGGFGGGGGGGGGGGGGGGGGGGGGGGGGGGGGGGGGGGGGGGGGGGGGGGGGGGGGGGGGGGGGGGGGGGGGGGGGGGGGGGGGGGGGGGGGGGGGGGGGGGGGGGGGGGGGGGGGGGGGG7FGFGFGGGGGGGGGGGGGGGGGGGGGGGGGGGGGGGGGGGGGGGGGCGGGDFGGGGCGGGGGGGGDG;ECGGFGGDCFEGE5FFEFGGGGGGGGGCFGGGDGGGFGFGFGGFGGD<F?FF>FE:33@FF?FAFFFGDDFFFFFF9F>BBDBFFB06>FFF???28>2
@M02526:341:000000000-JB3KD:1:1101:6775:5537 1:N:0:TACACAT+ACGGCAC
CTCCTACGGGGGGCAGCAGTGGGGAATATTGGACAATGGGGGCAACCCTGATCCAGCCATGCCGCGTGTGTGAAGAAGGCTTTCGGGTTGTAAAGCACTTTCAGCGAGGAGGAAGGCGTTGGGATTAATACTCCTGACGAAGGACGTTACTCGCAGAAGAAGCACCGGCTAACTCCGTGCCAGCAGCCGCGGTAATACGGAGGGTGCAAGCGTTAATCGGAATTACTGGGCGTAAAGGGCGCGTAGGCGGCCTGTTAAGCCAGATGTGAAAGCCCCGGGCTTAACCTGGGAACTGCATTTGGAAC
+
CCCCCGGGGGGGGGGGGGGGGGGGGGGGGGGGGGGGGGGGGGGGGGGGGGGGGGGGGGGGGGGGGGGGGGGGGGGGGGGGGGGGGGGGGGGGGGGGGGGGGGGGGGGGG7FE7FGGGGGGGGDFCGGGGGGGGGGGGGGE@FCCBFAFEGDFCEEEGGGGFFGGGGGGGGGGGGGGGGGGGGGGGGGGGGGCEG>G7FEE58CGGGGGGGGGGGGGGGCEDEFGGGGFDGGGGGG3CCGDCGFDDCDGD<<DEFFFFFFFFFFFFFF<F4??F<FFFF39>B:ABFFF:3:::?<<<AB<D6744
@M02526:341:000000000-JB3KD:1:1101:8200:5547 1:N:0:TACACAT+ACGGCAC
GACCTACGGGAGGCAGCAGTGGGGAATATTGGTCAATGGGCGAAGAGCCTGAACCAGCCAAGTAGCGTGGGGGATGACGGCCCTATGGGTTGTAAACCTCTTTTATCGGAGAGTAAAGAAGGGGACTCATCCCCTATGTTGTAATTATCCGAAGAAAAAGGACCGGCTAATTCCGTGCCAGCAGCCGCGGTAATACGGAAGGTCCAGGCGTTATCCGGAATTATTGGGTTTAAAGGGAGCGTAGGTGGTCTTGAAAGCTTGCCGTTAAATGTCCCCGCTTAACGGGGGAGTTGCGGTGTGAACTC
+
CCCCCGGGGGGGGGGGGGGGGGGGGGGGGGGGFGGGGGGGGGGGGGGGGGGGGGGGGEGGGGGGGGGGGGGGGGGDGFGEG@@F@FGGFGGGGGGGGGGGGGGGGGGGG7FBFGGGFFF,EBCFGFGGFDGGGGG?D<FFDF<@FFFGGG:F+<E7FEGEEGGFGGGGGGGGEFEFFGCEEGCFFGGEGGGGGGCF>B5*=5CCC+:*==CGAFGGG8*:E?:CF79*CGGE7C7*C>*9CC5D):77<C>DF6666FFF53?6>5)(*69987>>5B@?(6A?7::B0)8<4),1:3(4))664
@M02526:341:000000000-JB3KD:1:1101:6102:5556 1:N:0:TACACAT+CCGGCAC
AAAAACCTACGGGGCGCAGCAGTGGGGAATATTGGACAATGGGCGCAAGCCTGATCCAGCCATGCCGCGTGAGTGATGAAGGCCTTAGGGTTGTAAAGCTCTTTCGCCGACGAAGATAATGACGGTAGTCGGCGAAGAAGCCCCGGCTAACTTCGTGCCAGCAGCCGCGGTAATACGAAGGGGGCTAGCGTTGTTCGGAATCACTGGGCGTAAAGCGCACGTAGGCGGACTTTTAAGTCAGGGTTGAAATCCCAGGGCTCAACCCTGGAACTGCCCTTGATACTGGAAGTCTCGAGTTCGAGAGA
+
CCCCCGGGGGGEGGFF@FGFGFEFFGEFGGEFDFFGGGGGGGGGGGGDCGGGGGGGFFGGGGGGCEBCGF4?FFE<FGGGGFGGGGFGGGCGGEE,EFEDFGFGDE7FFEGGBFCFGCEFDGGGCGD+CFFC7F7F7C,@FGGF7CFG7,?CGFGGFEF;FGG,=FGGGGGGGGGFGGGGGGGDGGFGGGGEEGFGGGG>CC+AFCGC85CE**+<EE558EGGDEGG5CG6CGG9+?C***<0))97::FDF4FFEE@F4F@77FF<7:F@@69>F552>))54))98FF>A>718:42<:09(
@M02526:341:000000000-JB3KD:1:1101:23166:5558 1:N:0:TACACAT+ACGGCAC
GTCACCTACGGGAGGCAGCAGTGGGGAATTTTCCGCAATGGGCGAAAGCCTGACGGAGCAATGCCGCGTGGAGGTAGAAGGCCCACGGGTCGTGAACTTCTTTTCCCGGAGAAGAATCAATGACGGTATCTGGGGAATAAGCATCGGCTAACTCTGTGCCAGCAGCCGCGGTAATACAGAGGATGCAACGGTAACCCGGATGATTTGGCCTTAAGCCTCTTGTGGTTGCTTTTTTAGTCCGCCGTCCAATCCCAAGGCCTCACCCTTGAACGGCCGTTGGAACTTCCAAGCTTGAATACGGTTAG
+
CCCCCGGGGGGGGGGGGGGGGGGFGGGGGGGGGGGGGGGGGGGGGGGGGGGGGGGGGGGFGGGGGGGGGGGGGGGGGGGGGGGGGGDGGGGGFGGGGGGGGGGGGGGGGGGGGGFGGGG>DFFGGEGFFGGGADCE@D@CCGGGGGGGGGGGGGGGGGGGGGGGGGGGEEGGGGGGGGGGGGGGGGGG+**=**+5*3*1**22?+?F8+<00<70+0*+20+0;**;*+<<FG)7*0*2>3@).))9?7*27))7>3)0.9)8F)02*)0)5)1<.)7(.-(,)1?F</4)),())-.(-(((,
@M02526:341:000000000-JB3KD:1:1101:19532:5560 1:N:0:TACACAT+ACGGCAC
CCCCTACGGGAGGCAGCAGTAGGGAATCTTCCACAATGGACGCAAGTCTGATGGAGCAACGCCGCGTGTATGAAGAAGGTCTTCGGATCGTAAAATACTGTTGTCAGAGAAGAACACGGGATAAAGTAACTGTTGTCCCGCTGACGGTATCTGACCAGCAAGTCACGGCTAACTACGTGCCAGCAGCCGCGGTAATACGTAGGTGGCAAGCGTTGTCCGGATTTATTGGGCGTAAAGGGACCGCAGGCGGTCTTTTAAGTCTGATGTGAAAGCCTTCGGCTTAACCGGAGAAGTGCATTGGAAAC
+
CCCCCGGGGGGGGGGGGGGGGGGGGGGGGGGGGGGGGGGGGGGGEEGGGGFGGGGCGGGGEGCECGGGEGGGGGGGGGGFGGGGGCFFGGGGFFFFFGGGGGFFGGGGG8FEGGFFGGGGCGGCDEEC@FGGGF?FGFGGGGGGGGCFFFGGFFGGGGG>FGFGGGGDFGGGGGGGGGGGGGGGGG>CEEGGGG5FGGGFGGGGGFGFGGGGGGGGGGGG5C8CFGG+?CGGGGGGGGGG*>>CE7@DDCGGFFFFFF?FFFFAF=F9=BF=FCFFFFF9?>7A<F:>1>>:?B>A2<A)83:><
@M02526:341:000000000-JB3KD:1:1101:7399:5562 1:N:0:TACACAT+ACGGCAC
TCCCCCTACGGGACGCAGCAGTGGGGAATTTTCCGCAATGGGCGAAAGCCTGACGGAGCAATGCCGCGTGGAGGTAGAAGGCCCACGGGTCGTGAACTTCTTTTCCCGGAGAAGAAGCAATGACGGTATCTGGGGAATCAGCATCGGCTAACTCTGTGCCAGCAGCCGCGGTAATACAGAGGATGCCAGCGTTATCCGGAATGATTGGGCGTAAAGCGTCTGTAGGTGGCTTTTTACGTCCGCCGTCAAATCCCAGGGCTCAACCCTGGACAGGCGGTGGCAACTACCAAGCTGGAGTACGGTAG
+
CCCCCGCDFGGGGEGGGGGGGFG@EE;BF@CFGCF@:FEGGFF:@@FBFEC<F<F:FDGDAFGGEFDGGFGGGGEGG95E<CGB78@@FG:C@FE7EFGFGGF<@CAFE>FFEBAFA<B3>=C>@G:BDGGGFG+@CF,><F@AF7@C**FFFEF9@CEGGGGGGGGFCEEGC8ECFEF?FGECFC++23CG5*3?EG5*=F+<EG?CCFEE*?5<ECCGCGFCFFGGDCC*?CGF+>CF<D>*8C>*9:CGFF;)))0.>//8:>FBFB4)837557<9((5:5;/529(3831:8:8>BB:14
@M02526:341:000000000-JB3KD:1:1101:8911:5567 1:N:0:TACACAT+ACGGCAC
ACGTGCCTACGGGACGCAGCAGTGGGGAATATTGGACAATGGGCGAAAGCCTGATCCAGCCATGCCGCGTGTGTGAAGAAGGTCTTCGGATTGTAAAGCACTTTAAGTTGGGAGGAAGGGCAGTTACCTAATACGTGATTGTTTTGACGTTACCGACAGAATAAGCACCGGCTAACTCTGTGCCAGCAGCCGCGGTAATACAGAGGATGCAAGCGTTAATCGGAATTACTGGGCGTAAAGCGCGCGTAGGTGGTTTGTTAAGTTGAATGTGAAATCCCCGGGCTCAACCTGAGAACTGCATCCAA
+
CCCCCGGGGGGGGGGGGGGGGGGGGGGGGGGGGGGGGGGGGGGGGGGGGGGGGGGGGGGGGGGGGGGGGGGGGGGGGGGGGGGGGGGGGGGGGGGAFGGGGFGGGGGGGGFC<FEGGGGGGGGGGGGGGGDGFGGGDFGGGGGGGFGGDGGGGG@CEGGGGGGGFGFFGGGGGGGGGGGGGGGGFCFEFGGGGGGGGGGGGGGGFGGGGGGG?GGGGGFGGGGGGFG?FGEFGFDGGDGCFGFDDGF<DGGGFEFFFFFF4FFFFFFFFFFFFGGFFFFFFFB>FFFFF:7?7<4><2?A>9>B)
@M02526:341:000000000-JB3KD:1:1101:24164:5574 1:N:0:TACACAT+ACGGCAC
AATGAGCCTACGGGGGGCAGCAGTGGGGAATATTGGACAATGGGGGCAACCCTGATCCAGCCATGCCGCGTGTGTGAAGAAGGCTTTCGGGTTGTAAAGCACTTTCAGCGAGGAGGAAGGCATTGTAGTTAATACCTACGATGAAGGACGTTACTCGCAGAAGAAGCACCGGCTAACTCCGTGCCAGCAGCCGCGGTAATACGGAGGGTGCAAGCGTTAATCGGAATTACTGGGCGTAAAGGGCGCGTAGGCGGCCTGTTAAGCCAGATGTGAAAGCCCCGGGCTTAACCTGGGAACTGCATTTG
+
CCCCCGGGGGGGGGGGEGGGGGGGGGGGGGGGGGGGGGGGGGGGGGGGGGGGGGGGGGGGGGGGGGGGGGGGGGGGGGGGGGFGGGGGGGGGG:FGGGGGGGGGGGGCFFFGEDGGGEGDGGGGFGGFGGGGGFGGGGGGEFGGGFFGGGGGFGGGGGGGGGGGC?FGGGGGGGD8FGGGGGGGGGFGGGGGGGGDCEEGEGGGGEE8EEGGGGGGGGCFGGGGGGFGGGG?FEGGGGGGCF>DDGFGGGGGBFFFF>BFF*9<@>41@AF4@GGFFFF?;B099FF7AFF:60476?BF<FF<)
@M02526:341:000000000-JB3KD:1:1101:23079:5586 1:N:0:TACACAT+ACGGCAC
CAGCCTACGGGACGCAGCAGTGGGGAATATTGGACAATGGGGGCAACCCTGATCCAGCCATGCCGCGTGTGTGAAGAAGGCTTTCGGGTTGTAAAGCACTTTCAGCGAGGAGGAAGGCGTTGGGATTAATACTCCTGACGAAGGACGTTACTCGCAGAAGAAGCACCGGCTAACTCCGTGCCAGCAGCCGCGGTAATACGGAGGGTGCAAGCGTTAATCGGAATTACTGGGCGTAAAGGGCGCGTAGGCGGCCTGTTAAGCCAGATGTGAAAGCCCCGGGCTTAACCTGGGAACTGCATTTGGAC
+
CCCCCGGGGGGGGGGGGGGGGGGGGGGGGGGGGGGGGGGGGGGGGGGGGGGGGGGGGGGGGGGGGGGGGGGGGGGGGGGFGGGGGGGGGGGGGGGGGGGGGGGGGGGGGGEGCCGGGGGGGGGGFGGGGFFGGGGGGGGGGDGDGGGGGGGGGDGGCFFFGGGGGGGGEGGGFGGGGGGFGGGGGGFGGGGGGGEGGGGGGDEDGGGGGGCGGGGDFGGGGGCFGGGGGGGGGGGG5CFGGGFGFG@DGGGGFFFFFFFFFFFFFFFFBF=F?FGFFFFFFFF:<F==7)130:?4?F>>9<AB)
@M02526:341:000000000-JB3KD:1:1101:22359:5590 1:N:0:TACACAT+ACGGCAC
GCGCCTACGGGAGGCAGCAGTGGGGAATTTTCCGCAATGGGCGAAAGCCTGACGGAGCAATGCCGCGTGGAGGTAGAAGGCCTACGGGTCGTTAACTTCTTTTCCCGGAGAAGAAGGAATGACGGTATCTGGGGAATAAGCATCGGCTAACTCTGTGCCAGCAGCCGCGGTAAGACAGAGGATGCAAGCGTTATCCGGAATGATTGGGCGTAAAGCGTCTGTAGGTGGCTTTTTAAGTTCGCCGTCAAATCCCAGGGCTCAACCCTGGACAGGCGGTGGAAACTACCAAGCTGGAGTACGGTAGG
+
CCCCCGGGGGGGGGGGGGGGGGGGGGGGGGGGGGGGGGGGGGGGGGGGGGGGGGGGGGGGGGGGGGGGGGGGGGGGGGGGGGGGGGGGGGGGGGGGGGGGGGGGGGGGGGEGGGGGGGGGGGGGGGCFGGGGGGGGFGGGGGGGGGGGGGGGGGGGFGGGGGGGGGGGECEEEFGGGGFGGGGGGGGGGGGGGGGGGGGDGGGGGGGGGGGCECFGGGGGGGGGGGGGGGGGGGGGGGGGGGFGEGEGGGGGFFF>BFFFFFFFFFFFFBFFFGGFFFFFFFFFFFFFFFBFFBF<??BBFFF<1
@M02526:341:000000000-JB3KD:1:1101:16998:5607 1:N:0:TACACAT+ACGGCAC
ACCTACGGGAGGCAGCAGTGGGGAATATTGGACAATGGGCGAAAGCCTGATCCAGCAATGCCGCGTGAGTGATGAAGGCCTTAGGGTTGTAAAGCTCTTTTACCCGGGAAGATAATGACTGTACCGGGAGAATAAGCCCCGGCTAACTCCGTGCCAGCAGCCGCGGTAATACGGAGGGGGCTAGCGTTGTTCGGAATTACTGGGCGTAAAGCGCGCGTAGGCGGCTTGGTAAGTTAGAGGTGAAAGCCTGGAGCTCAACTCCAGAATTGCCTTTAAGACTGCCGAGCTAGCAGGTGAGAGAGGTA
+
CCCCCGGGGGGGGDFEFFFFGGGCGFFFGCFCGCFGFGGGGGGGGGFFFFFGFGGGEGGFGGCGDGGEDGGGG9FFCFGGGGFAF8FGDGGGGGFEFFGGGBCBECGGECEGGG9EFFEGDFFFFEGGGGGGGFCCGGGGD7=EEAFGFF7D7CF<@FCCFGGGGGFDCCBFG@:C@GGGEEFGGGGEGGFFG58EGGFGGGGGGGGD=CFGEGDEEE5CGFGDEEGEEGGCCGGFGG=FGG*7=C@GGGF4)75?7@FFFF:>F5@A?AF?FF>9F*9A?:?>>@DEAFFA2<B(4:2)4:?7.
@M02526:341:000000000-JB3KD:1:1101:16761:5615 1:N:0:TACACAT+ACGGCAC
ATCCTACGGGGGGCAGCAGTGGGGAATATTGGACAATGGGCGAAAGCCTGATCCAGCCATGCCGCGTGTGTGAAGAAGGTCTTCGGATTGTAAAGCACTTTAAGTTGGGAGGAAGGGCAGTTACCTAATACGTGATTGTTTTGACGTTACCGACAGAATAAGCACCGGCTAACTCTGTGCCAGCAGCTGCGGTAATACAGAGGGTGCAAGCGTTAATCGGAATTACTGGGCGTAAAGCGCGCGTAGGTGGTTTGTTAAGTTGAATGTGAAATCCCCGGGCTCAACCTGGGAACTGCATCCAAAAC
+
CCCCCGGGGGGGGGGGGGGGGGGGGGGGGGGGGGGGGGGGGGGGGGGGGGGGGGGGGGGGGGGGGGGGGGGGGGGGGGGGGGGGGGGGGGGGGGGGGGGGGGGGGGGGGGGGGGGGGGGGGGGGGGGGGFGGGGFGGGGGGGGGGGGGGGGGGGGGGGGGGGGGGGGGGGGGGGGGGGGGGGGFGDG*<CG>EECG7CGFCFGEGEEGGFGGGEGGGGGDGEGGFGGGGCG=:EDGG>7CGG37:D:DFGGG5@FFF4=FFFFA?FFA@ABFFFG@@E@03:?FF>F>:>:0(,4<25A3>D<2<
@M02526:341:000000000-JB3KD:1:1101:8269:5621 1:N:0:TACACAT+ACGGCAC
TTCCCTACGGGAGGCAGCAGTGGGGAATATTGGACAATGGGCGAAAGCCTGATCCAGCCATGCCGCGTGTGTGAAGAAGGTCTTCGGATTGTAAAGCACTTTAAGTTGGGAGGAAGGGCAGTTACCTAATACGTGATTGTTTTGACGTTACCGACAGAATAAGCACCGGCTAACTCTGTGCCAGCAGCCGCGGTAATACAGAGGGTGCAAGCGTTAATCGGAATTACTGGGCGTAAAGCGCGCGTAGGTGGTTTGTTAAGTTGAATGTGAAATCCCCGGGCTCAACCTGGGAACTGCATCCAAAA
+
CCCCCGGFEGGGGGGGGGDGGGGGGCGGGGGFEFGGGGFGGGGGGGGGGGFFGFGGGGGGG<FGFGGGCG<ECFEE<FFFGGGGGG@?FGFFFFFFFEGGGGF,?FFFFG=FFGGEEEGE7EFFFGG9EFFGGE8AFEFGGGG8@FEGGFGGEDE:CFGFDGCGCFGDGGG7DFGGGGG9FGGGGFEGGGGCCE8BE9E9CFGECGGGC??E5EGEFFGG=*3AFGFG76FG5ED7=DFGGGFGF3.9FFGGFFBFF6?BFFFA?=6A6:?FFGGFFB319>F?FFFF?F??:<?2<)<AB?BF2
@M02526:341:000000000-JB3KD:1:1101:9670:5625 1:N:0:TACACAT+ACGGCAC
GCGTTCCTACGGGGGGCAGCAGTGGGGAATATTGGACAATGGGCGAAAGCCTGATCCAGCAATGCCGCGTGTGTGAAGAAGGTCTTCGGATTGTAAAGCACTTTCGGCTGGGACGATGATGACTGTACCCGCAGAAGAAGCCCCGGCTAACTTCGTGCCAGCAGCCGCGGTACTACGAAGGGGGCTAGCGTTGCTCGGTATGACTGGGCGTAAAGGGCGCGTAGGCTGTTTCCGCTGTCAGTTGTGTAATTCCTGGGCTTACCCTGGTGGCTGCATTTGATTCGCGGATTCTAGAGTTCGGCAGC
+
CCC@CGGG<<7-FGDECF:@FGG@FEG7FFGGG?E9E@FC5EFFGCFFGGGGCBFA<5EFFDA=<F:FCC+8FFB<C9>FFFGFGFE<B++@,@;@@@C:D<CFGE@**>**8>:*<C,@,,?,,?@FFFGGG:<FDF,<:FBF<CEGG?89+@*;8;EFCCC;6;EEC8CC*:+982*2*8**:E8;C>EG*;+0***2:CFFDF5***1:**2A***:*:/*;9CGGGGF+/7**19*:07*=5.:2::FFF*6)58F)))5?7),),778<C@=**.))6,47<7().)).),64<61((((
@M02526:341:000000000-JB3KD:1:1101:5889:5636 1:N:0:TACACAT+ACGGCAC
GGCCTACGGGGCGCAGCAGTGGGGAATATTGGACAATGGGCGAAAGCCTGATCCAGCCATGCCGCGTGTGTGAAGAAGGTCTTCGGATTGTAAAGCACTTTAAGTTGGGAGGAAGGGCAGTTACCTAATACGTGCTTGTTTTGACGTTACCGACAGAATAAGCACCGGCTAACTCTGTGCCAGCAGCCGCGGTAATACAGAGGGTGCAAGCGTTAATCGGAATTACTGGGCGTAAAGCGCGCGTAGGTGGTTTGTTAAGTTGAATGTGAAATCCCCGGGCTCAACCTGGGAACTGCATCCAAAAC
+
CCCCCGG;@CFGGGGGGGGGGFGGEGGGGGGGGGFFGGGGGGDGGGGGGGCFGGCFGGFFCDFFGEFFGDF,,CED@EFFGFGFFE+CFEFDFD<FFGGFFG9EFGGGGDEGGGF@FGECGFBGDF?<DAFDFF+BFFGGGG8+DCCFC>F@@FGGGGGGCDF@FGG>FE*,?CFGFF;FFBEFCFFGEGEEEG*CEF?FGGFGGGEG79C8CE5CGGGCCE:CFFGC?FCEGCDCFCDGGG>D:C@>=3CFFDFFB4@BF?8<F@B>?2@FF>FFF:)72:).8FFF?F:8<??B2<>F02<04
@M02526:341:000000000-JB3KD:1:1101:5354:5639 1:N:0:TACACAT+ACGGCAC
CGGCCTCCTACGGGACGCAGCAGTGGGGAATTTTCCGCAATGGGCGAAAGCCTGACGTAGCAATGCCGCGTGGAGGTAGAAGACCCACGGGTCGTGAACTTCTTTTCCCGGAGAAGAATCAATGACGGTATCTGGGGAATAAGCATCGGCTAACTCTGTGCCAGCAGCCGCGGTAATACAGAGGATGCAAGCGTTATCCGGAATGATTGGGCGTAAAGCGTCTGTAGGTAGCTTTTTAAGTCCGCCGTCAAATCCCAGGTCTCAACCCTGGACAGGCGGTGGAAACTACCAAGCTGGAGTACGGT
+
?CCCCGG8,EFGGGGGGGGGGGGEFF,@7CF@EEEFGG7BFGG@EFFC@FFGG,CD@,CEFGAF9EEFGGEFC?,=?F<,,:FFGF,CFF+@CFC><+EFFGGGFGFFGG@FEG<F<FDGFCFA<B=7C>FF<==,=+3@@BFFFFGBFC<<7FCFGCF7FF,3F:,DC8C>8E76B6=:B,:8BF?FFF?F*BE8FGGDG5CEFCCFFCFFEC=ECFFGGGGFGGFGGFFFGGGGFGDGGGFG>DEDGG57BF@FF?F)?6@:F@F?F?F)<<5>FFE9,4?72@F4?:4::?F02:((.::6(
@M02526:341:000000000-JB3KD:1:1101:24637:5661 1:N:0:TACACAT+ACGGCAC
GCGCCTACGGGGCGCAGCAGTGGGGAATATTGGACAATGGGCGAAAGCCTGATCCAGCCATGCCGCGTGTGTGAAGAAGGTCTTCGGATTGTAAAGCACTTTAAGTTGGGAGGAAGGGCAGTTACCTAATACGTGATTGTTTTGACGTTACCGACAGAGTAAGCACCGGCTAACTCTGTGCCAGCAGCCGCGGTAATACAGAGGGTGCAAGCGTTAATCGGAATTACTGGGCGTAAAGCGCGCGTAGGTGGTTTGTTAAGTTGAATGTGAAATCCCCGGGCTCAACCTGGGAACTGCATCCAAAA
+
CCCCCGGGGGGGGGGGGGGGGGGGGGGGGGGGGGGGGGGGGGGGGGGGGGGGGGGGGGGGGGGGGGGGGGGGGGGGGGGGGGGGGGGGGGGGGGGGGGGGGGGDEFGGGGGGGGGGGGGGGGGGGGGGEGGGGGGGFGGGGGGGGGGGGGGGGGGGGGGGGGGGGGGGGGGGGGGGGGGGGGGGGGGGGGGGGG5CGGGGFCEGGEGGGGGGGGGGGGGFEGGGGGGGGGGGDGGGG7DCGGFD>CDC0C<GFFFFFFF?FFF9?BFFFFFFFGF?F:D9>FF?FF56:FF04?B<DFFFBDBAB
@M02526:341:000000000-JB3KD:1:1101:4152:5664 1:N:0:TACACAT+ACGGCAC
CTCCCTACGGGGCGCAGCAGTAGGGAATCTTCCACAATGGACGAAAGTCTGATGGAGCAACGCCGCGTGTGCGAAGAAGGTCTTCGGATCGTAAAACACTGTTGTCAGAGAAGAACACGGGATAAAGCAACTGTTGTCCCGCTGACGGTATCTGACCAGCAAGTCACGGCTAACTACGTGCCAGCAGCCGCGGTAATACGTAGGTGGCAAGCGTTGTCCGGATTTATTGGGCGTAAAGGGAACGCAGGCGGTCTTTTAAGTCTGATGTGAAAGCCTTCGGCTTAACCGGAGAAGAGCATTGGAAA
+
?CCCCGGGGGGGGGGGGGGGGGFGDGGGGGGGGGGGGGFEGG7+@CFGFGGAFFCF@FGGG@FGGGEFEGFGGD7BF<FFFCFGGGGGGGGGGGGGGGGGGGGFGGGG9FFEGFFFBFGGEEE<9BCFAEFGGGGDGGGGGGGGEGGGGCGGGFCFGGGGGGGGGGGGCCGGFGGCGGGCGG9CGGGGGCGEGGDGGFFGGCGGGFGGGGGGGGGGGFGG=EGGFGGFCFGGDEGDFCC3<<@DBC:)CDC58BFFF?F487FAFFFDFAFFFFG@FFFBFFFFFFFEFBBF7:7?FF<<4?)64
@M02526:341:000000000-JB3KD:1:1101:18045:5668 1:N:0:TACACAT+ACGGCAC
AGGCCTACGGGAGGCAGCAGTGGGGAATATTGCACAATGGGGGAAACCCTGATGCAGCGACGCCGCGTGAGTGAAGAAGTATTTCGGTATGTAAAGCTCTATCAGCAGGGACGAAAGGGGTCTGTAAGGACTCTGTGACGGTACCTGACTAAGAAGCCCCGGCTAACTACGTGCCAGCAGCCGCGGTAATACGTAGGGGGCAAGCGTTATCCGGATTTACTGGGTGTAAAGGGAGCGTAGACGGTGATGTAAGTCAGATGTGAAAACCCGGGGCTCAACTCCGGGACTGCATTTGAAACTATGTT
+
CCCCCGGGGGGGGGGGGGGGGGGGGGGGGGGGGGGGGGGGGGGGGGGGGGGGGGGGGGGEGGGGGGGGGGGGGGGGGGGGGGGGGGGGGGGGGGGGGGGGGGGGGGGGGGGGGGGGGFGGGGGGGGGGGGGGGGGGGGGGGGGGGGGGGGGGGGGGGGGGGGGGGGGGGGGGGGGGGGGGGGGGGGGGGGGGGGGGGGGGGGGGGGGGGGFGGGGGGGGGGGGGGGGGGGGGDFGGGGGGGGFGFG3FGGFGFFFFFFFFFFBAFFFFFFFFFGGFFFFFFFFFFEFFFFFFFF>AFFF>FFFFA
@M02526:341:000000000-JB3KD:1:1101:25387:5671 1:N:0:TACACAT+ACGGCAC
CGGTCCCTACGGGAGGCAGCAGTGGGGAATTTTCCGCAATGGGCGAAAGCCTGACGGAGCAATGCCGCGTGGAGGTAGAAGGCCTACGGGTCGTTAACTTCTTTTCCCGGAGAAGAAGGAATGACGGTATCTGGGGAATAAGCATCGGCTAACTCTGTGCCAGCAGCCGCGGTAAGACAGAGGATGCAAGCGTTATCCGGAATGATTGGGCGTAAAGCGTCTGTAGGTGGCTTTTTAAGTTCGCCGTCAAATCCCAGGGCTCAACCCTGGACAGGCGGTGGAAACTACCAAGCTGGAGTACGGTA
+
CCCCCFFGGGGGGGGGGGGGGGGGGGGGEGGGGGGGGGGGGGGGGEEGGGGGGGGGGGGGGGGGGGGGGGGGEGGFFFFGGGGGGFGGGGGGGGGGFGGGGGGGGGGGGDEGGGGFGGGCFFGEFG>FDGFGDFCFG>F<=<F<FGGGGGGGGGGGGGGGGGFGGGGGGGGGEB:CFGGGGGGDFDCFGCFDGGCGGGDECEGFGGGGFFFGE>**:EGEGGGGGG?EGCFGGGGGFGGGGGDGE:DGGG=DFF@F?>:>FFF?FFBBF:)>6C5>7)>00,53?FFF<??30::<B:?0>:>?(
@M02526:341:000000000-JB3KD:1:1101:8298:5673 1:N:0:TACACAT+ACGGCAC
AGCGGCCTACGGGGCGCAGCAGTAGGGAATCTTCCACAATGGACGCCAGTCTGATGGAGCAACGCCGCGTGTATGAAGAAGGTCTTCGGATCGTAAAATACTGTTGTCAGAGAAGAACACGGGATAAAGTAACTGTTGTCCCGCCGACGGTATCTGACCAGCAAGTCACGGCTAACTACGTGCCAGCAGCCGCGGTAATACGTAGGTGGCAAGCGTTGTCCGGATTTATTGGGCGTAAAGGGAACGCAGGCGGTCTTTTAAGTCTGATGTGAAAGCCTTCGGCTTAACCGGAGAAGTGCATTGGG
+
CCCCCGGGGGGGGGGGGGGGGGGGGGGGFGGGGGGGGGFFGG9FEG++@FFGF9FE@CFFFCFEGGEGGGGGCGCFFG9EFDGFGGGGDBFGEGE<F?E<FGGFG9FGGFGGFFG@EFDGEDD+CBFFEF9FGGFFGCFFGGEEGGDG7BFCGGGD@GGGFF:FCGGFGDDEGCCFGFGGGCFGGFFCC8FEGCEGDDC;F>G288C@ACCCFFEGGCEGG5C=EEGFGGFGGGGD:C<CFD4CFD>5//><@@>@FFF@)0@AF4/6*<49=>7<@FFD:?FFBFFFB>B;0348A2ABFF2:(
@M02526:341:000000000-JB3KD:1:1101:8489:5736 1:N:0:TACACAT+ACGGCAC
TCTAGCCTACGGGGCGCAGCAGTAGGGAATCTTCCACAATGGACGAAAGTCTGATGGAGCAACGCCGCGTGTGCGAAGAAGGTCTTCGGATCGTAAAACACTGTTGTCAGAGAAGAACACGGGATAAAGCAACTGTTATCCCGTTGACGGTATCTGACCAGCAAGTCACGGCTAACTACGTGCCAGCAGCCGCGGTAATACGTAGGTGGCAAGCGTTGTCCGGATTTATTGGGCGTAAAGGGAACGCAGGCGGTCTTTTAAGTCTGATGTGAAAGCCTTCGGCTTAACCGGAGAAGAGCATTGGA
+
CCCCCGGGGFGGGGGGGGGGGGGGGGDGGGGGGGGFFF8FDFDGGGG77FGGF@FFF<FFF@F:FGDGGGGGFGGGGGC<FFGGGGGGD7FEEGGFGEGGGG<FFCFEDDEFCFD<F>>DFEEGFF9F9FFDDFFFGFGGFGCFFEGDF@FCGEFCCGGGGFC:BFG=FEGDEE@FGGGEG7EG;FGFEGGGGGGEBEF+;:FEG7FGGFFFGGGGGGGGECGGGEGFFGGGGGCGEDGFGDF<55)9<)9>@5;>FFFF?FF>**7:7<=FFCD:FFFF<FBFFFFFA:>>BF?F>:?BFFFF)
@M02526:341:000000000-JB3KD:1:1101:18222:5746 1:N:0:TACACAT+ACGGCAC
AGGCCCTACGGGGCGCAGCAGTGGGGAATATTGGACAATGGGGGCAACCCTGATCCAGCCATGCCGCGTGTGTGAAGAAGGCTTTCGGGTTGTAAAGCACTTTCAGCGAGGAGGAAGGCGTCGTGGTTAATACCTACGACGAAGGACGTTACTCGCAGAAGAAGCACCGGCTAACTCCGTGCCAGCAGCCGCGGTAATACGGAGGGTGCAAGCGTTAATCGGAATTACTGGGCGTAAAGGGCGCGTAGGCGGCCTGTTAAGCCAGATGTGAAAGCCCCGGGCTTAACCTGGGAACTGCATTTGGA
+
C@CCCDEGGGGGGGGGGGGFGFGGGC:FGGGGCGFGA<FFFEB@GGGGGGDDGGGGEEFGGGGGFBGGGEF@C<FGAFE8FGGGGDCFGGEGGGGGGGGGGDFGGGGGF@ED@B:D<CFGFGGFCF@FFDF<><DF<FEGGCEGGGFGFFFGGGEG@FGGCG:A@FAF:8EGGDGGGFCCCEF;:8*<EGGGG5EE>F99CC*:E5CCGGF9CC7CGGGGGGGGFEFGGGC5CEDCGGCF<DBCBG@DGGDGF>@3@B=@FB?:757494@4@:DFFF>>0693>FFFF:1?:42:7>A>AA<2.
@M02526:341:000000000-JB3KD:1:1101:9962:5749 1:N:0:TACACAT+ACGGCAC
GGAGGCCTACGGGACGCAGCAGTGGGGAATATTGGACAATGGGCGCAAGCCTGATCCAGCCATGCCGCGTGAGTGATGAAGGCCTTAGGGTTGTAAAGCTCTTTCACCGATGAAGATAATGACGGTAGTCGGAGAAGAAGCCCCGGCTAACTTCGTGCCAGCAGCCGCGGTAATACGAAGGGGGCTAGCGTTGTTCGGAATTACTGGGCGTAAAGCGCACGTAGGCGGATATTTAAGTCAGGGGTGAAATCCCGCAGCTCAACTGCGGAACTGCCTTTGATACTGGGTATCTTGAGTATGGAAGA
+
CCCCCGGGGGGGGGGGGGGGGGGGGGGEGGFGGGFDGGGGFEFGGGECCGGGGCGGGFFGG<FDGGGGGGEGGGGFGDF<FFGFGGGGGGGGGGGGGGGGGGGGGGGGGGGGF<?CFGGEFFGGGGCEGGG:++6BF8FEGGFGGDGGCEGGGGCFFGGGCFGGGGGG@EGCEGGGCFCCEEGDEGFGGGGGGGFGGDCBEGGGGGFGGGCEGGFGGGGGGGFEGGGGG=5AFGGGGGGGGGFC@3>=>DGD@EFFDFFFFFFFFFEB39EFFGGFFFFFFFABFFF5AFF<AD<BF9591<2?,
@M02526:341:000000000-JB3KD:1:1101:22961:5757 1:N:0:TACACAT+ACGGCAC
GACCTACGGGACGCAGCAGTGGGGAATATTGGACAATGGGCGCAAGCCTGATCCAGCAATGCCGCGTGAGTGATGAAGGCCTTAGGGTTGTAAAGCTCTTTTACCAGGGATGATAATGACAGTACCTGGAGAATAAGCTCCGGCTAACTCCGTGCCAGCAGCCGCAGTAATACGGAGGGAGCTAGCGTTGTTCGGAATTACTGGGCGTAAAGCGCGCGTAGGCGGTTACTCAAGTCAGAGGTGAAAGCCCGGGGCTCAACCCCGGAACTGCCTTTGAAACTAGGTGACTAGAATCTTGGAGAGGT
+
CCCBCFGCBFEGGFGGGGGEEFCFEFFGFGA,CFCCFFG8FGECFFFFG,CFFFGGGG?EFFGGGGE@FEFGGGFGEFEFGFFEF@EFGGGFDF9DF@FFCFC??ED@BFGGGGEGGFGGG<E@BEGFGFFGDFF<AFFEF7:=FEGGGGFFD7:FGCGGGFFEGGGGCEFABFE**@@C8CF@FGGDE5>FG>ECGGGGGGGCGGGEEEGGGEGGGGGGECEECGGGGGGGF?F=F7CF3F@F4:?FF79<EEEEFFF@75>BDFFF:<@?FGGFB?FA497:A?FFF@?<446>AA<F:::B)
@M02526:341:000000000-JB3KD:1:1101:17724:5772 1:N:0:TACACAT+ACGGCAC
CGGCCTACGGGGGGCAGCAGTGGGGAATATTGCACAATGGGCGAAAGCCTGATGCAGCGACGCCGCGTGAGGGATGACGGCCTTCGGGTTGTAAACCTCTTTCAGCAGGGAAGAAGCGAGAGTGACGGTACCTGCAGAAGAAGCGCCGGCTAACTACGTGCCAGCAGCCGCGGTAATACGTAGGGCGCAGGCGTTGTCCGGAATTATTGGGCGTAAAGAGCTCGTAGGCGGCTTGTCACGTCGGTTGTGAAAGCCCGGGGCTTAACCCCGGGTCTGCAGTCGATACGGGCAGGCTAGAGTTCGGG
+
CCCCCGGGGGGGGGGGGGGGGGGGGGGGGGGGGGGGGGGGGGGGGGGGGGGGGGGGGGGGGGGGGGGGGGGGGGGGGGGGGGGGGGGGGGGGGGGGGGGGGGGGGGGGGGGGGGGGGGEGGGGGGGGGGGGGGGGGGGGGGGGGGGGGGGGGFGGGGGGFGGGGGGGGGGGGGGGGGGGGGGFGGGGGGGGGGGEGGGGGGEGGGGGGGGGGGGGGGGGGGGGGGGGGGGGGGGGGGGGGGGFGFGFGGG>FFFFFFEFFFBFFFFFFFFEFFGGFFFFFFFFFFFFFFFFFBFFFBBF<<ABB(
@M02526:341:000000000-JB3KD:1:1101:4633:5795 1:N:0:TACACAT+ACGGCAC
GCCTACGGGGGGCAGCAGTGGGGAATATTGGACAATGGGCGCAAGCCTGATCCAGCAATGCCGCGTGAGTGATGAAGGCCTTAGGGTTGTAAAGCTCTTTTACCCGGGAAGATAATGACTGTACCGGGAGAATAAGCCCCGGCTAACTCCGTGCCAGCAGCCGCGGTAATACGGAGGGGGCTAGCGTTGTTCGGAATTACTGGGCGTAAAGCGCACGTAGGCGGCCATTCAAGTCAGAGGTGAAAGCCTGGGGCTCAACCCCAGAATTGCCTTTGAGACTGAGTGGCTAGTAGGTGAGAGAGGTG
+
CCCCCGEEGEGGGGGGGGEFGGGGCG,CFF9E?,?FFGDF>FEC+DFFEAFFFEAFF4F9FFECFGCF:>3>D<FFGGGGGGGGFGGGEGCFGGGFGGGGGFGGGGGGDGGGGGGGGGGGGGGGGGGGGGGGGGGFGGGGGGGGGGGGGGGGGGGGGGGGGGGGGGGGDGGGGGEEDEGGGGGGGGGG5;CGGGGEGGGGGCGGGGGGGGGGGGGGGGGGGGGGGGGGGGGGGGGGGGGFF3BG?GFGGGGFEF>FFFFF7BEF:F4<@AFFFGGFF>@7:?FA<FD<>FFF<FABB:ABFF:?0
@M02526:341:000000000-JB3KD:1:1101:5870:5801 1:N:0:TACACAT+ACGGCAC
CTCCTAGGGACGCAGCAGTGGGGAATATTGGACAATGGGCGAAAGCCTGATCCAGCCATGCCGCGTGTGTGAAGAAGGTCTTCGGATTGTAAAGCACTTTAAGTTGGGAGGAAGGGCAGTTACCTAATACGTGATTGTTTTGACGTTACCGACAGAATAAGCACCGGCTAACTCTGTGCCAGCAGCCGCGGTAATACAGAGGGTGCAAGCGTTAATCGGAATTACTGGGCGTAAAGCGCGCGTAGGTGGTTTGTTAAGTTGAATGTGAAATCCCCGGGCTCAACCTGGGAACTGCATCCAAAACT
+
@CCCCGGGGGGGGGGGGGGGGGGGDGCFGCC9F<DFFFGGGGGGEGGGGGGGGGAFGGGGGGGGGGGGCFGFGGGGEGGGGGG<CFGGGG<CEGGGGFGGCFC@?,?FGGGGFGGGGGEGGGGGGFEGGGGGGGGGGGGGGGGGGGGGGGGGGGGGGGGGGGGGGGGGGGGGGGGGGGGDGDGGGGFGGGGGEGGGDGGGGGGGGGGGGGGGGGGGGGGGGGGGGGCGGGGGGGGGGGDD:D:CEGFGGGFCDF?FFFFF?FFAFFFDFFFFFGFBDED>FFFFFFFFFF::>?FF<ABF?<??)
@M02526:341:000000000-JB3KD:1:1101:19562:5805 1:N:0:TACACAT+ACGGCAC
CGGCCCTACGGGGGGCAGCAGTGGGGAATATTGCACAATGGGGGGAACCCTGATGCAGCGACGCCGCGTGCGGGATGAAGGCCTTCGGGTTGTAAACCGCTTTTGTTGGGGAGCAAGCGAGAGTGAGTGTACCCTTCGAATAAGCACCGGCTAACTACGTGCCAGCAGCCGCGGTAATACGTAGGGTGCAAGCGTTATCCGGATTTATTGGGCGTAAAGAGCTCGTAGGCGGTTCGTCGCGTCTGGTGTGAAAGCCCATCGCTTAACGATGGGTCTGCGCCGGATACGGGCGGGCGTGAGTGCAG
+
CCCCCGGGGGGGGEGGGGGGGGGGGGGGGGGGGGGGGGGGGGGGGGFFGGGEFGGGGGGEGGGGGGGGGCEG*CEDGGEGGGGGGGGGGGGGGGGGG,:EGGGFFGGCFGGGGGGGGE88>CCGFC@C?CCG,A<8F88*0CEC?EEC>5CC5@CFFFG>EFECCFF8CFGEEC/:?EGGGF6CE8;EGFCCFGGGGGGGEG>8;<+:FF9CFGGEEGC<FFC+*?E==CGG=EDD5D<DG))*09@C//*2/*<457;@FD>13*9:)()).9C5)8>96>(-(7<)1;123(4(-(3()-).)
@M02526:341:000000000-JB3KD:1:1101:21103:5811 1:N:0:TACACAT+ACGGCAC
TCCCTACGGGAGGCAGCAGTCGAGAATTTTTCACAATGGGGGAAACCCTGATGGAGCGACGCTGCGTGGAGGATGAAGGCCTTCGGGTTGTAAACTCCTGTCATGCGGGAACAAGAAAGTGATAGTACCGCAAGAGGAAGAGACGGCTAACTCTGTGCCAGCAGCCGCGGTAATACAGAGGTCTCAAGCGTTGTTCGGATTCATTGGGCGTAAAGGGTGCGTAGGTGGCGATGTAAGTCTAACGTGAAATCTCGGGGCTCAACCCCGAAATTGCGTCGGATACTGCGTTGCTCGAGGATTGTAGA
+
CCCCCGGGGGGGGGGGGGGGGGGGGGGGGGGGGGGGGGGGGGGGGGGGGGGGGGGFGGGGGGGGGGGGGGGGGGGGGGFGGGGGGGGGGGGGGGGGGGGGGGGGCGGEGGGGGGGGGGGGGGGGGGGGGGGGDGGGGGGGGGGGGGGGGGGGGGGGGGGGGGGGGGGGGGGGGGGGGGGGGGGGGGFGGGGGGGGGGGDGGGGGGGGGGGGGGGGGGGGGGGGGGGGGGGC=EGGGGGGGGGFGFGFGFDC7BFFFEEDFFFFFFFFFEFFFFGGFFFFFFBFBAF@EF5:2>FFFFFFFFFFF)
@M02526:341:000000000-JB3KD:1:1101:25474:5820 1:N:0:TACACAT+ACGGCAC
AAGCCTACGGGAGGCAGCAGTGGGGAATATTGGACAATGGGCGAAAGCCTGATCCAGCCATGCCGCGTGTGTGAAGAAGGTCTTCGGATTGTAAAGCACTTTAAGTTGGGAGGAAGGGCAGTTACCTAATACGTGATTGTTTTGACGTTACCGACAGAATAAGCACCGGCTAACTCTGTGCCAGCAGCCGCGGTAATACAGAGGGTGCAAGCGTTAATCGGAATTACTGGGCGTAAAGCGCGCGTAGGTGGTTTGTTAAGTTGAATGTGAAATCCCCGGGCTCAACCTGGGAACTGCATCCAAAA
+
CCCCCGGGGGGGGGGGGGGGGGGGGGGGGGGDFGGGCFFGGGGGGGGGGGGGGGGGGGGAFFGGGGGGGGGGEGGGGGGGGGGGGGGGGGGGCFGGGGGGGGGGGGGGGGGGGGGGGGGGGGGGGGGGFGGGGGGGGGGGGGGGGGGGGGGGGGGGGGGGGGGGGGGGGGGGGGGGGGGGGGGGGGGGGGGGGGGGGGGGGGGGGGGGGGGGGGGGGGGGGGGGGGFFGGGGGGGGFFFGDGFGBC@DGGGGFFFFFF??FFFFBFFAFDFFFGGFFEB>F9???F@674<B??F?BF46?7:A:
@M02526:341:000000000-JB3KD:1:1101:26617:5823 1:N:0:TACACAT+ACGGCAC
TCTGCGCCTACGGGAGGCAGCAGTGGGGAATATTGGACAATGGGCGAAAGCCTGATCCAGCAATGCCGCGTGAGTGATGAAGGCCTTAGGGTTGTAAAGCTCTTTTACCCGGGAAGATAATGACTGTACCAGGAGAATAAGCCCCGGCTAACTCCGTGCCAGCAGCCGCGGTAATACGGCGGGGGCTAGCGTTGTTCGGAATTACTGGGCGTAACGCGTACGTAGGCGGCTTTGTAAGTTAGAGGTGAAAGCCTGGTGCTCAACACCAGAACTGCCTTTAAGACTGCATCACTTGAATCGCGGCC
+
CCCCCGGGGEGGGGGDGGGDGA@EFGG>FGGCFGFCCFEFC6FFFGDE:FGGGGGGDFGDGCFF@8FCECCE:=FE,E,,,,C,=FF<FG8FGEFECEE<EFGGFGFGFEEEGGE:EEFFF<C?EFDFGGFFGFF,AF?D9F>=F7FGGD<DGGE@FFGGGGGG?C:FEGE8EB9EGGE*=CGG>*:FFFGC88EGFGDDD8?CCFG68*:EE/*/:EE=E8EC=CCEE*/*+0:C+::*:CBF4<FFC:FF5?4>?5F?**18FE5?4,)566C??@BFAA2<>FF*)15<><<32A9?0(2((
@M02526:341:000000000-JB3KD:1:1101:26763:5825 1:N:0:TACACAT+ACGGCAC
TACGTGCCTACGGTGTTCCTCAGTGGGGAATATTGGACAATGGGGGCAACCCTGATCCAGCCATGCCGCGTGTGTGAAGAAGGCTTTCGGGTTGTAAAGCACTTTCAGCGAGGAGGAAGGCGTCGTAGTTAATACCTACGACGAAGGACGTTACTCGCAGAAGAAGCACCGGCTAACTCCGTGCCAGCAGCCGCGGTAATACGGAGGGTGCAAGCGTTAATCGGAATTACTGGGCGTAAAGGGCGCGTAGGCGGCCTGTTAAGCCAGATGTGAAAGCCCCGGGCTTAACCTGGGAACTGCATTTG
+
@CCCAFGGGFGGGCCBFEFEFEGGFFC@FGFFGG9F<FF8FEGGCFGGGGGGGGGFGGGGGGFFFEGEGCG7FCGFCE<?,CFFGGGGG7+FGGGG<<FGCFGFGGGFF@CGGGGGGGFGGEGGGGGGEFFGGGGGGCGGGGGGGGGGGGGGGGGGGGGGGGGGGGGGGGGEGGGFGFGFGFGGFGGGGGGFGGGGGGGGFGGGGDE5;CCGGGGGGGEGGGG*;AFGGGGGGGGGGGGCFGEGFGFCCDDFEFFFEFFFFF?A:8>BFFFBFGC4@>F<B>9;><F6<44?<:7:?FF78<9A)
@M02526:341:000000000-JB3KD:1:1101:5276:5840 1:N:0:TACACAT+ACGGCAC
CGCCTACGGGGGGCAGCAGTGGGGAATATTGGACAATGGGGGCAACCCTGATCCAGCCATGCCGCGTGTGTGAAGAAGGCTTTCGGGTTGTAAAGCATTTTCAGCGAGGAGGAAGGCGTCGTAGTTAATACCTACGACGAAGGACGTTACTCGCAGAAGAAGCACCGGCTAACTCCGTGCCAGCAGCCGCGGTAACACGGAGGGTGCAAGCGTTAATCGGAATTACTGGGCGTAAAGGGCGCGTAGGCGGCCTGTTAAGCCGGATGTGAAAGCCCCGGGCTTAACCTGGGAACTGCATTTGGAAC
+
CCCCCGGGDFGGGGGGGGGGFGCCFFFFFGEF9EF@E9FFG7F7FGGFGC4CFFGGDGGGGGGGGGGGGGGGGGGGGGGGGGGGECGGGGGGGGGGGGFGGGFGGGGGGEFGEFFGF@FFEFEGGGG9CGGGGGGGGGGGGGEGGGGGGCFFEGGGDGGGGGGGGGGGGGGFGGGGGGFEGGGGGCFGEGEGE8CGGGGGCC8EECC87EGDCEEGGGGGCCFGGGGGF=FCECDGGG3>DG3CDGB=)7<CEFFFBFFFF)7458997:4@55*0<B>>1<?FAFFFFF1>??F2)6<4)54<(
@M02526:341:000000000-JB3KD:1:1101:14392:5845 1:N:0:TACACAT+ACGGCAC
GATCGTCCTACGGGGCGCAGCAGTGGGGAATATTGGACAATGGGCGAAAGCCTGATCCAGCCATGCCGCGTGTGTGAAGAAGGCCTTCGGATTGTAAAGCACTTTAAGTTGGGAGGAAGGGCAGTTACCTAATACGTGATTGTTTTGACGTTACCGACAGAATAAGCACCGGCTAACTCTGTGCCAGCAGCCGCGGTAATACAGAGGGTGCAAGCGTTAATCGGAATTACTGGGCGTAAAGCGCGCGTAGGTGGTTTGTTAAGTTGAATGTGAAATCCCCGGGCTCAACCTGGGAACTGCATCCC
+
CCCCCGGGGGGGGGGGGGGGGFGGGGGGGGGGGGCEFGGGGGGGGGGGGGGGGGFGGFGGGGGGGGGGGGGGGGGGGGGGGFFEGGGGGGGGGGGGGGGGGGGGGGGGGFGGGGGGGGGGGGGGFGGGGFFGGGGGFGFGGGGGGGGGGGGGGGDFFGEDGGGGGGGGGGGDGGGGGGGGGGGGGGGGGGGGGGDGEGGGGGGGGGGGGGGGGGGGGGGGGGGGGEGGGGGGGGGCEDGGGGFG:D>7<DDD@F5>F>>FFFFFF=BB=<FFF*CFFFFFFFFF17=F?F>BFFB?::<?FAA>0
@M02526:341:000000000-JB3KD:1:1101:26405:5861 1:N:0:TACACAT+ACGGCAC
GGCCCTACGGGACGCAGCAGTGGGGAATATTGCACAATGGGCGGAAGCCTGATGCAGCGACGCCGCGTGGGGGATGACGGCCTTCGGGTTGTAAACTCCTTTCGGTAGGGACGAAGCTTTTTTGTGACGGTACCTGCAGAAGAAGCACCGGCTGACTACGTGCCAGCAGCCGCGGTAATACGTAGGGTGCGAGCGTTGTCCGGAATTATTGGGCGTAAAGAGCTTGTAGGCGGTTTGTCGCGTCTGCCGTGAAAGCCCAGGGCTTAACCCTGGGTCTGCGGTGGGTACGGGCAGGCTAGAGTGTG
+
CCCCCGGGGGGGGGGGGGGGGGGGGGGGGGGEGFGGFGGGFFEGGGGGGGGGGGGGGGGGGGGGGGGGGGGGGGDGGGGGGGGGGGGGGGGGGG9FFGGGGGGGGEGGGGGGGGGGDGGGGFGGGGGGDGGGGGGGGGGGGGGGGGGGGCGDFGGGEFGGEFGGFGGGGGGGGG>?8EDC7ECGFGGGGGDGCEEGGGGDFGG>C@<CCFGGGGGEEGEFFC8CFGGCCGGGG5CCGGGGFCED@CFGD>3<FFF@FF:>FFF2<?FFB<FF>FG;4;?>F1(16@=FFE9((39>201)4)-64
@M02526:341:000000000-JB3KD:1:1101:25685:5862 1:N:0:TACACAT+ACGGCAC
AGGCCTACGGGACGCAGCAGTGGGGAATATTGGACAATGGGCGCAAGCCTGATCCAGCAATGCCGCGTGAGTGATGAAGGCCTTAGGGTTGTAAAGCTCTTTTACCCGGGAAGATAATGACTGTACCGGGAGAATAAGCCCCGGCTAACTCCGTGCCAGCAGCCGCGGTAATACGGAGGGGGCTAGCGTTGTTCGGAATTACTGGGCGTAAAGCGCACGTAGGCGGCCATTCAAGTCAGAGGTGAAAGCCTGGGGCTCAACCCCAGAATTGCCTTTGAGACTGAGTGGCTAGTAGGTGAGAGAGG
+
CCCCCGFGGGGGGFGGGDFGFGFGDDGFGGFAAEGGDGF@FGGGGD@FCFFFGFFGGGGFGGGGGGGGGDFEGGGDFGFGEFFCGGGFGGGGGFGC<,5EFGGGGGDCFGGEGGGFGGGGGFGGGGGCGGECFFGGGGGDFGGGGGGGGGFGGGGGGGGGGGGGGGGGGGGGGGG7EEECGGGGGGGGGGGGGGGGGGGGGGGEG8EEEGG=+3>8=GGGGGG?EGGG5CC9FFFGGCC7CFF3*7*>FGGDFFFD@@FFFF)3>B4:*:6FFGG48?5<?B>50=FFFFA<4<4AAD919:?F:
@M02526:341:000000000-JB3KD:1:1101:16276:5874 1:N:0:TACACAT+ACGGCAC
ATACCCTACGGGGGGCAGCAGTGGGGAATATTGGACAATGGGGGGAACCCTGATCCAGCCATGCCGCGTGTGTGAAGAAGGCCTTATGGTTGTAAAGCACTTTAAGCGAGGAGGAGGGTACCCTGATTAATACTCAGGAGTATTGGACGTTACTCGCAGAATAAGCACCGGCTAACTCTGTGCCAGCAGCCGCGGTAATACAGAGGGTGCGAGCGTTAATCGGAATTACTGGGCGTAAAGCGCGCGTAGGCGGCTAATTAAGTCGGATGTGAAATCCCCGAGCTCAACTTGGGAATTGCATACGA
+
CCCCCGGGGGGGGGGGGGGGGGGGGGGGGGGGGGGGGGGGGGGGGGGGGGGGGGGGGGGGGGGGGGGGGGGGGGGGGGGGGGGGGGGGGGGGGGGGGGGGGGGGGGGGGGGGGGGGGGGGGCGGGGGGGGGGFFGFFGFEGGGGGGGGGGGGGGGGGGGGGGGGGGCGGGGGGGGFEFCFGGGGGGGGGGDCCECCGEGGGGGFGEEGGGEG8>EGGG=7CGGGGGGGFGGGCFDGGDFFGGFG>D;5D5>DFDFFFFFFFF?<BE>?34FFFG:BFFFF>BB>:FFFF4>F??(1:<<A2:2?-
@M02526:341:000000000-JB3KD:1:1101:4388:5885 1:N:0:TACACAT+ACGGCAC
ATGTACCTACGGGAGGCAGCAGTAGGGAATCTTCCACAATGGACGAAAGTCTGATGGAGCAACGCCGCGTGTGCGAAGAAGGTCTTCGGATCGTAAAACACTGTTGTCAGAGAAGAACACGGGATAAAGCAACTGTTGTCCCGCTGACGGTATCTGACCAGCAAGTCACGGCTAACTACGTGCCAGCAGCCGCGGTAATACGTAGGTGGCAAGCGTTGTCCGGATTTATTGGGCGTAAAGGGAACGCAGGCGGTCTTTTAAGTCTGATGTGAAAGCCTTCGGCTTAACCGGCGAAGAGCATTGGA
+
CCCCCAFGGDGGGEGFGEGGGGFGGCEGEFFGGGGGGGFGG8FGGGG@FGGGGFFCGGGGGGGGGGGGGGGGGGGGGGGCGFGGEFGGG@CCFGGGGGGEGGFGGGG9FFGGGGGGGGGGGGGGGGGGFGFGEGFFGEG<F@FGGEGGGGGGGGG9FFGFFGGGGGGGGGCEDCCFGGGGGGGGGFGG>FEDGGGEGCFFGGGG58E?FDGCGGGGGEEGFC5;C8CCF7<CFGGGGCCDGG>FFGDGCGDDE>:>7*99)9F9FFFFFF4@*:CF>:6)4<9<04B=2>B((416?7(42AF0)
@M02526:341:000000000-JB3KD:1:1101:9622:5887 1:N:0:TACACAT+ACGGCAC
GGGCCTACGGGGGGCAGCAGTAGGGAATCTTTCACAATGGGCGAAAGCCTGATGAAGCAACGCCGCGTGAATGAAGAAGGGTTTCGGCTCGTAAAATTCTGTTGCTAGAGAAGAACGTACCAAGTAGGAAATGGCTTGGTAGTGACGGTATCTGGTTAGAAAGTCACGGCTAACTACGTGCCAGCAGCCGCGGTAATACGTAGGTGGCAAGCGTTATCCGGATTTATTGGGCGTAAAGCGAGCGCAGGCGGTCATTTAAGTCCGATGTGAAAGCCTTCGGCTTAACCGAAGAAGTGCATAGGAAA
+
CCCCCGGGGGGGGGGGGGGGGFGGGGGGGGGGGGGDBFFGGGG@FGGGGGGGGGGGGGGGGGGGGGGGGGGGGGGGGGGGGGGGGGGGGGGGGGGGGGGGGGGGGGGGGGGGGGGGGGGGGFCFGGGGGGGGGGGFGGGGGGGGGGGGGGGGGFGGGGGGGGGGGGGGGGGGGGGGGGGGGGFGECFFGGGGGGGGGGGGCFGGGGGGGGGGGGGEFGGGGE=CFGGGGFGGGGGGFDGGCDBD>DEGGGGD5@=BF?BFBFF:EBEFFFFFFGFFBF.89?>?FFFFFDFBF?A2<<AFFFDFB
@M02526:341:000000000-JB3KD:1:1101:16856:5898 1:N:0:TACACAT+ACGGCAC
ACCTACGGGGCGCAGCAGTGGGGAATCTTGGACAATGGGCGAAAGCCCGATCCAGCAATATCGCGTGAGTGAAGAAGGGAAATGCCGCTCGTAAAGCTCTTTCGTCGAGTGCGCGATCATGACAGGACTCGAGGAAGAAGCCCCGGCTAACTCCGTGCCAGCAGCCGCGGTAAGACGGGGGGGGCAAGTGTTCTTCGGAATGACTGGGCGTAAAGGGCACGTAGGCGGTGAATCGGGTTGAAAGTGAAAGTCGCCAAAAACTGGCGGAATGCTCTCGAAACCAATTCACTTGAGTGAGACAGAGG
+
CCCCCGGGGGGGG@FGGGCFGGGEGGGGGGF@FGGDGGGGGGCEGGGGGGGEGGEGGGFGGGGGGGGGGGGGGGGGGGECG@FFCFCFGGGGGGGEGFGGGG9CFGGGGGGGGGGGGGGGGGGGFFFGGGFFGG:<>A<FGG*C:@FEE7FGGC<DECECFGFGGGDGF8CEGGCFE88FE5>EG88CCGGFGGFGGGGGG?GGDFG8=8EG5CCFCG==EGCFD68C=EGGCFFGD7*CDCFG4>BFGGC7B)7535>F:?F0;58;3()9=G:6.9<2>BF?FFFBD?<423:)67A<(34:4
@M02526:341:000000000-JB3KD:1:1101:22019:5903 1:N:0:TACACAT+ACGGCAC
GTTCCTACGGGGGGCAGCAGTGGGGAATTTTCCGCAATGGGCGAAAGCCTGACGGAGCAATGCCGCGTGGAGGTAGAAGGCCCACGGGTCGTGAACTTCTTTTCCCGGAGAAGAAGCAATGACGGTATCTGGGGAATAAGCATCGGCTAACTCTGTGCCAGCAGCCGCGGTAATACAGAGGATGCAAGCGTTATCCGGAATGATTGGGCGTAAAGCGTCTGTAGGTGGCTTTTTAAGTCCGCCGTCAAATCCCAGGGCTCAACCCTGGACAGGCGGTGGAAACTACCAAGCTGGAGTACGGTAGG
+
CCCCCGGGGGGGGDGGGGGGFGGGCGGGGGGDFGGGDGGGGGGGGGGGGGGGGGGGGGGGFDGFGGGGGGGGDGGGGGGGGGGGGGGGGGGGGGGGGFGGGGG<C<FEFGEFGGFFFGGGGGGGFGGGGGGGGGEGGGCFGGG85EECGGGGGGGFFFGGGC?FGGGGGGEGGFGGGGGGGGGEGG7C@CEGDFFGGGGGGCCGCGGGGGGGEFGGGGDGGG7CFGGGFGGGGGG<F>DFGG5DDD>CGC=6F;?55>5;FF53.5@FFBFFFGGD:>3:23<FFFFF0;:FFFFF?:A:7?:?3
@M02526:341:000000000-JB3KD:1:1101:25584:5905 1:N:0:TACACAT+ACGGCAC
TGCGCCTACGGGAGGCAGCAGTGGGGAATATTGCACAATGGGCGCAAGCCTGATGCAGCCATGCCGCGTGTGTGAAGAAGGCCTTCGGGTTGTAAAGCACTTTCAGCGAGGAGGAAGGTGGTGAGCTTAATACGTTCATCAATTGACGTTACTCGCAGAAGAAGCACCGGCTAACTCCGTGCCAGCAGCCGCGGTAATACGGAGGGTGCAAGCGTTAATCGGAATTACTGGGCGTAAAGCGCACGCAGGCGGTTTGTTAAGTCAGATGTGAAATCCCCGGGCTCAACCTGGGAACTGCATTTGAA
+
<B<@CFCCFGGGGGEDE;@9CFGGGGGEEFFGAF,FE<FGGGGEGFGEFCFGDFFCF<FE@FCFF+@C:FEFFGCFGGGGGGFF,CFFEGEGEGGG??,BFGBEG<<FCFGGGGGGG7FFFGGGCGCFGGEFECFFDDFFED<9<C>C=FGGFFGG7FF,@<BFG:FFDEEECCFGFGGFGGGGFFGGGGGE:8BCGG99EE;EGGGGGGFFGGE555C?CDEEEF+<::65CCC//9>>)757>)8><DCG>>B7F:FF?9F4B8@A@>F67DFF?F>6123??FF@278??(,))542<449-
@M02526:341:000000000-JB3KD:1:1101:9297:5914 1:N:0:TACACAT+ACGGCAC
GACCTACGGGACGCAGCAGTGGGGAATATTGGACAATGGGCGAAAGCCTGATCCAGCCATGCCGCGTGTGTGAAGAAGGTCTTCGGATTGTAAAGCACTTTAAGTTGGGAGGAAGGGCAGTTACCTAATACGTGATTGTTTTGACGTTACCGACAGAATAAGCACCGGCTAACTCTGTGCCAGCAGCCGCGGTAATACAGAGGGTGCAAGCGTTAATCGGAATTACTGGGCGTAAAGCGCGCGTAGGTGGTTTGTTAAGTTGAATGTGAAATCCCCGGGCTCAACCTGGGAACTGCATCCAAAAC
+
CCCCCGGGGGGGGGD:FCFGF9EGGGGGGGGFGGGGGGGGGGGGGGGGGGGFGFGGGGGGGGGGGGGGGGGGGGGGGGGGGGGGGGCGGGGGGGGGGGGGGGGGGGGGGGGGCFGGGGGGGGGGGGGGGGGGGGGGGGGGGGGGGGGGGGGGGGGGGGGGGGGGGGGGGGGGGGGGGGGGCFGGGGGDGGGGGGGFGGGGFGGGGDEGGGGGGGGGGGGGGGGGGGGGFGGGGEGGFGGGGGEGFDFDCFGGFFFFF?FFFFFFFFFABDFFF:CFBFF;1:><BFFFBF4:??<?FFFBFFFFF
@M02526:341:000000000-JB3KD:1:1101:16747:5917 1:N:0:TACACAT+ACGGCAC
TAGGACCTACGGGAGGCAGCAGTGGGGAATATTGGACAATGGGCGCAAGCCTGATCCAGCAATGCCGCGTGTGTGAAGAAGGCCCTCGGGTTGTAAAGCACTTTTATCAGGAGCGAAATCTGCAAGGTTAATACCTTTGCAGTCTGACGGTACCTGAGGAATAAGCACCGGCTAACTCCGTGCCAGCAGCCGCGGTAATACGGAGGGTGCAAGCGTTAATCGGAATTACTGGGCGTAAAGCGTGCGTAGGCGGTTCGTTAAGTCTGCTGTGAAAGCCCCGGGCTCAACCTGGGAATGGCAGTGGA
+
@CCC<FGGFGCGGCFGFGGGGGGGGG7FFGGGGFG@6EF@EFFFCDE@CFFGGGEFGFGFFF<FGGGGGGGGGFFGGGGEC?<FEGGGGGGGFGGGGA<4=?=F?FGGGGGGGGGGECFAFFGGGCFEFGGGFE?FGGGDFFGF?FBBFCFGDGDFCFFCGDFGGGGFGGEDCECF>,;<>DCGGGGGGGGG>CEEGGDGFGGGCE>BCEGGGGCCEDGGFE5;E=EGGC<FFGGGGGGCCC<9@GFGGGCCEBFFFFF@@?@9FF=AFAF=F7FF@.>>03(,3F=?<??B:(51>::<61:7.
@M02526:341:000000000-JB3KD:1:1101:20777:5922 1:N:0:TACACAT+ACGGCAC
AAAATCCTACGGGAGGCAGCAGTGGGGAATATTGCACAATGGGCGCAAGCCTGATGCAGCGACGCCGCGTGAGGGATGACGGCCTTCGGGTTGTAAACCTCTTTCAGTTGGGAAGAAGCCCTTTTTGGGTGACGGTACCTTCAGAAGAAGCGCCGGCTAACTACGTGCCAGCAGCCGCGGTAATACGTAGGGCGCAAGCGTTATCCGGAATTATTGGGCGTAAAGAGCTCGTAGGCGGTTTGTCGCGTCTGCCGTGAAAGTCCGAGGCTTAACTTCGGATGTGCGGTGGGTACGGGCAGACTAGG
+
CCCCCGGGGGGGGGGGGGGGGGGGGGGGGGGGGFGGGGGGGGGGGGGGGGGGGGGGGGGGGGGGGGGGGGGGGGGGGGGGGGGGGGGGGGGGGGGGGFGGGGGGGGGGGGGGGGGGGGGFFGGEGGGGDFFGFEGGGGGGGGCFCGGGEGGECGDGGGGGGGGGGGGGGGGGGGGGDEDCEECFGGGCFGGDGGGEEGGGGGCGGCEGCEFGGCCGFCFEGGGCCFGFGFEGGGCC=D9D3DFGFGFD>3CC?@B>FF=@@F=<BEFFF?F=FDGF@F54>4AFFF579@62):>F>;???DFF(
@M02526:341:000000000-JB3KD:1:1101:24859:5933 1:N:0:TACACAT+ACGGCAC
TCCTACGGGAGGCAGCAGTGGGGAATATTGGACAATGGGCGAAAGCCTGATCCAGCCATGCCGCGTGTGTGAAGAAGGCCTTCGGGTTGTAAAGCACTTTCAGTAGGGAAGAAAGCCTTCGACCTAATACGTCTTAGGAAGGACATCACCTACAGAAGAAGCACCGGCTAACTCCGTGCCAGCAGCCGCGGTAATACGGAGGGTGCGAGCGTTAATCGGAATTACTGGGCGTAAAGGGCGCGTAGGCGGTCCGTTAAGCCAGATGTGAAAGCCCCGGGCTCAACCTGGGAATTGCATTTGGAACT
+
CCCCCGGGGGGGGGGGGGGFGGGGGGGGGGGGGGGGGGGGGGGGGGGGGGGGGGGGGGGGGGGGGGGGGGGGGGGGGGGGGGGGGGGGGGGGGGGGGGGGGGGGGGGGGGGGGGGGGGGGGGGGGGGGGGGGGGGGGGGGGGGGGGGGGGGGGGGGGGGGGGGGDGGGGGGGGGGGGGGGGGGGGGGGGDGGGGGGGGGCEGGGGGGGGGGGGGGFGGGC=F?GGGFGFFGEG5CGGGGGGGFGFDFGGGCDBFFFFFFFFFFFFF=9F6B?>CDDEEE9:>BBBFFFFFF?F?AABF9AAF2:)
@M02526:341:000000000-JB3KD:1:1101:26208:5942 1:N:0:TACACAT+ACTGCAC
CAGCCTACGGGAGGCCGCAGTAGGGAATCTTCCACAATGGACGAAAGTCTGATGGAGCAACGCCGCGTGTGCGAAGAAGGTCTTCGGATCGTAAAACACTGTTGTCAGAGAAGAACACGGGATAAAGCAACTGTTGTCCCGCTGACGGTATCTGACCAGCAAGTCACGGCTAACTACGTGCCAGCAGCCGCGGTAATACGTAGGTGGCAAGCGTTGTCCGGATTTATTGGGCGTAAAGGGAACGCAGGCGGTCTTTTAAGTCTGATGTGAAAGCCTTCGGCTTAACCGGAGAAGCGAATGGGGAA
+
<CCCCGFGEC@6C@F-@FFG@EF9FFGGGGGGGCFEFGG?DCFG@EGCFF<,FFGGGGGGGDGGGGGGCFGGDG:FGGGGGGGGGGG7CCGEFFGGGGE<EEFGGGGGGGGEGGGGGEGGGFFCFFGA==,F=FF9AF9FFGFCCFG3@@C9FFGF?FCGGFFGFGGG7BEEFFGGGGGGFFG7DC6CE:CEGGEECG?FG?B:BFGFCCCFEG5EEEFE=;C=+<:0+AC=EECGGGC7CDF375<7C7C)5)/7@FFF67*-69@4BDF@?9D4=?>?;:4?F?*<>342.247(,2((4(44
@M02526:341:000000000-JB3KD:1:1101:13843:5947 1:N:0:TACACAT+ACGGCAC
AATTCCTACGGGGGGCAGCAGTGGGGAATATTGGACAATGGGCGAAAGCCTGATCCAGCCATGCCGCGTGTGTGAAGAAGGTCTTCGGATTGTAAAGCACTTTAAGTTGGGAGGAAGGGCAGTTACCTAATACGTGATTGTTTTGACGTTACCGACAGAATAAGCACCGGCTAACTCTGTGCCAGCAGCCGCGGTAATACAGAGGGTGCAAGCGTTAATCGGAATTACTGGGCGTAAAGCGCGCGTAGGTGGTTTGTTAAGTTGAATGTGAAATCCCCGGGCTCAACCTGGGAACTGCATCCAAA
+
CCCCCGGGGGGGGGGGGGGGGGGGGGGGGGGGGGGGGGGGGGGGGGGGGGGGGGGGGGGGGGGGGGGGGGGGGGGGGGGGGGGGGGGGGGGGGGGGGGGGGGGGGGGGGGGGGGGGGGGGGGGGGGGGGGGGGGGGGGGGGGGGGGGGGGGGGGGGGGGGGGGGFGGGGCGGGGGGGGGGGGGGGGGGGCEGGGGGGGGGGGGGGEGGGGGGFGGGGGFGGGEGGGFFGGGGGGGGGGGGGDFGFC>DGGGGFFFFFFF=BFFAFFFFFFFFFGG@?@DF;>F?<FF>?F(:0:?FBFB<DFFF<
@M02526:341:000000000-JB3KD:1:1101:17216:5957 1:N:0:TACACAT+ACGGCAC
AACCTACGGGAGGCAGCAGTAGGGAATCTTCCACAATGGACGAAAGTCTGATGGAGCAACGCCGCGTGTGCGAAGAAGGTCTTCGGATCGTAAAACACTGTTGTCAGAGAAGAACACGGGATAAAGCAACTGTTATCCCGCTGACGGTATCTGACCAGCAAGTCACGGCTAACTACGTGCCAGCAGCCGCGGTAATACGTAGGTGGCAAGCGTTGTCCGGATTTATTGGGCGTAAAGGGAACGCAGGCGGTCTTTTAAGTCTGATGTGAAAGCCTTCGGCTTAACCGGAGAAGAGCATTGGAAAC
+
CCCCCGGGGGGGGGGGGGFGGGGGGGGGGGGFGGGGGGFGGGEGGGFGGGGGGGGEFGGGGGGGGGFGGGGGGGGDGGFGGGGGGEGGGGGGGGGGGGGGGGEGGGGGGGGGGGGGGGGDFGGGGGGGGGGGGGGGGFFFGGGGDEGGFGGGGGGGGGGGGGGGGGGGGGGFGGFGGGGGGGGGFGGGGGGGGGGGGGGFGGGGGGGGGFGGGGGGGFGCECGGGGGGGGFEGGGGGGDGCDDCBDFGGGDD@FFFFFB8=FFBFFFFFF?FFFGFFFFF?BFFF=BEB7370.4::?))57AF?
@M02526:341:000000000-JB3KD:1:1101:14226:5977 1:N:0:TACACAT+ACGGCAC
GACCTACGGGACGCAGCAGTGGGGAATATTGCACAATGGGCGCAAGCCTGATGCAGCGACGCCGCGTGAGGGATGACGGCCTTCGGGTTGTAAACCTCTTTCGCCAGGGACGAAGCCTTTGGGTGACGGTACCTGGATAAGAAGCACCGGCCAACTACGTGCCAGCAGCCGCGGTCATACGTACGGTGCGAGCGTTGTCCGGAATTACTGGGCGTAAAGAGCTCGTAGGTGGTTTGTAGCGTCGTCTGTGAAATTCTGCAGCTTAACTGTAGGCGTGCAGGCGATACGGGCAGACTTGAATACGC
+
C@CC<6C@7FCEEFF7@<-;F9FGECEFGD<,CCF,<@@FFGGDCE@F@E<ACCDC@FCF@@@CFGCGFGCGC<CF<CCC@7BAD=@<C@FE<FFAFFEEGC:CB@>FCDBFGEC=F,FDFC7F:><+>B<<FAFB:F9F=FFGFGFGG>@C7<F7FFGFC7<FFGGFGGGG78**122>B?C*4B2:*2*:EG8C5;::EGGGGD7:+0A;C?CCEGE78@C+;C8@5+<E55*7=*::57>D)CFG*CDC*=B=BF*64/?369/-=A4*7*17;@)6<9(,45)7()-(4:22<7)):))((
@M02526:341:000000000-JB3KD:1:1101:26638:5978 1:N:0:TACACAT+ACGGCAC
CAACCTACGGGAGGCAGCAGTGGGGAATATTGCACAATGGGCGCAAGCCTGATGCAGCGACGCCGCGTGAGGGATGACGGCCTTCGGGTTGTAAACCTCTTTCGGTACGGAAGAAGCCTCTTCGGGGGTGACGGTACGTGCAGAAGAAGCACCGGCTAACTACGTGCCAGCAGCCGCGGTAATACGTAGGGTGCAAGCGTTGTCCGAAATTATTGGGCGTAAAGAGCTTGTAGGTGGCTTGTCGCGTCTGTCGTGAAAGCCCGGGGCTTAACTCCGGGTCTGCGGTGGGTACGGGCAGGCTAGAG
+
CCCCCGGGGGEECEFGGGGGGGFGGGGGFFGGGGGGGGCFFFEGGGGGGGGGGDGGGGDFGGGGGGGGGEGGGGGGGGGGGGGGGGGDGGFGGFGGGGGGGGGGGGGGGGGGGGGGGGGGGDGGDEFEGGGGGGGGGGGFGGGCCGGGGGGGGGGGDEGGGGGGGGGGGGGGGGGGGGEGGGGGGGGGGGGFGGGGGGGGGGGGGGGGGGGGGGGGGGGGGGGGGF?FFGGGGGGFGGGGGGFGFC5CGGGGFFFFFFFF;FFFFFFFFFFFFGGF>3>>FFFFFFFFBFBDB(49>FF67?B<2
@M02526:341:000000000-JB3KD:1:1101:12584:5979 1:N:0:TACACAT+ACGGCAC
TCCTACGGGGGGCAGCAGTGGGGAATTTTCCGCAATGGGCGAAAGCCTGACGGAGCAATGCCGCGTGGAGGTAGAAGGCCCACGGGTCATGAACTTCTTTTCCCGGAGAAGAAGCAATGACGGTATCTGGGGAATAAGCATCGGCTAACTCTGTGCCAGCAGCCGCGGTAATACAGAGGATGCAAGCGTTATCCGGAATGATTGGGCGTAAAGCGTCTGTAGGTGGCTTTTTAAGTCCGCCGTCAAATCCCAGGGCTCAACCCTGGACAGGCGGTGGAAACTACCAAGCTGGAGTACGGTAGGGG
+
CCCCCGGGGGGGGGGGGGGFGGGGGGGGGGGGGGGGGGGGGGGGGGGGGGGGGGGGGGGGGGGGGGGGGGGGGGGGGGGFGGGEGEFGGGGGGGGGGGGGGGDEGGGGGGGGGGGGGGGGFGGBC<CGGGDCGGGGFGGGGGGGGGGGGGGGEGGFGGGGGGFFGGGGE5CG??FGFFFGGGGGGGGGEEEFFGGGGGGGFCFCFFGDEEGGGGGGGGGGGGGGGCGGFCGGGGGGFDGDDGFGFGFGGGGC63:>>FFFF4>B@@><F:F:@GC:>@?<12ABFFFFBFFF6:B:AF6282<16
@M02526:341:000000000-JB3KD:1:1101:15089:5987 1:N:0:TACACAT+ACGGCAC
CCCATCCTACGGGAGGCAGCAGTGGGGAATATTGCACAATGGGCGCAAGCCTGATGCAGCGACGCCGCGTGAGGGATGACGGCCTTCGGGTTGTAAACCTCTTTCAGTACGGAAGAAGCCTCTTTCGGGGGGTGACGGTACGTGCAGAAGAAGCACCGGCTAACTACGTGCCAGCAGCCGCGGTAATACGTAGGGTGCAAGCGTTGTCCGGAATTATTGGGCGTAAAGAGCTTGTAGGTGGCTTGTCGCGTCTGTCGTGAAAGCCTGGGGCTTAACCCCGGGTCTGCGGTGGATACGGGCAGGCC
+
CCCCCGGGGGGGGCGGGGGGGGGGGGGGGGGGGGGGGGGGGGGGGGGGGGGGGGGGGGGGGGGGGGGGGGGGGGGGGGGGGGGGGGGGGGGGGGGGGGFGGGGGGGGGGGGGGGGGDGGFCFGGGGGGDGGE:EFGGEGGGGGGDGGGGGGGGGGGGGGGGGGGGCFGCCGGGGGGGGGGGGG*:C:CFF<FFGGGGGGGFCEEGGGGFEGGEF6CCFGGGGGGGGCGGGGGCCFFFGGGFGFCDFFGGGCCBFFFFFFFFF=?>@FFF>:BFCGFFFF>FF,,(<FDBFBF:>AFFB>F>F>BB
@M02526:341:000000000-JB3KD:1:1101:22224:5999 1:N:0:TACACAT+ACGGCAC
GTGACCTACGGGAGGCAGCAGTGGGGAATATTGGACAATGGGCGAAAGCCTGATCCAGCAATGCCGCGTGAGTGATGAAGGCCTTAGGGTTGTAAAGCTCTTTTACCCGGGATGATAATGACAGTACCGGGAGAATAAGCCCCGGCTAACTCCGTGCCAGCAGCCGCGGTAATACGGAGGGGGCTAGCGTTGTTCGGAATTACTGGGCGTAAAGCGCACGTAGGCGGCTTGGTAAGTTAGAGGTGAAAGCCTGGAGCTCAACTCCAGAATTGCCTTTAAGACTGCCTGGCTTGAACGTCGGAGAG
+
CCCCCGGGGGGGGGGGCFGAFGGGGGGGGGGGFGGGCGGGGGGFGGGGGGEGGGGGFFGGGGGGGGGCFGGGGGGGGGGGGFGCGGFGGGGGGGGGGGGGGGGGGGGGGGGGDFGDGGGGGGGGGGGDGGG:FGGCFFGG,DCGGGGGGGGGGGGEEGEFGGGGGGG@FGGGGGGFDBCFGGGGEFBFGCEGEGFGGGGGGGFGGGGFGEGGG:FEDGGGGGGCFGGG5CEGFFCGCFGGCCFCF7@GGGGGFFFFF4??FFFFFFFFFFFFFGGFFF?>>DA??49B:>:0;FFF::BBFF>F6
@M02526:341:000000000-JB3KD:1:1101:13295:6003 1:N:0:TACACAT+ACGGCAC
TACCTACGGGAGGCAGCAGTGGGGAATATTGGACAATGGGGGCAACCCTGATCCAGCAATGCCGCGTGTGTGAAGAAGGTCTTCGGATTGTAAAGCACTTTCGTTGGGGACGATGATGACGGTACCCGAAGAAGAAGCCCCGGCTAACTTCGTGCCAGCAGCCGCGGTAATACGAAGGGGGCTAGCGTTGCTCGGAATGACTGGGCGTAAAGGGCGTGTAGGCGGTTTTATCAGTTAGATGTGAAATCCCAGGGCTTAACCTTGGAGCTGCATTTAATACGGTAAGACTAGAGTTCGAGAGAGGG
+
CCCCCGGGGGGGGGGGGGGGGGGGGGGGGGGGGGGGGGGGGGGGGGGGGGGGGGGGGGGGGGGGGGGGGGGGGGGGGGGGGGGGGGGGGGGGGGGGGGGGGGGGGGGGGGGGGGGGGGGGGGGGGGGGEGGGGGGGGGGGGGGGGGGGGGGGGGGGGGGGGGGGGGGGGGGGGGGGGGGGGGGGGGGGGGGGGGGGGGGGGFGGGGGGGGGGGGGGGGEGGFGGGEEGGGGGGGFGGGGGGGFGFGFGGFGGFFFFFFFFFFB:6?FFFFFFFGGFFFFFFFFFFFFFFFFFFA>BFFFBBBF??
@M02526:341:000000000-JB3KD:1:1101:21001:6018 1:N:0:TACACAT+ACGGCAC
TTTGCCGGGACGCAGCAGTGGGGAATATTGGACAATGGGCGAAAGCCTGATCCAGCCATGCCGCGTGTGTGAAGAAGGTCTTCGGATTGTAAAGCACTTTAAGTTGGGAGGAAGGGTTGTAGATTAATACTCTGCAATTTTGACGTTACCGACAGAATAAGCACCGGCTAACTCTGTGCCAGCAGCCGCGGTAATACAGAGGGTGCAAGCGTTAATCGGAATTACTGGGCGTAAAGCGCGCGTAGGTGGTTCGTTAAGTTGGATGTGAAAGCCCCGGGCCCAACCTGGGAACTGCATCCAAAACC
+
CCCCCG@@+@FGGGGGEFGFGGG;FGDEFFG9,<FEECA8FCGGEGGDEC<EFGGFFDGFGGECF=CCFFGGGG9FFGF<FFGGG7=FGFGD@FFGGCDFE9FGGFGG8CGCFGGGGFGGFGGFGFGGF?FGGGFGFGGGGFGGGGFGGGG77>FFDEFGGGGGGGEEEECF>=BAB;;FC7EB>:DEGGDCCCCCCGFFCCB8:ECFFCCE5EEFC8EGE=FCGGCEGGGGGGGG?CCDDC3)8*1*7>5FF>FFFFFF?:6A)0*6@A*559D>:5>17?BFBF>FF)507B<A<A08>911(
@M02526:341:000000000-JB3KD:1:1101:20004:6021 1:N:0:TACACAT+ACGGCAC
CGGGCCTACGGGGGGCAGCAGTGGGGAATATTGGACAATGGGCGCAAGCCTGATCCAGCAATGCCGCGTGAGTGATGAAGGCCTTAGGGTTGTAAAGCTCTTTTACCCGGGAAGATAATGACTGTACCGGGAGAATAAGCCCCGGCTAACTCCGTGACAGCAGCCGCGGTAATACGGAGGGGGCTAGCGTTGTTCGGAATTACTGGGCGTAAAGCGCACGTAGGCGGCCATTCAAGTCAGAGGTGAAAGCCTGGGGCTCAACCCCAGAATTGCCTTTGAGACTGAGTGGCTAGTAGGTCAGAGAG
+
CCCCCGGGGGDGGCCFGGGGGGGGGGGGGGGGGGGGGGGGGGGGGGGGGGGGGGGGGGGGGGGGGGGGGGGGGGGGGGGGGGGGGGGGGGGGGGGGGGFFGGGGGGGGGGGGGGGGGGGGGGGGGGGGGGGGGGGGGGGGGGGGCEEGGGFFGGGGFGGGGGGGGGGDGGDGF?FFGGGGGGGGGGGGGGGGGGGGGGGFGGGGGGFGGGGEGGGGGGDGGGFGGEGGEGGGFGGDGGGFCCFC>>FCFFFGF5>DF3;FFFF<>@B6:>F?FGFFFF4((5>?:9BF?@:2<269>A),..57(
@M02526:341:000000000-JB3KD:1:1101:11275:6031 1:N:0:TACACAT+ACGGCAC
GGGGCCTACGGGACGCAGCAGTGGGGAATATTGGACAATGGGGGCAACCCTGATCCAGCCATGCCGCGTGTGTGAAGAAGGCTTTCGGGTTGTAAAGCACTTTCAGCGAGGAGGAAGGCGTTGGGATTAATACTCCTGACGAAGGACGTTACTCGCAGAAGAAGCACCGGCTAACTCCGTGCCAGCAGCCGCGGTAATACGGAGGGTGCAAGCGTTAATCGGAATTACTGGGCGTAAAGGGCGCGTAGGCGGCCTGTTAAGCCAGATGTGAAAGCCCCGGGCTTAACCTGGGAACTGCATTTGGA
+
A<6<@F@FGGCF;BFGGGGGAF9<@C@E<EEC,,CFFE<ECD:CFFGF@EFFG9FGCFFFAEGGGGEGGDGGGGGGGGGEFFE,CEFCFGGFCFGGFGGGGGDFFFGGGGG@CFF<DCFGE:BC@<BFDFCGDF<CFGFGGGGGDFGGE7FGCCFGGGGGGGGGGGGGGGGDGGGC@FGGFDGGGGGGFGGGGGGGE9CFFE5EEGGGGGFGGGGGDGGGGGGCFCF:?CGGCEGDG3FFDG37>CDDGGGGEE@F6*=@FFFBFFF97:@FFDGFFE>4>6(2>FFFAF6322:03<A<A6<<(
@M02526:341:000000000-JB3KD:1:1101:12392:6036 1:N:0:TACACAT+ACGGCAC
TCCACCTACGGGGCGCAGCAGTGGGGAATATTGCACAATGGGCGCAAGCCTGATGCAGCGACGCCGCGTGAGGGATGACGGCCTTCGGGTTGTAAACCTCTTTCAGTTGGGAAGAAGCCCTTTTTGGGTGACGGTACCTTCAGAAGAAGCGCCGGCTAACTACGTGCCAGCAGCCGCGGTAATACGTAGGGCGCAAGCGTTATCCGGAATTATTGGGCGTAAAGAGCTCGTAGGCGGTTTGTCGCGTCTGCCGTGAAAGTCCGAGGCTTAACTTCGGATGTGCGGTGGGTACGGGCAGACTAGAG
+
CCCCCGGGGGGGGGGGGGGGGGGGGGGGGGGGGGGGGGGGGGGGGGGGGGGGGGGGGGGGGGGGGGGGGGGGGGGGGGGGGGGGGGGGGGGGGGGGGGGGGGGGGGGGGGGGGGGGGGGGGGGGGGGGGGGGGGGGGGGGGGGGGGGGGGGGGGGGGGGGGGGGGGGGGGGGGGGGGGGGGGGGGGGGFGGGGGGGGGGEEGGGGGG8CCFFGFEGGGGGGGGFGGGGGGGGGGGGGD3CGF?<@7795CCF3@DFF?FFFFFFEF5?FFFFFGG3@7>9B<9?>5>B>><?FF>>0<:2:4(4,
@M02526:341:000000000-JB3KD:1:1101:21375:6044 1:N:0:TACACAT+ACGGCAC
ACCTACGGGGCGCAGCAGTGGGGAATATTGGACAATGGGGGAAACCCTGATCCAGCAATGCCGCGTGAGTGATGAAGGCCTTAGGGTTGTAAAGCTCTTTTACCCGGGAAGATAATGACTGTACCGGGAGAATAAGCCCCGGCTAACTCCGTGCCAGCAGCCGCGGTAATACGGAGGGGGCTAGCGTTGTTCGGAATTACTGGGCGTAAAGCGCACGTAGGCGGCTTGGTAAGTTAGAGGTGAAAGCCTGGAGCTCAACTCCAGAATTGCCTTAAGACTGCCGAGCTAGCAGGTGAGAGAGGTAA
+
CCCCCGGGGGGGGGGGGGGGGGGGGGGGGGGGGGGGGGGGGGGGGGGGGGGGGGGGGGGGGGGGGGGGGGGGGGGGGGGGGGGGGGGGGGGGGGGGGGGGGGGGGGGGGGGGGGGGGGGGGGGGGGGGGGGGGGGGGGGGGGGGGGGGGGGGGGGGGGFGGGGGGGGGGGGGGGGGGGGGGGGGGGGGGGGGGGGGGDGGGGGGGGGGEGGGGGGGGGGGGGGGGGCGGGDFFGGGGGGGGGFGFF?FCGGFFFFFFFFFFFFFFFFFFFFFFGGFFFFFFFFFFFFFFFFFF:?F?9?FFF?).
@M02526:341:000000000-JB3KD:1:1101:16569:6057 1:N:0:TACACAT+ACGGCAC
TTACATCCTACGGGACGCAGCAGTAGGGAATCTTCCACAATGGACGAAAGTCTGATGGAGCAACGCCGCGTGTGCGAAGAAGGTCTTCGGATCGTAAAACACTGTTGTCAGAGAAGAACACGGGATAAAGCAACTGTTGTCCCGCTGACGGTATCTGACCAGCAAGTCACGGCTAACTACGTGCCAGCAGCCGCGGTAATACGTAGGTGGCAAGCGTTGTCCGGATTTATTGGGCGTAAAGGGAACGCAGGCGGTCTTTTAAGTCTGATGTGAAAGCCTTCGGCTTAACCGGAGGAGAGCATTGG
+
CCCCCGGGGGGGGGGGGGGGGGGGGGGGGGGGGGGGGGGGGGGGGGGGGGGGGGGGGGGGGGGGGGGGGGGGGGGGGGGGGGGGGGGGGGGGGGGGGGGGGGGGGGGGGGGGGGGGGGGGGGGGGGGGGGGGGGGGGGGGGGGGGGGGGGGGGGGGGGGGGGGGGGGGGGGGGGGGGGGGGGGGGGGGGGGGGGGGGGGGGGGGGGGGGGGGGGGGGGGGGGGGGGGGGGGGGGGGGGGGGGFGFGFGGGGGFFFFFFFFFFFFFFFFFBFFFGGFFFFFFFFFBEFFFF>FFFFFFFFFFFFF:
@M02526:341:000000000-JB3KD:1:1101:21333:6059 1:N:0:TACACAT+ACGGCAC
ACGCGGCCTACGGGGGGCAGCAGTGGGGAATCTTGGACAATGGGCGAAAGCCCGATCCAGCAATATCGCGTGAGTGAAGAAGGGCAATGCCGCCTGTAAAGCTCTTTCGTCGAGTGCGCGATCATGACAGGACTCGAGGAAGAAGCCCCGGCTAACTCCGTGCCAGCAGCCGCGGTAAGACGGGGGGGGCAAGTGTTCTTCGGAATGACTGGGCGTAAAGGGCACGTAGGCGGTGAATCGGGTTGAAAGTGAAAGTCGCCAAAAACTGGCGGAATGCTCTCGAAACCAATTCACTTGAGTGAGAC
+
CCCCCCGG@FGGGGGGCFCEFBFFGGGGGGGGGGGGGGGGGFGGGGGEGGGGGEDEGGEGGGFGGGGGGGGEEGGGGGGGGGGGGFGGG?FGGGGGGGGGCCGGGGGCFGGGGGGGGGGGGFGGGGGFGG>FEFGGC:EG68CFF?CFGGEGGGGGGFGGFGGGGCGGGGGGGG8CGDGFGDGEGEEGGGD5CFGGFFFEGGGGGEFGGG?FF8EGG8=FGCCEGGFGFGCEE>DGDFGGGCFCDC@7:*CC4=FFF@BBFF@BF3@FFB>EBD*7B@F24:0:BEFFBFAFF>FB><:FA<?BF
@M02526:341:000000000-JB3KD:1:1101:15796:6060 1:N:0:TACACAT+ACGGCAC
CACACCTACGGGACGCAGCAGTGGGGAATTTTCCGCAATGGGCGAAAGCCTGACGGAGCAATGCCGCGTGGAGGTAGAAGGCCTACGGGTCGTTAACTTCTTTTCCCGGAGAAGAAGGAATGACGGTATCTGGGGAATAAGCATCGGCTAACTCTGTGCCAGCAGCCGCGGTAAGACAGAGGATGCAAGCGTTATCCGGAATGATTGGGCGTAAAGCGTCTGTAGGTGGCTTTTTAAGTTCGCCGTCAAATCCCAGGGCTCAACCCTGGACAGGCGGTGGAAACTACCAAGCTGGAGTACGGTAG
+
CCCCCGGGGGGGGGGGEGGDGGGGGGGGGGGGGGGGGGGGGGGGDGGGGGGGGGGCGEGFGGGGGGGGGGG:FGGGFGGGGGGGGGGGGGCFF7FFGGGGGGFGGGGGGGGDFFGGCEFFFGGGGGGGGGGGGGGGGGGGGGGGGFGGGGGGGGGGGGGGGFGGGGGGGGGG>EFEGGGGGGGGGGGGGGGGGGGGGGGEGFGGGGGGGGGGGGGGGGGGGGFGGGGGGGGGCGGGGDCGGGBGFDFGGGGGFFFFFDF>F@FF>>FFFFFFFFFEF@@6:2AFAF????:F??(8?>FBF>B?2
@M02526:341:000000000-JB3KD:1:1101:23489:6065 1:N:0:TACACAT+ACGGCAC
TGTGCCCTACGGGAGGCAGCAGTGGGGAATTTTCCGCAATGGGCGAAAGCCTGACGGAGCAATGCCGCGTGGAGGTAGAAGGCCCACGGGTCGTGAACTTCTCTTCCCGGAGAAGAAGCAATGACGGTATCTGGGGAATAAGCATCGGCTAACTCTGTGCCAGCAGCCGCGGTAATACAGAGGATGCAAGCGTTATCCGGAATGATTGGGCGTAAAGCGTCTGTAGGTGGCTTTTTAAGTCCGCCGTCAAATCCCAGGGCTCAACCCTGGACAGGCGGTGGACACTACCAAGCTGGAGTACGGTA
+
CCCCCGGGGGGGGGGGGGGGGGGGGGGGCGGGGGGGGGGGGGGGGGGGGGGGGGGGGGGGGGGGGGGGGGGGCGGEGGGGGGGGGGGGGGGGGGGGGGGGGGGGGGFGGGGGGGGGGGFF<EDGGGGGFGGGGGGGGGGGGGGGCGGEDGEFG9@FGGGGGGGGGGGGGGGGGGGGFGGGGGGGGGGGFGGGEGEGGGGGGGGGF9CGGGGGGGD5CFEEGDGFGGGGGEGGFDFG=FGGDCBGDGFGGD7DFFFFFFDDFFF<?:BBFB>>FGCFE3.77:(4:F?F?F?BF:7:23,5>FF7-
@M02526:341:000000000-JB3KD:1:1101:17315:6083 1:N:0:TACACAT+ACGGCAC
AATCCTACGGGACGCAGCAGTGGGGAATATTGGACAATGGGCGAAAGCCTGATCCAGCCATGCCGCGTGTGTGAAGAAGGTCTTCGGATTGTAAAGCACTTTAAGTTGGGAGGAAGGGCAGTTACCTAATACGTGATTGTTTTGACGTTACCGACAGAATAAGCACCGGCTAACTCTGTGCCAGCAGCCGCGGTAATACAGAGGGTGCAAGCGTTAATCGGAATTACTGGGCGTAAAGCGCGCGTAGGTGGTTTGTTAAGTTGAATGTGAAATCCCCGGGCTCAACCTGGGAACTGCATCCAAAA
+
CCCCCGGGGGGGGGGCGGGGGGGGGGGGGGGGGGGGGGGGGGGGGGGGGGGGGGGGGGGGGGGGGGGGGGGGGGGGGGGGGGGGGGGGGGGGGGGGGGGGGGGDGGGGGGGGGGGGGGGGGGGGGGGGGGGGGGGGGGGGGGGGGGGGGGGGGGGGGGGGGGGGGGGGGGGGGGGGGGGFGGGFGGGGGGGGGEGGGGGGGGGGGGGGFGFGGGGGGGGGGGGGGGGGGGGFEGGDFGGGGGFG@CBG7CGGFFFFFF9?FFFFF4@DFFFF?DCFFFFFF>B>DFF:<F<BFBBFFFFFFFFF2
@M02526:341:000000000-JB3KD:1:1101:27386:6107 1:N:0:TACACAT+ACGGCAC
TTGCCTACGGGGGGCAGCAGTGGGGAATATTGGACAATGGGCGCAAGCCTGATCCAGCCATGCCGCGTGAGTGATGAAGGCCTTAGGGTTGTAAAGCTCTTTCACCGATGAAGATAATGTCGGTAGTCGGAGAAGAAGCCCCGGCTAACTTCGTGCCGGCAGCCGCGGTAATACGAAGGGGGCTAGCGTTGTTCGGAATTACTGGGCGTAAAGCGCACGTAGGCGGATATTTAAGTCAGGGGTGAAATCCCGCAGCTCAACTGCGGAACTGCCTTTGATACTGGGTATCTTGAGTATGGAAGAGG
+
CCCCCGGGGEFC@FFGGGGGGGGGGGGGGGGGGGGGGGGGGGGGGGGGGGGGGGGGGGGGGGGGGGGGGGGGGGGGGGGGGGGGGGGGGFEGGGGGGGGGGGGFEGGFGGGGGGGGGGGGGGGGFGGGGGGGEGGGGGGGGGGGGGCFGGGGGGGGGGGGGDGGGGGGGEGGGGGGFGGGGDGEGGGGGGGGGGGGGEFGFGGGFFGGGGGC7CCEGGGGGGDGGGDEEGGGGGGFGGGFGDECFFFFDGC3@>EFFFFFFF4>DE5;DFFFFGGF=BF24<2>BFFF>FABA?F>FB?2?F1?6
@M02526:341:000000000-JB3KD:1:1101:8913:6112 1:N:0:TACACAT+ACGGCAC
TGTAGCCCTACGGGGGGCAGCAGTGGGGAATATTGGACAATGGGCGCAAGCCTGATCCAGCAATGCCGCGTGAGTGATGAAGGCCTTAGGGTTGTAAAGCTCTTTTACCCGGGAAGATAATGACTGTACCGGGAGAATAAGCCCCGGCTAACTCCGTGCCAGCAGCCGCGGTAATACGGAGGGGGCTAGCGTTGTTCGGAATTACTGGGCGTAAAGCGCACGTAGGCGGCCATTCAAGTCAGAGGTGAAAGCCTGGGGCTCAACCCCAGAATTGCCTTTGAGACTGAGTGGCTAGTAGGTGAGAG
+
CCCCCGGGGGGGGGGGGGGGGGGGGGGGGGGGGGGFGGGGGGGGGGGGGGGGGGGGGFGFGGGGGGGGGGEGGGGGGGGGGGGGGFGGGGGGGGGGGGGGGGGGGGGGGGGGGGGGGGGGCF@FGGGGGGEEDGCFGGGGCF@C@FCCGGGGGGGGEGGGGGGGGGFGGGGGDGGGGGGEE>EGDGCFGFEA8E*:<EGGGGFGGGGFGDE5C>FGGGGGC8;8FCDCEEGGGGFGGGCGFF@FFGFGGGGF:?@FF:3>F?F:>5@:DFFFFGC67@B<A?BFA:49AF<1(42<<<AF>>B<:
@M02526:341:000000000-JB3KD:1:1101:20446:6130 1:N:0:TACACAT+ACGGCAC
CGAAGCCTACGGGAGGCAGCAGTGGGGAATATTGGACAATGGGGGAAACCCTGATCCAGCAATGCCGCGTGAGTGATGAAGGCCTTAGGGTTGTAAAGCTCTTTTACCCGGGAAGATAATGACTGTACCGGGAGAATAAGCCCCGGCTAACTCCGTGCCAGCAGCCGCGGTAATACGGAGGGGGCTAGCGTTGTTCGGAATTACTGGGCGTAAAGCGCACGTAGGCGGCTTGGTAAGTTAGAGGTGAAAGCCTGGAGCTCAACTCCAGAATTGCCTTTAAGACTGCCGAGCTAGCAGGTGAGAGG
+
CCCCCGGGGGGGGGGGGGGGGGGGGGGGGGGGGGGGGGGGGGGGGGGGGGGGGGGGGGGGGGGGGGGGGGGGGGGGGGGGGGGGGGGGGGGGEEGGGGGGGGGGGGGAFGGGGGGGFGGGGGGGGGGGGGGGGGGGGGGGFFGGGGGGGGGGGGGGGGGGGFGGGGGGGGCEGGGGGGGGGGGGGGGGGGGGGGGGGGGGGGGGGGGGGGGGGGFFEGGGGGGGGGGGGGCCEEGGG>FGGGFCFCFGGGGGFFFFFFFFFF@AFFFFFFFFFFGFFFFFFFFFFFFFFFBFFFBDF??FFFF?(
@M02526:341:000000000-JB3KD:1:1101:12017:6134 1:N:0:TACACAT+ACGGCAC
AGGCCCCTACGGGGGGCAGCAGTGGGGAATTTTCCGCAATGGGCGAAAGCCTGACGGAGCAATGCCGCGTGGAGGTAGAAGGCCTACGGGTCGTTAACTTCTTTTCCCGGAGAAGAAGGAATGACGGTATCTGGGGAATAAGCATCGGCTAACTCTGTGCCAGCAGCCGCGGTAAGACAGAGGATGCAAGCGTTATCCGGAATGATTGGGCGTAAAGCGTCTGTAGGTGGCTTTTTAAGTTCGCCGTCAAATCCCAGGGCTCAACCCTGGACAGGCGGTGGAAACTACCAAGCTGGAGTACGGTA
+
@CCCCGGGGGGGGGGGGGGGGGGGGGGGGGGGGGGGGGCGGGGGGGGGGGGGGGGGGEGGGGFGGGGGGFGG7CFGDFFGGGGGDFGFEGFFGGEGGGGGGGGGGGGGGGGCFFGGGC:AFFCCGGCFDFC::AF@C:CFFGFGGGGDCFGGG?FGFC+CFGGGG6C>EEGEE>CCCFGCFGFGGGFGGGFGGEGGG7:EEGGCFCFEG*;EECG5C?5EGGF<EF?<CFGG=F=DCFG7C7537CBDDGFFFFFFFF@34)=?FFDBFFFFFFFFFF>99?2<BFFFFF>:?227?152A?F?,
@M02526:341:000000000-JB3KD:1:1101:16560:6134 1:N:0:TACACAT+ACGGCAC
AACCCTACGGGGCGCAGCAGTGGGGAATATTGGACAATGGGGGAAACCCTGATCCAGCAATGCCGCGTGAGTGATGAAGGCCTTAGGGTTGTAAAGCTCTTTTACCCGGGAAGATAATGACTGTACCGGGAGAATAAGCCCCGGCTAACTCCGTGCCAGCAGCCGCGGTAATACGGAGGGGGCTAGCGTTGTTCGGAATTACTGGGCGTAAAGCGCACGTAGGCGGCTTGGTAAGTTAGAGGGGAAAGCCTGGAGCTCAACTCCAGAATTGCCTTTAAGACTGCCGCGCTAGCAGGTGAGAGAGG
+
CCCCCGGGGGGGGGGDGGFGGGGGGGGGGGGGGGGGGGGGGGGGGGGGGGGGGGGGGGGGGGGGGGGGGGGGDGGGGGGGGGGGGGGGGGGGGGGGGGGGGGGGGGGGGGGGGGGGGGGGGGGGGFFGGGGGGGGGGGGGGGGGGGGGGGGGGGGGGGGGGGGGGGGGFGDGGGGGGGGGGGGGGGGGCGGGGGGGGDGFGGGGFGFGGGGGGFGGGGGGGGGGGGGGDGGGFGGDEFFFGGFGFGFGFGGGFFFF>FFFFF?DFFFBFBFFFGDF?FF>?FFFFF)79BFFBFAF:>D:<:??6
@M02526:341:000000000-JB3KD:1:1101:15703:6148 1:N:0:TACACAT+ACGGCAC
AAGGGCCTACGGGGGGCAGCAGTGGGGAATATTGGACAATGGGCGAAAGCCTGATCCAGCAATGCCGCGTGGGTGAAGAAGGTCTTCGGATCGTAAAGCCCTTTCGACGGGGACGATGATGACGGTACCCGTAGAAGAAGCCCCGGCTAACTTCGTGCCAGCAGCCGCGGTAATACGAAGGGGGCTAGCGTTGCTCGGAATTACTGGGCGTAAAGGGCGCGTAGGCGGCGGCCCAAGTCAGGCGTGAAATTCCTGGGCTCAACCTGGGGACTGCGCTTGATACTGGGTTGCTTGAGGATGGAAGA
+
C<CCCG@FCGGDGGEDGGGGGGFGGGGDGGFGCFF<FFGFFGGGGGGGCFGGGFGGGGFGGGGGGGGGEFGGGEGGGGGGGGGGGGFGCFEGEFGGGFGCFCFGGDFGGGGGGGG@FGGGGGGEEGGGGGGFFECFGGGGGFGGGCEGGFGGGGGGGGGGGGFCGGGGGGGGGGGGG>FGGGDEGECEGGGGC80AE>5CFGCFGDGCFGEGGCFCCEEGGGGGEGCECEGCE=DFFGGGGG@3@CDFC7>79BF@FFFF@FFB6>@FD:>4>7*75>5(4-5<<FFF<F:2>?02:2>2?:>:(
@M02526:341:000000000-JB3KD:1:1101:8489:6152 1:N:0:TACACAT+ACGGCAC
GTAGGGCCTACGGGACGCAGCAGTGGGGAATTTTCCGCAATGGGCGAAAGCCTGACGGAGCAATGCCGCGTGGAGGTAGAAGGCCCACGGGTCGTGGACTTCTGTTCCCGGAGAAGAAGCAATGACGGTATCTGGGGAATAAGCATCGGCTAACTCTGTGCCAGCAGCCGCGGTAAGACAGAGGATGCAAGCGTTATCCGGAATGATTGGGCGTAAAGCGTCTGTAGGTGGCTTTTGAAGTCCGCCGTCAAATCCCAGGGCTCAACCCTGGACAGGCGGTGGAAACTACCAAGCTAGAGTACGGG
+
CCCCCGGGGGGGGGGGGGGGGGGGGFGGGGGGGGGGGGGGGGGGGGGGGGGGGGGGGGGGGGGGGGGGGGGGGGGGGGGGFGGGGGGGGGGGGDC@CFGGGGGGGGGGGGGGGDGGGGGGGGGGGGGGGGGGGGGGGGGGGGFGGGF@CGGGGGGGGGGGGGGGGGGGGGGGGGECFGFFGGGGCGGGGGGGGGGGFGGGGC58CECFGGFFCGGGGECECEEG?FFGGGGGGFDGCCGGGFFGEGFGGGGGFFFFFFF>D@FFFFFFFFF5>FGFF>329>F)8?FFFFFF:::<?7?<AD82(
@M02526:341:000000000-JB3KD:1:1101:6716:6155 1:N:0:TACACAT+ACGGCAC
TTCCTACGGGACGCAGCAGTGGGGAATATTGGACAATGGGCGAAAGCCTGATCCAGCCATGCCGCGTGTGTGAAGAAGGTCTTCGGATTGTAAAGCACTTTAAGTTGGGAGGAAGGGCAGTTACCTAATACGTGATTGTTTTGACGTTACCGACAGAATAAGCACCGGCTAACTCTGTGCCAGCAGCCGCGGTAATACAGAGGGTGCAAGCGTTAATCGGAATTACTGGGCGTAAAGCGCGCGTAGGTGGTTTGTTAAGTTGAATGTGAAATCCCCGGGCTCAACCTGGGAACTGCATCCAAAAC
+
CCCCCGGGGGFFGGGGGGGGGGGGGGGCFGFGFFGGGGGGGGGGGGGGGGGFGGGGGGGCFDGGGGGGGGGGGFGGGGGCFGGGGG:FBFGGGGGGEFGFG<FGG9F8FGCGGG8:+B4B4?FAFG9E?B?F,A<FGFFAFGFEGGFGGGGEGECCFCCEGGGGCFGGGGGGGGFGGGGGGGGGGGGGGGGGGGGGGGG9FGG5EEGGGGGGGGG8+>FGDEGGG9FFGCFGGGGGGGGGGGF7;DDFGGG3>@FFFFFF4?64FBFF?<?=FFF:5@BBBBF7<F?FFFB?<:?7>B<(4:4:<
@M02526:341:000000000-JB3KD:1:1101:18167:6157 1:N:0:TACACAT+ACGGCAC
TCGTGCCTACGGGACGCAGCAGTGGGGAATTTTCCGCAATGGGCGAAAGCCTGACGGAGCAATGCCGCGTGGAGGTAGAAGGCCCACGGGTCATGAACTTCTTTTCCCGGAGAAGAAGCAATGACGGTATCTGGGGAATAAGCATCGGCTAACTCTGTGCCAGCAGCCGCGGTAATACAGAGGATGCAAGCGTTATCCGGAATGATTGGGCGTAAAGCGTCTGTAGGTGGCTTTTTAAGTCCGCCGTCAAATCCCAGGGCTCAACCCTGGACAGGCGGTGGAAACTACCAAGCTGGAGTACGGTA
+
CCCCCFGF<EFGGEGCGFCGGFGGGGGGGEFGGGF;FGEGGGGGGGGGGGGGGGGGGGGGGFGGGGCEGGGGCGGGGGGGGGFFCEGGGD=>=FFGGGGGGGGGGGCGGGG:FGGGGFGGDGAAFGGGDFGGDGGG:BCGGFFGGGEGGGGFGGGGFFGGGGGGGFGGGGGGEGDGFGGFFGFFGGGGGGGEGGGGDDGGECCEFGGGGGGGCCECFCE=CEGFFGGGCFFFFCF=5DFCCGDGD7@GGG>FF<;@6)>@@FF>FF3:FFFFFF*<37.99<7),89:BF>::2:?B7>:ABF7(
@M02526:341:000000000-JB3KD:1:1101:14245:6169 1:N:0:TACACAT+ACGGCAC
CGCCTACGGGGCGCAGCAGTGGGGAATTTTCCGCAATGGGCGAAAGCCTGACGGAGCAATGCCGCGTGGAGGTAGAAGGCCCACGGGTCGTGAACTTCTTTTCCCGGAGAAGAAGCAATGACGGTATCTGGGGAATAAGCATCGGCTAACTCTGTGCCAGCAGCCGCGGTAATACAGAGGATGCAAGCGTTATCCGGAATGATTGGGCGTAAAGCGTCTGTAGGTGGCTTTTTAAGTCCGCCGTCAAATCCCAGGGCTCAACCCTGGACAGGCGGTGGAAACTACCAAGCTGGAGTACGGTAGGG
+
CCCCCGGGGGGGGGGGGGGGGGGGGGGGGGGGGGGGGGGGGGGGGGGGGGGGGGGGGGGGGGGGGGGGGGGGGGGGGGGGGGGGGGGGGGGGGGGGGGGGGGGGGGGGGGGGGGGGGGGGGGGGGGGGGGGGGGGGGGFGGGGGGGGGGGGGGGGGGGGGGGGGGGGGGGGGGGGGGGGGGGGGGGGGGGGGGGGGGGGGGGGGGGGGGGGGGGGGGGGGGGGGGGGGGGGGGGGGGGGGGGFGFGFGGGGGFFFFFFFFFFFFFFFFFFFFFGGFFDFFFFFFFFF?1>:BBFFFFAFF7?B?:
@M02526:341:000000000-JB3KD:1:1101:25495:6178 1:N:0:TACACAT+ACGCCAC
CCCTACGGGGCGCAGCAGTGGGGAATATTGGACAATGGGCGCAAGCCTGATCCAGCCATGCCGCGTGAGTGATGACGGCCTTAGGGTTGTAAAGCTCTTTCTCCGGTGAAGATAATTACGGTAACCGTAGAATAAGCCCCGGCTAACTTCGTGCCAGCACCCGCGGTAATACGAAGGGGGCTAGCGTTGCACGGAGTCACTGGGCGTAAAGCGCACGTAGGCGGGTCGTTAAGTCAGTAGTGAAATCCTGAAGCTCAACGCCAGAACTGCCCTTGATACTGGCGATTTTGAATTCGAACGAGCAT
+
-ACCCGGGGG7FGGGGGGGG9FGGGGGGGGG9FFGGGGGGGGDGGGGGGG@FGGGGGG<FCCFGGGGG7,EFGGG9,@7F:FG,EG=F7B,EC,EF=EFGB,558+8@<F,,5BF,,88FGDG7,,@+3++,,:,,@,+3@++3><D,E<*3**33@7>,,***1**1*@,,=:;1B8*=E8*22BGC**+?CEG5/<:C<E*CFGG*;*<EE5C8/CF**+:8*:8:/*/*2<*:9**;2*0**2**;0*99?)9*/.)).89F54<*)84/2*90@F24)1(,))8)*-)65)-)((--6((,
@M02526:341:000000000-JB3KD:1:1101:12640:6186 1:N:0:TACACAT+ACGGCAC
ACCACGCCTACGGGGCGCAGCAGTGGGGAATATTGGACAATGGGCGCAAGCCTGACCCAGCCATGCCGCGTGAGTGATGAAGGCCTTAGGGTTGTAAAGCTCTTTCAGTAGGGAAGATAATGACGGTACCTACAGAAGAAGCCCCGGCTAACTTCGTGCCAGCAGCCGCGGTAATACGAAGGGGGCTAGCGGTGTTCGGATTTACTGGGCGTAAAGCGCACGTAGGCGGATTGTTAAGTCGGGGGTGAAATCCCGGGGCTCAACCCCGGAACTGCCTTCGATACTGGCAATCTAGAGTCCGGAAG
+
CCCCCGGGGGGGGGGGGGGGGGGGGGGGGGGGGGGGGGGGGFGGGGGGGGGGGGGGGGGGGGGGGGGGGGGGGGGGGGGGGGGGGGGGGGGGGGGGGGGGGGGGGGGGGGGGGGGGGGGGGGGGGGGGGGGGGGGGGGGGGGGGGGGGGGGGGGGGGGGGGGGGGGGGGGGGGGGGGGFGGGGGGGGGGGGGGGGGGGGGGGGGGGGGGGGGGGGGGGGDGGGGGEGGGGDGGGGGGGGGGGFGFGFGGGGGFFEEFFFFFFFFFEB>FFFFFGGFFFF?FFFFFFFFF=?FBFFFFDBFFFFF6
@M02526:341:000000000-JB3KD:1:1101:25708:6203 1:N:0:TACACAT+ACGGCAC
CCAGCCTACGGGACGCAGCAGTGGGGAATCTTGGACAATGGGCGAAAGCCCGATCCAGCAATATCGCGTGAGTGAAGAAGGGCAATGCCGCTTGTAAAGCTCTTTCGTCGAGTGCGCGATCATGACAGGACTCGAGGAAGAAGCCCCGGCTAACTCCGTGCCAGCAGCCGCGGTAAGACGGGGGGGGCAAGTGTTCTTCGGAATGACTGGGCGTAAAGGGCACGTAGGCGGTGAATCGGGTTGAAAGTGAAAGTCGCCAAAAACTGGCGGAATGCTCTCGAAACCAATTCACTTGAGTGGGACAG
+
CCCCCGGGGGGGGGGGGGGGGGGGGGGGGGGGGGGGGGGGGGGGGGGGGGGGGGGGFGGGGGGGGGGGGGGGGGGGGGGGGGGGGGGGGGGGGGGGGGGGGGGGGGGGGGGGGGGGGGGGGGGGGGGGGGGGGGGGGGGGGGGGGGGEGGGGGFGGGGGGGGGGGGGGGGGGGGGGGGGGGGGGGGGGGGGGGGGGGFGGEEGGGCFGGGFGGGGGGCD=ECCEFGGGGGGGGGFFGFGGGCDGFCFGGFGGFFFFFF@BFFFF?FFFF>><FGC4@*=<:?B9BF<FFFAAFF<A:<BFFFF(2
@M02526:341:000000000-JB3KD:1:1101:15475:6207 1:N:0:TACACAT+ACGGCAC
TTCTTACGGGAGGCAGCAGTGGGGAATATTGCACAATGGGCGAAAGCCTGATGCAGCGACGCCGCGTGAGGGATGACGGCCTTCGGGTTGTAAACCTCTTTCAGCAGGGAAGAAGCGAGAGTGACGGTACCTGCAGAAGAAGCACCGGCTAACTACGTGCCAGCAGCCGCGGTAATACGTAGGGTGCAAGCGTTGTCCGGAATTATTGGGCGTAAAGAGCTTGTAGGTGGCTTGTCGCGTCTGCCGTGAAAACCCGAGGCTCAACCTCGGGCGTGCGGTGGGTACGGGCAGGCTAGAGTGTGGTA
+
CCCCCGGGGGEGGGGGGGGGGGGGGGGGGGGGGGGGGGGGGGGGGGGGGGGGGGGGGGGGGGGGGGGGGGGGGGGGGGGGGGGGGGGGGGGGGGGGGGGGGGGGGGGGGGGGGGGGGGGGGBFGGGGGGGGGGGGGGGGGGGGGGGGGGGGGGGGGGGGGGGGGGGGGGGGGGGGGGGGFFGGGGGGGGGGGGGGGGGGGGGGGGGGGGGGGGGGGGGGGGGFEGGGGGGGGGEFFEGGGGGFGFGE<<FGGFFFFFFFFFFFFFFFFE?BFFG:>EF3>B>FAFFFFFFFF11:??<444<?:)
@M02526:341:000000000-JB3KD:1:1101:14254:6214 1:N:0:TACACAT+ACGGCAC
AAGGGCCCTACGGGGCGCAGCAGTGGGGAATCTTGCACAATGCGCGAAAGCGTGATGCAGCAACGCCGCGTGCGGGAAGAAGGCCTTAGGGTTGTAAACCGCTTTCAGTTGGGACGAAGCTTCAGTGGTTAAGAGCTGTTTGGAGTGACGGTACCTTCAGAAGAAGCGCCGGCTAACTACGTGCCAGCAGCCGCGGTAATACGTAGGGCGCGAGCGTTGTCCGGAATCATTGGGCGTAAAGCGCGTGTAGGCGGCTGAGTAAGTCTGCTGTGAAAGTCCAGGGCTCAACCCTGGAATGTCGGCGG
+
CCCCCGGGGGGGGGGGGGGGGGGFGGGGGGGGGGGGGGGGGGGGGGGGGGGGGGGGGGGFGGGGGGGGGGGGGGGGGGEFGGGGFGGGGGGEFEGGGGFDFGEGDGGGGGGGGGGGGCEGGGGFGFGFGGGCGGGGGGFGGGGGGGGGGGEGGGGGGGGFEFGGGGGGGGGGGGGGGGGGGGGFGGGGGGGGGGGGGGGGGGGGGGGGGGGGGGGEEEEEFGGGGGCEGGGCGGGGGGGGGFF:<DEDFF7DFFFFFFFFF?FFFFFFF?FFFGF6@F=<B0::7>F6?4:07?FFFFBFFFFFB
@M02526:341:000000000-JB3KD:1:1101:27712:6217 1:N:0:TACACAT+ACGGCCC
TTGCCTACGGGAGGCAGCAGTGGGGAATATTGCACAATGGGCGCAAGCCTGATGCAGCGACGCCGCGTGAGGGATGACGGCCTTCGGGTTGTAAACCTCTTTCAGTTGGGAAGAAGCCCTTTTTGGGTGACGGTACCTTCAGAAGAAGCGCCGGCTAACTACGTGCCGGCAGCCGCGGTAATACGTAGGGCGCAAGCGTTATCCGGAATTATTGGGCGTAAAGAGCTCGTAGGCGGTTTGTCGCGTCTGCCGTGAAAGTCCGAGGCTTAACTTCGGATGTGCGGTGGGTACGGGCAGCCTAGAGT
+
CCCCCGGGGGGGGGGGGGGGGGGGGGEGFGGGGF@FFFGFGGGGGGGGGGGGGGEFFF@FGGGGGGCGFGGGCGGGFFCD+>FFE4FEGEEGGGGGF<FGG<FFGEFGFGGGEGGGGFFGFFFGEGEE7=F7:F<@FEFGFACBE<DFE7:FCEEDD:FFCFDD,<CGG7E@7C7788CGECCFG@C8ECGEGGGGGGGG8@9EC8C58C++AC+AECEDCFGFEF+AEGGGCGDDEC37C?)3>C5CC7C7@5079==@F@>9DFF:?2FF/>DD)55?2<03<D>39F:<030-2,:??B??)
@M02526:341:000000000-JB3KD:1:1101:6588:6233 1:N:0:TACACAT+ACGGCAC
TCCTACGGGAGGCAGCAGTGGGGAATATTGGACAATGGGCGAAAGCCTGATCCAGCCATGCCGCGTGTGTGAAGAAGGTCTTCGGATTGTAAAGCACTTTAAGTTGGGAGGAAGGGCAGTTACCTAATACGTGATTGTTTTGACGTTACCGACAGAATAAGCACCGGCTAACTCTGTGCCAGCAGCCGCGGTAATACAGAGGGTGCAAGCGTTAATCGGAATTACTGGGCGTAAAGCGCGCGTAGGTGGTTTGTTAAGTTGAATGTGAAATCCCCGGGCTCAACCTGGGAACTGCATCCAAAACT
+
CCCCCGGGGGEGGGGGGGGGGGGGGGGGGGFGGGGGGGGGGGGGGGGGGGGGGGGFGGFGGGGDGGGGGGGGGGGGGGGDGGGGGGGGGGGGGGGFGGFGFGGEBFFGGGGDGGGDGGGGGGGGGGGGGGGGGGGGGGFFD@FGGFGGGGGGGGGGGFGFAFFGGD7>FGGGGGGGGGGGGGGGGGDGG>EEEG;BCFGGFGGGGGEGGGGCGEG7@C*AECGGGGFGGGDGGE*>CD3CDGBGFGFCFGFGFFFFFF??=BF<68B<FAF?FFF>>>EF:FF??FFFFFF??2<A<<??BAB0.
@M02526:341:000000000-JB3KD:1:1101:9670:6240 1:N:0:TACACAT+ACGGCAC
GAGTGCCCTACGGGACGCAGCAGTAAGGAATATTGGTCAATGGGCGGAAGCCTGAACCAGCCATGCCGCGTGCAGGAAGACGGCCCTACGGGTTGTAAACTGCTTTTGTACCGGAATAAACCCCCGTTCGAGAACGGGGCTGAATGTACGGTAAGAATAAGGATCGGCTAACTCCGTGCCAGCAGCCGCGGTAATACGGAGGATCCAAGCGTTATCCGGATTTATTGGGTTTAAAGGGTGCGTAGGCGGTCTGTTAAGTCAGGGGTGAAAGACGGTAGCTCAACTATCGCAGTGCCTTTGATACC
+
CCCCCGGGGGGGGGGGGGGGGGGGGGGGGGGGGGGGGGGGGCGGGGGGGGGGGGGGGGGGGGGGGGGGGGGGGGGGGGGGGGGGGGGGGGGGGGGGGGGGGGGGGGGGGGGGGGGGGGGGGGGGGGGGGGGGGGGGGGGGGGFGGFGGGGGGGGGGGGGGGGGGGGGGGGGGGGGGGGGGGGGGGGGEGGGGGGGGGGGGGGGGGGGGGGGGGEFGGGGGGGGGGGFGGEECCGFGGGGGGGFGFGFDDDDGFFFFFFFFFFFFE>>?FBFFFGGFF>@<<BFFFFFF?F<1:?BFFFFF>A9A)
@M02526:341:000000000-JB3KD:1:1101:18742:6249 1:N:0:TACACAT+ACGGCAC
GCCTACGGGGCGCAGCAGTGGGGAATATTGGACAATGGGCGAAAGCCTGATCCAGCCATGCCGCGTGTGTGAAGAAGGTCTTCGGATTGTAAAGCACTTTAAGTTGGGAGGAAGGGCAGTTACCTAATACGTGATTGTTTTGACGTTACCGACAGAATAAGCACCGGCTAACTCTGTGCCAGCAGCCGCGGTAATACAGAGGGTGCAAGCGTTAATCGGAATTACTGGGCGTAAAGCGCGCGTAGGTGGTTTGTTAAGTTGAATGTGAAATCCCCGGGCTCAACCTGGGAACTGCATCCAAAGCC
+
CCCCCGGGGGGGGGGGGGGGGGGGGGGGGGGGGGGGGGGGGGGGGGGGGGGGGGGGGGGGGGGGGGGGGGGGGGGGGGGGGGGGGGGGGGGGGGGGGGGGGGG9FFGGGGGGGGGGGGGGGGGGGGGGGGG@FFGGFGGGGGGGGGFGGGGGGGGGGGGGGGGGGGGGGGGGGGGGGGGGGGGGGGFEGGGEGGGGGGGGGGGGGDGGGGGGGGGGGGGGGGGGGGGGGGGGGDGGGGGGGGDGFDFGGDCCB:?FF@B4BFBAFFFD4>FFFFFFFEFFFFFFFFFF?FFF?DFFFFFF:AFF:
@M02526:341:000000000-JB3KD:1:1101:9461:6261 1:N:0:TACACAT+ACGGCAC
CACCTACGGGACGCAGCAGTGGGGAATATTGCACAATGGGCGGAAGCCTGATGCAGCGACGCCGCGTGGGGGATGACGGCCTTCGGGTTGTAAACTCCTTTCGCATATGACGAAGCCCTTTGTGGGTGACGGTAGTGTGAGAAGAAGCACCGGCTGACTACGTGCCAGCAGCCGCGGTAATACGTAGGGTGCGAGCGTTGGCCGGAATTATTGGGCGTAAAGAGCTTGTAGGCGGTTTGTCGCGTCTGCCGTGAAAGCCCAGGGCTTAACCCTGGGTCTGCGGTGGGTACGGGCAGGCTAGAGTG
+
CCCCCGGEEEEGGGGGGGG@FGGGGGGGGGGGFGGGCFFDGGGEEEGGGFEGGGGGGGGGGGDGGEGEGDGGGGGGGGGGGEGGGGDFGGGFGFGGFFFFGGGGGGGGGGGGGGGGGGFGGGGGGECFFDGE>FCEGCGEFGFFGCFGCGGGGGGEGGFFGGGGGGG?FGDFGEGDGE>EF@<F<CFGGGG>EEGGG5;:*<FGCEGGFGGGGDGGG8CCG7FGGGGGGFFFFEGDCDGGF7@DFGFGGFGG:FFFF?@FFFFFFFF?FAFF>FGFFFF:>FF115:DA::>BF;:>0(56<<B<
@M02526:341:000000000-JB3KD:1:1101:9288:6274 1:N:0:TACACAT+ACGGCAC
CGCCCTACGGGAGGCAGCAGTGGGGAATATTGCACAATGGGCGCAAGCCTGATGCAGCGACGCCGCGTGAGGGATGACGGCCTTCGGGTTGTAAACCTCTTTCACCAGGGACGAAGCTTTTGTGACGGTACCTGGAGAAGAAGCACCGGCCAACTACGTGCCAGCAGCCGCGGTAATACGTAGGGTGCGAGCGTTGTCCGGAATTACTGGGCGTAAAGAGCTCGTAGGCGGTTTGTCGCGTCGTCTGTGAAATTCTGCAGCTTAACTGCAGGCGTGCAGGCGATACGGGCAGACTTGAGTACTAC
+
CCCCCGGGGGGGGGGGGGGGGGGGGGGGGGGGGGGGGGGGGGGGGGGGGGGGGGGGGGGGGGGGGGGGGGGGGGGGGGGGGGGGGGGGGGGGGGFGGGGGGGGGGGGGGGGGGGFGGGGGGGGGGGGGGGGGGGGGGGGGGGGGGGGDGGGGGGGGGGFFGGGGGGGGGGGGGGGGGGGGGGGGGGGGGGGGEEEGGGGGGGGGGGGGGGGGGGGGGGGGGGGEGCCE6EE=EGGGEDFDGD@CFF>FGFGGFFFFFFFFFFFAFFFBF<?FD>CEEFFFBF0><DFFFFFFFFFF2)4<AFAAA
@M02526:341:000000000-JB3KD:1:1101:19049:6280 1:N:0:TACACAT+ACGGCAC
CTACCCTACGGGAGGCAGCAGTGGGGAATATTGCACAATGGGGGGAACCCTGATGCAGCGACGCCGCGTGCGGGATGAAGGCCTTCGGGTTGTAACCCGCTTTTGTTGGGGGGAAAGCGTAGGTGAGTTTCCCCTTCGATTAAGCACCGCCCAACTCGGTCCCAGCAGCTGCGGTATTACCAGGGGTCCAAGCGTTACCGGGTTTTATTGGGCTAAAGTGCCTTGTAGGGGGTTCGTCCGTCTTGGTGGGAACGCCCATCCCTTAACGATGGGTTGGGGCCGGATCGGGGCGGGCCTGGGTGCAC
+
CCCCCGFFGGGGGGDFGGGFFFGGGGCGGFGGGGGGGGGGFGDGGGGGFGG<FDFGFFGGDGGGGGGGGEEGGGFCCFCFEFGFGGGGGCFGGGG,,>**>FG:,<:FFG77**2*/,*****0,,*3,0,<@*;;*1;+0;++200*:/:*;***+**2*:>988**;*3+/*2:*030+0+2;8*/*:++**2:*/<*:8*8;*023:95***<7++020<+<A9<+*/*>*9)2**)11)*1*/**/16)8;)).0)00<))*0(0-<E4**))).4,(,2())79539(-(((((((-())
@M02526:341:000000000-JB3KD:1:1101:3660:6297 1:N:0:TACACAA+ACGGCAC
CGCTCCTACGGGGGGCAGCAGTGGGGAATATTGGACAATGGGCGAAAGCCTGATCCAGCCATGCCGCGTGTGTGAAGAAGGCCTTCGGGTTGTAAAGCACTTTCAGTGGGGAAGAAAGCGTGGGTGCTAATACCGCTCAAGAAGGACATCACACAAAGAAGAAGCACCGGCCAACTCCGTGCCAGCAGCCGCGGTACTACGGAGGGTGCGAGCGTTAATCGGAATTACTGGGCGTAAAGGGCGCGTAGGCGGTGCGTTAAGACAGATGTGAAAGCCCGGGGCTTAACCTGGGAACGGCATTTGCA
+
C9CCCGFFFDFEDCEFEFFGFCCFCGGFD,,<FCFGFFCGFG?CEGGG8=FGGG<AEE8FDFFCFG7F>EC<>DFFE=F,<7@C,<CFFF*@CFGGC>F3@,3>;<<<8:FGGCFCEFGGCF@CEC:FEE@FG@C7<:F,?:F@C7:<27F,,</*2@FGF6C:EF*;E>5*::*2+0;8E8/AFCFCF/?58*:E*+2+255C*?:*:C*:C>*;*;:<CGCEGC99??FC=77DE37**1))09)9*0)9<>5.))0)9*04;4@<@26@F7*0))76>0,3:@=4)860:763:;9(-))--
@M02526:341:000000000-JB3KD:1:1101:8805:6319 1:N:0:TACACAT+ACGGCAC
CTAGGGCCTACGGGGCGCAGCAGTGGGGAATATTGGACAATGGGCGAAAGCCTGATCCAGCCATGCCGCGTGTGTGAAGAAGGTCTTCGGATTGTAAAGCACTTTAAGTTGGGAGGAAGGGCAGTAAATTAATACTTTGCTGTTTTGACGTTACCGACAGAATAAGCACCGGCTAACTCTGTGCCAGCAGCCGCGGTAATACAGAGGGTGCGAGCGTTAATCGGAATTACTGGGCGTAAAGCGCGCGTAGGTGGTTTGTTAAGTTGAATGTGAAAGCCCCGGGCTCAACCTGGGAACTGCATCCC
+
CCCCCGGGGGGGGGGGGGGGGGGGGGGGGGGGGGGGGGGGGGGGGGGGGGGGGGGGGGGGGGGGGGGGGGGGGGGGGGGGGFGGGGGGGGFDEGGGGGGGGGGGGGGGFFFGGGGGGGGGGGGGGGGGGGGGGGGFGGGGGGGGGGGGGGGGGGGGGGGGGGGGGGGGGGGGGDGGGGGGGGGCCGGGGGGGGGGGGGGGGGGGGGGGGGGGGGGGGEDGGGGGGGFGGGGGGGGGGGGGGFDCEGBCDGGGFFEFFEFFFFFFFFFDFAFFFFGFF;>BFF>F>FFF?FBF1<?FFFBDFFF?(
@M02526:341:000000000-JB3KD:1:1101:14781:6320 1:N:0:TACACAT+ACGGCAC
CCGGTCCTACGGGGGGCAGCAGTGGGGAATATTGCACAATGGGCGGAAGCCTGATGCAGCGACGCCGCGTGGGGGATGACGGCCTTCGGGTTGTAAACTCCTTTCGCATATGACGAAGCCCTTTGTGGGTGACGGTAGTGTGAGAAGAAGCACCGGCTGACTACGTGCCAGCAGCCGCGGTAATACGTAGGGTGCGAGCGTTGTCCGGAATTATTGGGCGTAAAGAGCTTGTAGGCGGTTTGTCGCGTCTGCCGTGAAAGCCCAGGGCTTAACCCTGGGTCTGCGGTGGGTACGGGCAGGCTAGA
+
CCCCCGGGGGGGGGGGGGGGGGGGGGGGGGGGGGGGGGGGGGGGGGGGGGGGGGGGGGGGGGGGGGGGGFFGGGGGGGGGGGGGGGGGGGGGEGGGGGGGGGGGGGGGGGGGGGGGGGGGGGGGGGGGGGGGGGGGGGGGGGGGGGGGGGGGGGGGGGGGGGGGGGGGGGGGGGGGGGGGGGGGGGGGGGGGGGGGGGGGGGGGGGGGGGGGGGGGGGGGGGGGGGGGGGGGGGGGGDDDDGFGFGFGGGGGFFDDFFFFFFFFFFFFFFFF4CGFFFF?B?FFFFD:9>><?FBF>>FFF08?)
@M02526:341:000000000-JB3KD:1:1101:7695:6320 1:N:0:TACACAT+ACGGCAC
CTAGGCCTACGGGAGGCAGCAGTGGGGAATATTGCACAATGGGGGGAACCCTGATGCAGCGACGCCGCGTGCGGGATGAAGGCCTTCGGGTTGTAAACCGCTTTTGTTGGGGAGCAAGCGAGAGTGAGTGTACCCTTCGAATAAGCACCGGCTAACTACGTGCCAGCAGCCGCGGTAATACGTAGGGTGCAAGCGTTATCCGGATTTATTGGGCGTAAAGAGCTCGTAGGCGGTTCGTCGCGTCTGGTGTGAAAGCCCATCGCTTAACGGTGGGTCTGCGCCGGATACGGGCGGGCTTGAGTGCA
+
CCCCCGGGGGGGGGGGGGGGGGGGGGGGGGGGGGGGGGGGGGGGGGGGGGGGGGGGGGGGGGGGGGGGGGGGGGGGGGGGGGGGGGGGGGGGGGGGGGGGGGGGGGGGGGGGGGGGGGGGGGGFGGGGECFGGGGGGGGGGGGGGGGGGGGGGGGGGGGGGGGGGGGGGGGGGGGGGGGGGGFGGGGGGGGGGGGGGGGGGGGGGGGGGGFGGGGGGGGGGGGGGGEGGGGGGGGGGGGGGGEDFGFGG5CDFBFFFFFFFFFB>EFFFFFFFGDFFFFFFFFF9E:?1B>>69BFB:><?FF<)
@M02526:341:000000000-JB3KD:1:1101:17493:6332 1:N:0:TACACAT+ACGGCAC
AACCTACGGGGGGCAGCAGTGGGGAATATTGCACAATGGGCGCAAGCCTGATGCAGCCATGCCGCGTGTATGAAGAAGGCCTTCGGGTTGTAAAGTACTTTCAGTCAGGAGGAAGGGTGTGAAATTAATACTTTCATGCATTGACGTTACTGACAGAAGAAGCACCGGCTAACTCCGTGCCAGCAGCCGCGGTAATACGGAGGGTGCAAGCGTTAATCGGAATTACTGGGCGTAAAGCGCACGCAGGCGGTTTGTTAAGTCAGATGTGAAATCCCCGGGCTCAACCTGGGAACTGCATTTGAAAC
+
CCCCCGGGGG@6CFGGGGGGGGGGGGGGGGGGGGGGGGGGGGGGGGGGGGGGGGGGGGGGGGGGGGGGGGGGGGGGGGGGGGGGGGGGGGGGGGGGGGGGGGGG,@=FGCGGGGGGC:>FGGFFGGGGGGGF@FGGGGFGGGGGGGGGGGEC:FFGGGGGGGGGGGGGGGGGGGGGGG>EGGGGGGGGGGGGGGGGGGGECGGGGGGGGGGGGGGGGGGGGGGGGGGGGGGGGGGGGGGGGGFGFGFGGGGCBEF?FFFFFFFFFFFFFFFFFGGFB>BB>BFFFFFFFFBFF:<<>FF4:><BB
@M02526:341:000000000-JB3KD:1:1101:10859:6332 1:N:0:TACACAT+ACGGCAC
AGCCTACGGGAGGCAGCAGTAGGGAATATTGGTCAATGGGCGCAAGCCTGAACCAGCCATGCCGCGTGCAGGATGAAGGCTCTCTGAGTTGTAAACTGCTTTTGTACAGGAGCAAAAAAGCTCCTGCGGGGGTTCTTGAGAGTACTGTAAGAATAAGCACCGGCTAATTCCGTGCCAGCAGCCGCGGTAATACGGAAGGTGCAAGCGTTATCCGGTTTTATTGGGTTTAAAGGGTGCGTAGGCGGCTTATTAAGTCAGTTGTGAAATCCTAGTGCTTAACGCTAGAACTGCGATTGATACTATTA
+
CCCCCGGECEEGGGGEGGG<FGGGGFGGGGCFGF<FFGFGGGGGGDGGGGFGCGCFGGGGCFFGGGGCEGGDEFG=FGGGGGFGFGEFFGGGGGFGGGFGGGGG<??FG8=FFFGFGCE?E,9BBE@CE+@78@F<FF<B<FGFGGGGGGCFFFGFGGGGGGGGGGGFGGFFGFGGGGGGGGGGGGGGGGCFGGGCGGECEFFGGGGGGGFGGGGGG==FCCECGCGGG9FGGCGDEGDGDDFDBGEDCDDGFFFFFFFFFF594=B46<B=@GGFFFBBFB?11?FFD??FFFF:BBBFFA<A)
@M02526:341:000000000-JB3KD:1:1101:27602:6334 1:N:0:TACACAT+ACGGCAC
CCCTACGGGAGGCAGCAGTAAGGAATATTGGTCAATGGGTGGAAGCCTGAACCAGCCATGCCGCGTGCAGGAAGGAGGCCCTACGGGTTGTAAATTGCTTTTGTACGGGAATAACCACCGGTACGTGTACCGGTCTGAATGTACCGTAAGAATAAGGATCGGCTAACTCCGTGCCAGCAGCCGCGGTAATACGGAGGATCCGAGCGTTATCCGGAATTATTGGGTTTAAAGGGTGCGCAGGCGGCCCGGTAAGTCAGTGGTGAAAGACGGTGGCTCAACCATCGCAGTGCCGTTGATACTGTCGG
+
CCCCCGGGGGGGGGGGGGGGGGGGGGGGGGGGGGGGEFGGGGGGGGGGGGGGGGGGGGGGGGGGGGGGGGGGGGGGGGGGGGGGGGGGGEGGFEGGFGGGGGGGGGGGGGGGGGGFGGGGGGGGGG8FG?FFCGGGDCFGGGGCDFGFGGFGGGGGFGGGGGGGEEGFGGGEBEGGDFGGFFGGGGCEGG9CFGCGGGGGGG5CEGGGGCFGGC:CGGFGGGFGEDGFGGGGE6CDGGGGDGFG>DFDGGCDFFFFFFFFF>F7FFFFFBFF@FCFFFFFBFF:BFBD2=<>?:0:A:AA9<DF1
@M02526:341:000000000-JB3KD:1:1101:27331:6339 1:N:0:TACACAT+ACGGCAC
GTACCCTACGGGGCGCAGCAGTGGGGAATCTTGCACAATGGAGGCAACTCTGATGCAGCGACGCCGCGTGAGCGATGAAGCCCTTCGGGGTGTAAAGCTCTTTCGGCAGGAACGATAATGACGGTACCTGAAGAAGAAGCTGCGGCTAACTACGTGCCAGCAGCCGCGGTAATACGTAGGCAGCGAGCGTTGTTCGGAATTACTGGGCGTAAAGAGTGTGTAGGCGGTGCTCTAAGTTCGGTGTGAAATCTCCCGGCTTAACTGGGAGGGTGCGCCGGAAACTGGAGTGCTCGAGCGTGGGAGAG
+
CCCCCGGGGGGGGGGGGGGGGGGGGGGGGGGGGGGGGGGGGGGGGGGGGGGGGGGGGGGGGGGGGGGGGGGGGGGGGGGGGGGGGGGGGGEGGGEGFGGGGGGGGGGGGDGGGGGGGGGGGGGGGGGGGGGGFGGGGGGGGGGGGGGGGGGGGGGGGGGGGGGGGGGGGGGGGGGGGGGGGGGGG7EGGGGGGGGGGGGGGGGGGGGGGGGGGFGGGGGGGGGFGGDGGGCFGF7FGGGGGGFGFGFGFGFFFFFFFFFF7BF<F@FFDFBDDGGFF3<39:<D0?>??FA<?0:?FFBFF<BFB
@M02526:341:000000000-JB3KD:1:1101:18531:6348 1:N:0:TACACAT+ACGGCAC
ATGGCCCCTACGGGGCGCAGCAGTAGGGAATCTTCCACAATGGGCGCAAGCCTGATGGAGCAACGCCGCGTGTGTGATGAAGGGTTTCGGCTCGTAAAACACTGTTATAAGAGAAGAACGGCACTGAGAGTAACTGTTCAGTGTGTGACGGTATCTTACCAGAAAGGAACGGCTAAATACGTGCCAGCAGCCGCGGTAATACGTATGTTCCAAGCGTTATCCGGATTTATTGGGCGTAAAGCGAGCGCAGACGGTTATTTAAGTCTGAAGTGAAAGCCCTCAGCTCAACTGAGGAATGGCTTTGG
+
CCCCCGGGGGGGGGGGGGEEFGGGGGGGGGGGGGGGGGGGGGGGGGGGGGGGGGGGGGGGGGGGGGGEGGGGGGFGGGGGGGGGGGGGGGGGGGFGGGGGGGGGGGGGGGGGGGGGGGGGGGGGGGGGGGGGGGGGGGGGGGGGGGGGGGGGGGGGGGGGGGGGGGGGGGGGGGGGGGGGGGGGGGGGGGFGGGGGGGGGGGGGGFGGGGGGGGGGGGGGGGGGGGGGGGGGGGGGGGGGGGFGFGDCD9)>DFBDFFFFFFFFFFFAFFFFFGGFFFFFFF>?DFFFFFFAFFFF:78?BBFF4
@M02526:341:000000000-JB3KD:1:1101:21993:6351 1:N:0:TACACAT+ACGGCAC
ACTCCTACGGGAGGCAGCAGTGGGGAATATTGCACAATGGGCGCAAGCCTGATGCAGCGACGCCGCGTGAGGGATGACGGCCTTCGGGTTGTAAACCTCTTTCAGTTGGGAAGAAGCCCTTTTTGGGTGACGGTACCTTCCGAAGAAGCGCCGGCTAACTACGTGCCCGCAGCCCCGGTAATACGTAGGGCGCAAGCGTTATCCGGAATTATTGGGCGTAAAGAGCTCGTAGGGGGTTTGTCGCGTCTGCCGTGAAAGTCCTAGGCTTAACTTCGGATGTGCGGTGGGTACGGGCAGCCTAGAGT
+
CCCCCGGGGGG;FGGGGGGGGGGGGGGG9FG<FFGGGGGGFGGEGGGFGGGG<FFGGGCGGGGGGGGGGGGGGGGGGGGGG7FGGGGFGCGGGGGFGGGG<FF?EG<FGGGGGGGD,><FD=,5CE+83BF:CFFF=FGC,5+3@F7FE*>F7*15133?FG:C7FB,<:*::C*88*4<=+5>E<?F5*218888C51*2;9+A*/1*+<9:968C8::;@FC6*<85:/A**))/1/1CFBGE9:3CF6DD))0**16***657?0))*11:*05)049>01-8).-1)4,7(40((44<<?)
@M02526:341:000000000-JB3KD:1:1101:7539:6365 1:N:0:TACACAT+ACGGCAC
ATGCGCCTACGGGGGGCAGCAGTGGGGAATATTGGACAATGGGCGCAAGCCTGATCCAGCAATGCCGCGTGTGTGAAGAAGGCCCTCGGGTTGTAAAGCACTTTTATCAGGAGCGAAATCTGCAGAGTTAATACCTCTGTAGTCTGACGGTACCTGAGGAATAAGCACCGGCTAACTCCGTGCCAGCAGCCGCGGTAATACGGAGGGTGCAAGCGTTAATCGGAATTACTGGGCGTAAAGCGTGCGTAGGCGGTTTGTTAAGTCTGCTGTGAAAGCCCCGGGCTCAACCTGGGAATGGCAGTGGA
+
CCCCCGGGGGGGGGGGGGGGGGGGGGGGGGFGGGGGGGGGGGGGGGGGGGGGGGGGGGGGGGGGGGGGGFGGGGGGGGGGGGGGGGGGGGGGGGGGGGGGGGGGGGGGGGGGGGGGGGGGGGGGGGGGGGGGGGGGGGGGGGGGGGGGGDGGGGGFGGGGGGGGGFFGGGGDGGGGGGGGGGGGGGGGGGGGGGGGGGGFFGGGGGGEEEFFGDGGGEGGGGGGGGGGGGGGGGGDCDGGGGEDDGFGGGGDEEEF@FFBFBFBFFFFFFFFFCGFF33(12;>FFFF?FF<?040:2?:B??B)
@M02526:341:000000000-JB3KD:1:1101:19212:6371 1:N:0:TACACAT+ACGGCAC
GGCCTACGGGGCGCAGCAGTGGGGAATTTTCCGCAATGGGCGAAAGCCTGACGGAGCAATGCCGCGTGGAGGTAGAAGGCCCACGGGTCGTGAACTTCTTTTCCCGGAGAAGAATCAATGACGGTATCTGGGGAATAAGCATCGGCTAACTCTGTGCCAGCAGCCGCGGTAATACAGAGGATGCAAGCGTTATCCGGAATGATTGGGCGTAAAGCGTCTGTAGGTGGCTTTTTAAGTCCGCCGTCAAATCCCAGGGCTCAACCCTGGACAGGCGGTGGAAACTACCAAGCTGGAGTACGGTAGGG
+
CCCCCGGGGGGGGGGGGGGGGGGGGGGGGGGGGGGGGGGGGGGGGGGGGGGGGGGGGGGGGGGGGGGGGGGGGGGGGGGGGGGGGGGGGGGGGGGGGGGGGGGGGGGGGGGGGGGGGGGGGGGGGGGGGGGGGGGGGGGGGGGGGGGGGGGGGGGGGGGGGGGGGGGGGGGGGGGGGGGGGGGGGGGGGGGGGFGGGGGGGGGGGGGGGGGGGGGGGGGGFGGGG6FGGGGFGGGGGGFGGGFGFGFGGGGGFFFB>FFFFFFFFFFFFF:@FCG>@D>?AFFFFFFF<@:?<B:84<<>(8?FB
@M02526:341:000000000-JB3KD:1:1101:24658:6372 1:N:0:TACACAT+ACGGCAC
ACCCCTACGGGAGGCAGCAGTGGGGAATATTGCACAATGGGCGCAAGCCTGATGCAGCGACGCCGCGTGAGGGATGACGGCCTTCGGGTTGTAAACCTCTTTCAGTTGGGAAGAAGCCCTTTTTGGGTGACGGTACCTTCAGAAGAAGCGCCCGCTAACTACGTGCCAGGCGCCGCGGTTATCCGTAGGGCGCAAGCGTTATCCGGAATTATTGGGCGTAAAGAGCTCGTAGGCGGTTTGTCGCGTCTGCCGTTGAAGTCCGAGGCTTAACTTCGGATGTGCGGTGGGTACGGGCAGACTAGAGG
+
CBCCCGGGGGGG7FGGGGGGFGGFGGGG<FG9EEFGGGGGGGGDGGEGGDFGC,9EEFEFG@FFGGGGGGEFDGFEFGGGD+CFFGGCF+>FEDFFGGGGDFD<B,9B<:FFFGG,8,BF<DC<F:FCFDAEGC>+@@,,3@,,@F<CC7B:**35>1F;;DG,>7:><**4B:4::B***2+>E4BC1**/:51*;??5/:E+88***+<+++<:>C=5CC??**++12/759<D777<9FED)/757>C35))7=49=9B.3>5),).89**9)5)524:194)7)(/)-16>1,-,)).43(
@M02526:341:000000000-JB3KD:1:1101:8567:6383 1:N:0:TACACAT+ACGGCAC
CGTCGCCTACGGGGCGCAGCAGTGGGGAATTTTCCGCAATGGGCGAAAGCCTGACGGAGCAATGCCGCGTGGAGGTAGAAGGCCCACGGGTCGTGAACTTCTTTTCCCGGAGAAGAAGCAATGACGGTATCTGGGGAATAAGCATCGGCTAACTCTGTGCCAGCAGCCGCGGTAATACAGAGGATGCAAGCGTTATCCGGAATGATTGGGCGTAAAGCGTCTGTAGGTGGCTTTTTAAGTCCGCCGTCAAATCCCAGGGCTCAACCCTGGACAGGCGGTGGAAACTACCAAGCTGGAGTACGGTA
+
CCCCCGGGGGGGGGGGGGGGGGGGGGGGGGGGGGGGGGGGGGGGGGGGGGGGGGGGGGGGGGGGGGGGGGGGGGGGGGGGGGGGGGGGGGGGGEGFGGGGGGGGGGGGGGGGGGGGGGGGGGGGGGGGDFGGGGGGGGGGGGGGGGGGGGGGFGGGGGGGGGGGGGGGGGGGGGGGGGGGGGGFFGGGGGGGGGGGGGGGGGGGGGGGGGGGGGGGGGGGGGGGGGGGGGGGGGGGGGGGGGFGFGBDGDFGFFFFFFFF>@FFFFFFFFFFFGGFEFB>FFFFFFFFFFFFFF>B037?FFF:(
@M02526:341:000000000-JB3KD:1:1101:23735:6395 1:N:0:TACACAT+ACGGCAC
ATCCTACGGGGCGCAGCAGTGGGGAATATTGGACAATGGGCGAAAGCCTGATCCAGCCATGCCGCGTGTGTGAAGAAGGTCTTCGGATTGTAAAGCACTTTAAGTTGGGAGGAAGGGCAGTTACCTAATACGTGATTGTTTTGACGTTACCGACAGAATAAGCACCGGCTAACTCTGTGCCAGCAGCCGCGGTAATACAGAGGGTGCAAGCGTTAATCGGAATTACTGGGCGTAAAGCGCGCGTAGGTGGTTTGTTAAGTTGAATGTGAAATCCCCGGGCTCAACCTGGGAACTGCATCCAAAAC
+
CCCCCGGGGGGGGGGGGGGGGGGGGGGGGGGGGGGGGGGGGGGGGGGGGGGGGGGGGGGGGGGGGGGGGGGGGGGGGGGGGGGGGGGGGGGGGGGGGGGCGFGGGGGGGGGGGGGGGGGGGGGGGGGGGGGGFGGGGGGGGGGGGGGGGGGGGGGGGGGGGGGGGGGGGGGGGGGGGGGGGGGGGGGGGGGGGGGGGGGGGGGGGGGGGGGGGGGGGGGGGGGGGGGGGGGGGGGGGGGGGGFG@DEGGGGGFEFFFFFFFFFFFFFFFFFFFGGFEFFF>:?DFFFFBFBFFBF?FFFFFFFFF
@M02526:341:000000000-JB3KD:1:1101:17121:6397 1:N:0:TACACAT+ACGGCAC
TTCCTACGGGGCGCAGCAGTGGGGAATATTGCACAATGGGCGCAAGCCTGATGCAGCGACGCCGCGTGAGGGATGACGGCCTTCGGGTTGTAAACCTCTTTCAGTACGGAAGAAGCCTCTTTCGGGGGGTGACGGTACGTGCAGAAGAAGCACCGGCTAACTACGTGCCAGCAGCCGCGGTAATCCGTAGGGTGCAAGCGTTGGCCGGAATTATTGGGCGGAAAGAGCTTGAAGGTGGATTGTCGCGTCTGTCGCGAAAGCCTGGGGCTTAACTCAGGGTCTGCGGTGGTTACGGGCAGGCTAGG
+
CCCCCGGGGGGGCGGEFFFEFDFEGEEGGGGGGGGGGFGGGGFEGCFFGGGGFGGFGDFGGGGGGGGGEGFGG@FGFGDECFFGGGDGGGGFGGGG8FFGG<DEGFFCEGGGGGGF>>>,8EDG7FEEE/?F?E88@8C:C8C9CFDG<<F:C:?:C*;<E@CF88C>5<EEDGCCE***/*;+++:2;AC508CFF?8E/;>*+<:>EGA+<<9CFFC=****;CFF?EE*<A<9FG*9*4/*5177D3*>7>))7<B))<@0:353@(<=?*:*)8).4(4)(5)04),.)(416>6>9:)3(
@M02526:341:000000000-JB3KD:1:1101:17545:6401 1:N:0:TACACAT+ACGGCAC
TCCTACGGGAGGCAGCAGTAGGGAATCTTCCACAATGGACGCAAGTCTGATGGAGCAACGCCGCGTGTGCGAAGAAGGTCTTCGGATCGTAAAACACTGTTGTCAGAGAAGAACACGGGATAAAGCAACTGTTGTCCCGCTGACGGTATCTGACCAGCAAGTCACGGCTAACTACGTGCCAGCAGCCGCGGTAATACGTAGGTGGCAAGCGTTGTCCGGATTTATTGGGCGTAAAGGGAACGCAGGCGGTCTTTTAAGTCTGATGTGAAAGCCTTCGGCTTAACCGGAGAAGAGCATTGGAAACT
+
CCCCCGGGGGGGGGGGGGGGGGGGGGGGGGGGGGGGGGGGGGGGGGGGGGGGGGGGGGGGGGGGGGGGGGGGGGGGGGGGGGGGGGGGGGGGGGGGGGGGGGGGGGGGGGGGGGGGGGGGGGGGGGGGGGGGGGGGGGGGGGGGGGGGGGGGGGGGGGGGGGGGGGGGGGGGGGGGGGGGGGGGGGGGGGGGGGGGGGGGGGGGGGGGGGGGGGGGGGGGGGGGGGGGGGGGGDFGGGGGGGFGFGFGGGGGFFFFFFFFFFFFFFFFFFFFFGGFFFEFFFAFFFFFF>??FFFFF>DFFFAB-
@M02526:341:000000000-JB3KD:1:1101:19763:6410 1:N:0:TACACAT+ACGGCAC
CCCCTACGGGGGGCAGCAGTGGGGAATATTGGACAATGGGGGCAACCCTGATCCAGCCATGCCGCGTGTGTGAAGAAGGCTTTCGGGTTGTAAAGCACTTTCAGCGAGGAGGAAGTCATATTGGTTAATACCCGGTATGAAGGACGTTACTCGCAGAAGAAGCACCGGCTAACTCCGTGCCAGCAGCCGCGGTAATACGGAGGGTGCAAGCGTTAATCGGAATTACTGGGCGTAAAGGGCGCGTAGGCGGCCTGTTAAGCCAGATGTGAAAGCCCCGGGCCCAACCTGGGAACCGCATTTGGAAC
+
CCCCCGDGGGGGGGGGGFFFCFGGDEGFGGGGGGFGGGGGGGGGGGGGGGGGGGGGGGGGDGGEGGGGGGGGGGGGGGGGGGGGGGGGGGGGGGGGGGGGGGGGGGDGGFGGGGGFGGGGGGCGGGGGGGGGGGGGDGGGFGGGGGGGGGGGGGGGGGGGGGGGGGGGGGGGGCFGGGFGGGGGGGGGGGGGGGGGGGGEGGGGGGGGGGGGGDDGGGCGGGGGGFCFGFFGEGGGGGGGG:;C>C>>7CCG:>BFFFFF?>>8?F428<FF@GGBEEFF0013(<4)2:<BB?F9>BFFF9(::
@M02526:341:000000000-JB3KD:1:1101:17331:6419 1:N:0:TACACAT+ACGGCAC
TCGGCCTACGGGAGGCAGCAGTGGGGAATTTTCCGCAATGGGCGAAAGCCTGACGGAGCAATGCCGCGTGGAGGTAGAAGGCCTACGGGTCGTTAACTTCTTTTCCCGGAGAAGAAGGAATGACGGTATCTGGGGAATAAGCATCGGCTAACTCTGTGCCAGCAGCCGCGGTAAGACAGAGGATGCAAGCGTTATCCGGAATGATTGGGCGTAAAGCGTCTGTAGGTGGCTTTTTAAGTTCGCCGTCAAATCCCAGGGCTCAACCCTGGACAGGCGGTGGAAACTACCAAGCTGGAGTACGGTAG
+
CCCCCGGGGGGGGGGGGGGGGGGGGGGGGGGGGGGGGGGGGGGGGGGGGGGGGGGFGGGGGGGGGGGGGGGGGGGGGGGGGGGGGGGGGGGGGGGGGGGGGGGGGFFGGGGGGGGGGGGGGGGGGDF<@FGGGGGFFGGGFGGFGGGGGGGGGGGGGFGGGGGGGGGGGGGGGGGGGGGGGGGGGGG9FFCEGEFGFGEE8FCEGEGGGFGGGEGGFGCG=CCFFGGGFGGGFGGGGDGG=DD<BDBGDFFF46FFF3B>>?FFFEF:>,56>CC>@BF;B?28AFFFBF6(4:?BBF?>?F??6
@M02526:341:000000000-JB3KD:1:1101:25762:6426 1:N:0:TACACAT+ACGGCAC
TAAAAACCTACGGGGGGCAGCAGTGGGGAATATTGGACAATGGGCGAAAGCCTGATCCAGCCATGCCGCGTGTGTGAAGAAGGTCTTCGGATTGTAAAGCACTTTAAGTTGGGAGGAAGGGCAGTTACCTAATACGTGATTGTTTTGACGTTACCGACAGAATAAGCACCGGCTAACTCTGTGCCAGCAGCCGCGGTAATACAGAGGGTGCAAGCGTTAATCGGAATTACTGGGCGTAAAGCGCGCGTAGGTGGTTTGTTAAGTTGAATGTGAAATCCCCGGGCTCAACCTGGGAACTGCATCCA
+
CCCCCGGGGGGGGGGGGGGGGGGGGGGGGGGFGGGGGGGGGGGGGGGGGEGGGGGGGGGGGGGGFGGGGGGGFGGGGGGGGGGGFFGGFGFEEGGGGGGGGGGGGGGGGGGGGGGGGGGGGGGGGGGFGGGGGGGGFFGGGGGGGGGGGGGGGDGGGGGGGGFGGDCGGGGGGGGGGDGGGF?EGGGGGGGGGGGGGGGGGGGGGGGEEEEGGECCCEEGGGGGGGGGEFGGFGCDGGG:CCBDFGBCDDG:@FFFFFFFFFFFFFFFFFFFFGG4@?FBFFFF9@FF?>:?BBFF??D?ABBF)
@M02526:341:000000000-JB3KD:1:1101:17058:6426 1:N:0:TACACAT+ACGGCAC
TGGACCTACGGGAGGCAGCAGTGGGGAATTTTCCGCAATGGGCGAAAGCCTGACGGAGCAATGCCGCGTGGAGGTAGAAGGCCTACGGGTCGTTAACTTCTTTTCCCGGAGAAGAAGTAATGACGGTATCTGGGGAATAAGCATCGGCTAACTCTGTGCCAGCAGCCGCGGTAAGACAGAGGATGCAAGCGTTATCCGGAATGATTGGGCGTAAAGCGTCTGTAGGTGGCTTTTTAAGTTCGCCGTCAAATCCCAGGGCTCAACCCTGGACAGGCGGTGGAAACTACCAAGCTGGAGTACGGTAG
+
CCC@CGGGGGGGEEGGGGGGGGGGGGEGG@GGGGGGGGGEGDGGGGG7FFFFFFF@FFGGFDFGGEFGGGGGGGGGGGGGGGGGGFFFGEEEFGCDGG9,?FFGFAFFGGGGGGGGGGG9FCDFGCFC7=FCFDF7F@CFFGGGFECC3><DACFCFAFCFFGGEEG@7BBEGGB,:CFCFG7C8BFF9CGECEGGGGGG5;C9F@CC=FCGCE5<CGEGGFCG+9CFFGGGG?FGCG>*:C>DF3>5C0*660/6@3::>F?05352),<4;C77;7.22>F?9@F?0@BF7?BB?0842>??(
@M02526:341:000000000-JB3KD:1:1101:18730:6429 1:N:0:TACACAT+ACGGCAC
GGGCCTACGGGACGCAGCAGTAGGGAATCTTCCACAATGGACGAAAGTCTGATGGAGCAACGCCGCGTGTGCGAAGAAGGTCTTCGGATCGTAAAACACTGTTGTCAGAGAAGAACACGGGATAAAGCAACTGTTGTCCCGCTGACGGTATCTGACCAGCAAGTCACGGCTAACTACGTGCCAGCAGCCGCGGTAATACGTAGGTGGCAAGCGTTGTCCGGATTTATTGGGCGTAAAGGGAACGCAGGCGGTCTTTTAAGTCTGATGTGAAAGCCTTCGGCTTAACCGGAGAAGCGCATTGGAAA
+
CCCCCGGGGGGGGGGGGGGGGGGGGGGGGGGGGGGGGGGGFFGGGGGCFGGGGGGGGGGGGGGGGGGGGGGGGGGGGGGGGGGGGGGGGGGGGGGGGGGGGGGGGGGGGDGFGGGFFCFFE7FFCDFGGGGGGGGGGFGGGGGGEGGGGC@FGGGGGGGGGGGGGGFCGCEGFGGFGGGGGGGGGCEGGGEEGCCGGGGGFGGGCGGFDFGGCGGGGEGGGGEEFCCGFGC7CECDCDGDGC@GF3>DDDD/>:BBFFFF@?7<?FFAF<FFFG9FFFF?>B9?FFF;2)3>???BF>0:?FFFA
@M02526:341:000000000-JB3KD:1:1101:5248:6440 1:N:0:TACACAT+ACGGCAC
GGGAGCCTACGGGACGCAGCAGTGGGGAATATTGGACAATGGGGGGAACCCTGATCCAGCCATGCCGCGTGTGTGAAGAAGGCCTTATGGTTGTAAAGCACTTTAAGCGAGGAGGAGGCTTACCTGACTAATAATTGGGATAAGTGGACGTTACTCGCAGAATAAGCACCGGCTAACTCTGTGCCAGCAGCCGCGGTAATACAGAGGGTGCGAGCGTTAATCGGAATTACTGGGCGTAAAGCGCGCGTAGGCGGCTAATTAAGTCGGATGTGAAATCCCCGAGCTCAACTTGGGAATTGCATACG
+
CCCCCGGDCEFGGEGGGGGGDEFFGGGE7FGFGFGGGCCEGGGGDGCFGGGGGFGGGGGGGGGFGGGGCFGEGGGFGGGGGGGFFGFFFGGGGFGGGGGGGGGGGCFCEGGGFFGCFFG7FCFFGGGGEDC@@FGFGG7FFGGGGGFCFFGFCFGGCDGEEGGGGGFG<CEE88EGGGF9ECF:FGFFGGGGGCEGEEGGFFFFFFGGGGCG8>EECGCEGGGGGEGG?+<CFGFGGG<CCDFGBD@75D<C@EFF>?F6?==A4759)3?F?GGF6)939>;>>F?@:F>A?:B(38?AAFFB2
@M02526:341:000000000-JB3KD:1:1101:26775:6451 1:N:0:TACACAT+ACGGCAC
GCGTCCTACGGGACGCAGCAGTGGGGAATATTGCACAATGGGCGCAAGCCTGATGCAGCGACGCCGCGTGAGGGATGACGGCCTTCGGGTTGTAAACCTCTTTCGGTACGGAAGAAGCCTCTTCGGGGGTGACGGTACGTGCAGAAGAAGCACCGGCTAACTACGTGCCAGCAGCCGCGGTAATACGTAGGGTGCAAGCGTTGTCCGGAATTATTGGGCGTAAAGAGCTTGTAGGTGGCTTGTCGCGTCTGTCGTGAAAGCCCGGGGCTTAACTCCGGGTCTGCGGTGGGTACGGGCAGGCTAGG
+
BCCCCGGFGGGGGGGGGGGGGGGGGGGFFGFGFGGGGGCFF@FEECGEFFGFGAFGDFG@FCGGG@FGGE>CGDGGCGGGGGGGGGGGGGGGGGGGGGGGGGGGGGGGGGGGGGG<DFGGGGGGGGGGGGGFFGGFFGGGGDGGGDFFGGGGGGGGDGGGGGGGGGGGGGGGGGGFGGGGEGGGGGGFFGGEFEEFFGGGGGGGGGGGGGGGGGFC98FGGGGGGFFFFGGGGGGGGGGFGGFGFG39CG::B>F:@FB48>>>FFFBF?6?FGGFFFB>FFFFFE>:6342:?6>B>?69<?6(
@M02526:341:000000000-JB3KD:1:1101:11937:6457 1:N:0:TACACAT+ACGGCAC
AACCTACGGGAGGCAGCAGTGGGGAATTTTCCGCAATGGGCGAAAGCCTGACGGAGCAATGCCGCGTGGAGGTAGAAGGCCCACGGGTCGTGAACTTCTTTTCCCGGAGAAGAATCAATGACGGTATCTGGGGAATAAGCATCGGCTAACTCTGTGCCAGCAGCCGCGGTAATACAGAGGATGCAAGCGTTATCCGGAATGATTGGGCGTAAAGCGTCTGTAGGTGGCTTTTTAAGTCCGCCGTCAAATCCCAGGGCTCAACCCTGGACAGGCGGTGGAAACTACCAAGCTGGAGTACGGTAGGG
+
<9CCCFCCF@CEEEE7CF@-6;CBF,E<CFGG>F+@@FEGGG7+88@CFDEGGGDGGGGGGGFGG=FG@C87FE@D<E@8,==@CF7>BF4F8FE?FFFGFGGA@FG7B>F=>FD<BFGFDFGDC<B,@F,D>3:BEGGGEFCGFCF>C<3EAFG9;=DF@>,:@FGGGE8C@B;E;;EGCECC@FG7BEGGGG;5:=8E++5>;CBFDC8EF+::7::ECF9<E9CGF*+AFFFCFDGGD*8CEGED>CCFFF>57<FF@?FFFF>?F?F7>DDDEFFFFFFFFFFFF@:B?11:7<:(,20<?
@M02526:341:000000000-JB3KD:1:1101:6970:6465 1:N:0:TACACAT+ACGGCAC
GAGTCCCTACGGGAGGCAGCAGTAGGGAATCTTCCACAATGGACGCAAGTCTGATGGAGCAACGCCGCGTGAGTGAAGAAGGTTTTCGGATCGTAAAGCTCTGTTGTTGGTGAAGAAGGATAGATAGAGTAACTGCTATTTATTTGACGGTAATCAACCAGAAAGTCACGGCTAACTACGTGCCAGCAGCCGCGGTAATACGTAGGTGGCAAGCGTTGTCCGGATTTATTGGGCGTAAAGCGAACGCAGGCGGGAAGACAAGTCAGATGTGAAAGGCCTCAGCTTAACTGAGGAATTGCAGCTGA
+
CCCCCFGGGFEGGEGGGGGEGGGGGGGFFGGADGGGGGFFFGGGGGGCC@EFGGGGCFFFGGGGGCEGGCGFCGGGGGG=FAFFGGFGD@EGGFGGFGDCDGGGGGFGGGGGGGGGGGGFGGGGGAFFCGGGGAAEE97AFEGFGGGGCFGGCGGGGGFGGGGGGFGFDCCEGDGGGGFGGGFGGGGEC:8EEEDGGGG9EGGGGGGGCGGGGGGGGGGFGGGDEGFCFGGG=FCDEGGGGGFDFGED<D>)8>5);FFFFFFF???BFFFFFC75<>?1?0:4)9@FBB2482?F?79.)5(5,
@M02526:341:000000000-JB3KD:1:1101:22549:6475 1:N:0:TACACAT+ACGGCAC
TCCTACGGGACGCAGCAGATCGGAAGAGCACACGTCTGAACTCCAGTCACTACACATATCTCGTATGCCGTCTTCTGCTTGAAAAAAAAAAAAACATTCACTTCTCCCCTCACCTTCTTTCTTCCTTCGCCATTTCCCTTCCCCATCCCCTTCACCCCTCCATCTATCCTTCAGCTCTCCTCGATTCCCAACTCCTTCCTCATCTTCTCTCCTTTCCTCCTATTCACCACCCTACCTCCCCCACCATCTCCATCACTCCCACTTCACCTCTCCTCAACCCTAACCTTCACATCACCCTTCCCCAC
+
CCCCCGGGGGGGGGGGGGGGGGGGGGGGGGGGGGGGGGGGGGGGGGGGGGGGGGGGGGDFDFGGGGGGGGGGFGGFGGGGGGGGGGGGGGGC7++,,,,,,,55,:,,+,8,:,,,,:,,,8,,C,,<+>B++,,,:,,,,,:>,,,3,3,,,,,,5+8++,3,,,7,,3,,,,,,,,7,,,**6,,2,,2*,4,6,,2,,,,2,,6,,15,,,,,,,,0*++1+++00****0/*+***2)):;**2**20*****1)))0))9**)/4*))2**0))-(,((,*1))1-))))(((,.(,((,
@M02526:341:000000000-JB3KD:1:1101:21989:6479 1:N:0:TACACAT+ACGGCAC
AAAACCCTACGGGAGGCAGCAGTGGGGAATTTTCCGCAATGGGCGAAAGCCTGACGGAGCAATGCCGCGTGGAGGTAGAAGGCCTACGGGTTGTGAACTTCTTTTCCCGGAGAAGAATCAATGACGGTATCTGGGGAATATGCATCGGCTAACTCTGCGCCAGCAGCCGCGGTAATACAGAGGATGCAAGCGTTATCCGGATTGATTGGGCATAAAGCGTCTGTAGGTGGCTTTTTAAGTCCGCCGTCAAATCCTAGGGCTCAACCCTGGACAGGCGGCGGAAACTACCAAGCTGGAGTACGGGA
+
CB<C<CFFGGGGGDGGGGGCFFGFGGGGGGGGGEE;FGGGGGGFGBFFGGGGGGGG+BFG7CEFGGGGGGGGG?F=FFGGEFGG,4EECGC+@FEGGCEAEFGFD<<FFGGGDGGGFGGGFGGGGGD>B+?A9ADC+=DF,@=CEGC77<@C<FEFC9>EG7CC76:F7BCECGC;;;9;9:=8FFGGGCEE1:B8?;:*;*;*++5<=*:CFFC?F95:8*;<@F7<9C*5*37FC<*:D*8D>D>D37:??4*/9?))7>?)7)7:F07F?G5>BE)49>>B?4=F<F?32)81:?384?6((
@M02526:341:000000000-JB3KD:1:1101:26979:6480 1:N:0:TACACAT+ACGGCAC
TGTCACCTACGGGACGCAGCAGTGGGGAATATTGCACAATGGGGGGAACCCTGATGCAGCGACGCCGCGTGCGGGATGAAGGCCTTCGGGTTGTAAACCGCTTTTGTTGGGGAGCAAGCGAGAGTGAGTGTACCCTTCGAATAAGCACCGGCTAACTACGTGCCAGCAGCCGCGGTAATACGTAGGGTGCAAGCGTTATCCGGATTTATTGGGCGTAAAGAGCTCGTAGGCGGTTCGTCGCGTCTGGTGTGAAAGCCCATCGCTTAACGATGGGTCTGCGCCGGATACGGGCGGGCTTGAGTGCA
+
CCCCCGGGGG-FGGGGGGGGGGGGGGGGGGGGGGGGGGGGGGGGGGGGGGGGGGGGGGGGGGGGGGGGGGGGGGGGGGGGGGGGGGGGGGGGGGGGGGGGGGGGGGGGGGGGGGGGGGGGGGGGGGGGGGGGGGGGGGGGGGGGGGGGGGGGGGGGGGGGGGGGGGGGGGGGGGGGGGGGGGGGGGGGGGGGGGGGGGGGGGG>EGGECGFFGGGGGGGGGG8EGGE=CGGGGEGGGGGGGDDGBFFCCCCF4FFFFFF?55>4;5FFB?FFFGFFFF=>>?F6158??FB>B9>>914(5-4<)
@M02526:341:000000000-JB3KD:1:1101:25248:6480 1:N:0:TACACAT+ACGGCAC
TACCTACGGGGCGCAGCAGTGGGGAATTTTCCGCAATGGGCGAAAGCCTGACGGAGCAATGCCGCGTGGAGGTAGAAGGCCCACGGGTCGTGAACTTCTTTTCCCGGAGAAGAAGCAATGACGGTATCTGGGGAATAAGCATCGGCTAACTCTGTGCCAGCAGCCGCGGTAATACAGAGGATGCAAGCGTTATCCGGAATGATTGGGCGTAAAGCGTCTGTAGGTGGCTTTTTAAGTCCGCCGTCAAATCCCAGGGCTCAACCCTGGACAGGCGGTGGAAACTACCAAGCTGGAGTACGGTAGGG
+
CCCCCGGGGGGGGGGGGGGGGGGGGGGGGGGGGGGGGGGGGGGGGGGGGGGGGGGGGGGGGGGGGGGGGGGGGGGGGGGGGGGGGGGGGGGGGGGGGGGGGGGGGGGGGGGGGGGGGGGGGGGGGGGGGGGGGGGGFFGGGGGGGGGGGGGGGGGGGGGGGGGGGGGGGGGGGGGGGGGGGGGGGGGGGGGGFGGGGEGGGGGGGGGGGGGGGCGGGGGGFGFEFGGGGGFFGGGFFGGGGG@GFGFGGFGG:FFFFFFFFFFFFFFFFFFFFDG)<BF2<:DF7FFF?F:3:?FF:634,28BF
@M02526:341:000000000-JB3KD:1:1101:6472:6492 1:N:0:TACACAT+ACGGCAC
GTGAGACCTACGGGAGGCAGCAGTGGGGAATATTGGACAATGGGCGAACGCCTGATCCAGCCATGCCGCGTGTGTGAAGAAAGCCTTCGGGTTGTAAAGCACTTTCAGTAGGGAAGAAAGCCTTTGACCTAATACGTCTTAGGAAGGACATCACCTACAGAAGAAGCACCGGCTAACTCCGTGCCAGCAGCCGCGGTAATACGGAGGGTGCGAGCGTTAATCGGAATTACTGGGCGTAAAGGGCGCGTAGGCGGTCCGTTAAGCCAGATGTGAAAGCCCCGGGCTCAACCTGGGAATTGCATTTG
+
CCCCCGGGGGGGGGGGGGGGGGGGGGGGDGGGGGGGGGGGGGGGGGGGGGGGGGGGGGGGGGGGGGGGGGGGGGGGGGGGGGGGGGGGGGGGGGGGGGGGGGGGGGGGGGGGGGGGGFFGGGGGGGGGGGGGGGGGGGGGGGGGGGGGFGGGGGGGGGGGGGGGGGGGGGGGGGGGGGGGGGGGGGGGGGGGGGGGGGGGGGGGGGGGGDGGGGGDEGEGGGFGGCGGCGGGGDGGGCCC7DFDEGFDGGGGFFFFFFFFEFFBFFFBFBFFFG7@F5FFF;>>FFFFFFFFFFFFFFFA<<<A)
@M02526:341:000000000-JB3KD:1:1101:15158:6496 1:N:0:TACACAT+ACGGCAC
ATGGAGCCCACGGGGCGCAGCAGTGGGGAATATTGGACAATGGGCGCAAGCCTGATCCAGCCATGCCGCGTGGGTGAAGAAGGCCTTCGGGTTGTAAAGCCCTTTTGTTGGGAAAGAAATCCTGTCGGTTAATACCTGGCGGGGATGACGGTACCCAAAGAATAAGCACCGGCTAACTTCGTGCCAGCAGCCGCGGTAATACGAAGGGTGCAAGCGTTACTCGGAATTACTGGGCGTAAAGCGTGCGTAGGCGGGTCGTTAAGTCCGTTGTGAAAGCCCTGGGCCCAACCTGGGAATTGCAGTGG
+
CCCCCFCF<FEGDGGGGGGGGGGGGGGGGGGCFFF<EAFGGGGGGGGGGGGGGGGCFFGGGGGDGGGGGGGGDGFGGGGGGGGGFFFGGEGGGEGGGGFGDEE8FGGGGGGEFGGFGFACAFGGGFGGEGGGGGGGGFCAGEGE1FFEGD@CCF9F:FG:AFGGGGGFGG8CG@EGG@C9;CF5FGGGFFGGGGGGGGGGGGD;8ECCFGGCFGFDCGGGGG=EGGGGG9C7CFFCGGGGGGFCEGF557D*)<)85;.<7@F48FE2<6).9FGF5F@(34??(.7>4B::?F1:70<)459?:
@M02526:341:000000000-JB3KD:1:1101:21383:6502 1:N:0:TACACAT+ACGGCAC
GTTTCCTACGGGACGCAGCAGTGGGGAATATTGCACAATGGGCGCAAGCCTGATGCAGCGACGCCGCGTGAGGGATGACGGCCTTCGGGTTGTAAACCTCTTTCAGTTGGGAAGAAGCCCTTTTTGGGTGACGGTACCTTCAGAAGAAGCGCCGGCTAACTACGTGCCAGCAGCCGCGGTAATACGTAGGGCGCAAGCGTTATCCGGAATTATTGGGCGTAAAGAGCTCGTAGGCGGTTTGTCGCGTCTGCCGTTAAAGTCCGAGGCTTAACTTCGGATGTGCGGTGGGTACGGGCAGACTAGCG
+
CCCCCGGGGGGGGGGGGEGGGGGGGGFGGGGGGFGGGDFGGFFGGGGGGGFGFGGGF@FGEGGGGGGG7FGGGGGGGGGGGGGGGGGGGGGGGFGGGGGGGGGGDGGGGGGGGGGGGG@FFGGGGGGG@EEFGGGGEFGGGGGGGGGGFEFEFEDGFGGGGGGDFGGGGGGFGGGGGGGCCEFCCEGFFEC>EEEC58CGGDFGGC58CFGFGGGG5;EGGEGGGFGGGGGEFEGGG9DGDF=C><>DDDFG@>)8:9F=F6@B>E:?@0F=FCGFD>>;B9A?>5)79>2)301>0:0())((,
@M02526:341:000000000-JB3KD:1:1101:5982:6502 1:N:0:TACACAT+ACGGCAC
TACCTACGGGACGCAGCAGTGGGGAATATTGCACATTGGGCGGAAGCCTGATGCAGCGACGCCGCGTGGGGGATGACGGCCTTCGGGTTGTAAACCTCTTTCAGCAGGGGACAAGGCCTCGTTTTTCGGGGTGGAGGGTACCTGTAGAAGAAGTACCGGCTAACTACGTGACAGCAGCCGCGGTAATACGTAGGGTACTAGCGTTGTCCGGAATTATTGGGCGTAAAGAGCTCGTAGGCGGGTGGTCGCGTCTGCCGTGGAATCACACGACTTAAAGGGTTGCGTGCGGTGGTGACGGGCCGGCC
+
CCCCCGCFCCFG::F:CAC6EFGCFD@ADGDGGFG@FFGGGDGGCEGEFFFGGGEFG@+:CFFCFFEGGGGCGCDGAFGG7FGEGGEGGDCFFGC<AFGGDFFFCFGF@EC7DFAC@,3FCD+@*D:<FEGFEECFC:<C7C;CFFCC3?C@FGG9EE@CFBFGGDFGGG*=9+8@8<FF5EDC>>F+CFFFFC5;+0<9CGEG5*;CC8?*:C6CECA?CGG*?EFFFG6C6C757*95D).)7CFGGGC3>3FFB)))06*.=6F0)().0;*1@=31((47;B>E0.,64().3>23,-49(
@M02526:341:000000000-JB3KD:1:1101:10596:6516 1:N:0:TACACAT+ACGGCAC
TCCTACGGGAGGCAGCAGTGGGGAATTTTCCGCAATGGGCGAAAGCCTGACGGAGCAATGCCGCGTGGAGGTAGAAGGCCTACGGGTCGTTAACTTCTTTTCCCGGAGAAGAAGGAATGACGGTATCTGGGGAATAAGCATCGGCTAACTCTGTGCCAGCAGCCGCGGTAAGACAGAGGATGCAAGCGTTATCCGGAATGATTGGGCGTAAAGCGTCTGTAGGTGGCTTTTTAAGTTCGCCGTCAAATCCCAGGGCTCAACCCTGGACAGGCGGTGGAAACTACCAAGCTGGAGTACGGTAGGGG
+
CCCCCGGGGGGGGGGGGGGGGGGGGGGGGGGGGGGGGGGGGGGGGGGGGGGGGGGGGGGGGGGGGGGGGGGGGGGGGGGGGGGGGGGGGGGGGGGGGGGGGGFGGGCEGGGGGGGGGGGGGGGGGGGGGGGGGGGGGGGGGGGGGGGGGGGGGGGFGGGGGGGGGGGGGDEGGGGGGGGGGGGGGGGGGGGGFGGGGGGGGGGGGGGGGGGGDGGGGEGGGGGGGGFGGGGGGGGGGGGGGGFGFGFGGGGGFFFB.<FFFFFBFFFFFFFF@GDEEFFFFFFFFF?F:F?BFBFFF:;?B??B9
@M02526:341:000000000-JB3KD:1:1101:27439:6517 1:N:0:TACACAT+ACGGCAC
AGCCCCTACGGGAGGCAGCAGTGGGGAATATTGGACAATGGGCGCAAGCCTGATCCAGCAATGCCGCGTGAGTGATGAAGGCCTTAGGGTTGTAAAGCTCTTTTACCCGGGAAGATAATGACTGTACCGGGAGAATAAGCCCCGGCTAACTCCGTGCCAGCAGCCGCGGTAATACGGAGGGGGCTAGCGTTGTTCGGAATTACTGGGCGTAAAGCGCACGTAGGCGGCTTGGTAAGTTAGAGGTGAAAGCCTGGAGCTCAACTCCAGAATTGCCTTTAAGACTGCCGAGCTAGCAGGTGAGAGAG
+
CCCCCGGGGGGGGGGGGGGGGGGGGGGGGGGGGGGGGGGGGGGGGGGGGGGGGGGGGGGGGGGGGGGGGGGGGGGGGGGGGGGGGGGGGGGGGGGGGGGGGGGGGGGGGGGGGGGGGGGGGGGGGGGGGGGGGGGGGGGGGGGGGGGGGGGGGGGFGGGGGGGGGGGGGGGGGGGGGGGGGGGGGGGGGGGGGGGGGGGGGGGGGGGGGGGEGGGGGEGGGGGGGGGGGCEGGFGGGGGGDFFFFGFGGGGGFFFFFFFFFFFFFFFFFFFFFGGFFFFD28B?FFFFFFFFFF<<?139648?0
@M02526:341:000000000-JB3KD:1:1101:19777:6521 1:N:0:TACACAT+ACGGCAC
TTACCCTACGGGAGGCAGCAGTGGGGAATATTGGACAATGGGCGCAAGCCTGATCCAGCCATGCCGCGTGAGTGATGAAGGCCTTAGGGTTGTAAAGCTCTTTCACCGATGAAGATAATGACGGTAGTCGGAGAAGAAGCCCCGGCTAACTTCGTGCCAGCAGCCGCGGTAATACGAAGGGGGCTAGCGTTGTTCGGAATTACTGGGCGTAAAGCGCACGTAGGCGGATATTTAAGTCAGGGGTGAAATCCCGCAGCTCAACTGCGGAACTGCCTTTGATACTGGGTATCTTGAGTATGGAAGAG
+
CCCCCGGGGGEGGEGGGEEGGGGGGGGGGGGGGGGGGGGGGGGGGGGGGGGGGGGGGGGGGGGGGGGGGGGGGGGGGGGGGGGGGGGGGGGGGGGGGGGGGGGGGGGDGGGFGFGGGGGGGGGGGGGGGGGGGGGGGGGGGGGGGGGGGGGGGGGFGGGGGGGGGGGGGGGGGGGGGGCEGGGGGFGGGGGGGGGGGGGGGGGGFGGGGGGGFGFGGGGGGGGEGGGEGGGGGGGDEGGGGGFGFGFGGGGGEFFFFFFFFF=:FBD0BFFFFGGFFFFABFAFFF?FFFF<AA>AAAA?94<:7
@M02526:341:000000000-JB3KD:1:1101:23330:6522 1:N:0:TACACAT+ACGGCAC
GTTGTCCTACGGGGCGCAGCAGTAAGGAATATTGGTCAATGGAGGGAACTCTGAACCAGCCATGCCGCGTGCAGGAGGACGGCCCTACGGGTTGTAAACTGCTTTTGCACGGGAATAAACGTGGGTACGTGTACCCATCTGAACGTACCGTGAGAATAAGGATCGGCTAACTCCGTGCCAGCAGCCGCGGTAATACGGAGGATCCGAGCGTTATCCGGAATTATTGGGTTTAAAGGGTGCGTAGGCGGGGATCTAAGTCAGTGGTGAAAGACGGTGGCTCAACCACCGCAGTGCCGTTGATACTG
+
CCCCCGGGGGGGGGGGGGGGGGGGGGGGGGGGGGGGGGGGGGGGGGGGGGGGGGGGGGGGGGGGGGGGGGGGGGGGGGGGGGGGGGGGGGGGGGGGGGGGGGGGGGGGGGGGGGGGGGGGGGGGGGGGGGGGGGGGGGGGGGGGGGGGGGGGGGGGFFGGGGGGGDGGGGGGGGGGFGGGGGGGGGGGGGGGGGGGGGEGGGGGGGGGGGGGCFGGGGGGFGGGGGGGGGGGGFGGGGGGGG@GFGFGGGGGFFF?FFFFFFFBFFFFF<)7@<DFEFFF?<<BFFF>>F928AF>FBBFF<<B5
@M02526:341:000000000-JB3KD:1:1101:27707:6532 1:N:0:TACACAT+ACGGCAC
GAGACCTACGGGACGCAGCAGTGGGGAATATTGCACAATGGGCGCAAGCCTGATGCAGCGACGCCGCGTGAGGGATGACGGCCTTCGGGTTGTAAACCTCTTTCAGTACGGAAGAAGCCTCTTTCGGGGGGTGACGGTACGTGCAGAAGAAGCACCGGCTAACTACGTGCCAGCAGCCGCGGTAATACGTAGGGTGCAAGCGTTGTCCGGAATTATTGGGCGTAAAGAGCTTGTAGGTGGCTTGTCGCGTCTGTCGTGAAAGCCTGGGGCTTAACCCCGGGTCTGCGGTGGGTACGGGCAGGCTA
+
CCCCCGGGGGGGGGGGGGGGGGGGGGGGGGGGGGGGGGGGGGGGGGGGGGGGGGGGGGGGGGGGGGGGGGGGGGGGGGGGGGGGGGGGGGGGGGGGGGGGGGGGGGGGGGGGGGGGGGGGGDGGGGGGGGGGGGGGGGGGGGGGGGCGGGGGGGGGGGGGGGGGGGGGGGGGGGGGFGGGGGEEGGGGGFFFGGFD8<FGFGGGGGGFEGGEGG+9CFGGF5:CEGF9EGGGG6:FGGDDDGFGFGDGG<<<FFFFFF?FFF??FFFBFBF>?CG?FD>BB96<17<>6B>B><7?1;;6?>0()
@M02526:341:000000000-JB3KD:1:1101:25977:6532 1:N:0:TACACAT+ACGGCAC
AGCCTACGGGAGGCAGCAGTGGGGAATATTGGACAATGGGCGCAAGCCTGATCCAGCCATACCGCGTGGGTGAAGAAGGCCTTCGGGTTGTAAAGCCCTTTTGTTGGGGAAGAAAAGCATTCGGTGAATACCCGGGTGTTCTGACGGTACCCAAAGAATAAGCACCGGCTAACTTCGTGCCAGCAGCCGCGGTAATACGAAGGGTGCAAGCGTTACTCGGAATTACTGGGCGTAAAGCGTGCGTAGGTGGTTGTTTAAGTCTGCTGTGAAAGCCCTGGGCTCAACCTGGGAATTGCAGTGGATAC
+
CCCCCGGGGGGGGGGGGGGGGGGGGGGGGGGGGGGGGGGGGGGGGGGGGGGGGGGGGGGGGGGGGGGGGGGGGGGGGGGGGGGGGGGGGGGGGGGGGGGGGGGGGGGGGGGGGGGGGGGGFGGGGGGGGGGGGGGGGGGGGGGGGGGGGGFGGGGGGGGGGFGGGGGGGGGGGGGGGGGGGGGGGGGGGGGGGGGFFGCECEGGGGGGGGGGGGGCFGEGGGGGGGD7CFGGGGD<FGGGDDFDDGFFGGDGF>F@FFFFFFB>FFF?FAFFFGF;FFFF<?><BF?@FF8>FF<A4<42:<BAF
@M02526:341:000000000-JB3KD:1:1101:23053:6533 1:N:0:TACACAT+ACGGCAC
GACCTACGGGGGGCAGCAGTGGGGAATTTTCCGCAATGGGCGAAAGCCTGACGGAGCAATGCCGCGTGGAGGTAGAAGGCCCGCGGGTCGTGAACTTCTTTTCCCGGAGAAGAAGCAATGACGGTATCTGGGGAATAAGCATCGGCTAACTCTGTGCCAGCAGCCGCGGTAATACAGAGGATGCAAGCGTTATCCGGAATGATTGGGCGTAAAGCGTCTGTAGGTGGCTTTTTAAGTCCGTCGTCAAATCCCAGGGCTCAACCCTGGACAGGCGGTGGAAACTACCAAGCTGGAGTACGGTAGGG
+
CCCCCGGGGGGGGGGGGGGGGGGGGGGDGGGGGGGGGGGGGGGGGGGGGGGGGGGGGGGGGGGGGGGGGGGGGGGGGGGGGGGGGGGGGGGGGGGGGGGGGGGGGGGGGGGGGGGGGGGGGGGGGGGGGGGGGGGGGGGGGGGGGGGGGGGGGGGGGGGGGGGGGGGGGEGGGGGGGGGGGGGGGFFGGGGGGGGGGGGDGFEGGFFGGEGGGGGGGGGGFFGGGFGGGGGGGGGGGGGGGGFGFGFGGGGGFFFFF>FFFF>BFFFFFFFFFGGBDEFFFFFFFFFF<FFDBF?FBFFF?B??<
@M02526:341:000000000-JB3KD:1:1101:16133:6535 1:N:0:TACACAT+ACGGCAC
CGCCTACGGGGCGCAGCAGTGGGGAATATTGGACAATGGGCGAAAGCCTGATCCAGCAATGCCGCGTGGGTGAAGAAGGTCTTCGGATCGTAAAGCCCTTTCGACGGGGACGATGATGACGGTACCCGTAGAAGAGGCCCCGGCTAACTTCGTGCCAGCAGCCGCGGTAATACGAAGGGGGCTAGCGTTGCTCGGAATTACTGGGCGTAAAGGGCGCGTAGGCGGCGGCCCAAGTCAGGCGTGAAATTCCTGGGCTCAACCTGGGGACTGCGCTTGATACTGGGTTGCTTGAGGATGGAAGAGGC
+
CCCC@CFEGE:@FGGGGGFFD-@CC@EAFGGGGGGGGG8FGGGGGGGGGGGGGGGAFGCCCFFGGG:FGDGGGGFFFEFGFDFGGGGGGGGGGGFFGGGGGGGGGGGGGGCGEFGGGF=FBCFGGGGGGGDEGAFFGGGGCCGGGGGGGGGGBFFGGGGGGG7FGEGFEGGGGGGDEGGGGGGFFFGEGGGGGGGDGGGGGGGGGGGGGGGGGDGDC:EEGDGGEGGGGGGGGGCCFGFC79@<@GFFGDFGFFF55*95>FF:F>575(775DGF4*16<<?:8BB4<F?<2:??>F7<F13<6
@M02526:341:000000000-JB3KD:1:1101:8681:6536 1:N:0:TACACAT+ACGGCAC
GGGCCTACGGGAGGCAGCAGTGGGGAATATTGGACAATGGGGGCAACCCTGATCCAGCCATGCCGCGTGTGTGAAGAAGGCTTTCGGGTTGTAAAGCACTTTCAGCGAGGAGGGAGCCATTTGGGTTAATACCCTGAATGAAGGACGTTACTCGCAGAAGAAGCACCGACTAACTCCGTGCCAGCAGCCGCGGTAATACGGAGGGTGCAAGCGTTAATCGGAATTACTGGGCGTAAAGGGCGCGTAGGCGGCCTGTTAAGCCAGATGTGAAAGCCCCGGGCTCAACCTGGGAACAGCATTTGGAA
+
CCCCC>FFFEGGFFGGGGGGEGGGGGGGGGDFGGGFGGGGGGGGGGGGGG@EGGGGGGGGGGCFGGGGGGGGFFGGGGGGGGFGGGGDGGGGGGGGGGGGGGGFGGGCCE=FGGGGGGGGAFFGGGGGGGGGFGGGGGFADGGFGAF=CFGGC::FGCGGFF7@DGGGGGGGGGF9EGFCEGGGGDGGCGGGGGDGG?FFGCBE>CEGGGGGGGEEGCFFG=CGGGGGGGGGCGDDCFFGDG@CB3BGCDDG35>9@=F49?5:>FF<*<7=*9CFFFF(((-42?F?0:6:(1((3:9<9<A2-
@M02526:341:000000000-JB3KD:1:1101:5309:6556 1:N:0:TACACAT+ACGGCAC
CCCTACGGGACGCAGCAGTGGGGAATCTTGGACAATGGGCGAAAGCCCGATCCAGCAATATCGCGTGAGTGAAGAAGGGAAATGCCGCTCGTAAAGCTCTTTCGTCGAGTGCGCGATCATGACAGGACTCGAGGAAGAAGCCCCGGCTAACTCCGTGCCAGCAGCCGCGGTAAGACGGGGGGGGCAAGTGTTCTTCGGAATGACTGGGCGTAAAGGGCACGTAGGCGGTGAATCGGGTTGAAAGTGAAAGTCGCCAAAAACTGGCGGAATGCTCTCGAAACCAATTCACTTGAGTGAGACAGAGG
+
CCCCCGGGGGGGGGGGGGGGGGGGGGGGGGGGGGGGGGGGGGGGGGGGGGGGGGGGGGGGGGGGGGGGGGGGGGGGGGGGGGGGGGGGGEGGGGGGGGGGGGGGGGGGGGGGGGGGDGGGGGGGGGGGGGGGGGCEFGGGGGGGGGGGDFGGGGGGGGGGGGGGGGGGGGGGGGGGGGGGGGGGGGGGFGFGGCFGGGGGGGGGGGGGGGEGGGGGGGGGCCFFGGGGECFFGGFGGGGGGGFGFGFGFGGGFFFFFFFFFFFFFB>;E?FF=F7=DFFB>?:BBFFF)4<AB24BFFFF<F<F<
@M02526:341:000000000-JB3KD:1:1101:27818:6571 1:N:0:TACACAT+ACGGCAC
CGCGCCTACGGGACGCAGCAGTGGGGAATATTGCACAATGGGGGGAACCCTGATGCAGCGACGCCGCGTGCGGGATGAAGGCCTTCGGGTTGTAAACCGCTTTTGTTGGGGAGCAAGCGAGAGTGAGTGTACCCTTCGAATAAGCGCCGGCTAACTACGTGCCAGCAGCCGCGGTAATACGTAGGGCGCAAGCGTTATCCGGATTTATTGGGCGTAAAGAGCTCGTAGGCGGTTCGTCGCGTCTGGTGTGAAAGCCCATCGCTTAACGGTGGGTCTGCGCCGGATACGGGCGGGCTTGAGTGCGG
+
CCCCCGGGGGGGGGGGGGGGGFGGGGGGGGGGGGGGGGGGGGGDGGGGGGGGGGGGGGGGGGGGGGGGGGGGGGGGGGGGGGGGGGGGGGGGGGGGGGGGGGGGGGFGGGGGGGGGGGGGGGGFGGGGGGGGGGGGFFGGGGG?FGGGGGG5EGGGGGGGGGGGGGGCGGGGGGCGCFFGGGGFGGGGGGGEGGGGGGGGDGGEGGFGGGFFGGGGGGGGGGGGD8CFGFGGGGGGGGGGGCEDFF6CFG7:@FFF>FF?:DFFFFFBFFF@FCFFFF>6<;>FFEFFF3196909F;42:29;(
@M02526:341:000000000-JB3KD:1:1101:24496:6571 1:N:0:TACACAT+ACGGCAC
ACCTACGGGGGGCAGCAGTGGGGAATATTGGACAATGGGCGAAAGCCTGATCCAGCCATGCCGCGTGTGTGAAGAAGGTCTTCGGATTGTAAAGCACTTTAAGTTGGGAGGAAGGGCAGTAAATTAATACTTTGCTGTTTTGACGTTACCGACAGAATAAGCACCGGCTAACTCTGTGCCAGCAGCCGCGGTAATACAGAGGGTGCAAGCGTTAATCGGAATTACTGGGCGTAAAGCGCGCGTAGGTGGTTTGTTAAGTTGAATGTGAAAGCCCCGGGCTCAACCTGGGAACTGCATCCAAAACC
+
CCCCCGGGGGGGGGGGGGGGGGGGGGGGGGGGGGGGGGGGGGGGGGGGGGGGGGGGGGGGGGGGGGGGGGGGGGGGGGGGGGGGGGGGGGGGGGGGGGGGGGGFGGGGGDGGGGGGGGGGGGGGGGGGGGGGGGGGGGGGGGGGGGGGGGCFGGGGGGGGGGGGGGGGGGGGGGGGGGGGGGGGGGGGGGEGGDGGGGGGGGGGGGGGGGGGGGGGGGGGEGGGGGGGGGGGGGG>FCDD<DEGFGFGGGGFFFFFFFFFFFFAFFFFF49?@FDBD@D6?D<B?FFFFFFF???AAFFFDF6:8
@M02526:341:000000000-JB3KD:1:1101:8590:6582 1:N:0:TACACAT+ACGGCAC
CGCTCCTACGGGAGGCAGCAGTGGGGAATATTGGACAATGGGCGAAAGCCTGATCCAGCCATGCCGCGTGTGTGAAGAAGGCCTTCGGGTTGTAAGGCACTTTCAGTGGGGAAGAAGGCGTGAGTGCTAATACCGCTCACGAAGGACATCACCCACAGAAGAAGCACCGGCTAACTCCGTGCCAGCAGCCGCGGTAATACGGAGGGTGCGAGCGTTAATCGGAATTACTGGGCGTAAAGGGCGCGTAGGCGGTGCGTTAAGCCAGATGTGAAAGCCCCGGGCTTAACCTGGGAACGGCATTTGGA
+
BCC@CEGFFGGGGGGGGGGGGFFGGGDGGGGGDGGGGGGGGGGGGGGGGGGGGGGGGGGGGGGGGGGGGGGGGGGGGGGGGGGGFGGGGGGGEFEG@FFFGDGGGGGGGGGGGGGGGGGGGGGGGGGGGGGGGFGG7FEGGEFFGGGGGGGGGGGGDGGGCFGGGGGGGGGGGGGFFFGGGGGFGGGGGGDGGDG5EFGGGGDGGGGGGGGGGGGGGGGGGEGGGF???9<EGGGGGFGGGGFGFGFGGFD37)7BDFF>=@:7@FFAFFFF@FG>>>D>BBBFFFFBA)182?21?BB924<2(
@M02526:341:000000000-JB3KD:1:1101:18347:6586 1:N:0:TACACAT+ACGGCAC
GCCTGCCTACGGGGAGCAGCAGTAGGGAATCTTCCACAATGGACGCAAGTCTGATGGAGCAACGCCGCGTGAGTGAAGAAGGTTTTCGGATCGTAAAGCTCTGTTGTTGGTGAAGAAGGATAGTTAGAGTAACTGCTAATTATTTGACGGTAATCAACCAGAAAGTCACGGCTAACTACGTGCCAGCAGCCGCGGTAATACGTAGGTGGCAAGCGTTGTCCGGATTTATTGGGCGTAAAGCGAACGCAGGCGGGAAGACAAGTCAGATGTGAAAGCCCTCGGCTCAACCGGGGAATTGCATCTGA
+
CCCCCGGGGGGGGG7FGGGGFGF<FFGGGGGGFGGGGGGGGGDGGGGGEFEFGGGGGGGGGGGGGGGGGGGGGGGGGFGGF<FGGGFFGCF=8FGFFGCFCCE<BEF@FFFFDFECGG8FEC@@<<FFGGGGGGGGGC@FFCFGEC<FFEGGGGFF<DFGGEGGG@FFGGGGEGGGGFGGGFG*@E*3:>CEGCGGDDEBFG9CFEGFEGGGFCECE:/CFGC*/=6+4::EFGDGGGGGGG5C>DBGDGCDF>557;47?>F>*70676B@F7CF:3@<>(8-(*608:9961:2>5<FB)-4)
@M02526:341:000000000-JB3KD:1:1101:8372:6609 1:N:0:TACACAT+ACGGCAC
GCCTACGGGAGGCAGCAGTGGGGAATATTGGACAATGGGCGAAAGCCTGATCCAGCCATGCCGCGTGTGTGAAGAAGGTCTTCGGATTGTAAAGCACTTTAAGTTGGGAGGAAGGGCAGTTACCTAATACGTGATTGTTTTGACGTTACCGACAGAATAAGCACCGGCTAACTCTGTGCCAGCAGCCGCGGTAATACAGAGGGTGCAAGCGTTAATCGGAATTACTGGGCGTAAAGCGCGCGTAGGTGGTTTGTTAAGTTGAATGTGAAATCCCCGGGCTCAACCTGGGAACTGCATCCAAAACC
+
CCCCCGEFGGGGGGGGGGFGGGGGGGGGGGGGGGGGGGGGGGGGGGGGGGGGGGGGGGGGGGGGGEGGGGGGGGGGGGGGGGGGGGGGGGGGGGFGGFEGG<FGGGGGFGGGGGDGGGGGGGGGGGGGGGGFFCGGGGGGGGGGGGGGGGGGGGGGGGGGGGGGGGEGGGGGGGGGGGGGGGGFDGGGGGGGGGGGGGF9@FCEGGGGGGGGGGGFGGGGEGGGFGGGCFGGGGGG?CDCGG>DFGFFGGGGFFFFFFFFFFFBFFFFF4?FFDFDFFF><?DFFFFF<FF:8BFFF<0?FAF<,
@M02526:341:000000000-JB3KD:1:1101:24542:6610 1:N:0:TACACAT+ACGGCAC
GCACCTACGGGGCGCAGCAGTGGGGAATATTGCACAATGGGCGCAAGCCTGATGCAGCGACGCCGCGTGAGGGATGACGGCCTTCGGGTTGTAAACCTCCTTCAGTTGGGAAGAAGCCCTTTTTGGGTGACGGTACCTTCAGGAGAAGCGCCGGCTAACTACGTGCCAGCAGCCGCGGTAATACGTAGGGCGCAAGCGTTATCCGGAATTATTGGGCGTAAAGAGCTCGTAGGCGGTTTGTCGCGTCTGCCGTGAAAGTCCGAGGCTTAACTTCGGATGTGCGGTGGGTACGGGCAGACTAGAGG
+
CCCCCGGGGGGGGGGGGGGGGGGGGGGGGGGGGGGGGGGGGGGGGGGGGGGGGGGGGGGGGGGGEGGGGGGGGGGGGGGGGGGGGGGGGGGGGGGGGGGGGGGGGGGGGGGGGGGGFFDGEGGGGGGGGGGGGGGGGCGGFGGGGFEFGGGGGGGGGGGGGGGGGGGGGGGGGGGGGGGGGGGGGFFGDGGGCGGGGGGGCFECGGGGGGGGGFG=FGGGGGGGGGGCEGGGGGGGE:DDFG75;CBDGGGGFDFFFF?FFFDBFEFFFFF?FGGFFFB?2<?B:DDB>=2<>>>9<?:0329<(
@M02526:341:000000000-JB3KD:1:1101:13766:6615 1:N:0:TACACAT+ACGGCAC
GGCCTACGGGGTGCAGCAGTGGGGAATTTTCCGCAATGGGCGAAAGCCTGACGGAGCAATGCCGCGAGGAGGTAGAAGGCCTACGGGTCGTTAACTTCTTTTCCCGGAGAAGAAGGAATGACGGTATCTGGGGAATAAGCATCGGCTAACTCTGTGCCAGCAGCCGCGGTAAGACAGAGGATGCAAGCGTTATCCGGAATGATTGGGCGTAAAGCGTCTGTAGGTGGCTTTTTAAGTTCGCCGTCAAATCCCAGGGCTCAACCCTGGACAGGCGGTGGAAACTACCAAGCTGGAGTACGGTAGGG
+
<CCCCGGGGDGGGGGGGCEFGGGGGGGGGFGDCFGGGGFFGGGGCFFCGFEGGGGGGGGGGGGGGCFFGBCFGGGGGGGC=BFGEGGCCFFGGFFFB,EFFGGFGGDEGGFGFFFDGG,BFAFGGCCFFFFCGGCGGFGCFFGGGGCEGGDC>=BGGFGGGGGGGGGGGE7C:FGGGGGGG8FGGD<B*=CCFF?CE8CGGCFGGGFFCEGEG?FEGGGGGCF?<CFFGGGGFFFGG7?CCD>D53B7>CCFFFFBEF5@=F>?>53,7?F>FGD5B:7)484>>FF:?F?F:(4:7:?>1:::4
@M02526:341:000000000-JB3KD:1:1101:17894:6624 1:N:0:TACACAT+ACGGCAC
GTCTTCCTACGGGAGGCAGCAGTGGGGAATTTTCCGCAATGGGCGAAAGCCTGACGGAGCAATGCCGCGTGGAGGTAGAAGGCCCACGGGTCATGAACTTCTTTTCCCGGAGAAGAAGCAATGACGGTATCTGGGGAATAAGCATCGGCTAACTCTGTGCCAGCAGCCGCGGTAATACAGAGGATGCAAGCGTTATCCGGAATGATTGGGCGTAAAGCGTCTGTAGGTGGCTTTTTAAGTCCGCCGTCAAATCCCAGGGCTCAACCCTGGACAGGCGGTGGAAACTACCAAGCTGGAGTACGGTA
+
CCCCCGGGGGGGGGGGGGGGGGGGGGGGGGGGGGGGGGGGGGGGGGGGGGGGGGGGGGGGGGGGGGGGGGGGGGGGGGGGGGGGGGGGGGGGGGGGGGGGGGGGGGGGGGDGGGGGGGGGGGGGGGGEGGGGGGGGGGGGGFGGGGGGGGGGGGGGGGGGGGGGGGGGEEEGGGGGGGGGGGGGGGGDFGGGGGGGGGGGGGGGGGGGGGGGGGDGGGGGGGGGGGGGGFGGGGGGGGGGGGFGFGFGDGGGFFFFFFFFFFFFFFFFFBFFFGGFEFFBF?<BFFFFFFF0??>FFFF?BBF4(
@M02526:341:000000000-JB3KD:1:1101:11814:6638 1:N:0:TACACAT+ACGGCAC
TCCTACGGGACGCAGCAGTGGGGAATATTGGACAATGGGCGAAAGCCTGATCCAGCCATGCCGCGTGTGTGAAGAAGGTCTTCGGATTGTAAAGCACTTTAAGTTGGGAGGAAGGGCAGTTACCTAATACGTGATTGTTTTGACGTTACCGACAGAATAAGCACCGGCTAACTCTGTGCCAGCAGCCGCGGTAATACAGAGGGTGCAAGCGTTAATCGGAATTACTGGGCGTAAAGCGCGCGTAGGTGGTTTGTTAAGTTGAATGTGAAATCCCCGGGCTCAACCTGGGAACTGCATCCAAAACC
+
CCCCCGGGGGGGGGGGFGGGGGGGGGGGGGGGGGGGGGGGGGGGGGGGGGGFGGGGGGGGGGGGGGGGGGGGGGGGGGGGGGGGGGGGGGGGGGGGGGGGFDFGGGGGGGGGGGGGGGGGGGGGGGGGGGGCGGGGGGGGGGGGGGGGGGGGGGGGGGGGGGGGGGGGGGGGGGGGGGGGGGGGGGGGGGGGGGCGGGGCFFCEGGGGGGGGGGGGGGGEEGGGFGGGGGGGGCGGGGGGGGFDBGFGGDGGFFFFFFFF=?FFFFF>FBFFFGGB>@EFB?DBFFFF?FBFFFFFFBBFFFBB:
@M02526:341:000000000-JB3KD:1:1101:12482:6641 1:N:0:TACACAT+ACGGCAC
GTCGGCCTACGGGGCGCAGCAGTGGGGAATCTTGGACAATGGGCGAAAGCCCGATCCAGCAATATCGCGTGAGTGAACGCGTGAGTGAACAGCAATATCGCGTGAGTGAAGAAGGGCAATGCCGCTTGTAAAGCTCTTTCGTCGAGTGCGCGATCATGACAGGACTCGAGGAAGAAGCCCCGGCTAACTCCGTGCCAGCAGCCGCGGTAAGACGGGGGGGGCAAGTGTTCTTCGGAATGACTGGGCGTAAAGGGCACGTAGGCGGTGAATCGGGTTGAAAGTGAAAGTCGCCAAAAACTGGTGGG
+
CCCCCGGGGGGGGGGGGGGGGGGGGGGGGGGGGGGGGGGGGGGGGGGGGGGGGGGGGGGGGGGGGGGGGGGGGGGGGGGGGGGGGGGGGGGGGGGGGGGGGGGGGGGGGGGGGGGEGGGGGGGGGEGGGGGGFG>FFGGFGGGEGGGGGGDGDFGGGGGGGGFGGFGF7BEGGGGGDGGGGGGGGG6FGGGGGGGGGGGGCGGEGGGGGGF?9AEDGE=EE=EGGFFE7<++<CDGDDFGFGFGF4<<CD3FFF>).7<@FB@6>7D:6AF>7>9)76=>AFFF:?*96)-(3-4?0?DF?A0?,
@M02526:341:000000000-JB3KD:1:1101:15647:6671 1:N:0:TACACAT+ACGGCAC
TGGACCTACGGGACGCAGCAGTGGGGAATATTGGACAATGGGCGAAAGCCTGATCCAGCAATGCCGCGTGAGTGATGAAGGCCTTAGGGTTGTAAAGCTCTTTTACCCGGGAAGATAATGACTGTACCGGGAGAATAAGCCCCGGCTAACTCCGTGCCAGCAGCCGCGGTAATACGGAGGGGGCTAGCGTTGTTCGGAATTACTGGGCGTAAAGCGCACGTAGGCGGCTTGGTAAGTTAGAGGTGAAAGCCTGGAGCTCAACTCCAGAATTGCCTTTAAGACTGCCGAGCTAGCAGGTGAGAGAG
+
CCCCCFFFGGGGGGGGGGEFFFDFFEGGGGGGAE<8FFFFFGGDDFGGGEEEF9DCFFECGCFFGFGGGD@CFFGGDEGDCFGGG<ECGFGDFFGFGG<BFGFFB<?=CFGDGG=FGFFGDEBDFGAD+>FG7FDFFFDCCFGGDFF@7F=FGE<<FEFFGD@DFBFGGCE8C;CFGCEEC@EG7CF+*1=CEGGECEEGGGCCEGG5?EGGGGFGGDCC=FGGGD5*/:EEGCCFGGGDGF>D5:?*05CFFF>>@:??FFFAFFFA):=6=C7=49*6-828??.70>BFF0)-:34282)-(
@M02526:341:000000000-JB3KD:1:1101:15216:6680 1:N:0:TACACAT+ACGGCAC
CATATTCCTACGGGACGCAGCAGTGGGGAATTTTCCGCAATGGGCGAAAGCCTGACGGAGCAATGCCGCGTGGAGGTAGAAGGCCTACGGGTCGTTAACTTCTTTTCCCGGAGAAGAAGGAATGACGGTATCTGGGGAATAAGCATCGGCTAACTCTGTGCCAGCAGCCGCGGTAAGACAGAGGATGCAAGCGTTATCCGGAATGATTGGGCGTAAAGCGTCTGTAGGTGGCTTTTTAAGTTCGCCGTCAAATCCCAGGGCTCAACCCTGGACGGGCGGTGGAAACTACCAAGCTGGAGTACGGC
+
CCCCCGGGGGGGGGGGGGGGGGGGGGGGGGGGGGGGGGGGGGGGGGGGGGGGGGGGGGGEGGGGGGGGGGGGGGGGGGGGGGGGGGGGGGGEFEGGFGGGGGGGGGGGGGGDEGGGGGGGGGGGGGEGFGGFFGGFGGGGGGGGGGGGGGFGGGGG9EFGGGGGGGGGFCGGGGGGGGGGGGGGGGGGGG9BEGGGGGGGGGDGGGE9FFGGGGECFCFGGGCFFCFGFGFGGGGCCFGGGGFG@GBDCGDGFFFF?FF@@FFDFFF?FBFFFGGEFF@(33:<AFFF?FF7?FFFF?FBFFFF(
@M02526:341:000000000-JB3KD:1:1101:14686:6681 1:N:0:TACACAT+ACGGCAC
CCCCTACGGGAGGCAGCAGTGGGGAATCTTGGACAATGGGCGAAAGCCCGATCCAGCAATATCGCGTGAGTGAAGAAGGGCAATGCCGCTTGTAAAGCTCTTTCGTCGAGTGCGCGATCATGACAGGACTCGAGGAAGAAGCCCCGGCTAACTCCGTGCCAGCAGCCGCGGTAAGACGGGGGGGGCAAGTGTTCTTCGGAATGACTGGGCGTAAAGGGCACGTAGGCGGTGAATCGGGTTGAAAGTGAAAGTCGCCAAAAACTGGCGGAATGCTCTCGAAACCAATTCACTTGAGTGAGACAGAG
+
CCCCCGGGGGGGGGGGGGGGGGGGGGGGGGGGGGGGGGGGGGGGGGGGGGGGGGGGGGGGGGGGGGGGGGGGGGGGGGGGGGGGGGGGGGGGGGGGGGGGGGGGGGGGGGGGGGGGGGGGGGGGGGGGGGGGGGGGGGGGGGGGGGGGGGGGGGGGGGGGGGGGGGGGGGGGGGGGGGGGGEGGGGGGGGGGGGGGGGGGDGGGGGGGGGGGGGGGGGGGGGGGGGGGGGGGGGGGGGGGGGFGFGFGGFFGFDBEFFFFFFFFFFFBFFFFFCDFFFFFFFFFFFFFAFBFFFFFFFFFFFF?3
@M02526:341:000000000-JB3KD:1:1101:9838:6681 1:N:0:TACACAT+ACGGCAC
CGCCTACGGGGCGCAGCAGTGGGGAATCTTGGACAATGGGCGAAAGCCCGATCCAGCAATATCGCGTGAGTGAAGAAGGGAAATGCCGCCCGTAAAGCTCTTTCGTCGAGTGCGCGATCATGACAGGACTCGAGGAAGAAGCCCCGGCTAACTCCGTGCCAGCAGCCGCGGTAAGACGGGGGGGGCAAGTGTTCTTCGGAATGACTGGGCGTAAAGGGCACGTAGGCGGTGAATCGGGTTGAAAGTGAAAGTCGCCAAAAACTGGCGGAATGCTCTCGGAACCAATTCACTTGAGTGAGACAGAG
+
CCCCCCGGGGGGGGGGGGGGGGGGGGGGGGGGGGGGGGGGGGGGGGGGGGGGGGGFGGGGGGGGGGGGGGGGCFGFGGGGEGGGGGGGGGGGGGGGGGGGGGGGGGGGGGGGGGGGGGGGGGGGGGGGFGGGGGGGGGGGGGFFGGGGGGGGGGGGGGGGGGGGGGGGGGGGGGGGGGGGGGGGGGEFFGGFFGGGGFEE5CFGGGGGGGGGEGGGGGGGGGFGFEGGGGGGGGGGGG5DDCFGF>=CFFFGFFF:D>F)>EF<?FBFB9FF?CF?F>:>(43:?FFFFFAB92::>234?B?74
@M02526:341:000000000-JB3KD:1:1101:27596:6685 1:N:0:TACACAT+ACGGCAC
CCCGGGCCTACGGGGGGCAGCAGTGGGGAATATTGGACAATGGGCGAAAGCCTGATCCAGCCATGCCGCGTGTGTGAAGAAGGTCTTCGGATTGTAAAGCACTTTAAGTTGGGAGGAAGGGCAGTTACCTAATACGTGATTGTTTTGACGTTACCGACAGAATAAGCACCGGCTAACTCTGTGCCAGCAGCCGCGGTAATACAGAGGGTGCAAGCGTTAATCGGAATTACTGGGCGTAAAGCGCGCGTAGGTGGTTTGTTAAGTTGAATGTGAAATCCCCGGGCTCAACCTGGGAACTGCATCCC
+
CCCCCGGGGGGGGGGGGGGGGGGGGGGGGGGGGGGGGGGGGGGGGGGGGGGGGGGGGGGGGGGGGGGGGGGGGGGGGGGFGGGGGGGGGGGGGGGGGGGGGGGGGGGGGGGGGGGGGGGGGGGGGGGGGGGGGGGGGGGGGGGGGGGGGGGGGGGGGGGGGGGGGGGGGGGGGGGGGGGGGGGGGGGGGGGGGGGCEEGGGGGGGGGGGGGGGGGGGGCFGFGGGGGGGGGGGGGGGGGGFFEGFGFC<DGFFFBFFFFFFFFFFFFAFAFFFGGFFFFFFFFFFFFFFFFFFFFFFBFFFFFF(
@M02526:341:000000000-JB3KD:1:1101:27712:6697 1:N:0:TACACAT+ACGGCAC
CCACCCCCTACGGGGGGCAGCAGTGGGGAATATTGGACAATGGGCGAAAGCCTGATCCAGCCATGCCGCGTGTGTGAAGAAGGTCTTCGGATTGTAAAGCACTTTAAGTTGGGGGGAAGGGCAGTTACCTAATACGTGATTGTTTTGACGTTACCGACAGAATAAGCACCGGCTAACTCTGTGCCAGCAGCCGCGGTAATACAGAGGGTGCAAGCGTTAATCGGAATTACTGGGCGTAAAGCGCGCGTAGGTGGTTTGTTAAGTTGAATGTGAAATCCCCGGGCTCAACCTGGGAACTGCATCCC
+
CCCCCGGGGGGGGGGGGGGGGGGGGGGGGGGGGGGGGGGGGGGGGGGGGGGGGGGGGGGGGGGGGGGGGGGGGGGGGGGGGGGGGGGGGGGGGGGGGGGGGGGGGGGGGGGGGGGGGGGGGGGGGGGGGGGGGGGGGGGGGGGGGGGGGGGGGGGGGGGGGGGGGGGGGGGGGGGGGGGGGGGGGGGGGGGFGGGGGGGGGGGGGGGGGGGGGGGGGGDGGGGGGGGGGGGGGGG:EGGGGG>GFGFGGGGCFFEF>E>FFFFFFFFFFFFFFGGFFFFFFFFFFFFFFFB7??7??FFFFBFF0
@M02526:341:000000000-JB3KD:1:1101:9788:6713 1:N:0:TACACAT+ACGGCAC
GGCCTACGGGGGGCAGCAGTAGGGAATATTGGACAATGGGCGAAAGCCTGATCCAGCCATGCCGCGTGTGTGAAGAAGGTCTTCGGATTGTAAAGCACTTTAAGTTGGGAGGAAGGGCAGTTACCTAATACGTGATTGCTTTGACGTTACCGACAGAATAAGCACCGGCTAACTCTGTGCCAGCAGCCGCGGTAATACAGAGGGTGCAAGCGTTAATCGGAATTACTGGGCGTAAAGCGCGCGTAGGTGGTTTGTTAAGTTGAATGTGAAATCCCCGGGCTCAACCTGGGAACTGCATCCAAAAC
+
CCCCCGGGGGGGGGGGGGGGGGGGGGGGGGGGGGGGGGGGGGGGGGGGGGGGGGGGGGGGGGGGGGGGGGGGGGGGGGGGGGGGGGGGGGGGGGGGGGGGGGFGGGGGGGGGGGGGGGGGGGGGGGGGGGGGGGGGGGGFGGGGGGFFGGGGGGGGGGGGGGGGGGGGGGGGGGGGGGGGGGGGGGGGGGGGGGGGGGGGGGGGGGGGGGGGGGGGGGGGGGGGGGGGGGGGGEGFGGGGGGFGEGFGGGGGFFFFF?FFFFFFFFFFFFFFFFGFFFFF9?FFFFFFFFBFFFDFFFFFFFF??
@M02526:341:000000000-JB3KD:1:1101:6816:6728 1:N:0:TACACAT+ACGGCAC
TGGACCTACGGGGGGCAGCAGTGGGGAATATTGGACAATGGGCGAAAGCCTGATCCAGCCATGCCGCGTGTGTGAAGAAGGTCTTCGGATTGTAAAGCACTTTAAGTTGGGAGGAAGGGCAGTTACCTAATACGTGGTTGTTTTGACGTTACCGACAGAATAAGCACCGGCTAACTCTGTGCCAGCAGCCGCGGTAATACAGAGGGTGCAAGCGTTAATCGGAATTACTGGGCGTAAAGCGCGCGTAGGTGGTTTGTTAAGTTGAATGTGAAATCCCCGGGCTCAACCTGGGAACTGCATCCAAA
+
CCCCCGDEDFGGGGEFECFFGEGFGGGFGFGCGCDCFFFGEFEFGGGDFEDEFEFGG9FF=D<FGGGECFGGFGGGFDDGEGGGGFCE>FGGGGGG9C:FGGGBECFFGFGFGGGGGGCEGFGGGGGGFCGC;F>FGGFGEGFGGGCEGGGGGGGGGGFFGG9CGGGGGEEEGFEFGGGFFCGGGGGGCEECE8?*CFEGFGGFGGEGGGGGGDCEEGGGGG5E=ECFGGCDGGGGGFFDD)5CE35D37>37>7>FFFFFFFFFFF294*89C>?FFFB>17:>@F>0)48:?:0)24<A07:9
@M02526:341:000000000-JB3KD:1:1101:13343:6733 1:N:0:TACACAT+ACGGCAC
GACCTACGGGGGGCAGCAGTGGGGAATATTGGACAATGGGCGAAAGCCTGATCCAGCCATGCCGCGTGTGTGAAGAAGGTCTTCGGATTGTAAAGCACTTTAAGTTGGGAGGAAGGGCAGTTACCTAATACGTGATTGTTTTGACGTTACCGACAGAATAAGCACCGGCTAACTCTGTGCCAGCAGCCGCGGTAATACAGAGGGTGCAAGCGTTAATCGGAATTACTGGGCGTAAAGCGCGCGTAGGTGGTTTGTTAAGTTGAATGTGAAATCCCCGGGCTCAACCTGGGAACTGCATCCAAAAC
+
CCCCCGGGGGGGGGGGGGGFGGGGGGGGGGGGGGGGGGGFGGGGGGGGGGGGGGGGGGGGGGGGGGGGGGGGGGGGGGGGGGGGGGGGGGGGGGFGGGGGGGGGEAFGGGGGGGGGGGGGGGGGGGGGGGGGFG:FGGGGGGGGGGGGGGGGGGGGGGGFGGGGGGGGGGGGGGGGGGFGGGGGGGGGGGGGEGGGGGGGGGGGGGGGGGGGGGGGGGFDDEFGGGGGGFGGGGGGFFGGGGFGFGFGGGDGFFFFFFFF?FFFFFFFFBF?FFGFFFFFFFFFFFFFFFFFF??FFFF?FFFFB
@M02526:341:000000000-JB3KD:1:1101:12340:6737 1:N:0:TACACAT+ACGGCAC
CCATGCCTACGGGAGGCAGCAGTGGGGAATTTTCCGCAATGGGCGAAAGCCTGACGGAGCAATGCCGCGTGGAGGTAGAAGGCCTACGGGTCGTTAACTTCTTTTCCCGGAGAAGAAGGAATGACGGTATCTGGGGAATAAGCATCGGCTAACTCTGTGCCAGCAGCCGCGGTAAGACAGAGGATGCAAGCGTTATCCGGAATGATTGGGCGTAAAGCGTCTGTAGGTGGCTTTTTAAGTTCGCCGTCAAATCCCAGGGCTCAACCCTGGACAGGCGGTGGAAACTACCAAGCTGGAGTACGGTA
+
CCCCCGGGGGGGGGGGGGGGGGGGGGGGGGGGGGGGGGGGGGGGGGGGGGGGGGGGGGGGGGGGGGGGGGGGGGGGGGGGGGGGGGGGGGGGGGGGGGGGGGGGGGGGGGGGGGGGGGGGGGGGGGGGGGGGGGGGGGGGGGGGGGGGGGGGGGGGGGGGGGGGGGGGGGGGGGDGGGGGGGGGGGGGGGGGGGGGGGGGGGGGGGGGGGGGGGGGGGGGGGGGGGGGGGGGGGGGGGGGGGFGFGFGGGGGFFFFFFFFFFFFFFFFF:FFFGG>7@<9B0?DBFFFFFFFFF:BB:8?FFF1-
@M02526:341:000000000-JB3KD:1:1101:13316:6747 1:N:0:TACACAT+ATGGCAC
GCGACCTACGGGACGCAGCAGCGGGGAATATTGGACAATGGGGGAAACCCTGATCCAGCAATGCCGCGTGAGTGATGAAGGCCTTAGGGTTGTAAAGCTCTTTTACCCGGGAAGATAATGACTGTACCGGGAGAATAAGCCCCGGCTAACTCCGTGCCAGCAGCCGCGGTAATACGGAGGGGGCTAGCGTTGTTCGGAATTACTGGGCGTAAAGCGCACGTAGGCGGCTTGGTAAGTTAGAGGTGAAAGCCTGGAGCTCAACTCCAGAATTGCCTTTAAGACTGCCGAGCTAGCAGGTGAGAGAG
+
CCCCCGGGGGDGCEFEF@FGGFC:BFDCEGGGGG?FGGGGFDGGGGGFGGGGGGGGGGGGGGGGGGECGG@BFGGGGGGACFGGFFGGGCFEGGFGGGGGGGGECDC<CCCEBCFGGGGEFG<EFG<F:CFGGDCG<FFCFGGGGGGGGGCGGGGGGGGGFGGGFCFGDGGEFGFF@7=:EEDGGGGGGGDCEGGGGGGGGGGGGGGGGGGEGGGGGGGDFGGEGGGG=EEGCGFDFFFFFGFGFGFGGGGGFFF5:76?FFF2F@@BFBF@FFGFF?F<))9B??>;(7>BF:>AB1:<?A3(-
@M02526:341:000000000-JB3KD:1:1101:21141:6749 1:N:0:TACACAT+ACGGCAC
ACGCCTACGGGGCGCAGCAGTGGGGAATATTGCACAATGGGCGCAAGCCTGTTGCAGCCATGCCGCGTGTATGAAGAAGGCCTCCGGGTGGTAAAGTACTTTCAGCGGGGAGGAGGGCGATAATGTTAATAACCTTGTCGTTTGACGTTACTCGCAGAAGAAGCACCGGCTAACTCCGTGCCACCAGCCGCGGTAATACGGAGGGTGAAACCGTTAATCGGAATTATTGGGCGTAAAGCGCAGGCAGCCGGTCTGTCAAGTCGGATGTGAAATCCCCGGGCCAAACCGGGGAAGTGCATTCGAAA
+
ACCC8E-6BF+6@@@@:@E9CFFFEGC86FE<<9E<FAFECAF7+6+C,<6,CF,,C@,,C,=,>CC6:F,,CE?<FDF8,,B,,8>:++6?@FG9E95F9A,8,?FGGCGC:=>>B+3C+@*,3,3@FGCA,DFD9@EG1C@@9,>F*3>,71**6*C<F@,>FF:F*14B++24?*=*;8++4;8F@*:*8/:*<9<***28C:?*<0+**;**:C+=58*80<+<CFC/**1*1:>CD)))0/7*/CC977;B4@4**/8;))08*6B*1>G?F>D((((.1>5)354(,,52:)6245>0-
@M02526:341:000000000-JB3KD:1:1101:3854:6763 1:N:0:TACACAT+ACGGCAC
TCAACCTACGGGAGGCAGCAGTGGGGAATCTTGGACAATGGGCGAAAGCCTGATCCAGCGACGCCGCGTGGGTGACGAAGGCCTTCGGGTTGTAAAGCCCTTTTCCCAGGGAAGATGATGACGGTACCTGGGGAATAAGCACCGGCTAACTCCGTGCCAGCAGCCGCGGTAAGACGGAGGGTGCTAGCGTTGTTCGGAATCACTGGGCGTAAAGGGCGCGTAGGCGGCCTGTTAAGTCGGATGTGAAAGCCCGGGGCTCAACCCCGGAACTGCATCCGAGACTGGCAGGCTTGAGACCGGGAGAG
+
CCCCCGGGGGEGGGGGGGGGGGGGGGGGGGGGFGGGGGGGGGGGGEEGGGGGGCFGGGGGGGGGGGGGGGGGFGGGGGGEFGGCFGDGDFEGCGGGGG8BFGFFGFGGFGGGCFGGGGAFDFGGEGGGGGGGGGGGGGGGGGGEEG>FGGGFFEFFGFGGGGGGCGGGGGGEGF::BEGGGGEGGCCECCBGC5CE>EE5<CEGGGG5CEEGGC?CCEGGCGGGGGDGC=C:ACCFFFDG39>GFGF7:F4D@>DDE>FFFF)4<>@1594=FFFF@B<>>>AFFFF>;E<?>:70<:991(44:
@M02526:341:000000000-JB3KD:1:1101:14017:6764 1:N:0:TACACAT+ACGGCAC
CAATTTCCTACGGGACGCAGCAGTGGGGAATTTTCCGCAATGGGCGAAAGCCTGACGGAGCAATGCCGCGTGGAGGTAGAAGGCCTACGGGTCGTTAACTTCTTTTCCCGGAGAAGAAGGAATGACGGTATCTGGGGAATAAGCATCGGCTAACTCTGTGCCAGCAGCCGCGGTAAGACAGAGGATGCAAGCGTTATCCGGAATGATTGGGCGTAAAGCGTCTGTAGGTGGCTTTTTAAGTTCGCCGTCAAATCCCAGGGCTCAACCCTGGACAGGCGGTGGAAACTACCAAGCTGGAGTACGGG
+
CCCCCGGGGGGGGGGGGGGGGGGGGGGGGGGGGGGGGGGGGGGGGGGGGGGGGGGGGGGGGGGGGGGGGGGGGGGGGGGGGGGGGGGGGGGGGGGGGGGGGGGGGGGFGGGGGGGGGGGGGGGGGGGGGGGGGGGGGGGGGGGGGGGGGGGGGGGGGGGGGGGGGGGGGGGGGGGGGGGGGGGGGGGGGGGGGGGGGGFEGGGFGFGGGGGGGGCGGGGGGGGGGGGGGGFDGGG4E<CGGGFGFGF9DGGGFFFFFFFB>@>?FFF6>?FFFDFFFE>9>>F?>FFF:F?FB03??:??B9<>(
@M02526:341:000000000-JB3KD:1:1101:18884:6766 1:N:0:TACACAT+ACGGCAC
TGTTCCTACGGGGGGCAGCAGTGGGGAATATTGGACAATGGGCGCAAGCCTGATCCAGCCGTGCCGCGTGAGTGATGAAGGCCTTAGGGTTGTAAAGCTCTTTCACCGATGAAGATAATGACGGTAGTCGGAGAAGAAGCCCCGGCTAACTTCGTGCCAGCAGCCGCGGTAATACGAAGGGGGCTAGCGTTGTTCGGAATTACTGGGCGTAAAGCGCACGTAGGCGGATATTTAATTCAGGGGTGAAATCCCGCAGCTTAACTGCGGAACTGCCTTTGATACTGGGTATCTTGAGTATGGAAGAG
+
CCCCCGGGGGGGGDGGGGGGGGGGGGGGGCFGEDFFGGGGGGGGGGGGGGGGGFGFGGGGGGGGGGGGGGGGGGGGGGGGGGGGGEGGGGFGGGGGGGGGGGGFFGGGFGGGGGGGCFGGFGEEFCBFFGG*4<FF?FGGFGGCGGG@FGGCGGGGGGGFGGGGGCGC:CGEGGGF8FGGEG>E5@FFGC8ECCC5CGEG?C7CGGCFE8EG=CF==G=C@8CCDEDGGGGCGGF*00;CDG)/8*977?CCE@>BDF*986FA@D33<-69?CG?F4FD))))4<?7,9<44A>-66204).1,
@M02526:341:000000000-JB3KD:1:1101:23946:6768 1:N:0:TACACAT+ACGGCAC
GTGCCTACGGGAGGCAGCAGTGGGGAATATTGGACAATGGGCGCAAGCCTGATCCAGCCATGCCGCGTGAGTGATGAAGGCCTTAGGGTTGTAAAGCTCTTTTATCCGGGACGATAATGACGGTACCGGAGGAATAAGCCCCGGCTAACTTCGTGCCAGCAGCCGCGGTAATACGAAGGGGGCTAGCGTTGCTCGGAATCACTGGGCGTAAAGGGCGCGTAGGCGGCGTTTTAAGTCGGGGGTGAAAGCCTGTGGCTCAACCACAGAATGGCCTTCGATACTGGGACGCTTGAGTATGGTAGAGG
+
CCCCCGGGGGGGGGGGGGGGGGGGGGGGGGGGGGGGGGGGGGGGGGGGGGGGGGGGGGGGGGGGGGGGGGGGGGGGGGGGGGGGGGGGGGGGGGGGGGGGGGGGGGGGGGGGGGGGGGGGGGGGGGGGGGGGGGGGGGGGGGGGGGGGGGGGGGGGGGGGGGGGGGGGGGGGGGGGGGGGGGGGGGGGGGGGGGGGGGGGGGGGGGGGGGGGGGGGGGGGGGGGGGGGGGEGGGGGGDGDGD>DFGFGGGGGFFF><FFFFFFFF>:?FFFFFCFFFFFF>FFB?FFD>:660>4<:4::ABAA?
@M02526:341:000000000-JB3KD:1:1101:26578:6789 1:N:0:TACACAT+ACGGCAC
GCCTACGGGGCGCAGCAGTGGGGAATATTGCACAATGGGCGGAAGCCTGATGCAGCGACGCCGCGTGGGGGATGACGGCCTTCGGGTTGTAAACTCCTTTCGCATATGACGAAGCCCTTTGTGGGTGACGGTAGTGTGAGAAGAAGCACCGGCTGACTACGTGCCAGCAGCCGCGGTAATACGTAGGGTGCGAGCGTTGTCCGGAATTATTGGGCGTAAAGAGCTTGTAGGCGGTTTGTCGCGTCTGCCGTGAAAGCCCAGGGCTTAACCCTGGGTCTGCGGTGGGTACGGGCAGGCTAGAGTGT
+
CCCCCGGGGGGGGGGGFGGGGGGEGGGGGGGGGGGGGGGGGGGGGGGGGGGGGGGGGGGGGGGGGGGGGGGGGGGGGGGGGGGGGGGGGGGGGGGGGGGGGGGGGGGGGGGGGGGGGGGFGGGGGGGGGGGGGGGGGGGGGGGGGGGGGGGGGGGGGGGGGGGGGGGGGGGGGGGGGGGGGGG?CGGGGGGGGGGDCGGGGGGGEGGGGGGGGGGGGGGGFGGGGDFGGGFGGGDGGGGF:FEG>DFFGC77>FFFF4FFFFE<F@?AFFFFF3357@FF;>096>@BB5>BF((391:B25)-)
@M02526:341:000000000-JB3KD:1:1101:16821:6793 1:N:0:TACACAT+ACGGCAC
TTCCTACGGGGGGCAGCAGTGGGGAATATTGCACAATGGGCGCAAGCCTGATGCAGCGACGCCGCGTAAGGGATGACGGCCTTCGGGTTGTAAACCTCTTTCAGTTGGGAAGAAGCCCTTTTTGGGTGACGGTACCTTCAGAAGAAGCGCCGGCTAACTACGTGCCAGCAGCCGCGGTAATACGTAGGGCGCAAGCGTTATCCGGAATTATTGGGCGTAAAGAGCTCGTAGGCGGTTTGTCGCGTCTGCCGTGAAAGTCCGAGGCTTAACTTCGGATGTGCGGTGGGTACGGGCAGACTAGAGTG
+
CCCCCGGGGGGGGGGGGGGGGGGGGGGGGGGGGGGGGGGGGGGGGGGGGGGGGGGGGGGGGGGGGGGGGGGGGGGGGGGGGGGGGGGGGGGGGGGGGGGGGGGGGGGGGGGGGGGGFGGGGGGDFDGGGGGGGGGGGGGGGGGGGGGGGGGGEGGGGGGGGGGGGGGGGGGGFEGGGEGGGGGGGGGGGGGGGEGGGGGGGGGGGEEGGGGFGFGGGGGGFGFGGGGGGDGGGGG775DCFGFGFGFGGGGGBFFFF@FFF@EFBFF?BA=FBD3>DDF4>091(>:D9??FFB>??B:7>>BF-
@M02526:341:000000000-JB3KD:1:1101:18553:6796 1:N:0:TACACAT+ACGGCAC
TCTCCTACGGGACGCAGCAGATCGGAAGAGCACACGTCTGAACTCCAGTCACTACACATATCTCGTATGCCGTCTTCTGCTTGAAAAAAAAAAAATCAACTTCATCTGTAAGGGAGTCGTTGCTCTTACTAACATTAGCCTTTAAGTTTCCTACCAAAAAACGCCCGCTCTCTCTCCGCCCCATCCCCCGCTCTAACACGGTAGCTACACCCTTTCCTGGTTTTTTCGGTTCTAACAGTTCCCACCTGCTGTCTTTAAATTGCGGTCTCAAATCCCCTGTTTCAACCTGGCATCCCTCTTCTACC
+
CCCCCGGGGGGGGGGGGGGGGFEFGGGGGGFGGGGGGGGGGGGAGFGGFFDFGGGGGGDGEGGGGEGGGE9F@:C<,9CE,6CFE9<E:7F:F+8,,C9,5:A,,,,<55,E<,B++8+8+,4,,BBE<B,,,,:C9,A,,,:?,,,,9@<,,7,,,,8++5++8:**5**;,@,,?***4>*,6,,6BB8***+?++5*/***2++++***3*2++5+33+**2*+/5/:*++*27:*0:*1*.*07***:97@***//***()0)(1.6**22)8)).).).)*8)(0,2),(()(.)6))).
@M02526:341:000000000-JB3KD:1:1101:10208:6800 1:N:0:TACACAT+ACGGCAC
CCCGCCTACGGGGCGCAGCAGTGGGGAATATTGGACAATGGGCGCAAGCCTGATCCAGCCATGCCGCGTGAGTGATGAAGGCCTTAGGGTTGTAAAGCTCTTTCACCGATGAAGATAATGACGGTAGTCGGAGAAGAAGCCCCGGCTAACTTCGTGCCAGCAGCCGCGGTAATACGAAGGGGGCTAGCGTTGTTCGGAATTACTGGGCGTAAAGCGCACGTAGGCGGATATTTAAGTCAGGGGTGAAATCCCGCAGCTCAACTGCGGAACTGCCTTTGATACTGGGTATCTTGAGTATGGAAGAG
+
CCCCCGGGGGGGGGGGGGGFGGGGGGGGGGGGGGGGGGGGGFGGGGGGGGGGGGGGGGGGGGGGGGGGGGGGGGGGGGGGGGGGGGGGGGGGGGGGGGGGGGGGGGGGGGGGGGGGGFGGGGGGGGGGGGGGGGGGGGGGGGGGGGGDGGGGGGGGGGGGGGGGGGGGGGEGGGGGGGGGGGGGGGGGGGGGGGGGGGDGFGGGGGGGGGGG=FFGGGGGGGGGGGGGGGGGGGGGGGGGG4;G><?GGGGGEDDDF?FFFFFFFFF>>BF@FGGFFFFFABFAFFFFFFFFFF:DFFFFB2:0,
@M02526:341:000000000-JB3KD:1:1101:26348:6803 1:N:0:TACACAT+ACGGCAC
AATCCGCCTACGGGGGGCAGCAGTGGGGAATATTGGACAATGGGCGCAAGCCTGATCCAGCCATGCCGCGTGAGTGATGAAGGCCTTAGGGTTGTAAAGCTCTTTCACCGATGAAGATAATGACGGTAGTCGGAGAAGAAGCCCCGGCTAACTTCGTGCCAGCAGCCGCGGTAATACGAAGGGGGCTAGCGTTGTTCGGAATTACTGGGCGTAAAGCGCACGTAGGCGGATATTTAAGTCAGGGGTGAAGTCCCGCAGCTCAACTGCGGAACTGCCTTTGATGCTGGGTATCTTGAGTATGGAAG
+
CCCCCFGGGEEGGGGGGEEEEDDFFFGGGGGFGC?FFGGGGGGFFFGGGGGFCFCGFCFFFGDGGGGGDDFGG@<FFFGGG,<ADGCFGFEGGCFGGCFFBCEGFFCGGGGDFGFFAFGCGFGGG7BFGFGGGGEFFGGGDFGGGGEDFFGGGEECEFEEC:FFCFFEEGDGGCC9CFG5EGEGCEEGGF>EC5;*2?CEEGGF7:CFFFDCEEGG?=C5E=@CGC<C5C=G7CFC:>FCFG?F)9>FG>CGF?BE@5:0??=?FFFFDF3>)9C?@B44A>949F4<?B7AA<A>:ADFFFA2.
@M02526:341:000000000-JB3KD:1:1101:6421:6807 1:N:0:TACACAT+ACGGCAC
TCGACCCTACGGGACGCAGCAGTGGGGAATATTGCACAATGGGCGCAAGCCTGATGCAGCGACGCCGCGTGAGGGATGACGGCCTTCGGGTTGTAAACCTCTTTCGGTACGGAAGAAGCCTCTTCGGGGGTGACGGTACGTGCAGAAGAAGCACCGGCTAACTACGTGCCAGCAGCCGCGGTAATACGTAGGGTGCAAGCGTTGTCCGGAATTATTGGGCGTAAAGAGCTTGTAGGTGGCTTGTCGCGTCTGTCGTGAAAGCCCGGGGCTTAACTCCGGGTCTGCGGTGGGTACGGGCAGGCTAG
+
CCCCCGGGGGGGGGGGGGGGGGGGGGGGGGGGGFGGGGGGGGGGGGGGGGGGGGGGGGGGGGGGGGGGEGGGGGGGGGGGGGGGGGGGGGGGGGGGGGGGGGGGGGGGGGGGGGGGFFGGGGFGGGGGGGGGGGGGGGGGGGGGGGGGFGGGGGGGGGGGGGGGGGGGGGGGGFGGFECEGCEGFGGGCFFGGGGEGGGGGGGGGGGGGGGGGFGGFGGGGGGGGGFGFG6CFGGGGGCCCFEGFGFDGDGGFFFF@FFFFF4:EE:>EFFF=FF?F>)7;;?BFF5BBEBFBFB6213:96<B3
@M02526:341:000000000-JB3KD:1:1101:23348:6814 1:N:0:TACACAT+ACGGCAC
AGGCCTACGGGGCGCAGCAGTGGGGAATATTGGACAATGGGCGAAAGTCTGATCCAGCCATGCCGCGTGTGTGAAGAAGGTCTTCGGATTGTAAAGCACTTTAAGTTGGGAGGAAGGGCAGTTACCTAATACGTGATTGTTTTGACGTTACCGACAGAATAAGCACCGGCTAACTCTGTGCCAGCAGCCGCGGTAATACAGAGGGTGCAAGCGTTAATCGGAATTACTGGGCGTAAAGCGCGCGTAGGTGGTTTGTTAAGTTGAATGTGAAATCCCCGGGCTCAACCTGGGAACTGCATCCAAAA
+
CCCCCF@FGDDGGEGG@FFFFFAEFDCEFFFFFFGEGGGE?ECFEEEFEFEEGGGGGGGGGGGFFGEFGGGGFGGGGGGGGGGGGGGGEGCGGGFGGGGGF<FGGEFFGGFEG@FGCECEGGGGGGGGDDGFFGEFFGGGGGGGGGGGGGGGGGGGGGGGFGGGGGGGGGGGFGGGGGGCFGGGGGGGGGGGDEECGEGC;9EF5CCEGF?FGGGCCGGGGGGGGCCFGGGGGGGGCCFGGDED59BGFCGC@FBF@=@F8FFFF=FBFA?4BFGFFFFFBF<?FFFFBFFFFFFF?FFFFFFF<
@M02526:341:000000000-JB3KD:1:1101:7220:6816 1:N:0:TACACAT+ACGGCAC
GCACCTACGGGGGGCAGCAGTGGGGAATATTGGACAATGGGCGAAAGCCTGATCCAGCCATGCCGCGTGTGTGAAGAAGGTCTTCGGATTGTAAAGCACTTTAAGTTGGGAGGAAGGGCAGTTACCTAATACGTGATTGTTTTGACGTTACCGACAGAATAAGCACCGGCTAACTCTGTGCCAGCAGCCGCGGTAATACAGAGGGTGCAAGCGTTAATCGGAATTACTGGGCGTAAAGCGCGCGTAGGTGGTTTGTTAAGTTGAATGTGAAATCCCCGGGCTCAACCTGGGAACTGCATCCAAAA
+
CCCCCGGGGGGGGGGGGGGGGGGGGGGFGGGGGGGGGGGGGGGGGGGGGGGGGGGGGGGGGFGGGGEGGGGGGGGGGGGGGGGGGGGGGGGGGGGGGGGGGGGGGGGGGGGGGGGGGGGGGGGGGGGGGGGGGGGGGGGGGGGGGGGGGGGGGGGGGGGGGGGFGGGGGGGGGGGGGGGGGGGGGGGGGGGGGGGGGGGGGGGGGGGGGGGGGGGGGGGGGG5CFGGGGG=FGGGCFFGGGDFG@D@::FGGF>EFFFFFFFFFFFFFFFFFFGGFFF@FFFFD?FF@BFF?BFFF?FFFFFF<?
@M02526:341:000000000-JB3KD:1:1101:4981:6818 1:N:0:TACACAT+ACGGCAC
CGGCTCCCTACGGGAGGCAGCAGTAGGGAATCTTCCACAATGGACGAAAGTCTGATGGAGCAACGCCGCGTGGATGAAGAAGGTTTTCGGATCGTAAAATCCTGTTGTTGAAGAAGAATGTACTTGAGAGTAACTGCTCAAGTAGTGACGGTATTCAACCAGAAAGTCACGGCTAACTACGTGCCAGCAGCCGCGGTAATACGTAGGTGGCAAGCGTTGTCCGGATTTATTGGGCGTAAAGGGAGCGCAGGCGGTCTTTTAAGTCTGAATGTGAAAGCCTACAGCTTAACTGTGGAAGTGCATCG
+
CCCC@FCFGGGGGGGGGGGGGCGFGGGGGGGGGGGGGGGGGGFFFGGE@FGGECEFGGGGGGFGGGGGGGGGECGGGAFFEFCGGGGGGGE@FGGGFGGGGFGGGGF@FCFGFCFFGFGGGGAFGGFCFGDFFGGGGFF?FGA<FC,FFDEFGDGGGGGF:D8,>FFFGDEEG>8DDGGGGGGGGGGFCCGFGGGGGCEFGGGGGGGBF:FFCF5CEE5:CGGG5?5CCGG+97CDGCDGGD37>DEGCGCG:BED5=FF??@<?FF9F>FFFGGFF:F(51:>?FFFFFFAFBFF?BF?FFB>3
@M02526:341:000000000-JB3KD:1:1101:9227:6822 1:N:0:TACACAT+ACGGCAC
TCCTACGGGGGGCAGCAGTGGGGAATATTGGACAATGGGCGCAAGCCTGATCCAGCCATGCCGCGTGAGTGATGAAGGCCTTAGGGTTGTAAAGCTCTTTCACCGATGAAGATAATGACGGTAGTCGGAGAAGAAGCCCCGGCTAACTTCGTGCCAGCAGCCGCGGTAATACGAAGGGGGCTAGCGTTGTTCGGAATTACTGGGCGTAAAGCGCACGTAGGCGGATATTTAAGTCAGGGGTGAAATCCCGCAGCTCAACTGCGGAACTGCCTTTGATACTGGGTATCTTGAGTATGGAAGAGGTT
+
CCCCCFGEGCGGGGGDGGGFGGGGGGGFFGGGGGGGG8FGFGGGGGGGGGGGGGGGGGGGGGGGGGGGGGGGGGGGGGGGGGGGGGGGGGGGGGGGGGGGGGGGGGGGGGGGGGGGGGGGGGGGGGEGGGGGGGGGGGGGGGGGGGGGGGGGGGGGGGGGGGGGGGGGGFGGGGGGGGGGGGGGFCEGGGGGGG>EGGGGCFEGGGCGGGGGGGGGGGFFGGGGG=8CFGGGGGCGCGFGDDFFFGFCGDDGFFFFFFFFFFB>FFFFFFFFFGGFFFFFFFF7AFFFFFAD<:ADF9?7:BF?7
@M02526:341:000000000-JB3KD:1:1101:16370:6825 1:N:0:TACACAT+ACGGCAC
CTTGGACCTACGGGGGGCAGCAGTGGGGAATATTGGACAATGGGCGAAAGCCTGATCCAGCCATGCCGCATGAGTGAAGAAGGCCTTCGGGTTGTAAAGCTCTTTTAGTGAGGAAGATAATGACGGTACTCACAGAAGAAGTCCTGGCTAACTCCGTGCCAGCAGCCGCGGTAATACGGAGAGGGCTAGCGTTATTCGGAATCATTGGGCGTAAAGGGCGCGTAGGCGGGCTGGCAAGTTAAAAGTGAAATCCCAAGGCTTAACCTCGGAATTGCTTTTAAAACTGCTAGTCTAGAGATTGAAAG
+
CCCCCFFGGGGGGGGGGGGGGGGGGGGGGGGGGGGGGGGGGGGGGGGGEGGGGGGGGGGGGGGGGGGGG>FGGGGGGAFGFFGGGGGGGGGGGGGGGGGGGGGGGGGGGGGGGGGGGGGEGGGGGGGGDGGGGGGG:CFGGGFFGGFGGGGGGFCFGGGGGGGGGGGGGGDEEEFEGGGCEGGEGGGFEFGGG>EFGGGGGGGGGGGGG=?EGGFGGGGGEGGCGGGDGGGEGGGGFGGGG=F>FGFFFDGGF4?@5>FFFFFF?F?BEFFFFGGFFFFAF<2<2=6=AFFFAA<4?FFF7<DA)
@M02526:341:000000000-JB3KD:1:1101:7589:6825 1:N:0:TACACAT+ACGGCAC
TTCCACCTACGGGGCGCAGCAGTGGGGAATATTGGACAATGGGCGAAAGCCTGATCCAGCCATGCCGCGTGTGTGAAGAAGGTCTTCGGATTGTAAAGCACTTTAAGTTGGGAGGAAGGGCAGTTACCTAATACGTGATTGTTTTGACGTTACCGACAAAATAAGCACCGGCTAACTCTGTGCCAGCAGCCGCGGTAATACAGAGGGTGCAAGCGTTAATCGGAATTACTGGGCGTAAAGCGCGCGTAGGTGGTTTGTTAAGTTGAATGTGAAATCCCCGGGCTCAACCTGGGAACTGCATCCAA
+
CCCCCGGGGGGGGGGGGGEGGGFFGGEECGGGGAF@FFGGGGGGGEGGGGGGGFGGGGGGGGGCFFGEEEGG@FCFCF?CEGFFFGGGGGGGGGGFGGGFGFFGCFFGCFF7<FGEGGGGGGGDFGGEDGGGAGCFF8DFGGABFFEGDEGGEDGGGGGGGGGGFGF@FCGGGG8D;DCDEGFG9CFG8FF:>CC:EEGFF99;<EDE5CFFFFGGG8CGGG=EEGGGGGFFFGDGCDFG7<DGFGF3)<*9>37@EFFFFF=AFFFAFFFFFGGF?@FFF>>>BFF?BF7:?<?6>?FB>BFF>
@M02526:341:000000000-JB3KD:1:1101:18207:6840 1:N:0:TACACAT+ACGGCAC
GCCCCCCTACGGGGCGCAGCAGTGGGGAATATTGCACAATGGGCGCAAGCCTGATGCAGCGACGCCGCGTGAGGGATGACGGCCTTCGGGTTGTAAACCTCTTTCGGTACGGAAGAAGCCTCTTCGGGGGTGACGGTACGTGCAGAAGAAGCACCGGCTAACTACGTGCCAGCAGCCGCGGTAATACGTAGGGTGCAAGCGTTGTCCGGAATTATTGGGCGTAAAGAGCTTGTAGGTGGCTTGTCGCGTCTGTCGTGAAAGCCCGGGGCTCAACTCCGGGTCTGCGGTGGGTACGGGCAGGCTAC
+
BCBCCGGGFGCFGEGGGGGEGA@EGDGEGGGGGAFFFEGFCFGGDEECFGGAEFFGGFGGGDGGGGGECFFGGFGGGG?FGDGGGGGGG:FG@FFCFFGGFGGG9BFGGGGGDGGAFGFGGGFGGGGGGGFGGGGGGGGGGC7BFCF:F<CCACGDGGCFACC?6CCFFC@GGGDF>CGCG/:;F9?F<CFGGGGDGGGG=?EEEGGEGDE=E+<F+9558EEG5AC@FCCCFFGGGFFCD<>>?CF7CC7<=F7;5?)*1)7<7:@9B()9*9:6FE>(461:BE3B9>(4)269096,7605(
@M02526:341:000000000-JB3KD:1:1101:15554:6851 1:N:0:TACACAT+ACGGCAC
GCTCCTACGGGGGGCAGCAGTGGGGAATATTGCACAATGGGCGCAAGCCTGATGCAGCGACGCCGCGTGAGGGATGACGGCCTTCGGGTTGTAAACCTCTTTCGCCAGGGACGAAGCCTTGATCGGTGACGGTACCTGGATAAGAAGCACCGGCCAACTACGTGCCAGCAGCCGCGGTAATACGTAGGGTGCGAGCGTTGTCCGGAATTACTGGGCGTAAAGAGCTCGTAGGCGGTTTGTCGCGTCGTCTGTGAAATTCTGCAGCTTAACTGTAGGCGTGCAGGCGATACGGGCAGACTTGAGTA
+
CCCCCFGGEFGGCEGGGGFGGGGGGGGGGGGAFFFDGGCGFFGGGGGGGGGFFCFFGGECFEGGGGGGGEDGGGFGGGGGGGGGCFGDGGGGGG@FFFGGGCFEGG7FFGGGGCGEEGGGC?FFFGF7CGGGGGGGGGGFCC:9FFDGGFGGGGGDFGFGGGG6CFFGGGFGGGGGGGDCFFGEGFFGGGEGE>EEEEG8CFFEGGGGGGGGGGCCGEC78EECGGFEGGFGGGGDED:CCD:357@DGFGF??FB9@FFFFFF?4?A7<FF9::6FEFFF:200>5<<E:?0>0:?70>DFFF2
@M02526:341:000000000-JB3KD:1:1101:17427:6852 1:N:0:TACACAT+ACGGCAC
CGCGCCTACGGGGGGCAGCAGTAGGGAATCTTCCACAATGGACGAAAGTCTGATGGAGCAACGCCGCGTGTGCGAAGAAGGTCTTCGGATCGTAAAACACTGTTGTCAGAGAAGAACACGGGATAAGGCAACTGTTGTCCCGCTGACGGTATCTGACCAGCAAGTCACGGCTAACTACGTGCCAGCAGCCGCGGTAATACGTAGGTGGCAAGCGTTGTCCGGATTTATTGGGCGTAAAGGGAACGCAGGCGGTCTTTTAAGTCTGATGTGAAAGCCTTCGGCTTAACCGGAGAAGAGCATTGGAA
+
CCCCCGGGGGGGGGGGGGGGGGGGGGGGGGGGGGGGGGGGGGGGGGGGGGGGGGGGGGGGGGGGGGGGGGGGGGGGGEGGGGGGGGGGGGGGGGGGGGGGGGGGGGGGGGGGGGGGGGGGGGGGGGGGGGGGGGGGGGGGGGGGGGGGGGGGGGGGGGGGGGGGGGGGGGGGGGGGGGGGGGGGGGGGGGGGGGGGGGGGGGGGGGGGGGGGGGGGGGGGGGEGGFGGGGGGGGGGGGGGDGFGFGDGCGGGFFFFFFF46@BA?FFFFAFFFGGFFFFB?FF>FFFFBFBFF?<BBFDBABF?A
@M02526:341:000000000-JB3KD:1:1101:12693:6878 1:N:0:TACACAT+ACGGCAC
TAGCCTACGGGACGCAGCAGTGGGGAATATTGGACAATGGGCGAAAGCCTGATCCAGCCATGCCGCGTGTGTGAAGAAGGCCTTCGGGTTGTAAAGCACTTTCAGTAGGGAAGAAAGCCTTCGACCTAATACGTCTTAGGAAGGACATCACCTACAGAAGAAGCACCGGCTAACTCCGTGCCAGCAGCCGCGGTAATACGGAGGGTGCGAGCGTTAATCGGAATTACTGGGCGTAAAGGGCGCGTAGGCGGTCCGTTAAGCCAGATGTGAAAGCCCCGGGCTCAACCTGGGAATTGCATTTGGAA
+
8BCCCGFGGGGGGGGGGGGGGGGGGDGGGGGGGGGGGGGGGGGGGGGGGGGGFGGGGGGGGCFGGGGGGGGGGGGFGGGGGG@FGGGGGGFGFGGFGGFGGGCFAFGGGGGGGGGGFCFFGEDFCFGGGGGGGFGGGFF@<D<@FFA<BFGGGECFGGG8AFFFFFFGGGCCFFGFGGEFGGFGGCFDGGGGGGGGGGGGGEEGGGGGGGGGGEGEFGGGGGEGGGGGGGGGEGCCFGGGDG@DDDEGGGGG:@FFFDFF?@>:5=FA=AFFFCGFEE>BB>6??F77?FB<BB?FBFFFFFFB2
@M02526:341:000000000-JB3KD:1:1101:7936:6893 1:N:0:TACACAT+ACGGCAC
ACCTACGGGACGCAGCAGTGGGGAATATTGGACAATGGGCGAAAGCCTGATCCAGCCATGCCGCGTGTGTGAAGAAGGTCTTCGGATTGTAAAGCACTTTAAGTTGGGAGGAAGGGCAGTTACCTAATACGTGATTGTTTTGACGTTACCGACAGAATAAGCACCGGCTAACTCTGTGCCAGCAGCCGCGGTAATACAGAGGGTGCAAGCGTTAAGCGGAATTACTGGGCGTAAAGCGCGCGTAGGTGGTTTGTTAAGTTGAATGTGAAATCCCCGGGCTCAACCTGGGAACTGCATCCAAAACT
+
CCCCCGGGGDGGGGGGGGGGGGGGGGGGGGGGGGFFFGGGGGGGGGGGGGGGGGGGGGGGGGGGGGGGGGGGGGGGGGGGGGGGGDGGGGGGGGGGGGGGG<EFGGGGDGGGGGGGGGGGGGGGGGGGGGGGGGGGGGGGGGGGGGGGGGGGGGGGCGGGGGGGGGGGGGGGGGGGGGGGGGGGGGGGGGGGDGGGGGGGGGGGGGGGFGGGGGGGGGGGGGGGGGGGCGGGGGDGGGGGGGFGFG=FGDGGFFFFFFFFFFFAFFFAF9FFFGCBEFFFBFFFFFFFFF>??DFFFBBFF>??3
@M02526:341:000000000-JB3KD:1:1101:25623:6924 1:N:0:TACACAT+ACGGCAC
TCAACCTACGGGAGGCAGCAGTGGGGAATATTGGACAATGGGCGAAAGCCTGATCCAGCCATGCCGCGTGTGTGAAGAAGATCTTCGGATTGTAAAGCACTTTAAGTTGGGAGGAAGGGCAGTAAATTAATACTTTGCTGTTTTGACGTTACCGACAGAATAAGCACCGGCTAACTCTGTGCCAGCAGCCGCGGTAATACAGAGGGTGCAAGCGTTAATCGGAATTACTGGGCGTAAAGCGCGCGTAGGTGGTTTGTTAAGTTGAATGTGAAAGCCCCGGGCTCAACCTGGGAACTGCATCCAAA
+
CCCCCGGGGGGGGGGGGGGGGGGGGGGGGFGGGGGGGGGGGGGGGGGGGGGGGGGGGGGGGGGGGGGGGGGGGGGGGGGGGGGGGGGGGGGGGGGGGGGGGGGFGGGGGGGGGGGGGGGGGGGGFGGGGGGGGGGGGGGGGGGGGGGGGGGGGGEGGGFGGGGGGGGGGGGGGGGGGGGGGGGGGGGGGGGGGGGEGFFGGGGGGEGGGGG?FGGGGGCEFGGGGGGGGGGGGDGGDCCFGGFGFGDGGFGGFFFEFFFFFFFFFFFFF4@F=*CFFFFB>>>FFFFFFFBFBFBFFFFAFFFF4
@M02526:341:000000000-JB3KD:1:1101:5538:6947 1:N:0:TACACAT+ACGGCAC
GTGCCTACGGGACGCAGCAGTAGGGAATCTTCCACAATGGACGCAAGTCTGATGGAGCAACGCCGCGTGAGTGAAGAAGGTCTTCGGATCGTAAGGCTCTGTTGTTGGTGAAGAAGGGTAGTGATAGTAACTGATCATTATTTGACGGTAATCAACCAGAAAGTCACGGCTAACTACGTGCCAGCAGCCGCGGTAATACGTAGGTGGCAAGCGTTGTCCGGATTTATTGGGCGTAAAGCGAACGCAGGCGGAAGAATAAGTCAAATGTGAAAGCCCTCGGCTTAACCGAGGAATTGCATCGGAAA
+
CCCCCGGGGGGGGGGGGGGGGGGGGGGGGGGGGGGGGGGGGGGDGGG@FGGGGGGGGGGGGGGGGGGGGGGGGGGGGGG8EFGGGGGCEGGGGGGGGGGGFF<FF8FGGGGGGGCFFEGGGGGDG<FFFGGGFGEEGFGGGGGGGGECFFEGADCFGGGFGGGGGGFEG7CCFGGGGDGGC@FCFF>7@C5CGEEGC;CFFF5EGGGGGGGGGGGCEGGE55CC9CFGGGG=CEC7FDC37<59@D@GGGD9:7>:?=FFFFFA=FFFFFF=@CFFFFB:<:029FF@>FF>F>DF<BF<?((-4
@M02526:341:000000000-JB3KD:1:1101:20997:6950 1:N:0:TACACAT+ACGGCAC
CAGTTACCTACGGGACGCAGCAGTGGGGAATTTTCCGCAATGGGCGAAAGCCTGACGGAGCAATGCCGCGTGGAGGCAGAAGGCCTACGGGCCGTTAACTTCTTTTCCCGGAGAAGAAGGAATGACGGTATCTGGGGAATAAGCATCGGCTAACTCTGTGCCAGCAGCCGCGGTAAGACAGAGGATGCACGCGTTATCCGGAATGATTGGGCGTAAAGCGTCTGTAGGTGGCTTTTTAAGTTCGCCGTCAAATCCCAGTGCTCAACCCTGGACAGGCGGTGGAAACTACCAAGCTGGAGTACGGC
+
CCCCCFFFAEFGGC@C@@F@CECCFFGGG76FDEEE@FG7:FG8EFGGGGG<@DEFGCFC@F?FGGF:CBFEG7FCFGGGGGFGEG@EGGE+@48CFDGG<AFFGDE,?FF+@F,<C=BB<=C@<BEGGGF9=@FCCFGGG<C,>CDFGGGGCFGGGG3<BFGFD7CFGGEEDEGE9FC:@FGCFC?ED+3=BE58CGFEEECFC:FGGC@CEGEEGGEGCECC?F:FGGGGGCCDCD9FGFFGFCEDCCCCB6F))/)/*9BA?FF::0@FFDF)>)54;B<B2F4/47:4:0)5:6044>B;(
@M02526:341:000000000-JB3KD:1:1101:19062:6953 1:N:0:TACACAT+ACGGCAC
CCCAGCCTACGGGACGCAGCAGTGGGGAATTTTCCGCAATGGGCGAAAGCCTGACGGAGCAATGCCGCGTGGAGGTAGAAGGCCCACGGGTCATGAACTTCTTTTCCCGGAGAAGAAGCAATGACGGTATCTGGGGAATAAGCATCGGCTAACTCTGTGCCAGCAGCCGCGGTAATACAGAGGATGCAAGCGTTATCCGGAATGATTGGGCGTAAAGCGTCTGTAGGTGGCTTTTTAAGTCCGCCGTCAAATCCCAGGGCTCAACCCTGGACAGGCGGTGGAAACTACCAAGCTGGAGTACGGTA
+
CCCCCGGGGGGGGGGGGGGGGGGGGGGGGGGGGGGGGGGGGGGGGGGGGGGGGGGGGGGGGGGGGGGGGGGGEGGGGGGGGGGGGGGGGGGGGGGGGGGGGGGGGGGGGGGGGGGGGGGGGGGGGGGGGGGGGGGGGGGGGGGGFGGGGGGGGGGGGCGGGGGGGGGGGGGGEGGFGGFGGGGGGGGGGGGGGGGGGGGGGGGGGGGGGGGGGGGGGGGGEGGGGGGGGGGGGGGGGFGGGGFGFGFD35FFFFFFFFB>FFF?FFEFFFFFFGGFFFFFFFFA?FFFFF?6?FFFFFB7AFFB-
@M02526:341:000000000-JB3KD:1:1101:21797:6972 1:N:0:TACACAT+ACGGCAC
GAGGGCCTACGGGAGGCAGCAGTGGGGGATTTTCCGCAATGGGCGAAAGCCTGACGGAGCAATGCCGCGTGGAGGTAGAAGGCCCACGGGCCGTGAACTTCTTTTCCCGGAGAAGAAGCAATGACGGTATCTGGGGAATAAGCATCGGCTAACTCTGTGCCAGCAGCCGCGGTAATACAGAGGATGCAAGCGTTATCCGGAATGATTGGGCGTAAAGCGTCTGTAGGTGGCTTTTTAAGTCCGCCGTCAAATCCCAGGGCTCAACCCTGGACAGGCGGTGGAAACTACCAAGCTGGAGTACGGTA
+
CCCCCGGGGGGGGGGGGGGGGGGGGGGGGGGGGGGGGGGGGGGGGGGGGGGGGGGGGGGGGGGGGGGGGGGGGGGGGGGGGGGGGGGGGGGGGGGGGGGGGGGGGGGGGGGGGGGGGGGGGGGGGGGGGGGGGGGGDGGGGGGGGGGGGGGGGGGGGGGGGGGGGGGGGGGGGGGGGGGGGGGGGGGGGGGGGGGGGGEGGGGGFGGFGGGGGG5CFGGGGGGGGFGGGGGGGGGGGGGGGGEGFGFGGGGGFFFFFFFFFFFFFFFFFBFFFGGFFFEFFFFAFFFFFF??FFFBFFF:A:B<(
@M02526:341:000000000-JB3KD:1:1101:5168:6972 1:N:0:TACACAT+ACGGCAC
GGCGCCTACGGGGGGGCAGCAGGCTAAGCGAAAATTGACGCTGATGCACGAAAGCGTGGGGATCAAACAGGATTAGAAACCCGAGTAGTCCCAGATCGGAAGAGCACACGTCTGAACTCCAGTCACTACACATATCTCGTATGCCGTCTTCTGCTTGAAAAAAAAAACAACGCTATCAGCGTCTGTACTATGGCTCACTCGACCAAAGTATTGGTTACGCCGAGCCCCACGCAATCAACCCCATCAATGTATTTAACCAGGTCTTTTCCTAACTCCTGTGCTTGTCATCATGACAGTTAGTGTCT
+
CCCCCGGGGGGGGGGGGGGGGGGGGGGGGGGGGGGGGCFGGGGGGGGGGGGGGGGGGGGGGEEGGGGGGGGGFGGGGGGGGGGGGGGGGFDGGGGGGGGGGGGGGGGGGGGGGGGGGGGGGGGGGGGGGGGGF?<7CEFFGGFGGGCEDFGGFG?FF>CF?FE>E8C*/2/***220:+<**1**3+3++0++*23+<CEF5**?***020<+33@+<***2*1**22*2*1:*/2+0***1)*)***00***1/@*94).0946**.*)17):*0/)*))).)(***)/).).-)4))..))))
@M02526:341:000000000-JB3KD:1:1101:9657:6985 1:N:0:TACACAT+ACGGCAC
CCAGCCTACGGGGGGCAGCAGTGGGGAATTTTCCGCAATGGGCGAAAGCCTGACGGAGCAATGCCGCGTGGAGGTAGAAGGCCCACGGGTCGTGAACTTCTTTTCCCGGAGAAGAATCAATGACGGTATCTGGGGAATAAGCATCGGCTAACTCTGTGCCAGCAGCCGCGGTAATACAGAGGATGCAAGCGTTATCCGGAATGATTGGGCGTAAAGCGTCTGTAGGTGGCTTTTTAAGTCCGCCGTCAAATCCCAGGGCTCAACCCTGGACAGGCGGTGGAAACTACCAAGCTGGAGTACGGTAG
+
CCCCCGGFGGGGGGGGGGGGGGGGEGGG?FGGGGGGGEGFDGGGGGGGGGGGGGGGDCGGGGGGGGGGGGGEGGGGGGGGGGFGGGGGGGGGGGGGGGGGGGGFGGGGGGGGGGGGGGGDFGGGGGGF>FGGGGGGEGGGGGGGDEGGGGGGGGGGGGGGGGGGGGGGGGGGGGGGGGGGGGGGGGGGGGGGGGGFFGGGGGGGGFGFGGEEECGGF=EGGDFGFGGGGGGGCGGGFGGGGGFGFG@GDFGGFFFFFFFFFFFBF5F<F?:?FGGFFEFF1>28<FFF?F<??F<?7?74<>(3,
@M02526:341:000000000-JB3KD:1:1101:17624:6997 1:N:0:TACACAT+ACGGCAC
GGAACCTACGGGGCGCAGCAGTGGGGAATATTGGACAATGGGCGAAAGCCTGATCCAGCCATGCCGCGTGTGTGAAGAAGGTCTTCGGATTGTAAAGCACTTTAAGTTGGGAGGAAGGGCAGTTACCTAATACGTGATTGTTTTGACGTTACCGACAGAATAAGCACCGGCTAACTCTGTGCCAGCAGCCGCGGTAATACAGAGGGTGCAAGCGTTAATCGGAATTACTGGGCGTAAAGCGCGCGTAGGTGGTTTGTTAAGTTGAATGTGAAATCCCCGGGCTCAACCTGGGAACTGCATCCAAA
+
CCCCCGGGGGGGGGGGGGGGGGGGGGGGGGGGGGGGGGGGGGGGGGGGGGGGGGGGGGGGGGGGGGGGGGGGGGGGGGGGGGGGGGGGGGGGGGGGGGGGGGGGGGGGGGGGGGGGGGGGGGGGFGGGFGGFGGGGGGGGGGGG8FGGGGGGGGGGGGFGGGGGGGGGGGGGGGGGGGGGGGGGGGGGGGDGGGGDEGGGGGGGGGGGGGGGGGGGGGGGGGGGGGFGGGGFGGGGDFGGGGDGFGFGGGGFBFFEFFFF=@FDF6@AF<FFBFGFFFD>;BBFFFFFFFF0:2:7?DFFF24?A
@M02526:341:000000000-JB3KD:1:1101:14983:7005 1:N:0:TACACAT+ACGGCAC
ACCTACGGGAGGCAGCAGTAGGGAATCTTCCACAATGGACGCAAGTCTGATGGAGCAACGCCGCGTGTATGAAGAAGGTCTTCGGATCGTAAAATACTGTTGTCAGAGAAGAACACGGGATAAAGTAACTGTTGTCCCGCTGACGGTATCTGACCAGCAAGTCACGGCTAACTACGTGCCAGCAGCCGCGGTAATACGTAGGTGGCAAGCGTTGTCCGGATTTATTGGGCGTAAAGGGAACGCAGGCGGTCTTTTAAGTCTGATGTGAAAGCCTTCGGCTTAACCGGAGAAGTGCATTGGAAACC
+
CCCCCGGGGGGGGGGGGGGGGGGGGGGGGGGGGGGGGGGGGGGDEGGGGGGGGGGGGGGGGGGGGGGGGGGGGGGGGGGGGGGGGGGGGGGGGGGGGGGGGGGGGGGGGGGGGGGGGGGGGGGGGGGGGGGGGGGGGGGGGGGGGGGGGGGGGGGGGGGGGGGGGGGGGGGGGGGGGGGGGGGGGGGGGGGGGGGGGGGGGGGGGGGGGGGGGGGGGGGGGGGGGGGGGGGGGGGDCGGFGGFGFGFGGGGGFFFFF?FFFFFFFFFFFFBFFGGFFEFFF?FFFFE3;>?7ABFFFBF7?<AF(
@M02526:341:000000000-JB3KD:1:1101:18977:7006 1:N:0:TACACAT+ACGGCAC
GATCCTACGGGGCGCAGCAGTGGGGAATATTGGACAATGGGCGAAAGCCTGATCCAGCCATGCCGCGTGTGTGAAGAAGGTCTTCGGATTGTAAAGCACTTTAAGTTGGGAGGAAGGGCAGTTACCTAATACGTGATTGTTTTGACGTTACCGACAGAATAAGCACCGGCTAACTCTGTGCCAGCAGCCGCGGTAATACAGAGGGTGCAAGCGTTAATCGGAATTACTGGGCGTAAAGCGCGCGTAGGTGGTTTGTTAAGTTGAATGTGAAATCCCCGGGCTCAACCTGGGAACTGCATCCAAAA
+
CCCCCGGGGGGGGGGGGGGGGGGGGGGGGGGGGGGGGGGGGGGGGGGGGGGGGGGGGGGGGGGGGGGGGGGGGGGGGGGGGGGGGGGGGGGGGGGGGGGGGGGGGGGGGGGGGGGGGGGGGGGGGGGGGGGGGGGGGGGGGGGGGGGGGGGGGGGGGGGGGGGGGGGGGGGGGGGGGGGGGGGGGGGGGGGGGGGGGGGGGGGGGGGGGGGGGGGGGGGGGGGGGGGGGGGGGGGGGGGGGGFGF35DGGGGFFFFFFFFFFFFFFFFFFFFFGGFFFFFFFFFFFFF:F6<B?FFFFF>?BFF?
@M02526:341:000000000-JB3KD:1:1101:18950:7007 1:N:0:TACACAT+ACGGCAC
TATTATCCTACGGGAGGCAGCAGTAGGGAATCTTTCACAATGGGCGAAAGCCTGATGAAGCAACGCCGCGTGAATGAAGAAGGGTTTCGGCTCGTAAAATTCTGTTGCCAGAGAAGAACGTACCGAGTAGGAAATGGCTCGGTAGTGACGGTATCTGGTTAGAAAGTCACGGCTAACTACGTGCCAGCAGCCGCGGTAATACGTAGGTGGCAAGCGTTATCCGGATTTATTGGGCGTAAAGCGAGCGCAGGCGGTTGCTTAAGTCCGGTGTGAAAGCCTTCGGCTTAACCGAAGAAGTGCATTGG
+
CCCCCGGGGGGFGGGGGGGGGGGGGGGGGGGGGGGGGGGGGGGGGGGGGGGGGGGGGGGGGGGGGGEGGGEGCGGGGGGGFGGGGGGGGGGFGGGGGGFGGGGGGGGGGGGGGGDGGGGCGGGFCFGCFFGGC8FGGGGGGGGGFFGFGFEEFFFFFFGGFFABFFGGGFEDCGEGGGFGGGCFGGGGGGGGGGGGGGGGDGGGGGEGGGGGGGGGGEGGG??ECGDFGFGGF5CD=/CGG7>DECDGGG3CDEFFFFFF4=4<FFB>FFFEFGGFFFFFF1:>6B97242(4(-:BF2:AFF<)
@M02526:341:000000000-JB3KD:1:1101:6960:7015 1:N:0:TACACAT+ACGGCAC
CAGCCTACGGGACGCAGCAGTGGGGAATATTGGACAATGGGCGAAAGCCTGATCCAGCCATGCCGCGTGTGTGAAGAAGGTCTTCGGATTGTAAAGCACTTTAAGTTGGGAGGAAGGGCAGTTACCTAATACGTGATTGTTTTGACGTTACCGACAGAATAAGCACCGGCTAACTCTGTGCCAGCAGCCGCGGTAATACAGAGGGTGCAAGCGTTAATCGGAATTACTGGGCGTAAAGCGCGCGTAGGTGGTTTGTTAAGTTGAATGTGAAATCCCCGGGCTCAACCTGGGAACTGCATCCAAAA
+
CCCCCGGGGGGEGGGGGGGGGGGGGGGGGGGGGGGGGGGGGGGGGGGGGGGGGGGGGGGGGGGGGGGGGGGGGGGGGGGGGGGGGGGDGGGGGGGGGGGGFGGGGGGGGGGGGGGGGGGGGGGGGGGGGGGGGGGCGFGGGGGFEGGGGGGGGGGGGFGGGGGGGGGGGGGGGGGGGGGGGGGGGGGGGGGDGG5CFGGGGCDFGGGGGFGGGGGEGGGGGGDGGDGGGGGGGGG3CDGGGGFGFGFGF6CGFFFFFFF?BFFFFBFFFFFFFGGFFFFF;9BB7FFFFFFFFFFF?FFFFFFF?
@M02526:341:000000000-JB3KD:1:1101:20786:7019 1:N:0:TACACAT+ACGGCAC
TACCTACGGGAGGCAGCAGTGGGGAATATTGGACAATGGGCGAAAGCCTGATCCAGCCATGCCGCGTGTGTGAAGAAGGTCTTCGGATTGTAAAGCACTTTAAGTTGGGAGGAAGGGCAGTTACCTAATACGTGATTGTTTTGACGTTACCGACAGAATAAGCACCGGCTAACTCTGTGCCAGCAGCCGCGGTAATACAGAGGGTGCAAGCGTTAATCGGAATTACTGGGCGTAAAGCGCGCGTAGGTGGTTTGTTAAGTTGAATGTGAAATCCCCGGGCTCAACCTGGGAACTGCATCCAAAAC
+
CCCCCGGGGGGGGGGGGGGGGGGGGGGGGGGGGGGGGGGGGGGGGGGGGGGGGGGGGGGGGGGGGGGGGGGGGGGGGGGGGGGGGGGGGGGGGGGGGGGGGGGGGGGGGGGGGGGGGGGGGGGGGGGGGGGGGGGGGGGGGGGGGGGGGGGGGGGGGGGGGGGGGGGGGGGGGGGGGGGGGGGGGGGGGGGGGGGGGGGGGGGGGGGGGGGGGGGGGGGGGDGGGGGGGGGGGGGGGGGGGGFGEGFGGGGGFFFFFFFFFFFFFFFFFFFFFGFFFFFFBFFFFFFFFF?>?FFFFFFFFFFFF
@M02526:341:000000000-JB3KD:1:1101:24779:7035 1:N:0:TACACAT+ACGGCAC
ACCCCTACGGGAGGCAGCAGTGGGGAATATTGGACAATGGGGGTAACCCTGATCCAGCCATGCCGCGTGTGTGAAGAAGGCTTTCGGGTTGTAAAGCACTTTCAGCGAGGAGGAAGGCGTCGTGGTTAATACCTACGACGAAGGACGTTACTCGCAGAAGAAGCACCGGCTAACTCCGTGCCAGCAGCCGCGGTAATACGGAGGGTGCAAGCGTTAATCGGAATTACTGGGCGTAAAGGGCGCGTAGGCGGCCTGTTAAGCCAGATGTGAAAGCCCCGGGCTTAACCTGGGAACTGCATTTGGAA
+
CCCCCGGGGGGGGGGGGGGGGGGGGGGGGGGGGGGGGGGGGGGGGGGGGGGGGGGGGGGGGGGGGGGGGGGGGGGGGGGGGGGGGGGGGGGGGGGGGGGGGGGGGGGGGGGGGGGGGGGFGGGGGGGGGGGGGGGGGGGGGGGGGGGGGGGGGGGGDGGGGGGGGGGGGGGGGGGGGGGGGGGGGGGGCEGGGGGGGGGGGGGGGGGGGGGGGGGGGGGGGGGGGGGGGGGGGGGGGGGGGG>CBGDGGGGGFFFFFFFFFFFFFFBAFFFFFGDFFFFFFFFFFFFF?FBFBFFFFFAF6AAF4
@M02526:341:000000000-JB3KD:1:1101:11028:7035 1:N:0:TACACAT+ACGGCAC
GAAGTTCCTACGGGAGGCAGCAGTAGGGAATCTTTCACAATGGGCGAAAGCCTGATGAAGCAACGCCGCGTGAATGAAGAAGGGTTTCGGCTCGTAAAATTCTGTTGCTAGAGAAGAACGTACCGAGTAGGAAATGGCTCGGTAGTGACGGTATCTGGTTAGAAAGTCACGGCTAACTACGTGCCAGCAGCCGCGGTAATACGTAGGTGGCAAGCGTTATCCGGATTTATTGGGCGTAAAGCGAGCGCAGGCGGTTGCTTAAGTCCGGTGTGAAAGCCTTCGGCTTAACCGAAGAAGTGCATTGG
+
CCCC@FGGGGGGGGGGGGGGGGGGGGGGGGGGGGGGGGGGGGGGGGGGGGGGGGGFGCEGGGGGGGGGGGGGFGGGGGGC8FFGGGGGGGGGGGGGGGGGGGGGGGGFFGGGGGGGGGFGFFFFGGDDFFGGFFGFGG<DFDFCFFGGGGC:DCC9=FGGGGGEGGGCFFGEEE@FGGFFGFGEFGGGGGGCGGGGGGDGCFGGGGGF?FGDC>FEEGCFFCG58:?CFGFCGFGGGGGGGGBDEG>DCC<DEBFFF>FFF=?<BFF;FFEF=CFFFFFFFFFB?56@>=>BF0:2>A):<<<2)
@M02526:341:000000000-JB3KD:1:1101:21889:7035 1:N:0:TACACAT+ACGGCAC
GCCGTCCTACGGGACGCAGCAGTGGGGAATTTTCCGCAATGGGCGAAAGCCTGACGGAGCAATGCCGCGTGGAGGTAGAAGGCCTACGGGTCGTTAACTTCTTTTCCCGGAGAAGAAGGAATGACGGTATCTGGGGAATAAGCATCGGCTAACTCTGTGCCAGCAGCCGCGGTAAGACAGAGGATGCAAGCGTTATCCGGAATGATTGGGCGTAAAGCGTCTGTAGGTGGCTTTTTAAGTTCGCCGTCAAATCCCAGGGCTCAACCCTGGACAGGCGGTGGAACCTACCAAGCTGGAGTACGGTA
+
CCCCCGGGGGGGGGGGGGGGGGGGGGGGGGFGGGGGGFGGGGGGGGGGGGGGGGGGGGGGGGGGGGGGGGGGGGGGGGGGGGGGGGGGGGGGGGGGGGGGGGGGFGGGGGGFGGGGGGGGGGGEGGGGGGGGGGGGGGGGGGGGGGGGGGGGGGGGGGGGGGGGGGGGGGGGGGGGGGGGGGGDGGGGGGGGGGGGGEEEGECFG9EGCFGGGGGFFGGGGDC?CGGFGFF55+9CC6>DGGFGFGEGGG>FFFF?@F)>;>F2.<>?F<FFFGGFB>.3033(3@F??::,3),:1:8:A?F:,
@M02526:341:000000000-JB3KD:1:1101:13492:7047 1:N:0:TACACAT+ACGGCAC
TTCCTACGGGGCGCAGCAGTAGGGAATCTTCCACAATGGACGAAAGTCTGATGGAGCAACGCCGCGTGGATGAAGAAGGTTTTCGGATCGTAAAATCCTGTTGTTGAAGAAGAATGTACTTGAGAGTAACTGCTCAAGTAGTGACGGTATTCAACCAGAAAGTCACGGCTAACTACGTGCCAGCAGCCGCGGTAATACGTAGGTGGCAAGCGTTGTCCGGATTTATTGGGCGTAAAGGGAGCGCAGGCGGTCTTTTAAGTCTGAATGTGAAAGCCCACAGCTTAACTGTGGAAGTGCATCGGAAA
+
CC@CCGGGG>7@FCB:@<C;-EG7CFE@@FDEG<CEFGC@CF7@F@CFECCFGCFFGFFF@FCGE:FGG7E=E<F<,=F=FFFGGDE=FFFFGGAFFFGFEEFA<=FF<,FGC<<FGCDFGGC,<,88FBF?9DF9=<FFDGFBF@BFCFDGFGCG:>F,3>>=3@FGDEC7BFGG@>DCFFGGFGGGGCCCGCEFCGEBCCEEFFGFFGGEGEGGFGGGEEGFGGGGGEGGGGG3E><C<<DGEGFGGGGGFFFFF6=88FF<@FFFFBFFFFDFFFFFFFFAAFFFFF?237?FAAAA:?014
@M02526:341:000000000-JB3KD:1:1101:25818:7047 1:N:0:TACACAT+ACGGCAC
GTGACTCCTACGGGGCGCAGCAGTGGGGAATTTTCCGCAATGGGCGAAAGCCTGACGGAGCAATGCCGCGTGGAGGTAGAAGGCCCACGGGTCGTGAACTTCTTTTCCCGGAGAAGAATCAATGACGGTATCTGGGGAATAAGCATCGGCTAACTCTGTGCCAGCAGCCGCGGTAATACAGAGGATGCAAGCGTTATCCGGAATGATTGGGCGTAAAGCGTCTGTAGGTGGCTTTTTAAGTCCGCCGTCAAATCCCAGGGCTCAACCCTGGACAGGCGGTGGAAACTACCAAGCTGGAGTACGAA
+
CCCCCGGGGGGGGGGGGGGGGGGGGGGGGGGGGGGGGGGGGGGGGGGGGGGGGGGGGGGGGGGGGGGGGGGGGGGGGGGGGGGGGGGGGGGGGGGGGGGGGGGGGGGGGGGGGGGGGGGGGGGGGGGGGGGGGGGGGGGGGGGGGGGGGGGGGGGGGGGGGGGGGGGGGGGGGGGGGGGGGGGGGGGGGGGGGGGGGGGGGGGGGGGGGGGGGGG=EGGGGGGGGGGGGGFFGGGGGGFFGFFGFGFGGGGGFFFFFFFFD;@?@FFFFFFFFGGFFFB69;<F<FBFB?>F<<:BB:B27466(
@M02526:341:000000000-JB3KD:1:1101:17779:7058 1:N:0:TACACAT+ACGGCAC
GGGCGGCCTACGGGAGGCAGCAGTGGGGAATATTGCACAATGGGCGCAAGCCTGATGCAGCCATGCCGCGTGTATGAAGAAGGCCTTCGGGTTGTAAAGTACTTTCAGCGGGGAGGAAGGCGGTGAGGTTAATAACCTCGCCGATTGACGTTACCCGCAGAAGAAGCACCGGCTAACTCCGTGCCAGCAGCCGCGGTAATACGGAGGGTGCAAGCGTTAATCGGAATTACTGGGCGTAAAGCGCACGCAGGCGGTCTGTTAAGTCAGATGTGAAATCCCCGGGCTTAACCTGGGAACTGCATTTG
+
CCCCCGGGGGGGGGGGGGGGGGGGGGGGGGGGGGGGGGGGGGGGGGGGGGGGGGGGGGGGGGGGGGGGGGGGGGGGF<FFGGGFGGGGGGGFFGGGGCCGFGGGGGGGGGGGGFEGGGGGGGGGEGGGFGGGGGGGGGGGGGGGGGGGGGGGGGGGGGFGCFFGFGGGGGGGGGGGGGGGGGGGGGGGGGGGGGGGGDGGGGGG>EGGGGGGGGCGGGGGGGGGCEGGGGGGGGGGGGGGGGFGFG>GGDDDFFFFFFFFFFFDFFB<8>FFF>DBFFFFB09BBFFFFFF??F0::>FFFFFA)
@M02526:341:000000000-JB3KD:1:1101:12247:7061 1:N:0:TACACAT+ACGGCAC
GAGCCTACGGGGGGCAGCAGTGGGGAATTTTCCGCAATGGGCGAAAGCCTGACGGAGCAATGCCGCGTGGAGGTAGAAGGCCCACGGGTCGTGAACTTCTTTTCCCGGAGAAGAGTCAATGACGGTATCTGGGGAATAAGCATCGGCTAACTCTGTGCCAGCAGCCGCGGTAATACAGAGGATGCAAGCGTTATCCGGAATGATTGGGCGTAAAGCGTCTGTAGGTGGCTTTTTAAGTCCGCCGTCAAATCCCAGGGCTCAACCCTGGACAGGCGGTGGAAACTACCAAGCTGGAGTACGGTAGG
+
CCCCCGGGGGGGGGGGGGGGGGGGGGGGGGGGGGGGGGGGGGGGGGGGGGGGGGGEGGGGGGGGGGGGGGGGGGGGGGGGGGGGGGGDGGGGGGGFGGGGGGGGGFFEFEGGGGGGGGCFGGGGGGBFGGCGGGGDFG:FGGGGGGGGGGGGGGGGGGGGGGD>CFGGGGGGGGGGGGGFGGGGGGGGGG>ECGGGGD;8FGFGG?FFGGGGEG7FGGGDGGDFFEGGGGGGGGFGGGGGDG:DFGDDFGGGFFF3>BFFFFF?FFF?5(<@>CDBEFFF<).:>FFFFFF?DFFFF?BF0(8::
@M02526:341:000000000-JB3KD:1:1101:20160:7062 1:N:0:TACACAT+ACGGCAC
CGGCCTACGGGGGGCAGCAGTGGGGAATTTTGCGCAATGGGGGAAACCCTGACGCAGCAACGCCGCGTGGAGGATGAAATCCCTTGGGATGTAAACTCCTTTCGATAGGGAAGATTATGACGGTACCTATAGAAGAAGCCCCGGCTAACTTCGTGCCAGCAGCCGCGGTAATACGAGGGGGGCAAGCGTTGTTCGGAATTATTGGGCGTAAAGGGCGCGTAGGCGGTTTGACAAGTCTGATGTGAAATCTATGGGCTCAACCCATAGCCTGCATTAGAAACTGTCGGGCTTGAGTATGGGAGAGG
+
CCC9CEGGGGGGGGGGGGGGGGGFGGGGFGGGGGGGGGGGGGGGGGGGGGGGGGGGGGGGGGGGGGGGGGGGGGGGGGGGGGGGGG:DGGGGGGGGGGGGEGGGGGGGGGGGGGGFGGGGGGGGGGGGGGGGGGGGGGGGGGGGGGGGGGGGGGFGFGGGFFGGGGGDEGGGGGGGGGGGGGGGGGGGGECECGGGEGGGGFGGGGGGGGGFFGGGGGGGDGGGGGGGGGEFFGGGGGGDGGFGFF?GGFFGFFF))<@?FFFFF?FFFB>F?FG496FD?B<AFFFBBEFFF744<A::3::??
@M02526:341:000000000-JB3KD:1:1101:27034:7070 1:N:0:TACACAT+ACGGCAC
AATCACCTACGGGACGCAGCAGTGGGGAATATTGCACAATGGGCGCAAGCCTGATGCAGCGACGCCGCGTGAGGGATGACGGCCTTCGGGTTGTAAACCTCTTTCAGTACGGAAGAAGCCTCTTTCGGGGGGTGACGGTACGTGCAGAAGAAGCACCGGCTAACTACGTGCCAGCAGCCGCGGTAATACGTAGGGTGCAAGCGTTGTCCGGAATTATTGGGCGTAAAGAGCTTGTAGGTGGCTTGTCGCGTCTGTCGTGAAAGCCTGGGGCTTAACCCCGGGTCTGCGGTGGGTACGGGCAGGCC
+
CC<CCGGFFGGG@GEGGGFEDEEFFGEGGGCFGFGCFGFGGGGFGGGGGGGGGGGGGGGGGGGGGGGGGGGGGGGEGGGGCGGGGGGGGGGGGGGGGGGGGGGGGGGGGGGGGGGGGGGGGGGGGGGGGGGGGGGGGGGGGGGGGGGGGGGGGGGGGGGCEGGGGCFGGDGGGGGGGGGGGGGGGGGGGGFGGDEGGGGGGGGGG8EFFCECGGGGGG9CGGGGGGGGFGGGGGFFCDGGGGFGBGFGGGGGE:BF)<>FF??BFF@?F;EEFGGFF5BF>FFFFFFFF@096><B:((3210(3
@M02526:341:000000000-JB3KD:1:1101:3924:7081 1:N:0:TACACAT+ACGGCAC
CTCCTCCCTACGGGGGGCAGCAGTGGGGAATATTGGACAATGGGCGCAAGCCTGATCCAGCCATGCCGCGTGAGTGATGAAGTCCTTAGGGTTGTAAAGCTCTTTCGCCGGTGAAGATAATGACGGTAACCGGAGAAGAAGCCCCGGCTAACTTCGTGCCAGCAGCCGCGGTAATACGAAGGGGGCTAGCGTTGCTCGGAATCACTGGGCGTAAAGCGCACGTAGGCGGGTCGTTAAGTCAGGGGTGAAATCCTGGAGCTCAACTCCAGAACTGCCCTTGATACTGGCGAGCTTGAGTTCGGGAA
+
CCCCCGGGF<CCGEEE:F7FEDFEEGC>+=F,?@F=FGEG9FFFGGC77@FGGFGGGCFA@F8<<3FGGGGGD:<>FCCC<C,@<=<<DF7<F7@@FC,@FE;FFFG7>CCBFFFCC,<F<F<FGDFGGGFFG><*CCACE<C:::FCEGGGGG7;88;5A88*0AFG?:5:ECGGGGF>EE8C>EG>8@CE>*;CGGGGDFECF7?888EGEG=F9?ED881@8EGDCG:CEGGGGGGF*C5D)17*77*:?F?6.<77)*939603?<:)**2<>?5<<A<A41)045(2(3(,).:<?(,4(
@M02526:341:000000000-JB3KD:1:1101:9308:7095 1:N:0:TACACAT+ACGGCAC
GGGTACCCTACGGGGCGCAGCAGTGGGGAATATTGCACAATGGGCGCAAGCCTGATGCAGCGACGCCGCGTGAGGGATGACGGCCTTCGGGTTGTAAACCTCTTTCGCCAGGGACGAAGCCTTTTGGGTGACGGTACCTGGATAAGAAGCACCGGCCAACTACGTGCCAGCAGCCGCGGTAATACGTAGGGTGCGAGCGTTGTCCGGAATTACTGGGCGTAAAGAGCTCGTAGGCGGTTTGTCGCGTCGTCTGTGAAATTCTGCAGCTTAACTGTAGGCGTGCAGGCGATACGGGCAGACTTGAG
+
CCCCCGGGGGGGGGGGGGGGGGGGGGGGGGGGGGGGGGGFGGGGGGGGGGGGGGGGGGGFGGGGGGGGGGGGGGGGGGGGGGGGGGGGGGGGGGGGGGGGGGGGGGGGGGGGGGGGGGGGGGGGGGGGGGGGGGGGGGGGGGGGGGGGGGGGGGCGGGGGGGGGGGGGGGGGGGGGGGGGGGGGGGGGGGGGGGGGGGGEGGGGGGGGGGGGGGGGGGGGGGFFGGGGGGEGGGGGGCDDGGFGFDFGGDGCF6@BBFFFBB?<F@:3?2@=*:7@FFFFBBFFAFF>1>1((41>FF0()6)).
@M02526:341:000000000-JB3KD:1:1101:25686:7109 1:N:0:TACACAT+ACGGCAC
CGTAGCCTACGGGGGGCAGCAGTGGGGAATATTGGACAATGGGCGAAAGCCTGATCCAGCCATGCCGCGTGTGTGAAGAAGGTCTTCGGATTGTAAAGCACTTTAAGTTGGGAGGAAGGGCAGTTACCTAATACGTGATTGTTTTGACGTTACCGACAGAATAAGCACCGGCTAACTCTGTGCCAGCAGCCGCGGTAATACAGAGGGTGCAAGCGTTAATCGGAATTACTGGGCGTAAAGCGCGCGTAGGTGCTTTGTTAAGTTGAATTTGAAATCCCCGGGCCCAACCTGGGAACTGCATCCAC
+
@<CCCEAFGGGDGDCEG:CCFGGGGGGG7AFGGGFGGGFGGGCFGGGGGGFGGGGGGGGGGDFAFFGEEGGGGGGGGGGCGGGGGGFFGFFCGGFFC9FGAFGBFAFFFCE:FF:FFFDEFCGGGEFFBF:F@FGFG7FFEFFGD:CCFFGGGGG7CFGE7FGGFFGFGGGGGG6EC9FC@+A++<;CCFCE5C*:E>C7CEGE8EECC=CFFG5EE8EGGG*88A8729C6557CEGF7:CECDDB5>**9)7969*?F996<FFFA4)*7*>DFFFF>0(,(-)<DFF?0(.,:72244)(2,
@M02526:341:000000000-JB3KD:1:1101:20162:7117 1:N:0:TACACAT+ACGGCAC
TGCCTACGGGAGGCAGCAGTGGGGAATATTGGACAATGGGCGCAAGCCTGATCCAGCAATGCCGCGTGAGTGATGAAGGCCTTAGGGTTGTAAAGCTCTTTTACCCGGGAAGATAATGACTGTACCGGGAGAATAAGCCCCGGCTAACTCCGTGCCAGCAGCCGCGGTAATACGGAGGGGGCTAGCGTTGTTCGGAATTACTGGGCGTAAAGCGCACGTAGGCGGCTTGGTAAGTTAGAGGTGAAAGCCTGGAGCTCAACTCCAGAATTGCCTTTAAGACAGCCGAGCTAGCAGGTGAGAGAGGG
+
CCCCCGGGGGGGGGGGGGGGGGGGGGG@FGGACFGGGGGGGGGGGGGGGGGAEFGGGEGGGGGGGGGGGGGGGGGGGGGFGGGGGGEGGGGGGGG9FGGGGFFGGGGDGGCGGGFGFGGGEGGGGGE@74@FFDFGGGCGGGGGGGGGGGGGGGGGGGGGGGGGGGGGGGGGGGGGGGGDGG>FGGGGGGGGGGGGGGGGGGGGGGGGGGGGGGG*1?FGGEGGGG=E=5CEGGG>?7C7CGFGFFFGGFGGFFFFFFFF?F??@FF97>FFFGF*=FFB:2.425<>>6<><23(5682:6?B(
@M02526:341:000000000-JB3KD:1:1101:16345:7119 1:N:0:TACACAT+ACGGCAC
TGACCACCTACGGGACGCAGCAGTGGGGAATATTGCACAATGGGCGCAAGCCTGATGCAGCGACGCCGCGTGAGGGATGACGGCCTTCGGGTTGTAAACCTCTTTCAGTTGGGAAGAAGCCCTTTTTGGGTGACGGTACCTTCAGAAGAAGCGCCGGCTAACTACGTGCCAGCAGCCGCGGTAATACGTAGGGCGCAAGCGTTATCCGGAATTATTGGGCGTAAAGAGCTCGTAGGCGGTTTGTCGCGTCTGCCGTGAAAGTCCGAGGCTTAACTTCGGATGTGCGGTGGGTACGGGCAGACTAG
+
CCCCCGGGGGGGGGGGGGGGGGGGGGGGGGGGGGGGGGGGGGGGGGGGGGGGGGGGGGGGGGGGGGGGGGGGGGGGGGGGGGGGGGGGGGGGGGGGGGGGGGGGGGGGGGGGGGGGGGGGGGGGGGGGGGGGGGGGGGGGGGGGGGGGGGGGGGGGGGGGGGGGGGGGGGGGGGGGGGGGGGDEGGGGGFGGGGGGGGGGGGGEGGGGGGGGGGGGGFGGGGGGCGGGGFGGGGGGGGGGDGFGFDFCDGGGFFFFDFFFFFFF>>EFF?FFFGGFFFF:?6BAFFFB0@9>AF?FFFFF87?2(
@M02526:341:000000000-JB3KD:1:1101:6714:7139 1:N:0:TACACAT+ACGGCAC
TCCTACGGGACGCAGCAGTGGGGAATTTTCCGCAATGGGCGAAAGCCTGACGGAGCAATGCCGCGTGGAGGTAGAAGGCCTACGGGTCGTTAACTTCTTTTCCCGGAGAAGAAGGAATGACGGTATCTGGGGAATAAGCATCGGCTAACTCTGTGCCAGCAGCCGCGGTAAGACAGAGGATGCAAGCGTTATCCGGAATGATTGGGCGTAAAGCGTCTGTAGGTGGCTTTTTAAGTTCGCCGTCAAATCCCAGGGCTCAACCCTGGACAGGCGGTGGAAACTACCAAGCTGGAGTAAGGTGGGGG
+
CCCCCGGGGGGGGGGGGGGGGGGGGGEFGEGCFGGGGGGFGGGGCGGGGGGG:FGGFG9EGGGGGGG@,CCFGGGGGGAEF8FGG>B>FG=FGC9FGGDG<?,FCG7FGGGGGGF<BCBF?=7F@FFA<,B@FFD<,3DF9>+<CFGCFB:FGFAFAEC<,>CFGGDEG8EC;CFCCGGFCE@9;EF8;C>8+?EE58F6@CCFCFGGGGD8@CGG=E=FFGGGFFFGGCFC=C7CCGDC<D)7<57CG79D@5)747/7?FB?FF4861<353175F@2.:<71/9>:?7<13(()-5.(-7(3
@M02526:341:000000000-JB3KD:1:1101:17120:7142 1:N:0:TACACAT+ACGGCAC
CGAAACCTACGGGACGCAGCAGTGGGGAATTTTCCGCAATGGGCGAAAGCCTGACGGAGCAATGCCGCGTGGAGGTAGAAGGCCTACGGGTCGTTAACTTCTTTTCCCGGAGAAGAAGGAATGACGGTATCTGGGGAATAAGCATCGGCTAACTCTGTGCCAGCAGCCGCGGTAAGACAGAGGATGCAAGCGTTATCCGGAATGATTGGGCGTAAAGCGTCTGTAGGTGGCTTTTTAAGTTCGCCGTCAAATCCCAGGGCTCAACCCTGGACAGGCGGTGGAAACTACCAAGCTGGAGTACGGTA
+
CCCCCGGGGGGGGGGGGGGGGGGGGGGGGGGGGGGGGGGGGGGGGGGGGGGGGGGGGGGGGGGGGGGGGGGGGGGGGGGGGGGGGFGGGGGGGGGGGGGGGGGGGGGGGGGGGGGGGGGGGGGGGGGGGGGGGGGGGGFGGGGGGGGGGGGGGGGGGGGGGGGGGGGGGGGGGEGGGGGGGGGGGGGGGGGGGGDFGGGGGGGGGGGFGGGGGEGGGGGGGGGGGGGGGGGGGGGGGFGGGGFGFGFGGGGGFFFFFFFFFFFFFFFFFFFFFG<F>EEFB??FFFFFFFFFFFFF6?FFFFFB2
@M02526:341:000000000-JB3KD:1:1101:10870:7144 1:N:0:TACACAT+ACGGCAC
AGGCGCCTACGGGAGGCAGCAGTGGGGAATTTTCCGCAATGGGCGAAAGCCTGACGGAGCAATGCCGCGTGGAGGTAGAAGGCCCACGGGTCGTGAACTTCTTTTCCCGGGGAAGAAGCAATGACGGTATCTGGGGAATAAGCATCGGCTAACTCTGTGCCAGCAGCCGCGGTAATACAGAGGATGCAAGCGTTATCCGGAATGATTGGGCGTAAAGCGTCTGTAGGTGGCTTTTTAAGTCCGCCGTCAAATCCCAGGGCTCAACCCTGGACAGGCGGTGGAAACTACCAAGCTGGAGTACGGTA
+
CCCCCGGGGGGGGGGGGGGGGGGGGGGGGGGGGGGGGGGGGGGGGGGGGGGGGGGGGGGGGGGGGGGGGGGGGGGGGGGGGGGGGGGGGGGGGGGGGGGGGGGGGGGGGGGGGGGFGGGGGGGGGGGGGGGGGGGGGEFGGGGGGGGGGGGGGGGGGGGGGGGGGGGGGGGGGGGGEGGGGGGGGGGGGGGGGGGGGGGGGGGGGGGGGGGGGGGGGGGGGDGGGGGGGGGGGGGGGGGGFGBGFDFGGGGGFFFFFFDEFFFFFFFBFFFFFGGFFF>FFFFFFFFFFFFFFFFFFFFFFFFF2
@M02526:341:000000000-JB3KD:1:1101:20215:7148 1:N:0:TACACAT+ACGGCAC
ACCTACGGGACGCAGCAGTGGGGAATTTTCCGCAATGGGCGAAAGCCTGACGGAGCAATGCCGCGTGGAGGTAGAAGGCCCACGGGTCGTGAACTTCTGTTCCCGGAGAAGAAGCAATGACGGTATCTGGGGAATAAGCATCGGCTAACTCTGTGCCAGCAGCCGCGGTAAGACAGAGGATGCAAGCGTTATCCGGAATGATTGGGCGTAAAGCGTCTGTAGGTGGCTTTTGAAGTCCGCCGTCAAATCCCAGGGCTCAACCCTGGACAGGCGGTGGAAACTACCAAGCTAGAGTACGGTAGGGG
+
CCCCCGGGGGGGGGGGGGGGGGGGGGGGGGGGGGGGGGGGGGGGGGGGGGGGGGGGGGGGGGGGGGGGGGGGGGGGGGGGGGGGGGGGGGGGGGGGGGGGGGGGGGGDGGGGGGGGGGGGGGGGGGGGGGGGGGCFGGGGGGGGGGDGGGGGGGGGGGGGGGGGGGGGGGGGGGGFGGGGGGGGGGGGGGDGGGGGGGGGGGGGGGGGGEGGGGGGGGGGGGGGGGGGGGGGGGGGGGGGGGFGFGFGGGGGFFFFFFFFFFFFFFF?FFFFFGGFEFFAFFBFFFFFFFF<?<AAFFB71<::2
@M02526:341:000000000-JB3KD:1:1101:13618:7150 1:N:0:TACACAT+ACGGCAC
ACCTACGGGAGGCAGCAGTGGGGAATTTTCCGCAATGGGCGAAAGCCTGACGGAGCAATGCCGCGTGGAGGTAGAAGGCCCACGGGTCATGAACTTCTTTTCCCGGAGAAGAAGCAATGACGGTATCTGGGGAATAAGCATCGGCTAACTCTGTGCCAGCAGCCGCGGTAATACAGAGGATGCAAGCGTTATCCGGAATGATTGGGCGTAAAGCGTCTGTAGGTGGCTCTTTAAGTCCGCCGTCAAATCCCAGGGCTCAACCCTGGACAGGCGGTGGAAACTACCAAGCTGGAGTACGGTAGGGG
+
CCCCCGGGGGGGGGGGGGGGGGGGGGGGGGGGGGGGGGGGGGGGGGGGGGGGGGGGGGGGGGGGGGGGGGGGGGGGGGGGGGGGGGGGGGGGGGGGGGGGGGGGGGGGGGGGGGGGGGGGGGGGGGGGGGGGGDFGGGGGGGGGGGDGGGGGGGGGGGGGGGGGGGGGGGGGGGGGGGGGGGGGGGGGGGGGGGGGGGGGGGGGGGGGGGGGGGGGGGGGGGGGFCGCFGGGGGGGGGGGGGDGFGFGFFGG?F>EFFFFFFFFFFFFFF@F>DGFFFFFFFA>BF?FBFFBFFFFFFFF2::04
@M02526:341:000000000-JB3KD:1:1101:19092:7155 1:N:0:TACACAT+ACGGCAC
AATTCGCCTACGGGACGCAGCAGTGGGGAATATTGGACAATGGGCGAAAGCCTGATCCAGCCATGCCGCGTGTGTGAAGAAGGTCTTCGGATTGTAAAGCACTTTAAGTTGGGAGGAAGGGCAGTTACCTAATACGTCATCGTTTTGACGCTACCGACAGAATAAGCACCGGCTAACTCTGTGCCAGCAGCCGCGGTAATACAGAGGGTGCAAGCGTTAATCGGAATTACTGGGCGTAAAGCGCGCGTAGGTGGTTTGTTAAGTTGAATGTGAAATCCCCGGGCTCAACCTGGGAACTGCATCCC
+
CCC-ACFFGCGEGD@C@FFF>AFFGCF+F@FECAE@C8<ECFGFEF@+7C8FGGFDGGGC@F<FFFCFFGGFE?FGGGGC<=8FE<CF7=:C4?BA,AEE,4AFFD?FEB<EGGEGGFGGCGGGGGCFAFF=FD5:A,66F=FDC3D@,>+88@FGD@@FGGGABAFA>D**4*4,D>,7,555DFGG6FG8C**1CG*9A<2B;EF5/8A+<9*;:E51<:C8*ACGG?C+A*1)2)*10;7759@5/9CF*507@:74/**)0**-=2//**0/9?466(((,8*975:?:?(4::)824443
@M02526:341:000000000-JB3KD:1:1101:24116:7156 1:N:0:TACACAT+ACGGCAC
TGGTCCTACGGGGCGCAGCAGTGGGGAATATTGGACAATGGGCGAAAGCCTGATCCAGCCATGCCGCGTGTGTGAAGAAGGTCTTCGGATTGTAAAGCACTTTAAGTTGGGAGGAAGGGCAGTTACCTAATACGTGATTGTTTTGACGTTACCGACAGAATAAGCACCGGCTAACTCTGTGCCAGCAGCCGCGGTAATACAGAGGGTGCAAGCGTTAATCGGAATTACTGGGCGTAAAGCGCGCGTAGGTGGTTTGTTAAGTTGAATGTGAAATCCCCGGGCTCAACCTGGGAACTGCATCCAAA
+
CCCCCGGGGGGGGGGGGGGGGGGGGGGGGGGG<<FFGGGGFFFGGGGGGGGGGGGGGGGGGCFGGGGGGGGGGGGGCGGGFGGGGGGGGGGGGGGGGGGGGGGGGDFFGGGFGGGGFGGFGDFGFFFGGGGGGGDF>FGGGGGGGGGGGGGGFGGGGEGGGGGGGGGGGEGGG@FGGGGGGGGGGGGGGGGGGGGGGGGGGGGGGGGGGGGDGGGGGGGGGGGGGGGGGGGGGGGGEFGGGDDDFD3CGGFG>>FFFFFF=BFFFFFFF>=B6DGF@FDF;>9?<FFF?@??:><DFBDFFF?FA
@M02526:341:000000000-JB3KD:1:1101:27903:7177 1:N:0:TACACAT+ACGGCAC
GGAGCCTACGGGAGGCAGCAGTGGGGAATATTGCACAATGGGGGAAGCCCTGATGCAGCAACGCCGCGTGAAGGAAGAAGGTTTTCGGATCGTAAACTTCTATCAACAGGGAAGAAATAAAAGACGGTACATGAATAAGAAGCGCTGGTTAACTACGAGCAAGCAGCGGCGGAAATAAGGAGGGGGCAAGCGTTAAACGGAATTAAGGGGTGGAAAGGGGGAGTAGGGGGGTATTTAAGCCACGTGTGAAAGTATAGGGCTTAACTTTAGGATTGCAAAAGGAACAGTGTAAATAGAGTCCAGGA
+
<<<CC@FE@CBC7FC@@FEFGC<FG7FGCFC9A,C@FC<FFCG@FGGGFFC<<FGACC<FG8FE++::@77FF?EDEF8CF=CDDC@F::+8B=D<E,C@F<,,C?,5:ECC8?FFF,C,?,5B,FB+A+,,C<9<@FFGGD@+63CF,,<FF,8,@++++@C7C:E*<B77*1:?F,+,+***4**13BFC//**+</88C5+3+++0/*/*1<C*;**::*2899*:5***+**<CC7*2)1<*0*2**09***0/)0)7?)/**)/4)8?*29@**,.6?<3)8*6*-6).)6:<)))).,(
@M02526:341:000000000-JB3KD:1:1101:14948:7191 1:N:0:TACACAT+ACGGCAC
ACCTACGGGACGCAGCAGTAAGGAATATTGGTCAATGGACGCAAGTCTGAACCAGCCATGCCGCGTGGAGGATGAAGGTCCTCTGGATTGTAAACTTCTTTTATCTGGGAAGAAATGCCGATTTTCTAATTGGTTTGACGGTACCAGATGAATAAGCACCGGCTAACTCCGTGCCAGCAGCCGCGGTAATACGGAGGGTGCAAGCGTTATCCGGATTCACTGGGTTTAAAGGGTGCGTAGGCGGAAAAGTAAGTCCGTGGTGAAATCTCCGAGCTTAACTCGGAAACTGCCGTGGATACTATTTT
+
CCCC8EFC@@CFDEDFFCCFGGG?GFCE9CEFFCF<C8@DCEGCGGGAGCFFFCEEGFFFGGCG@FGE7FF7EFECFG=FGA<F<E,?CDC<5?EFF9<AFFCEGGGCA?8:4,9C?F=CCEGBE5EB<AFE,?FECFFGEG7+FFB,ADDFGD?FA5FF:C@FC>DGF@CFF@@DFFFFCDC@EEC>EFD>D8*=>8C:=C<F5C8CCFFF8EECEC<@;9CC:E5@7=:ECGCGGG5<CGDG:>><<CFF?B647<@>FFF?FFFAFFFFFDGFFFFFFFFFFFFFFF:>?09<BF?FDFFFA
@M02526:341:000000000-JB3KD:1:1101:14037:7194 1:N:0:TACACAT+ACGGCAC
AGCCTACGGGACGCAGCAGTGGGGAATATTGGACAATGGGCGAAAGCCTGATCCAGCCATGCCGCGTGTGTGAAGAAGGTCTTCGGATTGTAAAGCACTTTAAGTTGGGAGGAAGGGCAGTTACCTAATACGTGATTGTTTTGACGTTACCGACAGAATAAGCACCGGCTAACTCTGTGCCAGCAGCCGCGGTAATACAGAGGGTGCAAGCGTTAATCGGAATTACTGGGCGTAAAGCGCGCGTAGGTGGTTTGTTAAGTTGAATGTGAAATCCCCGGGCTCAACCTGGGAACTGCATCCAAAAC
+
CCCCCGGGGGGGGGGGGGGGGGGGGGGFGGGGGGGGGGGGGGGGGGGGGGGGG9FGGGGGGGGGGGGGGGGGGGGGGGGGGGGGGGGGGGGGGGGGGGGGGGGGGGGGGGGGGGGGGGGGGGGGGGGFGGGGGGFGGGGGGGFFGGGGGGGGGGGGGGGGGGGGGGGGGGGGGGGGGGFGGGGGGGGGGGGGGGGGGGGGGGGGGGGGGGGGGGGGGGGGGGGGGGGGFGGGGGGFGGGGDGFG:CEGGGGGFFFFFFFFFFFFFFFFFFFFFG<>DD5>BFF>4FFF?FFFFFFFA4<8?:A??
@M02526:341:000000000-JB3KD:1:1101:22810:7196 1:N:0:TACACAT+ACGGCAC
CACCCCTACGGGGCGCAGCAGTGGGGAATTTTCCGCAATGGGCGAAAGCCTGACGGAGCAATGCCGCGTGGAGGTAGAAGGCCCACGGGTCGTGAACTTCTTTTCCCGGAGAAGAAGCAATGACGGTATCTGGGGAATAAGCATCGGCTAACTCTGTGCCAGCAGCCGCGGTAATACAGAGGATGCAAGCGTTATCCGGAATGATTGGGCGTAAAGCGTCTGTAGGTGGCTTTTTAAGTCCGCCGTCAAATCCCAGGGCTCAACCCTGGACAGGCGGTGGAAACTACCAAGCTGGAGTACGGTAG
+
CCCCCGGGFGGGGGEGGGGGGGGGGGGGGGGGGGGGGGGGGFGGGGGGGGGFAGGEE@FGGGFFFGGGGGGEGGGGGGFGGGGGGEGGGGGEGGGGGGGGGFGGGGGGGGGGGGGGGGGGGGDFGCGGGDFFGGG:FFFFGGGGGCGGGGGGGGGFGGGGGGG7FFGGGG>BEEGGGGDGGGGGGGGFCFEGGGGFGGEDECFGGGGG5C=CGA=FGGGGGGGGGGCCFGGFGGFGGGFGGGEGF77><FGGFFFF3>B)79?:>>FBFBFFFGGFD@>>3>A?F?FFFF??>:??0?7A?FF<,
@M02526:341:000000000-JB3KD:1:1101:5098:7205 1:N:0:TACACAT+ACGGCAC
AACCTACGGGAGGCAGCAGTGGGGAATATTGGACAATGGGCGAAAGCCTGATCCAGCCATGCCGCGTGTGTGAAGAAGGCCTTCGGGTTGTAAAGCACTTTCAGTGGGGAAGAAGGCGTGAGTGCTAATACCGCTCACGAAGGACATCACCCACAGAAGAAGCACCGGCTAACTCCGTGCCAGCAGCCGCGGTAATACGGAGGGTGCGAGCGTTAATCGGAATTACTGGACGTAAAGGGCGCGTAGGCGGTGCGTTAAGCCAGATGTGAAAGCCCCGGGCTTAACCTGGGAACGGCAGTTGGAAC
+
CCCCCGGGGGGFGGGGGCFGGGGGGGGFGGGGGGGGGGGGGGGGGGGGGGGGGGGGGGGGGGGGGGGGGGGGGGGGGGGGGFGGGGGGGGGGGGGGEGGGGGGFFFGGGGGGGGGGFGGGEGGGGG9<,@F:BCFDGE<EEBGGGFGF9,@FGGGG<FGCFFGCEFGGDGGBEC9CCGGG@DEGGGFDE5EGE18CGDFGGG5CEGGG*==E?8*:9CFDGEG?E:EFG*:ECF5DGCDC3)89>C>DDDG55575>5F*6578FFFFF4?F)*9)8:BB(3:5)17>1>:21<:0((.)5874(
@M02526:341:000000000-JB3KD:1:1101:25444:7210 1:N:0:TACACAT+ACGGCAC
CACCTACGGGGGGCAGCAGTGGGGAATTTTCCGCAATGGGCGAAAGCCTGACGGAGCAATGCCGCGTGGAGGTAGAAGGCCTACGGGTCGTTAACTTCTTTTCCCGGAGAAGAAGGAATGACGGTATCTGGGGAATAAGCATCGGCTAACTCTGCGCCAGCAGCCGCGGTAAGACAGAGGATGCAAGCGTTATCCGGAATGATTGGGCGTAAAGCGTCTGTAGGTGGCTTTTTAAGTTCGCCGTCAAATCCCAGGGCTCAACCCTGGACAGGCGGTGGAAACTACCAAGCTGGAGTACGGTAGGG
+
<@CCCFFCEGGGGGGGGAFGGGGCGCGGFGEGGGGGGGGGGCGGGGGGF@EG7C@>FFGGGGGGGGEGDGFEGGFDGGGFGGEGGGGFGE>FCGGGGFGGGGGGFEFCFCFGGGGFGGGGGGGECFGGGGCFGE7FFGDGFEGGGGGGGGGGGGFGGGGGGGGGGGGGGGCEGGGGGGGGGGGGGCGGGGG5AFGGGCDCGCFGGGFFGGDG5ECECGGGGGFGGGGGGGGGGGGGGGGGGGFDFGFGGFG<@F:BEFFFFFFFFF7?F?FFFGG>:B><<BFFBF?F:FD>:<???AF(1(4:2
@M02526:341:000000000-JB3KD:1:1101:16046:7215 1:N:0:TACACAT+ACGGCAC
GCGCCTACGGGAGGCAGCAGTGGGGAATATTGGACAATGGGCGCAAGCCTGATCCAGCCATGCCGCGTGAGTGATGAAGGCCTTAGGGTTGTAAAGCTCTTTCACCGATGAAGATAATGACGGTAGTCGGAGAAGAAGCCCCGGCTAACTTCGTGCCAGCAGCCGTGGTAATACGAAGGGGGCTAGCGTTGTTCGGAATTACTGGGCGTAAAGCGCACGTAGGCGGATATTTAAGTCAGGGGTGAAATCCCGCAGCTCAACTGCGGAACTGCCTTTGATACTGGGTATCTTGAGTATGGAAGAGG
+
CCCCCGGGGGGGGGGGGGGGGGGGGGGGGGGGGGGGGGGGGGGGGGGGGGGGGGGGGGGGGGGGGGGGGGGGGGGGGGGGGFGGDGGGGGGGGGGGGGGGGGFGGGGFGGGGGGG<FGG99FEGCGGGGG+>FFFGGGGGGGGDEGCFFFFGGGGGGGEGFA:<FFGDGGGGGGGDFCEGGGGGGGGGGGGG>?CCGCFGG?CFGFDGGGGGGGGGDCE>C8;CGGEE:CFGF9C>FFGGG35D@GFCGGGGFBDF:?46<F6>:55>>0FFFGG47*=A<ADF:7666@DFF?264<BD)(4<6
@M02526:341:000000000-JB3KD:1:1101:20374:7218 1:N:0:TACACAT+ACGGCAC
TACAACCTACGGGAGGCAGCAGTGGGGAATATTGGACAATGGGCGAAAGCCTGATCCAGCCATGCCGCGTGTGTGAAGAAGGTCTTCGGATTGTAAAGCACTTTAAGTTGGGAGGAAGGGCAGTTACCTAATACGTGATTGTTTTGACGTTACCGACAGAATAAGCACCGGCTAACTCTGTGCCAGCAGCCGCGGTAATACAGAGGGTGCAAGCGTTAATCGGAATTACTGGGCGTAAAGCGCGCGTAGGTGGTTTGTTAAGTTGAATGTGAAATCCCCGGGCTCAACCTGGGAACTGCATCCAA
+
CCCCCGGGGGGGGGGGGGGGGGGGGGGGGGGGGGGGGGGGGGGGGGGGGGGGGGGGGGGGGGGGGGGGGGGGGGGGGGGGGGGGGGGGGEGGGGGGCGGGGGGGGGGGGGGGGGGGGGGGGGGGGGGGGGGGGGGGGFGGGGGGGGGGGGGGGGGGGGGGGGGGGGGGGGGGGGGGGGGGGGGGGGGGGGGGGGGGGGGGGGGCFGGGGGGFGGGGGGGGGGGGGGFGGGGGGGGGGGGGGGFGFGFGGGFGFFFFDFFFFFFAFFFAFFFFFGFFFFFBFFF6:FFFFFBF?7??FFFFFAFF0
@M02526:341:000000000-JB3KD:1:1101:20736:7219 1:N:0:TACACAT+ACGGCAC
GACCTACGGGAGGCAGCAGTGGGGAATATTGCACAATGGGCGCAAGCCTGATGCAGCGACGCCGCGTGAGGGATGACGGCCTTCGGGTTGTAAACCTCTTTCAGTTGGGAAGAAGCCCTTTTTGGGTGACGGTGCCTTCAGAAGAAGCGCCGGCTAACTACGTGCCAGCAGCCGCGGTAATACGTAGGGCGCAAGCGTTATCCGGAATTATTGGGCGTAAAGAGCTCGTAGGCGGTTTGTCGCGTCTGCCGTGAAAGTCCGAGGCTTAACTTCGGGTGTGCGGTGGGTCCGGGCAGACCAGAGTG
+
CCCCCGFGGGGGGGGGGGGGGGGGGGGGGGFGGGGGFGGGGGGDGGGGGGGGGGGGGGGGGGGGGGGGGGGGCGGGGGGGGDGGGGGGGGGGAFGGGGFDGGDFGCFGGGGGGGGGGGGGGGG7FGGECFEGGGGGGGGGGFGGGGFGGGGGEEBCAFFGGGA:FGGGGGGGGGDECB8<E;EBBF8EGG>BCEGGGGGGFGGGG5CEFFFFCFGGCC=EGGG=CFCCEEGGGCGDD3CCD93)8CDG*9/9:.;6@FFF5.74>>F??40**1C)7@)-.8;10:@5.)470(48:1(.22:4)
@M02526:341:000000000-JB3KD:1:1101:6773:7221 1:N:0:TACACAT+ACGGCAC
TACCTACGGGGGGCAGCAGTGGGGAATTTTCCGCAATGGGCGAAAGCCTGACGGAGCAATGCCGCGTGGAGGTAGAAGGCCTACGGGTCGTGAACTTCTTTTCCCGGAGAAGAAGCAATGACGGTATCTGGGGAATAAGCATCGGCTAACTCTGTGCCAGCAGCCGCGGTAATACAGAGGATGCAAGCGTTATCCGGAATCCTTGGGCGTAAAGCGTCTGTAGGTGGCTTTTTAAGTCCGCCGTCAAATCCCAGGGCTCAACCCTGGACAGGCGGTGGAAACTACCAAGCTGGAGTACGGTAGGG
+
CCCCCDFGGGGGGGGGGGGGGGGGGGGGGGGGGDGGGGGGGGGGGEFGGGDFGEG=FGEFAFGEGGGGECFEEGGFGGGGGG:FGD@FGEGGGGDC<EFGCFFECF<**=:CFEFGGDGCCFGBFGGGGDF>CEFF::FGCGGCC8FE:C?C?E99@ECCGGCFFEGCECG5C?CF7@C>FFGGGFCFEGEEGGFG>EEGGGGGGFGCEGEGGGF=1;CFF7CFFGFFGGGGFGGFFFFGGG>C@<B>FG64?F)73))*??:(57>?F?35FCC>E3)53:BAB@F94>>07((586(-3218:
@M02526:341:000000000-JB3KD:1:1101:24801:7224 1:N:0:TACACAT+ACGGCAC
CTCAGTCCTACGGGAGGCAGCAGTGGGGAATATTGGACAATGGGCGAAAGCCTGATCCAGCCATGCCGCGTGTGTGAAGAAGGTCTTCGGATTGTAAAGCACTTTAAGTTGGGAGGAAGGGCAGTTACCTAATACGTGATTGTTTTGACGTTACCGACAGAATAAGCACCGGCTAACTCTGTGCCAGCAGCCGCGGTAATACAGAGGGTGCAAGCGTTAATCGGAATTACTGGGCGTAAAGCGCGCGTAGGTGGTTTGTTAAGTTGAATGTGAAATCCCCGGGCTCAACCTGGGAACTGCATCCC
+
CCCCCGGGGGGGGGGGGGGGGGGGGGGGGGGGGGGGGGGGGGGGGGGGGGGGGGGGGGGGGGGGGGGGGGGGGGGGGGGGGGGGGGGGGGGGGGGGGGGGGGGGGEEGGGGGGGGGGGGGGGGGGGGGGGGGGGGGGGGGGGGGGGCFGGGGGGGGGGGGGGGGGGGGGGGGGGDFGGGGGGGGGGFGGGGGGGGGGGGGGGGF,CFEGGGGGGGGGGGGGGGG=EGGGGGGFGGGGGGGGGFDEGFGGDCFFFFFFFFFFFFFFFFFFFFFFGGFFFFFFFFFFFF??>BFFF??BFFFB<A?2
@M02526:341:000000000-JB3KD:1:1101:18673:7231 1:N:0:TACACAT+ACGGCAC
ATCCCTACGGGAGGCAGCAGTAGGGAATCTTCCACAATGGACGCAAGTCTGATGGAGCAACGCCGCGTGTATGAAGAAGGTCATCGGATCGTAAAATACTGTTGTCAGAGAAGAACACGGGATAAAGTAACTGTTGTCCCGCTGACGGTATCTGACCAGCAAGTCACGGCTAACTACGTGCCAGCAGCCGCGGTAATACGTAGGTGGCAAGCGTTGTCCGGATTTATTGGGCGTAAAGGGAACGCAGGCGGTCTTTTAAGTCTGATGTGAAAGCCTTCGGCTTAACCGGAGAAGTGCATTGGAAA
+
CCCCC@CFGGGGGGGGGGGFFGGGGFGGGGGDGEGGGGGGFGEE:FGGGGGGFGGDGEFGGGGGGGGGGGGGFGGFGFGGFGDFEFEEEGCEFFFGGGGGGFE<F<FGFGC@AFGCGGGGG@FFGGGGGGGGGGGGGGG?FGGG>FEGGGGGGFGGGGCGFGGGGGGD:ED7EGGGFEFGGGGGGGFFGEDGGGGGGGFF9BFGGGGGGGFGGGG8EGF7EEEGGFFECFGGGGD<7CDGF<FG><5DDDGD);66?F?FF=F<FFFFFFFFFG4FFFF:B?;?DFFFF>(9B0:226)67?2<3
@M02526:341:000000000-JB3KD:1:1101:10794:7233 1:N:0:TACACAT+ACGGCAC
TAAGATCCTACGGGGCGCAGCAGTGGGGAATTTTCCGCAATGGGCGAAAGCCTGACGCAGCAATGCCGCGTGGAGGTAGAAGGCCCACGGGTCGTGAACTTCTTTTCCCGGAGAAGAATCAATGACGGTATCTGGGGAATAAGCATCGGCTAACTCTGTGCCAGCAGCCGCGGTAATACAGAGGATGCAAGCGTTATCCGGAATGATTGGGCGTAAAGCGTCTGTAGGTGGCTTTTTAAGTCCGCCGTCAAATCCCAGGGCTCAACCCTGGACAGGCGGTGGAAACTACCAAGCTGGAGTACGGT
+
CCCCCDGGGGGGGGGGGGGGGGGGGGGGGGGGGGGGGGGGGGGGGGDDEGGGGGGGGGGEGGGGFGGGGGGGGGGDGGGGGFGGFFEGGGDFGGCCFCGGGGGGFGGFGGGGGGGGDFGFGFFDDG7FC<F<@FFGG7FCECFGGGGC*FCBFG@FFGCFFGGFGGGGGGED@C@EGGGFG9CFC:BEFCFGGGGDC99?EC?CG7EGCFFGGGGGGFCCEG=FGGFCGGFGGGGFFGGF>77CBDB<DGDGFFF@FF57B;FFFFF?FF:FFC5FFEF92314>F==3?BFFFF0107B?FFF.
@M02526:341:000000000-JB3KD:1:1101:7905:7235 1:N:0:TACACAT+ACGGCAC
AGCCTACGGGGGGCAGCAGTGGGGAATATTGGACAATGGGGGCAACCCTGATCCAGCCATGCCGCGTGTGTGAAGAAGGCTTTCGGGTTGTAAAGCACTTTCAGCGAGGAGGAAGGCATTGTAGTTAATACCTACGATGAAGGACGTTACTCGCAGAAGAAGCGCCGGCTAACTCCGTGCCAGCAGCCGCGGTAATACGGAGGGTGCAAGCGTTAATCGGAATTACTGGGCGTAAAGGGCGCGTAGGCGGCCTGTTAAGCCAGATGTGAAAGCCCCGGGCTTAACCTGGGAACTGCATTTGGAAC
+
A@C<CGAC@7F:FCEEBCCE<C=448FAE<E@EGA4BFEEEGEGGGFGFGGFGGGGGGD<,=DEGD3>FGGDGD>BC<FC@3DFGGGGGCFFFFFFGG:FGGGEFGGDGGGGDFEEGGFFGGGGFGDGGGGGGGGCGGGGGGGGGGGGGGGGFGEG>F?FFFFCGGGGGGGGGGGFEFEGGGGGDFGGGGGGECECGFGDEGGGGGGGGFGGGG5FFGFGGGGEGGGGGFCGEEGGGFDGDGBG>CBGCGGGF@=FFFFFF><0?FF2@-96?53:DEFF;??F<?7F:)(,8>)43.6669?)(
@M02526:341:000000000-JB3KD:1:1101:28102:7236 1:N:0:TACACAT+ACGGCAC
GGTCTCCTACGGGACGCAGCAGTGGGGAATATTGGACAATGGGCGCAAGCCTGATCCAGCCATGCCGCGTGAGTGATGAAGGCCTTAGGGGTGTAAAGCTCTTTCACCGATGAAGATAATGACGGTAGTCGGAGAAGAAGACCCGGCTAACTTCGTGCCAGCAGCCGCGGTAATACGAAGGGGGCTAGCGTTGTTCGGAATTACTGGGCGTAAAGCGCACGGAGGCGGATATTTAAGTCAGGGGTGAAATCCCGCAGCCAAAATGCGGAACTGCCTTTGATACTGAGTATCTTGAGTATGGAAGA
+
-A<BCG<EFGGGGGGGCFCDG<<ECDGFGGGGGGGGFGG@FFGGGGGGGD7FFDC,CEFGFGGGGGEGGGGGFAECCFGGGC4C<8,CFF+B=@?EFFDF,<CAECF,CF7FFGGGEDAFGCEEG@=F,8@:@FEGG<FG,DDFCDE+CFDF<@FCF:FDF*,FFFGGGGGEGGFFC8;BCE@E78;C?E>581*+3BBCCFCC?+AA5::C=8++:5C5C8?*:/88:*7+9C7>FD77*9>7>3<DFGG*)8)8B@)07.).9*7079))1***946:A<9429)9A4)64)-8<A6:1),((
@M02526:341:000000000-JB3KD:1:1101:5718:7252 1:N:0:TACACAT+ACGGCAC
CCGGTTCCTACGGGACGCAGCAGTGGGGAATATTGGTCAATGGGCGAAGAGCCTGAACCAGCCAAGTAGCGTGAGGGACGACGGCCCTATGGGTTGTAAACCTCTTTTATCGGAGAGTAAAGAAGGGGACTCGTCCCCTATGTTGTAATTATCCGAAGAAAAAGGACCGGCTAATTCCGTGCCAGCAGCCGCGGTAATACGGAAGGTCCAGGCGTTATCCGGAATTATTGGGTTTAAAGGGAGCGTAGGTGGTCTTGAAAGCTTGCCGTGAAATGTCCCCGCTTAACGGGGGAGTTGCGGCGAGA
+
CCCCCGEGGGGGGGGGGGGGGGFGGGGGEGGGGGGGGGGGGGGGGGGGEGGGGGGGGGGGGGFGGGGGGGGGGGGGGGGCCCGGGGGFGGGGGGGGGGGGGAFGGGGGFGGGDF4CC?FGGCFGGFCFGGGAFFGDC8F@BFFGGGGGGGGGGCFE:FGGGDFGGEAGGGGGGGGGGGGFFGGGGGGGGGGGGGGGGCGFGDGGGGGGCFDFFC1?:CEGGGGCCGCFECCFEGCFCF7CDF>7>)<7DGCG<64=F=:BF@=A?399)1>F=C**96723,,446/5;)404>124)-23323(
@M02526:341:000000000-JB3KD:1:1101:14594:7255 1:N:0:TACACAT+ACGGCAC
AGCCTACGGGGGGCAGCAGTGGGGAATATTGGACAATGGGCGAAAGCCTGATCCAGCCATGCCGCGTGTGTGAAGAAGGTCTTCGGATTGTAAAGCACTTTAAGTTGGGAGGAAGGGCAGTTACCTAATACGTGATTGTTTTGACGTTACCGACAGAATAAGCACCGGCTAACTCTGTGCCAGCAGCCGCGGTAATACAGAGGGTGCAAGCGTTAATCGGAATTACTGGGCGTAAAGCGCGCGTAGGTGGTTTGTTAAGTTGAATGTGAAATCCCCGGGCTCAACCTGGGAACTGCATCCAAAAC
+
CCCCCGGGGEGGEGFGGFGGGGGGGGGGFGFGFFFGGGGGGGGGGCFGGFGGGG?FGGGG8FFGGGCGGFFFFGFGGGGGGGGGGEDFGFGGGGGGFGCGFEBFGGGGGGGGEGGDGGGGFFDGGGFFGGGGGGCFGGFDCGCGGGGGGGGGGGGGCGGGGGGGGGEGG>EGGGDGFGFGGGGGGGGGEGGGG>EGFG?FDCGGGGGGGGGGGGGGGGGGGGGGGGG9CEEEGGGGDG<CCCD5>GFGGGGGFFFF**9@FB@<FFFAFFFFFGGF>B@>(43<0>7F?F::?2??<A<:?FFF?
@M02526:341:000000000-JB3KD:1:1101:16429:7274 1:N:0:TACACAT+ACGGCAC
GGGGGGCCTACGGGGGGCAGCAGTGGGGAATATTGCACAATGGGCGCAAGCCTGATGCAGCGACGCCGCGTGAGGGATGACGGCCTTCGGGTTGTAAACCTCTTTCAGTTGGGAAGAAGCCCTCTTTGGGTGACGGTACCTTCAGAAGAAGCGCCGGCTAACTACGTTCCAGCAGCCGCGGTAATACGTAGGGCGCAAGCGTTATCCGGAATTATTGGGCGGAAAGAGACCGGAGGCGGTTTGTCGCGTCTGCCGTGAAAGTACGAGGCTTAACTTCGGCTTTGAGGTGGGTTCGGGACGGCTAC
+
9<<CCEFFGFGGEEGCEDFGGGGDC8<:<CFFCFC9;>F:F,@:CCGCGE@FGC:BAG:FGE@GG7<1=F::EGGE>F8<F>8>?5<,/?8C>E8,09,0;,<C9@:7<,A6?FF5;C8FGC?*;A@C0C:8*://AFGC7EF@:?+200<6**/:>:C8EFC+8AF*;C9CFDFG5/*/8*28+<<A@F>>EF5EEGG;;;:*/:+:?*:*<92<+0/A5*28:FF=***:*:9)*95)9*8**>357>7/8*083>F4***6>@:1>6F6/77**7>(-((-)0<)(0(4(.4-1(((((4((
@M02526:341:000000000-JB3KD:1:1101:25046:7277 1:N:0:TACACAT+ACGGCAC
ATACCCCTACGGGGCGCAGCAGTGGGGAATATTGGTCAATGGGCGAAGAGCCTGAACCAGCCAAGTAGCGTGAGGGATGACGGCCCTATGGGTTGTAAACCTCTTTTATCGGAGAGTAAAGAAGGGGACTCATCCCCTATGTTGTAATTATCCGAAGAAAAAGGACCGGCTAATTCCGTGCCAGCAGCCGCGGTAATACGGAAGGTCCAGGCGTTATCCGGAATTATTGGGTTTAAAGGGAGCGTAGGTGGTCTTGAAAGCTTGCCGTGAAATGTCCCCGCTTAACGGGGGAGTTGCGGTGAGAA
+
CCCCCGGGGGGGGGGGGGGGGGGGGGGGGGGGGGGGGGGGGGGGGGGGGGGGGGGGGGGGGGGGGGGGGGGGGGGGGGGGGGGGGGGGGGGGGGGGGGGGGGGGGGGGGGFGFFGGGGGGGGGGGGGGGGGGGGGGGGGGGGGGGGGGGGGGGGCCGGFGGGGGGGGGGGGGGGGGGGGGGGGGGGGGGGGG>EGGGGGGGGGGDGGGGGGGGGGDGGGGGECGFFGGFGGGGEFFGGDGGGFGFGFGGGGGFFFFFFFFFFFFFFFFFB>46DF?FF@>F>F:AF@E0@019B?<AF(3(2:A5
@M02526:341:000000000-JB3KD:1:1101:23701:7277 1:N:0:TACACAT+ACGGCAC
GTGTGACCTACGGGAGGCAGCAGTGGGGAATTTTCCGCAATGGGCGAAAGCCTGACGGAGCAATGCCGCGTGGAGGTAGAAGGCCCACGGGTCGTGAACTTCTTTTCCCGGAGAAGAATCAATGACGGTATCTGGGGAATAAGCATCGGCTAACTCTGTGCCAGCAGCCGCGGTAATACAGAGGATGCAAGCGTTATCCGGAATGATTGGGCGTAAAGCGTCTGTAGGTGGCTTTTTAAGTCCGCCGTCAAATCCCAGGGCTCAACCCTGGACAGGCGGTGGAAACTACCAAGCTGGAGTACGGC
+
CCCCCGGGGGGGGGGGGGGGGGGGGGGGGGGGGGGGGGGGGGGGGGGGGGGGGGGGGGGGGGGFGGGGGGGGGGGGGGGGGGGGGG7FGGGGGGGGCGGGGGGGGGGGGGGFEGGGGGGGGGGGFGGGGGGGGGGGGGGGGGGGGGGDGGG@FGAFGGGCFFGGGGGGGGGGGGGGGGGGGGGGGGGGGGGGGGGGGGGGECEGGCFGGGFFEGEGGGGGGGGGGGGGGGGGGFFGGGGGG:FGFDEGG<DFFFFF:FFBBFFFFFFFFFF>FGGFF:D>>F<DFFFFBFFF?:?DB?72:A:>(
@M02526:341:000000000-JB3KD:1:1101:15464:7279 1:N:0:TACACAT+ACGGCAC
TGTACCTACGGGAGGCAGCAGTGGGGAATATTGGACAATGGGCGAAAGCCTGATCCAGCCATGCCGCGTGTGTGAAGAAGGTCTTCGGATTGTAAAGCACTTTAAGTTGGGAGGAAGGGCAGTTACCTAATACGTGATTGTTTTGACGTTACCGACAGAATAAGCACCGGCTAACTCTGTGCCAGCAGCCGCGGTAATACAGAGGGTGCAAGCGTTAATCGGAATTACTGGGCGTAAAGCGCGCGTAGGTGGTTTGTTAAGTTGAATGTGAAATCCCCGGGCTCAACCTGGGAACTGCATCCAAA
+
CCCCCGGGGGGGGGGGGGGGGGGGGGGGGGGGGGGGGGGGGGGGGGGDGGGGGGGGGGGGGGGGGGGGGGGGGGGGGGGGGGGGGGGGGGGGGGGGGGGGGGGGGGGGGGGGGGGGGGGGGGGGGGGGGGGGGGGGDGGGGGGGGGGGGGGGGGGGGGGCFGGGGGGGGGGGDGGGGGGGGGFGGGGGGGGGGGGGGGGGGGGGGDGGGGGGGGGGGGGGGGGGGGGGGGGGGGGGGFGGGGFGFGEGGDFFFFFFFFFFFFFFF=FDFF?BFGG?FFF>F>6?F=FFFFFFB>:?F?FFFF:>9
@M02526:341:000000000-JB3KD:1:1101:17028:7295 1:N:0:TACACAT+ACGGCAC
GGGCCTACGGGGGGCAGCAGTAGGGAATCTTCCACAATGGACGCAAGTCTGATGGAGCAACGCCGCGTGTGCGAAGAAGGTCTTCGGATCGTAAAACACTGTTGTCAGAGAAGAACACGGGATAAAGCAACTGTTGTCCCGCTGACGGTATCTGACCAGCAAGTCACGGCTAACTACGTGCCAGCAGCCGCGGTAATACGTAGGTGGCAAGCGTTGTCCGGATTTATTGGGCGTAAAGGGAACGCAGGCGGTCTTTTAAGTCTGATGTGAAAGCCTTCGGCTTAACCGGAGAAGAGCATTGGAAA
+
CCCCCGGGGGGGGGGGGGGGGGGGGGGGGGGGGGGGGGGGFGGGGGGGGGGGGGGGGGGGGGGGGGGGGGGGGGGGGGGGGGGGGGGGGGGGGGGGGGGGGGGGEGGGGGGGGGGGGGGGGGGGGGGGGGGGGGGEGGGGFGGGGGGGGGGGGGGGGGGGGGGGGGGGGGGGGGGGGGGGGGGFGG>FGGGEGGGGGGGGFGFGGGEGGGGGGGGGGFGGGECC6<C<CFGGGGGGGGGGG4:DBGFCDGGD>DF?FFFF@?=94494@BB?=C7FFFF?FFFDAFFBB511?B:7??B<?F<BA
@M02526:341:000000000-JB3KD:1:1101:22973:7300 1:N:0:TACACAT+ACGGCAC
CGCGCCCTACGGGGGGCAGCAGTGGGGAATATTGGACAATGGGCGCAAGCCTGATCCAGCAATGCCGCGTGAGTGATGAAGGCCTTAGGGTTGTAAAGCTCTTTTACCCGGGAAGATAATGACTGTACCGGGAGAATAAGCCCCGGCTAACTCCGTGCCAGCAGCCGCGGTAATACGGAGGGGGCTAGCGTCGTTCGGAATTACTGGGCGTAAAGCGCACGTAGGCGGCTTGGTAAGTTAGAGGTGAAAGCCTGGAGCTCAACTCCAGAATTGCCTTTAAGACTGCCGAGCTAGCAGGTGAGAGG
+
CCCCCGGGGGGGGGGGGGGGGGGGGGGGGGGGGGGGGGGGGGGGGGGGGGGGGGGGGGGGGGGGGGGGGGGGGGGGGGGGGGGGGGGGGGGGGGGGGGGGGGGGGGGGGGGGGGGGGGGGGGGGGGGGGEEEEGGGGGGGGGGGGGGGGFGGGGGGFGGGGGGGGGGDGGGGGGGGGGGGGGGGGGGGGGGGGGGGGGGGGGGGGGGGGGGGGGGGDDEGDFGGGGGGGGGGGFFGGFGGGFFGFGFGGGGGFFFFFF56?FFFFFFFFBFF?FGFFFFFF<<9:F?E>DFBF??BBB<?BF<:(
@M02526:341:000000000-JB3KD:1:1101:23966:7307 1:N:0:TACACAT+ACGGCAC
TCCACCCTACGGGAGGCAGCAGTGGGGAATATTGGACAATGGGCGAAAGCCTGATCCAGCCATGCCGCGTGTGTGAAGAAGGTCTTCGGATTGTAAAGCACTTTAAGTTGGGAGGAAGGGCAGTTACCTAATACGTGATTGTTTTGACGTTACCGACAGAATAAGCACCGGCTAACTCTGTGCCAGCAGCCGCGGTAATACAGAGGGTGCAAGCGTTAATCGGAATTACTGGGCGTAAAGCGCGCGTAGGTGGTTTGTTAAGTTGAATGTGAAATCCCCGGGCTCAACCTGGGAACTGCATCCAA
+
CCCCCGGGGGGGGGGGGGGGGGGGGGGEFGGGFGFDGGGEG@EFGECCEGGGDGFGGGGGGCGCGDGGGFGGCGGGFGF8ECFDEGGGEGGFGGGGFFGGFGGGGDFEDGGGGGGGGGCEGGDFGGGGGGFGGG<FGGGGGGGGGGCGGGGGEGDFGGGGGFFDGFGGGGGDCE7BAFFGGGGGGGGGGGGEGGGGEGGFGGGGFFCEGGGCGGGGG=GGGGGGCGGGGGGGGGG<E5FFGGFGFGEGG:CCFFFFFF?FFFFBFF=AFBFFFFGFF@FF>B>0:FFFFFBF?:>BFFFFAFBF7
@M02526:341:000000000-JB3KD:1:1101:16555:7317 1:N:0:TACACAT+ACGGCAC
CATATCCTACGGGGCGCAGTAGTGGGGAATATTGGACAATGGGCGAAAGCCTGATCCAGCAATGCCGCGTGAGTGATGAAGGCCTTAGGGTTGTAAAGCTCTTTTACCCGGGAAGATAATGACTGTACCGGGAGAATAAGCCCCGGCTAACTCCGTGCCAGCAGCCGCGGTAATACGGAGGGGGCTAGCGTTGTTCGGAATTACTGGGCGTAAAGCGCACGTAGGCGGCTTGGTAAGTTAGAGGTGAAAGCCTGGAGCTCAACTCCAGAATTGCCTTTAAGACTGCCGAGCTAGCAGGTGAGAGA
+
CCCCCGGGGGGGGGGGGGGEGGGGGGGGGGGGGGGGGGGGGGGGGGGGGGGGGGGGGGGGGGGGGGGGGGGGGGGGGGGGGGGGGGGGGGGGGGGGGGGGGGGGGGGGGGGGEGGGGGGGGGGGGGGGGGGGGGGGGGGGGGGGGGGGGGGGGGGGGGGGGGGGGGGGGGGCGGGGGGEGGGGGGGGGGGEGGGGGGGGGGGGGGGGGGGGGGDGGGGGGGFGGGGGGGGGGGGGGGGGGG7BGFGFGGGGGFFFFFFFFFFFFFFFFB?FFFGGFFFFFFFFFFFFF>FFFFFFFFFBFF6<B(
@M02526:341:000000000-JB3KD:1:1101:4238:7318 1:N:0:TACACAT+ACGGCAC
CATACCTACGGGGGGCAGCAGTGGGGAATATTGGACAATGGGCGCAAGCCTGATCCAGCAATGCCGCGTGAGTGATGAAGGCCTTAGGGTTGTAAAGCTCTTTTACCCGGGAAGATAATGACTGTACCGGGAGAATAAGCCCCGGCTAACTCCGTGCCAGCAGCCGCGGTAATACGGAGGGGGCTAGCGTTGTTCGGAATTACTGGGCGTAAAGCGCACGTAGGCGGCTTGGTAAGTTAGAGGTGAAAGCCTGGAGCTCAACTCCAGAATTGCCTTTAAGACTGCCGAGCTAGCAGGTGAGCGAG
+
CCCCCGGGGGGGGGGGGGGGGGGGGGGGGGGGGGGGGGGGGGGGGGGGGGGGGGGGGGGGGGGGGGGGGGGGGGGGGGGGGGGGGGGGGGGGGGGGGGGGGGGGGGGGGGGGGGGGGGGGGGGGGFGGGGGGDGFGGGGGGGGGGGDGGGEGGGGFGGGGGGGGGCEGGDGEGGFGEGGGGGGGGFGGGGGGGGGGGG5EGGGGGGGGGGGGFFGGGGGGGGGGGGGGGGGEG7CFGGGGCGFG>GFGFGGG::5@F:@F9FFF@@FFFFFFFGGF?B7>A<42(?DE>@B<<BB><.82?((36
@M02526:341:000000000-JB3KD:1:1101:18708:7319 1:N:0:TACACAT+ACGGCAC
CAGTGCCTACGGGACGCAGCAGTGGGGAATATTGCACAATGGGCGGAAGCCTGATGCAGCGACGCCGCGTGGGGGATGACGGCCTTCGGGTTGTAAACTCCTTTCGCATATGACGAAGCCCTTTGTGGGTGACGGTAGTGTGAGAAGAAGCACCGGCTGACTACGTGCCAGCAGCCGCGGTAATACGTAGGGTGCGAGCGTTGTCCGGAATTATTGGGCGTAAAGAGCTTGTAGGCGGTTTGTCGCGTCTGCCGTGAAAGCCCAGGGCTTAACCCTGGGTCTGCGGTGGGTACGGGCAGGCTAGA
+
CCCCCGGGGGGGGGGGGGGGGGGGGGGGGGGGGGGGGGGGGGGGGGGGGGGGGGGGGGGGGGGGGGGGGGGGGGGGGGGGGGGGGGGGGGGGGGGGGGGGGGGGGGGGGGGGGGGGGGGGGGGGGGGGGGGGGGGGGGGGGGGGGGGGGGGGGGGGGGGGGGGGGGGGGGGGGGGGGGGGGGGGGGGGGGGGGGGGGGGGGGGGGGGGEGDFGGGCFGGGEGGGGGGGGGGGGGGGGGGGGGFGFGFGGGGGFBFFFFFFFFFFFFFBF?FFFFDFFFF?FF?AFFEBBFFB:B;B>>FF>??F,
@M02526:341:000000000-JB3KD:1:1101:3588:7320 1:N:0:TACACAT+ACGGCAC
ATAGTACCTACGGGAGGCAGCAGTGGGGAATTTTGGACAATGGGGGGAACCCTGATCCAGCCATGCCGCGTGTATGAAGAAGGCCTTCGGGTTGTAAAGTACTTTTGTTAGGGAAGAAAAGCTTTTGGTTAATAACCGAGAGTGCTGACGGTACCTAAAGAATAAGCACCGGCTAACTACGTGCCAGCAGCCGCGGTAATACGTAGGGTGCAAGCGTTAATCGGAATTACTGGGCGTAAAGCGAGTGCAGACGGTTACTTAAGCCAGATGTGAAATCCCCGAGCTCAACTTGGGACGTGCATTTG
+
CCCCCGGGGGGGGGGGGGGGGGGFGGGGGGFFGGGGGGGGGGGGGGGGGGGGGGGGGGGGGGFGGGFGGGCFGGGGGGGGGGGGFFDFGDGGGGGGGGGGGGGGGFE<FEGGGGGGGGGFGGGGEGGGGFGGFGFFFGGGGGGGGGGGGGGEFGGFFGFGGGGGGFGGGGDGGGGGGGGGDCCFGGGD8@FGGGGGCGGF9<C9+8>;FEGGGGGGGGGGFGGGGGGGGGFGG=C3:DGFCGEGDGF*:F07<@EDBFFFFFB<FFF<=4B?BCD=FFFFFB>F9?=FFFA9?66:>::?FABF)
@M02526:341:000000000-JB3KD:1:1101:5593:7328 1:N:0:TACACAT+ACGGCAC
CCCTACGGGACGCAGCAGTAAGGAATATTGGTCAATGGGCGGAAGCCTGAACCAGCCATGCCGCGTGCAGGAAGACGGCCCTACGGGTTGTAAACTGCTTTTGTACCGGAATAAACCCCCGTTCGAGAACGGGGCTGAATGTACGGTAAGAATAAGGATCGGCTAACTCCGTGCCAGCAGCCGCGGTAATACGGAGGATCCAAGCGTTATCCGGATTTATTGGGTTTAAAGGGTGCGTAGGCGGTCTGTTAAGTCAGGGGTGAAAGACGGTAGCTCAACTATCGCAGTGCCTTTGATGCTGATGG
+
CCCCCGGGGGGDGGGGGGGGGGGGGGGGGGFFFFGGFCGGGEGGGGGGGGGGGGGGGGGGGGGGGGGGGGGGGGGGGGG7BFGFG:CFGGGGGGGGGGGGGFGGGGFGEGGGGGGGFGGGGGGGGDGGGGGDGDGGGGGGGGGGGGFGGGGGGGGCFGFGGGGGGGGGGFGGGEFGGGGGGGGEGGGGGGGGGGGGEGGGFCFGGGGGGGGGGGG5>EGGCCFCEGGCFGGGGGGGGGGG3C5<BDEGGGGC47FFFF4BFFFBFF?7@?5:@4*8=?FFFFFFFFEF7B>BB<<BBFF):5A<<
@M02526:341:000000000-JB3KD:1:1101:15225:7329 1:N:0:TACACAT+TCGGCAC
CCGCCCTACGGGGCGCAGCAGTGGGGAATATTGGACAATGGGCGAAAGCCTGATCCAGCCATGCCGCGTGTGTGAAGAAGGTCTTCGGATTGTAAAGCACTTTAAGTTGGGAGGAAGGGCAGTTACCTAATACGTGATTGTTTTGACGTTACCGACAGAATAAGCACCGGCTAACTCTGTGCCAGCAGCCGCGGTAATACAGAGGGTGCAAGCGTTAATCGGAATTACTGGGCGTAAAGCGCGCGTAGGTGGTTTGTTAAGTTGAATGTGAAATCCCCGGGCTCAACCTGGGAACTGAATCCAAA
+
6@@C,C@C,8CFCF:FFFCDEFGGFGGGDEFF@E9,EFFGGGGGGGGFGG<FD9<CEEDFC9,6CFFC=CCFEGDFFFFCCE99E<DE@GG?E9FEFF8FGGC@<?FFGGGF:CEGGDECEFCFG9,555BFGFEDFD9FFFFGGGF@<3>BCCEC@33F;FFAFGGGGGDCGEC;>FFFFGGG7C8FF,=8ED::5?F9F+<:CCEGGGF9@C:CCC:CGCE8*<F?7+0>=CCD*9*29D@C>D5C3F*10<@DF4@F4**67FFFFA=**2:)9>B177122?)04)(4(8<0)).<28?:<
@M02526:341:000000000-JB3KD:1:1101:11957:7332 1:N:0:TACACAT+ACGGCAC
GCCCTACGGGGCGCAGCAGTGGGGAATATTGGACAATGGGGGAAACCCTGATCCAGCAATGCCGCGTGAGTGATGAAGGCCTTAGGGTTGTAAAGCTCTTTTACCCGGGAAGATAATGACTGTACCGGGAGAATAAGCCCCGGCTAACTCCGTGCCAGCAGCCGCGGTAATACGGAGGGGGCTAGCGTTGTTCGGAATTACTGGGCGTAAAGCGCACGTAGGCGGCTTGGTAAGTTAGAGGTGAAAGCCTGGAGCTCAACTCCAGACTTGCCTTTAAGACTGCCTAGCTAGCAGGTGAGAGAGGG
+
CCCCCGGGGGGGGG7@@6CC@FGGGGGGGGGF<FFDGGGGGGGGGFFEGFGFGGGEGFGGFGGCGGEGDGGEEFFFGGGGGGGFGGGGGGFAFGGGGGGGGGGGGGCEGDGGGGGGG9FDFDFFEEFGEDGGEFGFGGFGGG@CCE:>FFFB@>FGG?<CFFFGG7CGEECCFFC71CGDEGCFGGGGEGGGDG5EGGG7:CCFFGEEEGGGGCCC5//AFGGGCEEGEEC9+?F7EGGFC6:*97@CGGFF4FF@:=FF?FFFFF)4B2??BGF496=?A?1:)*8?B?282A08>AFAF,80(
@M02526:341:000000000-JB3KD:1:1101:21426:7340 1:N:0:TACACAT+ACGGCAC
CGCCTACGGGGGGCAGCAGTGGGGAATATTGCACAATGGGCGAAAGCCTGATGCAGCGACGCCGCGTGAGGGATGACGGCCTTCGGGTTGTAAACCTCTTTCAGCAGGGAAGAAGCGAGAGTGACGGTACCTGCAGAAGAAGCGCCGGCTAACTACGTGCCAGCAGCCGCGGTAATACGTAGGGCGCAAGCGTTGTCCGGAATTATTGGGCGTAAAGAGCTCGTAGGCGGCTTGTCACGTCGGTTGTGAAAGCCCGGGGCTTAACCCCGGGTCTGCAGTCGATACGGGCAGGCTAGAGTTCGGTA
+
CCCCCGGGGGGGGGGGGGGGGGGGGGGGGGGGGGGGGGGGGGGGGGGGGGGGGGGGGGGGGGGGGGGGGGGGGGGGGGGGGGGGGGGGGGGGGGGGGGGGGGGGGGGGGGGGGGGGGGGGGGGGGGGGGGGGGGGGGGGGGGGGGGGGGGGGGGGGGGGGGGGGGGGGGGGGGGGGGGGGGGGGGGGGGGGGGGGGGGGGGGGFGGGFGGGGGGGGGGGGGGGGGGGGGGGGGGGGCCC47<BG@5>DDGGGFFFFEFF>@F:AF?>?B;EFFGGF?FFFF?F?BFB31>BFFFFFFF2<AFF?(
@M02526:341:000000000-JB3KD:1:1101:17134:7349 1:N:0:TACACAT+ACGGCAC
GCCTACGGGGGGCAGCAGTAGGGAATATTGGACAATGGGCGAAAGCCTGATCCAGCAATGCCGCGTGAGTGATGAAGGCCTTAGGGTTGTAAAGCTCTTTTACCCGGGATGATAATGACAGTACCGGGAGAATAAGCTCCGGCTAACTCCGTGCCAGCAGCCGCGGTAATACGGAGGGAGCTAGCGTTGTTCGGAATTACTGGGCGTAAAGCGCGCGTAGGCGGCTATTTAAGTCAGGGGTGAAAGCCCGGGGCTCAACCCCGGAATAGCCTTTGAGACTGGATAGCTTGAATCCAGGAGAGGTG
+
CCCCCGGGGGGGGGGGGGGGGGGGGGGGGCEEGGGGGGGGGGGGGGGGGGGGGGGGGGGGGGGGGGGGGGGGGGGGGGFDGGCGGGGGGGGGGGGGGGGGGGGGGGGGDGGGGFGGGGGGFFFGGGCGFFGGGGGGGGGGGGGGGGGGGGGGGGGGFGGGGGGGCEEEGGCFF5AEGGDGGGGGGGGDCEGGGGGGGGGGGF6EGGGGCFEFEEGGGGGGGGCEGGGGGGGGEE*:FGDDGGFGFGFGFDGGFEFFFFFF@>>BE)7<?<:*?:D4<>@B?:()66@=<)4:B<2<>:B1?:?>(
@M02526:341:000000000-JB3KD:1:1101:13487:7353 1:N:0:TACACAT+ACGGCAC
GCGAACCCTACGGGGGGCAGCAGTGGGGAATATTGGACAATGGGCGAAAGCCTGATCCAGCCATGCCGCGTGTGCGAAGAAGGTCTTCGGATTGTAAAGCACTTTAAGTTGGGAGGAAGGGCAGTTACCTAATACGTGATTGTTTTGACGTTACCGACAGAATAAGCACCGGCTAACTCCGTGCCAGCAGCCGCGGTAATACAGAGGGTGCAAGCGTTAATCGGAATTACTGGGCGTAAAGCGCGCGTAGGTGGTTTGTTAAGTTGAATGTGAAATCCCCGGGCTCAACCTGGGAACTGCATCCC
+
CCCCCGGGGGGGGGGGGGGGGGGGGGGGCGGGGGFCGGGGGGGGGGGDGGGGGFFGGGGGGGGGGGGGGGGGGGGGGGGGGGGGGGGGGGDGGGGGGGGGGGGGGGGGGGGGGGGGGGGGDGGGGGGGGGGGGGGGGGGGGGGGGG@FGGGGGGGGGGGGGGGGGGGGGGGGGGGGGFGGGGGGGGGGGGGGGGGGGGGGGGGGGGGGGGGGGGGGGEGGGGGGGGGGGGGGGGGGGDDGGGFGFGFDDGGFFFEFFFFFFFFFFFFBFFFFFGGFFFFFFFF>0:?F?FFFFFFF?FFFFAFF:
@M02526:341:000000000-JB3KD:1:1101:6965:7356 1:N:0:TACACAT+ACGGCAC
TTGCCTACGGGAGGCAGCAGTGGGGAATATTGGTCAATGGGCGAAGAGCCTGAACCAGCCAAGTAGCGTGAGGGATGACGGCCCTATGGGTTGTAAACCTCTTTTATCGGAGAGTAAAGAAGGGGACTCATCCCCTATCTTGTAATTATCCGAAGAAAAAGGACCGGCTAATTCCGTGCCAGCAGCCGCGGTAATACGGAAGGTCCAGGCGTTATCCGGAATTATTGGGTTTAAAGGGGGCGTAGGTGGTCTTGACAGCTTTCCGTGAAATGCCCCCGCTTAACGGGGGAGTTGCGGTGAGAACC
+
BCCCC96ECGD@FEDCEFFFFCFFGGGGGGGF9FF@FAFG8EGE@@6CF<E8,@C<F,:CEFDEF<FE@FCGF,BFDFC@CFC:F=FGFDAF@BEFC?FGAFG9F,<<+@B+@C,CFF9FGFG@4@FFC8,?,<D<DD,5AFDFF,C<5,,6+8+66,@8+>3@7C7FF*,@EEF7;8C7E@FFCCF8*=5CE*,>BBC5C5*B+B9CCF*::CC9@:5E*:8+30965CGECG70+9<)7)>).C@45>*2/*9)9?F?F6/43))()-*9**27B>>603<A::)7()-41))4(4(-1<D7(
@M02526:341:000000000-JB3KD:1:1101:13413:7360 1:N:0:TACACAT+ACGGCAC
TCAGCCCCTACGGGAGGCAGCAGTGGGGAATATTGGACAATGGGCGAAAGCCTGATCCAGCCATGCCGCGTGAGTGATGAAGGCCTTAGGGTTGTAAAGCTCTTTTGTCCGGGAAGATAATGACTGTACCGGAAGAATAAGCCCCGGCTAACTTCGTGCCAGCAGCCGCGGTAATACGAAGGGGGCTAGCGTTGCTCGGAATCACTGGGCGTAAAGGGCGCGTAGGCGGACTTTTAAGTCGGAGGTGAAAGCCCAGGGCTCAACCCTGGAATTGCCTTCGATACTGGGAGTCTTGAGTTCGGAAG
+
<C,8CAF@DECFG@FCCFCGCCFFFG8@FGF?FE<F@<F8FF@EGGGG:FCFEGFGG<F,EF6<CF@FGGEGGDGCFDGG9CDCEFF<FEE<CFC,FA<FEFGG<FFGGEBCBFEG<DF,<F9FGFF<BF@FG@CGGG9FBF,DFG@F@EFFF@FFFFGF9CCF@C@3:@C:B1@DEFB:CE78EGCCEFG8BGGC9CEGGGGG?CEC8CE=C5>C9EC*:E*1?*98C5EDGGGGC7:>D55C3C>7CC77F>4)87B4>*9,<B),.,9*<6C?7=611<1;>76>78:?<4A<?<ABF>-(-
@M02526:341:000000000-JB3KD:1:1101:23503:7370 1:N:0:TACACAT+ACGGCAC
AAGGAGCCTACGGGAGGCAGCAGTGGGGAATATTGCACAATGGGCGCAAGCCTGATGCAGCGACGCCGCGTGAGGGATGACGGCCTTCGGGTTGTAAACCTCTTTCAGTACGGAAGAAGCCTCTTTCGGGGGGTGACGGTACGTGCAGAAGAAGCACCGGCTAACTACGTGCCAGCAGCCGCGGTAATACGTAGGGTGCAAGCGTTGTCCGGAATTATTGGGCGTAAAGAGCTTGTAGGTGGCTTGTCGCGTCTGTCGTGAAAGCCTGGGGCTTAACCCCGGGTCTGCGGTGGGTACGGGCAGGC
+
CCCCCGGGFGGGGGGGGGGGGGFGFGGGGGGGGGEGGGGFGGGGGGGGGGGGGGGGDGGGGEGGGGGGGGGEGGGGEGGGGGGGGGGGGGGGGGGGGGGGGFGGGGGFFFGGGBFFGGGFGGGFEFGGCFGFCFECFGGGGEGGGGGGGGGGFFGFGGGCCEGCFGGGGGGGGGGGGGGGGGGGG5CGGCFE9CE>CEGFFFEG>E8CGG=C;EFFGGGECFFGGGGGG?FGGGGGGFCGCC@<>CFFGGD<>DFFFFF@:>=>?FF?@:DFFGFFFFF?1;3;9FFFBF:2((49>6209>F9>
@M02526:341:000000000-JB3KD:1:1101:4323:7384 1:N:0:TACACAT+ACGGCAC
TCATGGCCTACGGGAGGCAGCAGTGGGGAATATTGCACAATGGGCGCAAGCCTGATGCAGCGACGCCGCGTGAGGGATGACGGCCTTCGGGTTGTAAACCTCTTTCAGCACGGGAGAAGCCTTTCGGGGTGACGGTACGTGCAGAAGACGCACCGGCTAACTACGCGCCAGCAGCCGCGGTAATACGTAGGGTGCAAGCGTTGTCCGGAATTATTGGGCGTAAAGAGCTTGTAGGTGGCTTGTCGCGTCTGTCGTGAAAGCCCGGGGCTTAACCCCGGGTCTGCGGTGGGTACGGGCAGGCCAGA
+
@BCCCFGGGGGEGGC:CG@CFEGEDFDD7FFGGG,FEFGGGDF?EGGG@FGGGFGFAFFGG@@EFGGEGGF:@:FGCGFGG=+CFGFG@E+9FCGGGCFFE8CFEGGAF<FG@CC@=FDEFFGGFF+@=>+3D@@FDG*@,>FFF7CF,*>>FG>:FG*FGGGFGF1=FB*=C+B7BEDECGGGGGC:FG5CC8E6ECCC8C5EFE>CGEGGGGG7CGE=CGGGGDGFFC6FFGGG6CDFD)77BGFGGGFFFF@E:FB44>F>BD:;>BFFFGG@@::01:::35>73>3<??09BFF(4(4:,
@M02526:341:000000000-JB3KD:1:1101:5067:7384 1:N:0:TACACAT+ACGGCGC
GAATGTCCTACGGGAGGCAGCAGTGGGGAATTTTCCGCAATGGGCGAAAGCCTGACGGAGCAATGCCGCGTGGAGGTAGAAGGCCTACGGGTCGTTAACTTCTTTTCCCGGAGAAGAAGGAATGACGGTATCTGGGGAATAAGCATCGGCTAACTCTGTGCCAGCAGCCGCGGTAAGACAGAGGATGCAAGCGTTATCCGGAATGATTGGGCGTAAAGCGTCTGTAGGTGGCTTTTTAAGTTCGCCGTCAAATCCCAGGGCTCAACCCTGGACAGGCGGTGGAAACTACCAAGCTGGAGTACGGG
+
CCCCCGGGGGGGGGGGGGGGGGGGGGGGGGGGGGGGGGGGGGGGGGGGGGGGGGGGGGGGGGGGGGGGGGGGGGGGGGGGGGGGGGGGGGGGGGGGCFGGGGGGGGGGGGGGGGGGGGGGGGGGGGG:FFFFGGFGGGGGGGGGGGGGDGGGGGGGGGGGGGFGGGGGGGGGGGGDGGCGGGGGGFGGGGGGGGGGGGGGGGGFGFFGFGGGGGGGGGGGGGGGGGGFGGGGCFGGGG:FGFFGFGFGGCGGFF@:?F>EFF>DF@>?F:FFF4FFFDFBFB07AFFFFFDFF?F?:?B??FF>(
@M02526:341:000000000-JB3KD:1:1101:27546:7408 1:N:0:TACACAT+ACGGCAC
GGCCCTACGGGGGGCAGCAGTGGGGAATATTGGACAATGGGGGCAACCCTGATCCAGCCATGCCGCGTGTGTGAAGAAGGCCCTAGGGTTGTAAAGCACTTTCAGCGAGGAGGAAAACGTGAGGGCTAATACCCTTCACGGGGGACGTTACTCGCAGAAGAAGCACCGGCTAACTCCGTGCCAGCAGCCGCGGTAATACGGAGGGTGCAAGCGTTAATCGGAATTACTGGGCGTAAAGGGCGCGTAGGCGGCCTGTTAAGCCAGATGTGAAAGCCCCGGGCTTAACCTGGGAACCGCATTTGGAA
+
9<@9<FGGGGGGGGGGGGDGFGFGGGGGFGG9EFEFFGGGGGG>FGDECFFGGGGGGGGGCECEGGGEGGGGGGFGGAFGFFDGFGDG@FECCEFFGFGG8FGFGGGDEEFGGGGGGGDFGEECEEG@FFFFA:CGGGEFEEGGGGG*;@EGEC8ECEG?EFGFDG8EE5?8FFFCF5CC>FFGGGGC>EGEGGEGFF7FEDEGEGG*A9FG:?ACCF7EGGCFGGGGFFCFEEGGGGGGGC@D3>;DFGGDBB>/7=F?=FFBFFFAF<FF45555:DFF64>BF94:F??8B(-4;(3)658:
@M02526:341:000000000-JB3KD:1:1101:8321:7408 1:N:0:TACACAT+ACGGCAC
CCTTCCTACGGGGCGCAGCAGTGGGGAATATTGGACAATGGGCGAAAGCCTGATCCAGCCATGCCGCGTGTGTGAAGAAGGTCTTCGGATTGTAAAGCACTTTAAGTTGGGAGGAAGGGCAGTTACCTAATACGTGATTGTTTTGACGTTACCGACAGAATAAGCACCGGCTAACTCTGTGCCAGCAGCCGCGGTAATACAGAGGGTGCAAGCGTTAATCGGAATTACTGGGCGTAAAGCGCGCGTAGGTGGTTTGTTAAGTTGAATGTGAAATCCCCGGGCTCAACCTGGGAACTGCATCCAAA
+
CCCCCGGGGGGGGGGGGGGGGGGGGGGGGGGGGGGGGGGGGGGGGGGGGGGGGGGGGGGGGGGGGGGGGGGGGFGGGGGGGGGGGGGGGGGGGGGGGGGGGGGGGGGGGGGGGGGGGGGGGGGGGGGGGGGGGGGGGGGGGGGGGGGGGGGGGGGGGGGGGGGGGGGGGGGGGGGGGGGGGGGGGGGGGGGGGGGGGGGGGGGGGGGGGGGCGGGGGFGGGGGGGGGGGGGFGGGGGGGGGGECDDBG:CGGFFFFFFFFFFFFFFFFFBFFFGGFFFEF7;FF<FFFFF?F:?F?DFFFFFF?F
@M02526:341:000000000-JB3KD:1:1101:26326:7409 1:N:0:TACACAT+ACGGCAC
GCCTACGGGGGGCAGCAGTGGGGAATATTGGACAATGGGCGAAAGCCTGATCCAGCAATGCCGCGTGAGTGATGAAGGCCTTAGGGTTGTAAAGCTCTTTTACCCGGGATGATAATGACAGTACCGGGAGAATAAGCTCCGGCTAACTCCGTGCCAGCAGCCGCGGTAATACGGAGGGAGCTAGCGTTATTCGGAATTACTGGGCGTAAAGCGCACGTAGGCGGCTTTGTAAGTTAGAGGTGAAAGCCTGGAGCTCAACTCCAGAATTGCCTTTAAGACTGCATCGCTTGAATCCAGGAGAGGTG
+
CCC@CGGD:@:@F>CFFACC<9+8CFFGGC?5A<EFGC8FG@:FCGCGG@??,EAAFDEFGCFGGB:FGAAFDF,,E<FG<A<9BF>DF@CCC@FG8=>3EFGG8:@7:F<B;FGFC<CF@GFGGE:7<F*FF,<FC,?2=*C:CCCFG:FGGEGFGGFFG5EGCGGGEGG?>ED>C8*?EGCGGGE>;@FFF8:*;8EGGFFGGGG5E5C7:EEC=FCFCFC=E82<CF++<0:2<FFFCFF0/2)09FD*75<4/*5@??4:BF?9?AF?=CF?B*96?F>6<D>F0724<>0>7:::?0:3(
@M02526:341:000000000-JB3KD:1:1101:10511:7418 1:N:0:TACACAT+ACGGCAC
CGCCTACGGGACGCAGCAGTGGGGAATTTTCCGCAATGGGCGAAAGCCTGACGGAGCAATGCCGCGTGGAGGTAGAAGGCCCACGGGTCGTGAACTTCTTTTCCCGGAGAAGAATCAATGACGGTATCTGGGGAATAAGCATCGGCTAACTCTGTGCCAGCAGCCGCGGTAATACAGAGGATGCAAGCGTTATCCGGAATGATTGGGCGTAAAGCGTCTGTAGGTGGCTTTTTAAGTCCGCCGTCAAATCCCAGGGCTCAACCCTGGACAGTCGGTGGAAACTACCAAGCTGGAGTACGGTAGGG
+
CCCCCGGGGG;EEGGGGGGGFGGGGGGGGGGGCEFGGFGGGGGGGGGGGGFGGGGGGGGGFGGGGGGGGFAFGGGGGGGGGGGGGGGFGGGE8FFGGGGGGAAEDCC=CFGGGFGFGEFFGGEGGGGGGGCFGDGGFAFGGGGDGGGFFGGGGGEE;;AFFGGFGGGGGGD@FCEGGG:C28BFDCFGGGGDFGGGGCEGGGGGCGGGGGGGFGGGGGGGG?EGGGFFGGGGGGGGGF>DCGFC@D>FGG4F?FF>:FFFFFFFF>>BFFF*=>C@EF:<<?ABFFFF?F?70(85>A?;B<088
@M02526:341:000000000-JB3KD:1:1101:24584:7420 1:N:0:TACACAT+ACGGCAC
TAGCGGCCTACGGGAGGCAGCAGTGGGGAATTTTCCGCAATGGGCGAAAGCCTGACGGAGCAATGCCGCGTGGAGGTAGAAGGCCTACGGGTCGTTAACTTCTTTTCCCGGAGAAGAAGGAATGACGGTATCTGGGGAATAAGCATCGGCTAACTCTGTGCCAGCAGCCGCGGTAAGACAGAGGATGCAAGCGTTATCCGGAATGATTGGGCGTAAAGCGTCTGTAGGTGGCTTTTTAAGTTCGCCGTCAAATCCCAGGGCTCAACCCTGGACAGGCGGTGGAAACTACCAAGCTGGAGTACGGC
+
CCCCCGGGGGGGGGGGGGGGGGGGGGGGGGGFGGGGGGEGGGGGGGGGGGGGGGGGGGGGGGGGGGGGGGGGGEFGGGGGGGGGGGGGGGGGGGECFDFFGFGGGGGFGGEEGGFFFGCEDFDFGGGGGGGGGGGGGEEFGGGGGGFGGGGEEGGGGGGGDFCGGGGGGGGGGGEGGGGFGGGGFEEGGGGGGGGGGGGGDE1:?C@FGGGGGGEEFGFGCCGGGGGGGGGGGFGGGGDGGFFDE<BDGDCFF@<?FFF:>577FFFFFBFFFGGFFFF1;9?F<FFFF@?:?F>?FFF?F<BB(
@M02526:341:000000000-JB3KD:1:1101:25505:7426 1:N:0:TACACAT+ACGGCAC
ATATCCTACGGGGGGCAGCAGTGGGGAATTTTGGACAATGGGCGCAAGCCTGATCCAGCCATGCCGCGTGCAGGATGAAGGCCTTCGGGTTGTAAACTGCTTTTGTACGGAACGAAAAGTCTCTTTCTAATAAAGAGGGATCATGACGGTACCGTAAGAATAAGCACCAGCTAACTACGTGCCAGCAGCCGCGGTAATACGTAGGGTGCAAGCGTTAATCGGAATTACTGGGCGTAAAGCGTGCGCAGGCGGTGATGTAAGACAGTTGTGAAATCCCCGGGCTCAACCTGGGAACTGCATCTGTC
+
CCCCCGGGGGGGGGGGGGGGGGGGGGFGGGGGGGGGGGGGGGGGGGGGGGGGGGGGGGGGGGGGGGGGGGGGGGGGGGGGGGGGGGGGGGGGGGGGGGGGGGGGGGGGGGGGGGGGGGGGGGGFGGGGGGGGGGGGGGGDGGGGGGGGGGGGGGGGGGGGGGGGGGGGGGGGGGGGGGGGGGGGGGGGGGGGGGGDEFGGGFGGGGGGGGGDFGGGGGGGGEGEFGGGGGGGGGGGGGGGGGFGFGFGDDGGFFFFFFFF?4?BFFFAFFFFFGGFFFD>>>>B??F)4<?F?B?FB>AAFAAF)
@M02526:341:000000000-JB3KD:1:1101:16608:7430 1:N:0:TACACAT+ACGGCAC
GCGCCTACGGGACGTAGCAGTGGGGAATTTTCCGCAATGGGCGAAAGCCTGACGGAGCAATGCCGCGTGGAGGTAGAAGGCCTACGGGTCGTTAACTTCTTTTCCCGGAGAAGAAGGAATGACGGTATCTGGGGAATAAGCATCGGCTAACTCTGTGCCAGCAGCCGCGGTAAGACAGAGGATGCAAGCGTTATCCGGAATGATTGGGCGTAAAGCGTCTGTAGGTGGCTTTTTAAGTTCGCCGTCAAATCCCAGGGCTCAACCCTGGACAGGCGGTGGAAACTACCAAGCTGGAGTACGGTAGG
+
CCCCCGGGGGGGGGGGGGFGGGGGGGGGGGGGGGGGGGGGGGGGGGGGGGGGGGGGGGGGGGGGGGGGGGGGGGGGGGGGGGGGGGGGGGGGGGGGGGGGGGGGGGGGGGGGGGGGGGGGGGGGGGGGGGGGGGGGGGGGGGGGGGGGGGGGGGGGGGGGGGGGGGGGGGGEGGGGGGGGGGGGGGGGGGGGGGGGGGGGGGGGGGGGGGGGGGGGGGGGGGGGGGGGGGGGGFGGCFFGGGFGFGFGGGGCFFFFFFFFFF@BE@FFFFFFFGGF>EDBFFFFFFFFF>?FBFFFFFF?FB?B<
@M02526:341:000000000-JB3KD:1:1101:13186:7432 1:N:0:TACACAT+ACGGCAC
TCCCTACGGGGCGCAGCAGTGGGGAATATTGGACAATGGGGGCAACCCTGATCCAGCAATGCCGCGTGTGTGAAGAAGGTCTTCGGATTGTAAAGCACTTTCGTTGGGGACGATGATGACGGTACCCGAAGAAGAAGCCCCGGCTAACTTCGTGCCAGCAGCCGCGGTAATACGAAGGGGGCTAGCGTTGCTCGGAATGACTGGGCGTAAAGGGCGTGTAGGCGGTTTTATCAGTTAGATGTGAAATCCCAGGGCTTAACCTTGGAGCTGCATTTAATACGGTAAGACTAGAGTTCGAGAGAGGG
+
CCCCCGGGGGGGGGGGGGGGGGGGGGGGGGGGGGGGGGGGGGGGGGGGGGGGGGGGGGGGGGGGGGGGGGGGGGGGGGGGGGGGGGGGGGGGGGGGGGGGGGGGGGGGGGGGGGGGGGGGGGGGGGGGGGGGGGGGGGGGGGGGGGGGGGGGGGGGGGGGGGGGGGGGGGGGGGGGGGGGGGGGGGGGGGGGGGGGGGGGGGGGGGGGGGGGGGGGGGGGGGGGGGGDFGGGGGGGGGGGGGFG?GFGGGCGFFEFFFFFFFFFFFFFFFFFFFGFFFFBFFFFFFFFFFFFFFADFBFFFB:??
@M02526:341:000000000-JB3KD:1:1101:20065:7434 1:N:0:TACACAT+ACGGCAC
TGTCCTACGGGGCGCAGCAGTGGGGAATATTGGACAATGGGCGAAAGCCTGATCCAGCAATGCCGCGTGAGTGATGAAGGCCTTAGGGTTGTAAAGCTCTTTTACCCGGGAAGTTAATGACTGTACCGGGAGAATAAGCCCCGGCTAACTCCGTGCCAGCAGCCGCGGTAATACGGAGGGGGCTAGCGTTGTTCGGAATTACTGGGCGTAAAGCGCACGTAGGCGGCCCATCAAGTCAGAGGTGAAAGCCCGGAGCTCAACTCCGGAATTGCCTTTGAGACTGAAGGGCTAGCAGGTGAGAGAGG
+
CCCCCGGGGGGGGGGGGGGGGGGGGGGGGGGGGGGGGGGGGGGGGGGGGGGGGGGGGGGGGGGGGGGGGGGGGGGGGGGGGGGGGGGGGGGGGGGGGGGGGGGGGGGGGGGGGGGGGGGGGGGGGGGGGGGGGGGGGGGGGGGGGGGGGGGGGGGGGGGGGGGFGGGGGGGGGGGGGGGGGGGGGGGGGGGGGGGGGGGGGGGGGGGGGGGCGGGGGGGGGGGGGGGGGGGGGGGGCFGGGGFGFGFGGGGGFFFFFFFFFFFFEFEB@BFFFGGFFFFFFF?F>FFF?FFF77AFFFFFA?BF:
@M02526:341:000000000-JB3KD:1:1101:10639:7445 1:N:0:TACACAT+ACGGCAC
CCTCCTACGGGGGGCAGCAGTGGGGAATATTGCACAATGGGCGCAAGCCTGATGCAGCCATGCCGCGTGTGTGAAGAAGGCCTTCGGGTTGTAAAGCACTTTCAGCGGGGAGGAAGGCGATAAGGTTTATAACCTTGTCGATTGACGTTACCCGCAGAAGAAGCACCGGCTAACTCCGTGCCAGCAGCCGCGGTAATACGGAGTGTGCAAGCGTTAATCTGAATTACTGGGCGTAAAGCGCACGCAGGCGGTCTGTCAAGTCGGATGTTAAATCCCAGGGCTCAACCTGGGAACTGCATTCGAAA
+
<C@BCFEGFFFGGGGGGGGGF-E=F@CE@FF<@9E<F?<=4?FCFFECD?,4CFFCFG8B,:AFGGGF:BDFFG9FG<EF7,3DC<:+@+@CDC==DFGGGC,3,,**51FEGGFF**4:1*=,282,?,8CCFFGFC,*;8:10AC*2;?E@58/::+03<FGGCF8CEEC@FF+0;:*;:@CFG>68EGG5EEEF9:E8*/*230<<<@FE>CE5+A+<+2AC@+<FF=5=7)9EDC)9C>D>D>GDCCD7<5=49=7BF3657).*.*1*009)))(3,24??FF0<::3(42).5>46428
@M02526:341:000000000-JB3KD:1:1101:5018:7456 1:N:0:TACACAT+ACGGCAC
GCCACCCTACGGGGGGCAGCAGTGGGGAATATTGGACAATGGGCGCAAGCCTGATCCAGCCATGCCGCGTGAGTGATGAAGGCCCTAGGGTTGTAAAGCTCTTTCACCGATGAAGATAATGACGGTAGTCGGAGAAGAAGCCCCGGCTAACTTCGTGCCAGCAGCCGCGGTAATACGAAGGGGGCTAGCGTTGTTCGGAATTACTGGGCGTAAAGCGCACGTAGGCGGATATTTAAGTCAGGAGTGAAATCCCAGAGCTCAACTCTGGAACTGCCTTTGATACTGGGTATCTTGAGTATGGAAGA
+
6CCCCEGGGGGGGG@CGGGGGGGGGGGGGGGGGGGFGGGGGGGGGGGGEGGGGGCFGGGGGGDG8FEGGGGGGGGGGGGG,@<FCFGGGGBFCF3DE;C,@CFGGCF,>FFEFGG@,3DF;FG:<FG@FEFD<F*,<:CFCF7BE7@C*7FGFF8@8?GGFGDGFDCEGE:CEGCCFCC>EDCEEGFFCGG>CGFFGDGGDE:CF+6CGGG8C87CE5:C*@F8CFEEGG5<FC77AF77DG4D5*0?CC07:4/><F*<6?5AFF??44?F?CF696*)6>AFA6@FA)5>2).8A>><?F214
@M02526:341:000000000-JB3KD:1:1101:27777:7478 1:N:0:TACACAT+CCGGCAC
TCGACCCTACGGGGGGCAGCAGTGGGGAATTTTCCGCAATGGGCGAACGCCTGACGGAGCAATGCCGCGTGGAGGTAGAAGGCCTACGGGTCGTTAACTTCTTTTCCCGGAGAAGAAGGAATGACGGTATCTGGGGAATAAGCATCGGCTAACTCTGTGCCAGCAGCCGCGGTAAGACAGAGGATGCAAGCGTTATCCAGAATGCTTGGGCGTAAAGCGTCTGTAGGTGGCTTTTTAAGTTCGCCGTCAAATCCCAGGGCTCAACCCTGGACAGGCGGAGGAAACTACCAAGCTGGAGTACGGTA
+
[truncated: 82,644,328 more chars]
