# Supplementary material for: Bacterial communities of indoor surface of stingless bee nests
Source: PLoS One. 2021 Jul 9;16(7):e0252933. doi: 10.1371/journal.pone.0252933 (PMC8270128; doi:10.1371/journal.pone.0252933)
Supplement: S6 Appendix — (FASTQ) [file pone.0252933.s007.fastq]

@M02526:341:000000000-JB3KD:1:1101:16595:1908 2:N:0:TACACAT+ACGGCAC
TGGACTACTCGGGTTTCTAATCCTGTTTGCTACCCATGCTTTCGAGCCTCAGCGTCAGTTACAGACCAGACAGCCGCTTTCGCCACTGGTATTCTACCATATATCTACGCATTTCACCGCTACACATGGTGTTCTACTGTCCTCTTCTGTACTCAAGTTACCTAGTTTCCTATGCACTTCTACGGTTAAGCCGTAGGCTTTCACA
+
CCCCCGGGGGGGGGGGGGGGGGGGGGGGGGGGGGGGGGGGGGGGGGGGGGGGGGGGGGGGGGGGGGGGGGGGGGGGGGGGGGGGGGGGGGGGGGGGGGGGGGGGGGGDGGGGGGGGGGGGGGGGGGGGGGFGGGGGGGGGGGGGGGGGGGGGGGGG63C@FGGGGGGGGFGGGGGGGGGFGGGGG?GEGGGGGEG>CFCFGFFFF
@M02526:341:000000000-JB3KD:1:1101:21333:1962 2:N:0:TACACAT+ACGGCAC
CTTACGGGACTACCCGGGTATCTAATCCTGTTTGCTCCCCACGCTTTCGCGCCTCAGCGTCAGTAATGGTCCAGTTGGCCGCCTTCGCCACCGGTGTTCTTGCGAATATCTACGAATTTCACCTCTACACTCGCAGTTCCACCAACCTCTACCATACTCAAGCGTCCCAGTATCGAAGGCCATTCTGTGGTTGAGCCACAGGCTT
+
CCCCCGGGGGGGGGGGGGGGGGGGGGGGGGGGGGGGGGGGGGGGGGGGGGGGGFGGGGGGGGGGGGG9DFGGGGGFFGGGGGGGGGGGGEGGGDGGGGGGGGGDGGGGGGFGGGGCGGGGGGGFGGCGGGGFCEGEGGGGGGGGGGGGGGGGGFF8?DGGGCFEGGG>EGGGG7;CF>7C9778EFFFGGF5EDFGG9FFGFFFA
@M02526:341:000000000-JB3KD:1:1101:14502:1998 2:N:0:TACACAT+ACGGCAC
GCGGGACTACCCGGGTTTCTAATCCTGTTTGCTCCCCACGCTTTCGCACCTTAGTGTCAGTATCAGTCCAGGTGGTCGCCTTCGCCACTGGTGTTCCTTCCTATATCTACGCATTTCACCGCTACACAGGAAATTCCACCACCCTCTACCATACTCTAGCTTGCCAGTTTTGGATGCAGTTCCCAGGTTGCGCCCGGGGATCTCC
+
CCCCCGGGGGGGDGGEGGGGCGGGGGGGFGGGGGGGGGGGGG7FGGGGGGGGFGGGGFFGFEEFGGGGC<C8FGGGGGGGGGGGFFC@85,69==EFFFFFGDFEFFGGC7FFEFEFFGGGDCECFG?F8A,AE,,EGGGG6>EGGDGFGGGGGGG+?=FGEDG8,86E,2,8,2+++6<FCFF76+@9,,+@EDG*;4??*;B8
@M02526:341:000000000-JB3KD:1:1101:8002:2010 2:N:0:TACACAT+ACGGCAC
AAACGGACTACCGGGGTTTCTAATCCTGTTTGCTACCCACGCTTTCGCGCCTCAGCGTCAGTGTCAGTCCAGAAGGCCGCCTTCGCCACTGGTATTCTTCCCGATCTCTACGCATTTCACCGCTACACCGGGAGTTCTACCTTCCTCTCCTGCACTCAAGCCTGCCAGTTCCAAATGCAGTTCCCAGGTTAAGCCCGGGGCTTTC
+
CCC9CEGGGGGGEDEGFGGGGGGGFGG,CEGCFFDGGFCEEGDGFC:FFFG>CDGGGGGGCGGGGGGGGGFCC,,BFGGCFGGDFGF@FGGFGEFGGGGGGFFC@+=FFGGGGGGGGGGDG@E@+BFGFC+FCGGDFFGGGGGGGGGGGGG66,=?CF?9FGG@FFCGG9AF7A8;C@CFFFG7C8,=CFC?FGGFGCC)5??AF
@M02526:341:000000000-JB3KD:1:1101:21372:2048 2:N:0:TACACAT+ACGGCAC
AAAGGACTACACGGGTTTCTAATCCTATTCGCTCCCCATGCTTTCGCACCCCAGCGTCGGTAGGGACCCAGAGAGCTGCCCTCGCTTTTGGCGTTCCTTCGTAGATCTACGGATTTCACCCCTACACACGAAATTCCACTCTCCTCTGTCTCACTCAAGTGAATTGGTTTCGAGAGCATTCCGCCAGTTTTTGGCGACTTTCACT
+
CCCCCGGGGGGFGGGGGGCFGGGEFGGGGGGGGGGGGGGGGGGGGGGGGGGGGGGGGG+7@FCFGGGGGGFGGGGGGGGAFGGGGGGGGGGGGCGEGEGGGGGGEGFGGFGGG:FGFGGGGGGGGFFGG@FGGGGGGGGGGFFFGF8=FFGDG8FGGGGGG@@==@F<EFGGGGG6CFG6CFFCEGGFGFGGGEGGGGGGFA6C8
@M02526:341:000000000-JB3KD:1:1101:9752:2061 2:N:0:TACACAT+ACGGCAC
TGTCCGGACTACTCGGGTTTCTAATCCTGTTTGCTACCCACGCTTTCGCGCCTCAGCGTCAGTGTCAGTCCAGAAGGCCGCCTTCGCCACTGGTATTCTTCCCGATCTCTACGCATTTCACCGCTACACCGGGAGTTCTACCTTCCTCTCCTGCACTCAAGCCTGCCAGTTCCAAATGCAGTTCCCAGGTTAAGCCCGGGGCTTT
+
9CCCCGGGGGGGEFGGGF7@CFGFGGGGGGGGGFFGCCFFEGGGGGGCEGCF@FGGFGCGGGGFEF9CCEGGGGFCFGGCECCFGGGGGGGGFE9FDECFFE,:+=CFFFGGFCFGGCFGGGGGEGDCDG>+>@+6DEF=E=,=D?F99?,,+,?F?=,A9DD,@EGGGGGG+,?+2=C>8<<F:*@39@FCF<C<*9C4/)8;6
@M02526:341:000000000-JB3KD:1:1101:19921:2066 2:N:0:TACACAT+ACGGCAC
CGTGGACTACCCGGGTTTCTAATCCTGTTCGCTCCCCATGCTTTCGCTCCTCAGCGTCAGTTACAGCCCAGAGACCTGCCTTCGCCATCGGTGTTCTTCCTGATATCTGCGCATTTCACCGCTACACCAGGAATTCCAGTCTCCCCTACTGCACTCTAGTCTGCCCGTACCCACCGCACATCCGAAGTTAAGCCTCGGACTTTCC
+
CCCCCGGGGGGGGGGEGGGGGGGGGGGGG@FGFGGGGGGGGGGGGGGGGGGGGGGGGGGGGGGGGGGGGGGGGGGGGEGGGGGGGGEEEGGGGGGGGGGGGGGGGGGGGGGGGGGGGGGCGGGGGGGGGGGGGGFGGGGGGGGG?E8DFF?=?FCFGGFEGGGGGGDE=CEGGGGG7++*=C7D5CGGGGGGGFGGGGGGGFFF8
@M02526:341:000000000-JB3KD:1:1101:8567:2076 2:N:0:TACACAT+ACGGCAC
AGGGGACTACTGGGGTATCTAATCCTGTTCGCTCCCCACGCTTTCGAACCTCAGCGTCAGTTACAGACCAGAGAGCCGCTTTCGCCACTGGTGTTCTTCCATATATCTACGAATTTCACCGCTACACATGGAGTTCCACTCTCCTCTTCTGCACTCAAGTCCTCCAGTTTCCAATGCGCTTCTCCGGTTAAGCCGAAGGCTTTCA
+
C9CCCFFECD<ECGC@@CCEGDEGGFFGGGEE@FGE,EBEEGGGC7CEFCC@@CFFB6@CC,C<CEFG7<FGFGG?FCEGGGDFG:@GGGGGDGEGGGGGGFE;FAEECDD+AEGB<FGGGD7>EGGFG:=FFGEGG,@E8=AEDE,,,,,36=DFGGGEA,==D??FFA=CFEG?88+9D>C+<D6EEGGFC,?CCD>CFFFA+
@M02526:341:000000000-JB3KD:1:1101:23570:2091 2:N:0:TACACAT+ACGGCAC
AGCGGGGACTACCGGGGTATCTAATCCCATTCGCTCCCCTAGCTTTCGTCCCTCAGTGTCAGTGTCGGCCCAGCAGAGTGCTTTCGCCGTTGGTGTTCTTTCCGATCTCTACGCATTTCACCGCTCCACCGGAAATTCCCTCTGCCCCTACCGTACTCTAGCTTGGTAGTTTCCACCGCCTGTCCAGGGTTGAGCCCTGGGATTT
+
CCCCCGGGGGGGGGGGGGGGGGGGGGGGGGGGGGGGGGGGGGGGGGGGGGEGGGGGGGGGGGGCFFGGGGGGGGGGGGGFGGGGGGGGGGGGGGGGGGGGGFGGGGG?FFFGGGGDGGGGGGGGEGGGGGGDGGDFGGGGGGGCF9EFGGGFCGFD?CFFCC:=@EGGFGGGG7@DCDDECCGGGFFG5CGGGGGG*;FCF4AFA
@M02526:341:000000000-JB3KD:1:1101:14467:2098 2:N:0:TACACAT+ACGGCAC
TCAGGACTACACGGGTTTCTCATCCTATTCGCTCCCCTAGCTTTCGTCTCTCAGTGTCAGTGTCACCCCAGCTGAGTGTTTGCGCTGTTGGTTTTCTTTCCGATCTCTACGCATTACCCCGCCACAACGGAAATTGCCTCTGTCCATACCGTTCTCCAGCTCGGTAGTTTCCACCGCCTGTCCAGGGTTGCGCCATGGGATTTGA
+
-68-@,CA,C6<CC7@CF,,,66CE,,C<CE,BE:6@,,,6C<FCE,,;@F@,EECFF,C@,,6,,,,@6@,,,,:@@,A,,94++@,9@FB,,B@,5E,,4@FGG,,94,+,8C,E5=+++++4,9@C:C++4,4,@>4@,4@,,3,6D+++@D9+3,,6,+13,+@=,,,6,6+=+0*=+=+4*44,4,1*1****/*;**++
@M02526:341:000000000-JB3KD:1:1101:18831:2109 2:N:0:TACACAT+ACGGCAC
GGCGGACTACCGGGGTTTCTAATCCTGTTTGCTACCCACGCTTTCGCGCCTCAGCGTCAGTGTCAGTCCAGAAGGCCGCCTTCGCCACTGGTATTCTTCCCGATCTCTACGCATTTCACCGCTACACCGGGAGTTCTACCTTCCTCTCCTGCACTCAAGCCTGCCAGTTCCAAATGCAGTTCCCAGGTTAAGCCCGGGGCTTTCC
+
CCCCCGGGGG@FGGGGGGGGGGGGGGGEGGGGGDFGGGFGGFEFFEGGGCFGGGGGGGGDGGGGGGGGGGFGGFFGGGGGGGGGGGGGGGGCGGFGFGGFGDFDGGGGGGGGGGEFEDGDGGGGCFGGGGCFGGGGGGGGGGGGAEDFGG6EGGGGFC@AFGFGGG?E9AFFD7CDG@FFGGFGGGGGF9<BFFG?45):?F49+
@M02526:341:000000000-JB3KD:1:1101:14109:2119 2:N:0:TACACAT+ACGGCAC
CGTAGGGACTACACGGGTTTCTAATCCTGTTTGCTACCCACGCTTTCGCGCCTCAGCGTCAGTGTCAGTCCAGAAGGCCGCCTTCGCCACTGGTATTCCTCCAGATCTCTACGCATTTCACCGCTACACCTGAAATTCTACCTTCCTCTCCTGCACTCAAGTCCGCCAGTTCCAAATGCAATTCCCAGGTTGAGCCCGGGGCTTT
+
CCCCCG7EGGGGFEGEEEEGFGGGGGCGGFGGGGGGGGGGEGGEFGGGGGGGEGFFGGFEGGGGEFGGGGFGGGGGFGFGGGGGGGGGGEGGGGFFFFFAFEEFDFGGGFGGGGGGGGGGG,>88EGFGGC@EGGGGGGCGGGGGGFEFGGFDEFG8DGFFFGGDEEEGGCGFGFCC?FF?CDG7FGC?EC?6CF?*3;C4**99
@M02526:341:000000000-JB3KD:1:1101:13117:2125 2:N:0:TACACAT+ACGGCAC
GTGTCGGACTACCGGGGTATCTAATCCTGTTTGCTACCCACGCTTTCGCGCCTCAGCGTCAGTGTCAGTCCAGAAGGCCGCCTTCGCCACTGGTATTCTTCCCGATCTCTACGCATTTCACCGCTACACCGGGAGTTCTACCTTCCTCTCCTGCACTCAAGCCTGCCAGTTCCAAATGCAGTTCCCAGGTTAAGCCCGGGGCTTT
+
CCCCCGGGGGGGGGGGGGGGGGGGGGGGGGGGGGGGGGGGGGGGGGGGGGGGGGGGGGGGGGGGGGGGGGGGGGGGGGGGGGGGGGGGDGGGGGGGGGGGGGGGGGGGGGGGGGGGGGGGFFGGGGGGGGGGGGEGGGGGFFGGGGGGFGGGGGGGFFDFGGGGGGGGGFGGGCFGGGGF>FGGGFDFGGGFGGGGGGGDG>)AA
@M02526:341:000000000-JB3KD:1:1101:16644:2153 2:N:0:TACACAT+ACGGCAC
TGGGGACTACAAGGGTTTCTAATCCCATTCGCTCCCCTAGCTTTCGTCTCTCAGTGTCAGTGTCGGCCCAGCAGAGTGCTTTCGCCGTTGGTGTTCTTTCCGATCTCTACGCATTTCACCGCTCCACCGGAAATTCCCTCTGCCCCTACCGTACTCCAGCTTGGTAGTTTCCACCGCCTGTCCAGGGTTGAGCCCTGGGATTTGA
+
CCCCCGGGGGGGGGGGGGGGGGGGGGGGGGGGGGGGGGGGGGGGGGGGGGGGGGGGFGGGGGGGDGGGGGGGFGGGGGGGGGG7FGGGGGGGGGGGGGGGGGGGGFGGGGGGDCEGGFGGGGGGGGFEGGGGGGGGGGGGGGGGGGGGGGGGGGGGGGGGGGGCGGGGGGGGGGGGGGGFGGGGGGGGGGFGGGGFFGGGGFFFA
@M02526:341:000000000-JB3KD:1:1101:10439:2157 2:N:0:TACACAT+ACGGCAC
GGGACTACACAGGTTTCTAATCCCATTCGCCCCCCTAGCTTTCGTCTATCAGTGTCAGTGTCGGCCCAGCAGAGTGCTCTCGCCGTTGGTGTTCTTTCCGATATCTACGTCTTTCCCCGCTCCACCGGAAATTCCCTCTGCCTCGACCGTACTCCAGTTAGGTCGTTTACAACGCCAGTACAGGCTTGAGCCGTGGGATTTGACG
+
68,-6C@FCG,6E@F@@C,C;,,;,;E@66,,78+76,;,6EF@E,F,,,CC66F,,,CF6,,+6,+B,,,,C,C,E9,C?4,4+@BF84F,8:95C@,8,,+@F;,44,,9+A4,A,@=E7+@,444+@+444C,,@8,EE,,+++@1+@ECEG+++@,2<D,@+4**7,,***3***++2=***=?>?<0*4/*)8***+140
@M02526:341:000000000-JB3KD:1:1101:18523:2163 2:N:0:TACACAT+ACGGCAC
TGGACTACCAGGGTATCTAATCCTGTTCGCTACCCACGCTTTCGCTCCTCAGCGTCAGTTACTACCCAGAGGCCCGCCTTCGCCACCGGTGTTCCTCCTGATATCTGCGCATTTCACCGCTACACCAGGAATTCCAGTCTCCCCTGTAGTACTCAAGTCTGCCCGTATCGCCTGCACGCCTGCAGTTAAGCTGCAGAATTTCACA
+
CCCCCGGGGGGGGGGGGGGGGGGGGGGGGGGGGGGGGGGGGGGGGGGGGGGGGGGGGGGGGGGGGGGGGGGGGFGGGGGGGGGGGGGGGGGGGGGGGGGGGGGGGGGGGGGGGGGFGGGGGGGGGGGGGGGGGGGGGGGFGGFEGGFGGGGGGGGGCFGGGGGGGGGCDCGGGGGFFFGFGFG9FFGGGGGFGGGGGGGGGFFF+
@M02526:341:000000000-JB3KD:1:1101:18943:2175 2:N:0:TACACAT+ACGGCAC
GCTGGACTACCGGGGTATCTAATCCCATTTGCTCCCCTAGCTTTCGTCTCTCAGTGTCAGTGTCGGCCCAGCAGAGTGCTTTCGCCGTTGGTGTTCTTTCCGATCTCTACGCATTTCACCGCTCCACCGGAAATTCCCTCTGCCCCTACCGTACTCCAGCTTGGTAGTTTCCACCGCCTGTCCAGGGTTGAGCCCTGGGATTTGA
+
CC<BC<FEFGGGGGGGGFG<FFGGGGFGC<FGGGGGGGGCGGFGE@@FEG9FEFAFGGGAFCFGFCFEFFFGDC@FEF9CFGGGFGGEEDEFGGGDGCBGC@,8@EFG;C=:C??ECEE=ECGEGGC@8CFEEFCGDFFGGGGEDF8FGGEFD=F==DFFD=@+6=DCEFCF9AC9DC>9?>FGDFGCCGGGGC;CFCCFGAA6+
@M02526:341:000000000-JB3KD:1:1101:22348:2178 2:N:0:TACACAT+ACGGCAC
ACGGGGACTACTGGGGTTTCTAATCCCATTCGCTCCCCTAGCTTTCGTCTCTCAGTGTCAGTGTCGGCCCAGCAGAGTGCTTTCACCGTTGGTGTTCTTTCCGATCTCTACGCATTTCACCGCTCCACCGGAAATTCCCTCTGCCCCTACCGTACTCCAGCTTGGCAGTTTCCACCGCCTGTCCAGGGTTGAGCCCTGGGATTTG
+
CCCCCGGGGGGGGDGGGGGGGGGGGGGGGGGGGGGGGGGGGGGGGGGGGFGGGGGGGGGGGGFFGGGGDGGFGGGGGGGFGGGGGFFGFEGGGGGGGGGGGGDGGGGGGGGGGGGDGGFFEGGEGEGGGGGGGGGGGGGFFGGGFDFGGGGGGGGGGGGGGGGCGGGGGGGGGGGGDDGEGGGGGGFGGFGGGGGGGGGGDAAF+
@M02526:341:000000000-JB3KD:1:1101:11719:2209 2:N:0:TACACAT+ACGGCAC
TACGTGGACTACTCGGGTTTCTAATCCCTTTCGCCCCCCTAGCTTTAGTCTCTCAGTGTCAGTGTCGGCCCAGCAGAGTGCTTTCGCCGTTGGTGTTCTTTCCGATCTCTGTGCATTTCCCCGCCCCACCGGAAATTCCCTCTGCCCCTACCGGACCTCAGCTCGGTAGTTTCCACCGCCTGTCCAGGGTTGAGCCCTGGGATTT
+
@CB@B6F@,;<C,CFEGGFD9C<F<EFF,CF<@:,BFGG+F,;6CF9,;E9F,C,CC,,6,69CC@8+@:F,,,9EFGE,,,,C,,BC+@::==<,@<,,CFE7F:+=;,C;9EFFFGD,4E7B8@=4@FEEG8>BFFGGGGF8?FF88=,@+++00+@?9CC,41*,1@:EFE++;;CA*/+42+9,:,=5,6C?G4C4*)28A
@M02526:341:000000000-JB3KD:1:1101:24230:2217 2:N:0:TACACAT+ACGGCAC
GTAAGGACTACCGGGGTATCTAATCCTGTTTGCTACCCACGCTTTCGCGCCTCAGCGTCAGTGTCAGTCCAGAAGGCCGCCTTCGCCACTGGTATTCCTCCAGATCTCTACGCATTTCACCGCTACACCTGGAATTCTACCTTCCTCTCCTGCACTCAAGTCCGCCAGTTCCAAATGCCGTTCCCAGGTTAAGCCCGGGGCTTTC
+
CCCCCGGGGGGGDGGGGGGGGGGGGGGGGGGGGGGGGGGGGGGGGGGGGGGEGGGGGGGGEGFFGGGGGGGGGGGGGGGGGDDGGGGGGGGGGGGGGGGGGGGGGFF9FGGGGGGGFGGGGGGGGGGGGGGGGGGGGGGGGGGGGGGGGFG?FEFFGFGFFG88CEG>DAGFG:8CCFFA?CFFGGG5<@CA;EFGCC74CFF48
@M02526:341:000000000-JB3KD:1:1101:17650:2252 2:N:0:TACACAT+ACGGCAC
ACGGGACTACTAGGGTTTCTAATCCTGTTCGCTCCCCACGCTTTCGCTCCTCAGCGTCAGTATCGGCCCAGAGATCCGCCTTCGCCACCGGTGTTCCTCCTGATATCTGCGCATTTCACCGCTACACCAGGAATTCCGATCTCCCCTACCGAACTCTAGCCTGCCCGTATCGACTGCAGACCCGGGGTTAAGCCCCGGGCTTTCA
+
CCCCCGGGGGGFCFGGGGGGGGGGGGGGGGGGGGGFGGGGGGGGGGGD?CGGCFFGGGGGGGGGGDGGGGGGGGGGGGGGGGGGGGGGGGGGGGEGGFGGGDGGGGGGGGGGGGGGGGGGGGG@EFGGGGGGCFGGGGD>EGGFFGGGGGGGCGGGGGCGGGGGGFGGGFGGCEDCFGG>F4C>ECEGGGGGGGFGGDGG::)=1
@M02526:341:000000000-JB3KD:1:1101:22282:2253 2:N:0:TACACAT+ACGGCAC
TGTGGACTACAAGGGTTTCTAATCCCATTCGCTCCCCTAGCTTTCGTCTCTCAGTGTCAGTGTCGGCCCAGCAGAGTGCTTTCGCCGTTGGTGTTCTTTCCGATCTCTACGCATTTCACCGCTCCACCGGAAATTCCCTCTGCCCCTACCGTACTCCAGCTTGGTAGTTTCAACCGCCTGTCCAGGGTTGAGCCCTGGGATTTGG
+
B9CCCGGGGFFFCFGGGGGGGF9<CE,CFGFGGGGGGGGGGG9EFCFEGD<FFFGGGGFE<EE@CC7FCFGCFGGGGGGFGGGGGGG@@B<FFCFG9EFFGEGG7FFGADFGD@FEGGGA8C@EBEGFGG>C==EDEFF8EGE@DDFFGCGFFCGDCDFCEG?EF8@2=DA,?DD7D>D9FCCC,;*,@7C9CCFGFGF449AF+
@M02526:341:000000000-JB3KD:1:1101:17440:2261 2:N:0:TACACAT+ACGGCAC
GGGTTCGGACTACCGGGGTATCTAATCCTGTTTGCTCCCCACGCTTTCGCGCCTCAGCGTCAGTAATGGTCCAGTTGGCCGCCTTCGCCACCGGTGTTCTTGCGAATATCTACGAATTTCACCTCTACACTCGCAGTTCCACCAACCTCTACCATACTCAAGCGTCCCAGTATCGAAGGCCATTCTGTGGTTGAGCCACAGGCTT
+
CCCCCGGGGGGGGGGGGGGGGGGGGGGGGGGFGGGGGFFGGGGGGGGGGGGGGGGGGGGGGGGGGGGGGGGGGGGGGGGGGGGGGGGGGGGGGGGDGGGGGGGGGGGGGGGGGGGGGGGGGGGGGGGGGGGGGGGGGGFGFGGCEGGGGGGGDGGGGGGGDGGGGGGGGGGGGGGFGDGFGGGGGGGGGGGDGFGGCCCF<AFFF
@M02526:341:000000000-JB3KD:1:1101:13428:2262 2:N:0:TACACAT+ACGGCAC
CTGGTGGACTACCAGGGTTTCTAATCCTGTTTGCTCCCCACGCTTTCGCGCCTCAACGTCAGTAATGGTCCAGTTGGCCGCCTTCGCCACCGGTGTTCTTGCGAATATCTACGAATTTCACCTCTACACTCGCAGTTCCACCAACCTCTACCATACTCAAGCGTCCCAGTATCGAAGGCCATTCTGTGGTTGAGCCACAGGCTTT
+
CCCCCGGGGGGGGGGGGGGGGGFGFGGGGGGGGGFGGGGGGGGGGGGGGGGGGGGGGGGGGGGGGGGGGGGGGGGFGGGGGGGGGGGGGGGGGGGGGGGFGFGGGGGGGGGGGGCFGGGCCFGFFGGFGGGGGGGGGGGFGGGGGGFGFFGGGFGGGGGGGGEGGGDCCGGACEDCCGFFGGCFGDCFGCF*A7CCCFGCFFAF6
@M02526:341:000000000-JB3KD:1:1101:12355:2272 2:N:0:TACACAT+ACGGCAC
TTGGACTATACGGGTTTCTAATCCTGTTTGATCCCCACGCTTTCGTGCCTCAGCGTCAATCATACTTTAGTAAGCTGCCTTCGCAATCGGTGTTCTGTGACATATCTATGCATTTCACCGCTACTTGTCACATTCCGCCTACCTCAGGTATATTCTAGTCCATCAGTATCAAAGGCACTGCGATAGTTGAGCTCCAGTCTTTCAC
+
CCCC8<<E,<CFGE@FCFDFEFF,CFGGGEF9FGGFF@FFGGCG:FDF@,C@,,:BB:7FCAFFFCDGFEFDFEEGGG8<FCFGC:CAFDF@FC<AB?FFGGGFCFEA;@C@FFGFGGGGCCEEGFE,>FFCAFDFDE@CEF,=A88D@AFFFFFFGGGGDDAD8=E8;DF,=B0=D+@D?D=+6=EC,,6=E,=1==2BFFBFF
@M02526:341:000000000-JB3KD:1:1101:12242:2274 2:N:0:TACACAT+ACGGCAC
TTGAGGACTACCCGGGTTTCTAATCCTGTTTGCTCCCCACGCTTTCGCACCTCAGTGTCAGTATCAGTCCAGGTGGTCGCCTTCGCCACTGGTGTTCCTTCCTATATCTACGCATTTCACCGCTACACAGGAAATTCCACCACCCTCTACCATACTCTAGCTTGCCAGTTTTGGATGCAGTTCCCAGGTTGAGCCCGGGGATTTC
+
CCCCCGGGGGGGGGDCFGGGGGGGGFFGGGGGGGGGGGGGDDGGGGGDDG@@FGGGGGGGGGGGGGGGGGGGGGGGGGGGG7FFFEFCFGF8E@?@?ECBAEFFCDEFGGG7F@C7EEGGGGGE+8FGFEFFF8EFGG==4,=EE+@@FFDGD?FCF9ADDA,@+@98@8::=C8?+==?ADG+=DFCC9,5CE3@CD**3?A/=
@M02526:341:000000000-JB3KD:1:1101:23074:2277 2:N:0:TACACAT+ACGGCAC
ACCGGGGACTACAGGGGTATCTAATCCTGTTCGCTCCCCATGCTTTCGCTCCTCAGCGTCAGTTACAGCCCAGAGACCTGCCTTCGCCATCGGTGTTCTTCCTGATATCTGCGCATTTCACCGCTACACCAGGACTTCCAGTCTCCCCTACTGCACTCTAGTCTGCCCGTACCCACCGCACATCCGAAGTTAAGCATCGGACTTT
+
CCC<CEGC@<CE8CDBFFFDG9FEF,CC66C@FBFGG@,@EFFC,C@FCGGEF,FE8@FFCBF,F@@CFG,6<6EFFF,@=?F?<BCCFE?CG::6?9,?<AF?FG9,9E,EBCC>+AFFA9>4>C7A8,AE:F+,EE,=FFFADD=+@D8=8FF+?=,@9@=:,=,,+6@@;99D7=60*0=*1*AEE1DCCC;,2;C7C5BA8
@M02526:341:000000000-JB3KD:1:1101:13264:2289 2:N:0:TACACAT+ACGGCAC
TGGGACTACAGGGGTATCTAATCCTGTTTGCTCCCCACGCTTTCGCTCCTCAGCGTCAGGAAAGGTCCAGAGAACCGCCTTCGCCACTGGTGTTCCTCCTGATATCTGCGCATTCCACCGCTCCACCAGGAATTCCATTCTCCCCTACCTTCCTCAAGTCAACCCGTATCGAAAGCACGCCCAGGGTTAAGCCCCAAGTTTTCAC
+
CCCCCFGGGGGGGGGGGGGGGGGGGAFGGGGGGGGGGGGGGGGGGCDGGFGGGGGGGGGCFGGFFFGGGGGGGGGGGGGGGGGGEEFGGFEF8CFGGCGGGGEGDFGDCEGGGGGGGFFGG88CFGGGGGCFGFFEFG,@,EEFDGGGGGGGGGGG+?E9EFFGGCEGDGG6+@C++=C>+=DFCDF8CFFGGGGG**5CECFF@
@M02526:341:000000000-JB3KD:1:1101:17074:2323 2:N:0:TACACAT+ACGGCAC
AGGGAGGACTACTAGGGTATCTAATCCCATTCGCTCCCCTAGCTTTCGTCTCTCAGTGTCAGTGTCGGCCCAGCAGAGTGCTTTCGCCGTTGGTGTTCTTTCCGATCTCTACGCATTTCACCGCTCCACCGGAAATTCCCTCTGCCCCTACCGTACTCCAGCTTGGTAGTTTCCACCGCCTGTCCAGGGTTGAGCCCTGGGATTT
+
CCCCCGGCFGGGGFGFGGGGGGGCFFFCFGGGDECGGGGGGGGGGGGGGGGGDGGFGGGGFGGGGGGDGCFFGGGGFGFEFCEGGGGGGFEEGEEFGFCGGGGEGGGGG9FGGDEGGGGGDG@E7@FGGFGGGEBFGGGGGGG??D?F?FFGGGGDD?DFGGGGC=ECAFEGGGGGGDDAG6D3@;CFCCFGC7FC44DF49AAA
@M02526:341:000000000-JB3KD:1:1101:10181:2324 2:N:0:TACACAT+ACGGCAC
ATAACGGACTACAAGGGTTTCTAATCCTGTTTGCTACCCACGCTTTCGCGCCTCAGCGTCAGTGTCAGTCCAGAAGGCCGCCTTCGCCACTGGTATTCCTCCAGATCTCTACGCATTTCACCGCTACACCTGGAATTCTACCTTCCTCTCCTGCACTCAAGTCCGCCAGTTCCAAATGCAATTCCCAGGTTGAGCCCGGGGCTTT
+
CCCCC7FFFGGGGGGGGEEEGGGGGGGFGGGGGGGGGGGGGGGGGGGGGGGGGGFGFGEEGCE<FFCGGGFGGGCFFGGGGGGGGGGGGGGGGGGGGGGCFGGGGFEGGGGGGDDGGGGGGGGGGGGGGGGGCCEFFGGGGGFFFGGGGGGFFGFGGGGG9CEG>=EEEGGGGGG7:8D+<CGGGGGG6CCGGGGGGGGGCBFFF
@M02526:341:000000000-JB3KD:1:1101:24469:2331 2:N:0:TACACAT+ACGGCAC
TAGGACTACAGGGGTATCTAATCCTGTTTGCTCCCCACGCTTTCGCGCCTCAGCGTCAGTAAAGGACCAGGTCGCCGCCTTCGCCACCGGTGTTCTTCCCAATATCTACGAATTTCACCTCTACACTGGGAATTCCACGACCCTCTTCCTCACTCAAGTCCATACGTATCAAATGCAGCCCCCAGGTTAAGCCCAGGAATTTCAC
+
-<CC@CCEEF@CCG7BF,C<CFF<E,CFFFAFGGGGFG@FGEF@7CFGG7CAFFGCG@7@CF96,FECE@FAGFGGEG444AAFE7CGD:FFGCCGFGFG<<A?EFGGGGC?F@EEEAB,@F9EFGA:8DE@E8E>A988+@=,AFAFF8BD=@+++=CED===8,35<7CCFA88=+=*?D*<5;AFFGFGCE>77*;4?>9+4
@M02526:341:000000000-JB3KD:1:1101:15814:2333 2:N:0:TACACAT+ACGGCAC
AACGGGACTACCCGGGTATCTAATCCTGTTTGCTCCCCACGCTTTCGCACCTCAGCGTCAATACCAGTCCAGTGAGCCGCCTTCGCCACTGGTGTTCTTCCGAATATCTACGAATTTCACCTCTACACTCGGAATTCCACTCACCTCTCCTGGATTCAAGCTATCTAGTTTCAAAGGCAGTTCCGGGGTTGAGCCCCGGGCTTTC
+
CCCCCGGGGGGGGGGGGGGGGGGGGGGGGGGGGGGGGGGGGGGGGGGGGGGEGGGGGGGGGGAFGGGGGGGGGFGGGGGGGGGGGGGGGGGGGGGGGFGGGGGGG:FGGGGG=FFGGGGGGGGGGGGGGGGGGGGGGGGGGGGGGGGGGGGGFGFFGGEFGG8CFCGFGGGGGGG7CDFFFFFFGDGEGDEF6EDFDCGGGFFF=
@M02526:341:000000000-JB3KD:1:1101:10211:2337 2:N:0:TACACAT+ACGGCAC
GCCGGACTACCCGGGTATCTAATCCTGTTCGCTCCCCATGCTTTCGCTCCTCAGCGTCAGGTAATGCCCAGAGAACCGCCTTCGCCACCGGTGTTCCTCCTGATATCTGCGCATTCCACCGCTACACCAGGAATTCCGTTCTCCCCTGCATACCTCTAGTCAGCCCGTATCGGAAGCACGCTCAGGGTTGAGCCCTGAGTTTTCA
+
CCCCCGGGGGGGGGGGGGGGGGGGGGGGGGGGGGGFGGGFGGGGGGGGGGGFGGGGGGGGGGGGGGGGGGFFCGGGGGGGGDFFGGGGGGGGG@FFGFGGGGGGGGGGGGDGGDGGGGGGGGGGGGFGGGGGGGGGGGGGGGGGGD=6DFGGDFFGGGGGGGFG@GGGGCFGDDGGGGG>D*;CFFGCCGGGGCDC<49=>=CF+
@M02526:341:000000000-JB3KD:1:1101:22966:2345 2:N:0:TACACAT+ACGGCAA
TGGGCCTACCGGGGTTTCTAATCTCATTCGCCCCCATAGCTTTCGCCACGCAGGGTCAGTTTCGCCCCAGAAGAGTGCTTGCGCCGTCGGTGTTCTTCCTCATCCCTAGCCATTTAACCGCCCAACCGGAAATTCCCTCTGCCCCTACCGTACTACAGCTTGGTAGTTTCCACAGCCTGTCCAGGGTTGAGCCCTGGGATTTGAC
+
--8-,,BF,6+++@+@,,,,,CF@,,CE@EE,B+C+;,CF<CA,B,6,,++8++7,,6,6,<6,,BFG7,9==,CF,FED,9+C,@F+@+@+8B,,5,,9,,,,,,49,,A,94,,,8,=++4+++338FF+E;EDFC,@,E9@FEC?7@1+++++3*@,@@*432@A,<5,+,4C4>CA?CCFGCE,44AE,46?DF6686+78
@M02526:341:000000000-JB3KD:1:1101:15487:2375 2:N:0:TACACAT+ACGGCAC
TATGGGACTACAGGGGTATCTAATCCTGTTTGCTCCCCACGCTTTCGCACCTCAGTGTCAGTATCAGTCCAGGTGGTCGCCTTCGCCACTGGTGTTCCTTCCTATATCTACGCATTTCACCGCTACACAGGAAATTCCACCACCCTCTACCATACTCTAGCTTGCCAGTTTTGGCTGCAGTTCCCAGGTTGAGCCCGGGGCTTTC
+
CCCCCGGGGGGGGGGGGGGGGGGGGGGGGGGGGGGGGGGGGGGGGGGGGGGGGGGGGGGGGGFGGGGGGGGFGGGGGGGGGDG<BCCECF8,94B@FGAFFFC9FEEGFGGGGEFGGGGGFEGGEGCGFFGFGGGGGGGGFG6@EG?D=FCGGFFGGGFGDAEDG8FFEDF:D>+D>+=?FGGDFGDFFC7@?F?ECCD7*3@43
@M02526:341:000000000-JB3KD:1:1101:18163:2375 2:N:0:TACACAT+ACGGCAC
CGGACTACACGGGTATCTAATCCCATTCGCTCCCCTAGCTTTCGTCCCTCAGTGTCAGTATTGTCCTAGCAGAGCGCTTTCGCCACCGGTGTTCTTCCCAATCTCTACGCATTTCACCGCTACACTGGGAATTCCCTCTACCCCTAACATACTCTAGTCGAATAGTTTCCACTGCCTGTATGTGGTTGAGCCACACGCTTTAACA
+
CCCCCGGGGGGGGGGGGGGGGGGGGGGGGGGGGGGGFGGGGGGGGGGGGGGGGGGGGGGGGGGGGGGGGGGGGGFGGGGGGGGGGGGGGCEFGGGGGGGGGGGGGGGGGGGGGFGGGFEGGGGGFFGGGGGGGFGGGFCGGCGGGFGGGGGGGGGGDFGGCFGGGGGGGGGGGGGGGGG7FFGGFGGGGGGGGGGDGGDGC8=CB
@M02526:341:000000000-JB3KD:1:1101:17066:2379 2:N:0:TACACAT+ACGGCAC
CGGACTACCGGGGTTTCTAATCCTGTTTGCTCCCCACGCTTTCGCGCCTCAGCGTCAGTAATGGTCCAGTTGGCCGCCTTCGCCACCGGTGTTCTTGCGAATATCTACGAATTTCACCTCTACACTCGCAGTTCCACCAACCTCTACCATACTCAAGCGTCCCAGTATCGAAGGCCATTCTGTGGTTGAGCCACAGGCTTTCACC
+
<9CCCGGGGCFFGCFEGGFGFE<EFFGGFFFFDFEFEEGGGGGGGDCFGGGGGFGEGGGFGGGGGFGE<FF9FFFGGGCCGFDGEGFE:@C:FFGGGGG:@FC;E9EFCCDDCEFFFDFGCGGGGFG=EGE:DGDCFF8?C?@89EFFGC?D92==DCE96EEGGEFCCG>CDGGGGGGA@CGC7CFD6,2=EC>C*;FFC8+=A
@M02526:341:000000000-JB3KD:1:1101:9891:2393 2:N:0:TACACAT+ACGGCAC
CTAGGGACTACTGGGGTTTCTAATCCTGTTTGCTCCCCACGCTTTCGCACCTCAGCGTCCAGTATGAGCCAGTAAGCCGCCTTCGCCACTGGTGTTCTTCCGAATATCTACGAATTTCACCTCTACACTCGGAATTCCACTTACCTCTCTCACCTGCTAGCTCGGCAGTCTTAAAGGCAATTCTGGAGTTGAGCTCCAGGCTTTC
+
CCCCCGGGGGGGCDGGEGGGGGGGGGGFFGGGGGGGGGGGGGEGGGFGGGGGGGGGGGDGDFGGGFGGGGGGGCFGGGGGGFGG?CGGGGGDFFEFGGGGGGGGGGGGGGGGGGFGGGGGG>EFEGFG=FGGGGGGGGGGGGGGGFG=C?DFCEGGGGGGG,@AGE6EGGFFCDD77D6AFGG@,2EECC9EFF?GGGGGGAFF8
@M02526:341:000000000-JB3KD:1:1101:15011:2442 2:N:0:TACACAT+ACGGCAC
GGGGTTGGACTACAGGGGTATCTAATCCTGTTCGCTACCCACGCTTTCGCTCCTCAGCGTCAGTTACTACCCAGAGACCCGCCTTCGCCACCGGTGTTCCTCCTGATATCTGCGCATTTCACCGCTACACCAGGAATTCCAGTCTCCCCTGTAGTACTCAAGTCTGCCCGTATCGCCTGCACGCCTGCAGTTAAGCTGCAGAATT
+
CC<ACDEEFGGGGGGFGGGGFGGGGGGGFFGGGCGGGGFGGGGGGGGGGGGFGGFGGEGEFFGGGGGGGFDGFGGGGGGGDEGCFGGGGGGGGGGCGGGGGGGGGGGGGGGGGGGGGGGGGGGGGGGGGGGGAGGGGGGGGDDFFGGGGGGGGFGGGGGCFFDFFFGGGGGGGGD6CCGFGGGDGG5DCEGGFG+<@4CFGFFFF
@M02526:341:000000000-JB3KD:1:1101:10369:2451 2:N:0:TACACAT+ACGGCAC
TGGGACTACCCGGGTATCTAATCCTGTTTGCTCCCCACGCTTTCGCACCCCAGCGTCTAGAATGAGCCAGTGAGCCGCCTTCGCCACTGGTGTTCTTCCGAATATCTACGAATTTCACCTCTACACTCGGAATTCCACTCACCTCTCTCACCTACTAGCCACTCAGTCTCAAAGGCAATTCTGGGGTTGAGCCCCAGGCTTTCAC
+
CC8C,CFFEG,:FE::F@,<CE<F9<CFFDF9CEFGGGEGCFGAC@:CFB7FB@7B@BFGF,C@AFDF<<@AA9EFE@C@FGGGGGGGGG9<,BF9EEGDF@FC;FFGFFE:?FGFG9FBF,>=EE;EDGGDFFCFD9AFD?E98=8F=DDC+@DFFDFDC8=,,6,,@D:FD,=@+=+A7C787C6C>@@<CF>E?C9;;90=4
@M02526:341:000000000-JB3KD:1:1101:9089:2470 2:N:0:TACACAT+ACGGCAC
CTCAAGGACTACACGGGTTTCTAATCCTGTTTGCTCCCCACGCTTTCGTGCATGAGCGTCAGTATTGGCCCAGGGGGCTGCCTTCGCCATCGGTATTCCTCCACATCTCTACGCATTTCACTGCTACACGTGGAATTCTACCCCCCTCTGCCATACTCTAGCCCGCCAGTCACAAATGCAGTTCCCAGGTTAAGCCCGGGGATTT
+
CCCCCGGGGGGGGGGGGGGGGFGGGGGGGGGGGGGGDGGGGGGGGGGGGGGGGFGGGGGGGGGGGF<FFGGGGGDGGGGGGGGGGFGGGGGGGGGGGGGGGGGFGCFFFGGGGGGGGGGGGGGGGGGGGGGFEGGGFFFFCFGDEDGGGGGGGGGGGFGGFGGG6EGCGGGGDE6FFGGF>CFC7>FGFFGGGGGGGGGGGA>FF
@M02526:341:000000000-JB3KD:1:1101:8219:2474 2:N:0:TACACAT+ACGGCAC
GCTGCGTCTCGTAGGCGGTAGATCGGAAGAGCGTCGTGTAGGTAAAGAGTGTGTGCCGTGGTAAGGTCTTGGGAGGCGCCGTTGGAAATAGAGGTTATGATAGATGTTAATGAATTCAACCGCAAAACACGGAATTGCGCCTGTTGGAACATAATCCAAGGCACCAGGTTTCGATGGAGACTAGATGGTATGCGTACAGATGTAA
+
CC8@<B@F,CFG7FGEECGECF@F@C7;+CF8FCEG@F;CFF,,<<C,EFFGF9ED9B@6+6,6,,,:<6EE<,BF7++4+88?,,5,,5,,,,:,9599,,9,,,4,4CFG9=;E,,4,,8++8+A,,,++++6,,3++3+33,2,,,,,,+,55+34,++,;3@,*4,,2*1+5*0***3**,2,5<,2,54*1)9@F++41+
@M02526:341:000000000-JB3KD:1:1101:15284:2522 2:N:0:TACACAT+ACGGCAC
GGGACTACAGGGGTATCTAATCCTGTTCGCTCCCCACACTTTCGCTCCTCAGCGTCAGGACATTCCCAGAGAACCGCCTTCGCCACCGGTGTTCCTCCTGATATCTGCGCATTTCACCGCTACACCAGGAATTCCATTCTCCCCTGAATGCCTCTAGTCTGCCCGTATCGAAAGCAGGCCAGCAGTTAAGCTGCTGGATTTCACC
+
CCCCCGGGGGGGGGGGFFFGGGGGEFGGGGGGGGGGGGGGGGDGGGCGGGDGGGGGGEGGGGGGGGGGEGGGGGGGGGGGGGDGEGGGGEGGGGGGGGGGGGGGGGFGEGGGGGGGGGGGGGGGGGFGGFGGGGFGGGGGGGGGGGGGGGGGGDGGGGGGGGGGGGEDGGGGGGGGGGGFGGGCFGGGFCGGGGGGC9FGFFFC*
@M02526:341:000000000-JB3KD:1:1101:15623:2531 2:N:0:TACACAT+ACGGCAC
GGCGTGGACTACTCGGGTTTCTAATCCTGTTTGCTCCCCACGCTTTCGTACCTGAGCGTCAGTCTTCGTCCAGGGGGCCGCCTTCGCCACCGGTATTCCTCCAGATCTCTACGCATTTCACCGCTACACCTGGAATTCTACCCCCCTCTACGAGACTCTAGCCTGCCAGTTTCAAATGCAGTTCCCGGGTTAAGCCCGGGGATTT
+
CCCCCGGDFFFGGGGGGGGGGGGGGGGGGGGGGGGGGGGGGGGGGGGGGGGGGFFCFDGEGGGGC9FGGGGGGGGGFGDFDGGGGGGGGGGEB=FFGGGFFGGFA:EFGGGGGGGGGGGGGGGGDGGFFGGGGDDGGGGGG8@=@CEC7CCFCEDGGGGCFGGGGGGFGCCFDF+9@>DF:+2:?9CCCGGGGGF6DDGGD::FF
@M02526:341:000000000-JB3KD:1:1101:24301:2535 2:N:0:TACACAT+ACGGCAC
TCACGGACTACCCGGGTATCTAATCCTGTTCGCTACCCATGCTTTCGAACCTCAGCGTCAGTTACAGACCAGAGAGCCGCCTTCGCCACTGGTGTTCTTCCATATATCTACGCATTCCACCGCTACACATGGAGTTCCACTCTCCTCTTCTGCACTCAAGAAAGGCAGTTTCAGATGCAATTCCTCAGTTAAGCTGAGGGCTTTC
+
CCCCCGGGGGGGGGGGGGGGGGGGGGGGGGGGGGGGGGGGGGGGGGGGGGGFGGGGGGGGGCCFGGGGGGGGCEGGGGGGDGGGGGGGGGGGGGGGGGGGGGGGGGGGGGGGGGGGGGGGGGGGGGGGGGFGGDFFGG,EGGFGGGGGGGGGGGGGGCGEEFGG8EGEGGGGGGGDCFGFGGFG::FGGGDFGGGFCFGGDFFF8
@M02526:341:000000000-JB3KD:1:1101:17005:2536 2:N:0:TACACAT+ACGGCAC
GATGGACTACCCGGGTATCTAATCCTGTTTGCTACCCACACTTTCGAGCCTCAACGTCAGTTACAGTCCAGAAAGCCGCCTTCGCCACTGGTGTTCTTCCATATATCTACGCATTTCACCGCTACACATGGAGTTCCACTTTCCTCTACTGCACTCAAGTCATCCAGTTTCCAAAGCCATTCCTCAGTTGAGCTGAGGGCTTTCA
+
CCCCCCGGFG@FFGGEGGGGGGGGGGGGFGGGG9F<EGGGGGEGGC@FEGGGCEGGGGDGFGFGGGGG<FCFDFFGGCGGEFG@:FEGGGFGGGEGGGGGGGGGGDGGGGGGGGGGG?FFEGGEG@FEFGGFCGFFGAFD9ECFGGGFFGFGG8DF?FGGGAFGGG?EFGGGGGGGGGFFGGDCDFFEE,@,DGG9DG9>FFA9+
@M02526:341:000000000-JB3KD:1:1101:24671:2551 2:N:0:TACACAT+ACGGCAC
TGGACTACTAGGGTATCTAATCCCATTCGCTCCCCTAGCTTTCGTCTCTCAGTGTCAGTGTCGGCCCAGCAGAGTGCTTTCGCCGTTGGTGTTCTTTCCGATCTCTACGCATTTCACCGCTCCACCGGAAATTCCCTCTGCCCCTACCGTACTCTAGCTTGGTAGTTTCCACCGCCTGTCCAGGCTTGAGCCCTGGGATTTGACG
+
CCCCCGGGGGGFGGGGGGG,EGFFGGGGGGCGGDFGFFGGGE9BFGFGCGF,6CEFFCFGGGDDFEFGEFGGDGGGGFGFF,@FE+CF8F?FFGGGGGGF7FFAF;;F@EGGDGGGGGCF7CEGFFC@8FFGGGE9=EE8BGFG?6D=CEGGDGFG+8E8@==A8AEFFCEGF6037+=@F7FD++@@>CDC*,3:**3**+=83
@M02526:341:000000000-JB3KD:1:1101:23747:2571 2:N:0:TACACAT+ACGGCAC
ACGGACTACTCGGGTTTCTAATCCTGTTCGCTACCCATGCTTTCGAACCTCAGCGTCAGTTACAGACCAGAGAGCCGCCTTCGCCACTGGTGTTCTTCCATATATCTACGCATTCCACCGCTACACATGGAGTTCCACTCTCCTCTTCTGCACTCAAGAAAGGCAGTTTCAGATGCAATTCCTCAGTTAAGCTGAGGCCTTTCAC
+
CCCCCGDGGFCF@CFCBCFGGGFGGGGGGGGGGGFGGGGFGGGGGGGGGGGGGGGGG:@CCCFGGGGCGGGGGCDFGGGCGGGGGEGGFGGGGGGGGGGGG,@FEGGGGGGGGGGGGGFGECEGGGFGGFFGFFGGGGFFDGFE8,@FGGGGGGGCDDGGCDCFGGFF8FFFFA7===D9==@DAFGGGFCFGGGGGGGGG5BCF
@M02526:341:000000000-JB3KD:1:1101:15103:2576 2:N:0:TACACAT+ACGGCAC
TCGGACTACACGGGTATCTAATCCTGTTTGCTCCCCACGCTTTCGCACCTCAGTGTCAGTATCAGTCCAGGTGGTCGCCTTCGCCACTGGTGTTCCTTCCTATATCTACGCATTTCACCGCTACACAGGAAATTCCACCACCCTCTACCATACTCTAGCTTGCCAGTTTTGGATGCAGTTCCCAGGTTGAGCCCGGGGATTTCAC
+
CCCCCGGGGGGGGGGGGGGGGGGGGGGGGGGGGGGGGGGGGGGGGGGGGGGGGGGGGGGGGGGGGGGGFGGGGGGGGGG@FD,C@78,:??F9:AFGGGGGFFGGGGGGGGGGGGGGGDGGGDGFFFFGGGGGGGGGGDEGCEFFDGGGGGGGGGGG?=AADEGFGEGGGGGFGGGGGCFGF+=8=EGGGGG7EGGDC5;F6FF9
@M02526:341:000000000-JB3KD:1:1101:24785:2613 2:N:0:TACACAT+ACGGCAC
CCCTCGGGACTACCAGGGTATCTAATCCCGTTCGCCCCCCATGCTTTCGCACCCCAGCGTCGGTAGGGACCCAGCGAGCTGCCTTCGCTTTTGGCGTTCCTTCGTAGATCTTAGGATTTCACCCCTACACACGAATTCCCACTCTCCCCTGTCCCACTCAAGTGAATTGGTTACGAGAGCACTACGCCAGTTTTTGGCGACTTTT
+
8-6A,C;+7@D<FG886FG,E<E6CFFCFFCFGEC,BF@EEFG,<,66,BF@@C+,B8+686@FC,,C=<6C=,,8++>+EFGFGEC7==45,+B46>FCGFC+8?DBA,,EAEC9?EFD=EGCC83A8:3FF+6,637@=D@?9A,,1A1@C9+CFGFGDDAED:FA<?978@*;**/:3*2*,@=**/,1=1/=)*/))=>+1
@M02526:341:000000000-JB3KD:1:1101:21901:2677 2:N:0:TACACAT+ACGGCAC
TGGGACTACAGGGGTTTCTAATCCTGTTCGATACCCGCACCTTCGAGCATCAGTGTCAATAAGGCGGACGTACAATGCCTACGCTTTCGGAGTTCTTCGTGATATCTATGCATTTCACCGCTACACCACGAATTCCATGTACGCTCCACTCATTCAAGTCTCAGAGTTCTCACCGCAACTCCCCCGTTAAGCGGGGACCTTTCAC
+
@-ACCGGGGGGGGGCGGGGGGGGGGGGGGGFGGGGGGGGGGGGGG8FDFGGGGGGGGGCFCGG?EEGEEGGGFEGGGGFGGGGE@FGFGGEEGGFFGGGE@FGFGGGGGGGGGGDFFAFEECEGGGGFGEGGGGGFGGGGFGFGGGGGCGEFGGGGGGGFGGFGGFGGGGGGGCDDDDGFGGFGGGGFDCFGC5CE<C*7F62;A
@M02526:341:000000000-JB3KD:1:1101:11246:2688 2:N:0:CACACAT+ACGGCAC
ACTCGGACTACCAGGGTTTCTAATCCCATTCGCTCCCCTAGCTTTCGTCTCTCAGTGTCAGTGTCGGCCCAGCAGAGTGCTTTCGCCGTTGGTGTTCTTTCCGATCTCTACGCATTTCACCGCTCCACCGGAAATTCCCTCTGCCCCTACCGTACTCCAGCTTGGTAGTTTCCACCGCCTGTCCAGGGTTGAGCCCTGGAATTTG
+
CCCCCGGEGGGGGGGGGGGGFGFDGGFGGGGGGGGGGGGGAFGGGGGGGDFFGGGDFGGCCFEFFGGGEGGGGEG?GGGGGGGGGGGGCBCCBFGGGGCFDFGGDE8DEGGGGFGGGGGGECEEGGGGGGD>E7AFEDF8DFEGCFGGG8DEGCC6=DFGEDGGGGDGFGEGGGFF6+;5DG5>FD?:CFEGCGCEDC4>94?A+
@M02526:341:000000000-JB3KD:1:1101:17943:2732 2:N:0:TACACCT+ACGGCAC
TGTGGACTACCGGGGTATCTAATCCCATTCGCTCCCCTAGCTTTCGCCTCTCAGTGTCAGTGTCGGCCCAGCAGAGTGCTTTCGCCGTTGGTGTTCTTTCCGATCTCTACGCATTTCACCGCTCCACCGGAAATTCCCTCTGCCCCTACCGTACTCCAGCTTGGTAGTTTCCACCGCCTGTCCAGGGTTGAGCCCTGGGATTTGA
+
CCCC<,CFFFFGGGGGGGCFFGGGFEEFGGGGGGGGGG@FGGFGGGGGGGGGGGGGFFEFG9FGD@FBCFGGGFEFFEFGGGGEDGECEEGGGGGGGDFGGDCGGGGFFFGEFGEFGGGGGGECGGFCGGGCCCFFGGDEDFFGDFGGGGGGGGFG?D?GFG8C9EAF;FFCFGGGGDDFCG>;FF>66?FFFFG69D*4CA6+8
@M02526:341:000000000-JB3KD:1:1101:21636:2733 2:N:0:TACACAT+ACGGCAC
AAAGGACTACCCGGGTATCTAATCCTGTTCGCTACCCATGCTTTCGCTTCTCAGTGTCAGTCATGGCCCAGAGACCTGCCTTCGCCATCGGTGTTCTTCCTGATATCTGCGCATTTCACCGCTACACCAGGAGTTCCAGTCTCCCCTACCACACTCTCGCCTGCCCGTACCCACCGCAGACCCGGCGTTAAGCCCCGGGCTTTCC
+
CCCCCGFGGGGGGGGGGGGGGGGGGGGGGGGGGGGGGGGGGGGGGGGGGGGGGGGGGGGGGGGGGCFFGGGGGGGGGFGGGGGGGGDEFGGGEGGGGGGGGGDFGFGGGGGGGGGGGGGGEEEGGGGGGFGC7FCGGGCAF8=EGEFEGGFFFGGFF8@CEECCFFECEGEFCEG6CD+9C?F5@**4=5C<FGGE)):<<FFF8
@M02526:341:000000000-JB3KD:1:1101:17532:2739 2:N:0:TACACAT+ACGGCAC
TGGGGGACTACTGGGGTATCTAATCCTGTTTGCTCCCCACGCTTTCGCACCTCAGCGTCAGTTATGGACCAGTTAGCCGCCTTCGCCACTGGTGTTCCTGCGAATATCTACGAATTTCACCTCTACACTCGCAATTCCACTAACCTCTTCCATACTCAAGATACCCAGTATCAAAGGCAGTTCTGCAGTTGAGCTGCGGGATTTC
+
CCCCCGGGGGGGGGGGGGGGGGGGGGGGGGGGGGGGGGGGGGGGGGGGGGGGGGGGGGGGGGGGGGGGFGGGGFGGGGGGGGGGG7FFGFGGGGGGDGGGGGGGEGGGGGGGGGGFGGGGG98EGGGGCFGGGGGG9EGGGFGGGGGGGGGGGGGFGGGGFFFGGGGCDF:DDGC9?FGFGGGFFCFFFFGGGGGGCDDD?DFA1
@M02526:341:000000000-JB3KD:1:1101:15276:2742 2:N:0:TACACAT+ACGGCAC
CGGACTACCAGGGTATCTAATCCTGTTTGCTCCCCACGCTTTCGTGCCTCAGCGTCAGTACTGGTCCAGATGGCCGCCTTCGCCACGGGTGTTCCTCCCGATCTCTACGCATTTCACCGCTACACCGGGAATTCCACCATCCTCTACCGTACTCTAGCTCGCCAGTATCCACTGCAATTCCCAGGTTGAGCCCAGGGCTTTCACA
+
CCCCCGGGGGGGGGGGGGGGGGGGGGGGGGGGGGGGGGGGGGGGGGGGGGGGGGGGGGGGGGGGGGGGGGGGGGDGGGGGGGGGGGGGGGGGGGGGGGFGGGGGGGGGGGGGGGGGGGGGGGGGGFCGGEGGGGGGGDDFGGGGGGGGGCGGGGGGGGGGGGGGGFFFE<FGGGGGFGGFFDGGFFGECFGGGGGGGGGCGBFF>
@M02526:341:000000000-JB3KD:1:1101:10903:2752 2:N:0:TACACAT+ACGGCAC
ACGCGGACTACTAGGGTATCTAATCCTGTTTGCTCCCCACGCTTTCGCACCTCAGCGTCTAGAATGAGCCAGTGAGCCGCCTTCGCCACTGGTGTTCTTCCGAATATCTACGAATTTCACCTCTACACTCGGAATTCCACTCACCTCTCTCACCTACTAGCCACTCAGTCTCAAAGGCAATTCTGGGGTTGAGCCCCAGGCTTTC
+
CCCCCGGGGGGGGGGGGGGGGGGGGGGGGGGGGGGGGGGGGGGGGGGGGGGFGGGGGGGGGFGGGGGGGFGGGGGGGGGGGGGGGGGGGGFGGGGGGGGGGGGGGGGGGGGGGGGGGGGGGGGGGGGGGGGDEGGGGGGGGGGGGGGGDFGGGFFGGGF8DGFGGGGGFFAAEGGGGGFF6CFCEFFGGGGFGGGGDDGGGFF99
@M02526:341:000000000-JB3KD:1:1101:19216:2799 2:N:0:TACACAT+ACGGCAC
GACGGCGGACTACCCGGGTATCTAATCCTGTTCGCTCCCCACGCTTTCGCTCCTCAGCGTCAGTTACTGCCCAGAGACCCGCCTTCGCCACCGGTGTTCCTCCTGATATCTGCGCATTCCACCGCTACACCAGGAATTCCAGTCTCCCCTGCAGTACTCCAGTCTGCCCGTATCGCCCGCACGCCCACAGTTAAGCTGTGAGTTT
+
CCCCCGCG7FGGDGGGGCFGFGGCFGGGGFGGGGGGGFGGGGGGEGGEEEGGEGGCFFGFGGCEFFGC?FAEG@FFGGGGGGGGGGGGGDGCFBE:?CFGGBFFF9AFGGGGGCCGGGF9EEFEGGEGFDFGG7FGDGGGGCGGGGG?EG19D9?FFCFFC,EFGGAFGGGG4>97D*8;DGCD=DEGDGFFFGCEGCC4@C6@F
@M02526:341:000000000-JB3KD:1:1101:20366:2804 2:N:0:TACACAT+ACGGCAC
CGGGACTACCGGGGTATCTAATCCCATTCGCTCCCCTAGCTTTCGTCTCTCAGTGTCAGTGTCGGCCCAGCAGAGTGCTTTCGCCGTTGGTGTTCTTTCCGATCTCTACGCATTTCACCGCTCCACCGGAAATTCCCTCTGCCCCTACCGTACTCCAGCTTGGTAGTTTCCACCGCCTGTCCAGGGTTGAGCCCTAGGATTTGAC
+
CCCCCGGGGGGGGGGGGGGGGGGEGGGGGGGGGGGGGGGGGGGGGGGGGGGGGGGGGFGGGGGEEGGGGGGGGGGGGGGGGGGGGGGEGGGGGGGGGGGGGGGGGGGGGGGGGGGGGGGGGGGGGGGCEGGGGGGCFGGGFGGGGGGGGGGGGFFFFGGFAFEFGGGGCF,CGFGGD5CFGGGGDDGD>F?FFFFGDGF7FFA8=
@M02526:341:000000000-JB3KD:1:1101:18455:2806 2:N:0:TACACAT+ACGGCAC
AAGGATTACTCGGGTATCTAATCCTGTTTGCTACCCACGCTTTCGCGCCTCAGCGTCAGTGTCAGTCCAGAAGGCCGCCTTCGCCACTGGTATTCCTCCAGATCTCTACGCATTTCACCGCTACATCTGGAATTCTACCTTCCTCTCCTGCACTCAAGTCCGCCAGTTCCAAATGCAATTCCCAGGTTGAGCCCGGGGCTTTCAC
+
<CCCCEFGDFGGGGGGGGGGGGGGFGGFGGGGGGGGGGGGGGGEGGGGG@CGFFGEGGC<FGCGGGFFGFGFGCGFFGGECFGGGCFGGCDFFCGG<F=FFGGGGGFGGGGGGGGGGGGGGDGGGEGBGFDGGFGGEFGGGG?;AEGEGGDFDGGGGGGGFGGGD6AFGGGGGGFGGGGFGFFFFCGFFFGGFGGG>CD4;AF6=
@M02526:341:000000000-JB3KD:1:1101:9688:2806 2:N:0:TACACAT+ACGGCAC
GGGACTACACGGGTTTCTAATCCCATTCGCTCCCCTAGCTTTCGTCTCTCAGTGTCAGTGTCGGCCCAGCGGAGTGCTTTCGCCGTTGGTGTTCTTTCCGATCTCTACGCATTTCACCGCTCCACCGGAAATTCCCTCTGCCCCTACCGTACTCCAGCTTGGTAGTTTCCACCGCCTGTCCAGGGTTGAGCCCTGGGATTTGACG
+
CCCCCGGGGGGGGGGGGGGGGGGGGGGGGGDFGGGGFFGGGGGGGGGGFGGGGGGGGGGGGGDGGGGGGGEGGCFFFGGGGGGGGGGEGGFGGGGGGGGGDCGGGF9FGEGGGGGGGGGGGGGGGGGDGCGGFGGGGGGGGDFGGGGGGGCEGEFFGGGGCE9A9FGGGGCFGEGGGGGFGGF5CFGCFGGGGGFGG4FGGFFF5
@M02526:341:000000000-JB3KD:1:1101:24122:2826 2:N:0:TACACAT+ACGGCAC
CGTAGGGGACTACCGGGGTTTCTAATCCCGTTTGCTCCCCACGCTTTCGCGCCTCAGCGTCAGTAATGGTCCAGTTGGCCGCCTTCGCCACCGGTGTTCTTGCGAATATCTACGAATTTCACCTCTACACTCGCAGTTCCACCAACCTCTACCATACTCAAGCGTCCCAGTATCGAAGGCCATTCTGTGGTTGAGCCACAGGCTT
+
CCCCCGGGGGGGGGGGGGGGGGGGGGGGGGGGGGGGGGGEFFGGGGGGGGDDGGECFFEG7@CFFFGGGEGF9=FCGGGFGGGEDEFFDFGGGCCGEGFGFFEGGGEGFGF,AAF@FGFFGEEEGFFB=FFGCEEDGGGGGGCFGC6=ECFGC?C??=CFE,<+@@CCF6,@2,;9;DDADFD=CCGGG,A>5,;CF464FFFFF
@M02526:341:000000000-JB3KD:1:1101:12328:2861 2:N:0:TACACAT+ACGGCAC
AGGACTACACGGGTTTCTAATCCTGTTCGCTACCCATGCTTTCGCTTCTCAGTGTCAGTCATGGCCCAGAGACCTGCCTTCGCCATCGGTGTTCCTCCTGATATCTGCGCATTTCACCGCTACACCAGGAATTCCAGTCTCCCCTACCACACTCTAGCCTGCCCGTACCCACCGCAGACCCGGGGTTAAGCCCCAGGCTTTCACC
+
CCCCCGGGGGGGGGGGGGGGGGGGGGGGGGGGGGGGGGGGGGGGGGGGGGGGGGGGGGGGGGGGGGGGGGGGGGGFGGGGGGGGGGGGGGGGDFGGGGGGGFGGGGGGGGGGGGGGGGGGGGGGGGGFGGGGGGGGGGG;EFGGGGGGGGGGGGGGGGFGGDGGECEGGGGGGGGGGCFFDGDDGGGFGGGGGGGGGGDGCFFF*
@M02526:341:000000000-JB3KD:1:1101:18228:2877 2:N:0:TACACAT+ACGGCAC
CGGACTACCGGGGTTTCTAATCCCATTCGCTCCCCTAGCTTTCGTCTCTCAGTGTCAGTGTCGGCCCAGCAGAGTGCTTTCGCCGTTGGTGTTCTTTCCGATCTCTACGCATTTCACCGCTCCACCGGAAATTCCCTCTGCCCCTACCGTACTCCAGCTTGGTAGTTTCCACCGCCTGTCCAGGGTTGAGCCCTGGGATTTGACG
+
CCCCCGGGGGGGGGGGGGGGGGGGGGGGGGGGGGGGGGGGGGGGGGGGGGGGGGGGGGGGGGGGGGGGGGGGGGGGGGGGGGGGGGGGGGGGFGGGGGGGGGGGGGGGGGGGGGGGGGGGGGGGGGGGEGGGGGGGGFFGGFCFGGGGGGGGGGGGFGGGFGGGGGGC7EGFCEGGGGGFGGFF>CCEFGGGFGGGCFGCDFFF4
@M02526:341:000000000-JB3KD:1:1101:11928:2897 2:N:0:TACACAT+ACGGCAC
TTTGGGACTACAAGGGTATCTAATCCTGTTTGCTCCCCACGCTTTCGCACCTCAGTGTCAGTATCAGTCCAGGTGGTCGCCTTCGCCACTGGTGTTCCTTCCTATATCTACGCATTCCACCGCTACACAGGAAATTCCACCACCCTCTACCATACTCTAGCTTGCCAGCTTTGGATGCAGTTCCCAGGTTGAGCCCGGGGATTTC
+
CCCCCEFGGGG8EEFCFGGGGGFFGCFFGGGGGFGGGGGE7FGGGGGGGG>ECGGFGGGCFGFGGCCFGE@FCGFFGE@FG7FDCF444EEDAFAFDG9FGDFCFG9ADFF:>:?B,C,CBEC8+B9,EFFG,4CDDFFFGGEC+@@FCGA8=8=D+=F9A=:EC=AF+,@EDEGGGFFF7DF9?2@D@,@=,<7C>D+9*3;*?
@M02526:341:000000000-JB3KD:1:1101:13302:2899 2:N:0:TACACAT+ACGGCAC
GGGGACTACCAGGGTTTCTAATCCCATTCGCTCCCCTAGCTTTCGTCTCTCAGTGTCAGTGTCGGCCCAGCAGAGTGCTTTCGCCGTTGGTGTTCTTTCCGATCTCTACGCATTTCACCGCTCCACCGGAAATTCCCTCTGCCCCTACCGTACTCCAGCTTGGTAGTTTCCACCGCCTGTCCAGGGTTGAGCCCTGGGATTTGAC
+
CCCCCGGGGGGGGGGGGGGGGGGGGGGGGGGGGGGGGGGGGGGGGGGGGGGGGGGGGGGGGFGGGGGGGGGGGGGGGGFGGGGGGGGGDGGGGGGGGGGGGGDDGGGGGGGGGGGGGGGGGGBCGGGGGGGGGGGGGGGGGG8@DGGGGGFGGGGGGGGGG8EEFFGCE:FFFGGGGGFFGGGGFCCGG7FGGFGGG>GDFF>BB
@M02526:341:000000000-JB3KD:1:1101:24941:2904 2:N:0:TACACAT+ACGGCAC
TTATCTGGACTACTAGGGTATCTAATCCTGTTTGCTCCCCACGCTTTCGCACCTCAGCGTCCAGTATGAGCCAGTATGCCGCCTTCGCCACTGGTGTTCTTCCGAATATCTACGAATTTCACCTCTACACTCGGCATTCCACTTACCTCTCCCCCCTGCTAGCCCGGTAGTCTTACAGGCAATTCTGGCGTTGAGCTCCAGGCTT
+
@@8CCG6,FFC@CEGE86CEEEGC@F,6CEFFFFGCGFF>FE7:@,DF:F:+FCCF88B@C@F8EF9,9CG<FCFF,CEFC+FE,ADEF7?,E8FDFEFBA<,4?,=BEE,,CBFD<+=FGGF,EEGDFF;8A@CG+,@=,9A9DEGFG,@,=+=+=D8=@=8,@E++16,6+29+5;FFG7C8BCA;6*4@1@0@CCF9CAFF9
@M02526:341:000000000-JB3KD:1:1101:11232:2914 2:N:0:TACACAT+ACGGCAC
ATTCGTCTAGTCTTGACTCTACTACTACTTGCAAACAGAACTCTCGAGGTACAGCCTCAGTTATAGCCCCTCACTCCGCCTGCACCGCCGCCGTTCTTGCACCTATTTCAGCCTCTCCCGTATACGCTCTCCATTCGGACAACCTCTATGTCACCAATCACTACTATATTCCTACTCATTCCCACACTCCGTCCCGTCGCTTTCC
+
--,8,,,;,,6@C,,C@C,;,,,,,6,,,;;;;,;,,,,6,,6,<B,,+,,;,,,,,6,,6,,<,,C@<C,6,;,,,,,8,,:,4,+8@CF7:+49,,,9,:,4,4,4,,9A::,,9,,+@+,,,,+8++,9,@,@,,@=C,,41=9E,,7@+@+60+,,66@8E,7,,,,,+2++62626++2166,,,++1@3+5+*0905<+
@M02526:341:000000000-JB3KD:1:1101:12153:2922 2:N:0:TACACAT+ACGGCAC
GGTGGACTACAGGGGTTTCTAATCCTGTTCGCTCCCCATGCTTTCGCTCCTCAGCGTCAGTTACAGCCCAGAGACCTGCCTTCGCCATCGGTGTTCTTCCTGATATCCGCGCATTTCACCGCTACACCAGGAATTCCAGTCTCCCCTACTGCACTCTAGTCTGCCCGTCCCCACCGCACATCCGAAGTTAAGCCTCGGACTTTCA
+
CCCCCGGGGGGGGGGGGGGGFDFGGGGGGGEECGGEGFGGGDFGGGGGGEDEFGGGGGGGGGFFEGGDGGDFFGGGGCGGGGGGGEGGGGGEFFFGGGGGGGGGCFFFGGGGDGGDGGGGGGGGDGGGGGGGGGFGGFGFGGGGGEFFCFFGGGGGG9DECF=EDFGG6@=EFGDGG9DEGGF7EGGFCFFGGCFGDC*9C?FA+
@M02526:341:000000000-JB3KD:1:1101:6818:2935 2:N:0:TACACAT+ACGGCAC
ACCGTGGGACTACTGGGGTATCTAATCCTGTTTGCTCCCCACGCTTTCGCACCTCAGCGTCAACAGTCGTCCAGTGAGCCGCCTTCGCCACTGGTGTTCTTCCGAATATCTACGAATTTCACCTCTACACTCGGAATTCCACTCACCTCTCCGACGTTCAAGCGATGCAGTCTTACAGGCAATTCCGGGGTTGAGCCCCGGGCTT
+
CCCCCGGDFGGGGG?FGGGGGGGGGFGCGGGGGGG@FGGGGGGGGGGGGGGGECFG<FGGGGCFGGGGGGGGGGGGGFGGGGGD@DCG7:FGGGGGGGGGGGGGGECBFFGGGGGFGFGGGFFFGGGGFGGGGGGEG?FFGF;EC==ED?FDD6CCDFGGGFCA6DCG9EGG7EG+@FFF6CC8EFFGDEGGGFDFCFCDDAAEF
@M02526:341:000000000-JB3KD:1:1101:14630:2938 2:N:0:TACACAT+ACGGCAC
CGGACTACCCGGGTATCTAATCCTGTTCGCTCCCCATGCTTTCGCTCCTCAGCGTCAGTTACAGCCCAGAGGCCTGCCTTCGCCATCGGTGTTCTTCCTGATATCTGCGCATTTCACCGCTACACCAGGAATTCCAGTCTCCCCTACTGCACTCTAGTCTGCCCGTACCCACCGCACATCCGAAGTTAAGCCTCGGACTTTCACG
+
CCCCCGGGGGGGGGGGGGGGGGGGGGGGDGGGGGGGGGGGGGGGGFGGGGGGGGGGGGGGFGGGGGGGGGGGGGGGGGGGGGGGGGGGGGGGGGGGGGGGGGGGGGGGGGGGGGGGGGGGGGGGGGGGGGGGGGGGGFFFGFFGGGGGGGGGGFFGGFFGFGFGGGGGGGGGGGGGGDGFGGCDGGDGGCGCCFGGGDDFGFFFF
@M02526:341:000000000-JB3KD:1:1101:19790:2941 2:N:0:TACACAT+ACGGCAC
CCCGGACTACCGGGGTATCTAATCCTGTTTGCTCCCCACGCTTTCGCACCTCAGCGTCTAGAATGAGCCAGTGAGCCGCCTTCGCCACTGGTGTTCTTCCGAATATCTACGAATTTCACCTCTACACTCGGAATTCCACTCACCTCTCTCACCTACTAGCCACTCAGTCTCAAAGGCAATTCTGGGGTTGAGCCCCAGGCTTTCC
+
CCCCCGGGGGGGGGGGGGGGGGGGGGGGGGGGGGGGGGGGGGGGGGGGGGFGGGGGGGGGGGGGGGGGGGGGGFGGGGGGGGGGGGGGGGGGGGGGGGGGGGGGGGGGGGGGGGGGGGGGFGGGGGGGGGGGGGGGGGGGGGGGGGGGGGGGGFGGGGEGGGGGGGGGGGGFD9CFGFFFGGGGGFGGGEDFGFGGGD>FGFFFA
@M02526:341:000000000-JB3KD:1:1101:7293:2942 2:N:0:TACACAT+ACGGCAC
ATGGGACTACAAGGGTATCTAATCCCATTCGCTCCCCTAGCTTTCGTCTCTCAGTGTCAGTGTCGGCCCAGCAGAGTGCTTTCGCCGTTGGTGTTCTTTCCGATCTCTACGCATTTCACCGCTCCACCGGAAATTCCCTCTGCCCCTACCGTACTCCAGCTTGGTAGTTTCCACCGCCTGTCCAGGGTTGAGCCCTGGGATTTGA
+
CCCCCCFGGGGFFFDGGGGFFGGGGGFGG9FFEGGGGGGGGGGFGEEFG<EEFGFGGGGGGCEFCFGGGCF?FGGGGGGFGGGGGEGGEFGGFFGGGGGGFEDGGGGGGFFGGGDGGGFEGGGGDBFDE+@BEE99@>6@8DF@EFEGFDEGGGGG6=DFGGCE=@F,@DGFGFFGDGDFGGC7C69<EE6C?FCG59FGGFFF+
@M02526:341:000000000-JB3KD:1:1101:18296:2942 2:N:0:TACACAT+ACGGCAC
TGTAGGACTACCAGGGTATCTAATCCTGTTTGATCCCCACGCTTTCGTGCCTCAGTGTCAATATTTGTGTAGCCAGCTGCCTTCGCAATTGGTGTTCTATGTCATATCTAAGCATTTCACCGCTACATGACATATTCCGCTAACCTCCACAATATTCAAGACCAATAGTATCAATGGCAGTTTCCGGGTTGAGCCCAGAGATTTC
+
C-A@CGGGGGGGGGGGGCFGGGGGGGGGGGGGGGGGGGGGGGGGGGGFGGGGGGFFGGGGCGFEFGGGFFGGGAFGGGGGGGGGGGGGEGGGGGGGGGGGCFFGGGGGGGFGGGGGGGGGGGGGGGGGGGE:FGGGGGGGGCEGGFG=DDG?FGFGGGFFGGGGGFGGFFFF8EF9DFGBGF=FEDGGGGGGGGGGGGFG8FFF;
@M02526:341:000000000-JB3KD:1:1101:9248:2944 2:N:0:TACACAT+ACGGCAC
GCGGACTACACGGGTTTCTAATCCTGTTTGCTCCCCACGCTTTCGCACCTCAGTGTCAGTATCAGTCCAGGTGGTCGCCTTCGCCACTGGTGTTCCTTCCTATATCTACGCATTTCACCGCTACACAGGAAATTCCACCACCCTCTACCATACTCTAGCTTGCCAGTTTTGGATGCAGTTCCCAGGTTGAGCCCGGGGATTTCAC
+
CCCCCGGGGGGGGGGGGGGGGGGGGGGGGGGGGGGGGGGGGGGGGGGGGFFGGGGGGGGGGFGGCGGGGDGGGGGGGGGGGGGGGGEGGGGFGDGGGGGGGGGGGFGDFGGGGGGGGGFGGGGGGGGFGGF8FEFGGGGGGGGGGGFFFGGGGGGFFG,@DFGFGEGGFCG6FFGGG7AFD2=DCFFE7AEGGGDEGG*;CFFF9
@M02526:341:000000000-JB3KD:1:1101:9569:2949 2:N:0:TACACAT+ACGGCAC
TGGACTACACGGGTATCTAATCCTGTTTGCTCCCCACGCTTTCGCACCTCAGTGTCAGTATCAGTCCAGGTGGTCGCCTTCGCCACTGGTGTTCCTTCCTATATCTACGCATTTCACCGCTACACAGGAAATTCCACCACCCTCTACCATACTCTAGCTTGCCAGTTTTGGATGCAGTTCCCAGCTTGAGCCCGGGGATTTCACA
+
CCCCCGGGGGGGGGGGGGGGGGGGGGGGGGGGGGFGGGGGDGFGDEFGGGGFGGGGGGGGFEDDFGE<FFGGFGGGGG:FGFGCCE8,,,:9?,EFGGGGGCE=FCEF:C@@FBF9BFGG+8EGFGGG8FFGGGGGG8DFGEGGGGFAF8DF8,==FDCG?EDF?,D,@,+8=EDDDFDDG+8D,=,8@CF9EG>>>77F5?FA+
@M02526:341:000000000-JB3KD:1:1101:6234:2951 2:N:0:TACACAT+ACGGCAC
GGGACTACAGGGGTTTCTAATCCTGTTTGCTCCCCACGCTTTCGAGCCTCAACGTCAGTTACAGTCCAGTAAGCCGCCTTCGCCACCGGAGTTCTTCGTAATATCTACGCATTTCACCGCTACACTAGGAATTCCACTTACATCTCCTGCACTCTAGCCACATAGTTTCAACTGCAGTCCCGGGGTTGGGCCCCGGACTTTCACA
+
CCCCCGGFGGGDCF+@EGDEFFCEEFEGGFF,6,BFF+FC7C@C@F,@<FE<FC<<,@CCFFF9F9<CF9CFGG,@7F:CFFG>C?8FD+@?EE,AF49,A?A=E9;9=FEF:;FEF<:ECEE9E=:,>DFBA,@,@@@=@,,@@D,@=,A88D+=++12,,,@=6,E=@D,?=+=0=00D86+13@:*4@;**3**3*;8BFA+
@M02526:341:000000000-JB3KD:1:1101:18453:2954 2:N:0:TACACAT+ACGGCAC
TATATGGACTACACGGGTATCTAATCCTGTTTGCTCCCCATGCTTTCGCACCTCAGTGTCAGTATTAGGCCAGAAGGCTGCCTTCGCCATCGGTATTCCTCCAGATCTCTACGCATTTCACCGCTACACCTGGAGTTCTACCTTCCTCTCCTATACTCTAGCCATCCAGTATCGAATGCAATTCCCAAGTTAAGCTCGGGGATTT
+
CCCCCGGGGGGGGGGGGGGGGGGGGGGGGGGGGGGGGGGGGGGGGGGGGGGGFGGGGGGGGGGGGGGGGGGGGFGGGGGGGGGGGGGGGGGGGGGGGGGGGGGGGGGGGGGGGGGGGGGGGGGGGGGGGGGGGGGGGGGGGGGFFGGGGGGGGGFFGGGGDFGGGFGGGGGDGEF=AFGFFGGGFFGGGGGGGGGAFG>CCBFFF
@M02526:341:000000000-JB3KD:1:1101:6312:2987 2:N:0:TACACAT+ACGGCAC
CACGATGGACTACAAGGGTTTCTAATCCTGTTTGCTACCCACGCTTTCGCGCCTCAGCGTCAGTGTCAGTCCAGAAGGCCGCCTTCGCCACTGGTATTCTTCCCGATCTCTACGCATTTCACCGCTACACCGGGAGTTCTACCTTCCTCTCCTGCACTCAAGCCTGCCAGTTCCAAATGCAGTTCCCAGGTTAAGCCCGGGGCTT
+
CCCCC@FCFFFFFFGFFGCFEFGEFGCEGFFF,CFCGGFFGD@FF7DGGCCE:FGG8,CFGGGGFFGGFG9FGGGEFG8FGGGGGGGGGG7BEDFFFCFFF<EFEG7CFGGGGGGGDGG9;@EEG>FCGGGC7@EB@D9EFGDA:DFDF,=DDFFGGGGGDDEFF7E?CFGCDEF7=:CFFFC8EFGGG>@<EGGGGCC>>B>D;
@M02526:341:000000000-JB3KD:1:1101:19012:2999 2:N:0:TACACAT+ACGGCAC
GTAGAGGACTACACGGGTTTCTAATCCTGTTTGCTCCCCACGCTTTCGCACCTCAGTGTCAGTATCAGTCCAGGTGGTCGCCTTCGCCACCGGTGTTCCTTCCTACATCTACGCATTTCACCGCTACACACGAAATTCAACCACCCTCTAACATACTCTAGCTTGCCAGTTTTGGATGCAGTTCCCAGGTTGAGACCGGGGATTT
+
CCCCCGFCFGFAC<FGGEGGGGGGFAFGFEGGCFAEGGGGEFGCEGEBG7FF<E@FFGG9CEEG9FCFGG86EGGG?FF@EGGD<,@F:,,@7=+FCC<AFGG99:>,9C,CFEDCFGGFG9+@+=64>,+>++>47>,46DEGGG@E,,,==D?D+=,=99:,,=@=8@=F+,6++27:7+2C:+2:+4@;,4*2;D*?D/9*;
@M02526:341:000000000-JB3KD:1:1101:18578:2999 2:N:0:TACACAT+ACGGCAC
CTTCGAGGACTACCAGGGTATCTAATCCTGTTCGCTACCCATGCTTTCGCTTCTCAGTGTCAGTCATGGCCCAGAGACCTGCCTTCGCCATCGGTGTTCTTCCTGATATCTGCGCATTTCACCGCTACACCAGGAGTTCCAGTCTCCCCTACCACACTCTAGCCTGCCCGTACCCACCGCAGACCCGGAGTTAAGCCCCGGGCTT
+
CCCCCGGGDGGGGGGGGGGGGGGGGGGGGGGGGGGGGGGGGGGGGGGGGGGGGGGGGGGGGGGGGGGGGGGGGGGGGGGGGGGGGGGGGGGGGGGGEGGGGGGGG9EFGGGGGGGGGGGGGGGGGGGGGGGGFEDEGGGGGGGFGGG,CDFFCGFGGGGGG8EGGDDEGGGGG6DFGGDDDG7CGGGDEEEEFCFGFGGGGBEFA
@M02526:341:000000000-JB3KD:1:1101:13772:3005 2:N:0:TACACAT+ACGGCAC
CGGACTACTGGGGTTTCTAATCCTGTTTGCTCCCCACGCTTTCGCACCTCAGCGTCCAGTATGAGCCAGTAAGCCGCCTTCGCCACTGGTGTTCTTCCGAATATCTACGAATTTCACCTCTACACTCGGAATTCCACTTACCTCTCTCACCTGCTAGCTCGGCAGTCTTAAAGGCAATTCTGGAGTTGAGCTCCAGGCTTTCACC
+
CCCCCGGGGGGGGGGGGGGGGGGGGGGGGGGGGGGGGGGGGGGGGGGGGGGGGGGGGGGGGGGGGGGGGGGGGGGGGGGGGGGGGGGGGGGGGGGGGGGEGGFGGGGGGGGGGGGGGGGGGGGFGGGGGGGGGGGGGGGGGGGGFGGGGGGGGGGGFGGGGGGGGGGGGDFG7AF8FGGFGGGGGGGGFGGGFGGGGGGGGFFFF
@M02526:341:000000000-JB3KD:1:1101:14200:3007 2:N:0:TACACAT+ACGGCAC
AGGGACTACCGGGGTATCTAATCCTGTTCGCTCCCCACGCTTTCGAACCTCAGCGTCAGTTACAGACCAGAGAGCCGCTTTCGCCACTGGTGTTCTTCCATATATCTACGCATTTCACCGCTACACATGGAGTTCCACTCTCCTCTTCTGCACTCAAGTCTCCCAGTTTCCAATGCACTTCTCCGGTTAAGCCGAAGGCTTTCAC
+
CCCCCGGFGG7CFCFGGGGGGGFGGGFFGCFGGFGFFGEGGGGGEDFGGGFGGGGGGGFFGGGGGGGGGG?EGGGGGGGGGGGGGGGFGF??FFACFGF<FGCDCFGGGGGGGGGCGGGGGGGDGGGFFEFCFGGGGGGCFEFEFFFGGFGGGGGGGFGGGGFF8?FF8=DEFG?DGGGFGCFGGGGGE79FGGGC7*?DGFFFA
@M02526:341:000000000-JB3KD:1:1101:21551:3018 2:N:0:TACACAT+ACGGCAC
GTAAACGGACTACCGGGGTATCTAATCCTGTTTGCTCCCCACGCTTTCGCACCTCAGTGTCAGTATCAGTCCAGGTGGTCGCCTTCGCCACTGGTGTTCCTTCCTATATCTACGCATTTCACCGCTACACAGGAAATTCCACCACCCTCTACCATACTCTAGCTTGCCAGTTTTGGACGCAGTTCCCAGGTTGAGCCCGGGGATT
+
CCCCCGGGGGGGGGGGGGGGGGGGGGGGGGGGGGGGGGGGGGGGGGGGGGGGGGGGFGGGGFGGGGGGGGGGAFGFFGGGGGGGGF,FGECF88C<A:EFC9EEFGG9EGGGGGGEGGGGGGGGGGGGGGG??BFFFCFFGGGGFE>+@CFD+,CDF?DFGFGGGGGFFFGGGGFGGFGF>6D8CFGGGGFFFECFFCDD49?5;
@M02526:341:000000000-JB3KD:1:1101:20220:3039 2:N:0:TACACAA+ACGGCAA
GGAACTACGAGGGTATCTAATCTCATTCGTTCCCCCAGCTTTGGTCTCTCAGGGTCAGTGCCGGCCAAGCGGCGGGCTTTCGCCGCTGGGTTTCTTGCCGTTTCTTACGCTTTTCACCGCACCACCGGAATTTCCCCCTGCCCCAACCGTACTCCAGCACGGTGGTTCCCACCGACTGTTCAGGTTTGAGCCCTGGCTTTTGACA
+
AC,-6,6C,6CF+,6,66CE@F,,6CF,,;,CEF8+@6,CA,,6;C,,,,,,,,;,,,<,,,@+@F7,,,,8+7+4@FG,,++8+++@4+,B+5C5,,,8++,,3,C33++@DA=9F>+++@3>EECFGG+D;E,@,*53D3D*41*1*44*990***,,*****4=,++0***/)9);+++;C4*+/+*3*=**1**99**)*0
@M02526:341:000000000-JB3KD:1:1101:11364:3047 2:N:0:TACACAT+ACGGCAC
TGGACTACTCGGGTATCTAATCCTGTTTGCTCCCCACGCTGTCGCGCCTCAGCGTCAGTAATGGACCAGGTCGCCGCCTTCGCCACCGGTGTTCTTCCCAATATCTACGAATTTCACCTCTACACTGGGAATTCCGCGACCCTCTTCCATCCTCTAGCCTAGCCGTATCAAGCGCAGTCCCCAGGTTGAGCCCAGGAATTTCACG
+
CCCCCGGGGGGGGGGGGGGGGGFGGGGGGGGGGGGGGGGGGGGGGGGGGGGGGGGGGGGGGGGGGGGGGGGGGGGGGGGGGGGGGGGEGEGGDGGGGGGGGGGGGGGCGGGGGGGGGGGGGGGGGGGGGGGGGGFFGDEEGGGGGGGGGGGGGFGGGGFFG?FGGGGCFGGGGGGGGGGFFFGGGGGGG6?CFGG5FFGCFFFF)
@M02526:341:000000000-JB3KD:1:1101:7843:3058 2:N:0:TACACAT+ACGGCAC
GGGACTACCAGGGTATCTAATCCTGTTTGCTACCCACGCTTTCGCGCCTCAGCGTCAGTGTCAGTCCAGAAGGCCGCCTTCGCCACTGGTATTCTTCCCGATCTCTACGCATTTCACCGCTACACCGGGAGTTCTACCTTCCTCTCCTGCACTCAAGCCTGCCAGTTCCAAATGCAGTTCCCAGGTTAAGCCCGGGGCTTTCACA
+
CCCCCFGGFGGGEGGGGGC,EFFFFGGGGGGFGGGGGGGDFGGGGGGGGGGGFGCBFFFFGGGGGGFCFGC@FGCGGF@FGFGGGGGGGG9<EFGGGGGGGGCGGGGGGGGGGGGGGFGGGCEFFGD@7=FGGGGDDDFGGGGGGGGGGGGGGGF??FGGGFGGGGGGGEE7DGFFC2++?6@?CGGGGGGC5E7577?9FFFF+
@M02526:341:000000000-JB3KD:1:1101:9270:3063 2:N:0:TACACAT+ACGGCAC
CCGTTGGACTACTGGGGTATCTAATCCTGTTTGCTACCCATTCTTTCGAGCCTCAGCGTCAGTGACAGACCAGACAGCCGCTTTCGCCACTGGTATTCTACCATATATCTACGCATTTCACCGCTACACATGGTGTTCTACTGTCTTCTTCTGTACTCAATTCACCCAGTTTCCTATGCACTTCTTCTGTTAAGCCGAATGCTTT
+
B@BBCF8EGGGCEE8C:F,CFF<CFFAF6CCFEFFEFGDCF,6,;EC,D,C@AF<6E:@,68C6CC,;CFGGGCF@DGGC:+4,5@@FCC?F8F<FFGE,,A5C4,@4@FCD?+,=,5EAE9>EC7FGG9:=,C9,@DD,,,9EF,9@ED8@=E9=D=3A,,ECF84@?693?,33+6++6A2A,9:,@CA=AGGD+C8+;89+5
@M02526:341:000000000-JB3KD:1:1101:19072:3077 2:N:0:TACACAT+ACGGCAC
CGGACTACCGGGGTATCTAATCCCATTCGCTCCCCTAGCTTTCGTCTCTCAGTGTCAGTGTCGGCCCAGCAGAGTGCTTTCGCCGTTCGTGTTCTTTCCGATCTCTACGCATTTCACCGCTCCACCGGAAATTCCCTCTGCCCCTACCGTACTCCAGCTTGGTAGTTTCCACCGCCTGTCCAGGGTTGAGCCCTGGGATTTGACG
+
CC@CCCFGGGDCDFCFGGFFGGCCFGACFFGFGFGCG@FGGGGFFCFG9EA6FCFGGFGCEC7CFGG>CF,CACEDFACFFFGCC+?,B?<FGGGGGCFC@::AEG,9=:B@FFGGGGCFCGECGDGEC+=F9@AFGF=DFGGGG6@D8DDEDF8F++8=,+@EDFF;=<;FFEGD**2;9+7**4@:,424*:;9F47CCAFA4
@M02526:341:000000000-JB3KD:1:1101:7200:3079 2:N:0:TACACAT+ACGGCAC
GTATCGGACTACCGGGGTATCTAATCCTGTTTGCTCCCCACGCTTTCGCACCTCAGTGTCAGTATCAGTCCAGGTGGTCGCCTCCGCCACTGGTGTTCCTTCCTACATCTACGCATTTCACCGCTACACAGGAAATTCCACCACCCTCTACCATACTCTAGCTTGCCAGTTTTGGATGCAGTTCCCACGTTGAGCCCGGGGATAT
+
CCCC?@@CFGFGGGDGG@,E<FADEEFGFGGFAFEFEGDGGGGGGGGGGEGEDFG8<EFEGDDF9EEAFEG9FFFFGBFGDGCFFG@::=8F,B,,@EB?FF@?E,,4C;FFFECGFFFDBF8>ECGDG9F@=E8=AD;E,@D?E@DFCDCECE6F8DGFAFDFEFFED,7==,+359C9?+5<@FF,@47:*4CC>D*@CD>*1
@M02526:341:000000000-JB3KD:1:1101:21519:3092 2:N:0:TACACAT+ACGGCAC
GGGGAGGGACTACAGGGGTATCTAATCCTGTTTGCTCCCCACGCTTTCGCACCTCAGTGTCAGTATCAGTCCAGGTGGTCGCCTTCGCCACTGGTGTTCCTTCCTATATCTACGCATTTCACCGCTACACAGGAAATTCCACCACCCTCTACCATACTCTAGCTTGCCAGTTTTGGATGCAGTTCCTGGGTTGAGCCCGGGGATT
+
<CC?@F:FEFGGGGGGGGGDGGGGGGGGGGGGGGGGFGGGGGDCGGGGGGFFGFECGGFGGGAFE<EFD@FGAFC@EGGGGGGGDG7FCGEFDFGCFCGGG9FG9DGGCBFCFAFCFGFF9@=>8CGGGG9FEEDDDDGGGGGD+@AEFDAEC,=+=F@,@E,,=6+=7@EFGGC+?=DB=:CFAC2,@6AC>@CEG9**?4*:;
@M02526:341:000000000-JB3KD:1:1101:14494:3097 2:N:0:TACACAT+ACGGCAC
AGGACTACTCGGGTTTCTAATCCTGTTCGCTCCCCATGCTTTCGCTCCTCAGCGTCAGTTACAGCCCAGAGACCTGCCTTCGCCATCGGTGTTCTTCCTGATATCTGCGCATTTCACCGCTACACCAGGAATTCCAGTCTCCCCTACTGCACTCTAGTCTGCCCGTACCCACCGCACATCCGAAGTTAAGCCTTGGACTTTCACG
+
CCCCCGGGGGGGGGCGGGGGGGFGGFGGGG@FGGEFGFFGGGFEFEEGGGFFGGGGGGGGGGGGGFGGGGGGGGGGGFGGGGGGGGGGGFEEGFGGGGGGGGGGGGGGGGGGGGGGGGDGGGEGGGGGGGGGGGGGGGGFGFFEGGGGGGGGGGDFGGCGGGGGGGEGGGGDGGGDDCFFDGGGGGDGEGGGCFFGGGGGFFFFA
@M02526:341:000000000-JB3KD:1:1101:24941:3098 2:N:0:TACACAT+ACGGCAC
TATGGACTACCGGGGTATCTAATCCTGTTTGCTCCCCACGCTTTCGCGCCTCAGCGTCAGTATTGGTCCAGTTGGCCGCCTTCGCCACCGGTGTTCTTGCGAATATCTACGAATTTCACCTCTACACTCGCAGTTCCACCAACCTCTACCATACTCAAGCGTCCCAGTATCGAAGGCCATTCTGTGGTTGAGCCACAGGCTTTCC
+
CCCCCGGGGGGGGGGGGGGGGGGGGGGGGGGGGGGGGGGGGGGGFGGGGGGGGGGGGGGGGGGGCFGGGGGGGGGGGGGGGGGGGGGGGGGGGGGGGGGGGGGGGGGGGGGGGGGGGGGGGGGGGGGGGGGGGGGGGGGGGGGGGGGGGGGGGGFGG?DFGGG9CC8E9FGDGGGDG>DFGGFFGFFGGGGEGFGGGG4DCFFF+
@M02526:341:000000000-JB3KD:1:1101:19454:3104 2:N:0:TACACAT+ACGGCAC
GGTCGACTACCGGGGTTTCTAATCCTGTTTGCTCCCCACGCTTTCGCACCTGAGCGTCAGTCTTTGTCCAGGGGGCCGCCTTCGCCACCGGTATTCCTCCAGCTCTCTACGCATTTCACCGCTACACCTGGAATTCTACCCCCCTCTACAAGACTCTAGCCTGCCAGTTTCGAATGCAGTTCCCAGGTTGACCCCGGGAATTTCC
+
C@@C@7BCFFFGGGGGGCFFGGGGDGGGGG<AAFGGEEGEEGGGG@FDGGGFAFF:FEE7FFGGGGGGDEGGDGGGGGGGG,==FFCFGGCGGGGGEGGFFF,A=E@:;FFGDEGE<@F:+8@8BGG,>>>A>EFFC,>EFGGGCE69A79@*;?FFG7A?,,@:682<=C>FC7CDF7B+=:;967C,,<,0=<ED3)19F++3
@M02526:341:000000000-JB3KD:1:1101:18113:3104 2:N:0:TACACAT+ACGGCAC
CTATGGACTACAGGGGTATCTAATCCTGTTTGCTCCCCACGCTTTCGCACCTCAGTGTCAGTATCAGTCCAGGTGGTCGCCTTCGCCACTGGTGTTCCTTCCTATATCTACGCATTTCACCGCTACACAGGAAATTCCACCACACTCTACCATACTCTAGCTTGCCAGTTTTGGATGCAGTTCCCAGGTTGAGCCCGGGGATTTC
+
CCCCCGGGGGGGGGGGGGGGGGGGGGGGGGGGGGGGGGGGGGGGGGGGGGGGGGGGGGGGGGGGGGGGGFFGGGGGGGGGGGGG7FCCCFFEEFGGFGGGGGGGGG9EFGGGGGDGCFGGGDGG@EGGGGGGFGFGGFGGGFG,ADFGGGGGGCGCGGFGGGGGFGGGGGGFGDFFFGGFFDF?GGFDGFGGGF6@GGGGGFFA>
@M02526:341:000000000-JB3KD:1:1101:6289:3110 2:N:0:TACACAT+ACGGCAC
GTCGGACTACCAGGGTATCTAATCCTGTTCGCTCCCCACGCTTTCGAACCTCAGCGTCAGTTACAGACCAGAGAGCCGATTTCGCCACTGGTGTTCTTCCATATATCTACGCATTTCACCGCTACACATGGAGTTCCACTCTCCTCTTCTGCACTCAAGTCCTCCAGTTTCCAATGCGCTTCTCCGGTTAAGCCGAAGGCTTTCA
+
CCCCCGGGGGGGDGEG8FFFGGGGGCFFGF@F>CGGGD7@CC,DEGDDGFCCFGGGGEGFF,F<EGGG<FGFGGGGFG++8D9?CE=CEF86BFFGFCFGGGGFF9,9=?FGGDC9FFG9=EGC7BFG8FGEFFGFB,EEFG8DFCDF;DC8+@=D=69@,E:F8=8FD:8==@=?6=DD69+=@DCEGEFGGEDC0@C**/;A+
@M02526:341:000000000-JB3KD:1:1101:15011:3119 2:N:0:TACACAT+ACGGCAC
CTTGAGGGACTACCCGGGTTTCTAATCCTGTTTGCTACCCACGCTTTCGCGCCTCAGCGTCAGTGTCAGTCCAGAAGGCCGCCTTCGCCACTGGTATTCTTCCCGATCTCTACGCATTTCACCGCTACACCGGGAGTTCTACCTTCCTCTCCTGCACTCAAGCCCGCCAGTTCCAAATGCTGTTCCCAGGTTGAGCCCGGGGCTT
+
CCCCCGGGGGGGGGGGGGGGGGGGGGGGGGGGGGGGFGGGGGGGGGGGGGGGGGGGGGGGGGGGGGGGGGGGGGGGGFGGGGGGGGGGGGGGGGGGGGGGGGGGG@CGGGGGGGGGGGGGGGGGGDGGGGGGGGCEGFGGGGGGGGGGGGGGGFGFGFGGGGGGGGGGGGGGGGGDGFCFGFGGGGGGGGGGGFGFGGGGGFFEF
@M02526:341:000000000-JB3KD:1:1101:22855:3122 2:N:0:TACACAT+ACGGCAC
GGGGACTACCGGGGTTTCTAATCCTGTTCGCTACCCATGCTTTCGCTCCTCAGCGTCAGTAACTGCCCAGAGACCTGCCTTCGCCATCGGTGTTCCTCCTGATATCTGCGCATTTCACCGCTACACCAGGAATTCCAGTCTCCCCTACAGCACTCAAGTTATGCCCGTATCGCCTGCACGCCCGGACTTAAGCCCCGGAATTTCC
+
C9@-AFGFCGGG+FGCCAFCFGFDGGGGGGGGG7EFGF8AFGGGGGDCDGDFGGGGGGGGEFGGFGGGFG@EDFCF@EGGGG@EGGC<F74,?,@CDFGGGFGFGEDFGE@FE:DEFCEFEDG89EEGGEF?FGFFF9E==F=4AEF8DFGGGFCGF?FGGFEGGGCEGGGGG7CDGD6:CCCDCC*:<FGCFGGGDD)2?6BC+
@M02526:341:000000000-JB3KD:1:1101:20526:3125 2:N:0:TACACAT+ACGGCAC
AGGACTACTGGGGTATCTAATCCTGTTTGCTCCCCACGCTTTCGCACCTCAGTGTCAGTATCAGTCCAGGTGGTCGCCTTCGCCACTGGTGTTCCTTCCTATATCTACGCATTTCACCGCTACACAGGAAATTCCACCACCCTCTACCATACTCTAGCTTGCCAGTTTTGGATGCAGTTCCCAGGTTGAGCCCGGGGATTTCACA
+
CCCCCGGGGGFGGGGGGGGGGGGAFGGGGGGGGGGGGGGGGGFGGGGGDFGGGGGGFGGGGFGGGGFGFFGGGGGGGGDFCFCF@EEC,:BF:E<CFGFGGGGGGGFGGGCCFGGGGGCEC@EDEE88EEEFG9=EDGGGGGGGGG8DC=DFGGGGGCDGFGGGGEFCG?16+8DDGGGFG6F?C=E@8EGGC+??DGGGGF>+4
@M02526:341:000000000-JB3KD:1:1101:17894:3130 2:N:0:TACACAT+ACGGCAC
TAGGACTACCGGGGTATCTAATCCTGTTCGCTACCCATGCTTTCGAACCTCAGCGTCAGTTACAGACCAGAGAGCCGCCTTCGCCACTGGTGTTCTTCCATATATCTACGCATTCCACCGCTACACATGGAGTTCCACTCTCCTCTTCTGCACTCAAGAAAGGCAGTTTCAGATGCAATTCCTCAGTTAAGCTGAGGCCTTTCAC
+
CCCCCGGGGGGGGGGGGGGGGGGGGGGGGGGGGGGGGGGGGGGGGECFGGGGGGGGGGGGGGGGGGGGGGGGGGGGGGGGGGGGGGGGFGFGGGGGGGGGGGGGGGGGGGGGGGGGGGGGGGGGGGGGGGFGGGGGGGGGGGFGGGGGGGGGGGG6DDGCFGDGGGGGGGGFGGGGDFGFFCFGGGFFGFFAFCGGGGGGGFFFF
@M02526:341:000000000-JB3KD:1:1101:6362:3140 2:N:0:TACACAT+ACGGCAC
AGGACTACTGGGGTTCTAATCCCATTCGCTCCCCTAGCTTTCGTCTCTCAGTGTCAGTGTCGGCCCAGCAGAGTGCTTTCGCCGTTGGTGTTCTTTCCGCTCTCTACGCATTTCACCGCTCCACCGGAAATTACCTCTGCCACTACCGTACTCAAGCTTGGTAGTTTCCACCGACTGTCCAGGGTTGAGCCCTGGGCTTTGACGG
+
C-@C@EGGGDGGGGGGGFE<A,6@EEGFEGF:F:DFEG<,<<FGG8,CEGEGGD9CFGA,6B@C@+@EF@AFF6:E9C,EB??F+4B<?<B=,,EFFFE,8=,4FFGG7FF:F9;=EB@=E7EC88F:8CC,,,,@E@,@9,,68@FDDE86===?D6,@+==9@,36E,,@0+=++3+0+5+3,3@6CCC*,@CC**;**=9A5
@M02526:341:000000000-JB3KD:1:1101:6493:3141 2:N:0:TACACAT+ACGGCAC
CGCTGGACTATCCGGGTATCTAATCCTGTTCGCTCCCCATGCTTTCGCTTCTCAGCGTCAGTAATGGCCCAGTAACCTGCCTTCGCCATCGGTGTTCCTCCTGATATCTGCGCATTTCACCGCTACACCAGGGATTCCAGTTACTCCTACCACACTCTAGCTTTCCCGTACCCACCGCAGACCCAGGGTTAAGCCTTTGGCTTTC
+
C9BCC+CFGG<E8@ECFFD@FE9F,CFE6CE::7FF<@,E,,<CFF@CGGFFC9DFFFCCGGC9E<,C<@E8CF<FFGD@FE<EGDB@FGEFFEG7FFGFGGD,E@94=EC:CF:EGGD99=8++>4=,4=B+@>DDFG8FG,D,,69ED?F?8+ADDFGG,E,@3@8=8E8D?DGC=+0+77977;C;77,2@*,2*=9**;9>
@M02526:341:000000000-JB3KD:1:1101:6556:3146 2:N:0:TACACAT+ACGGCAA
GAAAGGGACTACTCGGGTATCTAATCCTGTTCGCTACCCACGCTTTCGCTCCTCAGCGTCAGTTACCACCCAGAGACCCGCCTTCGCCACCGGTGTTCCTCCTGATATCTGCGCATTTCACCGCTACACCAGGAATTCCAGTCTCCCCTGTGATACTCAAGTCTGCCCGTATCGCCTGCACGCCTACCGTTAAGCTGCAGAATTT
+
CCCCCDFGGGGGGGCEEGDCDGGFCFGGGDFGGGGC@FGFGCE@F@@BFGGGFEFCG@FCFCFGGFGGGDGGFF8@FFGGGE:FFGCFFGC@FE:?CFGGF<=8E=E=FGFG>EEGGGFGGGCGGCFEGG@A@D,@DFFGGGGFC98CC@FG@D7=9?,@EDFCDFGFGGE6C>;CCFF9FFGFF7?,@:CEFFGFGGF4B>FFF
@M02526:341:000000000-JB3KD:1:1101:16895:3151 2:N:0:TACACAT+ACGGCAC
ACCGGACTACCGGGGTTTCTAATCCCATTCGCTCCCCTAGCTTTCGTCTCTCAGTGTCAGTGTCGGCCCAGCAGAGTGCTTTCGCCGTTGGTGTTCTTTCCGATCTCTACGCATTTCACCGCTCCACCGGAAATTCCCTCTGCCCCTACCGTACTCCAGCTTGGTAGTTTCCACCGCCTGTCCAGGGTTGAGCCCTGGGATTTGA
+
CCCCCCEEGGFGGGGGGGGGGFGGDGGGGGGGEGGGGGGGGGAGGGEGFFGGFCCGGFGGGGGEDCCGGGGG@FGGGGFGGGCEGGG@EFF7FGGGGGGGGGGGGGGGGGGGGC7EGGGDDGGGGFFGGG7FGGGGFGGGDFEDFFCEG?=EGCDF?FFGGGFGGG7EC:C,5ED>DGDAGFGF6D5FEEC??CGGFF5CFFFA6
@M02526:341:000000000-JB3KD:1:1101:11908:3180 2:N:0:TACACAT+ACGGCAC
TAGCGGACTACTGGGGTATCTAATCCTGTTTGCTACCCACGCTTTCGCGCCTCAGCGTCAGTGTCAGTCCAGAAGGCCGCCTTCGCCACTGGTATTCCTCCAGATCTCTACGCATTTCACCGCTACACCTGGAATTCTACCTTCCTCTCCTGCACTCAAGTCCGCCAGTTCCAAATGCAATTCCCAGGTTGAGCCCGGGGCTTTC
+
CCCCCDFEG@FFEGGGGGGGGG<CEEGCGGGGGGDGEGFGGGGGGGGGGGGGFFGGGGGGGGFDEGGGGGGGGCE?FFFGGGGGGGGGGGGDGGGGGGAEGGFCFGGGGCF@ECGCGGGFG@GCGGGFGGGGG@EDFFFGDGFGGGF,8DE,D8FGGCF?FGGGGEEE@=::@=CCCCCCGGGGCF?+CFFF7?FDDGD4DBAF?
@M02526:341:000000000-JB3KD:1:1101:15058:3197 2:N:0:TACACAT+ACGGCAC
GGCGGACTACTGGGGTATCTAATCCTGTTTGCTCCCCACGCTTTCGCACCTCAGCGTCTAGAATGAGCCAGTGAGCCGCCTTCGCCACTGGTGTTCTTCCGAATATCTACGAATTTCACCTCTACACTCGGAATTCCACTCACCTCTCTCACCTACTAGCCACTCAGTCTCAAAGGCAATTCTGGGGTTGAGCCCCAGGCTTTCA
+
CCCCCGGGGGGFGGGGGGGGGGGGGGGGGGGGGGGGGGGGGGGGGGGGGGGGGGGGGGGGGGGGGGGGGGGGGFGGGGGGGGGGGGGGGGGGGGGGGGGGGGGGGGGGGGGEFGGGGGGGGGGGGGGGGFGGGGGGGGGGGCGGGGEFGGGGGGGGGGGGFFGGGG8EFEFCFCF6FGGFGGGCCGGEGGGGFGGGG*@F5AFF+
@M02526:341:000000000-JB3KD:1:1101:8355:3227 2:N:0:TACACAT+ACGGCAC
GCAGGACTACTCGGGTTTCTAATCCTGTTCGCTCCCCATGCTTTCGCTTCTCAGCGTCAGTAATGGCCCAGTAACCTGCCTTCGCCATCGGTGTTCCTCCTGATATCCGCGCATTTCACCGCTACAACAGGAATTCCAGTTACCCCTACCACACTCTAGCCTGCCCGTACCCACCGCAGACCCAGGGTTAAGCCCTGGGCTTTCA
+
BCC<C@,CCEAFGGGGGGGGGGGGGG<CFF:FFF7FGF@8CFEGGGGGGGFE<F8FFCFEF<FFA9FG7@FFFGGFCFCFFGDDCFG7EFFE7,B,@FFGGF9FGCF,=AFCFGGFF9FGEDCCB,,AE:=EGE8,=9BFGFDF?E?D8DD?D8+++?=E8EFGGG6@81CDD6?>D++05=*34CEF@@A;EFF7??4>;96@9
@M02526:341:000000000-JB3KD:1:1101:9049:3232 2:N:0:TACACAT+ACGGCAC
TCTGCTGGACTACTAGGGTTTCTAATCCCGTTCGCTCCCCATGCTTTCGCACTCCAGCGTCGGTAGGGACCCAGAGAGCTGCCTTCGCTTTTGGCGTTCCTTCGTAGATCTGCGGATTTCACCCCTACCACACGAAATTCCACTCTACTCTGTCTCACTCAAGTGAATTGGTTTCGAGAGCATTCCACCAGTTTTTGGCGACTTT
+
CCCCCGGGGGGGGGGGFFGGDGGFGGGFGGGGGGGGFGGEGFGGGGGGGGGG7FGGGGGGGGGCFG@FDGGGGDCCAFFE8F8=E,BEFFGGG7E:CCE@FGGGGGG7ADFCGC:86=EFFGEGGGGG@FFFGGGCGEAFEFGGGG,@CDAF@=9+D9EFF8DEFGG8FDF9FGFGFFGB9CF9<FGGG5CAFCFADGGGGFD>8
@M02526:341:000000000-JB3KD:1:1101:22749:3239 2:N:0:TACACAT+ACGGCAC
GGGGACTACCGGGGTATCTAATCCTGTTTGCTCCCCACGCTTTCGCACCTCAGCGTCAATACCAGTCCAGTGAGCCGCCTTCGCCACTGGTGTTCTTCCGAATATCTACGAATTTCACCTCTACACTCGGAATTCCACTCACCTCTCCTGGATTCAAGCGATGCAGTCTTAAAGGCAATTCTGGAGTTGAGCTCCAGGCTTTCAC
+
CCCCCGGGGGGGGGGGGGGGGGGGGGGGGGGGGGGGGGGGGGGGGGGGGGGGGGGGGGGGGGGGGGGGGGGGGGGGGGGGGGGGGGGGGGGGGGGGGGGGGGGGGGGGGGCGGGGGGGGGGGGGGGFGGGGGGGDGGGGGGGGGGGGGGGGGCFGGGGGGGGGGGGGGGG,=+,=FFCGF+;EG7CFGA:CGGGGCG>CCFAFFF
@M02526:341:000000000-JB3KD:1:1101:20078:3250 2:N:0:TACACAT+ACGGCAC
GGCCAGGGACTACCGGGGTTTCTAATCCTGTTCGCTCCCCATGCTTTCGCTCCTCAGCGTCAGTTACAGCCCAGAGACCTGCCTTCGCCATCGGTGTTCTTCCTGATATCTGCGCATTTCACCGCTACACCAGGAATTCCAGTCTCCCCTACTGCACTCTAGTCTGCCCGTACCCACCGCACATCCGAAGTTAAGCCTCGGACTT
+
CCCCCGGGGGGGGGGGGGGGGGGGGGGGGGGGGGGGGGGGGGGGGGGGGGGGGGGGGGGGGGGGGGGGGGGGGGGGGFGGGGGGGGGGGGGGGGGGGGGGGGGGGGGAFFGGGGGGGGGGGGGGGGGGGGGGFGGGGGGGGGGGGGGGGFGGGGGGGGGGGGGGGGGEGGGGGGGGGGGFGGDGGFGCEC7@CGGGGFGGGDFFF
@M02526:341:000000000-JB3KD:1:1101:5846:3305 2:N:0:TACACAT+ACGGCAC
GATCTGGACTACAGGGGTTTCTAATCCTGTTCGCTCCCCACGCTTTCGAACCTCAGCGTCAGTTACAGACCAGAGAGCCGCTTTCGCCACTGGTGTTCTTCCATATATCTACGCATTTCACCGCTACACATGGCGTTCCACTCTCCTCTTCTGCACTCAAGTCCTCCTGTTTCCAATGCGCTTCTCCGGTTAAGCCGAAGGCTTT
+
B<CCCF9F<@FE@FFG>C:CEGGAFE<FGGGFEGEGEGCEGEEFEDGE,;E@,CC<<@@BCCF9,EFF9EGGGGFG@F<CFEGCDB@EC:EFFEFG><9EF<<;CFFAFGGEECCE@FGGGCCEGEGGGGCD,,8@8CFF9A89@F,@EAFDFDFF8?DF8=E,,@D,@==9=:D++++<69+0,5,@EGG5CECFGD*/3;AFF
@M02526:341:000000000-JB3KD:1:1101:7486:3317 2:N:0:TACACAT+ACGGCAC
TGGGACTACCGGGGTATCTAATCCTGTTTGCTCCCCACGCTTTCGCACCTCAGCGTCCAGTATGAGCCAGTACGCCGCCTTCGCCACTGGTGTTCTTCCGAATATCTACGAATTTCACCTCTACACTCGGAATTCCACTTACCTCTCTCACCTGCTAGCTCGGCAGTCTTAAAGGCAATTCTGGAGTTGAGCTCCAGGCTTTCAC
+
CCCCCGGGF8FGGGGGGGGFGGGGGGGGGGGGGGGGGGGGGGGGGG>FECFGGGGGG@FFGFGEAFGGGGGGFFCFFGGGGGGGGGGGGFGGGGGGGGGGGGGGGFGGFGEFGCFGDGGGGGGGGGFGFF@FGGGDGFCCDGDDFGGCGAA@=8DG7DFAAE6+=CDFGGGG+E+;CC7ACDGF7CEGGGGGCG5,;CFGGFFF=
@M02526:341:000000000-JB3KD:1:1101:19691:3335 2:N:0:TACACAT+ACGGCAC
GGGACTACCCGGGTATCTAATCCTGTTTGCTCCCCACGCTTTCGCACCTCAGTGTCAGTATCAGTCCAGGTGGTCGCCTTCGCCACTGGTGTTCCTTCCTATATCTACGCATTTCACCGCTACACAGGAAATTCCACCACCCTCTACCATACTCTAGCTTGCCAGTTTTGGATGCAGTTCCCAGGTTGAGCCCGGGGATTTCACA
+
CCCCCGGGGGGGGGGGGGFGGGGGGGGGGGGGGGGGGGGGGGGGGGGGGGGGGGGGGGGGGGGGGGFEFGGGGGGGGG7FGGGGECGGGFC?CF<FFFGGGFGCFGGGGGGGGGFGGGGGGE=>EFFGGGGGGFFFFGGDEGGGGGGGGGGG?FD=DFFGGGGG8@9=:,8,2=?88AFFFGF+6=CFDFGGGGGDG>DG>69B1
@M02526:341:000000000-JB3KD:1:1101:9346:3335 2:N:0:TACACAT+ACGGCAC
GGTACTGGACTACTAGGGTATCTAATCCTGTTTGCTCCCCACGCTTTCGCACCTCAGTGTCAGTATCAGTCCAGGTGGTCGCCTTCGCCACTGGTGTTCCTTCCTATATCTACGCATTTCACCGCTACACAGGAAATTCCACCACCCTCTACCATACTCTAGCTTGCCATTTTTGGATGCAGTTCCCAGGTTGAGCCCGGGGATT
+
CCCCCGDFDFGGGGEFG8FCFFFGCFGGGGGGGGGFGGDGGGEGGGGGGGGGG8C8FFGGGFGGGCFFFDEFFFEGFGGFDDGFGA,B:,@:549AFF,?,5,AFFF9FGGGG:@EFFFG99EEC8FEFEA84ECFF,;EDF=8D+8DF8DFDGG+DDFDAAAEC=D8E,=,93?CFDFB+22?==F8AC=9,,=A0=+;6@5?9
@M02526:341:000000000-JB3KD:1:1101:19721:3336 2:N:0:TACACAT+ACGGCAC
AGGACTACCGGGGTTTCTAATCCTGTTTGCTCCCCACGCTTTCGCACCTCAGCGTCCAGTATGAGCCAGTAAGCCGCCTTCGCCACTGGTGTTCTTCCGAATATCTACGAATTTCACCTCTACACTCGGAATTCCACTTACCTCTCTCACCTGCTAGCTCGGCAGTCTTAAAGGCAATTCTGGAGTTGAGCTCCAGGCTTTCACC
+
CCCCCGGGGGGGGGGGGGDFGGGGGGGGGGGGGGGGGGGGGGFGGGGGGGGGGGGGGGGGGGGGGGGGFGGGGGGGGGGGGGGGGGGGGGFGGGGGGGGCCFGGFGCFGGGGGGGGGGFFFGGGGGGGGGGGGGGGGGGGGGGGDFGFDGGG?FGGGGGGGCEGGGGGGGGGFGFFGGGFFGG7@FFFCFGFGGFF5CDCGF6FF
@M02526:341:000000000-JB3KD:1:1101:7067:3337 2:N:0:TACACAT+ACGGCAC
CTGATTGGACTACTGGGGTATCTAATCCTGTTCGCTACCCATGCTTTCGCTTCTCAGTGTCAGTCATGGCCCAGAGACCTGCCTTCGCCATCGGTGTTCTTCCTGATATCTGCGCATTTCACCGCTACACCAGGAGTTCCAGTCTCCCCTACCACACTCTAGCCTGCCCGTACCCACCGCAGACCCGGGGTTAAGCCCCGGGCTT
+
CCCCCGGGGGGGGGFGGGGGGGGGGGGGGFGGGGGGGGGGGFEFGGGGGGGGGGGGGGGGGGFGGGGGGGGGGGFGGGGG8FFGGGFGGGGFGGGGGGGGGGGGGGGGGGGGGCFGGDGGGGGGGGGGGGGGGEGGGGGGGFGGFA,AEFFGGFGGGFGGGDFGGFGGG+@EDGFFGCCDGGGGGG@8E>EEGGFGFGG>CBDEF
@M02526:341:000000000-JB3KD:1:1101:6648:3360 2:N:0:TACACAT+ACGGAAC
GGGACTACCGGGGTTTCTAATCCTGTTTGCTCCCCACGCTTTCGCACCTCAGTGTCAGTATCAGTCCAGGTGGTCGCCTTCGCCACTGGTGTTCCTTCCTATATCTACGCATTTCACCGCTACACAGGAAATTCCATCTCCCTCTACCATACTCTAGCTTGCCAGTTTCGGATGCAGTCCCCAGTTTGAGCCCGGGGCTTTCACC
+
CCCCCGCG<@FGGGGGGGFFEGGGGGGGCDFGGGGGG@F:FGFE:FGG,CF8CEFEFCFEA<D,CE@EFF@CFFFGGG7FF,@,?=,:,AFFFFF9,C8FAF,CE,,,,8@@FFF9FGGG7>4,9=F@>DEDGGGA,@,=9D,66=3@,32@+,33++33,33E,@FG,1@+01=++=+;=?F+,+5,7+4A+*****3**3+=*
@M02526:341:000000000-JB3KD:1:1101:15451:3366 2:N:0:TACACAT+ACGGCAC
GTGGACTACACGGGTATCTAATCCTGTTTGCTACCCACGCTTTCGCGCCTCAGCGTCAGTGTCAGTCCAGAAGGCCGCCTTCTCCACTGGTATTCTTCCCGATCTCTACGCATTTCACCGCTACACCGGGAGTTCTACCTTCCTCTCCTGCACTCCAGCCTGCCAGTTCCAAATGCAGTTCCCCCGTTAAGCCCGGGCCTTTCAC
+
BC@-<EFGGAD@:BFEGAEECFAFFFFF@EEFEF@FFG:B@@C;@@+@68C,CF@FGB,6,CEFDFDD6C<FGC<FFGGGCE,AFAFFB,F<FFCGGGGGE,>B:=;AF=F:@4=EE?F+B78B>,EBB7:=?=EFEFGC=8=DG9=FGCG1@6++20=@8@8A=83@CC@2:,B8+=285?9+*<CFCC9CC*/*;*/*;*8=8
@M02526:341:000000000-JB3KD:1:1101:24810:3367 2:N:0:TACACAT+ACGGCAC
TGGGACTACTGGGGTATCTAATCCCATTCGCTCCCCTAGCTTTCGTCTCTCCGTGTCAGTGTCGGCCCAGCAGCGTGCTTTCGCCGTTGGTGTTCTTTCCGATCTCTACGCATTTCTCCGCTCCACCGGACATTCCCTCTGCTCCTACTGTACTCCAGCTTGGTAGTTTCCACCGCCTGTCCAGGGTTGAGCCCTGGTATTTGAC
+
C-@@CGGGGG@<<FE7@FF9@FGFEEFGFFBGEFD:@C@FFFDE>CF,E,E6+:6CC6@C,F<7+78@:,CFF,:B@FFCEFCEGE::,B?FF,BFGGFGG7?>,,9;9D+C+@,@,5A4C7CE8,A+@F+@:E;64,@D8D,,@@?D,@C:C=D8+6@DF?C,==@=8@,,=997++=<+35*,*454,124@CFG*8=:9@B:
@M02526:341:000000000-JB3KD:1:1101:11469:3373 2:N:0:TACACAT+ACGGCAC
CAGAGGACTACAAGGGTTTCTAATCCCATTCGCTCCCCTAGCTTTCGTCTCTCAGTGTCAGTGTCGGCCCAGCAGAGTGCTTTCGCCGTTGGTGTTCTTTCCGATCTCTACGCATTTCACCGCTCCACCGGAAATTCCCTCTGCCCCTACCGTACTCCAGCTTGGTAGTTTCCACCGCCTGTCCAGGGTTGAGCCCTGGGATTTG
+
CCCCCGGGGGGGGGGGGGGGGGGGGGGGGGGGGGGGGGGGGGGGGGGGGGGGGGGGGGGGGGGGFGGDGGGGGGGGDGGGGGGGGGGGGGGGGGGGGGGGGGGGGGGGGGGGGGGGGGGGGGGGGGGGGGGGGGGGGGGGGGGGDGGGDFGGGGGGGGGGFGGGGGGGGGGGGGGGGGGFGGGGGGGDGGGGGGGGGGGGC4AF1
@M02526:341:000000000-JB3KD:1:1101:21980:3378 2:N:0:TACACAT+ACGGCAC
TGTGGACTACTGGGGTTTCTAATCCCATTCGCTCCCCTAGCTTTCGTCTCTCAGTGTCAGTGTCGGCCCAGCAGAGTGCTTTCGCCGTTGGTGTTCTTTCCGATCTCTACGCATTTCACCGCTCCACCGGAAATTCCCTCTGCCCCTACCGTACTCCAGCTTGGTAGTTTCCACCGCCTGTCCAGGGTTGAGCCCTGGGATTTGA
+
CCCCCGGGGGGGGGGGGGGGGGGGGGGGGGGGGGGGGGGGGGGGGGGGGGGGGDGGGGGGGGGGGGGGGGGGGGGGGGGGGGGGGGGGGGGGGGGGFGGGGGGGGGGGGGGGFGGGGGGGGGGGGGGGGGEGGGGGGGGGGFGGGGGGGGGGGGGGGFCGGGFCEGFGGGGGGGGDDGDFGGGGGFDGGGFGGFGGF4>CCFFF+
@M02526:341:000000000-JB3KD:1:1101:11968:3449 2:N:0:TACACAT+ACGGCAC
GGGACTACACGGGTTTCTAATCCTGTTTGCTCCCCACGCTTTCGCACCTCAGCGTCAGTATCGGGCCAGTGAGCCGCCTTCGCCACTGGTGTTCTTGCGAATATCTACGAATTTCACCTCTACACTCGCAGTTCCACTCCCCTCTCCCGAACTCAAGACTTCCAGTATCACAGGCAGTTCCCAGGTTGAGCCTTGGGATTTCACC
+
CCCCCG@FFGGDG@CFEGDFGGFFCFGGGFFG<FGCGDGGEFGEGEFGGG8EFGGC@CF<FFG7FEGB@@CCEED+FF@FFFGEGGD8,EFGGGGGEEB:FGFGGGABDGGE@FF,CE:E@AFGGDFFE+CFFDF,BEF,DEEG==DED8EEFGGG62@D=FGCF:EFFD,556C07CCF>**;>CGF6<EC,<2<C>FGC99:>
@M02526:341:000000000-JB3KD:1:1101:12799:3464 2:N:0:TACACAT+ACGGCAC
GGGCTGGACTACTGGGGTTTCTAATCCCGTTCGCTCCCCATGCTTTCGCACCCCAGCGTCGGTAGGGACCCAGAGAGCTGCCTTCGCTTTTGGCGTTCCTTCGTAGATCTGTGGATTTCACCCCTCCACACGAAATTCCACTCTCCTCTGTCTCACTCAAGTGAATTGGTTTCGAGAGCATTCCGCCAGTTTTTGGCGACTTTCT
+
CCCCCGGGGGGGGGGFGGGGGGFCFGGFGGGGGGGGGGGGFAFGGGGGGEGF7FGECEFFEFGF@7,CDGDGG8FCEDD=BFGGGGG@F7FEEF:FGGGGDGFFFF7AFGFCF:FGGGGGFGGEGGGGGFFGGGCFGGG8FGGGDFGGGD=@CFFGGGD,@=D@6C86=@CCFCC667CAF9EGGG5@7FG7C?7?F>C4C)BA+
@M02526:341:000000000-JB3KD:1:1101:10008:3473 2:N:0:TACACAT+ACGGCAC
TTCGGGACTACTCGGGTATCTAATCCTGTTTGCTCCCCACGCTTTCGCACCTCAGTGTCAGTATCAGTCCAGGTGGTCGCCTTCGCCACTGGTGTTCCTTCCTATATCTACGCATTTCACCGCTACACAGGAAATTCCACCACCCTCTACCATACTCTAGCTTGCCAGTTTTGGATGCAGTTCCCAGGTTGAGCCCGGGGATTTC
+
CCCCCGDGCGCCAFGFGGGGGGEFGF<FFCGGGFGFFGGGDEGGGFCEEGGFDGFEFGFECFG@9EFEFC9EFGGGGGGGCCGF7@,4:,FFF8F@EC9,EFGGGFGCCFEDF,:B9?,9>>C88EC89EFG,9EF9EGFF88=6@DFA;8,+@DD699,@EA,@DGGGFF:++028885=DDCE+@+9,A6@CF+;C***3*64
@M02526:341:000000000-JB3KD:1:1101:11007:3478 2:N:0:TACACAT+ACGGCAC
CGGGACTACAGGGGTATCTAATCCTGTTTGCTCCCCACGCTTTCGCACCTCAGTGTCAGTATCAGTCCAGGTGGTCGCCTTCGCCACTGGTGTTCCTTCCTATATCTACGCATTTCACCGCTACACAGGAAATTCCACCACCCTCTACCATACTCTAGCTTGCCAGTTTTGGATGCAGTTCCCAGGTTGAGCCCGGGGATTTCAC
+
CCCCCGGGGGGGGGGGGGGGGGGGGGGGGGGGFGGGGGGGGGGGGGGGGGGGGGGGGGGGGGGGGGG,CFFCDD@FFGGEGD<F:,BFC8F<BFGFGGGGGGGAFFGGGGGGGGGCCFC+=+@CEGGEGFCFFAFGGGGCFEGGGGGFFCGGGGGFG?FGGGGGFGG88DFEF8FGFGFDC?DCF+69?7<CGCD?C7DGCFCFE
@M02526:341:000000000-JB3KD:1:1101:20879:3484 2:N:0:TTCACAT+ACGGCAC
GAGTGGGGACTACAGGGGTTTCTAATCCCATTTGCTCCCCTAGCTTTCGTCTCTCAGTGTCAGTGTCGGCCCAGCAGAGTGCTTTCGCCGTTGGTGTTCTTTCCGATCTCAATGCATTTCACCGCTCCACCGGAAATTCCCTCTGCCCCTACCGTACTCTAGCTTGGTAGTTTCCACCGCCTGTCCAGGGTTGAGCCCTGGGATT
+
CCCCC@6+CFGGC<F<@:@FF9FFDG9;@,CCF9F@F8DCF8@D<EFG@C:FFFGEC;@CE,CFE9C:++6@@@EFEE7CFAB<?FCGEGCGGGGF=FFDFFGAFCB>EFE;FC8BFC,FCG9CECFEFFFG:=>C9=E=,@E8DD9@DFGG8+=+=6,,@A=,76@F,,6E9=9+5+05+=C?77BEC@CFE,*CFC>9***3;
@M02526:341:000000000-JB3KD:1:1101:6373:3485 2:N:0:TACACAT+ACGGCAC
ATTGGACTACCAGGGTATCTAATCCTGTTTGCTCCCCTAGCTTTCGCGCCTCAGCGTCAGTTATGGTCCAGTGAGCCGCTTTCGCCACAGGGGTTCCTTCCGATATCTACGCATTTCACCGCTACACCGGAAATTCCACTCACCTCTCCCATACTCTAGCCCGGCAGTTTTCGATGCAGACTTCGAGTTTAGCCCGAAGATTTCC
+
<@6ACFE?AFCFFEGEE@FFGFCFFFGGF<EGCFGGGGGGGGGGCF@FGF@FFGGGGGDGECFFGGGGGFCDGFCF@GGGGGC@FGGEEF=,@FFEFGGEFGC:@FGFGGDGGEEDFGGECEE@EFGFGGGC@EEDFGFE8FFD?F9=,=@BDFGFG7FDGFGC+@84=C7<@7?=DGDFG>CCGDCF7,@@?EFG>*9788>>1
@M02526:341:000000000-JB3KD:1:1101:14294:3487 2:N:0:TACACAT+ACGGCAC
AGGGGGACTACAAGGGTTTCTAATCCTGTTTGCTCCCCACGCTTTCGTGCCTCAGCGTCAGTACCGGACCAGTGAGCCGCCTTCGCCACTGGTGTTCTTGCGAATATCTACGAATTTCACCTCTACACTCGCAGTTCCACTCACCTCTTCCGGACTCAAGATCTTCAGTATCAAAGGCAGTTCTGGAGTTGAGCTCCAGGATTTC
+
C@8CCD7FF<@C,,6@F@CFGFCFGGGGGGFFFFFFCC8FFFEGFEDFCEDFCFGCF@@,FDCEGC@@FGFGFCEFFGGGGGDFFGGGGGGGFGFGFFGGGGGGGFGG9EFG:EGGGGGGFFGGGGGFGGGDGECFGGGGFGFFGFGFGBFCGGG6=+@DDFEFECGGCCGFFGFFFGD?9DF7ACA:<@:EGFFGGGGDF*=A+
@M02526:341:000000000-JB3KD:1:1101:23768:3525 2:N:0:TACACAT+ACGGCAC
TGAAGGACTACTAGGGTATCTAATCCTGTTCGCTCCCCACGCTTTCGAACCTCAGCGTCAGTTACAGACCAGAGGGCCGCTTTCGCCACTGGTGTTCTTCCATATATCTACGCATTTCACCGCTACACATGGAGTTCCACTCTCCTCTTCTGCACTCAAGTCCTCCAGTTTCCAATGCGCTTCTCCGGTTAAGCCGAAGGCTTTC
+
CCCCCGGGGGGGGGGGGGGGGGGGGGGGGGGGGGGGGGGGGGGGGGGGGGGGGGGGGGGGGGG9FGGGGEGGGGFGGGGGGGGGGEGGGGGGGFGGGGGGGGGGGA=AGGGGCEGGFGGEFCGGGDGGGGGGGG8DFGGGFGDFGGGGGGGGGGG?8??8=FGGGGG86@@EFCFFC?+:CDG?CFE6CEG:AEFC>79*;?A63
@M02526:341:000000000-JB3KD:1:1101:7085:3542 2:N:0:TACACAT+ACGGCAC
ACAGGACTACCGGGGTATCTAATCCTGTTTGCTCCCCACGCTTTCGCACCTCAGTGTCTAGAATGAGCCAGTGAGCCGCCTTCGCCACTGGTGTTCTTCCGAATATCTACGAATTTCACCTCTACACTCGGAATTCCACTCACCTCTCTCACCTACTAGACACCCAGTACCAAAGGCAATTCTGGGGTTGAGCCACAGGCTTTCA
+
CCCCCGGGGGGGEGGGFGGGGGCGFGGGGGGGGFGFGGGGGGGGGGGGGGGGFFFFGGGGGG@FEGFGGGEFGGGGGGGGGGGGDG@FGGGGGFCGGGGGEGEGGFGGGG?C?FCGGGGGGGGGGGGCGGGGCDEGGGGGGGGGCFFC?FGCGGGFGG9,@FGDECC=,,,@?8D8FGCDGDGFGGGGGGC7EF*@CG5;9>3A+
@M02526:341:000000000-JB3KD:1:1101:20684:3543 2:N:0:TACACAT+ACGGCAC
TCTTGGACTACTGGGGTTTCTAATCCCATTCGCTCCCCTAGCTTTCGTCTCTCAGTGTCAGTGTCGGCCCAGCAGAGTGCTTTCGCCATTGGTGTTCTTTCCGATCTCTACGCATTTCACCGCTCCACCGGAAATTCCCTCTGCCCCTACCGTACTCTAGCTTGGTAGTTTCCACCGCCTGTCCAGGGTTGAGCCCTGGGATTTG
+
CCCCCGGGGGGGGGGGGGGGGGGGGGFGGGGGGGGGGGGGGGFFGGGGGGGGGGGGGGGGGGGGGDGGGGGGGGGGGGGGGGGGGGGGGGGGGGGGGGGGGGGGGGGGGGGGGGGGGGGGGGGGGGGGGGGGGGGGGGGGGGFGGFGGGGGGGGGGGGGGGGGGGGGGGGGGGFGGC=DFGGGGGGGEGGDFGGGGGGGGGAAF+
@M02526:341:000000000-JB3KD:1:1101:7357:3576 2:N:0:TACACAT+ACGGCAC
CGGCCGGACTACTCGGGTTTCTAATCCCATTCGCTCCCCTAGCTTTCGTCTCTCAGTGTCAGTGTCGGCCCAGCAGAGTGCTTTCGCCGTTGGTGTTCTTTCCGATCTCTACGCATTTCACCGCTCCACCGGAAATTCCCTCTGCCCCTACCGTACTCCAGCTTGGTAGTTTCCACCGCCTGTCCAGGGTTGAGCCCTGGGATTT
+
CCCCCGGGGGGGGGGGGGGGGGGGGGGGFFFGGGGGGGGFGCFGFGGGGGGGFFGGG,CFFGGCFGGGGGGGGGGFGGGGGGGGFEEFEFGGGGGGGGGGDDFEG7>EGFFGGGGGEFGGFGGGEGGGFGCCEGDAFGGFFFDFGDGGGGGGGGFDFFFGFGGGD6<F,EFGGGFGFDC559=CFEGG5C777FGGGCC5DAF4=
@M02526:341:000000000-JB3KD:1:1101:17573:3614 2:N:0:TACACAT+ACGGCAC
TGTCGGACTACCCGGGTATCTAATCCTGTTCGCTCCCCATGCTTTCGCTCCCCAGCGTCAGTTACAGCCCAGAGACCTGCCTTCGCCATCGGTGTTCTTCCTGATATCTGCGCATTTCACCGCTACACCAGGAATTCCAGTCTCCCCTACTGCACTCTAGTCTGCCCGTACCCACCGCACATCCGAAGTTAAGCCTCGGACTTTC
+
CCCCCGGGGGGGGGGGGGGGGGGGGGGGGGGGGGGGGGGGGGGGGGGGGGGGGGGGGGGGGGGGGGGGGGGGGGGGGGFGGGGGGDGGGGGGGGGGGGGGGGGGGGGGGGGGGGGGGGGGGGGGGGGGGGGGGGGFGGGGGGGGGGGGGGGGGGGGFGGGGGGGGGGGGGGEDFDGGGGFGGGGG>CEEGGGGGGGGGGGGEFF6
@M02526:341:000000000-JB3KD:1:1101:9077:3631 2:N:0:TACACAT+ACGGCAC
TGGACTACCAGGGTATCTAATCCTGTTTGCTCCCCACGCTTTCGCACCTCAGCGTCCAGTATGAGCCAGTAAGCCGCCTTCGCCACTGGTGTTCTTCCGAATATCTACGAATTTCACCTCTACACTCGGAATTCCACTTACCTCTCTCACCTGCTAGCTCGGCAGTCTTAAAGGCAATTCTGGAGTTGAGCTCCAGGCTTTCACC
+
CCCCCGGFFGFFGFFGGGCFGGDGGGGAGGFFG@:F@FEGFGGGGG@FCFFFGGGEGGGGFGFDFFFGGGGGGFGDDCECFFGGGGFAF?FFGGGGGGGGGGGFGGGGGEGEGCGGFGGG9FFGGFDFCGGGGGFFGGGGGGGF8DD@EF=E+88DGGGDEGCECGGCFGCA99FFFFGF79DFGFGGF?FGFGFCDC9D>8>BA
@M02526:341:000000000-JB3KD:1:1101:18884:3704 2:N:0:TACACAT+ACGGCAC
ATGGGGACTACCGGGGTTTCTAATCCTGTTCGCTCCCCACGCTTTCGCTCCTCAGCGTCAGTAACAGCCCAGAGACCTGCCTTCGCCATTGGTGTTCTTCCCGATATCTACACATTCCACCGTTACACCGGGAATTCCAGTCTCTCCTACTGCCATCAAGCCCGCCCGTATACGGCGCAGACCCGTTGTTAAGCGATAGGCTTTC
+
CCCCCCGGGF<DFGG:@F;,CFFFFAE,EA@@F:F:FF@7:+@:@9BFCFEDF<6E:@FFGGGGAEFDCCEEDECEB=E<BF,C4FE7CFG@F<FEFFC<,44++44E94,CB=F=FFCFCEF=+@;B,8FFGCE8FGCDDFAD,=E8@?2=D1++06=,6@DCC::+@>9,;C**;>7ACC*;*:6CC61:,:7=**1><6=)+
@M02526:341:000000000-JB3KD:1:1101:17610:3707 2:N:0:TACACAT+ACGGCAC
TGCGGACTACTCGGGTATCTAATCCTGTTTGCTCCCCACGCTTTCGCACCTCAGTGTCAGTATCAGTCCAGGTGGTCGCCTTCGCCACTGGTGTTCCTTCCTATATCTACGCATTTCACCGCTACACAGGAAATTCCACCACCCTCTACCATACTCTAGCTTGCCAGTTTTGGATGCAGTTCCCAGGTTGAGCCCGGGGATTTCA
+
C<CCCGGGGGGGGGGGGGGGGGGGGGGGGGGGGGGGGGGGGGGGGGGGGGGGGGGGGGGGGGFFGGGGDGGGGGGGGGGGGGDBF,?CFFFFDEGGGGGGDGGFGGGGGG?EEGGGGGGCEECGGGGFC=FFCGGF,>=DFG>>FGGGG8@DGGGFF8DGGGGGGG8==CFFG?DFC=DFGGG6A6:DCEFGDG?7C7C*39*B+
@M02526:341:000000000-JB3KD:1:1101:11579:3717 2:N:0:TACACAT+ACGGCAC
GGTGGGACTACAAGGGTTTCTAATCCTGTTTGCTCCCCACGCTTTCGCACCTCAGTGCCAGTATCAGTCCAGGTGGTCGCCTTCGCCACTGGTGCTCCTTCCTATATCTACGCATTTCACCGCTACACAGGAAATTCCACCACCCTCTACCATACTCTAGCTTGCCAGTTTTGGATGCAGTTCCCAGGTTGAGCCCGGGGAATTC
+
CCCCCGGGGGGGGGGGGGGGGGGGGGGGGGGGGGGGGGGGGGGGGGGGGGGGGGGGGGGGGGG9FGGGGFCGGGGGGGGGGDFEFGCEE@F?EF9<,EFFGGGGGGGGGGGGEGGGFGGGGGGGGGGGCFGG8EFFGCC9D?EGC6DEEGGG8EFGFCFFFF8=CGFD8E8DF6===?D+=BCGCF26@CEF6?@FDDDG9**;+
@M02526:341:000000000-JB3KD:1:1101:12871:3719 2:N:0:TACACAT+ACGGCAC
ATCGGGACTACCCGGGTATCTAATTCCGTTCGCTCCCCATGCTTTCGCACCCCAGCGTCGGTAGGGACCCAGAGAGCTGCCTTCGCTTTTGGCGTTTCTTCGTAGATCTGTGGATTTCACCTCTCCACACGAAATTCCACTCTCCTCCGTCTCACTCAAGTGAATTCGTTTCGAGAGCATTCCGCCAGTTTCTGGCGACTTTCAC
+
9BCC8C@@<EFFEFGGGGFAACF9,CC8EFF7F66@DF,,;,,@FCFEE+F@+:CE766+@76BFCCCBGFGC<FC?<,:<??F=F?,BE9=,84++A,?F7FGACEA9B9EF9FCEGAF>,8,@8=:EF@FE8=@AD>E9?3,@3,16@DDG8B+8D1=2EE25<,+,:;9C7D67C>F+B<FE59>FGG,2=:7*9?GGAAA8
@M02526:341:000000000-JB3KD:1:1101:5711:3723 2:N:0:TACACAT+ACGGCAC
AGGACTACTAGGGTATCTAATCCTGTTTGCTCCCCACGCTTTCGCACCTCAGCGTCAATACGCGTCCAGTGAGCCGCCTTCGCCACTGGTGTTCTTCCGAATATCTACGAATTTCACCTCTACACTCGGAATTCCACTCACCTCTCCGCGATTCAAGCGATGCAGTCTTAAAGGCAATTCTGGAGTTGAGCTCCAGGCTTTCACC
+
CCCCCEFEAF@FFFDGGG<FFGFDFGD<EEGFFEEFFFGEEFDGGDFG8EAFFGE@C@ECED@@8CFCGF9FF@E@CCCEGGG:,BF8E?FC,BF,?5@78BFGFFCCGECF@FF;<DEFFFDGGFGGCGC@CC,>B,D8EF9,A@==C=@++@@9D+C6,=CE=<FFGG,2=A;9+5+=F@:+4;,=AFCGGFF97C4?>>6BF
@M02526:341:000000000-JB3KD:1:1101:15509:3738 2:N:0:TACACAT+ACGGCAC
TAGGCCGGACTACAGGGGTATCTAATCCTGTTCGCTACCCACGCTTTCGCTCCTCAGCGTCAGTTACCACCCAGAGACCCGCCTTCGCCACCGGTGTTCCTCCTGATATCTGCGCATTTCACCGCTACACCAGGAATTCCAGTCTCCCCTGTGATACTCAAGTCTGCCCGTATCGCCTGCACGCCTACAGTTAAGCTGCAGAATT
+
CCC<,66FCCCGCFFE@FC;EE@AEFGDC<FFAFFGCBFGGECCE@CEFCCCGGGGEC@B@,C@@@FGFGGGGFGGEFEC=CEG7?DF,B?=>BCB@FGG<AFGFF9AFGGDGEGGGGGFGGEEE@FGG@F@:EFCBEGDB87DD:9DEDFGGGFGF?82A9EFGGGEEEECCFGGDDGFCCFCA7C?CCGGGCCCBF7CDFAC=
@M02526:341:000000000-JB3KD:1:1101:17768:3742 2:N:0:TACACAT+ACGGCAC
ATTGGACTACAAGGGTATCTAATCCTGTTTGCTCCCCACGCTTTCGCACCTCAGTGTCAGTATCAGTCCAGGTGGTCGCCTTCGCCACTGGTTTTCCTTCCTATATCTACGCATTTCACCTCTACACAGGCAATTCCACCACCTTCTACCATACTCTAGCTTGCTAGTTTTGGATGCAGTTCCCAGGTTGAGCCCGGGGATTTTA
+
<CC<<<CEF@EECFDC@FGGGFGGCF,FFGGFGGFFGG@BGGGFFFGC@:CFEFCCFGGFFGGGFDFF<A<FG8,BF+F@8:?F>C:CEC,,,4B,5@A59EFEEEEFEF:FGEG9FFF,,,CE==9=EF+F8@AD,,@D,+4,,19=C9=;D8DF8@3;CD,8,,4==EFD8,+++23<DD++=D=D,DF8,@D>0+++=A6+5
@M02526:341:000000000-JB3KD:1:1101:20449:3747 2:N:0:TACACAT+ACGGCAC
TTGAGGACTACTGGGGTTTCTAATCCTGTTTGATCCCCACGCTTTCGTGCCTCAGCGTCAATCATACTTTAGTAAGCTGCCTTCGCAATTGGTGTTCTGTGACATATCTATGCATTTCACCGCTACTTGTCACATTCCGCCTACCTCAAGTACATTCAAGCCCATCAGTATCAAAGGCACTGCGATAGTTAAGCTACCGTCTTTC
+
CCCCCFFGFGGGGGGGGGGGGGGGGGGGGGGGGGAFEGGGGGCEGGGGGGGGGGGGGGGGGGGEFGGGGGFGGGGGCGCGFGGGGGG@GCFGGFGEGFGFGGGFGGGGGGGGFFGGGGGGCEEGGDGGEGGGGFFGD;>EEGGGGFFDFDDGGGGFGGGGGGGGFEGGGGGGFGGGGGGFGG?D8DGGGGGGG8DD+?DF7FFF7
@M02526:341:000000000-JB3KD:1:1101:7972:3817 2:N:0:TACACAT+ACGGCAC
GGGGGACTACTCGGGTTTCTAATCCTGTTTGCTCCCCACGCTTTCGCGCCTCAGCGTCAGTATCGAGCCAGGTTGTCGCCTTCGCCACCGGTGTTCTTCCAAATATCTACGAATTTCACCTCTACACTTGGAATTCCACAACCCTCTCTCGAACTCTAGTCTTACCGTACTAAATGCAGCTCCAGGGTTAAGCCCTGGGATTTCA
+
@-CCCGGGGGGFEGGGGGGGDEEGGA<FG96<CDGG;FF@CFFGDGEFGC7,@CE:@7@CFGE,BFGGE<@<CC8FFGGGFCFFGFEF@FEC@F@EFDGF9F<FCA4AFD7FEGGG9<F:EDFCFGFFGG,F9,8@>FA,4+@6@FFFGGEFF?D9DDF=AAD:,@ED8+1@@69D?7?*+=+3,3+@CCC7C7DCGGF79AF9+
@M02526:341:000000000-JB3KD:1:1101:15059:3834 2:N:0:TACACAT+ACGGCAC
TTGGACTACCGGGGTTTCTAATCCTGTTTGCTCCCCACGCTTTCGCACCTCAGTGTCAGTATCAGTCCAGGCGGTCGCCTTCGCCACTGGTGTTCCTTCCTATACCTACGCATTTCACCGCTACCCAGGAAATTCCACCACCCCCTACCATACTCTAGCTTGCCAGTTTTGGATGCCGTTCCCAGGTTGAGCCCGGGGATTTCCC
+
CCCCC@@8@FFGGG:FC,CFAEGGGDGGE@9,CFFGGG:B:FDC,@6CC,EFE<<FFEEFFGF9,<CFF6CDFE7F>FGGCEBEFCF8F8:4A?FEF9EFD@EE,,4,AFGDEEGCDFF7C+==,8?,@FFFGCBD3EFGDGC+1@DFGC=9D,+26+2,,,@CFFCGCC7C+,+;*39?DGD*4*@A6C,<,43CGG45?8++*
@M02526:341:000000000-JB3KD:1:1101:25727:3842 2:N:0:TACACAT+ACGGCAC
AGAAGGACTACTGGGGTTTCTAATCCCATTCGCTCCCCTAGCTTTCGTCTCTCAGTGTCAGTGTCGGCCCAGCAGAGTGCTTTCGCCGTTGGTGTTCTTTCCGATCTCTACGCATTTCACCGCTCCACCGGAAATTCCCTCTGCCCCTACCGTACTCCAGCTTGGTAGTTTCCACCGCCTGTCCAGGGTTGAGCCCTGGGACTTT
+
CCCCCGGGGDCCFFGGGGGFFEGGGFFCFDCFFFGGGGFDFGGGGGFCC<@CFADCFDDEFFCGGGDEEEG,EEFECAFFFFDEEGDF=BFFGFFFFFD?AEEECEEFC=F7FF78BFFGGGG>EEFGGDCEBEDDF,EAD8AFDFGGGF8@FF?8@DDFG,==@E8E=E:C;A2;+0?57<9FE7EEF97,@FGGFGDCC**33
@M02526:341:000000000-JB3KD:1:1101:24738:3878 2:N:0:TACACAT+ACGGCAC
TTCAGAGGACTACAGGGGTATCTAATCCTGTTTGCTCCCCACGCTTTCGCACCTCAGCGTCAGTACCGGACCAGTGAGCCGCCTTCGCCACTGGTGTTCCTCCGAATATCTACGAATTTCACCTCTACACTCGGAATTCCACTCACCTCTTCCGGACTCAAGACACCCAGTATCAAAGGCAGTTCCGGGGTTGAGCCCCGGGATT
+
CCCCCGGGGGGGGGFGEDFBFGGG9FGGGGFGCFGGGGGGFGGGDGFGGGCGCCFAFGGEGGDGGGGGGDGG7FGFGGGGGGGGCG<FFGGGGGG<EFGGFGGGGCCFGFBCFGDG,DDFFGG?FFGGDE4AF7EEGGGGGGGGGGFAFG9=DCG6CGGGGFGG,@?EGCFGGGGGGCFFGDFFFDEEGECEGGFF>79CD;>>F
@M02526:341:000000000-JB3KD:1:1101:9258:3892 2:N:0:TACACAT+ACGGCAC
CGGACTACTGGGGTATCTAATCCTGTTCGATACCCGCACCTTCGAGCATCAGTGTCAATAAGGCGGACGTACAATGCCTACGCTTTCGGAGTTCTTCGTGATATCTATGCATTTCACCGCTACACCACGAATTCCATGTACGCTCCACTCATTCAAGTCTCAGAGTTCTCACCGCAACTCCCCCGTTAAGCGGGGACATTTCACG
+
CCCCCGGGGFFGGGGGGGGGGGGGGGGGGFGGGGGGGGGGGGGGGGGGGGGGCGGFGGGGGGGGGGGGGGGGGGGGGGGGGGGGGGGGG@FGGGGGGGGGGGGGGGGGGGGGGGGGFGGGDEGGGGGGGGGGGGGGGGGGFGGGGGGGGGGGGGFGGGGGGGFGEGGFGGGGG>DDGGFF6FCDGGFGFGGGGGG=CCGGGFFFA
@M02526:341:000000000-JB3KD:1:1101:22069:3897 2:N:0:TACACAT+ACGGCAC
GCGGACTACTGGGGTTTCTAATCCTGTTTGCTCCCCACGCTTTCGCACCTCAGCGTCAGTTATGGACCAGTTAGCCGCCTTCGCCACTGGTGTTCCTGCGAATATCTACGAATTTCACCTCTACACTCGCAATTCCACTAACCTCTTCCATACCCAAGATACCCAGTATCAAAGGCAGTTCCGCAGTTGAGCTGCGGGATTTCAC
+
CCCCCGGGGGGGGGGGGGGGGGGGGGGGGGGGGGGGGGGGGGGGGGGGGFGGGGGGGGGGGGGGGFGGGGFGGGGGGGGGGGGGGGGGGGGGGGGGGGGGGGGGGGGGGGGGGGGGGGGGGGGGGGFFGGGGGGGGGGFGGGGFGGGGFGGGGFCFFGFGGGGGGGGGGGGGGGGGGGGFFFGDGCCFGFGGGGGEGDGGGFFFF
@M02526:341:000000000-JB3KD:1:1101:18378:3928 2:N:0:TACACAT+ACGGCAC
AGTGGGACTACCGGGGTATCTAATCCTGTTTGCTACCCACGCTTTCGCGCCTCAGCGTCAGTGTCAGTCCAGAAGGCCGCCTTCGCCACTGGTATTCTTCCCGATCTCTACGCATTTCACCGCTACACCGGGAGTTCTACCTTCCTCTCCTGCACTCAAGCCTGCCAGTTCCAAATGCAGTTCCCAGGTTAAGCCCGGGGCTTTC
+
CCCCCGGGGGGGEGGGGDGGGGGGGGGGGGGGGGGGGGGGGGGGGGGGGGGGGGGGGGGGGGGGGGGGGGFGCFFGGGGGGGGGGGGGGCGGFEGGGGGGGGGGGGGGGGGGGGGGGGGGGGGGGGGGGGGGGGGGGGGGGGGGGGGGGGGGGGGGGGGFGGGGGGGGGGGFGGGGGGGFGGG7CCCGGFGGGGGFDDGGGDFF=
@M02526:341:000000000-JB3KD:1:1101:17567:3935 2:N:0:TACACAT+ACGGCAC
GTTGGGACTACCAGGGTTTCTAATCCTGTTCGCTCCCCATACTTTCGCTCCTCAGCGTCAGTTACAGCCCAGAGACCTGCCTTCGCCATCGGTGTTCTTCCTGATATCTGCGCATTTCACCGCTACACCAGGAATTCCAGTCTCCCCTACTGCACTCTAGTCTGCCCGTACCCACCGCACATCCGAAGTTAAGCCTCGGACTTTC
+
CCCCCGGGGGGGGGGGGGGGGGGGGGGGGGGGGGGGGGGGEEGGGGGGGGGGGGGGGGGGGGGGGGGGGGGGGGGGGGGGGGGGGGGGGGGGGGGGGGGGGGGGGGFGGGGGGGGGGGGGGGGGGGGGGGGGGGGGGGGGGGGGFEGGGGGGGGGDFGGGGGGGGEGGGGGGGGGGGGGFCGGGGD>EEGGGFGGCF>DDGEFF8
@M02526:341:000000000-JB3KD:1:1101:23291:3937 2:N:0:TACACAT+ACGGCAC
GGGACTACCCGGGTATCTAATCCCGTTCGCTCCCCATGCTTTCGCACCCCAGCGTCGGTAGGGACCCAGAGAGCTGCCTTCGCTTTTGGCGTTCCTTCGTAGATCTTAGGATTTCACCCCTACACACGAACTTCCACTCTCCCCTGTCCCACTCAAGTGAATTGGTTTCGAGAGCATTCCGCCAGTTTTTGGCGACTTTAACTTT
+
<BCCCGGGGGGG:CFGGFGGGGD<CGGGGDGGGGGGGGGGGGFGGGCGGFGDGGG:FGEG@FEGGEEGG?,CFFEGGFG?<FGGFC=F7EFFECEFFEFAED@E9FFFGFAEFGGGFGGGGGGFGFGCEE+AFD9DAAGDDEGG=?@CFGGG=,=@=DBGGG89C:39:C6C++3A5FGFDD50;FA;FEEGGC*;58++48:AB
@M02526:341:000000000-JB3KD:1:1101:6189:3938 2:N:0:TACACAT+ACGGCAC
GTGGATTACCGGGGTTTCTAATCCTGTTCGATACCCGCACCTTCGAGCATCAGTGTCAATTGAAGCGGACGTACAATGCCTACGCTTTCGGAGTTCTTCGTGATATCTATGCATTTCACCGCTACACCACGAATTCCATGTACGCTCCACTCATTCAAGTCTCAGAGTTCTCACCGCAACTCCCCCGTTAAGCGGGGACATTTCC
+
-8<<AFCD<FCFEEBGGGFFFFEFFGGGG7DGCGGFEGC6CEGED@CC@FEFC9,66FFAE:@,CD7FGCFFFF79EFGFGCCFG@,BFGGC:FFGFGGGFFGFCGGG;;FGGGGGCFDCE@EGGGGG@BF7CD8FFFGGGGGGG>8C?8=,@ADGGC8,@C:ED9F9E=CCCC9CCD+09;C97013@5?FGG*@CD)7>FAFA
@M02526:341:000000000-JB3KD:1:1101:10194:3945 2:N:0:TACACAT+ACGGCAC
GAGCCTGGACTACACTGGTATCTAATCCGCTTCCCTCGCCACGCTTTCGAGCCTCCACGTCAGTAACAGTCCAGTGATATGCCTTCTCCACTGGTTTTCGACCTAATATCTACGCATTTCACCGCTACACTAGGAATTCCTCTTACCCCACCTGCACTCTAGCCAGGCCGTTTCCAAAGCCGACCCGGGGTTCAGCCCCTTGCCT
+
<-8@C,,:@<,CE<,,,,=EFF9,,CCF+,B6,,C<F+@:@,@+6@<C,C6,@<A,;,,:C,BFF,E<DCE8,CF,A,,,:,:9,5,:@@,C,,,,94A+,48C:EFDFF99=,4>7+9;,,9+6@+8CAE,AE=,>=E;,@A=,,1,+++@F8+=0+@=E=FC96D++6@+=@FGF+0;+6+31+@C>EEC,,9,*3/**3**4
@M02526:341:000000000-JB3KD:1:1101:21772:3951 2:N:0:TACACAT+ACGGCAC
GGGACTACCGGGGTATCTAATCCTGTTTGCCCCCCACGCTTTCGCACCTCAGCGTCAGTTATGGACCAGTTAGCCGCCTTCGCCACTGGTGTTCCTGCGAATATCTACGAATTTCACCTCTACACTCGCAATTCCACTCACCTCTTCCATACTCAAGATACCCAGTATCAAAGGCAGTTCCGCAGTTGAGCTGCGGGATCTCACC
+
6-8-,C<FGB@CFF@<<C<@,;6@<CC@8,,;@FBG:@7,8C,8:7+@,9,<,+B6F,,C@C<8,,:F<6CF@AFE7+88A@B:FC8=EE8AF9EE<FFFG:+4AF9E:=AEDFG;??,:C,>=@,AFGG@FD3C;9;,@,3@F,E,D9EG,+@F++22AAFGG?C<;<2,<CCG69DFF+9;C>@E,,4,7AA4*9/?*;11=A
@M02526:341:000000000-JB3KD:1:1101:6548:3960 2:N:0:TACACAT+ACGGCAC
CGAGGACTACTCGGGTTCCTAATCCTGTTTGCTCCCCACGCTTTCGCACCTCAGCGTCAATACTTGTCCAGTCAGTCGCCTTCGCCACTGGTGTTCTTCCGAATATCTACGAATTTCACCCCTACACTCGGAATCCCACTGACCTCTCCAAGATTCTAGTCACCCAGTTTCAAAGGCAGTTCCGGGGTTGAGCCCCGGGCTTTCA
+
C<BCC:FE8FEFGGG,@,CFCDDEGFGGFE<,,C@C@<@CFGGFACFCB+,CE,,@@6F7FFCF9E9CCFGGFFG9BB:@F7FCFG:CE5BFFFB5FFGGG7:F=;EA;FFG?EFEFDFC,+>>=EE,9ACCFG9D=DFGG,DE,8AEGG8=+@BFDD:@9D69,6D1=EGFDF7=6=CF+C=DCD+5C7FDCA;@<CCD94AA+
@M02526:341:000000000-JB3KD:1:1101:17461:3965 2:N:0:TACACAT+ACGGCAC
GGGACTACACGGGTATCTAATCCTGTTTGCTCCCCACGCTTTCGCACCTCAGCGTCAATACCAGTCCAGTGAGCCGCCTTCGCCACTGGTGTTCTTCCGAATATCTACGAATTTCACCTCTACACTCGGAATTCCACTCACCTCTCCTGGATTCAAGCGATGCAGTCTTAAAGGCAATTCTGGAGTTGAGCTCCAGGCTTTCACC
+
CCCCCGGGGGEGGGGGGGGFGGGGGGGGGGGGGGGGGGEGGGGGGGGG<FFGGGFGGGFGGGGGGGGFGGGGGGGGGGCEGGGGDGG?FBFGGGGGGGD@FGGGGGGGCFFGGCEEFGGG9EEAD4??EC@FCBEAF;E?EFGFDFGFGFFFGGGGGDCEC>+@AFGCFGGFDCFGCGF9F7DFGGF9;CG7FECFFGGFGF+BC
@M02526:341:000000000-JB3KD:1:1101:9212:3986 2:N:0:TACACAT+ACGGCAC
GAGAGCGGACTACTAGGGTATCTAATCCCATTTGCTCCCCTAGCTTTCGTCTCTCAGTGTCAGTGTCGGCCCAGCAGAGTGCTTTCGCCGTTGGTGTTCTTTCCGATCTCTACGCATTTCACCGCTCCACCGGAAATTCCCTCTGCCCCTACCGTACTCCAGCTTGGTAGTTTCCACCGCCTGTCCAGGGTTGAGCCCTGGGATT
+
@BCCC8F@:F@FFGGF88FFGGFFFGC,@<F,CFGGGCGEFF,C6CFFFG7,FF<EEFF<C9EFFCFCFDEEGCFEE@CF<FF<FGDFGC+BC?BFFGFFFFGFEE,C:FE;=FGGCCFGF,EED+4@E=FD:@=CFBDGG843=8EDD6DG?E?FD6E8=DFF88CFCEF;C,CFC669D5D><?:ACE@1@CG9C7@9F*?;;
@M02526:341:000000000-JB3KD:1:1101:24897:3995 2:N:0:TACACAT+ACGGAAC
ACGGGACTACCCGGGTTTCTAATCCTATTTGCTCCCCTAGTTTTCGTCTCTCAGTGTCAGACTCGCCTCAGCAGAGCGCTTTCGCCGTTGGTGTTCTTCTCGATCTCTACGCATTTCACCGCCCCACCGGAAATTCCCTCCGCCCCTACCGTTCTCCAGCTTGGTAGTTTCCACCGCCTCTCCAGGTCAGAGGCCTGGTTTTTGA
+
@AC?8;@F<E<,@F+@B@CCCE9<<,6CA,<66CFFG8,,,<CCFG<FFF<C9EG9,;,,,,,;9+@,,:@,CF,<68+BF=?4?C+48FGGCF=FD9,,,,5,AEE,AEF+4C4,C,@FCE++@8@BC6=++8,,33@,@++3+6@+@FG8+@6C<+1,553+5,,5,<,2+,;*<***4*;86*,,,4,,*43,****228))
@M02526:341:000000000-JB3KD:1:1101:10041:3998 2:N:0:TACACAT+ACGGCAC
AGTGGACTACTCGGGTTTCTAATCCCATTCGCTCCCCCAGCTTTCGTCTCTCAGTGTCAGTGTCGGCCCAGCAGAGTGCTTTCGCCGTTGGTGTTCTTTCCGATCTCTACGCATTTCACCGCTCCACCGGAAATTCCCCCTGCCCCTACCGTACTCCAGCTTGGTAGTTTCCACCGCCTGTCCAGGGTTGAGCCCTGGGATTTGA
+
CCCCCFFGGGFGDGGGGGGGGGGGGGGGGGGGGGEGGGFEGGFGGGGGGGGGFGGFGGFFEGGGGGGF@FFGGGGGGGGFGGGGGGGGGGGGGGGGGGGGGGGGGGGGGGGGGGGGGFCGGGGGGGGGGGGGGGFCAFGGGGGGGGGGGGGGGGFFGGGG8A,AFGGD2ECFGF6DGGDFGFGG6DEGGGGGGGGGGFFGGFF6+
@M02526:341:000000000-JB3KD:1:1101:25595:4001 2:N:0:TACACAT+ACGGCAC
CGGACTACAAGGGTATCTAATCCTGTTTGCTCCCCACGCTTTCGCACCTCAGTGTCAGTATCAGTCCAGGTGGTCGCCTTCGCCACTGGTGTTCCTTCCTATATCTACGCATTTCACCGCTACACAGGAAATTCCACCACCCTCTACCATACTCTAGCTTGCCAGTTTTGGATGCAGTTCCCAGGTTGAGCCCGGGGATTTCACA
+
CCCCCGGGGGGGGGGGGGGGGGGGGGGGGGGGGGGGGGGGGGGGGGGGGGGGFGGFGGGGFGGGGGCFGFFGGGGGGG7F<<FECEGFF,B6:FAEFGGGGGGGFAEGCFGGGGGGGGGDGGGGGDFEGGFGGGGGG=DFGGGGGGG9FGGGDFF?9DFEGFCGGGAA=F6DD?FDGGGFGCFFFAD,,@8,A+C>*;*;;EA;<
@M02526:341:000000000-JB3KD:1:1101:10159:4007 2:N:0:TACACAT+ACGGCAC
AAATATGGACTACCAGGGTATCTAATCCTGTTTGCTCCCCACGCTTTCGTGCCTCAGCGTCAGTACTGGTCCAGATGGCCGCCTTCGCCACGGGTGTTCCTCCCGATCTCTACGCATTTCACCGCTACACCGGGAATTCCACCATCCTCTACCGTACTCTAGCTCGCCAGTATCCACTGCAATTCCCAGGTTGAGCCCAGGGCCT
+
CCCCCGGGGGGGGGGGGGGGGGGGGGGGGGGGGGGGGGGGGGGGGGGGGGFGGGGGGGGGGGGGGGGGGGGGGGFGGGGGGGGEGGFGGGGGGGGCGGGGGGFGGCGDGGGGGGGGGGGGGGGGGGGGGGGGGEEGGGGGGGGGFGGGGGGGGGGGGGGGGGGGGGDGGGGGFGF7CGGFGGGGGGGGGGGGGGGGC4>;FEA46
@M02526:341:000000000-JB3KD:1:1101:10022:4008 2:N:0:TACACAT+ACGGCAC
CAGGCGGACTACTGGGGTATCTAATCCTGTTTGCTCCCCACGCTTTCGCACCTCAGTGTCAGTATCAGTCCAGGTGGTCGCCTTCGCCACTGGTGTTCCTTCCTATATCTACGCATTTCACCGCTACACAGGAAATTCCCCCACCCTCTACCATACTCTAGATTGCCAGTTTTGGATGCAGTTCCCAGGTTGCGCCCGGGGATTT
+
CCCCCGGGGGGGGDGGGGCGFGG<FGGGGGGGGGGGGGDGGG>FGGFGGGGG?FGGGGGGFGGG9FFGGG86FGGGGGGDDF7FFFGC:@EFFEB<CA?F<FEGG;FFEFGGFCEGD9FFFFCECED9EA=A=BDC>EF,,+++@@E6DD8,+@DFGCC,2,7E8,3=?E,,2,++=7F?D:2C7?A,@C9C,@<C>*@4D4?);
@M02526:341:000000000-JB3KD:1:1101:9636:4011 2:N:0:TACACAT+ACGGCAC
ACCATTGGACTACACGGGTTTCTAATCCTGTTTGCTCCCCACGCTTTCGCACCTCAGTGTCAGTATCAGTCCAGGTGGTCGCCTTCGCCATTTGTGTTCCTTCCTATATCTACTCATTTCACCGCTACACAGTAAATTCCACCACCCCCTACCATACTCTAGCTTGCCAGTTTTGGATGCAACTGCCAGGGCGAGCCCGTGGATT
+
CC<BCF,CEF@<CAE7:7@6BFEA<F<CCFFF<@FFFG@F868@:BFFDFGGG8@CD<CFGCFE9@FFGGG8FF8BC,B,+4F:=,,@?,,:,554A8?F9ECF=FGGGGDG;4=;<C;@AC,,@4>F9EE,9=9DD,,4>EFDF86++++@=ADDF8E;=,@:,8+63,6,+7++0=692=+0,6668+++++3*3;**3*:3*
@M02526:341:000000000-JB3KD:1:1101:24190:4026 2:N:0:TACACAT+ACGGCAC
TAGATGGACTACACGGGTTTCTAATCCCATTCGCTCCCCTAGCTTTCGTCTCTCAGTGTCAGTGTCGACCCAGCAGAGTGCTTTCGCCGTTGGTGTTCTTTCCGATCTCTACGCATTTCACCGCTCCACCGGAAATTCCCTCTGCCCCTACCGTACTCCAGCTTGGTAGTTTCCACCGCCTGTCCAGGGTTGAGCCCTGGGATTT
+
CCCCCGGGGGGGGGGGGGGGGGGGGGGGGGGGGGGGGGGGGGGGGGGGGGGGCGGGGGGGGGGGGGGGGGGGGGGGGGGGGGGGGGGGGGGGGGGGGGGGGGGGGGGGGGGGGGGGGGGGGGGGGGGGGGGGDGGGFGGGGGGGGGGGGGGGGGFGGGGGGGGGGGGGGGGGGGGGGGGFGGGF?FGGGGGGGGGFGGGGCFF>A
@M02526:341:000000000-JB3KD:1:1101:10841:4033 2:N:0:TACACAT+ACGGCAC
TATTGGACTACAAGGGTATCTAATCCCATTCGCTCCCCTAGCTTTCGTCTCTCAGTGTCAGTGTCGGCCCAGCAGAGTGCTTTCGCCGTTGGTGTTCTTTCCGATCTCTACGCATTTCACCGCTCCACCGAAAATTCCCTCTGCCCCTACCGTACTCCAGCTTGGTAGTTTCCACCGCCTGTCCAGGGTTGAGCCCTGGGATTTG
+
CCCCCGGGGGGGGGGGFFGGGGGGGGGGGGGGGGGGGGGGGGFGGGGDGFGFGGGGFFFGGGGGGGGGCGGGGGGFFEDGFGGGGGGF@CFGF@FFGGGGGGGGGCFGGGGGGGGGGGGGGGGGGGGGGGDGGEGGGGGGGFGG9@EGGG8EGGDGDF?EFCCG6FD8=EFG9E78DD+99CCFFGGGGGGG6@FFCGDGGFA48
@M02526:341:000000000-JB3KD:1:1101:21200:4057 2:N:0:TACACAT+ACGGCAC
GGTCAAGGACTACTGGGGTTTCTAATCCCATTCGCCCCCCTAGCTTTCGTCTCTCAGTGTCAGTGTCGCCCCAGCAGAGTGCTCTCGCCGTTGGTGTTCTTTCCGATCTCTACGCTTTTCACCGCTCCACCGGAAATTCCCTCTGCCCCTACCGTACTCCAGCTCGGTAGTTTCCACCGCCTGTCCAGGGTTGCGCCCTGCGATT
+
A9,-8CED<E<,,CFG?+@+CCCDA@E96,CCF9C,FFFGFFG,E,C6CAFFG<<9FFCC<,66,9CB,6@C@:8FF<F9,9E,<E@C@BGCEGG79F<,,E<E@7CFG=FEF@@+CA9F9EA+=+@FCFGGGG+@,,@EGGGF89DFFEG?D+0==67=CF89,1+@?79;+=99:CDD57*=FFFG6*149,/:<95**))::
@M02526:341:000000000-JB3KD:1:1101:20792:4070 2:N:0:TACACAT+ACGGCAC
GGGACTACCGGGGTGTCTAATCCTGTTCGATCCCCACGCTTTCGTGCATCAGCGTCAATACCAGCTTAGTGAGCTGCCTTCGCAATCGGAGTTCTAAGACATATCTATGCATTTCACCGCTACTTGTCTTATTCCGCCCACTTCAAATGGATTCAAGCCGATCAGTATCAAAGGCACTGCGATGGTTGAGCCACCGTATTTCACC
+
CCCCCGGGGGGGGGGGGGGGGGGGGGGGGGGGGGGGGGGGGGGGGGGGGGGGGGGGGGGGGGGGGGGGGGGGGGGGGGGGGGGGGGGGGGGGGGGGGGGGGGGGGGGGGGGGGGGFFGGGGGGGGGGGGGGGGGGGGGEGGGFFGGGGGGGGFGGGGGGGGEGGDFFGGGGGGGFGGGGFGDFCCDFEFC?EFGCGFFGGF+:@B
@M02526:341:000000000-JB3KD:1:1101:24380:4088 2:N:0:TACACAA+ACGGCAC
CTCCCTGGACTACTAGGGTTTCTAATCCTGTTTGCTCCCCACGCTTTCGCACCTCAGCGTCTAGAACGAGCCAGTGAGCCGCCTTCGCCACTGGTGTTCTTCCGCATATCTACGCATTTCACCTCTACACTCGGAATTCCACTCACCTCTCCCGCCTTCTAGCCACCCAGTCTCAAGGGCAATCCTCGGGTTGACCTCCAGGCTT
+
@@BCCEC@FGGGGAEF8FCCCF<FEDGGGCGFFFC@FEGGGGEG,@FFFF:CFGG<@E7BF,6,,C,+,+7@C8@E,6<ECFGG=FFGGG:8F,A<4@A5?EF:=4B+@FFGG:+@+?EFFGF,@FGA;:,,AE7CFGGFGGEF,AFGGGG?=1=C+6EEC,,@9?,@=@F?<F7=+++<;+0+@+,51*@C>@*2+23*49999
@M02526:341:000000000-JB3KD:1:1101:8183:4091 2:N:0:TACACAT+ACGGCAC
TGGACTACCCGGGTTTCTAATCCTGTTCGCTACCCATGCTTTCGAACCTCAGAGTCAGTTACAGACCCGAGAGCCGCCTTCGCCACTGGTGTTCTTCCATATATCTACGCATTCCACCGCTACACATGGAGTTCCACTCACCTCTTCTGCACTCCAGACAGGCAGTTTCAGATGCAATTCCTCAGTTAAGCTGAGGGCTTTCACA
+
CCCC8,CCE<F:@F68CE;C,,=6CFF<F+B:E,,<<EFF,C<:FF,@<,C<,CF<<,<@FCF<FGD,@BF:+DE7BCEEFF7CCE<EE?=FG<FBF,A<FECE;,CED7@?:9AEFFG+BEEGC9:,,=49A,4;B,@,46@@,@6==;,@+=+2=81,@8DFECCGCDF=DEG789DDDFF?9EEA77A79<9F65>9CAFF9
@M02526:341:000000000-JB3KD:1:1101:25819:4100 2:N:0:TACACAT+ACGGCAC
GTGGGGACTACAGGGGTTTCTAATCCTGTTTGCTCCCCACGCTTTCGTGCCTCAGTGTCAGTTACAGTCCAGAAAGCCGCCTTCGCCACTGGTGTTCCTCCTAATCTCTACGCATTTCACCGCTACACTAGGAATTCCGCTTTCCTCTCCTGCACTCAAGTCTTACAGTTCGCAAGGCTTACAATGGTTGAGCCATTGCCTTTCC
+
CCCCCDCCGGFGGGGGGGGDFFGGFFFFDFFGGCGGFGGGGGGGGFGFGEGDFFGGEFAFD9FFGFGEECGGGGFG?GEGGGDGFF:,??FGEDEFFFEFGGCFGCEGGGGFGGG+,CA9EEEGGG9,49?,9=E8BFCEGEE9DGG88DGCGGG8+0DDEGGGCDEFGGGGGGGGFCGF7CCCEGGFGCGGGG7E+B@8FFBF8
@M02526:341:000000000-JB3KD:1:1101:25403:4102 2:N:0:TACACAT+ACGGCAC
CACGGACTACTCGGGTATCTAATCCCATTCGCTCCCCTAGCTTTCGTCTCTCAGTGTCAGTGTCGGCCCAGCAGAGTGCTTTCGCCGTTGGTGTTCTTTCCGATCTCTACGCATTTCACCGCTCCACCGGAAATTCCCTCTGCCCCTACCGTACTCCAGCTTGGTAGTTTCCACCGCCTGTCCAGGGTTGAGCCCTGGGATTTGA
+
CCCCCGGGGGGGGGGGGGGGGGGGGGGGGGGGGGGGGGGGGGGGGGGGGGGGGGGGGGGGGGGGGGGGGGGGGGF@FCFGGGGGGGGEGGGGGGGGFGFGGGGGGGFFGGGGGGGGGGGGGGCGCFFFG7+6CEGFGGG8DDGGGGGGGFGGGEGGCG?FGGGGGGGGGFC:FGFDDGDFGGGFFGGFFDGGFFFD>FDDF668+
@M02526:341:000000000-JB3KD:1:1101:5134:4119 2:N:0:TACACAT+ACGGCAC
AATTGGACTATCAGGGTTTCTAATCCTGTTTGCTCCCCACGCTTTCGCACCCCAGTGTCAGTATCAGTCCAGGTGGTCGCCTTCGCCACTGGTGTTACTTCCTATATCTACGCATTTCAACGCTACACAGGAAATTCCACCACCCTCTACCATACTCTAGCTTGCCAGTTTTGGATGCAGTTCCCAGGTTGAGCCCGGCGATTTT
+
C<CCCGCGGGFGAFFFFGGGGFCFFGFFFEEGGGFFGGFGBFGGGGGGGGGGCGGGGGGGFEEFGGGGFFFGGGGG@@EGGEF9DF7FC,B=,49=,9AFCFF9AG9DD;FFGGDEG,A,9@B8+>CAEFCA?@EG,@B9EDGGED6@F=@DFGGGFFG=DDFFFGAEFFG:D>??+=DF+2+2==A=@FG8CF6ED6+37?5@+
@M02526:341:000000000-JB3KD:1:1101:8210:4127 2:N:0:TACACAT+ACGGCAC
CATTGGGACTACTGGGGTATCTAATCCCATTCGCTCCCCTAGCTTTCGTCTCTCAGTGTCAGTGTCGGCCCAGCAGAGTGCTTTCGCCGTTGGTGTTCTTTCCGATCTCTACGCATTTCACCGCTCCACCGGAAATTCCCTCTGCCCCTACCGTACTCCAGCTTGGTAGTTTCCACCGCCTGTCCAGGGTTGAGCCCTGGGATTT
+
CCCCCGGGGGGGGGFGGGGGGGGGGGGGFFGGGGGGGGDFFGGGGGGGGGGGGGGGGGGGGGGGGGGGGGCCFGGGGGGGGGGGGGGGGGGGGGEGGGGGGDFGGGGGFGGGGGGGGGGGGGDGGGGGGFGGGGGGGGGGGGGGGDGGGGFGGGGGGGGDEGGG86ECDGGGGGGGGG>B69CDFGGGDGGGF?G7FFFFGAFFF
@M02526:341:000000000-JB3KD:1:1101:20724:4132 2:N:0:TACACAT+ACGGCAC
GCAGGACTACCAGGGTTTCTAATCCTGTTTGCTCCCCACGCTTTCGAGCATGAACGTCAGTGTTATCCCAGGAGGCTGCCTTCGCCATCGGTATTCCTCCACATCTCTACGCATTTCACTGCTACACGTGGAATTCTACCTCCCTCTGACACACTCTAGTCACCCAGTTCCAAATGCACGTCCCAAGTTGGGCTCGGGGATTTCA
+
CCCCCGGGGGGGGGGGGGGGGGGGGGGGGGGGGGGGGGGGGGGGGGGGGGGGGGGGGGGGGGGGGGGGGGGGGGGGGGGGGGGGGGGGGGGGGGGGGGGGGGGGFGGGGGGGGGGGGGGGGGFGGGGGGGGGGGGGGGGGGCFGGGGGGGGGGGGGGGGGGGGGGGGGGGGGGFGGFGGFGGGGGGGGGGGGGGGGGGGGGFFFB
@M02526:341:000000000-JB3KD:1:1101:14635:4158 2:N:0:TACACAT+ACGGCAC
GTGGACTACCCGGGTATCTAATCCTGTTTGCTCCCCACGCTTTCGCACCTCAGTGTCAGTATCAGTCCAGGTGGTCGCCTTCGCCACTGGTGTTCCTTCCTATATCTACGCATTTCACCGCTACACAGGAAATTCCACCACCCTCTACCATACTCTAGCTTGCCAGTTTTGGATGCAGTTCCCAGGTTGAGCCCGGGGATTTCAC
+
CCCCCGGGGGGGGGGGGGGGGGGGGGGGGGGGGGGGGGGGGGGGGGGGGFGGGGGGGGGGGFGGGGGGGGGGGGGGGGGCGGGGCFGGGGGGGGGGGGGGGGGGGGGGGGGGGGGGGGGGDGGGGGGGFGGGGGGGGGGGGGDGGGGGGGGGGDFGGFFGGGGFGGGGFGGGGGGGGF?FGGCD8FCFFGGG?CCEDG5CGFFFA
@M02526:341:000000000-JB3KD:1:1101:16907:4161 2:N:0:TACACAT+ACGGCAC
GGGGACTACTCGGGTTTCTAATCCTGTTTGCTCCCCACGCTTTCGCACCTCAGTGTCAGTATCAGTCCAGGTGGTCGCCTTCGCCACTGGTGTTCCTTCCTATATCTACGCATTTCACCGCTACACAGGAAATTCCACCACCCTCTACCATACTCTAGCTTGCCAGTTTTGGATGCAGTTCCCAGGTTGAGCCCGGGGATTTCAC
+
CCCCCGGGGGGGGGFGGGGGGGGGGGGGGGGGGGGGGGGGGGGGGGGGGGGGGGGGGGGGGFFGG<FFFFGFGGGGGGGDGGGGGDDGD<9BEFAFDGGGGGGGFGGGACFGGGFGGG9CCECCFEGGGG8EFFGGFFGGGGGGDFGDDFGFGGFCFDGEFGGGFD,@C8DECFFCFFGFGFCFGGC,DCGGGFGGGGGGD>E>4
@M02526:341:000000000-JB3KD:1:1101:23264:4169 2:N:0:TACACAT+ACGGCAC
CAGACTACCAAGGCTTCTAATCCCACTCGCTCCCCTCGCTCTCGTCCCCCAGTGTCAGTGTCGCCCCAGCCGAGTGCTGCCGTCGCTGCTGTTCTTTCCGATCACCTCGCCTTCCACCGCTCCCCCGCCTATTCCCCTTCCCCCTACCGCACTACAGCATGCTAGTTTCCACCGACTGTCCAGCGATGAGCCGTGGGATTTGATC
+
8-8-,;,CF,,,:,C@,C,,,,,;6,6CC@@8+C,,,68,6,,BC,86,+6,CE,C<EF,<C,,,,+66C,++7,BF<<,A+4@@+44+5,,C,@?,,,,++8+44,A+6+++,,,,A+@++@+6C+++++,93,6,,,,@DFGGCF?++@1+,5+**,,2,7,,4,;AC,E*4*3/*4+;+3*4),414,,**)*:****+1++
@M02526:341:000000000-JB3KD:1:1101:17567:4180 2:N:0:TACACAT+ACGGCAC
GCGGACTACTCGGGTATCTAATCCTGTTTGCTCCCCACGCTTTCGCACCTCAGTGTCAGTATCAGTCCAGGTGGTCGCCTTCGCCACTGGTGTTCCTTCCTATATCTACGCATTTCACCGCTACACAGGAAATTCCACCACCCTCTACCATACTATAGCTTGCCAGTTTTGGATGCAGTTCCCAGGTTGAGCCGGGGGATTTCAC
+
CCCCCGGGGFGGGGGGGGGGGGGGGGGGGGGGGGGGGGGGGGGGGGGGGDFEGGGGGGGGG,CCFGFGGGGGGFGGGGG7F,DG>@CBF,BBAB@5,@<FEFCFF,=FGGGECCCAFDFGEC7@,4:EF8AE:;CFC9994+++=,EFGGA?GA+?=9,@DG8E=D=EAA=E69ADDFDF+2+8=865A?FFD+37C>D7**=++
@M02526:341:000000000-JB3KD:1:1101:17744:4183 2:N:0:TACACAT+ACGGCAC
GGGACTACTAGGGTATCTAATCCTGTTTGCTCCCCACGCTTTCGCACCTCAGTGTCAGTATCAGTTCAGGTGGTCGCCTTCGCCACTGGTGTTCCTTCCTATATCTACGCATTTCACCGCTACACAGGAAATTCCACCACCCTCTACCATACTCTAGCTTGCCAGTTTTGGATGCAGTTCCCAGGTTGAGCCCGGGGATTTCACA
+
CCCCCGGGGGGGGGGGGGGGGGGGGGGGGGGGGGGGGGGGGGGGGGGGGGGGGGGGGGGGGGGGGFGGGCFCGGGGGGGGGGGGGGGGGGGFGFGGGGFGGGGGGGGFGGGGGGGGGGGGGGGGGGGGGGGGGGFGGGGGGGGGGGGGGGGGGFGGGGGGGGDFFDGGAG=FGGDGGGGFFGGC?DDCFGGFGGGGGGGGCAFF?
@M02526:341:000000000-JB3KD:1:1101:25417:4184 2:N:0:TACACAT+ACGGCAC
AGGGACTACCCGGGTATCTAATCCTGTTCGATACCCGCACCTTCGAGCATCAGTGTCAATAAGGCGGACGTACAATGCCTACGCTTTCGGAGTTCTTCGTGATATCTATGCATTTCACCGCTACACCACGAATTCCATGTACGCTCCACTCATTCAAGTCTCAGAGTTCTCACCGCAACTCCCCCGTTAAGCGGGGACATTTCAC
+
CCCCCGGGFGGGGGFGDGGGGGGGGGGGGGGGGGGGGGGGEGCFGGGGGGGGEGGFGGGGGGGFFGDGGGGGGEFGFEFGGGGGGGGGGG7FFGGGGGGGGGGGGFA,;AFGGGGFA9EFECEGGGG:FECGCFFFGGGGG:DGGGGGGGGGG8DF++2@7EFGGCFGGC7:CF7CDDDFG7DCGD*8ACGGECDCDGCD7@A+3
@M02526:341:000000000-JB3KD:1:1101:7366:4192 2:N:0:TACACAT+ACGGCAC
AGGACTACTAGGGTATCTAATCCTGTTTGCTCCCCACGCTTTCGCACCTCAGTGTCAGTATCAGTCCAGGTGGTCGCCCTCGCCACTGGTGTTCCTTCCTATATCTACGCATTTCACCTCTACACAGGACATTCCACCACCCTCTACCATACTCTAGCTTGCCAGTTTTTGATGCAGTTCCCAGGTTGAGCCCGGGGATTTCACT
+
CCCCCFGGDFGFFGGFCEFGGGFE@FEEEFGGFDFCGFGGGGGGGG@FFFFF,CFCFGFF9<EGFFGGGG8E@FC@CE,@A>C7,@<,,5,:,C@AFAFAD,,9E=;F7FB:C;FF,?,A,,C4E9E9@+9EDEEDA,,9+@?@FGGDGGFGGF9?@=;3,88,@87@:+68C:DGGGFF?F7=826=FD,168@6997C*BFA+
@M02526:341:000000000-JB3KD:1:1101:12314:4209 2:N:0:TACACAT+ACGGCAC
GATGGACTACACGGGTATCTAATCCTGTTTGATCCCCACGCTTTCGTGCATCAGCGTCAATTTTCGCTTAGCCTGCTGCCTCCCGTAGGAAGATCGGAAGAGCGTCGTGTAGGGAAAAGTGTGTGCCGTGTGTAGTTCTCGGGTTGCGCCGCTACTCTAGATAAACAATACTGCTATTGATCTAAAACTTTTGACCCATCTTCCC
+
CCCCCGGGGGGGGGGGGGGGGGGGGGGFGGGGGGFGGGCGGGGGGGFFGGAFGGGGGGGGGGGGGGGGGGGGGGGGGFGGGGGGGCEGGFFGFDFGGGEGGGFGCFEFGGGGGEFGGGGGEFGGFGGGGGF+A@D,,,,46++6+6,6+6=+6+0+6+,,,,37@,9,,,4,+@++5+++=75+,+4,,2,2,1+4*/**5++19
@M02526:341:000000000-JB3KD:1:1101:6093:4218 2:N:0:TACACAT+ACGGCAC
TGGACTACCGGGGTTTCTAATCCTGTTTGCTCCCCACGCTTTCGCACCTCAGCGTCAGTATCGGGCCAGTGAGCCGCCTTCGCCACTGGTGTTCTTCCGAATATCTACGAATTTCACCTCTACACTCGGAGTTCCACTCACCTCTCCCGAACTCGAGACTCTCAGTATCAAGGGCAGTTCCAAGGTTGAGCCTTGGGATTTCACC
+
CCCCCGGGEGGGGFEGGGGGGGGGGGGGGGGGEFGGGGGGGGGGGGGGGFGGGDGGGGGCGGGGDGGGGF9EGGGGGGGGGGGGGGGGGGGGGGGGG9FGCEFFGGGGGGGGF9FGGGGGGGGGGGGGGGGGGGGGGCEGGGGF,=DFCDGE?EGFGGGGGGGFGGGGGGF,;5;CCCDCF7CGGGG@7C?CG9*A*;CDGCACF
@M02526:341:000000000-JB3KD:1:1101:17948:4219 2:N:0:TACACAT+ACGGCAC
CTACTGGGACTACAAGGGTTTCTAATCCTGTTTGCTCCCCACGCTTTCGTGCATGAGCGTCAGTATTGGCCCAGGGGGCTGCCTTCGCCATCGGTATTCCTCCACATCTCTACGCATTTCACTGCTACACGTGGAATTCTACCCCCCTCTGCCATACTCTAGCCCGCCAGTCACAAATGCAGTTCCCAGGTTAAGCCCGGGGATT
+
CCCCCGGGGGFGGGGGGGGGGGGGGGGGGGGGGFGFGGGGGGGGGGGFGGGGGFCFGDGGGGGGGGGDCGFFEFFGDFGGGGGGGGGGGGGGGGGDFFGGFGGGGGGGGGGGGCCCFFGGFGFGGGGGGGGGDCECFCFGFFGGGEEEGFDFFG8DF?FF8=DGGECCCECGGGGF7DGFFGDFGGGCFGGG7EFF7?CD4@E>A
@M02526:341:000000000-JB3KD:1:1101:14389:4222 2:N:0:TACACAT+ACGGCAC
CCGGAGGACTACCGGGGTTTCTAATCCTGTTTGCTCCCCACGCTTTCGCACCTCAGTGTCAGTATCAGTCCAGGTGGTCGCCTTCGCCACTGGTGTTCCTTCCTATATCTACGCATTTCACCGCTACACAGGAAATTCCACCACCCTCTACCATACTCTAGCTTGCCAGTTTTGGATGCAGTTCCCAGGTTGAGCCCGGGGATTT
+
CCCCCGGGGGFGGGGGGFGGGGGGGGGGGGGGGGFGGGGGGCFCFGFGGGGGCGGGGGFFGGGGGGGGGGGGFGGGGEGGGGCFFGGGGGG=E?E<FEEFGFGGGGGE99EF7FECGGGGGGGGGGGGGCF8FGGCDGGFGGGGGGGG8AFGGFCG?C8=DGG8DFFGFDGFGCCC:?FFFFD=CFACCCCEFFFCFGGGGF>AF
@M02526:341:000000000-JB3KD:1:1101:20096:4229 2:N:0:TACACAT+ACGGCAC
TTGGGGACTACTGGGGTATCTAATCCTGTTTGCTCCCCACGCTTTCGCACCTCAGTGTCAGTATCAGTCCAGGTGGTCGCCTTCGCCACTGGTGTTCCTTCCTATATCTACGTATTTCACCGCTACACAGGAAATTCCACCACCCTCTACCATACTCTAGCTTGCCAGTTTTGGATGCAGTTCCCAGGTTGAGCCCGGGGATTTC
+
CCCCCGGGGGGGGGGGGGGGGGDDGGGGGGGGGGGGGGGGGGGFGGGGFGGFFGGFFFFGGFFGGFGGGGGFGGGGGGGGG7BFFGGGG,AAEFD,AFGGAFFGFGGFGAFGGGFFGGGGA8CEGGGGGG8=ED=9D=9EGFGG>1ADGGFGGFGGGDFA,DDCECEG8E8EFE8+=DFFGF799AFCF?FFGGGGGGGDCDFF6
@M02526:341:000000000-JB3KD:1:1101:24086:4229 2:N:0:TACACAT+ACGGCAC
CAGGACTACTGGGGTATCTAATCCCATTCGCTCCCCTAGCTTTCGTCTCTCAGTGTCAGTGTCGGCCCAGCAGAGTGCTTTCGCCGTTGGTGTTCTTTCCGATCTCTACGCATTTCACCGCTCCACCGGAAATTCCCTCTGCCCCTACCGTACTCCAGCTTGGTAGTTTCCACCGCCTGTCCAGGGTTGAGCCCTGGGATTTGAC
+
CCCCCDGGGGGGGGFGGGGGGGGFGFGGCEFCFGGGFGDFGGCFGGGCG,CFFGG<FGFGFFGGGGGGCEEGGGGFFGGFFGBFGGGGGFC7FGF<DBFFECFBEEFGGFGGGGCGGGGGGCEGGGGGGGFGGGGGGGD8>FGD=DFFGGGGGFGGFFG?EFGFFEGGFFGGGFDDDDGFF;C?F7EFC?1@,@>FFC>DF4=64
@M02526:341:000000000-JB3KD:1:1101:16402:4231 2:N:0:TACACAT+ACGGCAC
ACGTGGACTACTCGGGTTTCTAATCCTGTTTGCTCCCCACGCTTTCGCACCTCAGTGTCAGTATCAGTCCAGGTGGTCGCCTTCGCCACTGGTGTTCCTTCCTATATCTACGCATTTCACCGCTACACAGGAAATTCCACCACCCTCTGCCATACTCTAGCTTGCCAGTTTTGGATGCAGTTCCCAGGTTGAGCCCGGGGATTTC
+
CCCCCGGFGGGCFGGGGGGGGGGFGGEDGGFFGFGGGGGGGGGGGGDGGGG?FGGFGFADFECFFGGGGDCFGCGGGGEGG,@9,CC7FG<<F@FEGGGGGG9E;F,@EGC:FEGGF<FA@EC+@BF89FGGFGGGG9;ECF@EEFGEFF8DDFFG6+3,@E=FGFFC,,36@8++=+=?FCEG=?D6D99CEFGCDDG*30A6?
@M02526:341:000000000-JB3KD:1:1101:5849:4249 2:N:0:TACACAT+ACGGCAC
AGAGCAGGACTACCCGGGTATCTAATCCTGTTCGCTCCCCATGCTTTCGCTTCTCAGCGTCAGTAATGGCCCAGTAAGCTGCCGTCGCCATCGGTGTTCCTCCTGATATCTGCGCAGTTCACCGCTACACCAGGAATTCCAGTTACCCCTACCACACTCTAGCCTGCCCGTACCCACCGCAGACCCAGGGTTAAGCCCTGGGCTT
+
CBCC8E,,FF,E<F8:+@8+CFED<FGFFFEEC,@6FFFE8CFC,C<E:@:,@EAC<F7F@,@FAECC,C6,BF@,,,:5A<F4@FFGGGDC,=F??FGFDEGG:?EEFFF=FFE8+@AF;F98+B::E==7,>B>F8FGFG;AFG9=D8?=DGGGG6@D99FGGEGD=>@CCE;=CCD5797CC;759EFF52:?94CFGA6;?
@M02526:341:000000000-JB3KD:1:1101:14315:4262 2:N:0:TACACAT+ACGGCAC
CGAACGGACTACCAGGGTTTCTAATCCTGTTTGCTCCCCACGCTTTCGCGCCTCAGCGTCAGTAATGGTCCAGTTGGCCGCCTTCGCCACCGGTGTTCTTGCGAATATCTACGAATTTCACCTCTACACTCGCAGTTCCACCAACCTCTACCATACTCAAGCGTCCCAGTATCGAAGGCCATTCTGTGGTTGAGCCACAGGCTTT
+
CCCCCGGCEGGGGGGGGGGGGGGGGGGGGGGGGGGGGGGGGGGGGGGGGGGG7FFGFEGFGEFGGGGGGGGGGFGGGGGGGFEFGG7FGGGGGGCGGGGGFEGGGGGGGFFGFGGGGFGEGGFFGFGGGG?CGGGGGGGGGGG8EGGGGGGGGGDGF6EFFDECGG+@CGFGFC+@DGGFCGGGFDFGGCGEGEFGFGGGCF49A
@M02526:341:000000000-JB3KD:1:1101:20740:4278 2:N:0:TACACAT+ACGGCAC
TGGGACTACTCGGGTATCTAATCCTGTTCGCTCCCCACGCTTTCGAACCTCAGCGTCAGTAACAGACCGGAGAGCCGCTTTCGCCACTGGTGTTCTTCCATATATCTACGCATTTCACCGCTACACATGGAGTTCCACTCTCCTCTTCTGCACTCAAGTCCTCCAGTTTCCAATGCTCTTCTCCGGTTAAGCCGAAGGCTTTCAC
+
CCCCCA@FGGGGGGGEFGGGGGGGGGGGGCGCGGGGGGGGGGGGGGGGGDGGGGGEEFEGGGGGGGGGGGGDGGGGEGGGFGGGGGCFGGECGFFGDFFGGGGGEEGFFGGDGGGF<F:C=ECGGGGGGAFFG8F;,@B89DEFGG=9EDG=?AFFG8CEGDFFGDFGDGCFF8DD+<?:F9FFGDGGGGGGGGD9DCCFG48=B
@M02526:341:000000000-JB3KD:1:1101:8880:4282 2:N:0:TACACAT+ACGGCAC
GGGACTTCCAGGGTTTCTAATCCTGTTTGCTCCCCACGCTTTCGCACCTCAGCGTCAGTATCGAGCCAGTGAGCCGCCTTCGCCACTGGTGTTCCTCCGAATATCTACGAATTTCACCTCTACACTCGGAATTCCACTCACCTCTCTCGACCTCAAGACTGGGAGTTTTGAAGGCAGTTCCAGGGTTGAGCCCTGGGATTTCACC
+
CCCCCGGGGGGGGF@CFFGGGFGGGEFGG9FG8FGGGGGGGFGGGGGG8EGGFFCCFGGGFGGGGGFGGEFGG8FGGGGGGGGGGGGGGGGGCEGGGGGGGDGG9FGGF:FGGAFF<FFFGGCFG;FGDGGGFFGDBAFCEDGGFEGGGGGEDFGDF7DFFFF8EEGG8=CAF?FFGC@?FCFGGFGCFGGFGGGGGC595BABF
@M02526:341:000000000-JB3KD:1:1101:18752:4286 2:N:0:TACACAT+ACGGCAC
GGGGACTACCCGGGTTTCTAATCCTGTTTGCTCCCCACGCTGTCGCGCCTCAGCGTCAGTAATGGACCAGGTTGCCGCCTTCGCCACCGGTGTTCTTCCCAATATCTACGAATTTCACCTCTACACTGGGAATTCCACAACCCTCTTCCATCCTCAAGCACTCCAGTCTTAAGCGCAGTTCCCAGGTTGAGCCCAGGACTTTCAC
+
CCCCCGGGGGGGGGGGGGGGGGGGGGGGGFGGGGGGGGGGGGGGGGGGGGGGGGGGGGGGGGGGGGGFGGGGGGGGGGGGGGGGGGGGGGCGGGGGGGGGGGGGGGGGGGGGGGFGGGGGGGGGGGGGCFGGGGGGGGGGGGGGGGGGGGGGGGGGGGGGGGGFGFGGGGGGGGGDGGGFFDGG9DGGGGGGEGGGGGGGGFFFF
@M02526:341:000000000-JB3KD:1:1101:23968:4293 2:N:0:TACACAT+ACGGCAC
TGGACTACTGGGGTATCTAATCCTGTTTGCTCCCCACGCTTTCGCACCTGAGCGTCAGTCTTTGTCCAGGGGGCCGCCTTCGCCACCGGTATTCCTCCAGATCTCTACGCATTTCACCGCTACACCTGGAATTCTACCCCCCTCTACAAGCCTCTAGCCTGCCAGTTTCGAATGCAGTTCCAAGGTTGAGCCCGGGGATTTCACA
+
CCCCCGGGGGFGGFGGGGGGFGGGGGDEGGFGFGGGCGGGGGGGCEFGGGGGGCGGGGGFFGGGGFDGGD@7CGCFCGGCFGGGGDGEGGCG9FFGGF@F<FGFGDFDG7FF:AFEEFFDE8EEFFDFDG8FDDFDF9DFEG8=DEEG?,:1+@++=CFFFF67:AC,@EFCC7>+8<+?C7=CC9,1,,<FFE:CDGGGGFFFA
@M02526:341:000000000-JB3KD:1:1101:13619:4293 2:N:0:TACACAT+ACGGCAC
TTGTAGGACTACTCGGGTTTCTAATCCTGTTTGCTCCCCACGCTTTCGCACCTCAGTGTCAGTATCAGTCCAGGTGGTCGCCTTCGCCACTGGTGTTCCTTCCTATATCTACGCATTTCACCGCTACACAGGAAATTCCACCACCCTCTACCATACTCTAGCTTGCCAGTTTTGGATGCAGTTCCCAGGTTGAGCCCGGGGATTT
+
CCCCCGGGGGGGGGGGGGGDGGGGGGGGGFGGGGGGGGGGGGGGGGGGGGGEGGGGGGGGFGGGGGGGGGFGGGGFGGGGGG@FFDG:@FFC@F@EECFGGGGGFGGGGGGGGDEEDGGGGGGGGGGGGFFDGGFGEFGGGGGGGGGGGGGCF;DGGGGGGGGFGGFGGE8=FGGGGGGF7DCFADGGGGGC?FGGCDGGG>B>A
@M02526:341:000000000-JB3KD:1:1101:22211:4296 2:N:0:TACACAT+ACGGCAC
CGGGACTACCGGGGTATCTAATCCTGTTTGCTCCCCACGCTTTCGCACCTCAGTGTCAGTATCAGTCCAGGTGGTCGCCTTCGCCACTGGTGTTCCTTCCTATATCTACGCATTTCACCGCTACGCAGGAAATTCCACCACCCTCTACCATACTCTAGATTGTCAGTTTTGGATGCAGTTCCCAGGTTGAGCCCGGGGATTTCAC
+
CCCCCEGGGGGGGGGGGGGGGFGCGGGGGFFEGGGGGGGGGGGGGGGGEFGFGFGGFFGFFGGGGGG?FFFCGGGGGGGEGGGGEECGFFFGGGGD9FGFGGFGAEGGGGGGGGGFGGGCECGG@EGGGGFGGGGGGGEGGGGCFGDF=8EGGC?CDG,CAF=:EFDFGGFCGDFGGGGF9CFGGGGFFGGGGFGGGGDC>AEF=
@M02526:341:000000000-JB3KD:1:1101:19574:4310 2:N:0:TACACAT+ACGGCAC
TGAGCCGGACTACCCGGGTATCTAATCCTGTTCGCTACCCATGCTTTCGAACCTCAGCGTCAGTTACAGACCAGAGAGCCGCCTTCGCCACTGGTGTTCTTCCATATATCTACGCATTTCACCGCTACACATGGAGTTCCACTCTCCTCTTCTGCACTCAAGAAAAACAGTTTCCGATGCAATTCCTCAGTTAAGCTGAGGGCTT
+
CCC@CE@CEGEGGCFEGDFGGGGGGGFFGFGGGGGGGGGGFGGGGGFGGGGAFCFDFEFF@CFEFDGGGA<DFGCFFFCFEEG7FGGGGEEFFF?FFFFFFGGGFDF;FGGFGGGGGCFGFFGGGGGGGGGGDF8D>FGFFF8DFCFDFCEGF@FCDDGEGGAD,ADE=FG:EEGCCDGEGGGGFFGGGGFG7F>F8D>9D>5A;
@M02526:341:000000000-JB3KD:1:1101:25389:4315 2:N:0:TAGACAT+ACGGCAC
GCCGGGACTACCGGGGTATCTAATCCTGTTTGCTACCCATGCTTTCGAGCCTCAGCGTCAGTGACAGACCAGACAGCCGCTTTCGCCACTGGTATTCTACCATATATCTACGCAATTCACCGCTACACATGGTGTTCTACTGTCCTCTTCTGTACTCAAGTCGCCTAGTTTCCAATGCACTTCTTCGGTTAAGCCGAAGGCTTTT
+
@B8CCC@FFC8F:@FG:@8C<EA<EFCFFFGGGF<FGGFGGGCFGD6CC:F<,,;C@C@:FFFAFGGGGGGAF7EFFGGG7FFEFEE@C<<E5CFFF5E9E?<E=C;C4@,?FB+@E?E,C>@8++A?E?FG4,@>;C;CF,D9F;,@@FAFGGGGCDF9F8=@EE6D@FEF=DG?DFDFGGC+:CFGGGCCAEGE*;9?;/96*
@M02526:341:000000000-JB3KD:1:1101:16808:4327 2:N:0:TACACAT+ACGGCAC
ATCCGGACTACTAGGGTTTCTAATCCTGTTCGCTACCCATGCTTTCGCTTCTCAGTGTCAGTCATGGCCCAGAGACCTGCCTTCGCCATCGGTGTTCTTCCTGATATCTGCGCATTTCACCGCTACACCAGGAGTTCCAGTCTCCCCTACCACACTCTAGCCTGCCCGTACCCACCGCAGACCCGGGGTTAAGCCCCGGGCTTTC
+
CCCCC:FGGGGGGGGGEGGGGGGGGGGFGGGGGGGGGFFGGGDFGGGGGGGFGGGEGGGGGGFGFFFGG7FFCFGGFE<<EFGGGDGGGGEDG=FFFGGGGGGFFGGGGGD@EGDECEGGFCEEGGFFFFGGGEGGGGGGFGFGA@EGGF?FFFGFGGGGFFGGF8F=E+C8=EDGGGG?>F:FG5CCCG*A@9FEG>DD48A;8
@M02526:341:000000000-JB3KD:1:1101:10621:4339 2:N:0:TACACAT+ACGGCAC
GTGGACTACCGGGGTATCTAATCCCATTCGCTCCCCTAGCTCTCGTCTCTCAGTGTCAGTGTCGGCCCAGCAGAGTGCTTTCGCCGTTGGTGTTCTTTCCGATCTCTACGCATTTCACCGCTCCACCGGAAATTCCCTCTGCCCCTACCGTACTCCAGCTTGGTAGTTTCCACCGCCTGTCCAGGGTTGAGCCCTGGGATTTGAC
+
CCCCCGGGGGGGGGGGGGGGGGGGGGGGGGGGGGGGGGGGGGGGGGGGGGGGGGGGGGGGGGGGGGGGGGGGGGFGCFGGGGGGGGGGGGGGGGGGGGGGGGGGGGGGGGGGGGGGGGGGGGGGGGGGGDGGGGGDFGGGGGGGGGGGGGGGGGGGGCFGGGGGGGGGFGFFGGDGGGGFGGGGGGGGGGGGGGGFFCCDGFF+1
@M02526:341:000000000-JB3KD:1:1101:21591:4348 2:N:0:TACACAT+ACGGCAC
CATAGGACTACCCGGGTTTCTAATCCTGTTTGCTACCCACGCTTTCGCGCCTCAGCGTCAGTGTCAGTCCAGAAGGCCGCCTTCGCCACTGGTATTCTTCCCGATCTCTACGCATCTCACCGCTACACCGGGAGTTCTACCTTCCTCTCCTGCACTCAAGCCTGCCAGTTCCAAATGCAGTTCCCAGGTTAAGCCCGGGGCTTTC
+
CCCCCECGGGGGGGGDGGGFFEFFE@FECFFFGGGGG8FG@FFCFCCGGGEFEEFGGGDEFGGGGGGGGGFF,6EFGGGGEGCFGG7@EFCBF<9FD,AF9EBCGGGGGGG7BFGGGFAGGGGGEEFFGG7F7E=DGG9FFGGGGGGGGGFDFDD?FF??FGG???DFEFFGGF+8CGGF++599DFGGG,,@A39DCDGGE4AA
@M02526:341:000000000-JB3KD:1:1101:16326:4348 2:N:0:TACACAT+ACGGCAC
AGGGACTACTCGGGTATCTAATCCTGTTTGCTACCCACGCTTTCGCGCCTCAGCGTCAGTGTCAGTCCAGAAGGCCGCCTTCGCCACTGGTATTCTTCCCGATCTCTACGCATTTCACCGCTTCACCGGGAGTTCTACCTTCCTCTCCTGCACTCAAGCCTGCCAGTTCCAAATGCAGTTCCCAGGTTAAGCCCGGGGCTTTCAC
+
CCCCCGGGGGGGGGGGGGGGGGGGGGGGGGGGGGFGGGGGGGGGGGDGGGGGGGGFEGEGGGGGGGGGGGGFGGGGGGGGGGGGGGGGGGGGGGGGGGGGGGGGGGGGGGGGGGGGGFGDEGGGGGGGGGGEEGGFGGGGGFGGGGGGDFFGGFGG?6EGG8DFGFGGGGGGGFGGGGGFGGCCGGGGFGGCFGGGGDDDGFF>C
@M02526:341:000000000-JB3KD:1:1101:8778:4376 2:N:0:TACACAT+ACGGCAC
TGGGGACTACCCGGGTTTCTAATCCTATTTGCTCCCCACGCTTTCGGGAATGAGCGTCAGTTGCATCCCAGATCGCCGCCTTCGCCACTGGTGTTCCTCCATATATCTACGCATTTCACCGCTACACATGGAATTCCACGATCCTCTAATGCACTCTAGCTATTCGGTTTCCACGGCTTACTGAAGTTAAGCTTCAGGCTTTCAC
+
CCCCCGGFGGGGGGGGGGGGGGGGGGGGGGGGGGGGGGGGGGGGGGGGGGGGGGGGGGGGGGGGGGGGGGGGFGGGGGGGGGGGGGGGGGGGGGGGGGGGGGGCGGGGGGGGGGGGGGGGGGGGGFGGGGGGGGGGEGGEGCFGGDFGFGGCGGGGGGGGGGGGGGFGGGGDFFGCGGGFGGFGFFGGFGGGGGGGGFGGGFFFF
@M02526:341:000000000-JB3KD:1:1101:23629:4379 2:N:0:TACACAT+ACGGCAC
CGAGGACTACTAGGGTTTCTAATCCCGTTCGCTCCCCATGCTTTCGCACTCCAGCGTCGGTGGGGACCCAGAGAGCTGCCTTCGCTTTTGGCGTTCCTTCGTAGATCTGCGGATTTCACCCCTACCACACGAAATTCCACTCTCCTCTGTCTCACTCAAGTGAATTGGTTTCGAGAGCATTCCACCAGTTTTTGGCGACTTTCAC
+
CCCCCGFCFGGGGGGGGCEFGGGGFGEGGGGGEGGGEGGCFGGGGGGGGGGFFEGGGGGGGGEGEDGGGGGGGFGGG<EFGFEDGE7FGGGGCGDGG,CFGGGGCAED=FDC=FG9F9F:ECGGGGDDGEEGEEFFGGGGGGGFGGFGGGG,CDFGFDFDGGG7C7DCGGFFGGFGGGFFFEDGFF>FGFDE>97?>CDDGFFFF
@M02526:341:000000000-JB3KD:1:1101:17987:4379 2:N:0:TACACAT+ACGGCAC
TCAAGGACTACAAGGGTATCTAATCCTGTTTGCTCCCCACGCTTTCGCACCTCAGCGTCAGTACCGGACCAGTGAGCCGCCTTCGCCACTGGTGTTCCTCCGAATATCTACGAATTTCACCTCTACACTCGGAATTCCACTCACCTCTTCCGGACTCAAGACACCCAGTATCAAAGGCAGTTCCGGGGTTGAGCCCCGGGATTTC
+
CCCCCFGGGGGGFFGGCFFFGAEGGCGEGGGFGFGFGGGGGG7CFGGGEGGCGGGGGGG@@EGFFD:FEGGGGFFGGGGGGG@FGGGGFGGFGF=FGGEGGG+@+AEGFFGGG?:=5FFGGFGGFGFG,AFGCGDDEGGGAFFGEGGGGGGGGGGGGDF?AE8F6CCD?8<EEFGDFGG>;BFFE*@:@E>?FGFEGDDDC)?41
@M02526:341:000000000-JB3KD:1:1101:21739:4383 2:N:0:TACACAT+ACGGCAC
ATGTGGACTACACGGGTTTCTAATCCTGTTTGCTCCCCACGCTTTCGCACCTCAGCGTCAATACCAGTCCAGTGAGCCGCCTTCGCCACTGGTGTTCTTCCGAATATCTACGAATTTCACCTCTACACTCGGAATTCCACTCACCTCTCCTGGATTCAAGCTATCTAGTTTCAAAGGCAGTTCCGGGGTTGAGCCCCGGGCTTTC
+
@CCC<,EFGGGC8,@:7F7@EE,ECEFDFAFEG,EEFEGC:+BFDE:FCC@CFFFGGGGCE6FE<FG<<CFGF@FGGG@@FEDGGGCFCGGGG@4=FAFFCE@7,9@FDFGF7,A45E=F,,@B,>=F,AA++44=ED99=@,@6@DGCFGC6,=DCF8C9=,=DCA8@,@,+@?==D+06??7CD+CC677C,;1;*9*/36A;
@M02526:341:000000000-JB3KD:1:1101:25857:4406 2:N:0:TACACAT+ACGGCAC
GTCTGGACTACTAGGGTATCTAATCCTGTTCGCTCCCCACGCTTTCGAACCTCAGCGTCAGTAACAGACCAGAGAGCCGCTTTCGCCACTGGTGTTCTTCCATATATCTACGCATTTCACCGCTACACATGGAGTTCCACTCTCCTCTTCTGCACTCAAGCCCTCCAGTTTCCAATGCTCTTCTCCGGTTAAGCCGAAGGCTTTC
+
CCCCCGGGGGGFDGGFGGGGGGGDFFFGFFGEGEGGGGGGECF:FGDGFGGFGFGGGFEEECFA,CA<EGDCFFFGGGDB8CDFFG7CF<EEF=F=FFE?FGCGC9,=@EDFGGFGGGGGGGGGGDCE>:AFGFFGGGGFG8FC?DFGCF8@+@=ADCCDGFD@EC=?8=DEDFD7+=+1CDC+EDEEEGGAEGGCG**@9A?5+
@M02526:341:000000000-JB3KD:1:1101:16968:4419 2:N:0:TACACAT+ACGGCAC
GCTGGGACTACTCGGGTTTCTAATCCTGTTTGCTACCCACGCTTTCGCGCCTCAGCGTCAGTGTCAGTCCAGAAGGCCGCCTTCGCCACTGGTATTCTTCCCGATCTCTACGCATTTCACCGCTACACCGGGAGTTCTACCTTCCTCTCCTGCACTCAAGCCTGCCAGTTCCAAATGCAGTTCCCAGGTTAAGCCCGGGGCTTTC
+
CCCCCGGGGGGGGGGGGGGGGGGGGGGGGGGGGGGGGGGGGGGGGGGGGGGGGGGGGGGGGGGGGGFGGGGGGGGGGGGGGGGGGGGGGGGFGGGGGGGGGGGGGGGGGGGGGGGGGGGGGGGGDGGGGGGGEGEGGGGGGGGGGGGGGGGGGGGFGGGGGGGFFGGGGFGFGFGGGGGFGGGGGGGGGGGGCGGGGGGGGFAF8
@M02526:341:000000000-JB3KD:1:1101:21828:4443 2:N:0:TACACAT+ACGGCAC
CCTCGGACTACCCGGGTTTCTAATCCTGTTTGCTACCCACGCTTTCGCGCCTCAGCGTCAGTGTCAGTCCAGAAGGCCGCCTTCGCCACTGGTATTCTTCCCGATCTCTACGCATTTCACCGCTACACCGGGAGTTCTACCTTCCTCTCCTGCACTCAAGCCTGCCAGTTCCAAATGCAGTTCCCAGGTTAAGCCCGGGGCTTTC
+
AC@BC;CBCDC@EFGD@;@E9EDE<@CFEFEFFEAE@CC,@@66CECGGCF7FFGDFFC@BCF<,@FAFGCCCCEF<@FFEDCE,FEFGDFG??9F?EEE<FC7=>EDFGGGGEGG9EFA9>CCEGGGGG::C=66EEFAFGADF8EFF8=DD?FGGFGGGGGGFGGFFGGGGGF*DGDFGGGGGG?E@E?FGGGGGGDGGE;6;
@M02526:341:000000000-JB3KD:1:1101:14498:4448 2:N:0:TACACAT+ACGGCAC
GGCGGACTACCGGGGTATCTAATCCTGTTTGCTCCCCACGCTGTCGCGCCTCAGCGTCAGATCGAGGCCAGGCCGCCGCCTTCGCCACCGGTGTTCTTCCCAATATCTACGAATTTCACCTCTACACTGGGAATTCCGCGGCCCTCTCCTCGCCTCCAGCGCCCCCGTATCGGGCGCAGCCCCCGGGTTGAGCCCGGGGATTTCC
+
CCCCCGGEFGFF@CGGDEFCFEGGGGDEFGGFEFECFCFGGGEFGGGCGEEFEFGGEGGDFEFGCFCGGFEEFGECFGGCC:F<FGGFCCGFGGGGGGGGEFFGCFGGFGGCGGC;FFGGGGGGGFF,=FEGCFGGGGGCGGGGGGGGGGFGDCGGGF7,=?CEEC*=5C>//=D<GGGD59975<C:ECFFFEC5<C79>4?F*
@M02526:341:000000000-JB3KD:1:1101:25289:4450 2:N:0:TACACAT+ACGGCAC
CGGACTACCCGGGTTTCTAATCCTGTTTGCTCCCCACGCTGTCGCGCCTCAGCGTCAGTAATGGACCAGCTCGCCGCCTTCGCCACCGGTGTTCTTCCCAATATCTACGAATTTCACCTCTACACTGGGAATTCCACGAGCCTCTCCCATCCTCAAGCCACCCAGTATCAAGCGCAGTCCCCAGGTTGAGCCCAGGAATTTAACC
+
CC<CCGCFGDGE:@;BFGFFFEFG<EFGFE@F8<FDFDGGC@EF8+:@,BEFDG@CCFGGGGGGCF<@A8CFCCFFFE??=7CGGG<FGGEF:B@FGGGGECBCEEFGGCEE?FEGFG:BFEG9E@?,>D,E4C,@DEGD6CD,D,,=8D=?FAF8=8+@CFCFFGGC;CEFC*<>7<;>*;CDFFE6C9E?7;4/?8?D8+18*
@M02526:341:000000000-JB3KD:1:1101:7579:4450 2:N:0:TACACAT+ACGGCAC
GAGACGGACTACTGGGGTATCTAATCCTGTTTGCTCCCCACGCTTTCGCACCTCAGCGTCCAGTATGAGCCAGTAAGCCGCCTTCGCCACTGGTGTTCTTCCGAATATCTACGAATTTCACCTCTACACTCGGAATTCCACTTACCTCTCTCACCTGCTAGCTCGGCAGTCTTAAAGGCAATTCTGGAGTTGAGCTCAAGGCTTT
+
CCCCCDEGEGFFGGEFG@FGGGGGGFGGEEFFFEFGGGGD@EDGEGGGDCEGDFFGGGFEGEGGFGGGGGGGFFGFFGGGDEGDEGEEFGGGGGGFGGGEG,8@CFFF,FFGGGGGFFGGF,C=EF9E@FGGGGDF8FFAFFGGFG8EGG8@FG==88DGG8EGGEGGGGGGGGFGGFGFGGG+CFFGE7ECE67FF*2?FFFFA
@M02526:341:000000000-JB3KD:1:1101:21016:4458 2:N:0:TACACAT+ACGGCAC
GGATGGACTACAAGGGTTTCTAATCCTGTTTGCTCCCCACGCTTTCGCACCTCAGCGTCTAGAATGAGCCAGTGAGCCGCCTTCGCCACTGGTGTTCTTCCGAATATCTACGAATTTCACCTCTACACTCGGAATTCCACTCACCTCTCTCACCTACTAGCCACTCAGTCTCAAAGGCAATTCTGGGGTTGAGCCCCAGGCTTTC
+
CCCCCD8EEFGGFGFFGDFGGGGGFCFGGGAEFDGGGGGGGGGCEGGGGEG<EFGFEFGGGGGGGGFGCEFFGGGGGGGCF@FFGEF@FB<EGDE@FDFFGG@FDDGGACGGGGGEGGGGGG,=EGCE9EFEF7DFGGGGDDEFGGD9AEGGGFFGGGGDFDFGFGGGDF@EDGGGGGGFD=DFECFC@EEGFFFFCGG>FFFFF
@M02526:341:000000000-JB3KD:1:1101:5068:4480 2:N:0:TACACAT+ACGGCAC
TTTAAGGACTACTGGGGTTTCTAATCCTGTTTGCTCCCCACGCTTTCGCACCTCAGCGTCAATACCAGTCCAGTGAGCCGCCTTCGCCACTGGTGTTCTTCCGAATATCTACGAATTTCACCTCTACACTCGGAATTCCACTCACCTCTCCTGGATTCAAGCGATGCAGTCTTAAAGGCAATTCTGGAGTTGAGCTCCAGGCTTT
+
CCCCCGGGGGGGGGGGGGGGGGGGGGGGGGGGGGGGGGGGEGGGGGGGGGGEEGGGGGGGGGGGGFFGGGFGGFGGGFCGGEGGGGGGGGGGGGGGGGGGGGGGGGGDGGGGGDG8FGGGGGGGGGGGGFGGGEGGGGGGGGEFG8DCFG?GGGGFGGGGGCEGGGGCFFEEFF+==FGBFGGGGGGGGGGFGGFAD6FGD?5AF
@M02526:341:000000000-JB3KD:1:1101:26583:4489 2:N:0:TACACAT+ACGGCAC
TGTGGACTACCAGGGTTTCTAATCCTGTTCGCTCCCCACGCTTTCGCTCCTCAGCGTCAGTAACAGCCCAGAGACCTGCCTTCGCCATTGGTGTTCTTCCCGATATCTACACATTCCACCGTTACACCGGGAATTCCAGTCTCCCCTACTGCACTCAAGCCCGCCCGTATCCGGCGCAGACCCATCGTTAAGCGATGGGCTTTCC
+
CCCCCGGGGGGGGGGCFCFFGFEGGGG<EFFECFEEGGDGDCCGGECFFG,EFGGGBFGGGGGFGGGGEEDDFGGDFGGGG9?FGCGDDFGCGE=FGABE?E>FGGGFFFFFGGDGEFGGGGCEGGCFGEG@EGGFGCEDC,@=?GG?FD9DF?+A8DEG8==E=EEG>@C,97CGG59@FF3;49?:79CEGGG:45C4466F4
@M02526:341:000000000-JB3KD:1:1101:26249:4494 2:N:0:TACACAT+ACGGCAC
AAATGGACTACTGGGGTTTCTAATCCTGTTTGCTACCCACGCTTTCGCGCCTCAGCGTCAGTGTCAGTCCAGAAGGCCGCCTTCGCCACTGGTATTCCTCCAGATCTCTACGCATTTCACCGCTACACCTGGAATTCTACCTTCCTCTCCTGCACTCAAGTCCGCCAGTTCCAAATGCAATTCCAAGGTTGAGCCCGGGGCTTTT
+
<C8C<FAE<C8<ECDG:F@FGGFC,CCAFCFF9E<FF@<F7FE6@CF@F+@F7FF,@FFC:C@9CCDCF<AD,CCF?,@@CFE<AB,4,B?F9?A??,5E4,9FFE=FGGGFFGE7@EEFAB8BCEFC,,A:FD9DGGG899;DFC;EEGFGFFFD88=8@89=EEGG=AA:FDDGC9?FG8:8:C,55AC76<+*<CDGGFFA*
@M02526:341:000000000-JB3KD:1:1101:12855:4501 2:N:0:TACACAT+ACGGCAA
GAACGGACTACCCGGGTATCTAATCCTGTTTGCTACCCATGCTTTCGAGCCTCAGCGTCAGTGACAGACCAGACAGCCGCTTTCGCCACTGGTATTCTACCATATATCTACGCATTTCACCGCTACACATGGTGTTCTACTGTCCTCTTCTGTACTCAAGTCACCCAGTTTCCTATGCACTTCTTCGGTTAAGCCGAAGGCTTTC
+
CCCCC;CGGGGGGGGGGGGGGGGGGGGGGGGGGGGGGGFGDFFGGGGGGGGGGGGFBFGGGGCGGGGGGGGGGGGGGGGGGEGGGGGCGGGGGFGGGGGGGGGGGGEGGGGGGGGGGGGGGGGGGGGGGGGGGGGGGGGGGGGGGGGGGGGGFGGGGFGGGGGGGGGGCFGGGGG86DFFGGGGGGGGGDCFFGGEDGG5>FF58
@M02526:341:000000000-JB3KD:1:1101:12825:4517 2:N:0:TACACAT+ACGGCAC
CATAGGACTACCGGGGTATCTAATCCTGTTTGCTCCCCACGCTTTCGCACCTCAGTGTCAGTATCAGTCCAGGTGGTCGCCTTCGCCACTGGTGTTCCTTCCTATATCTACGCATTTCACCGCTACACAGGAAATTCCACCACCCTCTACCATACTCTAGCTTGCCAGTTTTGGATGCAGTTCCCAGGTTGAGCCCGGGGATTTC
+
CCCCCGGGGGGGGGGGGGGGGGGGGGGGGGGGGGGGGGGGGGGGGGGGGGGGGGGGGGGGGGGGGGGGGA@FGEGGGGGGGDFFGGGGEFGFEFFGGGGFGGGGGGGECEGFGDGGGGGGGGDGGGGGGGGGGGGGGGFGFDFEGFGGGGEFGE+BDDGGGFCFGDDF8ECGGEFGGGGFFGGGFFGGGGGFFF97CDDG***;9
@M02526:341:000000000-JB3KD:1:1101:16118:4534 2:N:0:TACACAT+ACGGCAC
GGAGGGGACTACAGGGGTTTCTAATCCCATTCGCTCCCCTAGCTTTCGTCTCTCAGTGTCAGTGTCGGCCCAGCAGAGTGCTTTCGCCGTTGGTGTTCTTTCCGATCTCTACGCATTTCACCGCTCCACCGGAAATTCCCTCTGCCCCTACCGTACTCCAGCTTGGTAGTTTCCACCGCCTGTCCAGGGTTGAGCCCTGGGATTT
+
CCCCCGGGGGGGGGGGGGGGGGGGFGGGGGGGGGGGGGEGFFGGGGGGGGCGC@,CFGGGCGGGGGGGGGGD<FFGCFGGGGGGGGGCFGGGFGCFGGGGGGGGGGGGGGGGGGGDDGGFEFGG88FFGGG+>8CCBFGGGGGEGGGGGFFGGGGGGG8ECEGGGGGF9<FFGGGGFGG>DGGGGGEFE>F76<CFGGGGG6;89
@M02526:341:000000000-JB3KD:1:1101:17972:4544 2:N:0:TACACAT+ACGGCAC
CATGGGACTACTAGGGTATCTAATCCTGTTTGCTACCCACGCTTTCGCGCCTCAGCGTCAGTGTCAGTCCAGAAGGCCGCCTTCGCCACTGGTATTCCTCCAGATCTCTACGCATTTCACCGCTACACCTGGAATTCTACCTTCCTCTCCTGCACTCAAGTCCGCCAGTTCCAAATGCAATTCCCAGGTTGAGCCCGGGGCTTTC
+
CCCCCGGGGGGGGGGGGGGGGGGGGGGGGGGGGGGGGGGGGGGGGGGGGGG>EGGGGGGGGGGGFFGGGGGGGGGGGGGGGGGGGGGGGGGGGGGGGCFGGGGGGGGGGGGGGGGGGGFGGGGGGGGGGGGGGGGGGGGGGGGGGGGGGGGGGGGGGGGGGGGGGGDEGDCFGGGF7DDFGFGGGGGGGGGGGGGGGGGGGDFF+
@M02526:341:000000000-JB3KD:1:1101:9422:4546 2:N:0:TACTCAT+ACGGCAC
CTTTGACTACCCGGGTATCTTATCCTGTTTTCCCCCCTACCTTTTTCCCCTCATCGTCAGTTCTTGTCCAGTGGGCCGCTTTCCCCACAGGTGATCCTTCCGATATCTTCCCCTTTCACCGCTACAACGGAAAATTCACCCACCCCTTCCCTACTCCACCCCGACAGGTTCTAATGCAGCCTCTGGGGTTGGCCCCGAGAATTCC
+
-AB9C,,,,;;,7+C@8,,6,;,,<C,CFF<<,,CFE6C,,,6C,,,,6C,66,;,:C@:<F<F<,6,E,9,C,6<D:C@,49,:BB:,,A?,,:,CE<ED4,48:,,4@,,,,9@?<,C66+4@>,A4++@=,4,7,7,@+@>+++,,@,7+,+++6,1==+6@9@+5@,,?,+2:=:*03@*,;9*@7*4,49*77))18B++
@M02526:341:000000000-JB3KD:1:1101:17567:4549 2:N:0:TACACAT+ACGGCAC
CAACGGACTACCGGGGTTTCTAATCCTGTTTGCTCCCCACGCTTTCGCACCTCAGTGTCAGTATCAGTCCAGGTGGTCGCCTTCGCCACTGGTGTTCCTTCCTATATCTACGCATTTCACCGCTACACAGGAAATTCCACCACCCTCTACCATACTCTAGCTTGCCAGTTTTGGATGCAGTTCCCAGGTTGAGCCCGGGGATTTC
+
CCCCCGGGGGGGGGGGGGGGGGGGGDFFGGGGGGGGGGGGGGGGGGGGGGGGGGGGGGGGGGGGGGGGGFFGGFGGGGGGG7C<DF:?BFCC??EFFFGGFCFFGFFGFGGGGGGGGGGEFGGDGGGFEDEGCFGFDCAEBFFC68DFFGGGF8AFDDFGGCGGG8EG=FFGGGGGG?8A<8ECDFF?CC,,@ECE7<DGGBAF=
@M02526:341:000000000-JB3KD:1:1101:7164:4552 2:N:0:TACAGAT+ACGGCAC
CTGAGGACTACAGGGGTTTCTAATCGTGTTCGCTCCCCACGCTTTCGCGCCTCAGCGTCAGACAAGGACCAGGTTGCCGCCTTCGCCACCGGTGCTCTTACAAATATCTACGAATTTCCCCTCTACACTGGGAATTCCACAACTCTCTTCCACACACGAGCCTAAACGCATAAAACGCAGCCCCGAGGTTAAGCACAGGAATTTC
+
<AC9BF,,C<A<FGC@F+,,<,<CC,CFGF,@C@CF8BCFGGE7<@F@FFGE,9EFF,,8@,EF,,,C,6@E:CF88A:CGGD944BF,,4=C=FGGDA,,5?,C,9=@CFE+A:4,,,,9@+,8;F=,4,,8=,,,6,7,,+,6,@=FCG,==C+6++++@D@,4<C+++459+**;5?DFCD**=C:,,4,<+,*2;6;AA8=
@M02526:341:000000000-JB3KD:1:1101:6201:4555 2:N:0:TACACAT+ACGGCAC
GCGGCGGACTACCGGGGTATCTAATCCTGTTCGCTCCCCATGCTTTCGCTCCTCAGCGTCAGTTACAGCCCAGAGACCTGCCTTCGCCATCGGTGTTCTTCCTGATATCTGCGCATTTCACCGCTACACCAGGAATTCCAGTCTCCCCTACTGCACTCTAGTCTGCCCGTACCCACCGCACATCCGAAGTTAAGCCTCGGACTTT
+
CCCCCEGDFFGG8:FFGGGGGGGGGGGGGGGGGGGGGGGGGGGGGGGGGGGGGGGGGGGGGGGGGGGGGGGGGGGGGGGGFGGGGGGGGGGGGGGGEGGGGGGFGG9AFGCGGGGGDGGGGGDGGGGGGGGGGGFGGGGGGGGGGGEEGGGGFGGGGGGGGGGGGGGGGGCEGGGGDGDBD7:FGD58?7:CEGGFGGDGGFFFF
@M02526:341:000000000-JB3KD:1:1101:14998:4663 2:N:0:TACACAT+ACGGCAC
AGGACTACTCGGGTTTCTAATCCTGTTTGCTCCCCACGCTTTCGCACCTCAGCGTCTAGAATGAGCCAGTGAGCCGCCTTCGCCACTGGTGTTCTTCCGAATATCTACGAATTTCACCTCTACACTCGGAATTCCACTCACCTCTCTCACCTACTAGCCACTCAGTCTCAAAGGCAATTCTGGGGTTGAGCCCCAGGCTTTCACC
+
CCCCCGGGGGGGGGGGGGGGGGGGGGGGGGGGGGGGGGGGGGGGGGGGGGGGGGGGDFGGGGGGGGGGGGGGGGGGGGGGGGGGGGGGGGGGGGGGGGGGGGGGGGGGGGGGGGGGGGGGGGGGGGGGGGGGGGGGGGGGGGGGGGGGGGGGGGGGGGGGGGGGGGGGGGGGGGGGGGGFGGGGGGGGGGGGGGGGGGFGGFFFF
@M02526:341:000000000-JB3KD:1:1101:19010:4664 2:N:0:TACACAT+ACGGCAC
CGGGACTACTGGGGTATCTAATCCTGTTTGCTCCCCACGCTTTCGCACCTCAGTGTCAGTATCAGTCCAGGTGGTCGCCTTCGCCACTGGTGTTCCTTCCTATATCTACGCATTTCACCGCTACACAGGAAATTCCACCACCCTCTACCATACTCTAGCTTGCCAGTTTTGGATGCAGTTCCCAGGTTGGGCCCGGGGATTTCAC
+
CCCCCGGGGGGGGGGGGGGGGGGGGGGGGGGGGGGGGGGGGGGGGGGGGGGGGGGGGGGGGGGGGGGFCFGGGGGGGGGCF9AFFDGGFFFD=FFGGFFDFGGGGGGGGGGGGGGGGGGGGGGGFGGFGCGGFFGGGGGGGGGGGGGGEEGGGGFGGF8@FGGGGGFGCFGGGGGGGGGFGCGGFCFGGGGGGGDGGGCGGFFFA
@M02526:341:000000000-JB3KD:1:1101:12585:4691 2:N:0:TACACAT+ACGGCAC
GCTGCGTCCCGTAGGATGATGAGATCGGAAGAGCGTCGTGTAGGGAAAGAGTGTGTGCCGTGTGTTGAACTCGGGGGTCTTCGTAGTCTTATAAAAAAAAAAATAAAAAAAAAACATATTTTTTTCTATTCCATAAAAATACAAATCTGTCTTTTATTTACAACATGTACAGTATACAATATCATTATTGTCAATAAACACACAC
+
CCCCCGGGGGGGGGGGGGGGGFFGGGGGGGGGGGGGGG+FFACEGGGGGGGGGGGGGG9FB+,,C,,6,,9,,,6+>8,,,,:,,4+555,,:A,C,>+>++63A,3,,+3++++,,,,,3,,5*,>,,,,,3,7,2DE,,,,,,52,,55,:2+1+4,4:,>,,,,4,,4,+,++11*++++++3+5+++1+4++*+0+*;)02
@M02526:341:000000000-JB3KD:1:1101:12526:4694 2:N:0:TACACAT+ACGGCAC
GAGGACTACAGGGGTATCTAATCCTGTTCGCTCCCCACGCTTTCGAACCTCAGCGTCAGTAACAGACCAGAGAGCCGCTTTCGCCACTGGTGTTCTTCCATATATCTACGCATTTCACCGCTACACATGGAGTTCCACTCTCCTCTTCTGCACTCAAGTCCTCCAGTTTCCAATGCTCTTCTCCGGTTAAGCCGAAGGCTTTCAC
+
CCCCCGGGGGGGGGCFGGGGGGGGGGGGGGEEFFGGFGGGGGGGGGGGGGGGCFGCG:FAFGGGGCFGGGGGGGGGGGEGGGGDGCG8FGGFGFGGGFGGCFFGGGGGGGGFGDGGGGGGGGGGGGGGGGEG:EGGGGGCDGGGFGGGFGGGGGGGG=EEGGGGDFEDDGGGGGGGFGFFG9DFGDGGEG7F9CGGDCDGGFFFF
@M02526:341:000000000-JB3KD:1:1101:8940:4702 2:N:0:TACACAT+ACGGCAC
TACGAGGGACTACTAGGGTTTCTAATCCTGTTTGCTACCCACGCTTTCGCGCCTCAGCGTCAGTGTCAGTCCAGAAGGCCGCCTTCGCCACTGGTATTCCTCCAGATCTCTACGCATTTCACCGCTACACCTGGAATTCTACCTTCCTCTCCTGCACTCAAGTCCGCCAGTTCCAAATGCAATTCCCAGGTTGAGCCCGGGGCTT
+
CCCCCGGGGGGGDFGGGGFGGGGGGGGGGGGGGGGFGGGGGGGGGGGFGGGDGGGGGGGCFGGGGGGGGGGGGGFGGGGGGGGGGGGGGGGGGGGFGGGGGGGGGGGGGGGGGGGGGGGGGGGEGGGGGGGGGGGGGGGDFFGGGGGGGGGGGGGGGGGGGGGGFGGGGGGGGGGGGGGFGGGFGGFGGGGGFGGGGGDGGFFFF
@M02526:341:000000000-JB3KD:1:1101:5453:4710 2:N:0:TACACAT+ACGGCAC
TGGGACTACTAGGGCATCTAATCCTGTTTGCTACCCACGCTTTCGCGCCTCAGCGTCAGTGTCAGTCCAGAAGGCCGCCTTCGCCACGGGTATTCCTCCCGATCTCTACGCATTTCACCGCTACACCGGGAATTCTACCTTCCTCTCCTGCACTCAAGCCTGCCAGTTCCAAATGCGGTTCCCAGGTTAACCCCGGGGCTTTCAC
+
@@<C@CF,EEAF@F,C,6CEFF<<E,FFE<CFF<CEFG++,BCFGGCECEGG,C@FF@@C,EEFF<FCEF<8E<EEEF@CCF7F7BF++884F?F9FGF,>?+>=;EEFEFEG:EGFFEFD788EF@FDE:+8>DAED,=DF63BDFGFGGG?DGGFGF8A8DGGF8C2;C7<E+<*03*3***43<:7?,<C:DGGC4CCA?FA
@M02526:341:000000000-JB3KD:1:1101:26260:4715 2:N:0:TACACAT+ACGGCAC
AGGGACTACTGGGGTTTCTAATCCTGTTTGCTCCCCACGCTTTCGCACCTCAGTGTCAGTATCAGTCTAGGTGGTCGCCTTCGCCACTGGTGTTCCTTCCTATATCTACGCATTTCACCGCTACACAGGAAATTCCACCACCCTCTACCATACTCTAGCTTGCCAGTTTTGGATGCAGTTCCCCGGTTGAGCCCGGGGATTTCAC
+
CCCCCGGGGGGGGGGGGGGGGGGGGGGGGGGGGGGGGGGGGGGGGGGGGGGGGGGGGGGGGFGGGGG9EGGGGGGGGGGGGFGGGC@B<EAFE,FACGFGGGGGGFGGGGGGGDGGGGCFDGGDGGGGGGGGGGGGGGGGF6CGGGGGGGGGGGGGGGGGGG6=DFFGG88CDGFDDF7DFD++6?CCEFGGGFDGGGG4A?FA9
@M02526:341:000000000-JB3KD:1:1101:14144:4724 2:N:0:TACACAT+ACGGCAC
GGGGACTACAAGGGTTTCTAATCCTGTTTGCTCCCCACGCTGTCGTGCCTCAGCGTCAGTTCCGGACCAGTGAGCCGCCTTCGCCACCGGTGTTCTTGCGAATATCTACGAATTTCACCTCTACACTCGCAGTTCCACTCACCTCTTCCGGACTCAAGACATCCAGTATCAAAGGCCGTTCCGAGGTTGAGCCTCGGGATTTCAC
+
C@@@CGGGGFGGFEGGGGGEFFGGFFGDAFGGGGGGGGGGGDGGGF7CFDFGGGGEEFCGGGGGGC@FGGGGFFFFCFGEGGGGGGGGGDEGFGGGGGGGGGG7FFAGGFGCFDGGFGGGGGGGGGAFFGFEFFGFFGDDFGGGGGGGGGGEG6FG+=AFFGGGGGFFCEAFC9?CFDCAGFDDG>CFGEFGG1;=9CG4FFFFF
@M02526:341:000000000-JB3KD:1:1101:10836:4728 2:N:0:TACACAT+ACGGCAC
CGGGACTACACGGGTATCTAATCCTGTTCGCTCCCCACGCTTTCGCTCCTCAGCGTCAGTAACAGCCCAGAGACCTGCCTTCGCCATTGGTGTTCTTCCCGATATCTACACATTCCACCGTTACACCGGGAACTCCAGTCTCCCCTACTGCACTCAAGCCCGCCCGTATCCGGCGCAGACCCATCGTTAAGCGATGGGCTTTCAC
+
CCCCCGGGGGGGGGGGGGGGGGGGGGGGFGGGGGGGGGGGGGGGGGGGGGGGGGGGGGGGGGGGGGGGGGGGGGGGFGGGGGGGGGGGGGGGGGGGGGEGGGGGGGGGGGGGGGGGGGGGGGGGGGGGGGGGGGGGGGFGGGFGGGGGGGGFGGGFGFGFGGGGGGEGGGGGGGGGGGDFGGGGGGGGGGGGGGGGGGGGGFFA;
@M02526:341:000000000-JB3KD:1:1101:23775:4735 2:N:0:TACACAT+ACGGCAC
CGGACTACCGGGGTATCTAATCCCATTCGCTCCCCTAGCTTTCGTCTCTCAGTGTCAGTGTCGGCCCAGCAGAGTGCTTTCGCCGTTGGTGTTCTTTCCGATCTCTACGCATTTCACCGCTCCACCGGAAATTCCCTCTCCCCCTACCGTACTCCAGCTTGGTAGTTTCCACCGCCTGTCCAGGGTTGAGCCCTGGGATTTGACG
+
CCCCCGGGGEGGGGGGGGGGGGGGGGGGGGGGGGGGFGGGFDFCFFCF<FFC6@FGGGCC6EFGGGGG88<<FG,BDAD<EFGFG4FCGGGGGGFFGAF=CFGFGGGFFGCGDFGGFFEF=CEEG87:C:=FED4EF?,,@E=++1@,+6@=+=0=8+,25:3,@C,2E:AF+19975?C*=57*4:8,==C779C>*;C=FFF6
@M02526:341:000000000-JB3KD:1:1101:18070:4752 2:N:0:TACACAT+ACGGCAC
TAGGACTACACGGGTTTCTAATCCTGTTTGCTCCCCACGCTTTCGCACCTCAGCGTCTAGAATGAGCCAGTGAGCCGCCTTCGCCACTGGTGTTCTTCCGAATATCTACGAATTTCACCTCTACACTCGGAATTCCACCCACCTCTCTCACCTACTAGCCACTCAGTCTCAAAGGCAATTCTGGGGTTGAGCCCCAGGCTTTCAC
+
CCCCCEGF@FECFG:FFDF@FACF9<CFGFC,CFGGFGGC:FGA:@CFG,<EFFGGG7FGCDFAEGGGGG8FFGFGECGCGFGEGGGC=FFEAECCEDFFG:CFEFGFD@@FFGGEDAFEF9=E;=,A7FFGFFFGFG,ADGGG8,16AEGGG?DDF9FGF8@FFFE9A=EECD?=DGFBCCCCFGE6@FFGGGGGGGGFCFA9A
@M02526:341:000000000-JB3KD:1:1101:7719:4754 2:N:0:TACACAT+ACGGCAC
TCGCGGGACTACAGGGGTATCTAATCCCATTCGCTCCCCTAGCTTTCGTCTCTCAGTGTCAGTGTCGGCCCAGCAGAGTGCTTTCGCCGTTGGTGTTCTTTCCGATCTCTACGCATTTCACCGCTCCACCGGAAATTCCCTCTGCCCCTACCGTACTCCAGCTTGGTAGTTTCCACTGCCTGTCCAGGGTTGAGCCCTTGGATTT
+
CCCCCGCGGFFGFGGGGGGGGGGGCGECFCFCFFCEGFFGF@FGFGGGGGFFGGGGGGGGGGEGGGG>FGGGFG8F@BFFGGFFFCGEE@C,BFFECFCDF9F7?FEGGGGF:CFG@FDFGGGG8ECF8FEGC+CFDGC9DDGG8@EFEFEFD8DDCD@CCGGDG6EC,9AC;EFFF75>FGG77>CGGFF1,,91**039F**2
@M02526:341:000000000-JB3KD:1:1101:11609:4762 2:N:0:TACACAT+ACGGCAC
CGGGACTACCGGGGTATCTAATCCTGTTCGCTCCCCACGCTTTCGAACCTCAGCGTCAGTTACAGACCAGAGAGCCGCTTTCGCCACTGGTGTTCTTCCATATATCTACGCATTTCACCGCTACACATGGAGTTCCACTCTCCTCTTCTGCACTCAAGTCTCCCAGTTTCCAATGCACTTCTCCGGTTAAGCCGAAGGCTTTCAC
+
CCC@CGGGGGGGGGGDFGGGGGGGGGGGGGGGGGGGGGGGGGGGGGGGGGGGGDFFGGGGGGGFGFGGGGFGGGFGGGEGGGGGGGGGGGGGGGGGGGGGGCFGFGGGGGGGGGGGGGGGGCEGGGGGFCGGGGGG9DAFFDGGGFGFE9DFGGGGGCCF8EDDGGGGGGGGGGGGGGFFGGGGGDGGGGGGGGDEDGGGGFAFF
@M02526:341:000000000-JB3KD:1:1101:22711:4763 2:N:0:TACACAT+ACGGCAC
AGGACTACTAGGGTATCTAATCCTGTTTGCTACCCACGCTTTCGCGCCTCAGCGTCAGTGTCAGTCCAGAAGGCCGCCTTCGCCACTGGTATTCCTCCAGATCTCTACGCATTTCACCGCTACACCTGGAATTCTACCTTCCTCTCCTGCACTCAAGTCCGCCAGTTCCAAATGCAATTCCCAGGTTGAGCCCGGGGCTTTCACA
+
CCCCCGGGGGGGGGGGGGGGGGGGGGGGGGGGGGGGGGGGGGGGGGGGGGGGGGGGGGGGGGGGGGGGGGGGGGGGGGGGGGGGGGGGGGGGGGGGGGGGGGGGGGGGGGEGGGGGGGGGGGGGGGGGGGGGGGGGGGGGGGGGGGGGGGGGGDDF?FGFGGGGDDFGGGGCGGGGFGGFFGFGGCCDFGG?7:DCGGGGGFFFF
@M02526:341:000000000-JB3KD:1:1101:13743:4772 2:N:0:TACACAT+ACGGCAC
AGTGGACTACCCGGGTTTCTAATCCTGTTTGCTCCCCACGCTTTCGCACCTCAGCGTCTAGAATGAGCCAGTGAGCCGCCTTCGCCACTGGTGTTCTTCCGAATATCTACGAATTTCACCTCTACACTCGGAATTCCACTCACCTCTCTCACCTACTAGCCACTCAGTCTCAAAGGCAATTCTGGGGTTGAGCCCCAGGCTTTCC
+
CCCCCGGGGGGGGGGEDEEGGGGGGGGGFFFGGGGGGGGGGGGFGGGGGCGGGGCGGGGGGGGGGGGGGGGGGFGCEFEGGGGGGGGGGGGGGFGGGGGGGGGGGGGGGGGGGGGGGGGGGGGGGFFFGFCGGGGFGDFFFGGFGGGGGCDFDGGGGGFFGGGGGGFGCEFEGC9?CFFFGGGGEFEGGEGGGCGGGGGG?A>F8
@M02526:341:000000000-JB3KD:1:1101:23327:4788 2:N:0:TACACAT+ACGGCAC
TGGACTACCAGGGTTTCTAATCCTGTTTGCTCCCCACGCTTTCGCACCTCAGTGTCAGTATCAGTCCAGGTGGTCGCCTTCGCCACTGGTGTTCCTTCCTATATCTACGCATTTCACCGCTACACAGGAAATTCCACCACCCTCTACCATACTCTAGCTTGCCAGTTTTGGATGCAGTTCCCAGGTTGAGCCCGGGGATTTCACA
+
CCCCCGGGGGGGGGGGGGGGGGGGGGGGGGGGGGGGGGGGGGGGGGGGGGGGGGFGGGGGGGGGGG8FGGGGGGGGGG7FA<F8?@FFDDEE?FGGGGGGGGGGGGGGGDGGGGGGGGGFCCEEFGG:EG@EFGGGGFFGGG8FDECFFGGGDGGD?FFCFF=DFGCFDFGG8DDFDDFFEDFGD=FGFFFFCGGGDGGFGCFF9
@M02526:341:000000000-JB3KD:1:1101:15183:4811 2:N:0:TACACAT+ACGGCAC
AGCGGGGACTACAGGGGTATCTAATCCTGTTTGCTCCCCACGCTTTCGTGACTCAGCGTCAGTTTCAGTCCAGCAAGTCGTCTTCGCCACTGGTGTTCCTCCTAATATCTACGCATTTCACCGCTACACTAGGAATTCCACTTGCCTCTCCTGTACTCTAGTTACACAGTTCCTTGTGCAATCCTAAGGTTAAGCCCTAGACTTT
+
CCCCCGGGGGGGGGGGGGGGGGGGGGGGGGGGGGGGGGGGGGGGGGGGGGGGFGGGGGGGGGGGGGGGGGGGGGGGGGGGGGGDCGGGGGGGGGGGGGGGGGGGGGGGFGGGGGGGGFGGFGDGGGGGGGGGGGGGGGGGGFFGGFFGGGFGGGGG@FFGGGGGGGCGGGGGGGGGGGGFGCGGFFGGGGFGGGGGFFGGGFFFF
@M02526:341:000000000-JB3KD:1:1101:24657:4822 2:N:0:TACACAT+ACGGCAC
TAGGGACTACCAGGGTATCTAATCCTGTTTGCTCCCCACGCTTTCGCACCTCAGTGTCAGTATCAGTCCAGGTGGTCGCCTTCGCCACTGGTGTTCCTTCCTATATCTACGCATTTCACCGCTACACAGGAAATTCCACCACCCTCTACCATACTCTAGCTTGCCAGTTTTGGATGCAGTTCCCAGGTTGAGCCCGGGGATTTCA
+
CCCCCGGGGGGGGGGGGGGGGGGGGGGGGGGGGGGGGGGGGGGGGGGGGGGGGGGGGGGGGGFGGGGGCEGGFFGGGGGGCGF7FBCFGGGCFFDCCFGGGGFGGCDGGGGGGGCFFGGGGGGGGGGGGGGGGGGGGGGGGGGGGGGGGGGGGGGFGGGGGFGGFDGCFGGGGCFGGGFFGGGGGGGG8FGGGGGGGGGGGFAF9
@M02526:341:000000000-JB3KD:1:1101:17718:4825 2:N:0:TACACAT+ACGGCAC
AGGAACGGACTACCCGGGTTTCTAATCCTGTTTGCTCCCCACGCTTTCGCACCTCAGCGTCAGTTATGGACCAGTTAGCCGCCTTCGCCACTGGTGTTCCTGCGAATATCTACGAATTTCACCTCTACACTCGCAATTCCACTAACCTCTTCCATACTCAAGATACCCAGTATCAAAGGCAGTTCCAGAGTTGAGCTCTGGGATT
+
CCCCCGGGGGGGGGGGGGGGGGGGGGGGGGGGGGGGGGGGGGGGGGGGGGGGGGGGGGGGGGGGGGGGGGGGGGGGGGGGGGGGGGGGGGGGGGGGGGGGGGGGGGGGGGGGGGGGGGGGGGGGGGGGGGGGGGGGGGGGGGGGGGGGGGGGGGGGGGGGGFGGFGGGGGGGGGGGGGFFGGFFGGGGGGGGGCFFDGGGGFFFF
@M02526:341:000000000-JB3KD:1:1101:26064:4831 2:N:0:TACACAT+ACGGCAC
AGGACTACCCGGGTATCTAATCCTGTTTGCTCCCCACGCTTTCGCACCTCAGTGTCAGTATCAGTTCAGGTGGTCGCCTTCGCCACTGGTGTTCCTTCCTATATCTACGCATTTCACCGCTACACAGGAAATTCCACCACCCTCTACCATACTCTAGCTTGCCAGTTTTGGATGCAGTTCCCAGGTTGAGCCCGGGGATTTCACA
+
CCCCCGGGGGGGGGGGGGGGGGGGGGGGGGGGGGGGGGGGGGCGGGGGGGGGGGGGGGGGGGGGFEGFFGFGGEEGGGGGGG7CFGGGEF<FGGGGGGGFGGGCGGGGDE@FCEFCFF:CECE@FGG=EEEFFGEEEDFF6>CFCGGFGGGGGGGG98EFDF,=82@FDD=EF8?8DFGFGGG6+=E869ECFECCDGDC7FFF+
@M02526:341:000000000-JB3KD:1:1101:7140:4836 2:N:0:TACACAT+ACGGCAC
ACGGACTACCCGGGTATCTAATCCTGTTTGCTACCCACGCTTTCGCGCCTCAGCGTCAGTGTCAGTCCAGAAGGCCGCCTTCGCCACTGGTATTCTTCCCGATCTCTACGCATTTCACCGCTACACCGGGAGTTCTACCTTCCTCTCCTGCACTCAAGCCCGCCAGTTCCAAATGCTGTTCCCAGGTTGAGCCCGGGGCTTTCAC
+
CCCCCGGGGGGGGGEGGGGGGGGGGGGGGGGGGGGGGGGGGGGGGGGGGGGGGGGGGGGGGGGGGGGGGGGGGGGGGGGGGGGGGGGGGGGGGGGGGGGGGGGGGGGGGGGGGGGGGGGGGGGGGGGGGEFGGGGGGGGGGGGGFEGGGGGGGGFGGGGGGGGGEGGGGGGGGGGGFGFADGGGFGFGGGGGEFDE<4<?4AAFA
@M02526:341:000000000-JB3KD:1:1101:16471:4840 2:N:0:TACACAT+ACGGCAC
CAGAAGGACTACCCGGGTTTCTAATCCTGTTTGCTCCCCACGCTTTCGTGACTCAGCGTCAGTTTCAGTCCAGCAAGTCGCCTTCGCCACTGGTGTTCCTCCTAATATCTACGCATTTCACCGCTACACTAGGAATTCCACTTGCCTCTCCTGTACTCTAGTTACACAGTTCCTTGTGCAATCCTAAGGTTAAGCCCTAGACTTT
+
CCC@CGFFGGGFGGEGEFGGGGGGGGFGGGGGGGGGGGGGGECEEGGGGGGGGGGGGDGGGGGGGGGGGGGGGGGGGGGGGGDFGGGFGGGGGGGFGGGGFGGGGFFFAFGGGGGGFFGGGEGGGGGGGGFGEFFGGGFGFGGGGGFGGGFFGGGGFGFGGDCEFGGGCDFFGGGGGGGFFDF6,?A86AFGGGG8FFFGGFFFF
@M02526:341:000000000-JB3KD:1:1101:11577:4865 2:N:0:TACACAT+ACGGCAC
CGTGGGACTACAAGGGTATCTAATCCTGTTTGCTCCCCACGCTTTCGCACCTCAGTGTCAGTATCAGTCCAGGTGGTCGCCTTCGCCACTGGTGTTCCTTCCTATATCTACGCATTTCACCGCTACACAGGAAATTCCACCACCCTCTACCATACTCTAGCTTGCCAGTTTTGGATGCAGTTCCCAGGTTGAGCCCGGGGATTTC
+
CCCCCGGGGGGGGGGGGGGGGGGGGGGGGGGGGGGGGGGGGGGGGGGGGGGGGGGGGGGGGGGGGGGGGGGGGGGGGGGGGGG@FGEDGGG8FGFFGGGGGGGGGGGGGGGGGGGGGGGGGGG>CECFFGGGGGGGCCGGGGGEGGD?FGGGGGGGGGGGGGGGGGGGGFGGGGGGGGGFGGGGGFGGGGGCEFFGGGDD5BFA9
@M02526:341:000000000-JB3KD:1:1101:12771:4869 2:N:0:TACACAT+ACGGCAC
AGGACTACAGGGGTATCTAATCCTGTTCGATACCCGCACCTTCGAGCATCAGTGTCAATTGAAGCGGACGTACAATGCCTACGCTTTCGGAGTTCTTCGTGATATCTATGCATTTCACCGCTACACCACGAATTCCATGTACGCTCCACTCATTCAAGTCTCAGAGTTCTCACCGCAACTCCCCCGTTAAGCGGGGACATTTCAC
+
CCCCCGGGGGGGGGGGGGGGGGGGGGGGGGGGGGGGGGGGGGGGGGGGGGGGGGGGGGGGGGGGGGGGGGGGGGGGGGGGG8FGGEFGGGGEGGGGGGGGG<EGGGGGGGGGGGGGGGGGGDGGGGGGGGGGGGGGGGGGGGDEGGGGGGGGGEGFFCEFFGGGGGG8=FFGGGGDGGGFGG6CGDCG>EFFGGGGGGCFCFFFF
@M02526:341:000000000-JB3KD:1:1101:6137:4889 2:N:0:TACACAT+ACGGCAC
AGGACTACTGGGGTATCTAATCCTGTTCGCTCCCCATGCTTTCGCTCCTCAGCGTCAGTTACAGCCCAGAGACCTGCCTTCGCCATCGGTGTTCTTCCTGATATCTGCGCATTTCACCGCTACACCAGGAATTCCAGTCTCCCCTACTGCACTCTAGTCTGCCCGTACCCACCGCACATCCGACGTTAAGCCTCGGACTTTCACG
+
CC<-AEFFG9FFCGGFEEECDGGA,CEFGGGG7DCD@EDGFGGGDEG:FFDFGGGGGGFFA@E9E<BFC8E8FE@FFFGGGF@CGGDEGC,BC9,A<FGGFFG,EFGGGGGGGG9EFAFGGDG9E=7EE=FCFGGGDFGDD,4+@@?DFF8EGGGGCF9==@CD6CEEEF?ED=6+67::CCC+@C7:*EFGC79C4CDGDFFF/
@M02526:341:000000000-JB3KD:1:1101:11902:4891 2:N:0:TACACAT+ACGGCAC
TGTAGGACTACCGGGGTTTCTAATCCCATTCGCTCCCCTAGCTTTCGTCTCTCAGTGTCAGTGTCGGCCCAGCAGAGTGCTTTCGCCGTTGGTGTTCTTTCCGATCTCTACGCATTTCACCGCTCCACCGGAAATTCCCTCTGCCCCTACCGTACTCCAGCTTGGTAGTTTCCACCGCCTGTCCAGGGTTGAGCCCTGGGATTTT
+
CCCCCGGGGGGGDGGGGGGGGGGGGGGFFGGGGCGFGGGGGGGGGGGGGGGGGGFEEFFEFGGGGGGGBFGEGGG?FGAFGDFFCGGFCGGDGCFGGGGGGGGGGGGGFFGFGEGGFGGGGGGCEGGGGDGGGDGGFGGGGGDF9FFCFGGGGGGGGFGFFFFC>ECFGGGGGFFCGGD9C?FGGGGGGGGGGGGGGGGG*??F+
@M02526:341:000000000-JB3KD:1:1101:24183:4897 2:N:0:TACACAT+ACGGCAC
CACGGGACTACTCGGGTTTCTAATCCTGTTTGCTCCCCACGCTTTCGCGCCTCAGCGTCAGTAATGGTCCAGTTGGCCGCCTTCGCCACCGGTGTTCTTGCGAATATCTACGAATTTCACCTCTACACCCGCAGTTCCACCAACCTCTACCATACTCAAGCGTCCCAGTATCCAAGGCCATCCTGGGGTTGAGCCACCGGCCTTT
+
@<<C<FEC@CEGGEGGGGECFGGGGGGGGGGFFA<FGGGCEE:FGGG@CGG7C8CFGGGE@FFDA@<FFGD<EAFGGEGGG@FGDCG>FFCGC7BFGFEFGEGGE:E;,AFFGFFGGG9FG9EDF;FG,4++++8EEF9=D=86@8??9,@=7=D?DFG,4+4@EEC<59@E+@CC5*0*;*4*,*141C5<C7?99*2)/):1*
@M02526:341:000000000-JB3KD:1:1101:21330:4898 2:N:0:TACACAT+ACGGCAC
AGGGACTACACGGGTTTCTAATCCTGTTTGCTCCCCACGCTTTCGTGCCTCAGCGTCAGTGTTGATCCAGATGGCCGCCTTCGCCACTGATGTTCCTCCCGATCTCTACGCATTTCACCGCTACACCGGGAATTCCACCATCCTCTATCACACTCTAGCTTGCCAGTATCCACTGCCATTCCCAGGTTGAGCCCGGGGCTTTCAC
+
CCCCCGGGGGGGGDGGGGGFFFGGGGFGGGGGFCDGGGGGGGFGDGFGGGGGFGGGGGGGGGGGGFGGGFFFGGGFGEGGGCFGGGGGGGCFFFCEGGGGGDFGDFGGGGGGDEFGGGGEGDGEFFGGEDG:FGGGFGGGDGGGFFF8=ACGGDDFC2BDFFGGE8,A2EGFDEGDGFGACGFGFFCF>FFGDDDEGCGCC69AF
@M02526:341:000000000-JB3KD:1:1101:10963:4904 2:N:0:TACACAT+ACGGCAC
GGTGGACTACAGGGGTATCTAATCCTGTTTGCTACCCACACTTTCGAGCCTCAACGTCAGTTACAGTCCAGAGAGCCGCCTTCGCCACTGGTGTTCTTCCATATATCTACGCATTTCACCGCTACACATGGAGTTCCACTCTCCTCTACTGCACTCAAGTTATCCAGTTTCCAAAGCACTTCCACAGTTAAGCTGTGGGCTTTCA
+
CCCCCGGGGGGGGGGGGGGGGGGGGGGGGGGGGGGGGGGGGGGGGGGGGGGGGGGGGGGGGGGGGGGGGGGGGGGGGGGGGGGGGGGGGGGGGGGGGGGGGGGGGGGGGGGGGDGGGGGGGGGGGGGGGGGGGGGGGGFFGGGGGGGFGGGGGFGGGGGFFGGGGGGGGGGGGGGGGGGFGGGGGGGGGGGFGGGGFGDCGFFF7
@M02526:341:000000000-JB3KD:1:1101:15844:4914 2:N:0:TACACAT+ACGGCAC
AGCGCGGACTACACGGGTATCTAATCCTGTTTGCTACCCACGCTTTCGCGCCTCAGCGTCAGTGTCAGTCCAGAAGGCCGCCTTCGCCACTGGTATTCCTCCAGATCTCTACGCATTTCACCGCTACACCTGGAATTCTACCTTCCTCTCCTGCACTCAAGTCCGCCAGTTCCAAATGCCGTTCCCAGGTTAAGCCCGGGGCTTT
+
CCCCCGGGGGGGGGGGGGGGGGGGGGGGGGGGGGGGFGGGGGGGGGGGGGGGGGGGGGGGGGGGGGGGGGGGGGFGGGGGGGGGGGGGGGGGGFGGGGGGGGGGGGGGGGGGGGGGGGFGGFGEEDFFGGGGGGGGGGCFGFGGGGGGGGFFFGGGGGGGGGGGGGEGGGGGGGGGGGGFGGGG777EGFG7EFGGFGGGGFDA6
@M02526:341:000000000-JB3KD:1:1101:16346:4914 2:N:0:TACACAT+ACGGCAC
ATAAGGACTACCCGGGTTTCTAATCCTGTTTGCTACCCACACTTTCGAGCCTCAACGTCAGTTACAGTCCAGAAAGCCGCCTTCGCCACTGGTGTTCTTCCATATATCTACGCATTTCACCGCTACACATGGAGTTCCACTTTCCTCTACTGCACTCAAGTCATCCAGTTTCCAAAGCCATTCCTCAGTTGAGCTGAGGGCTTTC
+
CCCCCGGGGGGGFFGGCGGGGGGGGGGGGGGGGGGGGGGGGGGGGGGGGGGFGFGGGGGGGGGGGGFGGFGFGGGGGGGGGGGGGGGGGGGGEGFGGGGFCFGGGGFGGGGGGGGGCGGGGGGGDDFGGGFEGFGGFGFGCDFGGGGGGGCDDFGGGGGGFDFFGCFGGGGGGGGDDGFDFGGGGGGGGGGC8EFFGGGGGFFF9
@M02526:341:000000000-JB3KD:1:1101:22148:4921 2:N:0:TACACAT+ACGGCAC
TAAGGACTACACGGGTTTCTAATCCTGTTTGCTACCCACACTTTCGAGCCTCAACGTCAGTTACAGTCCAGAAAGCCGCCTTCGCCACTGGTGTTCTTCCATATATCTACGCATTTCACCGCTACACATGGAGTTCCACTTTCCTCTACTGCACTCAAGTCATCCAGTTTCCAAAGCCATTCCTCAGTTTAGCTGAGGGCTTTCA
+
CCCCCGGFGGFGGGGFFCEFFGGGGGEDFGCEFFF,;CFCFGGGGCCEFEFFGFGEFFECFFGGFGCFFFE,CFFG@FEGEEG<BCGGGGGCFFCFFFE<EFGGA9EAFGGDGGD=FGCEE7+BGGGFGFCBFFGCDE==EEGGGGGGGFFGFGCDD=DGGGGGGGG=EGFEGGCDC6DFC@@26=AAE,:=EFDE+@=C?*;<1
@M02526:341:000000000-JB3KD:1:1101:12906:4929 2:N:0:TACACAT+ACGGCAC
AGGGGACTACCGGGGTATCTAATCCCATTCGCTCCCCTAGCTTTCGTCTCTCAGTGTCAGTGTCGGCCCAGCAGAGTGCTTTCACCGTTGGTGTTCTTTCCGATCTCTACGCATTTCACCGCTCCACCGGAAATTCCCTCTGCCCCTACCGTACTCCAGCTTGGCAGTTTCCACCGCCTGTCCAGGGTTGAGCCCTGGGATTTGA
+
CCCCC:FGGGGGGGGGGGGGGGGGFGGGGGGGGGGGGGGGGGGGGGGGGGAFGFFGFFGGGGGGGCGGGGGGGGGFGGGGGGGGGGGFGGGGGGGGGGGGGGDGGGGGGGGGGDEGFGGGGGGGGGGGGGGGGGCGGGGGGGGGGGGGGGGGGGGGGGGGGCCCGGGFGGCF9CFGGC>FGGGGCFEGGGGGGC4?FGGG7AAF4
@M02526:341:000000000-JB3KD:1:1101:10859:4936 2:N:0:TACACAT+ACGGCAC
CGGACTACCAGGGTATCTAATCCTGTTTGCTCCCCACGCTTTCGCACCTCAGTGTCAGTATCAGTCCAGGTGGTCGCCTTCGCCACTGGTGTTCCTTCCTATATCTACGCATTTCACCGCTACACAGGAAATTCCACCACCCTCTACCATACTCTAGCTTGCCAGTTTTGGATGCAGTTCCCAGGTTGAGCCCGGGGATTTCACA
+
CCCCCGGGGGGGGGGGGGGGGGGGGGGGGGGGGGGGGGGGGGGGGGGGGGGGFGGGGGGGGGGGGGGGGGGGGGGGGFCE<CGCEEEFFGGCFCFFFGGGGGGGGCFGGGG>CFFGGGGEGGGGGGGGGGFGGFGGGGGGEGGFFGGGGDF?D,=DDFCFGGGGGDGGGFD?7DFGGCDFFGGGGGGDFGGGGGD>7*<C>FFF9
@M02526:341:000000000-JB3KD:1:1101:11792:4937 2:N:0:TACACAT+ACGGCAC
GAGGCGGACTACTGGGGTATCTAATCCTGTTCGATACCCGCACCTTCGAGCATCAGTGTCAATTGAAGCGGACGTACAATGCCTACGCTTTCGGAGTTCTTCGTGATCTCTATGCATTTCACCGCTACACCACGAATTCCATGTACGCTCCACTCATTCAAGCCTCAGAGTTCTCACCGCAACCCCCCCGTTACGCGGGGACATT
+
CCCCCGG7@@CCC<@C7F@FE9@,,C9F<FFGE8,EFFGCC77@C@C<CC@F,<F6CDFE9,EEEE9@EFGFGGCCF:C<5,A,EFCCGGGFCF7@64A<,CDF+9@,AE;B9E9E?,CFFGFGG+>:,EFFGEE6=>DG9EC,7C@6==@ED,6+?<C7;,,@3CF9,2@:C;CCCFDBC7D*99C:5:*8*/>5CDDD))77*
@M02526:341:000000000-JB3KD:1:1101:6728:4949 2:N:0:TACACAT+ACGGCAC
GGGACTACTCGGGTATCTAATCCTGTTTGCTCCCCACGCTTTCTTGCCTCAGCGTCTGTGTTGTCCCAGCTGGCCGCCTCCGCCACTGTTGTTCCCCTCGATCTCTACGCATTTCACCGCTCCACCGGGAATTCCACCATCCTCTCACACACTCTAGCTCGCCAGTATACACTAAGCATCTCAAGTTTAGCCCGGCGCTTTTACA
+
C9<BC@<,,;@C7=CFFF,,6EEGGF9FFF9<FFF8F+CEGFC,,6CFCFEGGG@C:<CEGC6;EF,<C,CC@@8+@F:,:=7,8,4<,5,BF5<,A,@@@DEF=E9F:C7=@F,@F<::E++@EG:+8++,46C@F8D=B,6=,,672=@=?=D@2=DC@C>664,;,@CG+,+++52*+5++,55,@,5@11***//9/*4*+
@M02526:341:000000000-JB3KD:1:1101:22477:4953 2:N:0:TACACAT+ACGGCAC
GCTGCGTCCCGTAGGTAGATCGGAAGAGCGTCGTGTAGGGAAAGAGTGTGTGCCGTGTGTAGATCTCGGTGGTGGGCGGATCATTAAAAAAAAAAAAAAAAAAATATCTATGCAGAGCGACGCTACATATGGAAGTCAGCGTACATCTGAACTACTCCAGTGAAGCTATATGGCTACCTGGACATGCATTCAACCGTCAACTATC
+
CCCCCGGGGGGFEGGGGGGGGGGGGGGGGGEGGGGGGGGGGGGGGGFGGGGGGFGGGEC,,,666E,FG@:@:,@+,>@>++,,59,@D==C+>:+6>+3+6++,,,,8@,,,8,,*,*3**4*14,,,2222,,,2,?,4****,,4,4,++3*+22+++++++=++++4+;****2***00*+2+++0++++*******/)*1
@M02526:341:000000000-JB3KD:1:1101:17261:4954 2:N:0:TACACAT+ACGGCAC
AGTTGGACTACTCGGGTTTCTAATCCTGTTTGCTCCCCACGCTTTCGCACCTCAGTGTCAGTATCAGTCCAGGTGGTCGCCTTCGCCACTGGTGTTCCTTCCTATATCTACGCATTTCACCGCTACACAGGAAATTCCACCACCCTCTACCATACTCTAGCTTGCCAGTTTTGGATGCAGTTCCCAGGTTGAGCCCGGGGATTTC
+
CCCCCGGGGGGGGGGGGGGGGGGGGGGGGGGGGGGGGGGGGGGGGGGGGGGGGGGGGGGGGGGFGGGGGGGGGGGGGGGGGEGGFGGEGGGFFGGGFGGGGGGGGGGGGGGGGGGEGGGGGGGG8EDFF8FGGGGGGGGGGGGDGGGFFGGGGFGDFFGGGF8EFCFEFFGGGC8ADGGFGGGG,=DED?,5@CGGDGGGC>AF@
@M02526:341:000000000-JB3KD:1:1101:26240:4959 2:N:0:TACACAT+ACGGCAC
TCTAGGACTACCCGGGTATCTAATCCTGTTTGCTCCCCACGCTTTCGCACCTCAGCGTCAGTATCGAGCCAGTGAGCCGCCTTCGCCACTGGTGTTCCTCCGAATATCTACGAATTTCACCTCTACACTCGGCATTCCACTCACCTCTCTCGACCTCAAGACTGGGAGTTTTGAAGGCCGTTCCAGGGTTGAGCCCTGGGATTTC
+
C6BCCGDFGFGFFECGF:EE<CCEFG<CFEFFFGGEFE@CGE:@FF:8@:C,CAFF@@FF@<FFG,CFEGFA@@CE@EF+C,8B@BFFGGGGD<EFGG9EGGGCGF9F;@=DGEF+55ECFF8EFFG=,4AF+B8DA9AFBDFGF9F?EAEEDGGGGGFCG?9==D886=9:+@CFF++*+309CFF>F@EGGGDGGFCCG*;6=
@M02526:341:000000000-JB3KD:1:1101:13563:4984 2:N:0:TACACAT+ACGGCAC
TGTGCGGGACTACTAGGGTATCTAATCCTGTTTGCTACCCATGCTTTCGAGCCTCAGCGTCAGTAACAGACCAGACAGCCGCTTTCGCCACTGGTATTCTACCATATATCTACGCATTTCACCGCTACACATGGTGTTCTACTGTCCTCTTCTGTACTCAAGTCGCCTAGTTTCCAATGCACTTCTTCGGTTAAGCCGAAGGCTT
+
CCCCCGGGGGGGGGGGGGGGGGGGGGGGGGGGGGGGGGGGGGGGGGGGGGGGGGGGGGGGGGGGGGGGGGGGGGGGGGGGGGGGGGGGGGGGGGGGGGGGGGGGFGFGEFGGGGGGDGGGGGGGGGGGGGGGGGGGGGGGGGGGGGDGGGGGGGGCFDDFGFFGGGGGGGGGGGDGGGGFGGGGGGGGFGGGGCGGG>DCGFFFF
@M02526:341:000000000-JB3KD:1:1101:18032:4992 2:N:0:TACACAT+ACGGCAC
GGGGACTACCGGGGTATCTAATCCCATTCGCTCCCCTAGCTTTCGCCTCTCAGTGTCAGTGTCGGCCCAGCAGAGTGCTTTCGCCGTTGGTGTTCTTTCCGATCTCTACGCATTTCACCGCTCCACCGGAAATTCCCTCTGCCCCTACCGTACTCCAGCTTGGTAGTTTCCACCGCCTGTCCAGGGTTGAGCCCTGGGATTTGAC
+
CCCCCGGGGGGGGGGGGGGGGGGGGGGGGGGGGGGGGGGGGGGGGGGGGGGGGGGGGGGGGGGGGGFGGGGGGGGGGGGGGGGGGGGGGGGGGGGGGGGGGGGGGGGGGGGGGGGGGGGGGGGGGGGGGGGGGGGGGGGGGGGGGGGGGGG66DCDGGGGGGGGE,E:EFFFGGDDGGFFGGGGGGGGC<EGGGGGG>DFGFFFA
@M02526:341:000000000-JB3KD:1:1101:19375:4997 2:N:0:TACACAT+ACGGCAC
ACGGGACTACTAGGGTATCTAATCCTGTTTGATCCCCACGCTTTCGTGCCCCAGCGTCAATCATACTTTAGTAAGCTGCCTTCGCAATCGGTGTTCTGTGACATATCTATGCATTTCACCGCTACTTGTCACATTCCGCCTACCTCAGGTATATTCTAGTCCATCAGTATCAAAGGCACTGCGATAGTTGAGCTACCGTCTTTCA
+
CCCCCBFDFFGGGGGGGGG9EEEFGFGGGFAFDGFGFFGGGEGGGGFDFC<CGG?CFGCCFGFGDC@FGEGGGG<FFGGGGGG77FCFF7FGGGGGGGGGGGDFFFGGGGGGFCFGGGGGGEDECFFAEAFFGGCFGGGGGGFGGDFGFGGGFAFFGGGFGGGFCFFGFGGG8DCGGGGD=6CGGGGGGGFFGGGGGGGDGFFF+
@M02526:341:000000000-JB3KD:1:1101:12062:4999 2:N:0:TACACAT+ACGGCAC
GGGTGGACTACTGGGGTTTCTAATCCTGTTCGCTCCCCACGCTTTCGCTCCTCAGCGTCAGTTACGGCCCAGAGATCTGCCTTCGCCATCGGTGTTCCTCCTGATATCTGCGCATTCCACCGCTACACCAGGAATTCCAATCTCCCCTACCGCACTCTAGTCTGCCCGTACCCACTGCAAGCCCGAGGTTGAGCCTCGGGATTTC
+
CCCCCGGGGGGGGGGGGGGFGGGGGGGGGGGGGGGGGGGGEGGGGFGGGFGCEFGGGGGGCFGGGDEDGE,FFGGGGGA<F9??FECGGGGGGEGGGGGGFGDGGAFGFFGCEEGGGGGGGGGGGGGGGGGG+EFFGGCFGGDGGCEFGGFED+=DGCFFGGFFE259CEGCFCGC*5C8**;CDDGEEGGECEC,8<DDD?6F+
@M02526:341:000000000-JB3KD:1:1101:25136:5009 2:N:0:TACACAT+ACGGCAC
GCCTGGACTACCGGGGTTTCTAATCCCATTCGCTCCCCTAGCTTTCGTCTCTCAGTGTCAGTGTCGGCCCAGCAGAGTGCTTTCGCCGTTGGTGTTCTTTCCGATCTCTACGCATTTCACCGCTCCACCGGAAATTCCCTCTGCCCCTACCGTACTCCAGCTTGGTAGTTTCCACCGCCTGCACAGGGTTGAGCCCTGGGATTTG
+
CCCCCFFGGGGGGGGGGGGGGGGGGGGGGGGGGEGGGGGGFGGGFFEGG<F9EFFGCFFEFGGFGEGGGGGFGGGCFGDFFGGA7FFGGGGFGFGGGGGGGAFD::=@FGFB+BFGE<4F>@B7CE88EEDEGEFGGG9=D@DFGFGG6,==DGGGG+@8=D76@CEGGGFG?F<CDDC>F*30,CC*;EE69EGG**94;FFA+
@M02526:341:000000000-JB3KD:1:1101:14133:5044 2:N:0:TACACAT+ACGGCAC
GTAGGGACTACCCGGGTTTCTAATCCTGTTTGCTCCCCTAGCTTTCGCGCCTCAGCGTCAGTTATGGTCCAGTGAGCCGCTTTCGCCACAGGTGTTCCTTCCGATATCTACGCATTTCACCGCTACACCGGAAATTCCACTCACCTCTCCCATACTCAAGCCCGACAGTTTCTAATGCAGACTCTGGGTTGAGCCCAGAGATTTC
+
CCCCCGGGGFGGGDGGGGGGGGFGGGGGGGGGGFGGGGDFEFGGGGGGEGGGGGGGGGGGCFFFGF,FFGGGGGGGGGGCEGFGGGGGGFGGG8EFGGGGGGGGGGDGFGGGE7FEFGGGGGGCGGGGGGGEGGGDGGA=DFCFF8=@DEGGGCGDC?FGGGGGGG8?FCC,+@ECFGC57;*9<B7DF@EC<CC7?4;C4F+99
@M02526:341:000000000-JB3KD:1:1101:17141:5056 2:N:0:TACACAT+ACGGCAC
TGGGTGGACTACTCGGGTATCTAATCCTGTTCGCTACCCACGCTTTCGCTCCTCAGCGTCAGTTACCACCCAGAGACCCGCCTTCGCCACCGGTGTTCCTCCTGATATCTGCGCATTTCACCGCTACACCAGGAATTCCAGTCTCCCCTGTGATACTCAAGTCTGCCCGTATCGCCTGCACGCCTACAGTTAAGCTGCAGAATTT
+
CCCCCGGGGGGGGGGGGGGGGGGGGGGGGGGGGGGGGFGGGGGGGGGGGGGGGGGGGGGGGGGGGGGGGGGGGGGGGGGGGGGGGGGGGGGGGGGGGGGGGGGGGGGGGGGGGGGGGGGGGGGGGGGGGFGGGGGGGGGGCFGGGFGGGGG?FGGGFGGGGGGGGGGGGCEGGGGGDGGFGGGGGGGGGGGGGGGGGGGG7AFFF
@M02526:341:000000000-JB3KD:1:1101:23833:5065 2:N:0:TACACAT+ACGGCAC
TGGGAGGGACTACAGGGGTATCTAATCCCATTCGCTCCCCTAGCTTTCGTCTCTCAGTGTCAGTGTCGGCCCAGCAGAGTGCTTTCGCCGTTGGTGTTCTTTCCGATCTCTACGCATTTCACCGCTCCACCGGCAATTCCCTCTGCCCCTACCGTACTCCAGCTTGGTAGTTTCCACCGCCTGTCCAGGGTTGCGCCCTGGGATT
+
CCCCCCCEGGGGGGGGGGGGGGGGDGGGGGGGGGGFGGGGGFGGGGGFGGGGGGGGGGGFGAFGGGGGGGCFGGGFG,FFGGGDFGGGGG@FCEGGGGGFGGGGGGGGGGGGGFGGGEGGGGFGE7>FFGGG>+@CF,EEFDCGGG98?FG8DCGGGFCFG8EGCE6EFCFAD:?FFGDBD5*29CACF>;,;,;?CCDGG>A66
@M02526:341:000000000-JB3KD:1:1101:21903:5074 2:N:0:TACACAT+ACGGCAC
AGGCACGGACTACTAGGGTATCTAATCCTGTTTGCTCCCCACGCTTTCGCACCTCAGCGTCAGTTATGGACCAGTTAGCCGCCTTCGCCACTGGTGTTCCTGCGAATATCTACGAATTTCACCTCTACACTCGCAATTCCACTAACCTCTTCCATACTCAAGATACCCAGTATCAAAGGCCGTTCCGCAGTTGAGCTTCGGGATT
+
CCC-<FFC@FGGGGEEFDFFGGGFGEGGGFFGGFFGFGEFEGGG7FFFCFDFCEFFFFFGGGGGGCFGGGDDDFFFGGGDEGGDGGFGGGEDGGFGGGCFGFGDGGCFGGCEFGG>FGGGGFGGGFFECFEFGGC8CGGFGGGGGGFDCFGGC8CFFG9,6,6@DFF8==DDFAFG76=:+=CD66A89C@F2ADF7*+3CE>:F
@M02526:341:000000000-JB3KD:1:1101:9786:5077 2:N:0:TACACAT+ACGGCAC
AGGACTACTCGTGGTTCTAATCCTGGTCGCTCCCCACGCTTTCGCTCCTCATCGTCAGTTACTGCCCAGAGACCCGCCTTCGCCACCGGTGTTCCTCCTGATATCTGCGCATTCCACCGCTACACCAGGAATTCCAGTCTCCCCTGCAGTACTCCAGTCTGCCCGTATCGCCCGCACGCCCACAGTTAAGCTGTGAGTTTTCACG
+
-A,-,;CF,,86C,,66,66C,CFC,C,+66@F,CE@C@,@,68666@<C<,,,96,B<FFEGGF<EFEFFF@F8:CFGEECF7BCFEGFB@FE9ECE<EFGFFGGGGEECC:FAEFFGGGGDGGGGGCEFFGFCFG9BAA9D+@DFFGGGGG9=CFDFGGGFFEG6@,A>@C+?DGC59D5D*,2,,=?FCFG>CD=DF7++=/
@M02526:341:000000000-JB3KD:1:1101:25669:5105 2:N:0:TACACAT+ACGGCAC
AGCGGGACTACAGGGGTATCTAATCCTGTTTGCTCCCCACGCTTTCGCACCTCAGTGTCAGTATCAGTCCAGGTGGTCGCCTTCTCCACTGGTGTTCCTTCCTATATCTACGCATTTCACCGCTACACAGGAAATTCCACCACCCTCTACCATACTCTAGCTTGCCAGTTTTGGATGCAGTTCCCAGGTTGAGCCCGGGGATTTC
+
CACCC7@CFGEG<DCCCDGGGGGGEFCFGGGCDAFCGGCFFG@FFG7CFGGEGGGFDFG<CFFGGGFGGA9,@FF?BFGG@FEF,5C?FDE8,:4C<9AGCGG9=EGGGGG7FEEGGCAFFDGGCCFFFEFFD@>BF>ED8DG>EG8?,@FFGGDFG9=FFAEF@@9,@AFGD8ADF?FFFFG9D+4+59E9@F7C6*;759AA>
@M02526:341:000000000-JB3KD:1:1101:13892:5106 2:N:0:TACACAT+ACGGCAC
GGGACTACCCGGGTTTCTAATCCTGTTTGCTACCCACGCTTTCGCGCCTCAGCGTCAGTGTCAGTCCAGAAGGCCGCCTTCGCCACTGGTATTCTTCCCGATCTCTACGCATTTCACCGCTACACCGGGAGTTCTACCTTCCTCTCCTGCACTCAAGCCTGCCAGTTCCAAATGCAGTTCCCAGGTTAAGCCCGGGGCTTTCACA
+
CCCCCGGGGGGGGGGGGGGGGGGGGGGGGGGFGGGGGGGGGGGGGGGGGGGGGGGGGGGGGGGGGGGGFC@FGGGGGGGGGGGGGGGGGGGGGGGGGGGGGGGGGGGGFGGGGGGFFGGGGGGGGG7FGGGEEGGGGGGGFGGGFGGGGGGGGGGGGGGGCGGGGGGFGGGG?ADCCFGFGGGGGFGEG7AFCEGGG:DGGFFFC
@M02526:341:000000000-JB3KD:1:1101:20993:5107 2:N:0:TACACAT+ACGGCAC
GTGGGACTACAGGGGTTTCTAATCCTGTTCGCTCCCCATGCTTTCGCTCCTCAGCGTCAGTTACAGCCCAGAGACCTGCCTTCGCCATCGGTGTTCTTCCTGATATCTGCGCATTTCACCGCTACACCAGGAATTCCAGTCTCCCCTACTGCACTCTAGTCTGCCCGTACCCACCGCACATCCGAAGTTAAGCCTCGGACTTTCA
+
CCCCCGGGGGGGGGGGGGGGGGGGGGGGGGGGGGGGGGGGGGGGGGGGGGGGGGGGGGGGGGGGGGGGGGGGGGGGGGGGGGGGGGGGGGGGEGEGGGGGGGGGGGGGGGGGGGGGGGGGGGGGGGGGGGGF@FGGGGGFGGGGGGGGGGFGGGGGGGFGGGGGGGGGDGGEFEGDDGGFGGGD6DGGFCFGGGGGGGGDDFFF+
@M02526:341:000000000-JB3KD:1:1101:13061:5107 2:N:0:TACACAT+ACGGCAC
GCCTAAGGACTACCGGGGTTTCTAATCCTGTTTGCTCCCCACGCTTTCGCACCTCAGCGTCAATACGCGTCCAGTGAGCCGCCTTCGCCACTGGTGTTCTTCCGAATATCTACGAATTTCACCTCTACACTCGGAATTCCACTCACCTCTCCGCGATTCAAGCGATGCAGTCTTAAAGGCAATTCTGGAGTTGAGCTCCAGGCTT
+
CCCCCGFDGGGGFGGGGDFGGGGGGGCFGGGFGGGGGGGCEGEEGGEGGGGGB8FFFGGGGDGGFGGGEEFFGGGGAEFGG>FE7FGG@CEGFFGFGGGGGGCCDE8DFGEGGGE8<=AEFGEEDF:AECCFG7C+DDG9DG,@=D=,@?8DCE+9CDC,@3:4+;C>CA<CFA>C7<;ACCFGGGGG?FF6=:7,+;;C*?))2
@M02526:341:000000000-JB3KD:1:1101:19552:5136 2:N:0:TACACAT+ACGGCAC
CTGGACTACCCGGGTTTCTAATCCTGTTTGCTCCCCACGCTTTCGCGCCTCAGCGTCAGTAATGGTCCAGTTGGCCGCCTTCGCCACCGGTGTTCTTGCGAATATCTACGAATTTCACCTCTACACTCGCAGTTCCACCAACCTCTACCATACTCAAGCGTCCCAGTATCGAAGGCCATTCTGTGGTTGAGCCACAGGCTTTCAC
+
@C<ACFGG@FGEEEFFEDEE<EFGGGGGFF9CCE@B@@FGEF,<@FGGG7BCE<FGCC:FG9C,CFGFCGGGGGGGGDGCEFFFDGFGGEGEGGFGFCGCG@EFEGGGGGG?EDEEGGGFGGGGGGE@DDFFFFGBADD,@@+6@ECEGGGF6=8+6A?E=C@>AF8FF;6+=CGFFGGFGGGGADF57CGFC6C>C*;>CABFF
@M02526:341:000000000-JB3KD:1:1101:19407:5145 2:N:0:TACACAT+ACGGCAC
GTCGGACTACCAGGGTTTCTAATCCTGTTTGCTCCCCACGCTTTCGCGCCTCAGCGTCAGTCTCGGACCAGGTCGCCGCCTTCGCCACCGGTGTTCTTCCCAATATCTACGAATTTCACCTCTACACTGGGAATTCCACGACCCTCTTCCGAACTCTAGCCTCCGCGTATCAAATGCAGCCCCCAGGTTAAGCCCAGGAATTTCC
+
CCCCCGGGGGGGGGGGGGGGGGGGGGGGGGGGGGGGGGGGGGGGGGGGGEFGGGGGGGGGGGGGGGCFFGF@EGGGGGGGGGGGGDGGFGGGGGGGGGGGFGFGGGGGGGGGGGGGGGGGGGGGGGGGCGFGCGGGGAF8B=EGGGFGF=@88EGFGGA<F9:C6+@EG5CCDFGCF8:ACD>D>DGGGFGCGGGC47<?C?CF7
@M02526:341:000000000-JB3KD:1:1101:14442:5147 2:N:0:TACACAT+ACGGCAC
GCGGGGACTACTGGGGTTTCTAATCCTGTTTGCTCCCCACGCTTTCGTGCCTCAGCGTCAGTACTGGTCCAGATGGCCGCCTTCGCCACGGGTGTTCCTCCCGATCTCTACGCATTTCACCGCTACACCGGGAATTCCACCATCCTCTACCGTACTCTAGCTCGCCAGTATCCACTGCAATTCCCAGGTTGAGCCCAGGGCTTTC
+
CCCCCGGGGGFEEDAFEGGGFFGAEFFGGGGGGGFFEGGGGGGGGGGFGG@FGFEFGGGDCFGF,CFGGGFGCCEGGGGGGGGGG>FGGEEDFGGGGGGGGGGGGGGGGAFFGDDEGGFGGCGGEEGGGDGGGGFGGFGGGFGFGGFGGGGGGGGFF;F7EFFEGGG7<=CGGFGGFGG*CDGD6:?EF9CCCGGG*2>CDFFFB
@M02526:341:000000000-JB3KD:1:1101:7880:5149 2:N:0:TACACAT+ACGGCAC
CTTGGACTACCCGGTTTTCTAATCCGGTTCGCTCCCCATCCTTTCGCTCCCCGGCGTCAGTTACGGCCCAAAGACCTGCCTTCGCCATCGGTGTTCTTCCTAATATCTCCGCATTTCACCGCTAACCCAGGAATTCCAGTCTCCCCTACTGCACTCTAGTCTGCCCGTACCCACCGCACATCCTAAGTTAAGCCTCGGCCTTTCC
+
9@CCCGGGGGGGCG6FGF<6,@FCF+@FF,6+,;CF7<8,;ECD,,76E@,,++:+6+,@F<@,,8>F=:,,,CCFGAFFF9,9CC7FFEEGGGEFGAEFF,99,4;F4,8@++C=9FG:++4++63=+AFGFFEGFAB@96E,A+@+162,+,2555,@E7<<C,8CCEG99C*;**7*5A*25+,>:CC,CF68?C7CDF*89
@M02526:341:000000000-JB3KD:1:1101:5160:5153 2:N:0:TACACAT+ACGGCAC
AGGACTACACGGGTATCTAATCCTGTTTGCTACCCACGCTTTCGCGCCTCAGCGTCAGTGTCAGTCCAGAAGGCCGCCTTCGCCACTGGTATTCCTCCAGATCTCTACGCATTTCACCGCTACACCTGGAATTCTACCTTCCTCTCCTGCACTCAAGTCCGCCAGTTCCAAATGCCGTTCCCAGGTTAAGCCCGGGGCTTTCCCC
+
CCCCCFGFGGGG7+7<FGCF9CCCEFGG@FFAFC@FGF:BCFCFFGCC,@C<FFCCFC@ACF9CFCD<EFCF88<@GF7FFF7::=EFGEFFFDGEEG?<FFC,4@,EDCC?+C;ECF@EGGEFF8EFF8AEE;F;9DE8D@F8,1@@?C?8+AFFGGA9CEDGDF9@,E=EDFF63;C?F6:+5;9F<7:<*@55;7**;;+3*
@M02526:341:000000000-JB3KD:1:1101:22156:5153 2:N:0:TACACAT+ACGGCAC
AGGGACTACCAGGGTATCTAATCCTGTTTGCTACCCACACTTTCGAGCCTCAACGTCAGTTACAGTCCAGAAAGCCGCCTTCGCCACTGGTGTTCTTCCATATATCTACGCATTTCACCGCTACACATGGAGTTCCACTTTCCTCTACTGCACTCAAGTCATCCAGTTTCCAAAGCCATTCCTCAGTTGAGCTGAGGGCTTTCAC
+
CCCCCGGGGGGGGGGGGFGGGGGGGGGGGGGGFGFGGGGGGGGGGGGGGGGGGGGFGGGGGGGGGGGGGGGGGGGGGGFGGFGGGGGGGGGGGGFFFFGGGGGGGGGGGGGGGEGGFFGDCEEGGGGGGGFFFGGGGGGGGGGGGGGGGGGGGGGGGGGGGDGGGGGGGGGGGGGGGGGFGGGGGGFFG88EGGCDDCDGGFAFF
@M02526:341:000000000-JB3KD:1:1101:11003:5161 2:N:0:TACACAT+ACGGCAC
CGTGGACTACCGGGGTTTCTAATCCTGTTCGCTCCCCATGCTTTCGCTCCTCAGCGTCAGTTACAGCCCAGAGACCTGCCTTCGCCATCGGTGTTCTTCCTGATATCTGCGCATTTCACCGCTACACCAGGAATTCCAGTCTCCCCTACTGCACTCTAGTCTGCCCGTACCCACCGCACATCCGAAGTTAAGCCTCGGACTTTCC
+
CCCCCDGGGFGG@@FCGFGGFCFFEFFGFC:@BF@FGEFGGGAFGDGGGG@FFGGGGGEEFEGGF<8@@FFGGGGGFGGFGFCFGCEFFCEFGGCGGFGGGGGGGGGGFFEGGDEGGCGFEGDEEGGFDF7D8EGFGG9=DAAE8EFFDE8@?DFFG8,=EF,,6=>@8889+97D>;CDGFD9C7;EFAFGGG4E9CDGG>BF+
@M02526:341:000000000-JB3KD:1:1101:26446:5164 2:N:0:TACACAT+ACGGCAC
TCTCAGGGACTACTAGGGTTTCTAATCCTGTTTGCTCCCCACGCTTTCGCACCTCAGTGTCAGTATCAGTCCAGGTGGTCGCCTTCGCCACTGGTGTTCCTTCCTATATCTACGCATTTCACCGCTACACAGGAAATTCCACCACCCTCTACCATACTCTAGCTTGCCAGTTTTGGATGCAGTTCCCAGGTTGAGCCCGGGGATT
+
CCCCCGGGGGGGGGGGFFGGGGGGGGGGGGGGGGGGGGGGGGGGGGGGGGGGGC@FFFGGGGGGGGGGGGGFFGGGGGGGGGG7B@AC:F,BBFFDFFGGGAEGGGGGA@@FCCGGEEFEEEFE8+>FFGDDFGGGGDCDGCE8?EGGGGGGDDFGDGGGGGGGFG?EA8@B+E?8=8D?DDGDDFCGG?D29C?C7FGCDA>AF
@M02526:341:000000000-JB3KD:1:1101:8201:5169 2:N:0:TACACAT+ACGGCAC
AGGGGACTACCAGGTATCTAATCCTGTTCGCTCCCCATGCTTTCGCTCCTCAGCGTCAGTTACAGCCCAGAGACCTGCCTTCGCCATCGGTGTTCTTCCTGATATCTGCGCATTTCACCGCTACACCAGGAATTCCAGTCTCCCCTACTGCACTCTAGTCTGCCCGTACCCACCGCACATCCGAAGTTAAGCCTCGGACTTTCAC
+
CC?9CGGGGGGGGGGGGGGGGGFGGGGGGGGEFCGGGGFGFGGGGGCFGGFGGGGGGGGGGCGGGGFEFGEFGGGGGFFGGGGGEEEFGGGGGGGGGGGGGCFGGGGGGGGGGGGGCGFGGD+8EF8AECFG?FFGGGGGGG=FEG6FF88EGGGG?CFGGFGF?EEDGGD?DGGG+3CFG?DG6DGGG7FC?,;ACDGGGFF9B
@M02526:341:000000000-JB3KD:1:1101:27044:5171 2:N:0:TACACAT+ACGGCAC
GGGGGGACTACCCGGGTATCTAATCCCATTCGCTCCCCTAGCTTTCGTCTCTCAGTGTCAGTGTCGGCCCAGCAGAGTGCTTTCGCCGTTGGTGTTCTTTCCGATCTCTACGCATTTCACCGCTCCACCGGCAATTCCCTCTGCCCCTACCGTACTCCAGCTTGGTAGTTTCCACCGCCTGTCCAGGGTTGAGCCCTGGGATTTG
+
CCCCCCGEGGGGGGGGGCGGGGGGGGGGGGGGGGGGGGG7EFGGGGGGGFGGGGFCGGGCFGCEFEEGGGGGGDC<DGGGGGGG>EEGCC>CEFGGGGGDGFC77FFGFACFGGCGGGGGGGGGCEGGF>E**=FFGCFC8C,<9FGGFGGGD5*/:CGDGFG65C?+=:CFG77*)C3)7C9D?46*C**+3<F5*****05=*
@M02526:341:000000000-JB3KD:1:1101:8757:5177 2:N:0:TACACAT+ACGGCAC
CGGGGACTACCAGGGTTTCTAATCCTGTTTGCTCCCCACGCTTTCGCACCTCAGTGTCAGTATCAGTCCAGGTGGTCGCCTTCGCCACTGGTGTTCCTTCCTATATCTACGCATTTCACCGCTACACAGGAAATTCCACCACCCTCTACCATACTCTAGCTTGCCAGTTTTGGATGCAGTTCCCAGGTCGAGCCCGGGGATTTCA
+
CCCCCGGGGGGGGGGFGGGGGGGGGGGGGGGGGGGGGGGGGGGGGGGGGGGGGGGGGGGGGGGGGGGGFGGGGGGGGGGGCF9CGG@CBEEBEFFGCEGGGGGGGAEEGGFGGGGGGGFGGGGGGFFGFGGGGGGGGGGGFE=CFGFFGGGGG,=FFFFGGGGGFGGFGGGFDCF8D?FFFGGGGFFDCGEECEGGGDDGCAA9B
@M02526:341:000000000-JB3KD:1:1101:6376:5183 2:N:0:TACACAT+ACGGCAC
CTAGGACTACCAGGGTTTCTAATCCTGTTCGCTACCCACGCTTTCGCTCCTCAGCGTCAGTTACCACCCAGAGACCCGCCTTCGCCACCGGTGTTCCTCCTGATATCTGCGCATTTCACCGCTACACCAGGAATTCCAGTCTCCCCTGTGATACTCAAGTCTGCCCGTATCGCCTGCACGCCTACAGTTAAGCTGCAGAATTTCA
+
CCCCCFGFDF8FGGGGGG,CFGGGGGGFFFGGGGGFGFGFGGEGFGGFF@CFGGGGECGGGFGGGGGDCFAFFGGCFG7C@FCEFFCFA7:4@?:,A5,EFGFCFD9,CFGDGG:EAFAFGG7>EEFFGGGGGFCFBFGFF,@E=EF?FFEA@FFG?+222DDC@,@C6A967>7CFFCFGG>DE>F:;A,@77;=>*=CCFFF+
@M02526:341:000000000-JB3KD:1:1101:7794:5192 2:N:0:TACACAT+ACGGCAC
GCTCGGGGACTACCCGGGTTTCTAATCCCGTTCGCTCCCCATGCTTTCGCACACCAGCGTCGGTAGGGACCCAGAGAGCTGCCTTCGCTTTTGGCCTTCCTTCGTAGATCTCCGGATTTCACCCCTACACACGAAATTCCACTCTCCTCTGTCTCACTCAAGTGACTTGGTTTCGAGAGCATTCCGCCACTTTTTGGCGACTTTT
+
CCCCCDGGGGGGGFGGGGGGGGGGGGGGGGGGGGGGGGGGGGGGGGGGGGGGGGGGGGEGGGFGGGGGEFGGGGGGFGGGGFGGGGGGGGGGGGGGGGGGGGEFGFFGGGGG9F:ECCFFEGEEGGGGGGGGGGG6FGGGGGGGGG8@?FGGGCFFF=FGDGGGE,@;A6CGGGCFGCD579CCGFGCGE?FCCFG4;C))?AF+
@M02526:341:000000000-JB3KD:1:1101:17725:5199 2:N:0:TACACAT+ACGGCAC
AAGGACTACACGGGTATCTAATCCTGTTTGCTCCCCACGCTTTCGCACCTCAGCGTCTAGAATGAGCCAGTGAGCCGCCTTCGCCACTGGTGTTCTTCCGAATATCTACGAATTTCACCTCTACACTCGGAATTCCACTCACCTCTCTCACCTACTAGCCACTCAGTCTCAAAGGCAATTCTGGGGTTGAGCCCCAGGCTTTCAC
+
CCCCCGGGGGGGGGGGGGGGGGGGGGGGGGGGGGGGGGGGGGGGGGGGGGGGGGGGGGGGGGGGGGGGGGGGGGGGGGGGGGGGGGGGGGGGGGGGGGGGGGGGGGGGGGGFGGGGGGGGGGGGGGGGGGGGGGGGGGGGGGGGGGGGGGGGGGGGGGGGGGGGGGGGGGGGGGGG+?FFGGGGGGGGGGGGGFGGGFGGGFFFF
@M02526:341:000000000-JB3KD:1:1101:22513:5200 2:N:0:TACACAT+ACGGCAC
GCCTCGGACTACACGGGTATCTAATCCTGTTTGCTACCCACGCTTTCGCGCCTCAGCGTCAGTGTCAGTCCAGAAGGCCGCCTTCGCCACTGGTATTCCTCCAGATCTCTACGCATTTCACCGCTACACCTGGAATTCTACCTTCCTCTCCTGCACTCAAGTCCGCCAGTTTCAAATGCAATTCCCAGGTTGAGCCCGGGGCTTT
+
CCCCCGGGEGFGGFGGGGGGGGGGGGGGGDDGGGGGDFGGGGGFCFEGEGDGEEGGFGGGBCFGFC<CFFFFGG<FEGFFC=FGGEFGFGGGGEFGFFFGGGGGGGGGGGGGGGGGGGGGFGGDEGGGGGGGG8EF,@DFGGGGFGGGGG8@?GGG?==8D=F=CEEEEGFFGGGGCCDA+?78,+,@?@@FG?F?;97*/@>AA
@M02526:341:000000000-JB3KD:1:1101:19399:5200 2:N:0:TACACAT+ACGGCAC
CGGACTACCGGGGTATCTAATCCTGTTTGCTCCCCACGCTTTCGTGCCTCAGCGTCAGTGTTGATCCAGATGGCCGCCTTCGCCACTGATGTTCCTCCCGATCTCTACGCATTTCACCGCTACACCGGGAATTCCACCATCCTCTATCACACTCTAGCTTGCCAGTATCCACTGCCATTCCCAGGTTGAGCCCGGGGCTTTCACA
+
CCCCCGGGGGGGGGGGGGGGGGGGGGGGGGGGGGGGGGGGGGGGGGGGGGGGGGGGGGGGGGGGGGGGGGGGGGGGGGGGGGGGGGGGGGGGGGGGGGGGGGGGGGGGGGGGGGGGGGDGDGGGGEEGGGGGGGGGGGGGGGGGGGGDDGGGGGGGGGGGGGGGGGGGGFFGGGGFGFGFG?>FGGGGGGGGGGGGGGGGGFFF6
@M02526:341:000000000-JB3KD:1:1101:12938:5202 2:N:0:TACACAT+ACGGCAC
AGAAGGGACTACAAGGGTATCTAATCCCATTCGCTCCCCTAGCTTTCGTCTCTCAGTGTCAGTGTCGGCCCAGCAGAGTGCTTTCGCCGTAGGTGTTCTTTCCGATCTCTACGCATTTCACCGCTCCACCGGAAATTCCCTCTGCCCCTACCGTACTCCAGCTTGGTAGTTTCCACCGCCTGTCCAGGGTTGAGCCCTGGGCTTT
+
CCCCCFCFDCGEFFGGEGGGGGGFDGFGGGGGGG7EGGDGGFGGGGGGGGFGFCFGGFGGGFGGFGGGGGDEFFFFC@FFGGGAFECCGGEGGGGG:FF9AFACGCE:FEAAFG78:FFGG9>@EGGGGFGDF7EGCGFGFFFDD?FFGGGCCFFGFCCFGFFFG+@DGGFEGFDCDDCE67<6<7?EEGFGFCF,9;DCC*;>>
@M02526:341:000000000-JB3KD:1:1101:6377:5222 2:N:0:TACACAT+ACGGCAC
TGGACTACTGGGGTTTCTAATCCTGTTCGCTACCCATGCTTTCGAACCTCAGCGTCAGTTACAGACCAGAGAGCCGCCTTCGCCACTGGTGTTCTTCCATATATCTACGCATTTCACCGCTACGCATGGAGTTCCACTCTCCTCTTCTGCACTCAAGAAAAACAGTTTCCGATGCAATTCCTCAGTTAAGCTGAGGGCTTTCACA
+
CCCCCGGGGFGGCCGCFGGGGGGGGGGGEGGGGGGGGGGGGGGGGGGGAFGDGGGGGGGFGFFGGFGGGGGGGGGGGGGGGGGGGGGGGFCGGFFAFGGFGGGE9FGGGGGGEGCFGGGGGGGGGGGGGFFGGGGFGFGGGGGGGGGGGGGGGFD68+@DFGDGGFACFF>C6CGFGFGFGGCFGGGGGFGFCFGFD5CDCFFC6
@M02526:341:000000000-JB3KD:1:1101:15239:5224 2:N:0:TACACAT+ACGGCAC
AACAAGGGACTACTCGGGTTTCTAATCCTGTTTGCTCCCCACGCTTTCGCACCTCAGCGTCAGTTATGGACCAGTTAGCCGCCTTCGCCACTGGTGTTCCTGCGAATATCTACGAATTTCACCTCTACACTCGCAATTCCACTAACCTCTTCCATACTCAAGATACCCAGTATCAAAGGCAGTTCCGCAGTTGAGCTGCGGGATT
+
C@CCCFFGCFFGGGEGGD@CEGGGFGFFDCFGGFFGGFGGFDGGGGGAFGEG7,CEFFDC76,EFAEGGFFGFEFGGAGFGCEGGF@FFGGCGG?FGGCABECFE@EGGCF,FFEFCFF9ED9E8EECFE,=A7CEEFGFGGCEC?8,=?=EBFFFGFGFGFG9,E8==,=DCFFG7=DFFDGFF+@+:71,,797+;*<955?4
@M02526:341:000000000-JB3KD:1:1101:18804:5288 2:N:0:TACACAT+ACGGCAC
TGCCCGGACTACCAGGGTTTCTAATCCTGTTCGCTCCCCATGCTTTCGAGCCTCAGCGTCAGTTACAGACCAGAGAGCCGCCTTCGCCACTGGTGTTCTTCCATATATCTACGCATTTCACCGCTACACATGGAGTTCCACTCTCCTCTTCTGCACTCAAGTCTCCCAGTTTCCGATGCACTTCCACAGTTAAGCTGTGGGCTTT
+
CCCCCGGGGGGGGGGGGGGGGGGGGGGGGGGGGGGGGGGGGGGGGGGGGGGGGGGGGGGGGGGGGGGGGGGGGGGFGGGGGGGGGGGGGGGGGGGGGGGGGGGGGGGGGGGGGGGGGGGGGGGGGGGGGGGGGGGGGGGDGGGGGGGGGGGGGGGGGGGGGGGGGGGGGGGGGGGGGGGFGGGGGGGGGGGGGGGGGGFGGFFFF
@M02526:341:000000000-JB3KD:1:1101:17470:5317 2:N:0:TACACAT+ACGGCAC
CGTGGGACTACCAGGGTTTCTAATCCTGTTTGCTCCCCACGCTTTCGCACCTCAGTGTCAGTATCAGTCCAGGTGGTCGCCTTCGCCACTGGTGTTCCTTCCTATATCTACGCATTTCACCGCTACACAGGAAATTCCACCACCCTCTACCATACTCTAGCTTGCCAGTTTTGGATGCAGTTCCCAGGTTGAGCCCGGGGATTTC
+
CCCCCGGGGGGGGGGGGGGGGGGGGGGGGGGGGGGGGGGGGGGGGGGGGGGGGGGGGGGGGGGGGGGGGDFFGGGGGGGGGDGCCGCCCFCFEFACEFGGGGGGGCFGGGGGGGGGGGGGGEGGGGGGGDGFFGGGGFGGGGGGGGGGGGGGGFGCGGGGFFGGGGF?==:DDEGGGGGFGGGGGGGGDEGDFGGGGGGGDEFF;
@M02526:341:000000000-JB3KD:1:1101:20833:5326 2:N:0:TACACAT+ACGGCAC
CGGGACTACCAGGGTTTCTAATCCTGTTCGCTACCCATGCTTTCGCTTCTCAGTGTCAGTCATGGCCCAGAGACCTGCCTTCGCCATCGGTGTTCCTCCTGATATCTGCGCATTTCACCGCTACACCAGGAATTCCAGTCTCCCCTACCACACTCTAGCCTGCCCGTACCCACCGCAGACCCGGAGTTAAGCCCCGGGCTTTCAC
+
CCCCCGGGFGGGGGGGGGGGGGGGGGGGGGGGGGGGGGGGGGGGGGGGGGGGGGGGGGGGGGGGGGGGGGGGGGGGGGGGGGGGGGGGGGGGGGGGGGGGGGGGGGGGGGGGGGGGGGGGGGGGGGGGGGGCFGGGGGGGAEGGGGGGGGGGGGGGGGGGGGGGGGGGGGGGGGGGGG>FGGGG9CEFCGGGGGGGGGGGGFFFF
@M02526:341:000000000-JB3KD:1:1101:11950:5336 2:N:0:TACACAT+ACGGCAC
GGGACTACCGGGGTTTCTAATCCCATTCGCTCCCCTAGCTTTCGTCTCTCAGTGTCAGTGTCGGCCCAGCAGAGTGCTTTCGCCGTTGGTGTTCTTTCCGATCTCTACGCATTTCACCGCTCCACCGGAAATTCCCTCTGCCCCTACCGTACTCCAGCTTGGTAGTTTCCACCGCCTGTCCAGGGTTGAGCCCTGGGATTTGACG
+
CCCCCGGGGGGGGGGGGGGGGGGGGGGGGGGGGGGGGGGGGGGGGGGGGGGGGGGGCGGGGGGGGDGGGGGGFGGGGGGGGGGGGGGGGGGGGGGGGGG>FGGGGGGGGGGGGGGGGGGGGGGGGGDEGGGCFGEGGGGGGGGFGFGGGGGGGGFDCFGGGGGGGGGGGC;CC>DGGGGFGGGGGGGGGGDFEGFGFFFGFFFF2
@M02526:341:000000000-JB3KD:1:1101:25088:5341 2:N:0:TACACAT+ACGGCAC
GGGAAGGACTACAGGGGTATCTAATCCTGTTTGCTCCCCACGCTTTCGCACCTCAGCGTCCAGTATGAACCAGTAAGCCGCCTTCGCCACTGGTGTTCTTCCGAATATCTACGAATTTCACCTCTACACTCGGAATTCCACTTACCTCTCTCACCTGCTAGCTCGGCAGTCTTAACGGCAATTCGGGAGTTGATCTCCAGGCTTT
+
9CCB@;@8FDCF<;,,@CCCF9DEF,EFCFG9@FFGGGGEG7C,CCFC7F@CFFDECFFB:FFE,6E9,CCFDG9@FEFGGDEGD,FEEGGGDGGGGGGGFGGC,?DFCEFAFF:8<EBFFEF4EFGGG9FFFGGGGGGGGEFGDCGGGGGGGD6D?DEF8D8,6=CE=DGDF8F+8665CG??+5;5@EFCF,=EDGDCC@>;@
@M02526:341:000000000-JB3KD:1:1101:19384:5343 2:N:0:TACACAT+ACGGCAC
GTGGACTACCAGGGTATCTAATCCTGTTTGCTACCCACGCTTTCGCGCCTCAGCGTCAGTGTCAGTCCAGAAGGCCGCCTTCGCCACTGGTATTCCTCCCGATCTCTACGCATTTCACCGCTACACCGGGAATTCTACCTTCCTCTCCTGCACTCAAGTCCGCCAGTTCCAAATGCTGTTCCCAGGTTGAGCCCGGGGCTTTCAC
+
CCCCCGGGGGGGGGGGGGGGGGGGGGGGGGGGGGGGGGGGGGGGGGGGGGGGGGGGGGGGGGGGGGGGGGGGGGFFGGGGGGGGGGGGGGGGGGGGGGGGGGGGGGGFGFGGGFGGFGGGGGGGGGFE7FGEGGGGGGFGGGGGGGFGGGGGGCFGGGGGGGDEGGGGGGGFGGDGGGGFGGDFGGFGGGFFFGGEDDGGGFFFF
@M02526:341:000000000-JB3KD:1:1101:6000:5357 2:N:0:TACACAT+ACGGCAC
TGGACTACACGGGTTTCTAATCCTGTTCGCTCCCCACGCTTTCGCTCCTCAGCGTCGGTAACGGCCCAGAGACCTGCCTTCGCCATTGGTGTTCTTCCCGATATCTACACATTCCACCGTTACACCGGGAATTCCAGTCTCCCCTACCGCACTCAAGCCCGCCCGTATCCGGCGCAGACCCACCGTTAAGCGATGGGCTTTCACC
+
C9CCCFGDEG@CCCEGCFGGFGGGGGGCFGCFCDFGGEGECF<FG@EGGGFFG7F@FCF8CFEGCCFGF<FFGGG8<6EFEFDDGGGGGGFE@EFFGFFC=:@C;FGGFG=E;DGGCFGGEGEDGGGGG7:>FGGFGFGGEFGCFC?FGEE+3@7DCC+C+@:EGGEFGCECGCDGDGGFFGDGGCCE5@CEGG3EFFCGG4@F*
@M02526:341:000000000-JB3KD:1:1101:7665:5358 2:N:0:TACACAT+ACGGCAC
GCTGGACTACAAGGGTTTCTAATCCTGTTCGCTCCCCACGCTTTCGAACCTCAGCGTCAGCTACAGACCAGAGAGCCGCTTTCGCCACTGGTGTTCTTCCATATATCTACGCATTTCACCGCTACACATGGAGTTCCACTCTCCTCTTCTGCACTCAAGTCCTCCAGTTTCCAATGCGCTTCTCCGGTTAAGCCGAAGGCTTTCA
+
C@CCCGGGGFGGDEGFEFGGGGGGFFFGGGGGGGGGGGGGGGGGGGGGGGGGGGGG7CEGGGGGGGGGDFGGGFEGGGEEGGGG7FG@FGGGG=BEFGGGGGGGGCEGGGGGGDEEGDFCEGEGGCFGGGGGGGCFGGGADCDFGGFFGGGGGCDFGGGGGCFFFGGG8DAGDGGGC=CEGCFFGGGGGDCGGGC9DG>5FFFF>
@M02526:341:000000000-JB3KD:1:1101:11899:5358 2:N:0:TACACAT+ACGGCAC
GGGACTACTCGGTTATCTAATCCTGTTTGCTCCCCACGCTCTCGCACCCCAGTGTCAGTACCGATCCAGTGGGCCGCCTGCGCCACCCGTGTTCTTCCTCATATCTCTGAATTTCTCCCCTACACTAGGGATTCCACCCACCTCTCTCGGCCTCACTCCTTGCCGCATCAAACGCAATTCCGAGCTTGGGCCCCGGGCTCTCACC
+
6@@C,,,6,C,@,,,;,C66<6@<,EDGFCGFFGE,F:B:,CF,@6CB,7,86,;,,<F,,,8,7@@C,<,,C,@+:=,,4+@4+,B,+4BB,5E9CFB,?A<FEF,,,9,;EFF,A,,?8+,EE4,,4,,,?,CA,>E@E+DFGFFG+++++,60++,@,7D,+++++,,5+4+=***4+*****,,*,,*497552)*22*4;
@M02526:341:000000000-JB3KD:1:1101:4695:5361 2:N:0:TACACAT+ACGGCAC
ATGGGGACTACTGGGGTATCTAATCCTGTTTGCTCCCCACGCTTTCGCACCTCAGTGTCAGTATCAGTCCAGGTGGTCGCCTTCGCCACTGGTGTTACTTCCTATATCTACGCATTTCACCGCTACACAGGAAATTCCACCACCCTCTACCATACTCTAGCTTGCCAGTTTTGGATGCAGTTCCAAGGTTGAGCCCGGGGATTTC
+
-CCCCGGGGGGGCGGGGGGGGGGGGGGGGGGGGGGGGGFGGGGEGGGGGGGGGGGGGGGGGGGGGGGGGGGCGGFFGG@FEGGGCFGFEG<<AFE7,EFGGGGGGGFCEEF?EFGEGGFGG++>>CFGG?8:BFFECGGGFE6@C6@FGG8EDGCCGGGGG8@FFFGGGAE,=CD7D6FF??FG=DF?=D9?@CGGGGGG5>F*4
@M02526:341:000000000-JB3KD:1:1101:15816:5373 2:N:0:TACACAT+ACGGCAC
GAGGGGACTACAGGGGTATCTAATCCTGTTTGCTCCCCACGCTTTCGCACCTGAGCGTCAGTCTTCGTCCAGGGGGCCGCCTTCGCCACCGGTATTCCTCCAGATCTCTACGCATTTCACCGCTACACCTGGAATTCTACCCCCCTCTACGAGACTCAAGCCTGCCAGTTTCGGATGCAGTTCCCGGGTTGAGCCCGGGGATTTC
+
CCCCCGGGGGGGGGGGEGGGGGGGGGGGGGGGGGGGGGGGGGGGGGGGGGGGGGGGGGDCEFEFGGGGGGGGGGGGEGGGGGGGGGGGGFGGGGFGGFFGCFGGGGGGGGGGGGGGGGGGGGGEGGGGGGGGGGGGGGGGGGGGGGGGGGGGGGGGGGGCFGGGG>8EFGGGCEDGGGGFGF>:C4=EEGGGGGFFGGGGD;F4;
@M02526:341:000000000-JB3KD:1:1101:21454:5397 2:N:0:TACACAT+ACGGCAC
CCGGACTACTCGGGTATCTAATCCCGTTCGCTCCCCATGCTTTCGCACACCAGCGTCGGTAGGGACCCAGAGAGCTGCCTTCGCTTTTGGCCTTCCTTCGTAGATCTCCGGATTTCACCCCTACACACGAAATTCCACTCTCCTCTGTCTCACTCAAGTGAATTGGTTTCGGGAGCATTCCGCCACTTTTTGGCGACTTTCACTT
+
CCCCCGGGGGGGGGGGGGGGGGGGGGGGFGGGGGGGGGGGGGGGGGGGGGGGGGGGGGGGGGGGGGGGGGFGGGGGGGGGGGGGGGGGGGGFFGGGGGGGFGCGGGGGGGGGGGFGFGGFEFGGGGCGGGDCFGFGGG9D9,@DFGGF8=EFFDGFGFFFEGGGAEDGFGGGDEGGFGGFGGDDEGGFFFGDG?;CDGGGGFFFF
@M02526:341:000000000-JB3KD:1:1101:14810:5405 2:N:0:TACACAT+ACGGCAC
AGGGACTACTAGGGTATCTAATCCTGTTTGCTCCCCACGCTTTCGCGCCTCAGCGTCAGTAATGGTCCAGTTGGCCGCCTTCGCCACCGGTGTTCTTGCGAATATCTACGAATTTCACCTCTACACTCGCAGTTCCACCAACCTCTACCATACTCAAGCGTCCCAGTATCGAAGGCCATTCTGTGGTTGAGCCACAGGCTTTCAC
+
CCCCCGGGGGGGGGGGGGGGGGGGGGGGGGGGGGGGGGGGGGGGGGGGGGGFGGGGGGGGGGGGGGGGGGGGGGGGGGGGGGGGGGGGGGGGGGGGGGGGGGGGGGGGGGGGGGGGGGGGFGGGGGGGGGGGGGGGGGGGGGGGGGGGCFFGGGGGGGGGGGGDGGGGGGGGGGGGGGGFGGGGEGGGGGGGGFGGGGGGGFFFF
@M02526:341:000000000-JB3KD:1:1101:22566:5407 2:N:0:TACACAT+ACGGCAC
CGGACTACTGTGGTATCTAATCCTGTTCGCTCCCCACGCGTTCGAACCTCAGCGTCAGTAACAGACTAGACAGCCGCTTTCGCCACTGGCGTTCTTCCATATATCTACGCATTTCACCGCTACACATGGAGTTCCACTCTCCTCTTCTGCACTCAAGCCCTCCAGTTTCCAATGCTCTTCTGCGGTTAAGCCGAAGGCTTTCACA
+
CC@CC6C;6,66,CF<,CFF@EC,,;;,6@@8@6CFED@+@@CEGG8CF@6CE+6BCEF9F9FDCE,6@A,,C,,8++BAC77:FF8E8,@FCFDF<<?,5,A,4499FCE+=@,@,,@CE7>,9,9,8,,6,>,,7,@EEDA8E9AD=,7=+,+0=2A+6DC8=,,,,@::+,=6=C7B?+<C>7+AFFC9@C7@CC*0*;+99
@M02526:341:000000000-JB3KD:1:1101:8518:5418 2:N:0:TACACAT+ACGGCAC
GGATGGACTACTGGGGTATCTAATCCTGTTCGATACCCGCACCTTCGAGCATCAGTGTCAATTGAAGCGGACGTACAATGCCTACGCTTTCGGAGTTCTTCGTGATATCTATGCATTTCACCGCTACACCACGAATTCCATGTACGCTCCACTCATTCAAGTCTCAGAGTTCTCACCGCAACTCCCCCGTTAAGCGGGGACATTT
+
CCCCCGG@EFGGGGGGEEGFFGFEGACFGGFGGGGGGF7BEGGFGFCFFC:C<FED@FAFEFFFFFCGGGEGGEFGGDFEEGGGGG@FFFACGEC?FEFGGGFGGGGFGGFFFGGFFGGGAF8BEGGEBGDFE8B8DFGCEGGG,=CCE>EGGGGDCFFG8@EFGGG8?FECFGGGG=6<67C8FFGGCEFE>CGE*@CDGFA==
@M02526:341:000000000-JB3KD:1:1101:21939:5432 2:N:0:TACACAT+ACGGCAC
GGTCGTGGACTACTCGGGTTTCTAATCCTGTTTGCTCCCCACGCTTTCGCACCTGAGCGTCAGTCTTCGTCCAGGGGGCCGCCTTCGCCACCGGTATTCCTCCAGATCTCTACGCATTTCACCGCTACACCTGGAATTCTACCCCCCTCTACGAGACTCAAGCCTGCCAGTTTCAAATGCAGTTCCCAGGTTAAGCCCGGGGATT
+
CCCCCGGGGGGGGGGGGGFGGGGGGGCGGGGGGGGGGGGGGGGGGEGGGGGGGGGGGGGGGGGGGGGGGGGGGGGGGGGGGGGGGGGGGGGGGGGGGGGGGGGGGGGGGGGGGGGEGDGGGGGGGGCGGGGGGGGFFGGGGGGCFGEGGGGGG>CDGGFGGGGDFGGGGGEFGGGGGGFFGFGGGGGGFDGGGGD7DFDGGDDBF
@M02526:341:000000000-JB3KD:1:1101:9410:5446 2:N:0:TACACAT+ACGGCAC
GTTAAGGACTACCCGGGTATCTAATCCTGTTTGCTCCCCACGCTTTCGCACCTCAGCGTCTAGAATGGGCCAGTGAGCCGCCTTCGCCACTGGTGTTCTTCCGAATATCTACGACTTTCACCTATACACTCGGAATTCCACTCACCTCTCTCACTTACTAGCCACTCAGTCTCAAAGGCAATTCTGGGGTTGAGCCCCAGGCTTT
+
@@<CC,,<FF8<,;@++@E<CC6;,,;EECF6CF,6E<C<@6F@7@FF7@C@,6,C8FF@F<C99,,9C,:FFGFFDF<CC:7,,9=?,:A5=59F?<FEC9C,4@@A;4E;F++4+5C4,4,,,9A;E9E:76+@,6EFG888=E,@EFFG?F89=8@F9DFGGGGFGEF9CD+6=+0*602+,<C6;E+@,@FCD55**<9**
@M02526:341:000000000-JB3KD:1:1101:7553:5451 2:N:0:TACACAT+ACGGCAC
TAGGTGGACTACCGGGGTTTCTAATCCTGTTTGCTCCCCACGCTTTCGCACCTCAGTGTCAGTATCAGTCCAGGTGGTCGCCCTCGCCACTGGTGTTCCTTCCTATATCTACGCATTTCACCGCTACACAGGAAATTCCACCACCCTCTACCATACTCTAGCTTGCCAGTTTTGGATGCAGTTACCAGGTTGAGCCCGGGGATTT
+
CCCCCGGGGGGGGGGGGGGGGGGGGGGGGGGGGGGGGGGGGGGGGGFGGGEGEGFGGFGGGGGGGGGGGGGGGGGGFEGGGG@FGGGDEGFFDFFGGFE?AFGGGGGFGGGGGGGGGGGGGGCEGGGGGGGGGGGGGGGGCFFFEE?FGGGGGGGGG8=GGCGGGGG,@EGFCFGDDF?AGGG9FGGGGCFFFGGGFDGDDFFFF
@M02526:341:000000000-JB3KD:1:1101:10200:5470 2:N:0:TACACAT+ACGGCAC
GCGGACTACAAGGGTTTCTAATCCTGTTTGCTACCCACACTTTCGAGCCTCAACGTCAGTTACAGTCCAGAAAGCCGCCTTCGCCACTGGTGTTCTTCCATATATCTACGCATTTCACCGCTACACATGGAGTTCCACTTTCCTCTACTGCACTCAAGTCATCCAGTTTCCAAAGCCATTCCTCAGTTGCGCTGAGGGCTTTCAC
+
CCCCCGGGGGGGGGGGGGGGGGGGGGGGGGGGGGGGGGGGGGDGGGGGGGGGGGGGGGGGGFGGGGGGGGGGGGGGGGGGGGGGGGGGGGGGGGGGGGGGGGGGGGGGGGGGGGGGGGGGGDEGGGGGGGCGGGGGGGCAFGGGGGGGGGGFFG?FGFFGGGFFFEGFGGGGGGFGGGGFGD?FGGGGG,=ECC9E7CDGGFFFF
@M02526:341:000000000-JB3KD:1:1101:25618:5479 2:N:0:TACACAT+ACGGCAC
GGGACTACTAGGGTATCTAATCCTGTTTGCTCCCCATGCTTTCGCACCTCAGCGTCAGTATTAGGCCAGAAGGCTGCCTTCGCCATCGGTATTCCTCCAGATCTCTACGCATTTCACCGCTACACCTGGACTTCTACCTTCCTCTCCCATACTCTAGCTAACCAGTATCGTATGCAATTCCCACGTTGAGATCGGGGATTTCACA
+
@CCCCGGGGEGGGGFGCGGGGGGFGGGGGGFGGGGGGGGGGGGGD@FEEFFGFGGGGGGGGGGGGGGGGGGGGCEBGFGFGGGGGGGGGG@GFGGGGGG8FF8EEFGGGGGGGGGGCFEGGEEGGGGGGG,AFFGGGFGGGFDFFFGGGGFCCFDFFC=;EFFGGG,@D=@88DDD+=DFGF8++6@=A8,2=DDEC+;;CFFF+
@M02526:341:000000000-JB3KD:1:1101:14739:5483 2:N:0:TACACAT+ACGGCAC
AGCCGGACTACAGGGGTTTCTAATCCCATTCGCTCCCCTAGCTTTCGTCTCTCAGTGTCAGTGTCGGCCCAGCAGAGTGCTTTCGCCGTTGGTGTTCTTTCTGATCTCTACGCATTTCACCGCTCCACCGGAAATTCCCTCTGCCCCTACCGTACTCCAGCTTGGTAGTTTCCACCGCCTGTCCAGGGTTGAGCCCTGGGATTTG
+
CCCCCGGGGGGGGGGGGGGGGGGGGGGGGGGGGGGGGGGGGGGGGGGFGGGGGGGGGGGGGGGGGGGGGGGGGGGGGGGGGGFGGGGGFFGGGGGGGGGGFFGGGGGGGGGGGGGGGGGGGGGGGGGGGGGGGGGGGGGGGGGGGGGGGGGGGFGGGGGGGGDGGGGGGGGGGGFGGDGFGGGGGGGGGGGGEGGGGGDGGFAF:
@M02526:341:000000000-JB3KD:1:1101:17997:5485 2:N:0:TACACAT+ACGGCAC
CGGACTACCGGGGTATCTAATCCTGTTCGCTCCCCACGCTTTCGCTCCTCAGCGTCAGTAACGGCCCAGAGACCTGCCTTCGCCATTGGTGTTCTTCCCGATATCTACACATTCCACCGTTACACCGGGAATTCCAGTCTCCCCTACCGCACTCAAGCCCGCCCGTATCCGGCGCAGACCCACCGTTAAGCGATGGGCTTTCACA
+
CCCCCGGGGGGGGGGGGGGGGGGGGGGGGGGGGGGGGGGGGGGGGGGGGGGGGGGGGGGGGGGGGGGGGFGGGGGGGGGGGGGGGGGGGGGGGGGGGGGGGGGGGGGGGGGGGGGGGGGGGGGGGGCFEGDGGGGGFGGGGGCEGGGFEGGGGGGGGGGFGGGGDGGFGGGGGGGGGGGFGGGGGGGGGFGGGGGGGGGFGF67+
@M02526:341:000000000-JB3KD:1:1101:19194:5491 2:N:0:TACACAT+ACGGCAC
TCCGGGGACTACCCGGGTATCTAATCCCATTCGCTCCCCTAGCTTTCGTCTCTCAGTGTCAGTGTCGGCCCAGCAGCGTGCTTTCGCCGTTGGTGTTCTTTCCGATCTCTACGCATTTCACCGCTCCACCGTTAATTCCCTCTGCCCTTACCGTACTCCAGCTTGGTAGTTTCCACCGCCTGTCCTGGGTTGAGCCCTGGGATTT
+
<6<<B+7:6,66;C7@+CFCECECEF,6,6CFCF@@F<FG<@FC@CFGGGA@FFE,CFGFGDCFGG:+@C+CGGCG,7B=FD,@?C,8@FE:E==F=FGCF@A@@GE,,,C;=:+4+94,49=744@8=FF,+++833,6>DDF=FF,=,6A++6=8DFF783:D+@<,,77;29F999>*<<?9+4>*;**=,*49****)/)2
@M02526:341:000000000-JB3KD:1:1101:8591:5504 2:N:0:TACACAT+ACGGCAC
ACTCAAGGACTACACGGGTATCTAATCCTGTTTGCTCCCCACGCTTTCGCACCTCAGCGTCAGTTGTGGTCCAGTGAGCCGCCTTCGCCACTGGTGTTCCTGCGAATATCTACGAGTTTCACCTCTACACTCGCAATTCCACTCACCTCTACCACACTCAAGACATCCAGTATCAAAGGCAGTTCCGGGGTTGAGCCCCGGGATT
+
CCCCCGGGGGGGGGGGGGGGGGGGGGGGGGGGGGGGGGGGGGGGGGGFGGFGEFGGGGGGGGGGGGGGGGGGGGGGGGFGGGGGGGGGDCCFFDGCFFCGGGFED=B:FGGGG@EBFFGGGGGFGGAFGGGGDGEEGFGGGGGGFGGGGGADFGGGGCGGGGGGGGGGGC=EFDFGGD?AFDGGGGGGCEEGGGGGGGGGDD?EF
@M02526:341:000000000-JB3KD:1:1101:19722:5507 2:N:0:TACACAT+ACGGCAC
AGAGGACTACAGGGGTTTCTAATCCTGTTCGCTCCCCACGCTTTCGCTCCTCAGCGTCAGTAACGGCCCAGAGACCTGCCTTCGCCATTGGTGTTCTTCCCGATATCTACACATTCCACCGTTACACCGGGAATTCCAGTCTCCCCTACCGCACTCAAGCCCGCCCGTATCCGGCGCAGACCCACCGTTAAGCGATGGGCTTTCC
+
CCCCCGGGGGGGGGGGGGGGGCGGGGFGGGGGCFGGGGGGGGGGGGG,CFCFEFGGGGGGGFGGGGGGGGGFGGGGFGGGDGGFEGGGGFGG7FFGGGFGGGBFGGGGEGDFEFCGG9CEEGC@EGGGEG7FCFGGG;FFGGGG@CDFGGGGDE=88=9ECFCGGGGG5C6EGGGGG4C5CGFFECCFEC5CGGCFCDFD7AAA+
@M02526:341:000000000-JB3KD:1:1101:4771:5510 2:N:0:TACACAT+ACGGCAC
TTCCCTGGACTACAGGGGATTCTAATCCCATCCGCTCCCCTAGCTTTCGTCGCTCAGTTTCCGTTTCGGCCCAGCAGAGTGCTTTCCCCGATTGCGTTCTTTCCGATCTCTACTCATTTCACCTCTCCACCTTCTATTCCCTCTGCCCCTACCGTACTACAGCTTGTCAGTTTGCAGTGCCTGTCTAAGGTTGAGCCCTGGGATT
+
BCB<CF,C,C@,,;,,,++,CE@@CFDC@FG,@@F:C7F,CD,6<<,;,;6+@B@+6;6C6,6:,,C,@+CCC8CE,@,FFFE<9F,,,++8,?,,@:,,?FGDC,+>AF==?,AF9,4=,,C4@E:,CFE,,,,,44@EF94,,=6=D6?@61==8=,@DEGGGF8AC72==,DD++6==7=22+2,5@:E6,;605:3***03
@M02526:341:000000000-JB3KD:1:1101:10102:5511 2:N:0:TGCACAT+ACGGCAC
GGGACTACTAGGGTATCTAATCCTATTCGCTCCCCATGCTTTCGCACCCCAGCGTCGGTAGGGACCCAGAGAGCTGCCTTCGCTTTTGGCGTTCCTTCGTAGATCTACGGATTTCACCCCTACACACGAAATTCCACTCTCCTCTGTCTCACTCAAGTGAATTGGTTTCGAGAGCATTCCGCCAGTTTTTGGCGACTTTCACTTT
+
CCCCCGGGGFGGGGGFGGGGFGGGGGGGGGFGGGGGGGGGGGGGGGGGGGGGGGGGGGGGGGGCGGGGGGGGGGGGGGGGGGGGGGGGGGGGGGGGGGGGFG7FGEFGFD+FFGG;EGGGGDGGGFGFGC@FGGGAFGGGGGGGF8EFCGFFGGGGGGFE:EFDGGGGGGFEGGGGGGGFGGGDGGGGFGGEFG>EGGGGGFFFF
@M02526:341:000000000-JB3KD:1:1101:9006:5513 2:N:0:TACACAT+ACGGCAC
CAGGACTACCAGGGTTTCTAATCCTGTTTGCTCCCCACGCTTTCGCACCTCAGCGTCCAGTATGAGCCAGTAAGCCGCCTTCGCCACTGGTGTTCTTCCGAATCTCTACGAATTTCACCTCTACACTCGGATTTCCACTTACCTCCCTCACCTGCTAGCTCGGCAGTCTTAAAGGCAATTCTGGTGTTGAGCTCCAGGCTTTCAC
+
-A@B<@,,C<EGE7F@CC@9,6,;E@EEA8CCFF,BCC++C,9EEGC@F<F8FDC8@CE<F9@C9,,CCFAA,6CF+:+,8F@@CF7CFGG<4B,E??C@=,C,CE;9ED74ED;@AAEFC4EFC8EA++4++44EFB,@,,D8,,6,@8DFDFD+==8883+6+6D8=C@,6EC6+=FA87<7,+15?:1@9AC<?*7A9*++?
@M02526:341:000000000-JB3KD:1:1101:16458:5522 2:N:0:TACACAT+ACGGCAC
GCGGACTACCCGGGTATCTAATCCCATTCGCTCCCCTAGCTTTCGTCTCTCAGTGTCAGTGTCGGCCCAGCAGAGTGCTTTCGCCGTTGGTGTTCTTTCCGATCTCTACGCATTTCACCGCTCCACCGGAAATTCCCTCTGCCCCTACCGTACTCCAGCTTGGTAGTTTCCACCGCCTGTCCAGGGTTGAGCCCTGGGATTTGAC
+
CCCCCGGGGGGGGGGGGGGGGGGGGGGGGGGGGGGGGGGGGGGGGGGGGGGGGGGGGFGGGGGGGGGGGGGGGGGGGGGGGGGGGGGGDDFAFGGGGGGGGDGGGGGFGGGEGGGGGGGCEGGGGGGGGGECDFGGGGGGGGGGGGGGGGGGGGGGGFGGGGGGGGGGGGFGFFGGGGGFGGGGGGGGGGGGGGGGGGGDGFFFA
@M02526:341:000000000-JB3KD:1:1101:6302:5525 2:N:0:TACACAT+ACGGCAC
CGGACTACTGGGGTTTCTAATCCTGTTCGCTACCCATGCTTTCGCTTCTCAGTGTCAGTCATGGCCCAGAGACCTGCCTTCGCCATCGCTGTTCTTCCTGATATCTGCGCATTTCACCGCTACACCAGGAGTTCCAGTCTCCCCTACCACACTCTAGCCTGCCCGTACCCCCCGCAGACCCGGCGTTAAGCCCCGGGCTTTCACG
+
B@<ACC8EF9<C@FGGGGCF,CCDFGFFGG7CEGGGGFGACEE7F,D7,CEAFAEFFC<,;C9C8,:@<FFFFF<,B,<B=7FF,BFG7F:6?5A<FEG99<,@FGDFFE>CFBF;FE:@@78,9,+9>@EEFA;,@BFFF@@CFF8,6@AEDGF@?9@,@,DDCEG+66++=E>67;D>D*9*:;:=7C?67EDC4D</*8:8)
@M02526:341:000000000-JB3KD:1:1101:9126:5532 2:N:0:TACACAT+ACGGCAC
AGCGGACTACCGGGGTTTCTAATCCTGTTCGCTACCCATGCTTTCGCTTCTCAGTGTCAGTCATGGCCCAGAGACCTGCCTTCGCCATCGGTGTTCTTCCTGATATCTGCGCATTTCACCGCTACACCAGGAGTTCCAGTCTCCCCTACCACACTCTAGCCTGCCCGTACCCACCGCAGACCCGGAGTTAAGCCCCGGGCTTTCA
+
CCCCCEGGGGGGGGGGGGGGGGGGGGGGGGGGGDGGGFGGGGGGGGGGGGGGEGGGGGGGGGGG<EEDGEFGGGGGGCGGGGGFGGGGGG@FEGGGGGGGGCFGGGGGFGGGGGGGGFGGGGGGGGGGGGCDEEFGGGFGGGGGGGGGGEFGGGGGGGGGGGFGGGGEGGDFFGGGDCC5CGG7EDEEGGGGGFGGGGCGD?FF+
@M02526:341:000000000-JB3KD:1:1101:6775:5537 2:N:0:TACACAT+ACGGCAC
CTCCGTGGACTACTCGGGTTTCTAATCCTGTTTGCTACCCACGCTTTCGCGCCTCAGCGTCAGTGTCAGTCCAGAAGGCCGCCTTCGCCACTGGTATTCTTCCCGATCTCTACGCATTTCACCGCTACACCGGGAGTTCCACCTTCCTCTCCTGCACTCCAGCCTGCCAGTTCCAAATGCAGTTCCCAGGTTAAGCCCGGGGCTT
+
CCCCCFCCEGGGGGGG>DFGGGGGFGGGGGGGGGGGFGDFGFFGGGGGCGGGGGGCGG@FG@EGCFF<EFGGDC,,@EAFGGGGGGFGG7FG<?F<AFGGGGGG:=EGFGGFFDG+@FEFGGGDGGGGCGE@++>>EGGG9AFGFGGGGFGGG?DFGGG8=DFGGFDF@FCFGGC++C;B+=DGGGG,<77<7<CFGGDCD):?6
@M02526:341:000000000-JB3KD:1:1101:8200:5547 2:N:0:TACACAT+ACGGCAC
CATCCGGACTACTAGGGTATCTAATCCTGTTCGATACCCGCCCCTTCGAGCATCAGTGTCAATTTAAGCGGACGTACAATGCCTACGCTTTCGGAGTTCTTCGTGATATCTATGCATTTCACCGCTACACCACGCATTCCATGTACGCTCCACTCATTCAAGTCTCAGTGTTCTCCCCGCAACTCCCCCGTTAAGCGGGGACATT
+
<@CCCC+8@F,CCC,C,C,CEFCFFGCF,EF<@,C6FGG+F+@FGEE89,B+EF8CF<CF,9FE,C<CE@C:FGFFG,,C<EFGGG7BFFF?,+44@EFGGGCE+,@9FGGGGCE9EFGGCAF+8EEG@EFCF@+4BCGG9FCG8:+@>E6==FF==FD=,,@E:D,,,7EA9=D+37+9+3@>@>FC?>EFE*+:?7*))0.;F
@M02526:341:000000000-JB3KD:1:1101:6102:5556 2:N:0:TACACAT+CCGGCAC
GGTCAGGGACTACTCGGGTTTCTCATCCTGTTTGCTCACCACGCTTTCGCACCTCAGCGTCAGTATCGAGCCAGTGAGCCTCCTTCGCCACTGGTGTTCTTCCGAATATCTACGAATTTCACCTCTACACTCGGAGTCCCACTCACCTCTCTCGTACTCGTGACTTCCAGTATCAAGGCCAGTTCCCGGGTTGAGCTCTGGTCTT
+
CCC@,@<AFFGFCF<66CFG:FG,,CFGG<F<FCFG9;FFEFCFE7F<CG>FF6F<8@@F:CCE9FG,,,BF,,F6,A8E,:AF<F7FF7FGG8F=<BFGGFDC:@@DG=F,E@+,,A,9,C99,9,,,AEF+++4@8EA,@,@1@=9DFGFG=00=89+,,,@,@7EC,2,6=++2++3++=D;F,+7+;;C7*A2;C;*+4?=
@M02526:341:000000000-JB3KD:1:1101:23166:5558 2:N:0:TACACAT+ACGGCAC
GTATAGGACTACTTGGGTATCTAATCCCATTCGCTCCCCTAGCTTTCGTCTCTCAGTGTCAGTGTCGGCCCAGCAGAGTGCTTTCGCCGTTGGTGTTCTTTCCGATCTCTACGCATTTCACCGCTCCACCGGAAATTCCCTCTGCCCCTACCGTACTCCAGCTTGGTAGTTTCCACCGCCTGTCCAGGGTTGAGCCCTGGGATTT
+
CCCCCGGGGGCGFGFCFFFGGGGGGGGGAFGGFGGGGGGG@@FGGGGGGGGGFGFEFAFF9@F<FFB@FFFGFGGGDEFGGGGGGGGGDFG@@FDGFGGGGGGG7FCFGGGGFGEEGGGGGGGG=EFCGGG+BE8DFGGGGGG?FGGGGFGGCFFGGGGGGGGGFCGC8AFGGGGGC7@9CD<;FGC:5C744ACFGG7F7>FFF
@M02526:341:000000000-JB3KD:1:1101:19532:5560 2:N:0:TACACAT+ACGGCAC
TTGACTACTGTGTTATCTAATCCTGTTCGCTCCCCACGCTTTCGAACCTCAGCGTCAGTTCCAGACCAGCGAGCCGCTTTCGCCACTGGTTTTCTTCCATATATCTACGCATTTCACCGCTACACATGGATTTCCACTCTCCTCTCCTTCACTCAATTCCCCCAGTTTCCACTGCACTTCTCCGTTTAAGCCGAAGCCTTTCCCA
+
@-8BCFAFF@,C,;;9<EFFGGEECFCC,6@<CC7CBCCGGGGDCAFE<E,,6+8@6,;C,CEC,CFG6,6@:CGCF7FFDFF7=CB8EF,BBEGEGG<A@EF9FF,A,>:FCGGAFC=CCEE,>=EEFF,F:FC,,7DFG8DGG,6@,9,E?@+036BDFD88+@AAF8D,2,2++6=:+=?C1=73,2<@:7**00;CC8+0*
@M02526:341:000000000-JB3KD:1:1101:7399:5562 2:N:0:TACACAT+ACGGCAC
CCAGGACTACAAGGGTTTCTAATCCCCTTCGCTCCCCTAGCTTTCGCCTCTCCGTGTCAGTGTCGGCCCAGCAGAGTGCTTTCGCCGTTGGTGTTCTTTCCGATCTCTCCGCATTTCACCGCTCCACCGGAAATTCCCTCTTCCCCTACCCTACTCCAGCTTGGTAGTTTCCCCCGCCTGTCCAGGGTTGAGCCCTGGGATTTGT
+
CCC@CFFF<CF<;CF,EGGG,<FF,C,CF8@CGGFGGG8,CF,CC,CC,C<F,8CFGG9CFFFE7+@CF@EFDF?<FCFFA5A,@B>CF:AFFGGGGGCFF@7FGFAF,4+@@4@CA,EC=C@E8EFFC+@+64C>;E>@?=D9AFFEDF,@+8=A?+,@8F,=D,,@CFA,+4=;*<0*5;DF,7*@7*=7CCFFGC49<A?+1
@M02526:341:000000000-JB3KD:1:1101:8911:5567 2:N:0:TACACAT+ACGGCAC
CTCAGGACTACAGGGGTTTCTAATCCTGTTTGCTCCCCACGCTTTCGCACCTCAGTGTCAGTATCAGTCCAGGTGGTCGCCTTCGCCACTGGTGTTCCTTCCTATATCTACGCATTTCACCGCTACACAGGAAATTCCACCACCCTCTACCATACTCTAGCTTGCCAGTTTTGGATGCAGTTCTCAGGTTGAGCCCGGGGATTTC
+
CCCCCGGGGGGGGGGGGGGGGGGGGGGGGGGGGGGGGGGGGGGGGGGGGGGGGGGGGGGGGGGGGGGGGFAEGGFGGGGGGEGFDDFGCFFEFEDFFGGGCFGFGDEGGGGGGGGGGGGGGEGGGGGGGCGGGGGG=E9E?FGGGGGGGGDDFEFFGGGGGGGGGG8DFGGGGGGGGGGBDDDGG7F8EEFFGGGGGGGG5?FF<
@M02526:341:000000000-JB3KD:1:1101:24164:5574 2:N:0:TACACAT+ACGGCAC
CGATCAGGACTACTGGGGTATCTAATCCTGTTTGCTACCCACGCTTTCGCGCCTCAGCGTCAGTGTCAGTCCAGAAGGCCGCCTTCGCCACTGGTATTCTTCCCGATCTCTACGCATTTCACCGCTACACCGGGAGTTCTACCTTCCTCTCCTGCACTCAAGCCTGCCAGTTCCAAATGCAGTTCCCAGGTTAAGCCCGGGGCTT
+
CCCCCGGGGGGGGGFFCEGGGGGGFFGGGFGGGFGGEGGGFGGGGGGGFG@FECGGGGDFGCFGAFGAFFGGGFF8BFGGGGGGGGFGGFGGGEFGGGGGGGGGGCEGGGGFGFG@FGGGGGGGGGGGFGGGCE+@BFGGFGGGGFGGGGGGGCGGGGGFGCFGGCFGGG?FFGGF?F;C+=CFGGGCF5EFFECEFGCC4??BA
@M02526:341:000000000-JB3KD:1:1101:23079:5586 2:N:0:TACACAT+ACGGCAC
CTTTGGACTACTGGGGTTTCTAATCCTGTTTGCTACCCACGCTTTCGCGCCTCAGCGTCAGTGTCAGTCCAGAAGGCCGCCTTCGCCACTGGTATTCTTCCCGATCTCTACGCATTTCACCGCTATACCGGGAGTTCTACCTTCCTCTCCTGCACTCAAGCCTGCCAGTTCCAAATGCAGTTCCCAGGTTAAGCCCGGGGCTTTC
+
CCCCC?FGGEGGDGGGGGGGGGGGGGGGGGGGGGEGGGGGDGGGGGGGGGGGGGGFGGGGGGEFGGFFGGFGGGEFFCGGGGGGGGGGGGFFFGEFGGGGGGDEGGGGGGGGGGGGGGGGGDEGGCGGGEGG78BFGFFGGGGGGGGGGGGGGGGGGFF8EGGFFGG?FCFFGFCG+==AF@;FGF,:CFFG79CF>DGCDBFA0
@M02526:341:000000000-JB3KD:1:1101:22359:5590 2:N:0:TACACAT+ACGGCAC
AGGACTACTGGGGTTTCTAATCCCATTCGCTCCCCTAGCTTTCGTCTCTCAGTGTCAGTGTCGGCCCAGCAGAGTGCTTTCGCCGTTGGTGTTCTTTCCGATCTCTACGCATTTCACCGCTCCACCGGAAATTCCCTCTGCCCCTACCGTACTCCAGCTTGGTAGTTTCCACCGCCTGTCCAGGGTTGAGCCCTGGGATTTGACG
+
CCCCCGGGGDFGGGGGGGGGGGGGGGGGGGGGGGGGGGGGGGGGGGGGGGGGGGGGGGGGGGGGGCFGGGGGGFFGGGGGGGGGGGGGGGGGGGGGGGGGGGGGGGGGGGGGGGGGGGGGGGGGGGGGGGCFGGGGGGGGGGGGGGFFGGGGFFGGGGGGC=EDFGGGGGGGGGDGGGGFGGGC>FG*<CFFGGGFFFFGGFFF4
@M02526:341:000000000-JB3KD:1:1101:16998:5607 2:N:0:TACACAT+ACGGCAC
GGGACTACCCGGGTTTCTAATCCTGTTTGCTCCCCACGCTTTCGCACCTCAGCGTCCAGTATGAGCCAGTAAGCCGCCTCCGCCACTGGTGTTCTTCCGAATATCTACGAATTTCACCTCTACACTCGGAATTCCACTTACCTCTCTCACCTGCTAGCTCGTCAGTCTTAAAGGCAATTCTGGAGTTGAGCTCCAGGCTTTCACC
+
<9CCCGFGGGBB:@FFFFE<FCFG<CCFFFGAEFGCF7FCFDFCEFGC,CE8F@@FE@@FFGGDFFG?EF9FGFFGEG@CFECF+CF8BA,BFEFGEFF7:CDFEG;FFCFFGEC=F9,AEEE;EFG?+@7AFFFGBFDGGGGGGGGGADGGGGFDFDDGG+AA+@EGG:D,+6@=8?DFD=?+9C6AA67BFCC7>*CCFFF99
@M02526:341:000000000-JB3KD:1:1101:16761:5615 2:N:0:TACACAT+ACGGCAC
AGGGACTACCCGGGTATCTAATCCTGTTTGCTCCCCACGCTTTCGCACCTCAGTGTCAGTATCAGTCCAGGTGGTCGCCTTCGCCACTGGTGTTCCTTCCTATATCTACGCATTTCACCGCTACACAGGAAATTCCACCACCCTCTACCATACTCTAGCTTGCCAGTTTTGGATGCAGTTCCCAGGTTGAGCCCGGGGATTTCAC
+
CCCCCGGGGGGGGGGGGGGGGGGGGGGGGGGGGGGGGGGGGGGGGGGGGGGGGGGGGGFGGGGGGGGC6FDGFGGGEGGGGG7FCFEFFFGCFCGGGGGGGGGGFGGGGGGEDFGGGGGGGGGGGGGGGGCDFGGGGGGGGGGGGGGGGGF,=FGGC9EFC@FGFFGGGGGGDFGGFGGFGFGGGGGGFGEGF?DCDD*9DFFFF
@M02526:341:000000000-JB3KD:1:1101:8269:5621 2:N:0:TACACAT+ACGGCAC
GAGGACTACAGGGGTTTCTAATCCTGTTTGCTCCCCACGCTTTCGCACCTCAGTGTCAGTATCAGTCCAGGTGGTCGCCTTCTCCACTGGTGTTCCTTCCTATATCTACGCATTTCACCGCTACACAGGAAATTCCACCACCCTCTACCATACTCTAGCTTGCCAGTTTTGGATGCAGTTCCCAGGTTGAGCCCGGGGATTTCAC
+
A@BC,FGGGGGF,@FGGGGDEFGGGDFGGCFFGGGGCGCFGGGGEF:CEAFE<EFGGG9CEGGCFFFE,<8EFGFGGGGEFG,BF9FE<B@BBFAFFFGFG9EE;EF9F:BCGEFF,CF7CEBBE@=?=?:FFFGGCFGGGGGGGGGGFFD8FGGG?==@F,DF@8@DEG,++9+A?8D9D7A7,+6EF,=DEF619C5CFFF>9
@M02526:341:000000000-JB3KD:1:1101:9670:5625 2:N:0:TACACAT+ACGGCAC
AGGGTGGGACTACACGGGTTTCTAATCCTGTTTGCTCCCCACGCTTTCGCGCCTCAGCGTCAGTCTCGGTCCCGGTCGCCGCCTTCGCCACCGGTTTTCTTCCCAATATCTACGAATTTCACCTCTACACCGGGATTTCCCCGACCCTCTTCCTAACTCTAGCCTCCGCGTCTCAAATGCAGCCCCCAGGTTAAGCCCAGGAATT
+
A9,-A;F+@CF<FEDF+@F7CFG<,6;CF,CC6@FFGG?FFGEGEEEGGGEEG>@,EE@8@6C@DE<EC,@@,@+CFG7F=BF@@C4BCFEC+:4>C@E,,CC:E8@4=;9,C:F@F+9E9EDEGD:FDD,+8+++7EA8,6;;@E>7F,:EC,++;:C,<,<CACFCG5E**0:B*11B7+;CE4*:/*=?:E+90:**/85))
@M02526:341:000000000-JB3KD:1:1101:5889:5636 2:N:0:TACACAT+ACGGCAC
GGGGACTACACGGGTTTCTAATCCTGTTTGCTCCCCACGCTTTCGCACCTCAGTGTCAGTATCAGTCCAGGTGGTCGCCTTCGCCACTGGTGTTCCTTCCTATATCTACGCATTTCACCGCTACACAGGAAATTCCACCACCCTCTACCATACTCTAGCTTGCCAGTTTTGGATGCAGTTCCCAGGTTGAGCCCGGGGATTTCAC
+
CCCCCFGGGGGG>FGGGGGGGGGGGFGGGGGGGGGGGG@FGGGGGGFGGGGGGGGGGGGGCFG@EFGFACFGCCFGGGGGGF=FG:FF8EE84BFGGFGGGEGEFFFGGCEGGFGGGGFEEGEEEGF8,E4?EEGGGGG?FEGGGGAFEFGGGGFFC@DGGFGGEGEFG@8+?FGGGCFFGGGG?DEFF1,,AECEGD5DGFFFF
@M02526:341:000000000-JB3KD:1:1101:5354:5639 2:N:0:TACACAT+ACGGCAC
TGGACTACCGTCTTTTCTAATCCCTCTCTCTCCCCTTTCTTTCTTCTCTCAGTGTCTCTGTCGTCCCAGCAGCGTGCTTTCGCCGTTGGTTTTCTTTCCGATCTCTACGCATTTCACCGCTCCACCGGAAATTCCCTCTGCCCCTACCGTACTCCAGCTTGGTAGTTTCCACCGCCTGTCCAGGGTTGATCCCTGGGATTTGACG
+
8-,-8E@F,+,,;:CC,,,,<CCE,,CF<,@C@8:E,,,,C,C<EFGG,F<,<,;6,,<,<C6,:,,C,C@<,+F7BF@BE:F@=+8,,4,:FGGFFGGE:FCFFFGGD>,:=FE9,ECC+84>=EF@7+4=;EED9BE@FEGFFDFE>EGGGGGFGFFA8CA=A=EGFFEADEGCCC<AC2+=+;CE9,@7;FCC*;9?C=++*
@M02526:341:000000000-JB3KD:1:1101:24637:5661 2:N:0:TACACAT+ACGGCAC
CGGACTACAAGGGTATCTAATCCTGTTTGCTCCCCACGCTTTCGCACCTCAGTGTCAGTATCAGTCCAGGTGGTCGCCTTCGCCACTGGTGTTCCTTCCTATATCTACGCATTTCACCGCTACACAGGAAATTCCACCACCCTCTACCATACTCTAGCTTGCCAGTTTTGGATGCAGTTCCCAGGTTGAGCCCGGGGATTTCACA
+
CCCCCGGGGGGGGGGGGGGGGGGGGGGGGGGGGGGGGGGGGGGGGGGGGGGGGGGGGGGGGGGGGGGFGGGGGGGGGGGGGGGGGGGGGGGGGGGGGGGGGGGGGGGGGGGGGGGGGGGGGGGGG@FDGGGGGGGGGCGGGGGGGGGGGGGGGGGGGGGGGGGGGGGGGFE,AFGGGGGFGGGGGGGFFGFGGE6EG>DGGFFFA
@M02526:341:000000000-JB3KD:1:1101:4152:5664 2:N:0:TACACAT+ACGGCAC
CGGACTACAAGGGTTTCTAATCCTGTTCGCTCCCCACGCTTTCGAACCTCAGCGTCAGTACCAGACCAGAGAGCCGCTTTCGCCACTGGTGTTCTTCCATATATCTACGCATTTCACCGCTACACATGGAGTTCCACTCTCCTCTTCTGCACTCAAGCCCTCCAGTTTCCAATGCTCTTCTCCGGTTAAGCCGAAGGCTTTCACA
+
C@@<CEGGGCDCFGFDGGCAEFGGGGGGGGGGGGGGGGGGDFGGGDGGEFEGGGGGGGGG,E<FGGGCE,<CCGGGGGGFGGGDEGGGGGFFDGGCFGCFGGFGGGFGGGGGGGGGGGEGEGGGGDFFGFEGGGGGG9BFGGGGGGGDFCGGGF+8DGGGGG>8@EGCFGG8D8?DFGGFDCFGEGG6@CF?@>D7C;CDGF+?+
@M02526:341:000000000-JB3KD:1:1101:18045:5668 2:N:0:TACACAT+ACGGCAC
GGGACTACCCGGGTATCTAATCCTGTTTGCTCCCCACGCTTTCGAGCCTCAACGTCAGTTACAGTCCAGTAAGCCGCCTTCGCCACTGGTGTTCCTCCTAATATCTACGCATTTCACCGCTACACTAGGAATTCCACTTACCTCTCCTGCACTCAAGCAACATAGTTTCAAATGCAGTCCCGGAGTTGAGCCCCGGGTTTTCACA
+
CCCCCGDFGGGGGGGGGGGGGGGGGGGGGGGGGGGGGGGGGGGGGGGGGGGGGGGGGGGGGGGGGGGGGGGGGGGGGGGGGGGGGGGGGGGGGGGGGGGGGGGGGGGGGGGGGGGGGGGGGGGGGGGGGGGGGGGGGGGGGGGGGGGGGGGGGGG??FGFGGGGGGGGGCGGGGGGFGG5DDGGGGGCFCEEFGGEGGDGGFFF>
@M02526:341:000000000-JB3KD:1:1101:25387:5671 2:N:0:TACACAT+ACGGCAC
GTGGACTACCGGGGTATCTAATCCCATTCGCTCCCCTAGCTTTCGTCTCTCAGTGTCAGTGTCGGCCCAGCAGAGTGCTTTCGCCGTTGGTGTTCTTTCCGATCTCTACGCATTTCACCGCTCCACCGGAAATTCCCTCTGCCCCTACCGTACTCCAGCTTGGTAGTTTCCACCGCCTGTCCAGGGTTGAGCCCTGGGCTTTGAC
+
@CC@CGGFFFEGGGGGGGGGGGGGGEGGDFGGGGGGF<EFGGGGGEE@FAFFFGGGGFCFCFGE7CGFCFCD@<,FEFGGGGEGFCFGDCFFGGFFGGGGE,6CGGGGGGGEGGGGFGGEGGGGGGGE74F=FFFBF46=,@@FFGFDD6D8DGGGFFCF=,+@9<DGGGG,<C>3@79CCC+2,*4@9<FCFCF=C***;AB6B
@M02526:341:000000000-JB3KD:1:1101:8298:5673 2:N:0:TACACAT+ACGGCAC
TATACCGGACTACTCGGGTTTCTAATCCTGTTCGCTCCCCACGCTTTCGAACCTCAGCGTCAGTTACAGACCAGAGAGCCGCTTTCGCCACTGGTGTTCTTCCATATATCTACGCATTTCACCGCTACACATGGAGTTCCACTCTCCTCTTCTGCACTCAAGTCTCCCAGTTTCCAATGCACTTCTCCGGTTAAGCCGACGGCTT
+
CBCCCGFE7FGFGGGCE7ECFGGFFFGGGAFFG7FFGFGGCFFGGGEF:C,EFGG8<F:FE,BFG,EE9AFGD,,A@@BF@@:FGCCGGEGG8BF?FGGGGGGCF9E;FGGDE=F=FGGGGCE7CC@F9FDB,,6@DDAFGGGGGFGGGACFG9DFGD=,,6@B,2@F8??FGGGDFG6A8CCFG?CGG+@C4,=EC;55;*5A?
@M02526:341:000000000-JB3KD:1:1101:8489:5736 2:N:0:TACACAT+ACGGCAC
GGGGGACTACAGGGGTATCTAATCCTGTTCGCTCCCCACGCTTTCGAACCTCAGCGTCAGTAACAGACCAGAGAGCCGCTTTCGCCACTGGTGTTCTTCCATATATCTACGCATTTCACCGCTACACATGGAGTTCCACTCTCCTCTTCTGCACTCAAGCCCTCCAGTTTCCAATGCTCTTCTCCGGTTAAGCCGAAGGCTTTCC
+
9@CCCGGGFGGG8CGGGGGGGGGGGGGGF@:FGFGGGGGGGGGGGGFGGGGGGGGGGGGGGFGGGG@FGGGFGGGGFGG:FFGGGGGG8FGF@GGGGGGFGGGGGGGGGGGGGGGGGFFGGEGGGGGGGGGGGGGGGGGADGGGGGGDG8A8CFFGDF,EEG8@ECFDDCDECDFDD9CFGGCCG>7CE*7@@CCEDDGFG?AF0
@M02526:341:000000000-JB3KD:1:1101:18222:5746 2:N:0:TACACAT+ACGGCAC
CATGGACTACTAGGGTTTCTAATCCTGTTTGCTACCCACGCTTTCGCGCCTCAGCGTCAGTGTCAGTCCAGAAGGCCGCCTTCGCCACTGGTATTCTTCCCGATCTCTACGCATTTCACCGCTACACCGGGAGTTCTACCTTCCTCTCCTGCACTCAAGCCTGCCAGTTCCAAATGCAGTTCCCAGCTTAAGCCCGGGGCTTTCA
+
BC,6C8CFFFG9@<<@FFDFGF<EGFD@CEFGGGFGGG:@CFGGFEGE77F@ECFCGD:,E6CCF,FGCF<,:,:BF::F?@EBEGEGGF8F,,9?EAD?=:?:CF=E;FGG@C7@<AFDCCEGGGGFEGD@FEFEDFGEF:DDFAEGCF=88@DG+??FCE8=EGCFDFFF7CFCC:??FCC?CC,@:CFFGG<CD>CDDFFF+
@M02526:341:000000000-JB3KD:1:1101:9962:5749 2:N:0:TACACAT+ACGGCAC
AGCCGGGACTACCAGGGTTTCTAATCCTGTTTGCTCCCCACGCTTTCGCACCTCAGCGTCAGTTATGGACCAGTTAGCCGCCTTCGCCACTGGTGTTCCTGCGAATATCTACGAATTCCACCTCTACACTCGCAATTCCACTAACCTCTTCCATACTCAAGATACCCAGTATCAAAGGCAGTTCCGCAGTTGAGCTGCGGGCTTT
+
CCCCCGGGGGGGCGGGGGGGGGGGGGGGGGGGGGGGGGGGGGGGGGGEGGGGGGGGGGGGGGGGGGGGGGGGGGGGGGGGGGGGGFGGGGGGGGGGGGGGGGGGGGGGGGGGGGGGGFFGGGGGGGGGGGGGGGGGGGFGGGG3DFFGFCGGGGGGGGGGGFG,@DGDFGGGGFFCDFFFGGGGGDC+CEF<EFFA*;DDG*5AF
@M02526:341:000000000-JB3KD:1:1101:22961:5757 2:N:0:TACACAT+ACGGCAC
AGGACTACCCGGGTTTCTAATCCTGTTTGCTCCCCACGCTTTCGCACCTCAGCGTCAATACTTGTCCAGTCGGTCGCCTTCGCCACTGGTGTTCTTCCGAATATCTACGAATTTCACCTCTACACTCGGAATTCCACTGACCTCTCCAAGATTCTAGTCACCTAGTTTCAAAGGCAGTTCCGGGGTTGAGCCCCGGGCTTTCACC
+
CCCCCGGGGGGGGGGGGGGGGGGGGGGGGGGGFGGGGGGGGGGGGDGG<FEGGGFGC,CFFGA9EFGADFEEGDFGGDEGGGGFFGGGGGGGGGGGGGGCFGGGGGGFGGGFGGGGGC=FFFCGGAEGDGGGGGGGGGFGFGGGGGGDE8FEGGGGGCEDFGGGGGFD:CC=B88?60?EDGDD6C787<EGGGG>DDDGGFFBA
@M02526:341:000000000-JB3KD:1:1101:17724:5772 2:N:0:TACACAT+ACGGCAC
AGCGGGACTACCGGGGTATCTAATCCCGTTCGCTCCCCACGCTTTCGCTCCTCAGCGTCAGTATCGGCCCAGAGATCCGCCTTCGCCACCGGTGTTCCTCCTGATATCTGCGCATTTCACCGCTACACCAGGAATTCCGATCTCCCCTACCGAACTCTAGCCTGCCCGTATCGACTGCAGACCCGGGGTTAAGCCCCGGGCTTTC
+
CCCCCGGGGGGGGGGGGGGGGGGGGGGGGGGDGGGGGGGGGGGGGGGGGGGGGGGGGGGGGGEGGGGGGGGGGGGGGGGGGGGGGGGGGGGGGGGGGGGGGGGGGGGGGGGGGGGEGGGGGGGEGGGGGGFGCFGGGGGEGEFGGGGGGGGGGGGGGGGGGGGDFGGGGDCFGGGDDG7AFFGGGGGGGGGFGGFGGDGCG:FF6
@M02526:341:000000000-JB3KD:1:1101:4633:5795 2:N:0:TACACAT+ACGGCAC
CGGACTACACGGGTTTCTAATCCTGTTTGCTCCCCACGCTTTCGCACCTCAGCGTCTAGAATGAGCCAGTGAGCCGCCTTCGCCACTGGTGTTCTTCCGAATATCTACGAATTTCACCTCTACACTCGGAATTCCACTCACCTCTCTCACCTACTAGCCACTCAGTCTCAAAGGCAATTCTGGGGTTGAGCCCCAGGCTTTCACC
+
CCCCCGGGGGGGGGGGGGGGGGGGGGGGGGGGGFGGGGGGGGGGGGGGEFGGGGGGGGGAFGGGCFGGGGGGGGGGGGGGGGGGGGGGGGGGGGFFGGGGGGGGGFFGGGCGFCEGGGGGGGGGGGGGGDGGGGGGGGFGGGFGF8DDGDFFFCCFFCCFGGGGGF9@DDGGDG68D8FFGGGGEGGGGGGGGDGGGGGGGF6EF
@M02526:341:000000000-JB3KD:1:1101:5870:5801 2:N:0:TACACAT+ACGGCAC
CTGTATGGACTACTCGGGTATCTAATCCTGTTTGCTCCCCACGCTTTCGCACCTCAGTGTCAGTATCAGTCCAGGTGGTCGCCTTCGCCACTGGTGTTCCTTCCTATATCTACGCATTTCACCGCTACACAGGAAATTCCACCACCCTCTACCATACTCTAGCTTGCCAGTTTTGGATGCAGTTCCCAGGTTGAGCCCGGGGATT
+
CCCCCGFGCGGGGGGGGGGGGGGGGGGGGGGGGGGGGGGGGGGDGGGGGGGGGGGGGGGGGGGGGGGGGGFDGDGGGEGGGGGEGGDFE@CFDFGFGDFGGGGGGFFGCGGGGGG8FEFGDGGGCGGGGGGGCF8EFGFAEG8FFGG6DFGCF,=AFGGGGFFGFF6=@E=E+,=?DDGFGDGDGG8@,8ADFGGGGC6DDABFF
@M02526:341:000000000-JB3KD:1:1101:19562:5805 2:N:0:TACACAT+ACGGCAC
TGGACTACCCGGGTTTCTAATCCTGTTCGCTCCCCACGCTTTCGCTCCTCAGCGTCAGTAACAGCCCAGAGACCTGCCTTCGCCATTGGTGTTCTTCCCGATATCTACACATTCCACCGTTACACCGGGAATTCCAGTCCCCCCTACTGCACTCACGCCCGCCCGTATCCGGCGCAGACCCATCGTTAAGCGATGGGCTTTCACA
+
-CCCCGGG8ECGGGGEGGGGGGGGFFFFEGGGGGGGGGGGGGGGG@FGGGGGGGGGGDFDE@FF8DGGG@DFFGGGFGGGGFGGGD<FEFGGGGGFGGGGDE+@FFGGGGGGFGGGGGGEEGGGGGGGEGGGFG,>BEF,@FCGGGGG@EFGGGDGGGGCGGECE;CFGGD57CDDG4C?FCC6*/CECFGC=5DEFGGGCFCA1
@M02526:341:000000000-JB3KD:1:1101:21103:5811 2:N:0:TACACAT+ACGGCAC
TAGGGGGACTACCGGGGTATCTAATCCCGTTTGCTCCCCTAGCCTTCGTGCCTCAGTGTCAGGAGTTGCCCAGAGAGTCGCCTTCGCAACTGGTCTTCCTCACGATATCTACGCATTTCACTGCTACACCGTGAATTCCACTCTCCTCTACAATCCTCGAGCAACGCAGTATCCGACGCAATTTCGGGGTTGAGCCCCGAGATTT
+
CCCCCGGGGGGGGGGGGGGGGGGGGGGGGGGGGGGGGGGGGGGGGGGGGGGGGGGGFGGGGGGGGGGGGGGGGDGFGGFGGGGGGGGGGGGGGGGGGGGGGGGGGGGGGGGGGGGGGGGGGGGGGGGGGGGFGGGGGGGGGGGGGGGGGGGGGGGGGGGGGGGGGGGGGGGGGGGDGGGFGGGGGGGGGGGGGGGGGGGGGBFFF
@M02526:341:000000000-JB3KD:1:1101:25474:5820 2:N:0:TACACAT+ACGGCAC
GGAGGACTACTGGGGTTTCTAATCCTGTTTGCTCCCCACGCTTTCGCACCTCAGTGTCAGTATCAGTCCAGGTGGTCGCCTTCGCCACTGGTGTTCCTTCCTATATCTACGCATTTCACCGCTACACAGGAAATTCCACCACCCTCTACCATACTCTAGCTTGCCAGTTTTGGATGCAGTTCCCAGGTTGAGCCCGGGGATTTCA
+
CCCCCGGGGGGGGGGGGGGGGGGGGGGGGGGGGGGGGGGGGGGGGGGGGGGGGGGGGGGGGGGGGGGGGGGGGGGGGGGG>GGEFFEEGD=EEFCEFGGGCFGGGGGGGGGGGGGGGGGGGGGGGGGGGGGGGGGGGGFDFGGGGGGGGFGGGGGGGGGGGEFGGGCDDFF?DGGGGGGFGGGGCG6DFFG?D,@EDDGC7CAE+
@M02526:341:000000000-JB3KD:1:1101:26617:5823 2:N:0:TACACAT+ACGGCAC
GGGACTACTAGGGTATCTAATCCTGTTTGCTCCCCACGCTTTCGTACCTCAGCGTCAATACGCGTCCAGTGAGCCGCCTTCGCCACTGGTGTTCTTCCGAATATCTACGAATTCCACCTCTACACTCGGAATTCCACTCACCTCTCCGCGATTCAAGTGATGCAGTCTTAAAGGCAGTTCTGGTGTTGAGCACCAGGCTTTCACC
+
CCC<A8FFACFFCEFEGFFFGGFFFEF<8,FCE@C8FFDFGFCC;C@:,FCGGGDFG@6F<8,CFGGGGA9,@F@FFF@FD@CFDDF,E<BF,A9FFFGBFE,AF;;9FFCFG,EFFG?:,,CEGGFFDE@@FFCFD,@@EGD86@8CC+@+=@CFFFC,=CCF8EGGFFA,+@777:@F78:C,;+@,@6<;F?C>*;>5ABFF
@M02526:341:000000000-JB3KD:1:1101:26763:5825 2:N:0:TACACAT+ACGGCAC
TCGGGACTACAGGGGTTTCTAATCCTGTTTGCTACCCACGCTTTCGCGCCTCAGCGTCAGTGTCAGTCCAGAAGGCCGCCTTCGCCACTGGTATTCTTCCCGATCTCTACGCATTTCACCGCTACACCGGGAGTTCTACCTTCCTCTCCTGCACTCAAGCCTGCCAGTTCCAAATGCAGTTCCCAGGTTAAGCCCGGGGCTTTCC
+
CCCCCEFGFGC<<C7FFGGFGGGGGGFEFGCFGFCFFA:@FGG?FEGGEGGDFGGGGF77EFGGFGFGGGFGGGGGG7CFFEFFGE:CGGCF<@FGGGGFGE@FGGGGGFFGDEEFFGGGGGGGGGFFCEGCEEGGGFGGGGGDCFGGGD8DFGGGGG,EFG8CGGC7EAC,CC:8DDDFCFGGFG5FGG9AFFFGGD*55AFF8
@M02526:341:000000000-JB3KD:1:1101:5276:5840 2:N:0:TACACAT+ACGGCAC
AATGGGACTACTAGGGTATCTAATCCTGTTTGCTACCCACGCTTTCGCGCCTCAGCGTCAGTGTCAGTCCAGAAGGCCGCCTTCGCCACTGGTATTCTTCCCGATCTCTACGCATTTCACCGCTACACCGGGAGTTCTACCTTCCTCTCCTGCACTCAAGCCTGCCAGTTCCAAATGCAGTTCCCAGGTTAAGCCCGGGGCTTTC
+
@6CCCDCFEFFGG<8EFEDGFGF,FF9@EFCFFCFCGDGGFGGGGGGGGGGGG8,;C@F>FGGG<FFFF@FFFGFFGGGGGG@FF7FGGGGFFGGGGAF,FFGCCGGGFGGFGFGDGAFACCCC7EDFGGCD+B+@;EAFGF8EFGA=F?9DDFFGGGGGFDD8D888<<;EGCGCCDFFDFFF@:CFFCGAAAC5*3;79@8AF
@M02526:341:000000000-JB3KD:1:1101:14392:5845 2:N:0:TACACAT+ACGGCAC
AGGCGGACTACACGGGTATCTAATCCTGTTTGCTCCCCACGCTTTCGCACCTCAGTGTCAGTATCAGTCCAGGTGGTCGCCTTCGCCACTGGTGTTCCTTCCTATATCTACGCATTTCACCGCTACACAGGAAATTCCACCACCCTCTACCATACTCTAGCTTGCCAGTTTTGGATGCAGTTCCCAGGTTGAGCCCGGGGATTTC
+
CCCCCGGGGGGGGGGGGGGGGGGGGGGGGGGGGGGGGGGGGGGGGGGGGGGEFGGGGGGGGGGFGGGGGGGGGGGGGGGGGGGGGGGGGGGGGGGGGGGGGGGFGGFGFGGGGGGGGGGGGGGDGGGGGGGGGGGGGGGGGGGGGGGGGGGGGGGGGGGGGGFGGGFGFGGGGEGFGGFFGGFGGFGGGGGFFGGGGGGGGFFF9
@M02526:341:000000000-JB3KD:1:1101:26405:5861 2:N:0:TACACAT+ACGGCAC
GTGGGACTACCCGGGTTTCTAATCCTGTTCGCTCCCCATGCTTTCGCTTCTCAGCGTCAGTAATGGCCCAGAGACCTGCCTTCGCCATCGGTGTTCCTCCTGATATCTGCGCATTTCACCGCTACACCAGGAATTCCAGTCCCCCCTACCACACTCTAGCCTGCCCGTACCCACCGCAGACCCAGGGTTAAGCCCTGGGCTTTCC
+
CCCCCGGGGGGGGGGFGGGGG<@FGGGGGGGGEGGGGGGGGGGGGGGDGGGGGFGGFGGGGGFGGGGGGGGGGGGGGGFFGGGGDGGGGEGGDCEGGGGGGGGGGGGFGGGGGCGGGGGGGG@EGGGD8FFF8,6EED9@F,=DEGEFGFGG6E8+=+,@@F,@@=C@+CEC+;?9777*;C79EF5ECFE9DF9,;F>7CFFF4
@M02526:341:000000000-JB3KD:1:1101:25685:5862 2:N:0:TACACAT+ACGGCAC
ACTGGACTACTGGGGTTTCTAATCCTGTTTGCTCCCCACGCTTTCGCACCTCAGCGTCTAGAATGAGCCAGTGAGCCGCCTTCGCCACTGGTGTTCTTCCGAATGTCTACGAATTTCACCTCTCCACTCGGAATTCCACTCACCTCTCTCACCTACTAGCCCCTCAGTCTCAAAGGCAATTCTGGGGTTGAGCCCCAGGCTTTCA
+
C@<B@FF@<F<EEFGGDGGGDFCFEEEFGGDGGGGGGGGGGG7FACFDGG,ECFGGGGGDFA<F,9EFGFFFGGCCGDGF=:,@FCFGFE8CEGGCGCFFEGD@8E,;@AFGF8C95CFG,@,,,CE9@FDCECDBF9>,@,,@9DDFFF,,=,ADF=7@,,6+@,6=EEF8DDDDF+@DFDFG,91E>671,4<EDG7*;?C8+
@M02526:341:000000000-JB3KD:1:1101:16276:5874 2:N:0:TACACAT+ACGGCAC
GGTGCGGACTACTCGGGTATCTAATCCTGTTTGCTCCCCATGCTTTCGCACCTCAGCGTCAGTATTAGGCCAGAAGGCTGCCTTCGCCATCGGTATTCCTCCAGATCTCTACGCATTTCACCGCTACACCTGGAATTCTACCTTCCTCTCCCATACTCTAGCTAACCAGTATCGTATGCAATTCCCAAGTTGAGCTCGGGGATTT
+
CCCCCGGGGGGGG8FGGGGGGGGGGFGGGGGGGGGGGGGGGGGGGGGGGGGGCFGGGGGDFGGGGGAEGGGGGGGGGGFFGGGGG?FFGGGDGCGGGEGEEDGFGFFBE;EDACEEEGGGGGCGEDGGGGGCGGGGGGA=EFFFGGGG,,AFGGGG??DFGGFEGFGGGGF8FCFFD6F7FF8@FF9D6@@7E9C7;+9DDB>F>
@M02526:341:000000000-JB3KD:1:1101:4388:5885 2:N:0:TACACAT+ACGGCAC
GATGGACTACACGGGTATCTAATCCTGTTCGCTCCCCACGCTTTCGAACCTCAGCGTCAGTAACAGACCAGAGAGCCGCTTTCGCCACTGGTGTTCTTCCATATATCTACGCATTTCACCGCTACACATGGAGTTCCACTCTCCTCTTCTGCACTCAATTCCTCCATTTTCCAATGCTCTTCTCCGGTTACGCCGACGGCTTTCC
+
CCCCCGGGGGGG7CFEEGGFFFGGGGCFG9@FGGFGGGGEGGDGGGGFGCEFFFFGGGEGGGGFCFFFGFGGGGDFFCFCFGF7FFCC?F@FGGDF9AFGGGGGGCF=FCFEGGGGGGG:>EGGGGGFD=8A:EFGA94=DADGGFF=AGFFGGGGG6,,@F89DD,,7@FCDCCDDFCFFGCFECEEG>,;@5@C*/*7CBFF+
@M02526:341:000000000-JB3KD:1:1101:9622:5887 2:N:0:TACACAT+ACGGCAC
CGGACTACCCGGGTATCTAATCCTGTTTGCTACCCATGCTTTAGAGCCTCAGCGTCAGTGACAGACCAGACAGCCGCTTTCGCCACTGGTATTCTACCATATATCTACGCATTTCACCGCTACACATGGTGTTCTACTGTCCTCTTCTGTACTCAAGTCACCCAGTTTCCTATGCACTTCTTCGGTTAAGCCGAAGGCTTTCACA
+
CCCCCGGGGGGGGGGGGGGGGGGGGGGGGGGGGGGGGGGGGGGGGGGGGGGGGGGGGGGGGGGGGGGGGGGGGGGGGGGGGGGGGGGGGGGGGGGGGGGGGGGGGGGGGGGGGGGGGGGGGGGGGGGGGGGGGGGGGGGGGGGGGGGGGGGGGG?DDGGGGGGGGGGGGGFAFGGGGGGFGGGGEGGGGGGGGGGGGGGGGFFFC
@M02526:341:000000000-JB3KD:1:1101:16856:5898 2:N:0:TACACAT+ACGGCAC
TTGGTAGGACTACCGGGGTTTCTAATCCCGTTCGCTCCCCATGCTTTCGCACCCCAGCGTCGGTAGGGACCCAGAGAGCTGCCTTCGCTTTTGGCGTTCCTTCGTAGATCTGTGGATTTCACCCCTCCACACGAAATTCCACCCTCCTCTGTCTCACTCAAGTCAATTGGTTTCGAGAGCATTCCGCCAGTTTTTGGCGACTTTC
+
CCCCCGF8FGFGFFGEDGFFEFGF9FF66@EFEGG@GGGG8F,C@EFGG:BFCEGE7FFGFEGCF,C6CFCE@FG=,BFA<<EB,CDCEFGDD+9+FFGGGAFFFFF+:=;4C4A,<57FCF9=C8F?BFF@F7+=?DE9=F36@?EGGADFC,6=CGCGFEE,@@7C,,@1+@??9DC5?9FFFG5:1@<C72;18FCD):;8=
@M02526:341:000000000-JB3KD:1:1101:22019:5903 2:N:0:TACACAT+ACGGCAC
TGACTGGACTACAGGGGTATCTAATCCCATTCGCTCCCCTAGCTTTCGTCTCTCAGTGTCAGTGTCGGCCCAGCAGAGTGCTTTCGCCGTTGGTGTTCTTTCCGATCTCTACGCATTTCACCGCCCCACCGGAAATTCCCTCTGCCCCTACCGTACTCCAGCTTGGTAGTTTCCACCGCCTGTCCAGGGTTGAGCCCTGGGATTT
+
CCCCCF?DEGGGGGGGCFEGGD<EE<6ECEGG<F,FGGGGG8EFECFCCF<F,EC@@CFCEFFGGG:@EGGGGGGGC7FFAGBFGGEEFFEFC4DFBFG9E,EC7FGGGFFFFG7>?,E4@ABC+@FGGGCFC7+,6EEGDFCDFF?F8=DFD==D8D6=8F?,6+@,95E<FDFG7C>ACG<>CC,D@7@*<<CF7;*;7****
@M02526:341:000000000-JB3KD:1:1101:25584:5905 2:N:0:TACACAT+ACGGCAC
ATCTGTGGACGGGTTTCTAATCCTGTTTGCTCCCCACGCTTTCGCACCTGCGCGTCAGTCTTCTTCCAGGGGGCCGCCTTCGCCACCGGCATTCCTCCCGCTCTCTACGCACTTCACCGCTCCACCTGCAATTCTACCCCCCTCTATCAGACTCTCTCTTGCCAGTCTCAATCGCAGTCACCAGGTTGCGCCCGGGGCGTTCACT
+
-8A<CECA<,+++@CEFF,6,6<,<C9FFFFFCDCEG7F:,CF,B7@7CF8+6@FF,FGFGC96CFE99,,@F+>FGC,8C<,8++B@:++8FEFE<E+++8>+EEFCA+F+8,=,8,3>>+788B,@,,,97=;,3DC8E;CCF,,,75,,*4:**;22=E,,,2,,2,5,+4958D*+1*0**20<,=/*/*1*)))11596*
@M02526:341:000000000-JB3KD:1:1101:9297:5914 2:N:0:TACACAT+ACGGCAC
CGGGACTACCGGGGTATCTAATCCTGTTTGCTCCCCACGCTTTCGCACCTCAGTGTCAGTATCAGTCCAGGTGGTCGCCTTCGCCACTGGTGTTCCTTCCTATATCTACGCATTTCACCGCTACACAGGAAATTCCACCACCCTCTACCATACTCTAGCTTGCCAGTTTTGGATGCAGTTCCCAGGTTGAGCCCGGGGATTTCAC
+
CCCCCGGGGGGGGGGGGGGGGGGGGGGGGGGGGGGGGGGGGGGGGGGGGGGGGGGGGCGGGGGGGGGGGGGGGGGGGGGCGGGGGEEG@FFGE@EGGGGGGCFG9FGGGGGGDGGFFGGDGGG7D8FFEGGFGGGGGGFGGGGGGFFF9DFGGGGFFGDGFFGFGGAFAFGGCFGGFFFBDCGGC9@EFC6ACGDECCCCGFFF9
@M02526:341:000000000-JB3KD:1:1101:16747:5917 2:N:0:TACACAT+ACGGCAC
AGGACTACACGGGTATCTAATCCTGTTTGCTCCCCACGCTTTCGTGCCTCAGCGTCAGTGTTGTCCCAGATGGCCGCCTTCGCCACTGATGTTCCTCCCGATCTCTACGCATTTCACCGCTACACCGGGAATTCCACCATCCTCTGACACACTCTAGCCCGCCAGTATCCACTGCCATTCCCAGGTTGAGCCCGGGGCTTTCACA
+
CCCCCD@FGFCGGGCGC,CFF<F<<EFG<F9CFGGCFEE,FF,BF@EG<FGGG@B:@EC@EE8FF9FGGGDGGGGCFECGFGEFCG<=AFEFFFGAEFGGGCC8;,EFFFEDCFEGGGDG=>EGGGGGGGGFGDGFGGF9FF8=,8EFGFGE88+==B,=>EGGCFGGAEGG+2=FCGGFFG8;FFG6CCDGG5DEDC:DF+1B1
@M02526:341:000000000-JB3KD:1:1101:20777:5922 2:N:0:TACACAT+ACGGCAC
CAGTGGACTACCAGGGTATCTAATCCTGTTCGCTCCCCATGCTTTCGCTCCTCAGCGTCAGTTACAGCCCAGAGACCTGCCTTCGCCATCGGTGTTCTTCCTGATATCTGCGCATTTCACCGCTACACCAGGAATTCCAGTCTCCCCTACTGCACTCTAGTCTGCCCGTACCCACCGCACATCCGAAGTTAAGCCTCGGACTTTC
+
CCCCCGGGGFFGGGGGGGFGFEGGFGFFFGFEGFEGGGFGDGAFGFCFEGG<E@FGGED@BFFFGGGGGGGGGFGGGGGGGGGFFGGEEGGGGGGGGGGGGGGGGGGGFECFEEEGGGGGGDC7=CCFGFGG@EEGFGGFGGGEGGGFGGFFGECDG8FFGGGGGGGGE>CCG8?DCDDE7CFFEG6CFGCGGGF,;5CDGEFF+
@M02526:341:000000000-JB3KD:1:1101:24859:5933 2:N:0:TACACAT+ACGGCAC
GCTACGGACTACAAGGGTTTCTAATCCTGTTTGCTACCCACGCTTTCGCGCCTCAGCGTCAGTGTCAGTCCAGAAGGCCGCCTTCGCCACTGGTATTCCTCCAGATCTCTACGCATTTCACCGCTGCACCTGGAATTCTACCTTCCTCTCCCGCACTCAAGTCCGCCAGTTCCAAATGCAATTCCCAGGTTGAGCCCGGGGCTTT
+
CCCCCGGGDEFGDFGGGGGGGGGGGGGGGGGGGGGGGGGGGGGGGGGGGGGGDGGGGGGGDEGGGGFGGGGGGGGGGGGGGGGGGGGGGGGGGGGGGGGGGGGGGGGGGGGGGGGGGGGGGGGGGGGFFGGGFGGGGGGGGFGGGGGGFFF8CCGGGGGGGGGGGGGCEFFFGGGGGC7BGGGFFGGGGGFGGGGGGGD>?D;FF
@M02526:341:000000000-JB3KD:1:1101:26208:5942 2:N:0:TACACAT+ACTGCAC
TGGACTACTGGGGTTTCTAATCATGTTCGCTCCCCACGCTTTCGAACCTCAGCGTCAGTTACAGACCAGAGAGCCGCTTTCGCCACTGGTGTTCTTCCATATATCTACGCATTTCACCGCTACACATGGAGTTCCACTCTCCTCTCCTGCACTCAAGTCCTCCAGTTCCCAATGCGCTTCTCCGGTTAAGCCGAAGGCTTTCACA
+
C?CCCFGGFFC8F6@BCFF<<C,;;CE<FCEF7DFGGGGGEGGGCFGGFG<EEGEE@FG9F9CFAFGED,,@CF8@F@,<FEC==B@FFBEFCEGGBFFGGGA=FGGCD:FFFGCFG,=BE@8E8E@,@EFG@EE;EFGFG8DCA,@AF?FF3DDG6?@EFECGGFE,@8EFDDGGGGGE77CCE7:;EFF,**347C9D*;:B6
@M02526:341:000000000-JB3KD:1:1101:13843:5947 2:N:0:TACACAT+ACGGCAC
AGGACTACCGGGGTTTCTAATCCTGTTTGCTCCCCACGCCTTCGCACCTCAGTGTCAGTATCAGTCCAGGTGGTCGCCTTCGCCACTGGTGTTCCTTCCTATATCTACGCATTTCACCGCTACACAGGAAATTCCACCACCCTCTACCATACTCTAGCTTGCCAGTTTTGGATGCAGTTCCCAGGTTGAGCCCGGGGATTTCACA
+
CCCCCGGGGGGGGGGGGGGGGGGGGGGGGGGGGGGGGGGGGGGGGGGGGGGGGGGGGGGGGGGGGGCEFGGGGGGGGGEGGDFBEFEE?F<9?<EGGGGGGGGGGGGGGGGGGGGGGGGGGGGGGGFFFFCFE9FFGGGGGGGGGGGGFGGGFGGGGGGGFCGA8AEDFCCDFGDGGGG?FFFGEFDCGEGGGEDGDGG*;ACF=
@M02526:341:000000000-JB3KD:1:1101:17216:5957 2:N:0:TACACAT+ACGGCAC
GTTTTAGGACTACTGGGGTTTCTAATCCTGTTCGCTCCCCACGCTTTCGAACCTCAGCGTCAGTAACAGACCAGAGAGCCGCTTTCGCCACTGGTGTTCTTCCATATATCTACGCATTTCACCGCTACACATGGAGTTCCACTCTCCTCTTCTGCACTCAAGCCCTCCAGTTTCCAATGCTCTTCTCCGGTTAAGCCGAAGGCTT
+
CABC6EE8FGGGFFFFGGGGGFAFCFE<CFGFGGGCFGCFFF:FGGGGC8EGG8FCCCGGGDEGEEGFFGGCCFDCFFGG:F@FCFGDEGEGGG?FFEGGGGGGG9FGCF9FF:==:=@FFBACGC=FGGFE,E8=D8EGGGFDGG8AF;DGD9BEG8@EFFGF8@?CCFCDDDFFFFDF+=DFG+@5CCEGGF+,9CC5*5@96
@M02526:341:000000000-JB3KD:1:1101:14226:5977 2:N:0:TACACAT+ACGGCAC
TTCAGTGGACTACTAGGGTTTCTAATCCTGTTCGCTACCCACGCTTTCGCTCCTCAGCGTCAGTTACCGCCCAGAGACCCGCCTTCGCCACCGGTGTTCCTCCTGATATCTGCGCATTTCACCGCTACACCAGGAATTCCAGTCTCCCCTGTGATACTCAAGTCTGCCCGTATCGCCTGCACGCCTCCAGTTAAGCTGCAGAATT
+
-AACCGGGGGGGGCCFGGGFGGGGGGGGGGGGGGGGEGGGGGGGGGGGGG:FGFGGGGGGGGGGCEF<FEGGGGGCFEFBFGGGGGGGGG:FGGGGGGGGFGGFGGG9FGG=FGGGGGGGGGGGGGDGGGGDGEGGGGGFGA@@DFG,AF8=8DDFGGGGGG=B,6DFFGG7CGG+;>;FGF7>F5*31<ECCDGGGCD>D+;FF
@M02526:341:000000000-JB3KD:1:1101:26638:5978 2:N:0:TACACAT+ACGGCAC
CCGGACTACCAGGGTATCTAATCCTGTTCGCTACCCATGCTTTCGCTTCTCAGTGTCAGTCATGGCCCAGAGACCTGCCTTCGCCATCGGTGTTCTTCCTGATATCTGCGCATTTCACCGCTACACCAGGAGTTCCAGTCTCCCCTACCACACTCTAGCCTGCCCGTACCCACCGCAGACCCGGAGTTAAGCCCCGGGCTTTCAC
+
CCCCCGGGGGGFGGGGGGGGGGGGGGGGGGGGGGGGGGGGGGGGGGGGGGFGAFGGGGGGGGGGGGGGGGGGGGGGG@FGGGGGGGGGGGGGGGGGGGGGG<FFGGGGGGGG7=EEGGGGGGGGFGEGG7FEEFGGGGGGGFDDEGFG,,@@DCDGGFGGG=FGGEEGGGFCGGCGGGGFGGGG7CEFDCCFFFGEG>4C>AF>B
@M02526:341:000000000-JB3KD:1:1101:12584:5979 2:N:0:TACACAT+ACGGCAC
GAAAAGGACTACTCGGGTTTCTAATCCCATTCGCTCCCCTAGCTTCCGTCTCTCAGTGTCAGTGTCGGCCCAGCAGAGTGCTTTCGCCGTTGGTGTTCTTTCCGATCTCTGCGCATTTCACCGCTCCACCGGAAATTCCCTCTGCCCCTACCGTACTCCAGCTTGGTAGTTTCCACCGCCTGTCCAGGGTTGAGCCCTGGGATTT
+
CCCCCFGGGGGGGDGGGGGCGGGEFG@EFGGGGG:FGGGGGGGGG<EECFDGCFF<FEFFAEDEGGF7FFGGGGGG@<FFGFGEF7F::>:F??FFFGGGFGEGGCC,9F?FFCFGGGGGGFEGGGGGGFEGGGGGGGGC=FG8?AFED+=FGFGGGFFG8=EFDEFFCCECGCCF?>DED*=FGGGGCGFCECCGGFFGFA>A6
@M02526:341:000000000-JB3KD:1:1101:15089:5987 2:N:0:TACACAT+ACGGCAC
TTGCGGACTACCCGGGTTTCTAATCCTGTTCGCTACCCATGCTTTCGCTTCTCAGTGTCAGTCATGGCCCAGAGACCTGCCTTCGCCATCGGTGTTCCTCCTGATATCTGCGCATTTCACCGCTACACCAGGAATTCCAGTCTCCCCTACCACACTCTAGCCTGCCCGTATCCACCGCAGACCCGGGGTTAAGCCCCAGGCTTTC
+
CCCCCGGGGGGGGGGGGGGGGGGGGFGDFGGGGD@FGGGGGGGFFGGGGGGGGGGGGGGGGGGGGGFGGGGGGGGGGGFGGG<FGGGGGFECEGGGGGGGDGFGA@EFD;FGGGFGAFFGGGGEGG9=EGFGGG8EGGFFDF@FFGECGGGDGED8?+EGGG8=D?ECEC,@=:C?CGDECDFGGGGGGGG79CGGGGG:F;A);
@M02526:341:000000000-JB3KD:1:1101:22224:5999 2:N:0:TACACAT+ACGGCAC
CGGGACTACCCGGGTATCTAATCCTGTTTGCTCCCCACGCTTTCGCACCTCAGCGTCAACAGTCGTCCAGTGAGCCGCCTTCGCCACTGGTGTTCTTCCGAATATCTACGAATTTCACCTCTACACTCGGAATTCCACTCACCTCTCCGACGTTCAAGCCAGGCAGTCTTAAAGGCAATTCTGGAGTTGAGCTCCAGGCTTTCAC
+
CCCCCGGGFGGGGGGGGGGGGGGGGGGGGGGGGGGGGGGGGGGGGGGGGFGGGGGGGGGGGGGGDGGGGGEGGGGGGGGGGGGGGGGGGGGGGGGGGGGGGGGGCFGGGGGEGGGGGGC9EEGGGGFFGGGGGEGGGGDGGGF9@,=DGGGGGFGDF7EGDFCGFCE6<FGGGGCGGGGFGGGF@7EFGGGG7CGGFGGGGA4FF
@M02526:341:000000000-JB3KD:1:1101:13295:6003 2:N:0:TACACAT+ACGGCAC
CGCGGACTACCGGGGTATCTAATCCTGTTTGCTCCCCACGCTTTCGCGCCTCAGCGTCAGTATCGAGCCAGGTTGTCGCCTTCGCCACCGGTGTTCTTCCAAATATCTACGAATTTCACCTCTACACTTGGAATTCCACAACCCTCTCTCGAACTCTAGTCTTACCGTATTAAATGCAGCTCCAAGGTTAAGCCCTGGGATTTCA
+
CCCCCGGGGGGGGGGGGGGGGGGGGGGGGGGGGGGGGGGGGGGGGGGGGGGGGGGGGGGGGGGGGGGGGGGGGGGGGGGGGGGGGGGGGGGGGGGGGGGGGGGGGGGGGGGGGGGGGGGGGGGGGGGGGGGFGGGGGGGGGGGGGGFGGGGGGGGGGGC@AFGGGGGGGGFGGGGGGGGFDFFF7FCFFGGFGGCGFGGGGFFF+
@M02526:341:000000000-JB3KD:1:1101:21001:6018 2:N:0:TACACAT+ACGGCAC
GGCGGACTACTCGGGTTTCTAATCCTGTTTGCTCCCCACGCTTTCGCACCTCAGTGTCAGTATCAGTCCAGGTGGTCGCCTTCGCCACTGGTGTTCCTTCCTATATCTACGCATTTCACCGCTACACAGGAAATTCCACCACCCTCTACCATACTCTAGCCCGCCAGTTTTGGATGCATTTCCCAGGTTGACCCCGGGGTTTTCA
+
CCCCCGEGG?FGFGDFEGGGGF9F<FDFGFFGFGGGGGGG>GGGGGGCCF,FDDGGGGFGFFEF@6<FEFFFFG<:FBCCEFGFGD=,BFAEFF:F955FFG9E9,@;FG4++@4,?,CFC78=CFGGFCGC:@ACE;E84DEC++,@AFE,8?8F?D,6,6+@E8=A9CC===2+=:+4?CD+271@E9,2@9C>D*7*;**3+
@M02526:341:000000000-JB3KD:1:1101:20004:6021 2:N:0:TACACAT+ACGGCAC
CTTCCGGGACTACTGGGGTTTCTAATCCTGTTTGCTCCCCACGCTTTCGCACCTCAGCGTCTAGAATGAGCCAGTGAGCCGCCTTCGCCACTGGTGTTCTTCCGAATATCTACGAATTTCACCTCTACACTCGGAATTCCACTCACCTCTCTCACCTACTAGCCACTCAGTCTCAAAGGCAATTCTGGGGTTGAGCCCCAGGCTT
+
CCCCCGGGGGGGGGGGGGFGGGGGGGGGFGGGGGGGGGGGGGGGGGGGGGGGGEGGGGGGGDCFGFGGGGGGGGGFFGGGGGGGGGGGGCGGFFG@GGGGGGGEEGGFFGGGGGGGGGGGFGGDGGGGGGGGFEEGG8DFDGGGGCEFGGGGGEGGGGGGGDGGGGFGGGGG7=EG?F?FFGGCGGGFGEGCGG*AFFD57/5;>
@M02526:341:000000000-JB3KD:1:1101:11275:6031 2:N:0:TACACAT+ACGGCAC
GCGTGGACTACCGGGGTATCTAATCCTGTTTGCTACCCACGCTTTCGCGCCTCAGCGTCAGTGTCAGTCCAGAAGGCCGCCTTCGCCACTGGTATTCTTCCCGATCTCTACGCATTTCACCGCTACACCGGGAGTTCTACCTTCCTCTCCTGCACTCAAGCCTGCCAGTTCCAAATGCAGTTCCCAGGTTAAGCCCGGGGCTTTC
+
CCCCCGCE@@FGDDGGFEGAE,EE6F<FECEFFFDAGF@@@@@CECCDGEDG:6@,6@B,BFFEE9<FGAAECF?<@ACFF7FFGBFEC,54C<@FGGFGD8?CEGGFEFFGDFEGDGGCGGGGGEGGGGGGGECDF,3DFC,D?FF8CFGGGFFGGGGCG?C,4@DGFGGGGFF>FFGFGGD9CFFFGGGGCC7ACDGCDFFF=
@M02526:341:000000000-JB3KD:1:1101:12392:6036 2:N:0:TACACAT+ACGGCAC
GAGTGGACTACAAGGGTTTCTAATCCTGTTCGCTCCCCATGCTTTCGCTCCTCAGCGTCAGTTACAGCCCAGAGACCTGCCTTCGCCATCGGTGTTCTTCCTGATATCTGCGCATTTCACCGCTACACCAGGAATTCCAGTCTCCCCTACTGCACTCTAGTCTGCCCGTACCCACCGCACATCCGAAGTTAAGCCTCGGACTTTC
+
CCCCCGGGGGGGGGGGGGGGGGGGGGGGGGGGGEGGGGGGGGGGFGGGGGGGGGGGGGGCDGGGGGGGFGGGGFGGGGGGGGGGGGGGGGGGGGGGGGGGGGGFGGGGGGGGGGGGGGGGGGGGGGGGGGGGGFFGGGGG=FFGAFGGGGGGGFFGGGGGGGGGFFDCEGGGGGGGGGGFDFGGGG6EFFGDFFGCFGGDGFAAA
@M02526:341:000000000-JB3KD:1:1101:21375:6044 2:N:0:TACACAT+ACGGCAC
ATCGGACTACCGGGGTATCTAATCCTGTTTGCTCCCCACGCTTTCGCACCTCAGCGTCCAGTATGAGCCAGTAAGCCGCCTTCGCCACTGGTGTTCTTCCGAATATCTACGAATTTCACCTCTACACTCGGAATTCCACTTACCTCTCTCACCTGCTAGCTCGGCAGTCTTAAGGCAATTCTGGAGTTGAGCTCCAGGCTTTCAC
+
CCCCCGGGGGGGGGGGGGGGGGGGGGGGGGGGGGGGGGGGGGGGGGGGGGFGGGGGGGGGGGGGGGGGGGGGGGGGGGGGGGGGGGGGGGGGGDGGGGGGGGGGGGGGGGGGGGFGGGGGGGGGGGGFGGEGGFFFGGGGGGGGDGGGGGGGGGGGDGGGCEGE61?@FGG;FA?FCCGFGGGF,AFGGFGGGGGGGGGGFFFFF
@M02526:341:000000000-JB3KD:1:1101:16569:6057 2:N:0:TACACAT+ACGGCAC
GGGACTACCGGGGTTTCTAATCCTGTTCGCTCCCCACGCTTTCGAACCTCAGCGTCAGTAACAGACCAGAGAGCCGCTTTCGCCACTGGTGTTCTTCCATATATCTACGCATTTCACCGCTACACATGGAGTTCCACTCTCCTCTTCTGCACTCAAGCCCTCCAGTTTCCAATGCTCTCCTCCGGTTAAGCCGAAGGCTTTCACA
+
CCCCCGGGGGGGGGGGGGGGGGGGGGGGGGGGGGGGGGGGGGGGGGGGGGGGGGGGGGGGGGGGGGGGGGGGGGGGGGGGGGGGGGGGGGGGGGGGGGGGGGGGGGGGGGGGGGGGGGGGGGGGGGGGGGGFGGGGGAFFGGGGGGGGGGGGGGGGGGGGGGGGGDGFGGGFGGGGGGGFGGGG>DGEGGGGGEGEGGGGGFFF6
@M02526:341:000000000-JB3KD:1:1101:21333:6059 2:N:0:TACACAT+ACGGCAC
CCGGACTACCGGGGTTTCTAATCCTGTTCGCTCCCCATGCTTTCGCACCCCAGCGTCGGTAGGGACCCAGAGAGCTGCCTTCGCTTTTGGCGTTCCTTCGTAGATTTCTAGATTTCACCCTTACACACGAAATTCCACTCTCCTCTGTCTCACTCAAGTGAATTGGTTTCGAGCGCATTCCGCCAGTTTTTGGCGACTTTCACTT
+
CCCCCGGGGGGEEGGGEGFGGGGGGFFFFGDGGGGGF<CFFEGGE@BFFGGGGFEFGGGGGGGGG<?FF<CFGGGGGGGGGGGDC7<=BFGDCCEGGGGGFFEE,CEGGG9DFAEFA<4EDEGGGFGGG7>FCFFGADFGCFCFFFFDGCGGGGGGG+69@@@ECC,@CF+:6+;CD5DFFD5C*?2D7CCCC,55CDCGGAFFF
@M02526:341:000000000-JB3KD:1:1101:15796:6060 2:N:0:TACACAT+ACGGCAC
CGGACTACAAGGGTATCTAATCCCATTCGCTCCCCTAGCTTTCGTCTCTCAGTGTCAGTGTCGGCCCAGCAGAGTGCTTTCGCCGTTGGTGTTCTTTCCGATCTCTACGCATTTCACCGCTCCACCGGAAATTCCCTCTGCCCCTACCGTACTCCAGCTTGGTAGTTTCCACTGCCTGTCCAGGGTTGAGCCCTGGGATTTGACG
+
CCC?CCGCFGGG7CCFFGGFGFCAFGGGGGGGGGGGGGGGGGGEGGGGFGDGGGGD@FGFGFEGEGGGGCDFFGGGGGGGGG>FGFEFGC7FGGGGGGGED,>FCGGGGGGGGGGGGGGG7EGGGGGGEGEFFFEGGFCFFGGGGGGGGGGDDFGFGGFDCGEA8EGCA8FG+,=DCFFFD?70:=CEGGGGEDFFGGGC*=@A9
@M02526:341:000000000-JB3KD:1:1101:23489:6065 2:N:0:TACACAT+ACGGCAC
GGGGACTACCGGGGTATCTAATCCCATTCGCTCCCCTAGCTTTCGTCTCTCAGTGTCAGTGTCGGCCCAGCAGAGTGCTTTCGCCGTTGGTGTTCTTTCCGATCTCTACGCATTTCACCGCTCCACCGGAAATTCCCTCTGCCCCTACCGTACTCCAGCTTGGTAGTTTCCACCGCCTGTCCAGGGTTGAGCCCTGGGATTTGAC
+
CCCCCGGGGGGGGGGGGGFGGGGGGGGGCGGGGGGGGGGGGGGGGGGGGGGFFGGEFGGCCFF:BFGGDGGGGFGGGGGGFGGGGGE@FGGGGGGGGAFFEGEG8AFGGGGEG:FG9FGGGCEGGGGGGGC:E>EGGAFFGFGFGCFGGGGGDFC8==FFGFCG9FGFEEGFG@@CCCFCFGD5E996?CCGFGDGCCC*?A+=B
@M02526:341:000000000-JB3KD:1:1101:17315:6083 2:N:0:TACACAT+ACGGCAC
ATTGGGACTACTAGGGTTTCTAATCCTGTTTGCTCCCCACGCTTTCGCACCTCAGTGTCAGTATCAGTCCAGGTGGTCGCCTTCGCCACTGGTGTTCCTTCCTATATCTACGCATTTCACCGCTACACAGGAAATTCCACCACCCTCTACCATACTCTAGCTTGCCAGTTTTGGATGCAGTTCCCAGGTTGAGCCCGGGGATTTC
+
CCCCCGGGGGGGGGGGGGGGGGGGGGGGGGGGGGGGGGGGGGGGGGGGGGGGGGGGGGGGGGGGGGGGGFGGGGGGGGGGGCFFFGEC:EEFFGGGGGGGGGGGGCGGGGGGGGGGGGGGGGGGGGGGGGGGGGGGG;EGGGGGGGGGGGGGGGGGGGGGGGGGG?EFFFFFGEGFGGGF+?DGGGGGGCFGGFC9DDDGGFFFA
@M02526:341:000000000-JB3KD:1:1101:27386:6107 2:N:0:TACACAT+ACGGCAC
GCAACTGGACTACTGGGGTTTCTAATCCTGTTTGCTCCCCACGCTTTCGCACCTCAGCGTCAGTTATGGACCAGTTAGCCGCCTTCGCCACTGGTGTTCCTGCGAATATCTACGAATTTCACCTCTACACTCGCAATTCCACTAACATCTTCCATACTCAAGATACCCAGTATCAACGGCAGTTCCGCAGTTGAGCTGCGGGATT
+
CCCCCGGGGGGGGGGGGGGGGGGGGGGGGGGGFGFGGGGGGEGGGGGGGGGGGFGGFGGGGGGGGGFGGFGFGGGGGGGGGGGGGGGGCCFFFFGGGGGGG<FEFGGGGGGGGGGGGGGGGGFGGGGGGGFGBEGGGGCEGGGGGF,3AFFFFEFCFFGGG8DE=FGGCCFGGG@F+=CDD+A;E?9>E7CF7:?C>CFCD>9:A
@M02526:341:000000000-JB3KD:1:1101:8913:6112 2:N:0:TACACAT+ACGGCAC
CTAGTTGGACTACCCGGGTTTCTAATCCTGTTTGCTCCCCACGCTTTCGCACCTCAGCGTCTAGAATGAGCCAGTGAGCCGCCTTCGCCACTGGTGTTCTTCCGAATATCTACGAATTTCACCTCTACACTCGGAATTCCACTCACCTCTCACCTACTAGCCACTCAGTCTCAAAGGCAATTCTGGGGTTGAGCCCCAGGCTTTC
+
CCCCCGGGGFFFGFGGGGGGGGFGDGGDFFGGGEGEGGGGGCFGGGGGGGGEEGGGFGGGGGGGGFGGGGGGGGFGGGGFGGGEEGGG:FGGFGGGGEFGGGGGGGDGCFEFGGGF8?AFGGGFGFGGF8FFFGGGF8FGGGGGGGC?FGGFGF6DFCGGGGGG8EDGGGGGGGGGGGGFGGGCGGGGEGGFGFFFDGGF5?9A<
@M02526:341:000000000-JB3KD:1:1101:20446:6130 2:N:0:TACACAT+ACGGCAC
ACGCGGACTACTCGGGTTTCTAATCCTGTTTGCTCCCCACGCTTTCGCACCTCAGCGTCCAGTATGAGCCAGTAAGCCGCCTTCGCCACTGGTGTTCTTCCGAATATCTACGAATTTCACCTCTACACTCGGAATTCCACTTACCTCTCTCACCTGCTAGCTCGGCAGTCTTAAAGGCAATTCTGGAGTTGAGCTCCAGGCTTTC
+
CCCCCGGGGGGGGGGGGGGGGGGGGGGGGGGGGGGGGGGGGGGGGGGGGGGGGGGFGGGGGGGGGGGGGGGGGGGGGGGGGGGGGGGGGGGGGGGGGGGGGGDGGGGGFGGGGGFGGGGGGGF9EGGGGFFGGGGGGGGGGGGGGGG8FGGGGGCDGGGGGFG8EGCGGFGGGFGCGGCFGGCGGGFGGGCFGG7@CGGFF4FF4
@M02526:341:000000000-JB3KD:1:1101:12017:6134 2:N:0:TACACAT+ACGGCAC
TGGACTACACGGGTTTCTAATCCCATTCGCTCCCCTAGCTTTCGTCTCTCAGTGTCAGTGTCGTCCCAGCAGAGTGCTTTCGCCGTTGGTGTTCTTTCCGATCTCTACGCATTTCACCGCTTCACCGGAAATTCCCTCTGCCCCTACCGTACTCCAGCTTGGCAGTTTCCACCGCCTGTCCAGCGTTGAGCCCTGGGATTTGACG
+
C<C?CE6;,CCFCFGF9FCFF@EFF9FFFGEGGGGFGEEAFGGGGG8EDC9AF@FFFFGCEF:6CCCCFCGD8F6@F<EEF=:FEB@:@FEFEGFGGGGGE=CAE,CFF7:=BFEE,AC:++8EEFGCB=FCFGGGEDGF9D8EEDCD>F+8=8??FGC,A=,@6@=DF=,@8=00=C+;C9C++318*,4;C7*@7077C9+13
@M02526:341:000000000-JB3KD:1:1101:16560:6134 2:N:0:TACACAT+ACGGCAC
GACGGACTACCGGGGTTTCTAATCCTGTTTGCTCCCCACGCTTTCGCACCTCAGCGTCCAGTATGAGCCAGTAAGCCGCCTTCGCCACTGGTGTTCTTCCGAATATCTACGAATTTCACCTCTACACTCGGAATTCCACTTACCTCTCTCACCTGCTAGCTCGGCAGTCTTAAAGGCAATTCTGGAGTTGAGCTCCAGGCTTTCC
+
CCCCCCEGGGGGGGGGGGGGGGGGGGGGGGGGGGEGGGGGGGEGGDGGGGCFGGGGEGGDDGGGGGFGGGGGG9EGFGGGGCFGGGGGGGGGGGGGGGGGG>FFEGGGFGGG8F:EGFEGGFGGGGG9EFGGGGFDFGGGFGGGGGGGGGGGGGGFFFGGAFEGG6EFGGGGGG?CF?FFCFGGGGCGGFFE?:DEFG>DFFFFF
@M02526:341:000000000-JB3KD:1:1101:15703:6148 2:N:0:TACACAT+ACGGCAC
CCTCGGGACTACTGGGGTTTCTAATCCTGTTTGCTCCCCACGCTGTCGCGCCTCAGCGTCAGTAATGGACCAGCTCGCCGCCTTCGCCACCGGTGTTCTTCCCAATATCTACGAATTTCACCTCTACACTGGGAATTCCACGAGCCTCTTCCATCCTCAAGCAACCCAGTATCAAGCGCAGTCCCCAGGTTGAGCCCAGGAATTT
+
CCCCCGGGGGGGGFGGGGEGGGGGGGGGGGGGGGGGGGGGGGGGGGGGGGGGGGGFGGEFCFGFGC<FCFGGGGEGGGGEEGGGGGGGDGGGG=:FGGGGFGGG:F8FGGGGGDEFGGGGGGDFG9DFFGFFFGFGGFGGGEEEEGGGG8EFFGC?DGFFGGCGGGEGFGAEF,C7DCD?97CF7;6?*CEFC,;CCCFFG4AA8
@M02526:341:000000000-JB3KD:1:1101:8489:6152 2:N:0:TACACAT+ACGGCAC
GCGGGACTACAGGGGTATCTAATCCCATTCGCTCCCCTAGCTTTCGTCTCTCAGTGTCAGTGTCGGCCCAGCAGAGTGCTTTCGCCGTTGGTGTTCTTTCCGATCTCTACGCATTTCACCGCTCCACCGGAAATTCCCTCTGCCCCTACCGTACTCTAGCTTGGTAGTTTCCACCGCCTGTCCAGGGTTGAGCCCTGGGATTTGA
+
CCCCCDFGGGGGGGDGGGGGGGGGGGFGGGGGGGGGGGFGGGGGGGFGGGFGFGGFFGGGGGGGFGFGEGGG@@@BFEGGCFFGGGGCFGFGGGGGGGGGGGGDGGGFEGGGGGGGGGGGGGGGGGGGGD:F7=EGGGGGGGGGGGGGGGGGGGGGFFFGGGFGDGGFFGGGFGGC6DDFCFGGGC>F677CCFGGCF?FGAFC3
@M02526:341:000000000-JB3KD:1:1101:6716:6155 2:N:0:TACACAT+ACGGCAC
TAAAGGACTACAGGGGTATCTAATCCTGTTTGCTCCCCACGCTTTCGCACCTCAGTGTCAGTATCAGTCCAGGTGGTCGCCTTCGCCACTGGTGTTCCTTCCTATATCTACGCATTTCACCGCTACACAGGAAATTCCACCACCCTCTACCATACTCTAGCTTGCCAGTTTCGGATGCAGTTCCCAGGTTGAGCCCGGGGCTTTC
+
C<C@CGGGGGGGFGGGGGGGGGGGGGGGGGGGGGFGGGGGGGGGGGGG@GGGGGGEGGGGGGG,FFFGGGGGGFGGEFGGG:FFDFCCCEDFAF,FFGF<F,9EFAAFEFGCFGGGGDGGGEGGGGGFE,=?=EEFGDGD,9++6AFG8D==DD8??FFF,7D8DGFGGAF,++=@CFF?=FGC=+@+4@FC?CGC6+9D*<>A9
@M02526:341:000000000-JB3KD:1:1101:18167:6157 2:N:0:TACACAT+ACGGCAC
TGGGACTACCAGGGTTTCTAATCCCATTCGCTCCCCTAGCTTTCGTCCCTCAGTGTCAGTGTCGGCCCAGCAGAGTGCTTTCGCCGTTGGTGTTCTTTCCGATCTCTGCGCATTTCACCGCTCCACCGGAAATTCCCTCTGCTCCTACCGTACTCCAGCTTGGTAGTTTCCACCGCCTGTCCAGGGTTTAGCCCTGGGATTTGAC
+
CCC@<FFE<FDEFGGGGGGEEEC<F6EFFCGGGGGGGGFGF,E@BCF,@CFFE@F,CC<CFGGG77BF@@EFGGGGEFFEFB,@FCCF:@CFGDDGGFFFCE:CFGGF,>FF7@FEEGE:EEG@EF=:C:BCFFGFGFF4,EFFFG,===FEGCG8DFFGGF6@D=@EFDD,AFD6CC9AFGGC:9E6*1@:<EFGDG>FFAC91
@M02526:341:000000000-JB3KD:1:1101:14245:6169 2:N:0:TACACAT+ACGGCAC
ATGGGACTACCCGGGTTTCTAATCCCATTCGCTCCCCTAGCTTTCGTCTCTCAGTGTCAGTGTCGGCCCAGCAGAGTGCTTTCGCCGTTGGTGTTCTTTCCGATCTCTACGCATTTCACCGCTCCACCGGAAATTCCCTCTGCCCCTACCGTACTCCAGCTTGGTAGTTTCCACCGCCTGTCCAGGGTTGAGCCCTGGGATTTGA
+
CCCCCGGGGGGGGGGGGGGGGGGGGGGGGGGGGGGGGGGGGGGGGGGGGGGGGGGGGGGGEGGGGGGEGGGGGGGGGGGGGFGGDFGGEGGGGGGGGGGGGGGGGGGGGGGGEEEFGGFFGGGGGGGGGGGGGGGGGGGGGGGGDFGGGGGGGGGGDFGGGGGGGGGGGGGGGFGGGGGFGGGGFGCGGG?FGGGGFFGGGAF6+
@M02526:341:000000000-JB3KD:1:1101:25495:6178 2:N:0:TACACAT+ACGCCAC
ACGCGAGGACTCCGGGGTATCTAATCCTGTTTGCTCCCCACACTTTCGCGCCTCAGCGTCAGTATCGAGCCAGTAGGCCGCCTTCGCCACCGGTGTTCTTCCTAATATCTACGAATTTCACCTCTACACCCGGAATTCCGCCAACCTCTCCTGTACTCAAGACCGCCAGTATCAAGGGCAATTCTGGAGTTGAGCCCCAGGATTT
+
A-,AC6C+66,CF7FGGG7FGGGGGGGGGGGGGEG9FGGGG,CGGGGGD+C:FGG8,CFGGGG9,C,,,,7CFF,BF94CGGGGGGG7CB,@F>CFGGGG,,9,9FGGGGG;F+AFFGGGGG,@FGGGG,3++8+@D=E,@E6>FGGG,,4,;,?ECFG,2,,,5@EEEGGGFGG4*9CF*?C7C+,,4<CC?CFDC*:**)28F
@M02526:341:000000000-JB3KD:1:1101:12640:6186 2:N:0:TACACAT+ACGGCAC
CCCCGGACTACAGGGGTATCTAATCCTGTTTGCTCCCCACGCTTTCGCACCTCAGCGTCAGTTCCGGACCAGTAAGCCGCCTTCGCCACTGGTGTTCTTCCTAATATCTACGAATTCCACCTCTACACTAGGAGTTCCACTTACCTCTTCCGGACTCTAGATTGCCAGTATCGAAGGCAGTTCCGGGGTTGAGCCCCGGGATTTC
+
C@BCCGGGGGGGGGGGGGGGGGGGGGGGGGGGGGGGGGGGGGGGGGGGGGGGGGGGGGGGGGGGGGGGGGGGGGGGGGGGGGGGGGGGGGGGGGGGGGGGGGGGGGGGGFGGGGGFGGGGGGGFGGGGGGGGGGGGGGGGGGGGGGGGGGGGGDGGGGGGGGGGGGGGGGCFGGGGGGGFCGGGGGGGEGGGGGGGGGGGGFFF>
@M02526:341:000000000-JB3KD:1:1101:25708:6203 2:N:0:TACACAT+ACGGCAC
TGGACTACAGGGGTATCTAATCCCGTTCGCTCCCCATGCTTTCGCACCCCAGCGTCGGTAGGGACCCAGAGAGCTGCCTTCGCTTTTGGCGTTCCTTCGTAGATCTTAGGATTTCACCCCTACACACGAAATTCCACTCTCCCCTGTCCCACTCAAGTGAATTGGTTTCGAGAGCATTCCGCCAGTTTTTGGCGACTTTCACTTT
+
CCCCCGGGGGGGGGGGGGGGGGGGGGGGGGGGGGGGGGGGGGGGGGGGGGGGGGGGGGGGGGGGGGGGGFFEFGGGGGGGGGGGGGGGGGGGGGGGGGGGD<:EFGGGGDGGGGGGGGGGGFGGFCEGGGGGGGGGGGGGGGGGGGEGGGGGGGGGGGFFGGGFDF=FFEGGFGFGGGFFGCC*@CGGGGGEGGCEGDGG9FFFF
@M02526:341:000000000-JB3KD:1:1101:15475:6207 2:N:0:TACACAT+ACGGCAC
CGGTGGACTACCAGGGTTTCTAATCCTGTTCGCTCCCCATGCTTTCGCTTCTCAGTGTCAGTAATGGCCCAGAGACCTGCCTTCGCCATCGGTGTTCTTCCTGATATCTGCGCATTTCACCGCTACACCAGGAGTTCCAGTCTCCCCTACCACACTCTAGCCTGCCCGTACCCACCGCACGCCCGAGGTTGAGCCTCGGGTTTTC
+
CCCCCG8F,,C,;6786EG<<FGF<6C@FGFGGFGGGGGGGGGFGGGGGGGFGGFEGGGGGGGGGGGGGGGGGGGGGGGGGGGGGGGGGGGGGGGGGCEGGGGGGGGGGGGGGGDGGGGG9EGGGGGGGGG>FGDFA9EGGGGGGGGGFDEGFGGDFGGGGGGGGGGGGDEEF,CDGGGBDDDGEDEECFGFCFGC?CD>>?55+
@M02526:341:000000000-JB3KD:1:1101:14254:6214 2:N:0:TACACAT+ACGGCAC
GCTGGGGACTACTGGGGTATCTAATCCTGTTTGCTCCCCACGCTTTCGCGTCTCAGCGTCAGTAACGTTCCAGCGAGCTGCCTTCGCCATAGGTGTTCCTCCTGATATCTGCGCATTCCACCGCTACACCAGGAATTCCACTCGCCCCTCCCGTACTCCAGCTGAGCAGTATCCGCCGACATTCCAGGGTTGAGCCCTGGACTTT
+
CCCCCGGGGFGGGGGGGGGGGGGGGGGFAFGFGDGGEFDFGGGGGGGGGGGGEGGGGGGGGGGGGGGGGGGGGCFCEGGGGGDFFGDGGGGFGGGF@GGGFDFGGGGGGGGGGGGGGGFGFFGCECFEG?EFGGCFFGGGGGGGGDGGGGGGGGGGGGDFGD?F?FGGCFGGGGGGGGGEGGGF:FFGGGGDDGGGFFDGCFFFF
@M02526:341:000000000-JB3KD:1:1101:27712:6217 2:N:0:TACACAT+ACGGCCC
GGGCGGACTACACGGGTATCTAATCCTGTTCGCTCCCCATGCTTTCGCCCCTCAGCGTCAGTTACAGCCCAGAGACCTGCATTCGCCATCGGTGTTCTTCCTGATATCTGCGCATTTCACCGCTACACCAGGAATTCCAGTCCCCCCTACTGCACTCTAGTCTGCCCGTACCCCCCGCACATCCGCAGTTAAGCCTCAGACTTTC
+
CCC<CC7@CEFDEFGCCGFFCFG<<<A9FGCGEFGGFE@E8EEFDGBF,C+,86,,@@BF,C@FEE<C@FFGGC<E,,4B,CEGG7?:FEGGGG?:A@?E9A?9,FEBEAEFDFF8,AFC,+++>>,AF:F7+6@,E;EA>?,==8CEGFFGFGGGGC;CFGD9<@,11*@7**;*;?)85=0?5*4*A7CC+=CCD*C*2;11+
@M02526:341:000000000-JB3KD:1:1101:6588:6233 2:N:0:TACACAT+ACGGCAC
CTGGACTACTAGGGTTTCTAATCCTGTTTGCTCCCCACGCTTTCGCACCTCAGTGTCAGTATCAGTCCAGGTGGTCGCCTTCGCCACTGGTGTTCCTTCCTATATCTACGCATTTCACCGCTACACAGGAAATTCCACCACCCTCTACCATACTCTAGCTTGCCAGTTTTGGATGCAGTTCCCAGGTTGAGCCCGGGGATTTCAC
+
CCCCCFCGFGG@CFEFGGGGGFGGGGGGGGGGGGFGGGGGGEGGGGGGGCGGGEGGGGGGGF@ECCE,CFGD@FGGGGGCFE,BF@@,:,C=98,9A?<FGAEFGGFGFGGGFFGAFGE7CEEDGGGGGGFC:EF,@D8DDGGDFDA,E=EGC,AFD8=CFFGGG?DE:E?++2=D+=FF7==DC+6E,@ADDGD6CDD>*3<@4
@M02526:341:000000000-JB3KD:1:1101:9670:6240 2:N:0:TACACAT+ACGGCAC
TCGGACTACCGGGGTATCTAATCCTGTTTGATCCCCACGCTTTCGTGCCTCAGCGTCAATCATACTTTAGTAAGCTGCCTTCGCAATCGGTGTTCTGTGACATATCTATGCATTTCACCGCTACTTGTCACATTCCGCCTACCTCAGGTATATTCTAGTCCATCAGTATCAAAGGCACTGCGATAGTTGAGCTACCGTCTTTCAC
+
CCCCCGGGGGGGGGGGGGGGGGGGGGGGGGGGGGGGGGGGGGGGGGGGGGGGGGGGGGGGGGGGGGGGGGGGGGGGGGGGGGGGGGGGGGGGGGGGGGGGGGGGGGGGGGGGGGGGGGGGGGGGGGGGGGGGGGGGGGGGGGGGGGGGGGFGFGGGGGGGGGGGGGGGGGGFGDGGGGGFGGGDGGGGFGGGGGGGGGGGGFFFF
@M02526:341:000000000-JB3KD:1:1101:18742:6249 2:N:0:TACACAT+ACGGCAC
TTGGGGACTACAAGGGTATCTAATCCTGTTTGCTCCCCACGCTTTCGCACCTCAGTGTCAGTATCAGTCCAGGTGGTCGCCTTCGCCACTGGTGTTCCTTCCTATATCTACGCATTTCACCGCTACACAGGAAATTCCACCACCCTCTACCATACTCTAGCTTGCCAGCTTTGGATGCAGTTCCCAGGTTGAGCCCGGGGATTTC
+
CCCCCGGGGGGGGGGGGGDGGGGFGGGGGFGGGGGGGGGGGGGGGGGGGEFGGGGGGGGGGGGFGGFFGEFGGGGGGGGGG:FGCCFEEGGGCFDFGGGGGGGGGGGGGGGGGGGGGGGGFGCEGCGGGGGFCFGGGGGGGGGGGGGGFDGGDGGGGFEACGGGGGGGG8=EG?DGFGGF?FDFCFGGCDF6FG6CDGGGD@;F9
@M02526:341:000000000-JB3KD:1:1101:9461:6261 2:N:0:TACACAT+ACGGCAC
CGCGGACTACAGGGGTTTCTAATCCTGTTCGCTCCCCATGTTTTCGCTTCTCAGCGTCAGTAATGGCCCAGTAACCTGCCTTCGCCATCGGTGTTCCTCCTGATATCTGCGCATTTCACCGCTACACCAGGAATTCCAGTTACCCCTACCACACTCTAGCCTGCCCGTACCCACCGCAGACCCAGGGTTAAGCCCTGGGCTTTCC
+
CCCCCGGGGGGGGGGFFFCFGFGFFGDEF<FG:FFGGFGGG9FGGFGGDFFGGGGGGGEEGGFGGCFFFGGGGDFGEFFGGFGFEGGGGGCFEGGGFGGGGGFFCFEFFGG7>:FDGFGEEGGGGGGFFGC74@EFF=E=EGGEFCDAEF8EGGGGGCAFGGFGGDG>EGGGFGD6?DD?FFGGFFDC>7F@FFCC4C97;*/90
@M02526:341:000000000-JB3KD:1:1101:9288:6274 2:N:0:TACACAT+ACGGCAC
TGGACTACCAGGGTTTCTAATCCTGTTCGCTACCCACGCTTTCGCTCCTCAGCGTCAGTTACTACCCAGAGACCCGCCTTCGCCACCGGTGTTCCTCCTGATATCTGCGCATTTCACCGCTACACCAGGAATTCCAGTCTCCCCTGTAGTACTCAAGTCTGCCCGTATCGCCTGCACGCCTGCAGTTAAGCTGCAGAATTTCACA
+
CCCCCGGFGGEGGGGGGGGGGGGGDGGGGGGGGFGGEGGGGGGGGCGECGFGGGGGGGFGGGGGGGGGFGCFGGGGGGGGGGGGGGGGGGGGGGGGGGGFFGGGGGGGGGGGGGGGFGGGGGGGGGGGGGGGFGCFGGGCDCDEFGGGGGGGGGGGGGFGGGFGDGGFGEGGGGGGGGGFGGGGGGGGGGG7EFCEGGGGGAFF9
@M02526:341:000000000-JB3KD:1:1101:19049:6280 2:N:0:TACACAT+ACGGCAC
AGTCCGGACTACCCGGGTTTCTAATCCTGTTCGCTCCCCACGCTTTCGCTCCTCAGCGTCAGTAACAGCCCAGAGACCTGCCTTCGCCATTGGTGTTCTTCCCGATATCTACACATTCCACCGTTACACCGGGAATTCCAGTCTCCCCTACTGCACTCAAGCCCGCCCGTATCCGGCGCAGACCCATCGTTAAGCGATGGGCTTT
+
CCCCCECFEGGGCGEDCGGGGGGGGGG9FGGGGGCFGGGGDGGGGGGGGGFFEFCAFEEG@FGFDGEDFGGGGCGFGGGGGGGGECFGGEFGGGGGEFGGGGGGCCCEGGGGFFGGGGGGGGGDECFFFEEGDDEGFF9DFCFAFGGGGGGEDFCGGGGGGGGCGEC6EGCGGC5CDGDB75DCGC6EEGG5?CCC*7CD5AFFF
@M02526:341:000000000-JB3KD:1:1101:3660:6297 2:N:0:TACACAA+ACGGCAC
GGATGGGGACTACCAGGGTTTCTAATTTTGTTTGCTACCCATGCTTGCGCGCCACAGCGTCAGGGTCAGTAAAGAAGGCCGCCTCCGCGACTGGTATGCATCAAGATATCTACGAATTTCCACGCTAGAACTTGAATTCTACCTGCCTCTCCTGACCCTAAGCCCGCAAGCTCCAATGTCCGTTCTTAGGTGCAGTCCGGGGCCT
+
<C6@C<@,,@,;EC,CF76,BCE@,C,,<CE88,<EFD@8C,;,C,,CFE+@@+@<,,68:BF,C9,9C<,9@6CDGGF@FFCC7,@,+47CC,9,94C,,9,999>,4A,C,++4A<,,,9=68+=+C,8;,4=8>C,3@:,=,,,2@==8D,++0+,,63,@++5+14+92,30+*+4;9C79*,,,4=2,,52*4;*;)6):
@M02526:341:000000000-JB3KD:1:1101:8805:6319 2:N:0:TACACAT+ACGGCAC
ACGATTGGACTACACGGGTTTCTAATCCTGTTTGCTCCCCACGCTTTCGCACCTCAGTGTCAGTATCAGTCCAGGTGGTCGCCTTCGCCACTGGTGTTCCTTCCTATATCTACGCATTTCACCGCTACACAGGAAATTCCACCACCCTCTACCGTACTCTAGCTTGCCAGTTTTGGATGCAGTTCCCAGGTTGAGCCCGGGGCTT
+
CCCCCGGGGGGGGGGGGGGGGGGGGGGGGGGGGGGFGGGGGGGGGGGGGGGGGGGGGGGGGGGGGFFGGGGGGGFGGGGGGGGCC@DF7BCF?D<FFCFGDGEGCFGGGGGGGGGGGGGGGGGGGGFGGGGGGFGGGGGGGGFGGGGGGGFGFDFFGGD=EADFGGGGGGF8DFGDFFF5FG=D<7CEC7CEGGFGGGGGGABF>
@M02526:341:000000000-JB3KD:1:1101:14781:6320 2:N:0:TACACAT+ACGGCAC
AGGACTACACGGGCTTCTAATCCTGTTCGCTCCCCATGCTTTCGCTTCTCAGCGTCAGTAATGGCCCAGTAACCTGCCTTCGCCATCGGTGTTCCTCCTGATATCTGCGCATTTCACCGCTACACCAGGAATTCCAGTTACCCCTACCACACTCTAGCCTGCCCGTACCCACCGCAGACCCAGGGTTAAGCCCTGGGCTTTCACG
+
CCCCCGGGGGGGGGGGGGGGGGGGGGGGGGGGGGGGGGGGGGGGGGGGFGGGGGGGGGGGGGGGGGGGGGGGGGGGGGGGGGGGGGGGGGGGGGGGGGGGGGGGGGGGGGGGGGGGGGGGGGGGGGGGGGGGGGGGGGGGGGGGGGGGGGGGGGGGGGGGGGGGGGGGGGGGGGGGG6CFGGGGGGEFFGGGGGGF//;?C49F*
@M02526:341:000000000-JB3KD:1:1101:7695:6320 2:N:0:TACACAT+ACGGCAC
ACGGACTACCAGGGTATCTAATCCTGTTCGCTCCCCACGCTTTCGCTCCTCAGCGTCAGTAACAGCCCAGAGACCTGCCTTCGCCATTGGTGTTCTTCCCGATATCTACACATTCCACCGTTACACCGGGAATTCCAGTCTCCCCTACTGCACTCAAGCCCGCCCGTATCCGGCGCAGACCCACCGTTAAGCGATGGGCTTTCAC
+
CCCCCGGGGGGGGGGGGGGGGGGGGGGGGGGGGGGGGGGGGGGGGGGGGGGGGGGGGGGGGGGGGGGGGGGGGGGGGGGGGGGGGGGGGGGGGGGGGGGFGGGEGGGGGGGGGGGGGFGGGGGGGGGGGGEGGGGGGGGGDGGGGGGGGGGGGGGGGGGGGGGGGGGGGGGCDEDGGGGFFGGGGGGGGGGGGGGGGFGGGFFFC
@M02526:341:000000000-JB3KD:1:1101:17493:6332 2:N:0:TACACAT+ACGGCAC
ACGGACTACACGGGTATCTAATCCTGTTTGCTCCCCACGCTTTCGCACCTGAGCGTCAGTCTTTGTCCAGGGGGCCGCCTTCGCCACCGGTATTCCTCCAGATCTCTACGCATTTCACCGCTACACCTGGCATTCTACCCCCCTCTACAAGACTCAAGCTTGCCAGTTTCAAATGCAGTTCCCAGGTTGAGCCCGGGGATTTCAC
+
C9<<CGGC@EC@::7C@FFDECEEDE6CFGEG9;D@FG@FB,CF@,,@@C8C@8C@F@FGGADGAF,9CCC66@BCE7FBEFB,7?:F:@@+A5,AFEG8??FFC;E;EFDG:F,@,<,48+==FB,,33,6A,C=D9E86CGEGE:AAE6,9@FC7+@<:DGGFG8;C72<<,5BFFF6ED7@C7<DFG,,97D7/:4<CFF7+
@M02526:341:000000000-JB3KD:1:1101:10859:6332 2:N:0:TACACAT+ACGGCAC
CGGCGAGGACTACTGGGGTATCTAATCCTGTTTGCTCCCCACGCTTTCGTGCCTCAGCGTCAGTTAGAGACCAGTAAGCTGCCTACGCTATTGGTATTCCTTATGATATCTAAGCATTTCACTACTACACCATAAATTCTACCTACCTCTTCTTAACTCAAGCTTAATAGTATCAATCGCAGTTCTAGCGTTAAGCACTAGGAAT
+
<ACC@E@7@FGG8E@,,+FF<FFCGGGDFCE,6@F<@CF7<:@FCFDCGGGGFCEEGF7F,,BC9CFCFF<FGGFA9F?,AFFFFFCCCC:F9BF?<EEEG<,9E9C9EFGF9FFFDFDGGGCFFE;F8F=F99E9,>E,@DFGGGDFFFD;FEDDF=,9@EF8FFCAE,@=+ED+++=DGDCGAFGGGG8C8DGDDFGGGA6+;
@M02526:341:000000000-JB3KD:1:1101:27602:6334 2:N:0:TACACAT+ACGGCAC
GTTAGTGGACTACAAGGGTTTCTAATCCTGTTCGATCCCCACGCTTTCGTGCCTCAGCGTCAATCATACCTTGGAAAGCTGCCTTCGCTATCGGTGTTCTGTGGCATATCTATGCATTTCACCGCTACTTGCCACATTCCGCTCCCCTCAGGTACATTCAAGCCCGACAGTATCAACGGCACTGCGATGGTTGAGCCACCGTCTT
+
CCCC?FGFFG9CEFFGGFGGGGGGFGGFGGGGGE,CFGGGCF@FGDGFEF@FGCGGFGGFGG7FGGGGGG<FGGGGGGGGGGGGGEFGG@FGGGGGFFGGEFDCFFG8EEFAC;CEFFFC;FFGGECGGGGGCFGFGGG89=+@CDE8EC8EBFGFGCEGE89D?CCCGDFG9AF++6=>9?C9F+9:EGG7@E7CFFGGG699?
@M02526:341:000000000-JB3KD:1:1101:27331:6339 2:N:0:TACACAT+ACGGCAC
ACTGGGACTACTCGGGTATCTAATCCTGTTTGCTACCCACGCTTTCGTGTCTCAGCGTCAGCTATGGTCCAGAAAGCCGTCTACACCACAGGTGTTCCTCCTGATATCTACGCATTTCACCGCTACACCAGGAATTCCGCTTTCCTCTCCCACGCTCGAGCACTCCAGTTTCCGGCGCACCCTCCCAGTTAAGCCGGGAGATTTC
+
CCCCCGGGGGGGGCEGGGGGGGGGGGGGGGGGGGGGGGGGGGGGGGGGGGGDDDGGGGGGGGGGGGGGGGGGGGGGGGGGGGFGGGGGGGGGGGGGGGGGGGFFGGGGGGGGGGGGGGGG9C@EGGGGGGFDCFGGGGFEGGGGCFGGFGGGGCDDGC>AC>EGGGGCDDFGFG>DCC7ADGFGCD7CFG,<@FFGGGDD<FAF8
@M02526:341:000000000-JB3KD:1:1101:18531:6348 2:N:0:TACACAT+ACGGCAC
ATGAGGACTACCGGGGTATCTAATCCTGTTTGCTACCCACACTTTCGAGCCTCAACGTCAGTTACAGTCCAGAAAGCCGCCTTCGCCACTGGTGTTCTTCCATATATCTACGCATTTCACCGCTACACATGGAGTTCCACTTTCCTCTACTGCACTCAAGTCATCCAGTTTCCAAAGCCATTCCTCAGTTGAGCTGAGGGCTTTC
+
CCCCCGGGGGGGGGGGGGGGGGGGGGGGGGGGGGGGGGGGGGGGGGGGGGGGGGGGGGGGGGGGGGGGGGGGGGGGGGGGGGGGGGGGGGGGGGGGGGGGGGGGGGFGGGGGGGGGGGGGGGGGGGGGFGGGGGGGGFFFGGGGGGGGGGGFFGGGGGGCFGGGGCEGGGGGGGGGDGGFGGGGGGGGFGFFGGCFGGD>DFFFA
@M02526:341:000000000-JB3KD:1:1101:21993:6351 2:N:0:TACACAT+ACGGCAC
GGGGGGACTACTGGGGTATCTAATCCTGTTCGCTCCCCATGCTTTCGCTCCTCAGCGTCAGTTACAGCCCAGAGACCTGCCTTCGCCATCGGTGTTCTTCCTGATATCTGCGCATTTCACCGCTACACCAGGAATTCCAGTCTCCCCTACTGCACTCTAGTCTCCCCGTACCCACCCCACATCCGAAGTTAAGCCTCGGACTTTC
+
9CCCCC@:FGGEGG8:F,EEFDE<<EF<CFG@F:FFFGC=,8F,CFGG+?FCF9FC:B=:4C5E?E,B4:FGGG8F@?<4A?FF+=F:7FFDGG>CF<,@FC9,E3E,,EF@BFG8@F,=D*:*BEBFC<,:78>6DE,2?D;2C,4,4:99C<809+,44>;,18A:C5>>=9DG*>*:7*;>E5**2<+++29+29*)/5/69
@M02526:341:000000000-JB3KD:1:1101:7539:6365 2:N:0:TACACAT+ACGGCAC
CTGGACTACTCGGGTTTCTAATCCTGCTTGCTCCCCACGCTTTCGTGCCTCAGCGTCAGTGTTGATCCAGATGGCCGCCTTCGCCACTGATGTTCCTCCCGATCTCTACGCATTTCACCGCTACACCGGGAATTCCACCATCCTCTATCACACTCTAGCTTGCCAGTATCCACTGCCATTCCCAGGTTGAGCCCGGGGCTTTCAC
+
CCCCCGGGGGGGGGGGGGGGGGGGGGGGGGGGGGGGGGGGGGGGGGGGGGGFFFGGGGGGGGGGGGGGGGFFGGGGGGGGGGGGGGGGGGGGGGGGGGGGGGGGFGFGGGGGGGGGGGGGGGGGGGGGGGGGGGGGGGGGGGGGGGGFEGFGGFGGGGGGGFGGFFDG8EGFGGFGGGFFGGGGGGGGGGGGGGGCGGGGGFFC:
@M02526:341:000000000-JB3KD:1:1101:19212:6371 2:N:0:TACACAT+ACGGCAC
AAAGGGACTACTCGGGTTTCTAATCCCATTCGCTCCCCTAGCTTTCGTCTCTCAGTGTCAGTGTCGGCCCAGCAGAGTGCTTTCGCCGTTGGTGTTCTTTCCGATCTCTACGCATTTCACCGCTCCACCGGAAATTCCCTCTGCCCCTACCGTACTCCAGCTTGGTAGTTTCCACCGCCTGTCCAGGGTTGAGCCCTGGGATTTT
+
CC?CCGGGGGGGGGGGGGGGGGGGGGGCGGGGGGGGGGGGGGGGGGGGGGGGGGGGGGGGGGGGGGGGGGGGGGGGGGGGGGGGGGGGGGGGGGGGGGGGGGGGGGGGGGGGGGGGGGGGGGGGGGGGGGGDGGGGGDGGGGGGGGGGGGGGGGGGGGGGGGGGGGFGGGGGGGGGDGDBGGGGGGGGGGGCEGGGGGGGGFFF+
@M02526:341:000000000-JB3KD:1:1101:24658:6372 2:N:0:TACACAT+ACGGCAC
CAGGACTACACGGGTATCTAATCCTGTTCGCTCCCCATGCTTTCGCTCCTCAGCGTCAGTTACAGCCCAGAGACCTGCTTTCGCCACCGGTGTCCTTCCTGATACCTGCGCATTCCACCGCTACACCAGGAATTCCAGTCCCCCCTACGGCCCCCTAGTCTGCCCGTACCCACCGCACATCCGAAGTTAAGCCTCGGACTTTCAC
+
<CCBCFEFFF,FEC@:FFFFAFDFDEEGCGG@FEGGF@FFGGGGGGDFC<EFFFEFEEBFDGGFFCGEGG8FC@EE@B,:EFGG:,,,@>7+B,CE@FFF9,,,,,,CF+88?E9,9??+B78EC,99E++,E4C,,>4@=D8E+CD8++@+++60+9@<E,99,1@+@>CC****3;/9AF77;;*2:,=,A,9:*1)74+=+1
@M02526:341:000000000-JB3KD:1:1101:8567:6383 2:N:0:TACACAT+ACGGCAC
ACAGATGGACTACACGGGTTTCTAATCCCATTCGCTCCCCTAGCTTTCGTCTCTCAGTGTCAGTGTCGGCCCAGCAGAGTGCTTTCGCCGGTGGTGTTCTTTCCGATCTCTACGCATTTCACCGCTCCACCGGAAATTCCCTCTGCCCCTACCGTACTCCAGCTTGGTAGTTTCCACCGCCTGTCCAGGGTTGAGCCCTGGGATT
+
CCCCCGGGGGGGGGGGGGGGGGGGGGGGGFGGGGGGGGFGGGGGGGGGGGGGGGGGGGGGGGGGGGGGGDCFGGGGGGGGFGGGGGGGGGGGGDGGGGGGGGAFGCCFFGGGGGGGGGGGGGEGGGFEGGGGDGGGGGDEGFGGGGCGGGFDDEGGGGGGGGGGGFCGGGGGGGGGGGGFGGGGGDC8FCCGGGG6FGGGFFFFA
@M02526:341:000000000-JB3KD:1:1101:23735:6395 2:N:0:TACACAT+ACGGCAC
GGGGACTACAGGGGTTTCTAATCCTGTTTGCTCCCCACGCTTTCGCACCTCAGTGTCAGTATCAGTCCAGGTGGTCGCCTTCGCCACTGGTGTTCCTTCCTATATCTACGCATTTCACCGCTACACAGGAAATTCCACCACCCTCTACCATACTCTAGCTTGCCAGTTTTGGATGCAGTTCCCAGGTTGAGCCCGGGGATTTCAC
+
CCCCCGGGGGGGGGGGGGGGGGGGGGGGGGGGGGGGGGGGGGGGGGGGGGGGGGGGGGGGGGGGGGGGGGGGGGGGGGGCGG@FGGEFGFGFGCFG9FFGGGGFFGGGGGGGGGGGGGGGGGGGGGGGGGGGGGGFFGGGGGGGFFGGFGGGGGFGGGGGGGGGGGFFGGGGGGGGGGGFGGDDGGG?CFGGGGGGGGC*3?AFB
@M02526:341:000000000-JB3KD:1:1101:17121:6397 2:N:0:TACACAT+ACGGCAC
TCCGGATTACCAGGTTTTCTAATCCTGTTCGCTACCCATGCTTTCGCTTCTCAGTGTCAGTCATGGCCCAGAGACCTGCTTTCGCCATCGGTGTTCTTCCTGTTACCTGCGCATTTCACCGCTACACCAGCAATTCCAGTCTCCCCTACCACACCCTAGCCAGCCCGTACCCACCGCAGACCCGGGTTTAAGCCCTAGCCTTTCC
+
--A@C,,6C,,<FG,FEF,E@6,C6,CFCFED@CF@,C@<,FG9,B,,,66CF,C,;,,<F,;FG@FCD7,:E,@<AEF,EF,,@4,C8C,B,8,9,,C?E9,,A,4E,A+8@?F,A?@AE>>CE9=,DF,,4CEA,=,4>AF,@>,+,6,2=+++60,6,,6@DCCE++=9=+=6+00*5+5C+;;847;,@F5,09**+;4B9
@M02526:341:000000000-JB3KD:1:1101:17545:6401 2:N:0:TACACAT+ACGGCAC
GGCCGGGGACTACTAGGGTTTCTAATCCTGTTCGCTCCCCACGCTTTCGAACCTCAGCGTCAGTAACGGACCAGAGAGCCGCTTTCGCCACTGGTGTTCTTCCATATATCTACGCATTTCACCGCTACACATGGAGTTCCACTCTCCTCTTCTGCACTCAAGCCCTCCAGTTTCCAATGCTCTTCTCCGGTTAAGCCGAAGGCTT
+
CCCCCGGGGGGGGGGGGGGGGGGGGGGGGGGGGGGGGGGGGGGGGGGGGGGGGGGGGGGGGGGGGGGGGGGGGGGGGGGGGGGGGGGGGGGGGGGGGGGGGGGGGGGGGGGGGGGGGGGGGGGGGGGGGGGGCFGGGGGGGGGGGGGGGGGGGGGGGFGGGCCFGGGGGGFGGGGGGGGFFGGGGGGGGGGGEGGGGGDGGFFFF
@M02526:341:000000000-JB3KD:1:1101:19763:6410 2:N:0:TACACAT+ACGGCAC
CTGGGACTACCAGGGTTTTTAATCCTGTTTGCTACCCACGCTTTCGCGCCTCAGCGTCAGTGTCAGTCCAGAAGGCCGCCTTCGCCACTGGTATTCTTCCCGATCTCTACGCATTTCACCGCTACACCGGGAGTTCTACCTTCCTCTCCTGCACTCAAGCCCGCCAGTTCCAAATGCGGTTCCCAGGTTGAGCCCGGGGCTTTCA
+
CCC@CGGGGGFGFDGCCCFGGAFGGGDFGFGGGGGGGGGGG,CFGGGGGGCFCEGDGGEG@CFGGGEDFF<EFF<FFGGGGCGGDGGGGF@FAF<FF,F?EFGCCFFGGGEGC7@EGGGGGGE7=EGGG@+4FCFFFFGGGDF@FDADGG8?DD8?FD89EGEG:+@2EFGGG7CCGGG*9;DFFFGCGGFFGGFG)9?7)6AF7
@M02526:341:000000000-JB3KD:1:1101:17331:6419 2:N:0:TACACAT+ACGGCAC
GCGGACTACCAGGGTATCTAATCCCATTCGCTCCCCTAGCTTTCGTCTCTCAGTGTCAGTGTCGGCCCAGCAGAGTGCTTTCGCCGTTGGTGTTCTTTCCGATCTCTACGCATTTCACCGCTCCACCGGAAATTCCCTCTGCCCCTACCGTACTCCAGCTTGGTAGTTTCCACCGCCTGTCCAGGGTTGAGCCCTGGGATTTGAC
+
CCCCCGGGGGGGGGGGGGGGGGGGGCGGGGGGGGGG?FFGGGGGGFGGGFGGFFGGGGGGGGGGGGGGGGGGGGGGGGGGGGGGGGFGGGGGGGGGGGGGGGGGGGGG;FGCCFFFCGGEEGGEGGGG7CGGGGGAEFG8>DFGGGGGGDFFDFGFGGGGGGGGGCFGGGGGGF6+;;FF?FGGFGGGDFCGGGG,CDCF>ACA=
@M02526:341:000000000-JB3KD:1:1101:25762:6426 2:N:0:TACACAT+ACGGCAC
GTCGGGGGACTACCCGGGTTTCTAATCCTGTTTGCTCCCCACGCTTTCGCACCTCAGTGGCAGTATCAGTCCAGGTGGTCGCCTTCGCCACTGGTGTTCCTTCCTATATCTACGCATTTCACCGCTACACAGGAAATCCCACCACCCTCTACCATACTCTAGCTTGCCAGTTTAGGATGCAGTTCCCAGGTTGAGCCCGGGGATT
+
CCCCCGF:CFFGGFGGGGGCFGGFGGCFGGGGFFF<FGFGGGGGGECGGGGGGDF8EGFFE8FE,CFFGGGFGGGGD=FFFGG,CF7CC=BECDE<,@EFFGGAEGG9FGFGGCF@F==FBCFCE+@FGGG8>B,@>,,@@F6@D@CFGD8DGFFFG7EFF9A;:CCFCFGF@,5AFFD98+=>,B,,,74,A?*=**3@5):/2
@M02526:341:000000000-JB3KD:1:1101:17058:6426 2:N:0:TACACAT+ACGGCAC
TAGGACTACACGGGTTTCTAATCCCATTCGCTCCCCTAGCTTTCGTCTCTCAGCGTCAGTGTCGGCCCAGCAGAGTGCTTTCGCCGTTGGTGTTCTTCCCGATCTCTACGCATTTCACCGCTCCACCGGAAATTCCCTCTGCCCCTACCGTACTCCAGCTTGGTAGTTTCCACCGCCTGTCCAGGGTTGAGCCCTGGGATTTTAC
+
C@CCCGGGGGDEGGGGGGGGGGGG8,CFFGGGGGGGGCEFGGGGGGE,FFFGG,@FGGDF<CFE@EGGGFDGGGC@FG,FFGGGGG:BCFGGGGGGG<E<,8CEGGBCGGGGGGGGGFGCEE+B8FGD7@FEGGGGG,@=@=,,AD+A1==?DGGGFGG8DCC23EDFGGEAGGDGGG>8C;DCGDFGDC6C?E9?CF4;FF+=;
@M02526:341:000000000-JB3KD:1:1101:18730:6429 2:N:0:TACACAT+ACGGCAC
TTCCCCGGACTACCGGGGTATCTAATCCTGTTCGCTCCCCACGCTTTCGAACCTCAGCGTCAGTTACAGACCAGAGAGCCGCTTTCGCCACTGGTGTTCTTCCATATATCTACGCATTTCACCGCTACACATGGAGTTCCACTCTCCTCTTCTGCACTCAAGTCCTCCAGTTTCCAATGCGCTTCTCCGGTTAAGCCGAAGGCTT
+
C<CCCFEGGGGGG8@FEGGDFGGGGGGGGGGGGGGEFGGGGEGGFGGGGGDGGFGCEFGGGGGGGGGGGGGGGGGGGGDGGG:FGGCFGCFGFGGGGGGGGGGGGGGGGGGGGGGGGGGGCEFE7EGGGGGGGGGGG8@ECFGFGGGGGG8FGDFGFCFFDFGGGAEDFGGGGGGGG+=A+0?DE?FDEGGG5?8:FDG>?A4;F
@M02526:341:000000000-JB3KD:1:1101:5248:6440 2:N:0:TACACAT+ACGGCAC
CAGGACTACAGGGGTTTCTAATCCTGTTTGCTCCCCATGCTTTCGCACCTCAGCGTCAGTATTAGGCCAGAAGGCTGCCTTCGCCATCGGTATTCCTCCAGATCTCTACGCATTTCACCGCTACACCTGGAATTCTACCTTCCTCTCCCATACTCTAGCTAACCAGTATCGTATGCAATTCCCAAGTTGAGCTCGGGGATTTCAC
+
CCCCCGGGDFGFCG@FGGGGA<ADGGEFFGGCGCFGGGGGFFGGDGCFEFFGEFGGCEFFAFGGGGGAFFGGGGGFEFEFFGGGGGGCFDCEGFC9CFFGGGGGGFGGFGGDCFFGFGAFGGGGGGDCFGGFG8FCGGGGGGEFGFC=FGGFGAFGGGADFA8EGGC,,@EGG8DFF?DFGDGGFFFFGG8D=DDD>DDDFFFF;
@M02526:341:000000000-JB3KD:1:1101:26775:6451 2:N:0:TACACAT+ACGGCAC
TTCGAGGACTACTAGGGTTTCTAATCCTGTTCGCTACCCATGCTTTCGCTTCTCAGTGTCAGTCATGGCCCAGAGACCTGCCTTCGCCATCGGTGTTCTTCCTGATATCTGCGCATTTCACCGCTACACCAGGAGTTCCAGTCTCCCCTACCACACTCTAGCCTGCCCGTACCCACCGCAGACCCGGAGTTAAGCCCCGGGCTTT
+
BCCCCDFGGGGGGGFGGGGGGGGGGGGAFFFGCGGGGGFGGFGGGGGDECCFGGDGGGGGGGGGFEFFGGGDFGGGGGGGGEGGGGGGGGFGGGGFFGGGGGGFGGGGAEGFGGGGFFGGGGGGDGGGGG+F7DGFGFGGGGGGGGGGGGGGGCFGGGG,9FGGCGFGCE=EGGGGGGGFDGGFGGGGGGGGGFGCF>DDDD>A;
@M02526:341:000000000-JB3KD:1:1101:11937:6457 2:N:0:TACACAT+ACGGCAC
AAATCGGGACTACAGGGGTTTCTAATCCCATTCGCTCCCCTAGCTTTCGTCTCTCAGTGTCCGTGTCGGCCCAGCAGAGTGCTTTCGCCGTTGGTGTTCTTTCCGATCTCTACGCATTTTACCGCTCCACCGGAAATTCACTCTGCCCCTACCGTACTCCAGCTTGGTAGTTTCCACCGCCTGTCCAGGGTTGAGCCCTGGGCTT
+
@-AA,B,+86E,,C;,,8,@7C<F9C<,C,6EF@@:CF,6CFC,CF9FFGGFFFGGCEAF9,89,,6B:+8CF8FD6B,CF,E,,58C?BFF,EF79BFA,C<?,8@C=,=FGD=C+@,,C=EC+++@EF4@FG7+7EE,@:9EA=DGEG?DC6DDDDGFD8FGCG6A,2<CCG9EC+;?DG5F,*7@,71=*47CC>***:)8;
@M02526:341:000000000-JB3KD:1:1101:6970:6465 2:N:0:TACACAT+ACGGCAC
TGCGGGGACTACACGGGTATCTAATCCTGTTCGCTACCCATGCTTTCGAACCTCAGCGTCAGTTACAGACCAGAGAGCCGCCTTCGCCACTGGTGTTCTTCCATATATCTACGCATTCCACCGCTACACATGGAGTTCCACTCTCCTCTTCTGCACTCAAGAAAGGCAGTTTCAGATGCAATTCCTCAGTTAAGCTGAGGCCTTT
+
CCCCCGGGGFGGDFGGGGGGGGGGFGGGGGGGGGGGGGGGFGGGGFGGGGGGCCFG?CGGGGFFFFGGFGGGGGGGE<DFEGGEFFGGFGGGGGGGGGFGGGGGGGGGGGGGGGGGGGGGGGGGGEGGGGGGGGGGGGGGGGGGGGGGGGGGDFGGGGEGGD6@31DFGGFDGGG77<>FGDGFFCGFCGGGGGGFGGFGGFFFF
@M02526:341:000000000-JB3KD:1:1101:22549:6475 2:N:0:TACACAT+ACGGCAC
GCTGCGTCCCGTAGGAAGATCGGAAGAGCGTCGTGTAGGGAAAGAGTGTGTGCCGTGTGTAGATCTCGGTGGTGGCCGTATCATTAAAAAAAAAAAAAAAAGAAGCTAATCACACCCAATACACCTGCATCAACCCTTCTATGCCCCTTTACCGCTTCCTCCTCCCCACCCACCCGCTCTGTCCATCCATTTCTCCACACCACTT
+
CCCCCGGGGGFCEGGGGGGGGGGGGGGGGGFGGGGGGGGGGGGGFGFFGGGGFGEGEFC,CA<,,<C@68@C@,:,,@+8,9,,5,,,,<=CC:+CF+@++++3,,,7,A=9,3=++++,,383,,,,,8>,,3,4,,7,,,5,,1**14@2***;*/,,2,4,,48,*4***4*)/)1):++0++1/+4++1+:++****)2)+
@M02526:341:000000000-JB3KD:1:1101:21989:6479 2:N:0:TACACAT+ACGGCAC
ACCGGGACTACCCGGGTATCTAATCCCATTCGCTCCCCTAGCTTTCGTCTCTCAGTGTCAGTGTCGGCCCAGCAGAGTGCCTTCGCCGTTGGTGTTCTTTCCGATCTCTACGCATTTCACCGCTCCACCGGAAATTCCCCCCCCCTCTACCGTACTCCACCTTGCTAGTTTCCACCGCCTGTCCAGCGTTGCGCCCTGGGATTTG
+
C@CCCGGGFGGGEFEGGGGGGGGGGF,CFDFEGEGGGGCC@FGAFFG@F,EFF<E,C<<CFF,<66@+B@CCA@8<,,5,,:EFEEG:44?EEFE@<<AEFGFG@FGFFGGFECCEFEGGGGGG@EFGGED=F7F,6=,,>++@C7EF@:7*34<?BCF,@CFG6B<F?,:@FFF79DC;D:CF,;,475E*=5DE8</7*;A=+
@M02526:341:000000000-JB3KD:1:1101:26979:6480 2:N:0:TACACAT+ACGGCAC
AGGACTACTGGGGTATCTAATCCTGTTCGCTCCCCACGCTTTCGCTCCTCAGCGTCAGTAACAGCCCAGAGACCTGCCTTCGCCATTGGTGTTCTTCCCGATATCTACACATTCCACCGTTACACCGGGAATTCCAGTCTCCCCTACTGCACTCAAGCCCGCCCGTATCCGGCGCAGACCCATCGTTAAGCGATGGGCTTTCACA
+
CCCCCGGGGGGGGGGGGGGGGGGGGGGGGGGGGGGGGGGEGGGGDFGFGGGGGGGGGGFGGGGFFGGGGGGGGGGGGGGGFGEGGGGGGGGGGGGGGGGGGGGGFGGGGGGGGGGGFGGGGGGGGFGGGDGGGGGGGGGFGGGD=@FGGGGGFFGFGFDFGGGGGGCC?EGGGGGGGGGF/;FFGGGGGGGGD=CEGFGGFFFFA
@M02526:341:000000000-JB3KD:1:1101:25248:6480 2:N:0:TACACAT+ACGGCAC
GGGGACTACCAGGGTATCTAATCCCATTCGCTCCCCTAGCTTTCGTCTCTCAGTGTCAGTGTCGGCCCAGCAGAGTGCTTTCGCCGTTGGTGTTCTTTCCGATCTCTACGCATTTCACCGCTCCACCGGAAATTCCCTCTGCCCCTACCGTACTCCAGCTTGGTAGTTTCCACCGCCTGTCCAGGGTTGAGCCCTGGGATTTGAC
+
CCCCCGGGGGGGGGGGGGGGGGGGGGGGGGGGGGGGGGGGGGGGGGGGGGGGGGGGGGGGGGGGGGGGGGGGGGGGFGGGGGGGGGGGGGGGGGGGGGGGGECGFFGGGGGGGGGGGGGGGGGGGGGGGGGDEGGGGGGGGGGFGGGGGGGGGGGGGGGGGGGGGGGGGGGFGGCCGDGFGGFGGGGGGGGFGCFF*/0?F4FF+
@M02526:341:000000000-JB3KD:1:1101:6472:6492 2:N:0:TACACAT+ACGGCAC
GCCGGACTACTGGGGTATCTAATCCTGTTTGCTACCCACGCTTTCGCGCCTCAGCGTCAGTGTCAGTCCAGAAGGCCGCCTTCGCCACTGGTATTCCTCCAGATCTCTACGCATTTCACCGCTACACCTGGAATTCTACCTTCCTCTCCTGCACTCAAGTCCGCCAGTTCCAAATGCAATTCCCAGGTTGAGCCCGGGGCTTTCA
+
CCCCCGGGGGGGGGGGGGGFGDFGGFGGGGGGGGGGGGGGGGGGGGGGGGGGGGGGGGGGGGGGGGGGGGGGGGGGGGGGGGGGGGGGGFGGGGGGGFGGGDFFGGGGGGGGGGGGGGGGGGGGGGGF8F8AEFFGGDEGGGGGGGAFGGGGGGGGGGGDGGGGGGGGGGGGGGGGGGGFGFFFGFEGGFFFGGGGDGGGCFFF9
@M02526:341:000000000-JB3KD:1:1101:15158:6496 2:N:0:TACACAT+ACGGCAC
GGGACTACAGGGGTATCTAATCCTGTTTGCTCCCCACGCTTTCGTGCCTCAGCGTCAGTACTGGTCCAGATGGCCGCCTTCGCCACGGGTGTTCCTCCCGATCTCTACGCATTTCACCGCCACACCGGGAATTCCACCATCCTCTACTGTACTCTAGCCCGCCAGTACCCACTGCAATTCCCAGGTTGAGCCCAGGGCTTTCACC
+
9CCCCGFEGGFGFGBFFFCFGFGDEGG<<@C,6DC<FFEGGGG@EFDGEDCF8C@F@FE@@@FFFGGFFFF<FC<:7@@C94F:@FFCCF7CFFGGAFGGGDGGAFFGGGECC;FFGE:++@>EGCC=B8FD:>B>BE,EDFA=DAD,6@:DFFGG77,1+@3++,,,29CGGCC*;CCFF78CG>F66CDFCG47?7FGF=+8*
@M02526:341:000000000-JB3KD:1:1101:21383:6502 2:N:0:TACACAT+ACGGCAC
ACTGAGGGACTACCAGGGTATCTAATCCTGTTCGCTCCCCATGCTTTCGCTCCTCAGCGTCAGTTACAGCCCAGAGACCTGCCTTCGCCATCGGTGTTCTTCCTGATATCTGCGCATTTCACCGCTACACCAGGAATTCCAGTCTCCCCTACTGCACTCTAGTCTGCCCGTACCCACCGCACATCCGAAGTTAAGCCTCGGACTT
+
CCCCCGGEGGGGGFGGGGGFFGFGEGFGGFGGFGG@FEGFGGGGGGGGGGGGGDGGGGGEFGGFGGGGGGGGGGGEFGGGGGGGDGFDGFGGGGGCFGGGGGEFFGGFGGGFGGDGCEEGGGGDGGEEGGGFGGFFFFGGFGFGGGGGGGGGGGCFGFGGGDFGFEFG?ECGGCDFGDDBGGGGGGG6@E>CC78CC57CDB>AF
@M02526:341:000000000-JB3KD:1:1101:5982:6502 2:N:0:TACACAT+ACGGCAC
TCGGACTACTCGGGTTTCTAATCCTGTTCGCCCCCAATGTTTTCGCTCCCCAGCGTCAGTAACACCCAAGAGTCCCGCTTTCGCCACCGGTGTTCCTCCTGATATCTGCGCATTTCACCGCTACACCAGGAATTCCAGACCCCCCTACTGCACTCCAGCCGGCACGTACCCACCGCACTCACAGCGTTAAGCAGTGTGATTCCAC
+
CCCC<@+C<,,BF+EFF@@AFCF<,,;F97+,BF@+,,,6CF,6+:,C@,,@@@+66,,<66,,,8C,C,CE,,:,7:+B4,,8:F,4C+8+BFF@,CF,=,C;,4,C;++4@@,E,EAB87>7,@A+E7:AF,,3,,,6+@+@6+1,,,=,=9C9FFGG+8E*@*@,41,</47CD9*3***+4)=CCF,<,4=+1177:F=+/
@M02526:341:000000000-JB3KD:1:1101:10596:6516 2:N:0:TACACAT+ACGGCAC
TTTTTGGGACTACTCGGGTATCTAATCCCATTCGCTCCCCTAGCTTTCGTCTCTCAGTGTCAGTGTCGGCCCAGCAGAGTGCTTTCGCCGTTGGTGTTCTTTCCGATCTCTACGCATTTCACCGCTCCACCGGAAATTCCCTCTGCCCCTACCGTACTCCAGCTTGGTAGTTTCCACCGCCTGTCCAGGGTTGAGCCCTGGGATT
+
CCCCCGGGGGGGGGGGGGGGGGGGGGGGFGGGGGGGGGGGGGGGGGGGGGGGGGGGGGGGGGGGGGGGGGEGGGGGGGGGGGGGGGGGGGGGGGGGGGGGGGGFGGGGFGGGGGGGGGGGGGGEGCFGGGGGGGDEGGGGGFCFEGG8DFDGGGGGGFGGGGGGDDDGEGGCGGGFFGGEG5DFGGGFG>FGGGGGGG>GGFFFF
@M02526:341:000000000-JB3KD:1:1101:27439:6517 2:N:0:TACACAT+ACGGCAC
GGTGGGGACTACTCGGGTTTCCAATCCTGTTTGCTCCCCACGCTTTCGCACCTCAGCGTCCAGTATGAGCCAGTAAGCCGCCTTCGCCACTGGTGTTCTTCCGAATATCTACGAATTTCACCTCTACACTCGGAATTCCACTTACCTCTCTCACCTGCTAGCTCGGCAGTCTTAAAGGCAATTCTGGAGTTGAGCTCCAGGCTTT
+
CCCCCGGGGGGGGGGEGGGGGGGGGGGGGGGFGGGGGGGGGGGGGGGGGGGGFGGGGGGGGGGGGGGGGGGGGGFGGGGGGGGDGGGGGGGGGGFGGGGGGGGG@ECFGGGGGGGGGFGGGGGGGGFGGCFGGGGGGGGGGGGGG@;9,@FGDGFGFDCF8ECF=CEEC=DGGFGGC:D:?F7=AFGFFGGGGGF:DGGG7*9FA
@M02526:341:000000000-JB3KD:1:1101:19777:6521 2:N:0:TACACAT+ACGGCAC
GGACTGGGACTACAAGGGTTTCTAATCCTGTTTGCTCCCCACGCTTTCGCACCTCAGCGTCAGTTATGGACCAGTTAGCCGCCTTCGCCACTGGTGTTCCTGCGAATATCTACGAATTTCACCTCTACACTCGCAATTCCACTAACCTCTTCCATACTCAAGATACCCAGTATCAAAGGCAGTTCCGCAGTTGAGCTGCGGGATT
+
CCCCCGGGGGGGGGGGGGGGGGGGGGGGGGGGGGGGGGGGGGGGGGGGGGGGG<FFGGGGGGGGGGGGGGGGFGGGGGGGGGGGGGGGGGGGGGGGGGGGGGGGGCEGGGGGGGGGGFGGFGGGGGGGGG9EEEEGGGGGGGGFFGGGGGGGGG@FDDGGFGGFGGGGGGGFFGGFFGFFF6?DAFGECECGCEFGFFGGDFFFF
@M02526:341:000000000-JB3KD:1:1101:23330:6522 2:N:0:TACACAT+ACGGCAC
TAGTGGACTACTCGGGTATCTAATCCTGTTCGATCCCCACGCTTTCGTGCATCAGCGTCAATCGTACTTTGGTAAGCTGCCTTCGCTATCGGTGTTCTGTGGCATATCTATGCATTTCACCGCTACTTGCCACATTCCGCCTACCTCAAGTAGATTCAAGAAAACCAGTATCAACGGCACTGCGGTGGTTGAGCCACCGTCTTTC
+
CCCCCGGGGGGGGGGGGGGGGGGGGGGGGGGGGGGGGGGGGGGGGGGGGGGGGGGGGGGGGGGGGGGGGGGGGGGGGGGGGGGGGGGGGGGGGGGGGGGGGGGGGGGGGGGGGGGGGGGGGGGGGGGGGGGGGGGGGGGGGGGGGGGGGGGGGFGGGGGGGGGCGGGGGGFGGGGGGGGFGFGDDCEGGGGGGGGGGGGGGFFFC
@M02526:341:000000000-JB3KD:1:1101:27707:6532 2:N:0:TACACAT+ACGGCAC
ACCCGGGGACTACACGGGTTTCTAATCCTGTTCGCTACCCTTCCTTTCGTTTCCCATTGCCAGTCATGCCCCGGAACCTTGCTTCGCCATCGGGTGTTCCCCTTGAATTTGCCGAATTTAACCGTACCACCAGGATTCCAAGCCCCCCTACCAACACCCAGCCCTCCCCGACCCCCCCCCGACCCCGGGTTTAACCCCAGGCCTT
+
CCCCCGGGGGGGGGGGGGGGGGGGGGGGGGGGGGGGGGG8,;,,;F,,,,C,6,,,,,6,,,,,6,6C6CF7+++++:,,,A5F,4,B,,,,B+44@:B,,A,,,,,,,,4,,+++@@,,,C,+++++,A44A+@,@3E,,,+31AEG++6A+,=+++++,3@*5,@97***9C4*?)))//1>E5CEE*A*2+*<FG5*5))9)
@M02526:341:000000000-JB3KD:1:1101:25977:6532 2:N:0:TACACAT+ACGGCAC
GCAGGACTACAGGGGTATCTAATCCTGTTTGCTCCCCACGCTTTCGTGCCTCAGTGTCAGTCATGGCCCAGATAGTCGCCTTCGCCACAGATGTTCCTTCCGATCTCTACGCATTTCACTGCTACACCGGAAATTCCACTATCCTCTACCTGACTCTAGTTGCCCAGTATCCACTGCAATTCCCAGGTTGAGCCCAGGGCTTTCA
+
CCCCCGGGGGGGGGGGGGGGGGGGGGGGGGGGFGGGGGGGGGGGGGDDGGGGGGGGGGGGGGDGGGGGGGGGGGGEFGGGGGGGGGGGGGGGGGGGGGGGGGDEGGGGGGGGGG7EGGGGGGGGGGGGGGED@FGGFGGF8=FGFGGGGFGGGGGGGGFFG8FGGGGFGFGGGGGFDFDFGGGCEFDGGGGGGGGEFG7CFFFF+
@M02526:341:000000000-JB3KD:1:1101:23053:6533 2:N:0:TACACAT+ACGGCAC
GCGGACTACAGGGGTTTCTAATCCCATTCGCTCCCCTAGCTTTCGTCTCTCAGTGTCAGTGTCGGCCCAGCAGAGTGCTTTCGCCGTTGGTGTTCTTTCCGATCTCTGTGCATTTCACCGCTCCACCGGAAATTCCCTCTGCCCCTACCGTACTCCAGCTTGGTAGTTTCCACCGCCTGTCCAGGGTTGAGCCCTGGGATTTGAC
+
CCCCCGGGGGGGGGGGGGGGGGGGGGGGGGGGGGGGGGGGGGGGGGGGGGGGGGGGGGGFGGGGGGGGEGGGGGGGFCGFGGGGGGGGGGGGFFGGGGFGGGGGGGGGGGGGGFGGGGGDGGGGGGGGGGGEGEGGGGGGFGGFGFCFFEGGGGGFGGGGGGEGGGGCCCDFFGGDDGGFGGG>@DF6@<@FGGCFFGFFGAFFB
@M02526:341:000000000-JB3KD:1:1101:16133:6535 2:N:0:TACACAT+ACGGCAC
GTAGGGACTACCCGGGTATCTAATCCTGTTTGCTCCCCACGCTGTCGCGCCTCAGCGTCAGTAATGGACCAGCTCGCCGCCTTCGCCACCGGTGTTCTTCCCAATATCTACGAATTTCACCTCTACACTGGGAATTCCACGAGCCTCTTCCATCCTCAAGCAACCCAGTATCAAGCGCAGTCCCCAGGTTGAGCCCAGGAATTTC
+
CC@CCCFDGFGF<C@+@FGGFGGGA<A<FGGFF<FGGBAFFGCEGEDEFCF,6EFGGGGFBCE<EDCCFGCFGGFEEG@CF:CGFEGGGGDCE===FGGDFEAFFFAFAD=+FDGGGGGAFEGEFGFGDFE8FFEDFGGF>+@CCF?FGGGGDFDDD8E,C?,1DEEC<C:CFGGGGGGDDGG*701:2A7E?CGFCF516)9B8
@M02526:341:000000000-JB3KD:1:1101:8681:6536 2:N:0:TACACAT+ACGGCAC
CGGGACTACCCGGGTTTCTAATCCTGTTTGCTACCCACGCTTTCGCGCCTCAGCGTCAGTGTCAGTCCAGAAGGCCGCCTTCGCCACTGGTATTCTTCCCGATCTCTACGCATTTCACCGCTACACCGGGAGTTCTACCTTCCTCTCCTGCACTCAAGCCCGCCAGTTCCAAATGCTGTTCCCAGGTTGAGCCCGGGGCTTTCAC
+
CCCCCEGGGGCFGGGGGGGGFFAFDEFEFGGGGFFFGGDGGCFG@@@FEGGGGCGGGGGGGFF,6EGFGD,@FF8FGGFGGGGGEGGFGGGAFE9EGGGGGCF@@EGGCDEFGE;EEFDFEGGGGGCEC=7F:DGGGDGGFFGGGCFGGGGGGGGGG?DGFEGCGECACG:EC:=>@FF>F=FFCF?EG6,<FCDGCDGGFFF@A
@M02526:341:000000000-JB3KD:1:1101:5309:6556 2:N:0:TACACAT+ACGGCAC
AGGACTACCAGGGTTTCTAATCCCGTTCGCTCCCCATGCTTTCGCACCCCAGCGTCGGTAGGGACCCAGAGAGCTGCCTTCGCTTTTGGCATTCCTTCGTAGATCTGTGGATTTCACCCCTCCACACGAAATTCCACTCTCCTCTGTCTCACTCAAGTGAATTGGTTTCGAGAGCATTCCGCCAGTTTTTGGCGACTTTCACTTT
+
CCCCCGGGGGGGGGGGGGGGGGGGGGGGGGCFGGGGGGGGGGGGGGGGGGGGGGGGGGGGGGGGGEGFGFGFGFFGGGGGGGGGFGGGGGGGGGGGGGFGGGCFFFGFGGGGGGGGFGGGGGGGGGGGCGGGGGGGGGGDGGGGAEGGFFGGGGGGGGGE:@DFGFGGGGGC?EFGF?+<DDDDGGGGGFEGGGGGGGFGGFFFF
@M02526:341:000000000-JB3KD:1:1101:27818:6571 2:N:0:TACACAT+ACGGCAC
CGAGGACTACTCGGGTATCTAATCCTGTTCGCTCCCCACGCTTTCGCTCCTCAGCGTCAGTAACGGCCCAGAGACCTGCCTTCGCCATTGGTGTTCTTCCCGATATCTACACATTCCTCCGTTACACCGGGAATTCCAGTCTCCCCTACCGCACTCAAGCCCGCCCGTATCCGGCGCAGACCCACCGTTAAGCGATGGGCTTTCC
+
CCCCCGGGGGAFEGGGGGGGGGGGFGGGGGGGGGGGGGGGGGGGGGGEGG8FFFGGFGGGGGGGGGGGGGGGGGGFFGGGGFGGGGGGGGGGFGGGGGGGGGGGGGGGDGGGGFGGGGGGGGGGGGGFGGGGGGGGDGGFG8DFGGGGGGGGGGDGG8,CFGGGCGEEGFGFGDD>>D5?G7DGGGEGE72<FG3CGDCD8AAF4
@M02526:341:000000000-JB3KD:1:1101:24496:6571 2:N:0:TACACAT+ACGGCAC
CCTTTGGACTACTCGGGTATCTAATCCTGTTTGCTCCCCACGCTTTCGCACCTCAGTGTCAGTATCAGTCCAGGTGGTCGCCTTCGCCACTGGTGTTCCTTCCTATATCTACGCATTTCACCGCTACACAGGAAATTCCACCACCCTCTACCGTACTCTAGCTTGCCAGTTTTGGATGCAGTTCCCAGGTTGAGCCCGGGGCTTT
+
CCCCCGGGGGGGGGGGGGGGGGGGGGGGGGGGGGGGGGGGGGGGGGGGGGGGGGGGGGGGGGGGGGGGGGGGGGGGGGGGGGGGGGGEGGFFGECFFGGGGGGGGGGGGGGGGGGGGGGGGGGGGGGGGGGGGGGGGGGGGGGGGGGGGGGGGGGGGGGGGGGGGGGGGGDFGGD?DFGFGGGFGCGGFFCGGGCFGGGGGFFFF
@M02526:341:000000000-JB3KD:1:1101:8590:6582 2:N:0:TACACAT+ACGGCAC
AGGACTACAAGGGTATCTAATCCTGTTTGCTACCCACGCTTTCGCGCCTCAGCGTCAGTGTCAGTCCAGAAGGCCGCCTTCGCCACTGGTATTCCTCCAGATCTCTACGCATTTCACCGCTACACCTGGAATTCTACCTTCCTCTCCTGCACTCAAGTCCGCCAGTTCCAAATGCCGTTCCCAGGTTAAGCCCGGGGCTTTCACA
+
CC8CCEFGGGGGGGGGGGGFGGGGGGGGFFFEFGGGGGGGDGGGDGGGGGGGGGEGGGFA@F@@FFGDCGGGGGGGGGCFFDFGDGGG=FFAFFGGGGGGGGGGGGGGGGGEGGGFFFGGC>BEGGGGGGGGGGGEFADFF8FGGFGGFFDEGGGGGCFDGDDCCFGGGDCFGFDFCCDF7F7DE:FGGGGCFGGGDD4?7F>F1
@M02526:341:000000000-JB3KD:1:1101:18347:6586 2:N:0:TACACAT+ACGGCAC
GCATAGGGACTACCAGGGTATCTAATCCTGTTCGCTACCCATGCTTTCGAACCTCAGCGTCAGTTACAGACCAGAGAGCCGCCTTCGCCACTGGTGTTCTTCCATATATCTACGCATTCCACCGCTACACATGGAGTTCCACTCTCCTCTTCTGCACTCAAGAAAGGCAGTTTCAGATGCAATTCCCCGGTTGAGCCGAGGGCTT
+
@C@CCGGFGGGFFGDFGG,FFFFGFGEDF<CFDGGG;FGGGGGGGCEFGGGC@,CC@FGGGGGGFCFFEFGCFCF<EGGGDGGFCD@F7@F,B<?A=FFDFEBFFFGFFEGGGGGGGGFGDGF>C@>CEDGGGGGFGGGDEG;E9==EFDFCFFFD?8,6,6E?F1,@E+==DFGFF2=?++26@DE=?EGEEGFCFGGGD>BFF
@M02526:341:000000000-JB3KD:1:1101:8372:6609 2:N:0:TACACAT+ACGGCAC
GCGCGTGGACTACTGGGGTTTCTAATCCTGTTTGCTCCCCACGCTTTCGCACCTCAGTGTCAGTATCAGTCCAGGTGGTCGCCTTCGCCACTGGTGTTCCTTCCTATATCTACGCATTTCACCGCTACACAGGGAATTCCACCACCCTCTACCATACTCTAGCTTGCCAGTTTTGGATGCAGTTCCCAGGTTGAGCCCGGGGATT
+
CCCCCGGGGGGGGGGGGGGGGGGGGGGGGGGGGGGGGGGGGGGGGGGGGGGGGGGGGGGGGGGGGGGGGGGGGGGGFGGGGGGGGGCGG@FC<@EFE@DAFDFGGCFGFGGGGFGGCFGGGAEEECCF9::EE+@EFFGGGGD8EEG?EDFGGGG8F8EFGGGGFCFGGG8@C=+=+=?FGGGGACFGG;7E779C6DD5DDEAF
@M02526:341:000000000-JB3KD:1:1101:24542:6610 2:N:0:TACACAT+ACGGCAC
TGAAGGACTACTAGGGTATCTAATCCTGTTCGCTCCCCATGCTTTCGCTCCTCAGCGTCAGTTACAGCCCAGAGACCTGCCTCCGCCATCGGTGTTCTTCCTGATATCTGCGCATTTCACCGCTACACCAGGAATTCCAGTCTCCCCTACTGCACTCTAGTCTGCCCGTACCCACCGCACATCCGAAGTTAAGCCTCGGACTTTC
+
CCCCCGGGGGGGGGGGGGGGGGGGGGGGGGGGGGGGGGGGGGGGGGGGEGGGGGGGGGGGGGGGGGGGGGGGGGGGGGGGGGGGGGGGGGGGGGGGGGGGGGGFGFGGGGGGGGDGGGGGGGGGGGGGFDFGGGGGGDGGDF8FGFGGGGGGGGGGGGGGFGGGGGFGGGGGFGGGGCGF7FGGGGGGGGFGGGG,AD@DGFFFF
@M02526:341:000000000-JB3KD:1:1101:13766:6615 2:N:0:TACACAT+ACGGCAC
CGGACTACCCGGGTATCTAATCCCATTCGCTCCCCTAGCTTTCGTCTCTCAGTGTCAGTTTCGGCCCAGCAGAGTGCTTTCGCCGTTGGTGTTCTTTCCGATCTCTACGCATTTCACCGCTCCACCGGAAATTCCCTCTGCCCCTACCGTACTCCAGCTTGGTAGTTTCCACCGCCTGTCCAGGGTTGAGCCCTGGGCTTTTACG
+
CCCCCGGGGGGGGGDGGGFGGGGGGGGGGGGGGGGFGCGFGGG@FDGGFFAFD@CF<FF,FFCFG7FFDG8ECGEFFGAFE:FGGE7:EF@FFFEFFGG7FCEEE;EGEG7@CFFGGG>FEEEGGGGDGCFGGGEGGGGD9EGFF?ECEG6CDDFGDC2@FDA==EFFFGGGGCD7+?CFGGG5*0@5,764C7*9C**;D*=A*
@M02526:341:000000000-JB3KD:1:1101:17894:6624 2:N:0:TACACAT+ACGGCAC
TGGGACTACTAGGGTATCTAATCCCATTCGCTCCCCTAGCTTTCGTCTCTCAGTGTCAGTGTCGGCCCAGCAGAGTGCTTTCGCCGTTGGTGTTCTTTCCGATCTCTGCGCATTTCACCGCTCCACCGGAAATTCCCTCTGCCCCTACCGTACTCCAGCTTGGTAGTTTCCACCGCCTGTCCAGGGTTGAGCCCTGGGATTTGAC
+
CCCCCGGGGGGGGGGGGGGGGGGGGGGGGGGGGGGGGGGGGGGGGGGGGGGGGGGGGFGGFGGGGGGGGGGGGGGGGGGGGGGGGGGGGGGGGGGGGGGGGGGGGGGGGGGGGGGGGGGGGGGGGGGGGGGGGGGGGGGGGGGGGGGGGGGGGGGGGGGGGGGGFGGGGGGGGGGGGGGCGGGG6;CFEGDGFGG5FC4FGFFFC
@M02526:341:000000000-JB3KD:1:1101:11814:6638 2:N:0:TACACAT+ACGGCAC
ATAGGACTACCCGGGTATCTAATCCTGTTTGCTCCCCACGCTTTCGCACCTCAGTGTCAGTATCAGTCCAGGTGGTCGCCTTCGCCACTGGTGTTCCTTCCTATATCTACGCATTTCACCGCTACACAGGAAATTCCACCACCCTCTACCATACTCTAGCTTGCCAGTTTTGGATGCAGTTCCCAGGTTGAGCCCGGGGATTTCC
+
CCCCCGFGGGGGGGGGGGGGGGGGGGGGGGGGFGGGGGGGGGGGGGGGGGGGGGGGGGGGGGGGFGGGECFFGFGGGGGGGGGFFG7FFG?,=4B9<EFGGGGGGGGGGFCGEGDFGFGGGG7CEGGGCDGFFGGGGGGFBFCGFG8AFFDDCGGFFGFFFGFGGGGFDEGDDGGFG72@FGGFFGGGG6C97CF>DDD*0?A9+
@M02526:341:000000000-JB3KD:1:1101:12482:6641 2:N:0:TACACAT+ACGGCAC
GAATAGGACTACAGGGGTTTCTAATCCCGTTCGCTCCCCATGCTTTCGCACTCCAGCGTCGGTAGGGACCCAGAGAGCTGCCTTCGCTTTTGGCGTTCCTTCGTAGATCTGCGGATTTCACCCCTACCACACGAAATTCCACTCTCCTCTGTCTCACTCAAGTGAATTGGTTTCGAGAGCATTCCACCAGTTTTTGGCGACTTTC
+
CCCCCGGGGGGGGGGGGGGGFGGGGGGGGGGGGGGGGGGGGGGGGGGGGDGGGFGGGGGGGGGGGGGGGGGGGGGGGGGGGGGGGDGGFGGGGGGGGGGGGGGGGGGGGGGGGEGGGGGGGGFGFGGFGGGGGGGDGGFFGGDGDGFGGGGGFFC7@FGGCGFGFGGGGDF7CCGCC6CFCFGGFDGG>FGGGGGGGGDGGDEF:
@M02526:341:000000000-JB3KD:1:1101:15647:6671 2:N:0:TACACAT+ACGGCAC
GGCCCGGACTACAGGGGTTTCTAATCCTGTTTGCTCCCCACGCTTTCGCACCTCAGCGTCCAGTATGAGCCAGTAAGCCGCCTTCGCCACTGGTGTTCTTCCGAATATCTACGAATTTCACCTCTACACTCGGCATTCCACTTACCTCTCTCACCTGCTAGCTCGGCAGTCTTAAAGGCAATTCTGGAGTTGAGCTCCAGGCTTT
+
CCCCCDGGGGDFAFGGGGGG<FC<CFFEGFCA@EFFGGGFEFGG:FFFGCEFAEGFACFEFEFFDFF,9ECFDGGF9@FCF>FCGCGFGGF,:?AF@F?<?5C=?F+C,;FFFEGGG<F;EEE,>EFFD;EF@4CE9;>4EFG=DFDCFFD?FEGCDFEFGG=DCCE+@EGGG7CCFFF*?FFGFGD,@ACFFFFCF*3AF>>*;
@M02526:341:000000000-JB3KD:1:1101:15216:6680 2:N:0:TACACAT+ACGGCAC
GAGTAGGGACTACCAGGGTATCTAATCCCATTCGCTCCCCTAGCTTTCGTCTCTCAGTGTCAGTGTCGGCCCAGCAGAGTGCTTTCGCCGTTGGTGTTCTTTCCGATCTCTACGCATTTCACCGCTCCACCGGAAATTCCCTCTGCCCCTACCGTACTCCAGCTTGGTAGTTTCCACCGCCCGTCCAGGGTTGAGCCCTGGGATT
+
CCCCCGGGGGGGGGGGGGGGGGGGGGGGGGGGGGGGGGGGGGGGGGGGGGGFGGGGGGGGGGGGGGGGGGEGGGGFGGFFGGGGGGGGGGGGGGGGFGGGGGFFGGGGDFGGGCCEFEDGGGAEGGGGGGGEGGGGGFFGGGGGGG8EGGGFGGGGG?FGGGGGGFCEFFGGGGGGGFGFD6DGGDGGG5?7>FFGDDF494AAF
@M02526:341:000000000-JB3KD:1:1101:14686:6681 2:N:0:TACACAT+ACGGCAC
CGGTCCGGACTACTCGGGTATCTAATCCAGTTCGCTCCCCATGCTTTCGCACCCCAGCGTCGGCAGGGACCCAGAGAGCTGCCTTCGCTTTTGGCGTTCCTTCGTAGATCTCAGGATTTCACCCCTCCACACGAAATTCCACTCTCCTCTGTCTCACTCAAGTGAATTGGTTTCGAGAGCATTCCGCCAGTTTTTGGCGACTTTC
+
CCCCCGGGGGGGGGGGGGGGGGGGGGGGGGGGGGGGGGGGGGGGGGGGGGGGGGGGGGGGGGGGGGGGGGGGGGGGDEGGGGGGGGGGGGGGGGGGGGGGGGGGGGGGGGGGGGGGGGGGGGGGGGGGGGGGGGGGGGGGGGGGGGGGGGGGGGGGGGGGGGGGEEDE<CCDGGGGGGGFGGGGGGGGEGGGCFGGGGDGGFFFA
@M02526:341:000000000-JB3KD:1:1101:9838:6681 2:N:0:TACACAT+ACGGCAC
ATCGGACTACCGGGGTATCTAATCCCGTTCGCTCCCCATGCTTTCGCACCCCAGCGTCGGTAGGGACCCAGAGAGCTGCCTTCGCTTTTGGCGTTCCTTCGTAGATCTGTGGATTTCACCCCTCCACACGAAATTCCACTCTCCTCTGTCTCACTCAAGTGAATTGGTTCCGAGAGCATTCCGCAGGTTTTTGGCGACTTTCACT
+
CCCCCGGGGGGGCFGCFGGGGGGGGGGGGGGGGGGGGGGGGFGGFGGGGGGGGGGDEGGGGGGGGGGGGGGGGGGFFDEGGGGGGGDBFFBFCCFGGGGGGGGGGF@F9FFGAFGGFGFGGCFGGF@ABE=F@DGEFGFGFGCFGGGGFG8DF=+6==9C9EGGFFFGGGGG75*5>99ECCCD7**4<ECF5*25)?CCCF++1
@M02526:341:000000000-JB3KD:1:1101:27596:6685 2:N:0:TACACAT+ACGGCAC
GTCTGGACTACTGGGGTTTCTAATCCTGTTTGCTCCCCACGCTTTCGCACCTCAGTGTCAGTATCAGTCCAGGTGGTCGCCTTCGCCACTGGTGTTCCTTCCTATATCTACGCATTTCACCGCTACACAGGAAATTCCACCACCCTCTACCATACTCTAGCTTGCCAGTTTTGGATGCAGTTCCCAGGTTGAGCCCGGGGATTTC
+
CCCCCGGGGGGGGGGGGGGGGGGGGGGGGGGGGGGGGGGGGGGGGGGGGGGGGGGGGGGGGGGGGGGGGGGGGGGGGGGGG@CBCGGGGC<EFFF7BAFFFFGGGGGCGGGGGGGDGGGGGGGGGGGGGGGFGGGG9EFGC8D=E8D?CEDG?EFDFC8DGGGGDGGGFGGGGGDGFGGFFGGDCGCFGFGGGGCEGGGGGFFF@
@M02526:341:000000000-JB3KD:1:1101:27712:6697 2:N:0:TACACAT+ACGGCAC
CTCTGGACTACCCGGGTATCTAATCCTGTTTGCTCCCCACGCTTTCGCACCTCAGTGTCAGTATCAGTCCAGGTGGTCGCCTTCGCCACTGGTGTTCCTTCCTATATCTACGCATTTCACCGCTACACAGGAAATTCCACCACCCTCTACCATACTCTAGCTTGCCAGTTTTGGATGCAGTTCCCAGGTTGAGCCCGGGGATTTC
+
CCCCCGGGGGGGGGGGGGGGGGGGGGGGGGGGGGGGGGGGGGGGGGGGGGGGGGGGGGGGGGGGGGGGGGGGGGGGGGGGGEGGFG7FFFFFEE,@<EFGFGGGGGGGGGGGGGG7FEFGGGDGGGGGGGCCDEFGGGFGGGG4C6DFGGGGGGGGGGGFGGGG?D9F=AC:?CFGGGGBDDFG8DGGG6FGFGGFGDDCGFFF9
@M02526:341:000000000-JB3KD:1:1101:9788:6713 2:N:0:TACACAT+ACGGCAC
GTCTTTGGACTACAAGGGTTTCTAATCCTGTTTGCTCCCCACGCTTTCGCACCTCAGTGTCAGTATCAGTCCAGGTGGTCGCCTTCGCCACTGGTGTTCCTTCCTATATCTACGCATTTCACCGCTACACAGGAAATTCCACCACCCTCTACCATACTCTAGCTTGCCAGTTTTGGATGCAGTTCCCAGGTTGAGCCCGGGGATT
+
CCCCCGGGGGGGGGGGGGGGGGGGGGGGGGGGGGGGGGGGGGGGGGGGGGGGGGGGGGGGGGGGGFGGGGGFFGGGGGGGGGGEEFFGDCEFCFFFFGGGGGGGGGGCFGGGGGGGGGGGGGGEEDGGGGGGGFDFGGCEEDDDEECGGFGGGGGGGCFGGDFGGDFGFFFGDFGGGCFDGGFCFGGGFF=EE?CFGGGGGF>AA
@M02526:341:000000000-JB3KD:1:1101:6816:6728 2:N:0:TACACAT+ACGGCAC
CGGACTACTCGGGTTTCTAATCCTGTTTGCTCCCCACGCTTTCGCACCTCAGTGTCAGTATCAGTCCAGGTGGTCGCCTTCGCCACTGGTGTTCCTTCCTATATCTACGCATTTCACCGCTACACAGGAAATTCCACCACCCTCTACCATACTCTAGCTTGCCAGTTTTGGATGCAGTTCCCAGGTTGAGCCCGGGGATTTCACA
+
CCCCCEGGGGGGEG@@FGGFGGGGFEFFE<FGGFGGGGGGGFFCC@CEEGDGFGGGF@EF<FGGGGFEF8:FF@EFGE@CE=BFCCC<?,49B?@FEECFGGE=A9EF::C,?=9,,CCF+BEGGG99EA=F,,49@GCFG>DF==EFFCFGGG?=D=AEGGGGG8,,@=+,2@8DFFCFF8D68=EE8,,AC9C+*0;*2==9+
@M02526:341:000000000-JB3KD:1:1101:13343:6733 2:N:0:TACACAT+ACGGCAC
GCTTGGGGACTACAGGGGTTTCTAATCCTGTTTGCTCCCCACGCTTTCGCACCTCAGTGTCAGTATCAGTCCAGGTGGTCGCCTTCGCCACTGGTGTTCCTTCCTATATCTACGCATTTCACCGCTACACAGGAAATTCCACCACCCTCTACCATACTCTAGCTTGCCAGTTTTGGATGCAGTTCCCAGGTTGAGCCCGGGGATT
+
CCCCCGGGGGGGGGGGGGFGGGGGGGGGGGGGGGGGGGGGGGGGGGGGGGGGGCGFGGGGGGGGGGGGGGG@<FFGFFGGGGGDGGFGGDGG8<F89C<FFDFGGGGGFGGGGFGGDGFBFFGEGGGGGGGGGGGGGFAEFGGGG68EGFGGGGFDFGDCDGDGDDF89F=EG:DDGFGFGGGGCGGGF6,EC7CGDGGGD?D>6
@M02526:341:000000000-JB3KD:1:1101:12340:6737 2:N:0:TACACAT+ACGGCAC
CGTGGACTACTAGGGTATCTAATCCCATTCGCTCCCCTAGCTTTCGTCTCTCAGTGTCAGTGTCGGCCCAGCAGAGTGCTTTCGCCGTTGGAGTTCTTTCCGATCTCTACGCATTTCACCGCTCCACCGGAAATTCCCTCTGCCCCTACCGTACTCCAGCTTGGTAGTTTCCACCGCCTGTCCAGGGTTGAGCCCTGGGATTTGA
+
CCCCCGGGGGGGGGGGGGGGGGGGGGGGGGGGGGGGGGGGGGGGGGGGGGGGGGGGGGGGGGGGGGGGGGGGGGGGGGGGGGGGGGGGGGGGGGGGGGGGGGGGGGGGGGGGGGGGGGGGGGGGGGGGGDGGEGGGGGGGGCFEGGGGGGGGGGGGGGGGGGGGGGGGGGGGGGGGGGGFGGGGGGGGGGGGGGGGGGGGGFF++
@M02526:341:000000000-JB3KD:1:1101:13316:6747 2:N:0:TACACAT+ATGGCAC
GTGAAAGGCCTACTAGGGTTTCTAATCCTGTTTGCTCCCCACGCTTTCGCACCTCAGCGTCCAGTATGAGCCAGTAAGCCGCCTTCGCCACTGGTGTTCTTCCGAATATCTACGAACTTCACCTCTACACTCGGAATTCCACTTACCTCTCTCACCTGCTAGCTCGGCAGTCTTAAAGGCAATTCTGGAGTTGAGCTCCAGGCTT
+
CCC9CAFF,CDDFA,CFF@,@CE<,,CF9ECECEGGCFGGC7::,,CCFGGC+,;;FF7FFE@@FFFCAFFFFGDFGAEGEGGGEGGGD7C,E,:9?=EF<FFG7CEGD=,4=+48+AFE=DF9EFFGFCFFC+48>,4=DFFGFDDGF8=9D9=D8D8DDDD,EE8++=DFFF9??BDF=F7CE9EGG61@EG+9CC;?9FFAF
@M02526:341:000000000-JB3KD:1:1101:21141:6749 2:N:0:TACACAT+ACGGCAC
ACCAGGGACCACCCGGGTTTCTAATCCTGGTTGCTCCCCCCGCTTTCGCACCTCGGCGTCAGTCTTTGTCCAAGGGGCCGCCTTCGCCACCGGTATTCCTCCAGACCTCTACGCACTTCACCGCTAAACCTGGAATTCTACCCCCCTCTACAATCATCTAGCCTGCCATCTTCCAATGCAGCTCCCAGGTTGAGCCCGGGGATTT
+
CC,AC7@DE,,,B,+@F+B,CF<FF9EF,6CF,C,CCFE+++++69,,8,C:,,,,8+6+,,,,,<?,<<<?,CE7FDFF+@@FF+B+:=,@BF+9EFG9EE8,,4+8A::4+++3>>FDD97C+++,88,,38,4>EF:CEF8@14;19CA7,**5+,2,>8,,,,2,,25+,5=+*88:*00=*,,=,=,=?*;CD<CC))00
@M02526:341:000000000-JB3KD:1:1101:3854:6763 2:N:0:TACACAT+ACGGCAC
TGGGACTACAGGGGTATCTAATCCTGTTTGCTCCCCACGCTTTCGCGCCTCAGCGTCAGATCCGGGCCAGAGAGCCGCTTTCGCCACCGGTGTGCCATCCAATATCTACGAATTTCACCTCTACACTGGATATTCCACCCTCCTCTCCCGGTCTCAAGCCTGCCAGTCTCGGATGCAGTTACGGGGTTGAGCCCCGGGCTTTCAC
+
CCCCCGGEFGGGGGGCFCEGFFFGGGGGGGGDGGGGGCGGGF8FEGGGGEFGFDG:CFFGC<9FEGGGEGGDEGFEFC@FEFGDEGEEGDFGG+<?FDFGGGGGF,@FFGGGD+EEDEAFFGGGFG9FGGEF9,CFFFDE?FD8EFFGGDC@C>FDDFG8FEF6EDFD@A@EGEGGGGG++5<C>D:CEGGGC7>:5CGC6)?C8
@M02526:341:000000000-JB3KD:1:1101:14017:6764 2:N:0:TACACAT+ACGGCAC
CCGGGGGGACTACAAGGGTATCTAATCCCATTCGCTCCCCTAGCTTTCGTCTCTCAGTGTCAGTGTCGGCCCAGCAGAGTGCTTTCGCCGTTGGTGTTCTTTCCGATCTCTACGCATTTCACCGCTCCACCGGAAATTCCCTCTGCCCCTACCGTACTCCAGCTTGGTAGTTTCCACCGCCTGTCCAGGGTTGAGCCCTGGGATT
+
CCCCCGGGGGGGGGGGGGGGGGGGGGGGGFGGGFGGGGGGGG8FGGGGGGGGGFGGGGGGGGGGGGGGGGGGDDGGGGGGGGGGGGGGGGGGGGGGFGGGGGGGGGGG7FGGGGGEFCGGGGGGGCGGCFFGDGCEGGGGGGGFGGGDFFGGGGGGGGGGGGGGG?=CGFGGGGGGGGDFGGGGGGFGGCGGGDFFGGFGFF@FF
@M02526:341:000000000-JB3KD:1:1101:18884:6766 2:N:0:TACACAT+ACGGCAC
GGGACTACAAGGGTATCTAATCCTGTTTGCTCCCCACGCTTTCGCACCTCAGCGTCAGTTATGGACCAGTTAGCCGCCTTCGCCACTGGTGTTCCTGCGAATATCTACGAATTTCACCTCTACACTCGCAATTCCACTAACCTCTTCCATACTCAAGATACCCAGTATCAAAGGCAGTTCCGCAGTTGAGCTGCGGGATTTCACC
+
CCCCCGCCFGGGGGFGGE<FFDGFGGGGGG<EGGGGGGG7FGGGGGGG<CEFGGG@CFFFDFEFFGGGGGFGGGGCGGCFGFEGCFFEDGDFFFGGGGGDEGGGFGGGFF:FEGG9FFFGCEGGG,AEGFGGGGGGGGGFEFFDDGFGFDCFFDGFGGGGGGGGFGGGGEF8@8=D8DFDFDDDGGG,;?EFCFD@DDDGGFFFF
@M02526:341:000000000-JB3KD:1:1101:23946:6768 2:N:0:TACACAT+ACGGCAC
ATCTGGACTACTCGGGTATCTAATCCTGTTTGCTCCCCACGCTTTCGCGCCTCAGCGTCAGTAATGGTCCAGTTGGCCGCCTTCGCCACCGGTGTTCTTGCGAATATCTACGAATTTCACCTCTACACTCGCAGTTCCACCAACCTCTACCATACTCAAGCGTCCCAGTATCGAAGGCCATTCTGTGGTTGAGCCACAGGCTTTC
+
CCCCCGGGGGGGGGGGGGGGGGGGGGGGGGGGGGGGGGGGGGGGGGGGGGGGGGGGGGGGGGGGGGGGGGGGGGGGGGGGGGGGGGGGGGGGGGGGGGGGGGGGGGGGGGGGGGGGGGGGGGGGGGGGGGFGEGGGGGGGGGGGGGGGGGGGGGGGGGFGGGGGGGGGGGGGGGGGGGGFFCDFGGGGGGDF,CFGGGCDGFFFA
@M02526:341:000000000-JB3KD:1:1101:26578:6789 2:N:0:TACACAT+ACGGCAC
GGGACTACAGGGGTATCTAATCCTGTTCGCTCCCCATGCTTTCGCTTCTCAGCGTCAGTAATGGCCCAGTAACCTGCCTTCGCCATCGGTGTTCCTCCTGATATCTGCGCATTTCACCGCTACACCAGGAATTCCAGTTACCCCTACCACACTCTAGCCTGCCCGTACCCACCGCAGACCCAGGGTTAAGCCCTGGGCTTTCACG
+
CCCCCGGGGGGGGGGGGGGGGGGGGGGGGGGGGGGGGGGGGGGGGGGGDFGGGGGGGGGGGGGGGGGGGGGGGGGGGGGGGGGGGGGGGGGGGGGGGGGGFGGGGGGGGGGGGGGGGGGGDEGGGGFGGCGGFFGGGGGGGGFGGFGGGGGGGGGGGGGGGGFDGGGGGGFGGEGGGGGFGGG6EGCFDFGGGGGEFFGGGFAF4
@M02526:341:000000000-JB3KD:1:1101:16821:6793 2:N:0:TACACAT+ACGGCAC
ATCAGTGGACTACACGGGTTTCTAATCCTGTTCGCTCCCCATGCTTTCGCTCCTCAGCGTCAGTTACAGCCCAGAGACCTGCCTTCGCCATCGGTGTTCTTCCTGATATCTGCGCATTTCACCGCTACACCAGGAATTCCAGTCTCCCCTACTGCACTCTAGTCTGCCCGTACCCACCGCACATCCGAAGTTAAGCCTCGGACTT
+
CCCCCGGGGGGGGGGGGGGGGGGGCFFGGGGGGGGCGGGGGGGGGGGGGGGGGGGGGGGGGGGGGGGGGGGGGGGGGGGGGGGGGGGGGGGGFGGGGGGGGGGGGGFFFFGAFGGGGGGGGGFGGGGGGGGDFGFFGGGGGGGGFGEFEGGGGGGGGFGCCGGGGCG8FGG6DDCFGGGFCDGGFFGGGEGFGGGGGGG77BEDF
@M02526:341:000000000-JB3KD:1:1101:18553:6796 2:N:0:TACACAT+ACGGCAC
GCTGCGTCCCGTAGGAGAAGATCGGAAGAGCGTCGTGTAGGGAAAGAGTGTGTGCCGTGGGTAGAGCTTGGTGGGGGCCGTGCCCATTCAATAAAATAAAATATCTATGAGCTTCACAGCTATACACCGTCTATTACGCCTATCTCCAATACTCTCGAGTGCCAACTTCGTATCTACATTTCCAGTTTTGCTCACCTGTTTCTCC
+
CCCCCGGG@FFC:FG9F,CFF@EFE,@C<FG@FFC@@C,ECFAA@FEFGGGG8FAAFC+++86,9,,:,6FFFC7+++4+4+++,,,,,,:,,:9,,,,5,,,C=C94,9,,9A,4C,446,@=EE,6+,+,+,C,E+@668=E,,,,,,6@=,?+62+@=D,,,1,72+,,+,+2++=++?D+,+,,2,27@,2,*35++++:0
@M02526:341:000000000-JB3KD:1:1101:10208:6800 2:N:0:TACACAT+ACGGCAC
CCGGACTACAGGGGTTTCTAATCCTGTTTGCTCCCCACGCTTTCGCACCTCAGCGTCAGTTATGGACCAGTTAGCCGCCTTCGCCACTGGTGTTCCTGCGAATATCTACGAATTTCACCTCTACACTCGCAATTCCACTAACCTCTTCCATACTCAAGATACCCAGTATCAAAGGCAGTTCCGCAGTTGAGCTGCGGGATTTCAC
+
CCCCCGGGGGGGGGGGGGGGGGGGGGGGGGGGGGGGGGGGGGGGGGGGGGGGGGGGGGGGGGGGGGGGGGGGGGGGGGGGGGGGGGGGGGGGGGGGGGGGGGGGGGGFGGGGGGGGFGGGGGGGGGDEFGGGGGGGGGGGGGGGGGGGGGGGGGGDGGFGGGGGGGGGGGGGFAFGGGGBFGGGGGGG7ECGGGDEGGDDGFFAF
@M02526:341:000000000-JB3KD:1:1101:26348:6803 2:N:0:TACACAT+ACGGCAC
TCGACGGACTACTGGGGTTTCTAATCCTGTTTGCTCCCCACGCTTTCGCACCTCAGCGTCAGTTATGGACCCGTTAGCCGCCTTCGCCACTGGTGTTCCTGCGAATATCTATGGATTGCACCTCTACACTCGCAATTCCACTAAACTCTTCCATACTCAAGATACCCAGCATCAAAGGCAGTTCCGCAGTTGAGCTGCGGGACTT
+
CC@CC:FCF@CFAC<FGFGGGEEGFEGACCFGGFCDGGGGG7@,FFA:@FCG,669C@@B:@,C9C@6@@E6F:FF=EF=CFEFF,4F,B?<FF<FFFEC,A+4@@44=E;E9FE;F<:99E,>9=E,E,66=B@EFCG:D=?,,@6E=AGGGG7D+=21=6EDGF?,,@EA9,+5=CD*7?FDG9CEGCG,E7CACF*@D?5AA
@M02526:341:000000000-JB3KD:1:1101:6421:6807 2:N:0:TACACAT+ACGGCAC
TGGACTACAGGGGTTTCTAATCCTGTTCGCTACCCATGCTTTCGCTTCTCAGTGTCAGTCATGGCCCAGAGACCTGCCTTCGCCATCGGTGTTCTTCCTGATATCTGCGCATTTCACCGCTACACCAGGAGTTCCAGTCTCCCCTACCACACTCTAGCCTGCCCGTACCCACCGCAGACCCGGAGTTAAGCCCCGGGCTTTCACG
+
CCCCCGGGGGGGGGGGGGGGGGGGGGGGGGGGGGGGGGGGGGGGGGGGGGGGFGGGGFGGGGGGGFFEGGGGGGGGGGGFFGGCCFFFGGGGGGGGGGGGGGFFGGGGGGGGDFGGGGGGGGGGGGGGGGGGGGGFFGGFGFGGDFGGGGGGGGGGGGGGGGC=EEGGGGGDGGGGGGGFGGGDGGGGFGGGGGGCGGCCFFFF)
@M02526:341:000000000-JB3KD:1:1101:23348:6814 2:N:0:TACACAT+ACGGCAC
GAGGACTACTCGGGTTTCTAATCCTGTTTGCTCCCCACGCTTTCGCACCTCAGTGTCAGTATCAGTCCAGGTGGTCGCCTTCGCCACTGGTGTTCCTTCCTATATCTACGCATTTCACCGCTACACAGGAAATTCCACCCCCCTCTACCATACTCTAGCTTGCCAGTTTTGGATGCAGTTCCCAGGTGGAGCCCGGGGATTTCAC
+
@CCCCFGGGGGEFGFGGGGD<FFFGGGGGGGFFFGGAFGGGGGGGGCFECEFGGGGCE6FF@F<AFGE9E<FEFFGGDFCFGGGGEED8,?BEFFFDDFFE9AFACFFFEGDEGFFFGFGGCGG9EFFGGGFGFGGGFF+BEGG>=AF9EEGGD+3BDDF,6DFF?=DFFG>F9+6+2ACGGG+@+@,+4,@@*<;C59?@;AF+
@M02526:341:000000000-JB3KD:1:1101:7220:6816 2:N:0:TACACAT+ACGGCAC
CAAGGACTACCAGGGTTTCTAATCCTGTTTGCTCCCCACGCTTTCGCACCTCAGTGTCAGTATCAGTCCAGGTGGTCGCCTTCGCCACTGGTGTTCCTTCCTATATCTACGCATTTCACCGCTACACAGGAAATTCCACCACCCTCTACCATACTCTAGCTTGCCAGTTTTGGATGCAGTTCCCAGGTTGAGCCCGGGGATTTCA
+
CCCCCGGGGGGGGGGGGGGGGGGGGGGGGGGGGGGGGGGGGGGGGGGGGGGGGGGGGGGGGGGGGGGGGFGGGGGGGGGG@FFFFDFFGFFEFFEFGFCGGGGGGGGGGGGGGGGFGGGGGGGGGGGGGGFGGGGGGEGGGGGGGGFGFGGGDGGGGGGGGGGGGGGGGGGGGFGFFFGFGGFGGFGFGGGCGGCCCDCDGFFF9
@M02526:341:000000000-JB3KD:1:1101:4981:6818 2:N:0:TACACAT+ACGGCAC
AGGGACTACTGGGGTTTCTAATCCTGTTCGCTCCCCATGCTTTCGAGCCTCAGCGTCAGTTACAGACCAGAGAGCCGCCTTCGCCACTGGTTTTCTTCCATATATCTACGCATTTCACCGCTACACATGGAGTTCCACTCTCCTCTTCTGCACTCACGTCTCCCAGTTTCCGATGCACTTCCACAGTTACGCTGTGGGCTTTCAC
+
CCCCCCFGGGFGGG@FGFGFGGFGGGFFFGGGDEGGGGGGGGG9:FGDCEDFEC@F7,@FECFGGGGGGGG@FC@F@C+,?A<,=?FFC@,,BDCCFB?EGFGGGC9EF=7CFCFGGDGEGCCE=EFE9,E:FFGGFG;FFGGFGGGFCFCA?DDD++==DFCFFGGFG8EC8CCCFFFFGGGGFGGGG,@CECDF*3*;*9AF+
@M02526:341:000000000-JB3KD:1:1101:9227:6822 2:N:0:TACACAT+ACGGCAC
GATATTGGACTACTCGGGTATCTAATCCTGTTTGCTCCCCACGCTTTCGCACCTCAGCGTCAGTTATGGACCAGTTAGCCGCCTTCGCCACTGGTGTTCCTGCGAATATCTACGAATTTCACCTCTACACTCGCAATTCCACTAACCTCTTCCATACTCAAGATACCCAGTATCAAAGGCAGTTCCGCAGTTGAGCTGCGGGATT
+
CCCCCGFGCGGGFGGGGGFGGGGGGGGGGFGGGGGGGGGGEEGGGGGGGGGG7@EFEGGGGGGGGGGGGECGGGGGGGGGGGGGGGGGGGGGGGGGGGGGGCGGGEEFGGGGGGGGCFGGGGGFGGGGGGFGGGGGGGGGGGGCFGGGGGGGGGGGFDGGFC,@FFF?=FFFFGCFF@CFFD8DFGGEGEGGC:DFDCFGGD>?A
@M02526:341:000000000-JB3KD:1:1101:16370:6825 2:N:0:TACACAT+ACGGCAC
GCCGGACTACCCGGGTATCTAATCCTGTTTGCTCCCCACGCCTTCGCGCCTCAGCGTCAGATTTGAACCAGATAGACGCCTTCGCCACTGGTGTTCCTCCTAATATTTACGAATTTTACCTCTACACTAGGAATTCCTCTATCCTCTTTCAATCTCTAGACTAGCAGTTTTAAAAGCAATTCCGAGGTTAAGCCTTGGGATTTCA
+
CCCCCGGGGGGGGGGGGGGGGGGGGGGGGGGGGGGGGGGGGGGGGGGGGGGGGGGGGGGGCFGGFGGFGGGGGGGGGGGGGGGGGGGGGFGGGFGGGGGGGGGAFFGFFFGGEFFGGGGGGGFFGGGEEGG,CFGGGGG;DFGGGGGGGGGGGC8DFGFGGGGEFGGGGGGGGGGGGGGFGGFG6CEEGFGFGGGGGGDGFFFF6
@M02526:341:000000000-JB3KD:1:1101:7589:6825 2:N:0:TACACAT+ACGGCAC
CCGGACTACCCGGGTATCTAATCCTGTTTGCTCCCCACGCTTTCGCACCTCAGTGTCAGTATCAGTCCAGGTGGTCGCCTTCGCCACTGGTGTTCCTTCCTATATCTACGCATTTCACCGCTACACAGGAAATTCCACCACCCTCTACCATACTCTAGCTTGCCAGTTTTGGATGCAGTTCCCAGGTTGAGCCCGGGGATTTCAC
+
CCCCCGGGFGGGGGGGGGGGGGGGGGGGGGGGGGGGFGEFFEGGGGGGGGGGGGGGGGGGEFGFFGG<@EFFGGDFFGGGGGEG,CC8?@?FFGGGGFGFAEGGGGFFAEGFGGGGDGGDGEGGGGFE,==FEFGEGGG?@EGGGGFGDFGGGFFFCDFFF8EFGFGEFF?8+@DFD7DFF9FF,+A9?CFGCFDECD5CFFFF>
@M02526:341:000000000-JB3KD:1:1101:18207:6840 2:N:0:TACACAT+ACGGCAC
GGGGACTACCAGGGTTTCTAATCCTGTTCGCTACCCATGCTTTCGCTTCTCAGTGTCAGTCATGGCCCAGAGACCTGCCTTCGCCATCGGTGTTCTTCCTGATATCTGCGCATTTCACCGCTACACCAGGAGTTCCAGTCTCCCCTACCACACTCTAGCCTGCCCGTACCCACCGCAGACCCGGAGTTTAGCCCCGGGCTTTCAC
+
CC8CCGGGFFECFEFFFFGGGGGGGGGDFCGGEGFFG8@FGGFGGGGFE<C@@EFGGADFGGGGGFCCFFC@EFCDG8FGGG@EG::FFEGGGGGCFGGGCC<DFEFGAFFEEGGGDF:CBCE@FGGGF:@F,,CDDGGGGFGFGGF?FFCFGGFGCGGGGDCFF6@EG>AFCGG>CCGFFFG77?EF,=ECFF>*3*33/60==
@M02526:341:000000000-JB3KD:1:1101:15554:6851 2:N:0:TACACAT+ACGGCAC
GATCTGGACTACTAGGGTTTCTAATCCTGTTCGCTACCCACGCTTTCGCTCCTCAGCGTCAGTTACCACCCAGAGACCCGCCTTCGCCACCGGTGTTCCTCCTGATATCTGCGCACTTCACCGCTACACCAGGAATTCCAGTCTCCCCTGTGATACTCAAGTCTGCCCGTATCCCCTTCACGCCTACCGTTAAGCTGCAGAATTT
+
C@CCCGGGGGGGGFGGGGGGGGGFGGGGGFG<CFG7FGGGGGGGGGGGGGGGDGGGFGGGG7FFFGGFEFFGF<EFGFF>FFGGGGEGGGGGEGCEGGGDGGGGGGFGGGCGFG+4CFG;>FGGC=BFG:=DFGF=8EEG9EFDEFFGGGCGFFDG+89,@@F8DCFCCEC,=,7+5+39??FG69E,@EGG5EDC77DGG*=BA
@M02526:341:000000000-JB3KD:1:1101:17427:6852 2:N:0:TACACAT+ACGGCAC
TGGACTACACGGGTATCTAATCCTGTTCGCTCCCCACGCTTTCGAACCTCAGCGTCAGTAACAGACCAGAGAGCCGCTTTCGCCACTGGTGTTCTTCCATATATCTACGCATTTCACCGCTACACATGGAGTTCCACTCTCCTCTTCTGCACTCAAGTCCTCCAGTTTCCAATGCTCTTCTCCGGTTAAGCCGAAGGCTTTCACA
+
CCCCCGGGGGGGGGEGGGGGGGGGGGGGGGGGGGGGGGGGGGGGGGGGGGGGGGGGGGGGGGGGFGGGGGGCGEGGGGGGGGGGEGGGGGGGGGGGGGGGGGGGGGGGGDGGGGGGGGGGGGDGGGGGGCEGGGGGGGGFGFGGGGGGGGGGGGGGGGGGGGGGGGGGGGCFFFGGGGGFFGGGCDGGDGFGGDDGDGGGGFFF9
@M02526:341:000000000-JB3KD:1:1101:12693:6878 2:N:0:TACACAT+ACGGCAC
GGTGGGACTACCGGGGTATCTAATCCTGTTTGCTACCCACGCTTTCGCGCCTCAGCGTCAGTGTCAGTCCAGAAGGCCGCCTTCGCCACTCGTATTCCTCCAGATCTCTACGCATTTCACCGCTACACCTGGCATTCTACCTTCCTCTCCTGAACTCAAGTCCGCCAGTTCCAAATGCAATTCCCAGGTTGAGCCCGGGGCTTTC
+
CCCCCGDEDE@FCGGG:,@F<<FDCE,<6EF,C,CFGG@C:+@FFF7,6@F6:,<C@6@8@<,CFFFFGF<C<8E@@ECCECFE4?F@:4,B:?<F@FG9E<FCEEFE,AA7:+=CF,C9ECG87=F@FCCG,@=EF9,3@,=E8EEA,=9@+,+6+=A,D9ECGG8+,@EA2E8;;?8F?G:CGCFFF97C7CF59CGDC5;A+
@M02526:341:000000000-JB3KD:1:1101:7936:6893 2:N:0:TACACAT+ACGGCAC
CGGGTGGACTACCCGGGTATCTAATCCCGTTTGCTCCCCACGCTTTCGCACCTCAGTGTCAGTATCAGTCCAGGTGGTCGCCTTCGCCACTGGTGTTCCTTCCTATATCTACGCATTTCGCCGCTACACAGGAAATTCCACCACCCTCTACCATTCTCTAGCTTGCCAGTTTTGGATGCAGTTCCCAGGTTGAGCCCGGGGATTT
+
CCCCCGGGGGGGGGGGGGGGGGGGGGGGGGGGGGGGGGGGGGGGGGGGGGGGGGGGGGGGGGGGGGGGGGF9FGGGGGGGDG:FE7BFFGFCEBDEEGEFGGGGGGGGGGGGGGGGGGGFGGGGGGGGGGFE:BEGGGFGGGGGGGGGGCF@2=FDFFD8FGGGGGFDF=FGGGG6?FFFFFGGGGGFGCFGGGGGGGGCDFFFF
@M02526:341:000000000-JB3KD:1:1101:25623:6924 2:N:0:TACACAT+ACGGCAC
GGGCGGACTACTGGGGTTTCTAATCCTGTTTGCTCCCCACGCTTTCGCACCTCAGTGTCAGTATCAGTCCAGGTGGTCGCCTTCGCCACTGGTGTTCCTTCCTATATCTACGCATTTCACCGCTACACAGGAAATTCCACCACCCTCTACCGTACTCTAGCTTGCCAGTTTTGGATGCAGTTCCCAGGTTGAGCCCGGGGCTTTC
+
CCCCCGGGGGGGGGGGGGGGGGGGGGGGGGGGGGGGGGGGGGGGGGGGGGGFGGGGGGGGGGGGGGGGGCFGFCFGGGGGGEGFGGGCFFCCEF<:FFFGCFFDGGEEFFFGD7:CFGCFFDGGDEGGGFGGGEGGGGGGF=DEEGGGGGGGGDGGGG,=FFGGGGGGFEGG6:78CGG5?FGGFGGGGCFGCFFGGC4DD4);8
@M02526:341:000000000-JB3KD:1:1101:5538:6947 2:N:0:TACACAT+ACGGCAC
GTGGGACTACAAGGGTTTCTAATCCTGTTCGCTACCCATGCTTTCGAACCTCAGCGTCAGTTACAGACCAGAGAGCCGCCTTCGCCACTGGTGTTCTTCCATATATCTACGCATTTCACCGCTACACATGGAGTTCCACTCTCCTCTTCTGCACTCAAGAAAAACAGTTTCCGATGCAATTCCTCGGTTAAGCCGAGGGCTTTCC
+
CCCCCGGGGGGGFGG<EGGGGFGGGGGGGGGGGGGGGCGGDGGGGCFFGG,CEGGGECGGGGCGGGFGFGCGDG:FGCGGGGGGGGCFGGGGGFGGGGGGGGGEGDFEFG::CFGGGGGFGGE8B==FGGGGGGFGG9BF?9EGGCF==AEFFF8?FDGGFEGFGGFGGGG:CEGDDGGF8==DFD6CGGGCFECCDD55DF48+
@M02526:341:000000000-JB3KD:1:1101:20997:6950 2:N:0:TACACAT+ACGGCAC
CCTGGGACTACTGGGGTATCTAATCCCATTCGCTCCCCTAGCTTTCGTCTCTCAGTGTCAGTGTCGGCCCAGCAGAGTGCTTTCGCCGTTGGTGTTCTTTCCGATCTCTACGCATTTCACCGCTCCACCCGAAATTCCCTCTGCCCCTACCGTACTCCAGCTTGGTAGTTTCCACCGCCTGTCCAGGGTTGAGCCCTGGGCTTTT
+
CCCCCGGGGGGGGGGEGCGGGGGGGGG?FGGGGEGEGGG<FFGFGGGC:6EEG<FAFGGGGGGEFCGGGGG8FG?8<@9FADFFGGGGEFGGFFGGGCFCEG:FEE4EEGGFGEGGFDGGGEG8CEGG8+@@FCEDFGG86==9A,@8+,1@8?DFFGGGC89=66=AADFDCC?+C>D*9:DGF7?>C>E6CFGCGDFC9AA6*
@M02526:341:000000000-JB3KD:1:1101:19062:6953 2:N:0:TACACAT+ACGGCAC
GGCCGGACTACCGGGGTATCTAATCCCATTCGCTCCCCTAGCTTTCGTCTCTCAGTGTCAGTGTCGGCCCAGCAGAGTGCTTTCGCCGTTGGTGTTCTTTCCGATCTCTGCGCATTTCACCGCTCCACCGGAAATTCCCTCTGCCCCTACCGTACTCCAGCTTGGTAGTTTCCACCGCCTGTCCAGGGTTGAGCCCTGGGATTTG
+
CCCCCGGGGGGGGGGGGGGGGGGGGGGDGGGGGGGGGGGGGGGGGGGGGGGGGGGFFGGGGGGGGGGGDGGGGGGFGGGGGGGGGGGGGGGGGGGGGGGGGGGGGGCGGFFGGGGGGGGGGGGGGGGFGGGGCGFGGGGFFGGGGGGGGGGGGGGGGFGFGGGGCFGGGGGCFGG?DGGFGCGGDFF>FGGGGGGGGFGC6A8A8
@M02526:341:000000000-JB3KD:1:1101:21797:6972 2:N:0:TACACAT+ACGGCAC
AGTTGGGGACTACAAGGGTATCTAATCCCATTCGCTCCCCTAGCTTTCGCCTCTCAGTGTCAGTGTCGGCCCAGCAGAGTGCTTTCGCCGTTGGTGTTCTTTCCGATCTCTACGCATTTCACCGCTCCACCGGAAATTCCCTCTGCCCCTACCGTACTCCAGCTTGGTAGTTTCCACCGCCTGTCCAGGGTTGAGCCCTGGGATT
+
CCCCCGGGGGGGGGGGGGGGGGGGGGGGGGGGGGGGGGGGGGGGGGGGGGGGGGGGGFGGGGGGGGGGGGGGGGGGGGGGGGGGGGGGGGGGGGGGGGGGGGGGGDGGGGGGGGGGGGGGGGGGGGGGGGGGGGGGGGGGGGGGGGGGGGFGGGGFGGGGGGGGGGGG9EECGGGGGCDEGGGGGGGGF7CGDGGGGGGGGFAFF
@M02526:341:000000000-JB3KD:1:1101:5168:6972 2:N:0:TACACAT+ACGGCAC
GGGACTACTCGGGTTTCTAATCCTGTTTGATCCCCACGCTTTCGTGCATCAGCGTCAATTTTCGCTTAGCCTGCTGCCCCCCCGTAGGCGCCAGATCGGAAGAGCGTCGTGTAGGGAAAGAGTGTGTGCCGTGTGTAGATCTCGGTGGTCGTGGCAGCCTTAGAAAAAAAAAAGATTCAATAATTAACCCAAAACACAACAATCT
+
CCCCCGGGGGGGGGGGGGGGGGGGGGGGGGGGFGGGGGGGGGGGGGGGGGGGGGGGGGGGGGGGGGGGGGGGGGFGGGGGGGGGGGGGGGGGGGGGGGGGGEGGGGCEEGGGGGGGFDGGGGFFGG=FGGC:+6D8=;,3,,,6@++8=,@++++++=,,4:,,75@F*194)***+2+++401,4,,+/**/**7**/*18*)+
@M02526:341:000000000-JB3KD:1:1101:9657:6985 2:N:0:TACACAT+ACGGCAC
TCAAAGGGACTACCGGGGTTTCTAATCCCATTCGCTCCCCTAGCTTTCGTCTCTCAGTGTCAGTGTCGGCCCAGCAGAGTGCTTTCGCCGTTGGTGTTCTTTCCGATCTCTACGCATTTCACCGCTCCACCGGAAATTCCCTCTGCCCCTACCGTACTCCAGCTTGGTATTTTCCACCGCCTGTCCAGGGTTGAGCCCTGGGATT
+
@CCCCFFGGGGAFFGGGGGGGDEF9EGGGGGGGGEGCF@CFCFGGFD<FFG8ECC,EFGGGGG<FGEFEFGGGGGG8<DFGGGGA<CFEGGGGFFGCCGGGFEFGE7B=EFGGGGEGGGF;EDE7BFGGFFGGEEEFGGGG,DFFCEDGEFGGGF8DDD89,@FGF>,,,@E9EG7<C5>DG5<FFGD67FGGG*7C;A79>4AF
@M02526:341:000000000-JB3KD:1:1101:17624:6997 2:N:0:TACACAT+ACGGCAC
TGGACTACCGGGGTATCTAATCCTGTTTGCTCCCCACGCTTTCGCACCTCAGTGTCAGTATCAGTCCAGGTGGTCGCCTTCGCCACTGGTGTTCCTTCCTATATCTACGCATTTCACCGCTACACAGGAAATTCCACCACCCTCTACCATACTCTAGCTTGCCAGTTTTGGATGCAGTTCCCAGGTTGAGCCCGGGGATTTCACA
+
CCCCCGGGGGGGGGGGGGGGGGGGGGGGGGGGGGGGGGGGGGGGGGGGGGGGGGGGGGGGGGGGGGFEFGGGGGGGGGGGGEGCCEG<FEEDFGGGGGGGFGGGGGGGGGGGGGGGGGGGGGGGGGGG?EGGGFGGGGFFEGGFGGGCGGGFDFGGGGGGGGGGGGFFFFGEFGGGGGGFGGGGGGGF,7CEFGGEGDGGFAFF+
@M02526:341:000000000-JB3KD:1:1101:14983:7005 2:N:0:TACACAT+ACGGCAC
CGGACTACCGGGGTTTCTAATCCTGTTCGCTCCCCACGCTTTCGAACCTCAGCGTCAGTTACAGACCAGAGAGCCGCTTTCGCCACTGGTGTTCTTCCATATATCTACGCATTTCACCGCTACACATGGAGTTCCACTCTCCTCTTCTGCACTCAAGTCCCCCAGTTTCCAATGCACTTCTCCGGTTAAGCCGAAGGCTTTCACA
+
CCCCCGGGGGGGGFGGGGGGGGGGGGGGGGGGGGGGGGGGGGGGGGGGGGGGGGGGGGGGGGGGGGGGGGGGGGGGGGGGGGGGGGGGGFGGGGGGGGGGGGGFEFGGGGGGGGGGGGGGGGGGGGGGGGGGGGGGGFGFGGGGGFFGGGGGFGGFGGGGGGGGGGFGGGGFGDGGGFDFFGGGGGGGGEFGGGDGGFFGGFFFF
@M02526:341:000000000-JB3KD:1:1101:18977:7006 2:N:0:TACACAT+ACGGCAC
CTTAGTGGACTACTCGGGTATCTAATCCTGTTTGCTCCCCACGCTTTCGCACCTCAGTGTCAGTATCAGTCCAGGTGGTCGCCTTCGCCACTGGTGTTCCTTCCTATATCTACGCATTTCACCGCTACACAGGAAATTCCACCACCCTCTACCATACTCTAGCTTGCCAGTTTTGGATGCAGTTCCCAGGTTGAGCCCGGGGATT
+
CCCCCGGGGGGGGGGGGGGGGGGGGGGGGGGGGGGGGGGGGGGGGGGGGGGGGGGGGGGGGGGGGGGGGGGGGGGGGGGGGGGDGGEGEFFGGGFEGGGGGFFGGGGGGGGGGGGGGGGGGGGGGEEGGGGFGGGGGGGGGFGGGGGGGGGGGGGGGGGGFGFGAGGGGGFFGGGGCFGFGGDFGFFGGFGGGGGGCFGGGEEFF
@M02526:341:000000000-JB3KD:1:1101:18950:7007 2:N:0:TACACAT+ACGGCAC
AGGCGGACTACTAGGGTTTCTAATCCTGTTTGCTACCCATGCTTTCGAACCTCAGCGTCAGTAACAGACCAGACAGCCGCTTTCGCCACTGGTATTCTACCATATATCTACGCATTTCACCGCTACACATGGTGTTCTACTGTCCTCTTCTGTACTCAAGTCGCCTAGTTTCCAATGCACTTCTTCGGTTAAGCCGAAGGCTTTC
+
CCCCCGEGC<FFCFGGGCFGGGGGGGGGGFFFGGGGGGGF8<FCFGGGGGGFGGF8:CGGEGDGGG98FGGGGGGGGGCGGGGGGGGGGGGGFGGGGGCFGGGGGFFGGGGGGGGGFGGFFCGGGGFGGGGGGDDGGGCEGGFF=DFGGGGFGGGGGFC,@FGGDGGCDFFGGGGC?F+:DF8=EEG>E>EFGDGE*;*;CFFFF
@M02526:341:000000000-JB3KD:1:1101:6960:7015 2:N:0:TACACAT+ACGGCAC
CAGCGGGACTACTGGGGTTTCTAATCCTGTTTGCTCCCCACGCTTTCGCACCTCAGTGTCAGTATCAGTCCAGGTGGTCGCCTTCGCCACTGGTGTTCCTTCCTATATCTACGCATTTCACCGCTACACAGGAAATTCCACCACCCTCTACCATACTCTAGCTTGCCAGTTTTGGATGCAGTTCCCAGGTTGAGCCCGGGGATTT
+
CCCCCGGGGGGGGGGGGGGGGGGGGGGGGGGGGGGGGGGGGGGGGGGGGGGG<FGGGGGGGGGGGGGGGGF9FGFGGGGGGGGGFDGEEFFFFEFGGGFGGGGDGGFCGFCD@FGGGAEFGGGGGGGGGGDF,E8EEGGGGGCGEEGGGGGFGGFGFFCFFGGFFGGGFEGGGGGGGGGFGGGGGGFGGGGGDGCGGGGGD49AF
@M02526:341:000000000-JB3KD:1:1101:20786:7019 2:N:0:TACACAT+ACGGCAC
ATTGGACTACAGGGGTATCTAATCCTGTTTGCTCCCCACGCTTTCGCACCTCAGTGTCAGTATCAGTCCAGGTGGTCGCCTTCGCCACTGGTGTTCCTTCCTATATCTACGCATTTCACCGCTACACAGGAAATTCCACCACCCTCTACCATACTCTAGCTTGCCAGTTTTGGATGCAGTTCCCAGGTTGAGCCCGGGGATTTCA
+
CCCCCGGGGGGGGGGGGGGGGGGGGGGGGGGGGGGGGGGGGGGGGGGGGGGGGGGGGGGGGGGGGGGGFFGGGGGGGGGGGGGFGFEDFGCEEDGDFFGGGGFGGGGGGGGGGGGGGGGGGGGGGGGGGGFGGGGGGGGGGGGGGGGGGGGGFGGGGGGGGGGFGFFGGGGFGFGGGGGFGGGGGGGFGGDCGGGGGDGCC>FF9
@M02526:341:000000000-JB3KD:1:1101:24779:7035 2:N:0:TACACAT+ACGGCAC
ACTGGACTACTGGGGTATCTAATCCTGTTTGCTACCCACGCTTTCGCGCCTCAGCGTCAGTGTCAGTCCAGAAGGCCGCCTTCGCCACTGGTATTCTTCCCGATCTCTACGCATTTCACCGCTACACCGGGAGTTCTACCTTCCTCTCCTGCACTCAAGCCTGCCAGTTCCAAATGCAGTTCCCAGGTTAAGCCCGGGGCTTTCA
+
CCCCCGGGGGGFGGGGGGGGGGGGGGGGGGGGGGGGGGGGGEGGGGGGGGGGGGGGGGGGGGGGFGGGGGGGFGGGGGGGGGGGGGGGGGGGCGGGFGGGGGGGGGGGGGGGGGGGGGGGGGGGGGGGGGEFEEFGGGGGGGGGGGFGGGGGGGGGGGGFGGGGGGGGCFGGFFGFGGFFGGGFGDCF?FF7EEGGCDDDCFAA8
@M02526:341:000000000-JB3KD:1:1101:11028:7035 2:N:0:TACACAT+ACGGCAC
CTTGGACTACCGGGGTTTCTAATCCTGTTTGCTACCCATGCTTTCGAGCCTCAGCGTCAGTAACAGACCAGACAGCCGCTTTCGCCACTGGTATTCTACCATATATCTACGCATTTCACCGCTACACATGGTGTTCTACTGTCCTCTTCTGTACTCAAGTCGCCTAGTTTCCAATGCACTTCTTCGGTTAAGCCGAAGGCTTTCC
+
CCCCCGGGGGGGGGGGGGGGGGGGGGGGGGFGGGGGGFGGGGGGGGGGGGGGGDGGGGGGGDGGGGGGGGGGGGGGGGGGGGGGGGGGGGGGGGGGGGGGGGGGGCFGGGFGEGGGGGGGGGGGGFGGGGFGGGGGGGGGGGGGGGGGGGGGGFFGDGGGGGGDGGFEFGGGGGG?GFGFGG?9FFGEGCG7CEG>9CDF>FFF+
@M02526:341:000000000-JB3KD:1:1101:21889:7035 2:N:0:TACACAT+ACGGCAC
CGAAGTGGACTACTCGGGTTTCTAATCCCATTCGCTCCCCTAGCTTTCGTCTCTCAGTGTCAGTGTCGGCCCAGCAGAGTGCTTTCGCCGTTGGTGTTCTTTCCGATCTCTACGCATTTCACCGCTCCACCGGAAATTCCTTCTGCCCCTACCGTACTCCAGCTTGGTAGTTTCCACCGCCTGTCCAGGGTTGAGCCCTGGGATT
+
CCCCCGGGGGGGGGGGGGGGGGGGGGGGGGGGGGGGGGGGGGGGGGGGGGGGGGGGGGGGGGGFGGGGGGGGGGGGGGGGGGGFGGGGGGGGGGGFGGGGGGGGGGGGGGGGGGGGGGGGGGGGGGFGGAFG7CEGFGGGGGGGF8EFGGGGGDGGGGGGDFGGFGEFCFGGGFCEF7DDGGGGFCG?EEC77FGGGG4CF?FFF
@M02526:341:000000000-JB3KD:1:1101:13492:7047 2:N:0:TACACAT+ACGGCAC
GTCAGGGACTACCGGGGTTTCTAATCCTGTTCGCCCCCCATGCTTTCGAGCCTCAGCGTCAGTTACAGACCAGAGAGACGCCTTCGCCACTGGTGTTCTTCCATATATCTACGCATTTCACCGCTACACATGGAGTTCCTCTCTCCTCTTCTGCCCTCAAGTCTCCCAGTTTCCGATGCACTTCCACAGTTAAGCTGTGGTCTTT
+
6866B8,,C<FCFC+7@:+66;C9;,CF@FC<6@,66@@@E,EFEG9F@F@@,,,CFG@,,B6,EFF9<9CCEFF,,,B8=+E:,,4C4=?FC<,A+5EBF<?=CC=;FAF444=@?9F9=,+@7=+:>F=,,3,6@DD8,E=,6A9?AED8=8+==D8=D:9:EE67<CE,5@?7CC60?C99E+<@,@C:2;<C9C9?3@ABB
@M02526:341:000000000-JB3KD:1:1101:25818:7047 2:N:0:TACACAT+ACGGCAC
TGGACTACTCGGGTATCTAATCCCATTCGCTCCCCTAGCTTTCGTCTCTCAGTGTCAGTGTCGGCCCAGCAGAGTGCTTTCGCCGTTGGTGTTCTTTCCGATCTCTACGCATTTCACCGCTCCACCGGAAATTCCCTCTGCCCCTATCGTACTCCAGCTTGGTAGTTTCCACCGCCTGTCCAGGGTTGAGCCCTGGGATTTGACG
+
CCCCCGGGGGGGGGGGGGGGGGGGGGGGGGGGGGGGGGGGGGGGGGFGGGGGFGGGGFGGGGGGGGGGGGGGGGGGGGGGGGGGGGGGGGGGGGGGGGGGGEGGGGGGGGGGGGGGGGGGGGGGGGGGGGGGGGGGGEGGGGGGGGGGGGGGGGGGFCFGGGGGGGGCFD=FGGGGGG?FGGGFCDGEGFGGGGGGGCGFDFFF>
@M02526:341:000000000-JB3KD:1:1101:17779:7058 2:N:0:TACACAT+ACGGCAC
ACAGGGACTACCAGGGTATCTAATCCTGTTTGCTCCCCACGCTTTCGCACCTGAGCGTCAGTCTTCGTCCAGGGGGCCGCCTTCGCCACCGGTATTCCTCCAGATCTCTACGCATTTCACCGCTACACCTGGAATTCTACCCCCCTCTACGAGACTCAAGCCTGCCAGTTTCAAATGCAGTTCCCAGGTTAAGCCCGGGGATTTC
+
CCCCCGGGGGGGGGGGGGGGGDEGGGGGGGGGGGGGGGGGGGGGGFEGGGGGGGGGGGGGGGGGGGFGGGGDFEGGGGGGGGGGGGGGGGGEGDFGGGGGGGGGGGGGGGGGGGGGGGGGGGGGEGGGGGGFFFGGGGGGGGGGGGGGGGGDGEGGGGCFGGGGFGFGGGGG@EDFGGGFGGGGGGGFFGFGCFGGGGGG<8AF8
@M02526:341:000000000-JB3KD:1:1101:12247:7061 2:N:0:TACACAT+ACGGCAC
ACTGGACTACTCGGGTATCTAATCCCATTCGCTCCCCTAGCTTTCGTCTCTCAGTGTCAGTGTCGGCCCAGCAGAGTGCTTTCGCCGTTGGTGTTCTTTCCGATCTCTACGCATTTCACCGCTCCACCGGAAATTCCCTCTGCCCCTACCGTACTCCAGCTTGGTAGTTTCCACCGCCTGTCCAGGGTTGAGCCCTGGGATTTGA
+
CCCCCGGGGGGGGGGGGGGGGGGGGGGGGGGGEGGGGGGGGGGGGGGGGGGGGGGGGGFGGGGGGGGGGGGGGGCGGGGGGGGGGGGGGGGGCGFGGGGGGGGGGGFFGGFGEGGFFCGGGGGGGGGGGCG7FFGGGFGGGGG8DFGFGGGGGGGFFF8ADDFEGGGGGGGFGGFGGGDFGGGDFFGGG5@EF?FGGCC4CFA>+
@M02526:341:000000000-JB3KD:1:1101:20160:7062 2:N:0:TACACAT+ACGGCAC
ACGGACTACAAGGGTTTCTAATCCTGTTTGCTCCCCTAGCTTTCGCGCCTCAGCGTCAGTTATGGTCCAGTGAGCCGCTTTCGCCACAGGTGTTCCTTCCGATATCTACGCATTTCACCGCTACACCGGAAATTCCACTCACCTCTCCCATACTCAAGCCCGACAGTTTCTAATGCAGGCTATGGGTTGAGCCCATAGATTTCAC
+
CCCCCGGGGGGGGGGGEGGGGGGGGGGGGGGGGFGGGGGGGGGGGGEGGGGGEGGGGGGGGGGG?FGGFGG?FGGGGGGGGGGGGGGEFGFGGGGGGGGGGGGGGGGGGGGGGGGGGGGGGGGGGGGGGGDEGGGGGGGGFDF=FDGGDFFFGGGGG6FGDGGGGGGGGGGGGGGGGGFFGFGGFFEGG?FFGGGGCGGGGFFFF
@M02526:341:000000000-JB3KD:1:1101:27034:7070 2:N:0:TACACAT+ACGGCAC
GGGACTACAGGGGTTTCTAATCCTGTTCGCTACCCTTGCTTTCGCTTCTCAGTGTCAGTCATGGCCCAGAGACCTGCCTTCGCCATCGGTGTTCCTCCTGATATCTGCGCATTTCACCGCTACACCAGGAATTCCAGTCTCCCCTACCACACTCTAGCCTGCCCGTACCCACCGCAGACCCGGGGTTAAGCCCCAGCCTTTCCCC
+
CCCCCGGGGGGGGGGGGGGFGGGGGGGGGGGGGGG,CFFGGGGGGGDFDFGGGGGGGGGGGGGGGGGGGGFFGGGFFGAEGGGGGGGGGGDFGGGGFFGGFGFGGGGGGGGGGGGGGGDG=EEEFGGGGDFGGGGGGGGDGGGGCDDGFGCCGGG8DGFDDFCFDE6CEFFGDGGGG66?CDCDDGGCEFGG5EGG*;*=7:+;*
@M02526:341:000000000-JB3KD:1:1101:3924:7081 2:N:0:TACACAT+ACGGCAC
ACGGACTACCGGGGTTTCTAATCCTGTTTGCTCCCCACGCTTTCGCACCTCAGCGTCAGTATCTAGCCAGTTGGCCGCCTTCGCCACTGGTGTTCTTGCGAATATCTACGAATTTCGCCTCTACACTCGCAGTTCCACCAACCTCTCTCGAACTCAAGATCGCCAGTATCAAGGGCAGTTCTGGAGTTGAGCTCCAGGATTACAC
+
BACC8FGGFGEDGGCFEGGEFFFGGFFGGGGGGGGGCG7FDGGGGC:FFFFFEEE@EGGG9<F,CEF8EFD<<EFFGDEGGGGGGFFCGGFC<CFFFDFCFECDE,@;FGGCGGGGFGFCEDGGFG,A@@F:FFEGAEFC8CEGGFFFF>=DDEDFG8=DFFGGEG<,@C;F6?CD7C;BGCFFAFEGG7CF,=A,;C/;:*404
@M02526:341:000000000-JB3KD:1:1101:9308:7095 2:N:0:TACACAT+ACGGCAC
CGCGAGGACTACAGGGGTTTCTAATCCTGTTCGCTACCCACGCTTTCGCTCCTCAGCGTCAGTTACCACCCAGAGACCCGCCTTCGCCACCGGTGTTCCTCCTGATATCTGCGCATTTCACCGCTACACCAGGAATTCCAGTCTCCCCTGTGATACTCAAGTCTGCCCGTATCGCCTGCACGCCTACAGTTAAGCTGCAGAATTT
+
CCCCCGGGGGGGGGGGGGGGGGGGGGGGGGGGGGGGGGGGGGGGGGGGGGGGGGGGGGGGGGGGGGGGGEGGGGGGGGGGGGGGGGGGGGGGGGGGGGGGGGGGGGGGGGGGDGGGGGGGGGGGGGGGGGGGEGGGGFGGDFEGGGGGFFGFDFGGGGGGGGGGGGGG>EGCFEGGGFGFGGGGGGGGGFGFFGGFDGGGGFFFF
@M02526:341:000000000-JB3KD:1:1101:25686:7109 2:N:0:TACACAT+ACGGCAC
TTGGACTACAGGGGTTTCTAATCCTGTTTGCTCCCCACGCTTTCGCACCTCAGTGTCAGTATCAGTCCAGGTGGTCGCCTTCGCCACTGGTGTTCCTTCCTATATCTACGCATTTCACCGCTACACAGGAAATTCCACCACCCTCTACCCTACTCTAGCTTGCCAGTTTTGGATGCAGTTCCCAGTTTGACCCCGGGGATCTCAC
+
CCCCCFGGGGGGGGGGGGGGGGGGGGGGFGFGGGGGGFEGGCEFGE:@F<<@8FDFDGCFFFFFFDFFGFEG,CCFCBGECFDCFD@E,,::,,A9EFE,C5EC99@,4A7,@F;EFEE@ED+@=EGF>:EEF;E=CF?DGE>=DDA,6,@?D?DDFGDAD,6@A,63=D,6+@=??F8<9EDC,073=E,,,+39+30@*;?9F
@M02526:341:000000000-JB3KD:1:1101:20162:7117 2:N:0:TACACAT+ACGGCAC
TGATGGACTACTGGGGTATCTAATCCTGTTTGCTCCCCACGCTTTCGCACCTCAGCGCCCAGTATGAGCCAGTAAGCCGCCTTCGCCACTGGTGTTCTTCCGAATATCTACGAATTTCACCTCTACCCTCGGAATTCCACTTACCTCTCTCACCTGCTAGCTCCGCTGTCTTAACGGCATTTCTGGAGTTGAGCTCCAGGCTTTC
+
@<BCCFC<C<EEFGG@@7CCCF@@F966EGG8<,EFGD,77@FG@FBF7F+,;;,C++8@@EFD9E6,CA<FFFFAFF:F@F7B@FE,BFF8FFGEGGCGBCF=CDE;;DEBF:FF<E=FE=EE,,9FEFFEG788EF;FGGAFE,E?FF8ADDD??==,@AD,+6++16,,?D+=076*35<9FF2,@4,,4@<ECCF*9AF*4
@M02526:341:000000000-JB3KD:1:1101:16345:7119 2:N:0:TACACAT+ACGGCAC
GGAGGAGGACTACCGGGGTATCTAATCCTGTTCGCTCCCCATGCTTTCGCTCCTCAGCGTCAGTTACAGCCCAGAGACCTGCCTTCGCCATCGGTGTTCTTCCTGATATCTGCGCATTTCACCGCTACACCAGGAATTCCAGTCTCCCCTACTGCACTCTAGTCTGCCCGTACCCACCGCACATCCGAAGTTAAGCCTCGGACTT
+
CCCCCGGGGGGGGGGGGGGGGGGGFGGGGGGGGGGGGGGGGGGGGGGGGGGGGGGGGGGGGGGGGGGGGGGGGGGGGGGGFGGGFGGGGGGGGGGGGGGGGGGGGGGGGGGGGGGGGGGGGGGGGGGGGGGFGGGCGGGGGGGGGGDGGGFGGGGGGGGGGGCEFFGGGGG8D>FFGDGEGGGGGGGDC>F?<BGGGCCD>BAEF
@M02526:341:000000000-JB3KD:1:1101:6714:7139 2:N:0:TACACAT+ACGGCAC
GGGGGGACTACCCGGGTATCTAATCCCATTCGCTCCCCTAGCTTTCGTCTCTCAGTGTCAGTGTCGGCCCAGCAGAGTGCTTTCGCCGTTGTTGTTCTTTCCGATTTCTACGCATTTCACCGCTCCACCGGAAATTCCCTCTGCCCCTACCGTACTCCAGCTTGGTAGTTTCCACCGCCTGTCCAGGGTTGAGCCCTGGTATTTG
+
@CCC@7FFCGDECB+@FFE<F<?FE?=CC?ECFCFGGF<CFFAFFCCAF4?@<,5<EFCECE<5544:C=:A?=,B<<8?E5AF:F+CBFE3D=CFGFGFCAC7FDCFC;F7<<CBFGCF=3B*B:F<CE7*>1,=C<CCFC,A<FGGDG6CF585:FE+?E+*:A>+2=+ACCC455CACC<*0*2****+0<0:0*90*1*0*
@M02526:341:000000000-JB3KD:1:1101:17120:7142 2:N:0:TACACAT+ACGGCAC
GGGACTACCGGGGTTTCTAATCCCATTCGCTCCCCTAGCTTTCGTCTCTCAGTGTCAGTGTCGGCCCAGCAGAGTGCTTTCGCCGTTGGTGTTCTTTCCGATCTCTACGCATTTCACCGCTCCACCGGAAATTCCCTCTGCCCCTACCGTACTCCAGCTTGGTAGTTTCCACCGCCTGTCCAGGGTTGAGCCCTGGGATTTGACG
+
CCCCCGGGGGGGGGGGGGGFGGGGGGGGGGGGGGGGGGGGGGGGGGGGGGGGGGGGGGGGGGGGGGGGGGGGGGGGGGGGGGGGGGGGGGGGGGGGGGGDGGGGGGGGGGGGGGGGGGGGGGGGGGGGGGGGGGGGGGGGGGGFFGGFGGGGGGGGFGGGGGGGFGGGGGGGGGGDGGGFGGGGCGFCDFGGGGGGDCCDCFFF>
@M02526:341:000000000-JB3KD:1:1101:10870:7144 2:N:0:TACACAT+ACGGCAC
TCGGGACTACTCGGGTATCTAATCCCATTCGCTCCCCTAGCTTTCGTCTCTCAGTGTCAGTGTCGGCCCAGCAGAGTGCTTTCGCCGTTGGTGTTCTTTCCGATCTCTACGCATTTCACCGCTCCACCGGAAATTCCCTCTGCCCCTACCGTACTCCAGCTTGGTAGTTTCCACCGCCTGTCCAGGGTTGAGCCCTGGGATTTGA
+
CCCCCGGGGGGGGGGGGGGGGGGGGGGGGGGGGGGGGGGGGGGGGGGGGGGGGGGGGGGGGGGGEEGGGGGGGGGGGGGGGGGGGGGGGGGGGGGGGGGGGGGEGGGGFGGGGGGGGGGGGGGGGGGGGGEGEFGGGGGGGGGGEFGGGFGGFGGGGGGGGFGGFEGGGGGGGGFGGGGFFGGGGG*@F9@GFGGGF>FCFAFF9
@M02526:341:000000000-JB3KD:1:1101:20215:7148 2:N:0:TACACAT+ACGGCAC
GCGGTGACTACTCGGGTTTCTAATCCCATTCGCTCCCCTAGCTTTCGTCTCTCAGTGTCAGTGTCGGCCCAGCAGAGTGCTTTCGCCGTTGGTGTTCTTTCCGATCTCTACGCATTTCACCGCTCCACCGGAAATTCCCTCTGCCCCTACCGTACTCTAGCTTGGTAGTTTCCACCGCCTGTCCAGGGTTGAGCCCTGGGATTTG
+
CCCCCEGGGGGGGGGGGGGGGGGGGGGGGGGGGGGGGGGGGGGGGGGGGGGGGGGGGGGCGGGGGGGGGGGGGGGFGGGGGGGGGGGGGGGGGGGGGGGGGGGGGGGGGGGGGGGGGGGGGGGGGGGGGGGGGGGGGGGGGGGGGGGGGGGGGGGGGGGGGGGGGGGGGGGGGGGGGGGFGGFGFGGGGGGGFGGGGGGDFFFF+
@M02526:341:000000000-JB3KD:1:1101:13618:7150 2:N:0:TACACAT+ACGGCAC
GGGACTACAGGGGTATCTAATCCCATTCGCTCCCCTAGCTTTCGTCTCTCAGTGTCAGTGTCGGCCCAGCAGAGTGCTTTCGCCGTTGGTGTTCTTTCCGATCTCTGCGCATTTCACCGCTCCACCGGAAATTCCCTCTGCCCCTACCGTACTCCAGCTTGGTCGTTTCCACCGCCTGTCCAGGGTTGAGCCCTGGGATTTGACG
+
CCCCCGGGGGGGGGGGGGGGGGGGGGGGGGEGGGGGFCGGGGGGGGGGEGGGGGGGGDGGGGGGGGGDFFFFDEFGGFGGGGGGGGEFEGGGGGGGGGGGGGGCGGGGGGGDGGGGGGGGDGGGGGGGGGGGGGGGGGCFGGGGGGGGGGGDFCDF??@A88E,=CGGGGAFGDGG6CCFGGGGEDF5,@??FF9F4;DC4+1=)
@M02526:341:000000000-JB3KD:1:1101:19092:7155 2:N:0:TACACAT+ACGGCAC
AGAGGACTACCGGGGTTTCTAATCCTGTTTGCTCCCCACGCTTTCGCACCTCAGTGTCAGTATCAGTCCAGGTGGTCGCCTTCGCCACTGGTGTTCCTTCCTATATCTACGCATTTCACCGCTACACAGGAAATTCCACCACCCTCTACCATACTCTAGCTTGCCAGTTTTGGATGCAGTTCCCAGGTTGAGCCCGGGGATTTCA
+
AC8CCFGGGGGGGGGGGGGGGFGGGGGGGGGGGGGGGGGGGGGGGGGGGGGGGGEGGGGGGCEE<FGGG9FGEGGGGGGGGGGGGGGGFFGGEFGGGG<F<DGG:FGGGGGGGGGGGGGGGGGGGGG?>F?FFGFGDGGGFGGEGGFGGFF8FGGG9D9CEGFGGFGGAF,66ADGG8D<FGFF7FFFCGFGGGFC5DG7CFFF+
@M02526:341:000000000-JB3KD:1:1101:24116:7156 2:N:0:TACACAT+ACGGCAC
GGGACTACACGGGTATCTAATCCTGTTTGCTCCCCACGCTTTCGCACCTCAGTGTCAGTATCAGTCCAGGTGGTCGCCTTCGCCACTGGTGTTCCTTCCTATATCTACGCATTTCACCGCTACACAGGAAATTCCACCACCCTCTACCATACTCTAGCTTGCTAGTTTTGGATGCAGTTCCCAGGTTGAGCCCGGGGATTTCACA
+
CCCCCGGGGGGGGGGGGGGGGGGGGGGGGGGGGGGGGGGGGGGGGGGGFGFGGGGGGGGGGGGGGGG9FGG8FGGDGG:FF7FFCCEBEGFGEFGGGFGGGGGGGF9DECFGGGGGGGGGDEG9FDCGGG8FFGFGG8,DEGGG8EGGFG?F?F+BCGFGGGF8EEFGF??EC8D8F2BDCDFCC+@8DFFFGGGEC50;9>EF6
@M02526:341:000000000-JB3KD:1:1101:27903:7177 2:N:0:TACACAT+ACGGCAC
GGGGACTACAAGGGTTTCTAATCCTGTTTGCTCCCCACGCTTTCGTGACTCAGCGTCAGTTTCAGTCCAGCAAGTCGCCTTCGCCACTGGTGTTCCTCCTAATATCTACGCATTTCACCGCTACACTAGGAATTCCAGTTGCCTCTCCTGGACTCTAGTTACACAGTACCTTGTGCAATCCTAAGGTTAAGACCTAGACATTCAA
+
@CCCCDDGC8,CFGF8@FDFCGFCGGGGEEAFGEEEFG@+6BFCEG,,@<;F@F@FCGGGFF,@E<<6C<<<<A,BCDC@@<B@FDEFGG,,44EE9FFCFGFGGECCFDFGD,,@<54@E8C7@@FGE:EG,@ADF,@==F8=889@,,,1=A+363@,8,424,,,7=E,+7++++6*=+=DEDFG,=9,@FC,2+=+=C;<+
@M02526:341:000000000-JB3KD:1:1101:14948:7191 2:N:0:TACACAT+ACGGCAC
CGGACTACAGGGGTATCTAATCCTGTTTGATCCCCACGCTTTCGTGCCTCAGCGTCAATATTTGTGTAGCCTGCTGCCTTCGCAATCGGCGTTCTATGTCATATCTAAGCATTTCACCGCTACATGACATCTTCCGCCAACCTCCACAACATTCAAGAAAAATAGTATCCACGGCAGTTTACGAGTTAAGCTCGGAGATTTCACC
+
CC@C,@F@F,,B:F66;@FGEE@9FCFEGGGF9CCC@::B@,C@6CCGGF@E@FC@F@CFC<@<FAC6E<CE,<FCFBF@FFFCFC@4@+@>BFGDGGFGFCFEF=F,9,4,4999?5=C8@8FCGG:44,4@EFGG888>+,6===EGG8,?D+3=+@DG8DE936,@,,6==>C9:?;+=??GGC,2,,,,19?*;C+=:BB8
@M02526:341:000000000-JB3KD:1:1101:14037:7194 2:N:0:TACACAT+ACGGCAC
CAGGGACTACCCGGGTTTCTAATCCTGTTTGCTCCCCACGCTTTCGCACCTCAGTGTCAGTATCAGTCCAGGTGGTCGCCTTCGCCACTGGTGTTCCTTCCTATATCTACGCATTTCACCGCTACACAGGAAACTCCACCACCCTCTACCATACTCTAGCTTGCCAGTTTTGGATGCAGTTCCCAGGTTGAGCCCGGGGATTTCA
+
CCCCCGGGGGGGGGGGGGGGGGGGGGGGGGGGGGGGGGGGGGGGGGGGGGGGGGGGGGGGGGGGGGGGDCGGGGGGGGGGCGGGGGCEFFCF<EFFCGGGGGGGGGGGGGGGGGGGGGGGGGGGGGGGGGGCGGGGGGGGGGGDGFGGGGGGGGGGGGGGGGGGGGGDFDCDGFGFGGGFGGFGGGFEFGGFFFFEDGGGCFFF1
@M02526:341:000000000-JB3KD:1:1101:22810:7196 2:N:0:TACACAT+ACGGCAC
CTCGCGGACTACTAGGGTATCTAATCCCATTCGCTCCCCTAGCTTTCGTCTCTCAGTGTCAGTGTCGGCCCAGCAGAGTGCTTTCGCCGTTGGTGTTCTTTCCGATCTCTACGCATTTCACCGCTCCACCGGAAATTCCCTCTGCCCCTACCGTACTCCAGCTTGGTAGTTTCCACCGCCTGTCCAGGGTTGAGCCCTGGGTTTT
+
CCCCCED7CFGGGDGD?F8E<FC@EEFEEGAF<F@FGFGG,C@GEEFFCFEC<FEFF@EFC<EEEE@+@C@FGGF,6A@@?F,BFB=FE@7FGGG4@FE?CE9@7FGG9,CFGG7>=5F=@FEE+>FFDFGDF7+@BEGG9E=,@D,8=EDF>@DDGG=A,3@,,4;;,@;CFF9CFDG5C7<C69<,*4=E,,4:94795/8?:
@M02526:341:000000000-JB3KD:1:1101:5098:7205 2:N:0:TACACAT+ACGGCAC
AGCTGGGACTACAAGGGTATCTAATCCTGTTTGCTACCCACGCTTTCGCGCCTCAGCGTCAGTGTCAGTCCAGAAGGCCGCCTTCGCCACTGGTATTCCTCCAGATCTCTACGCATTTCACCGCTACACCTGGAATTCTACCTTCCTCTCCTGCACTCAAGTCCGCCAGTTCCAAATGCCGTTCCCAGGTTAAGCCCGGGGCTTT
+
CCCCCECGGFFFGGFEEFFEE9EEFCEFAGGGFGFFFG?6BBE:FFF@F@E@7CFGGGFC7CFFGG9FFGGGD9,BFGGGGGEGGGGGECFDFG99EFGGG<,?E=>=EEGGGGC7+5AFG9EGCEGGFFEE:9,6=FCFGGGGFFGGGCEF666===D,@EFGEGECE,2=D=DCC?7;00=CEC731AFFA;FG>D*<>B*;/
@M02526:341:000000000-JB3KD:1:1101:25444:7210 2:N:0:TACACAT+ACGGCAC
TGGACTACAGGGGTATCTAATCCCATTCGCTCCCCTAGCTTTCGTCTCTCAGTGTCAGTGTCGGCCCAGCAGAGTGCTTTCGCCGTTGGTGTTCTTTCCGCTCTCTACGCATTTCACCGCTCCACCGGAAATTCCCTCTGCCCCTACCGTACTCCAGCTTGGTAGTTTCCACCGCCTGTCCCGGGTTGAGCCCTGGGATTTGACG
+
CCCCCFGCE<@CFG7FFFGGEEFFCEFGEGCGGGGGG8<FFEFGEC,EFGE9EEFGFGGE@FGEGGD@<FCF8,FCFEFFF:FFGGGC8FFFCFAFEFE7,7@=EFEDDFCGGGG9FGDE@EGGGGEGGGGFGGGGGGG8DFDFC+@DED??GFGFCCD@D+,,6EDEEGGFG7DDC?5;?+*3*<9:FFFFCE4EC*;CF++=9
@M02526:341:000000000-JB3KD:1:1101:16046:7215 2:N:0:TACACAT+ACGGCAC
GGGAGGATTACACGGGTATCTAATCCTGTTTGCTCCCCACGCTTTCGCACCTCAGCGTCAGTTATGGACCAGTTAGCCGCCTTCGCCACTGGTGTTCCTGCGAATATCTACGAATTTCACCTCTACACTCGCAATTCCACTAACCTCTTCCATACTCAAGATACCCAGTATCAAAGGCAGTTCCGCAGTTGAGCTGCGGGATTTC
+
CCCCCEGGGGGDEFGGF:FGGGGGGGGFGFGGGFGGGGGGGGGGGFGGGGGGGGGGGGGGGGGGFEF<FGGGFGGGGGEEGGGFDEGCEGGGGGFGGGGA@FECFDFGGGGGGGGGCGEGFGGGDGDFEFF@FDEGGGFDEF8DDGGGGGFEFDGGGGGDF=,3D8,@=9AD9F77=DD?7+D7C6@6@EE,CFF6;*;*;@A4+
@M02526:341:000000000-JB3KD:1:1101:20374:7218 2:N:0:TACACAT+ACGGCAC
AGGACTACAAGGGTTTCTAATCCTGTTTGCTCCCCACGCTTTCGCACCTCAGTGTCAGTATCAGTCCAGGTGGTCGCCTTCGCCACTGGTGTTCCTTCCTATATCTACGCATTTCACCGCTACACAGGAAATTCCACCACCCTCTACCATACTCTAGCTTGCCAGTTTTGGATGCAGTTCCCAGGTTGAGCCCGGGGATTTCACA
+
CCCCCGGGGGGGGGGGGGGGGGGGGGGGGGGGGGGGGGGGGGGGGGGGGGGGGGGGGGGGGGGGGGGGFGGGGGGGGGGGG@FF=CFFGFEGGGGGGGGGGGGFGGGGGGGGGGGGGGGGDGGGGGGG8E=FGGGGGGGGGGGGGGGGEGEGFGFGCFGGGGFGFGGGGGGGFFGGCGGFGFFGGGGDFGGGGGGGGGGGGFFFB
@M02526:341:000000000-JB3KD:1:1101:20736:7219 2:N:0:TACACAT+ACGGCAC
AGGACTACCAGGGTATCTAATCCTGTTCGCTCCCCATGCTTTCGCTCCTCAGCGTCAGTTACAGCCCAGAGACCTGCCTTCGCCATCGGTGTTCTTCCTGATATCTGCGCATTTCACCGCTACACCAGGAATTCCAGTCTCCCCTCCTGCACTCTAGTCTGCCCGTACCCACCGCACATCCGAAGTTAAGCCCCGGACTTTCACG
+
CCCCCGGGGFFGEGGGGGGGGCGGFFD@FGGGGGEGC8FFDGGGGGGGGGFCCCCF,FGAFFCFGGGGGG8@FFDFFGGGGCFC7FFCFCBGDGGGCGFD<<,=EFCACEG7F,EFFF7@7B8FFFEDCG?GFGCCE,E8DF,AG8CF?8@DGGGC@=EGGGFGDC8EG???D+=@DG:FGDD77CFC,B9@*491@CGDFC@C*
@M02526:341:000000000-JB3KD:1:1101:6773:7221 2:N:0:TACACAT+ACGGCAC
TATGGGACTACCGGGGTATCTAATCCCATTCGCTCCCCTAGCTTTCGTCTCTCAGTGTCAGTGTCGGCCCAGCAGAGTGCTCTCGCCGTTGGTGTTCTTTCCGATCTCTACGCATTTCACCGCTCCACCGGAAATTCCCTCTGCCCCTCCCGTACTCCAGCTTGGTCGTTTCCACCGCCTGTCCAGGGTTTAGCCCTTGGATTTT
+
9CCCCCCFGFGGF7FGFFGDDFGFGGG@EFFAE@FGGGCCCFFGGDC<C<E6C@FFGF@6@FFGG:7FFG:,CEGFGGAEG,EACFG4>?788BFE?FEEAFFC7FGGGGGGGGCGF9AFFCECEEFGGE+44@=93@EDDD=AFGGG+6C==+==DDFEFGC:+@,1@;F,?,5;C5**0=2@74:>6C*4BEGGG69DF*8A:
@M02526:341:000000000-JB3KD:1:1101:24801:7224 2:N:0:TACACAT+ACGGCAC
GGAGAGGACTACTCGGGTATCTAATCCTGTTTGCCCCCCACGCTTTCGCACCTCAGTGTCAGTATCAGTCCAGGTGGTCGCCTTCGCCACTGGTGTTCCTTCCTATATCTACGCATTTCACCGCTACACAGGAAATTCCACCACCCTCTACCATACTCTAGCTTGCCAGTTTTGGCTGCAGTTCCCAGGTTGAGCCCGGGGACTT
+
CCCCCGGGGGGGGGGGGGGGGGGGGGGGGGGGGGGGGGGGGGGGGGGGGGGGEGCGGGGGGGGGGGDGGGGGGGGGGGGGGGCGGDGGGGG<F?FFFGGGGGGGGGFCFECGGGGGGGGCAG7ECCGGGGFGFGGGGGGGGGGGGG6?@DFGCE==+?=FGGG,3AD,@EDFF=D+A=CFFGG?CFG?FCC9<7DC>DD575*;9
@M02526:341:000000000-JB3KD:1:1101:18673:7231 2:N:0:TACACAT+ACGGCAC
AGGGACTACCGGGGTATCTAATCCTGTTCGCTCCCCACGCTTTCGAACCTCAGCGTCAGTTACAGACCAGAGAGCCGCTTTCGCCACTGGTGTTCTTCCATATATCTACGCATTTCACCGCTACACATGGAGTTCCACTCTCCTCTTCTGCACTCAAGTCCCCCAGTTTCCAATGCACTTCTCCGGTTAAGCCGAAGGCTTTCAC
+
CCCCCGGGGGGGGGGGGGGGGGGGGGGGFEGGGGGGGGGGGGGGGGGGGGGGGGGGGGGGFGCAF9FDGG8@FEGFGG7FGGGGGGGGGGGGGGGGGGF,5FGGGGGGGDGGGGGGGGGGGGGGGGCGFGFGGGGGFGGG9FGGGGGGFDAFDGGGGGCF@DCEG6D9DFGF+,=C?CFFGCGF>CEGDC7ACEG>D>CCCFFFA
@M02526:341:000000000-JB3KD:1:1101:10794:7233 2:N:0:TACACAT+ACGGCAC
ACGGACTACAGGGGTATCTAATCCCATTCGCTCCCCTAGCTTTCGTCTCTCAGTGTCAGTGTCGGCCCAGCAGAGTGCTTTCGCCGTTGGTGTTCTTTCCGATCTCTACGCATTTCACCGCTCCACCGGAAATTCCCCCTCCCCCTACCGTACTCCAGCTTGGTAGTTTCCACCGCCTTTCCAGGGTTGAGCCCTGGGCTTTGCC
+
CCCCC:@FGGGGGDCDGAFFFGFFCCFGF9,CFGGG,,6CCD,@:FF<@,E,6CF<E@@<@,68+@FCFEFFG8<FGF<EAF77FF4BC<GGGGGGG9FF:CFGGD9,E7::F:EE,CF=@7BGFGGD=@C@ACG9D,>++36?E>+A=@1+=8=F=+,@E8+@;@<CECCECC+@5**4C8++@3::9,9EGF7?9/***38+4
@M02526:341:000000000-JB3KD:1:1101:7905:7235 2:N:0:TACACAT+ACGGCAC
TCGGATGGACTACCAGGGTATCCATTCCTGTTTGCTACCCACGCTTTCGCGCCTCAGCGTCAGTGTCAGTCCAGAAGGCCGCCTTCGCCACTGGTATTCTTCCCGATCTCTACGCATTTCACCGCTACACCGGGAGTTCTACCTTCCTCTCCTGCACTCAAGCCTGCCAGTTCCAAATGCAGTTCCCAGGTTAAGCCCGGGGCTT
+
C@CC8@F8,CF,ECFCC,C,CF,,,CFG,6;<,,CF9,6CF@@C,B,C,B@C@@C,EDFGG@F@E,699F<<FFA,E8EFEE:F:EDFF:FFEDB9F?<F,@<,FCCEFDGGGCCGCC,@@E9CEGGECGGD+C+3BEGGFG9DFCE8E9?8D8?=D=D@F9EGGFFDGDGGGCFF+2CF?F8FGDE7?7?FC2=FC5C4*5:5;
@M02526:341:000000000-JB3KD:1:1101:28102:7236 2:N:0:TACACAT+ACGGCAC
TTCGGAATACTGGGGTATCTAATCCTGTTTGCTCCCCACGCTTTCGCACCCCAGCGTCAGTTATGGACCAGTTAGCCGCCTTCGCCACTGGTGTTCCTGCGAGTATCTACGAATTTCACCTCTACACTCGCAATTCCACTAACATCTTCCATACTCAAGATACTAAGTATCAAAGGAAGTTCCGCAGTTGAGCTGCGGGATTTCA
+
@C8CCC,CFCGGGGGC7C<FFFGGG9<@EAFEAF<EEDCFDFEGCB7@F+,@@FGFFC@F<,CEFGFA@<CEFCF9BC7@,C5=F,BFCGFC@FFG<E,<>CGFF,EFFF@C@@A99<;AE@9EA>,;EF+CF7C@,@9@?DE,@,=A8938=DD=DG?FCF,@,@=E:2EFCGG8+6=D7==0@6@87,;C2@:?DD*339>AF
@M02526:341:000000000-JB3KD:1:1101:5718:7252 2:N:0:TACACAT+ACGGCAC
ACATAGGACTACTGGGGTATCTAATCCTGTTCGATACCCGCACCTTCGAGCATCAGTGTCAATTGAAGCGGACGTACAATGCCTACGCTTTCGGAGTTCTTCGTGATATCTATGCATTTCACCGCTACACCACGAATTCCATGTACGCTCCACTCATTCAAGTCTCAGAGTTCTCGCCGCAACTCCCCCGTTAAGCGGGGACATT
+
CCCCC,;C8AEGGCEGGGGFFAC@AF<FGFFGFFCFGFGGGEGGGGGDFEFE9<FEECFGGGGGFCF9FGCFGEGCFG@FBFGCFGG>,FFFCCFGEADFGGEGFGF9EFGECFGGG,AFEEF7EGGGGG@DFEGG,D,DDFFGFDD+=CCGGGFF8DFGGFGG,EDFFGEFGGFGGG+?6;D?EFC>EEE7C7F?DDDCCDFFC
@M02526:341:000000000-JB3KD:1:1101:14594:7255 2:N:0:TACACAT+ACGGCAC
GGGACTACAGGAGTATCTAATCCTGTTTGCTCCCCACGCTTTCGCACCTCAGTGTCAGTATCAGTCCAGGTGGTCGCCTTCGCCACTGGTGTTCCTTCCTATATCTACGCATTTCACCGCTACACAGGAAATTCCACCACCCTCTACCATACTCTAGCTTGCCCGTTTTGGATGCAGTTCCCAGGTTGAGCCCGGGGATTTCACC
+
CCCCCGGGFFGCGGGFGFFGGGGGGGGGGGFFGGGGGGGGGGGGGGGGEFFGGGGGGGGCFGAFGGGFGGFGGEFFGGDGCFEGEGGGCEAEFFGGGGGADF<,A;;FFEBFGGF9EFDG+6CEG9F,EGFEDGGGGGG?8C=FGGAG8A,,+6+DDFG8AFG,=@FGG,88+,=7A?=?EFG++=D,@DEGGGGGG**;?FFF*
@M02526:341:000000000-JB3KD:1:1101:16429:7274 2:N:0:TACACAT+ACGGCAC
GGGACTACTGGGGTATCTAATCCTGTTCGCTCCCCATGCTTTCGCTCCTCAGCGTCAGTTACAGCCCAGAGACCTGCCTTCGCCATCGGTGTTCTTCCTGATATCTGCGCATTTCACCGCTACACCAGGAATTCCAGTATCCCCTACTGCACTCTAGTCTGCCCGTACCCACCGCACATCCGAAGTTAAGCCTCGGCCTTCCACC
+
-<@96CCEE@CE@CBEFGFDGFGGACFFC7FDG<FE<EA@FEEE7,;6CFD8FGEGFEAFEE<EG7CAF<CE@CFFGGGGGG,CEEGG>FGGGGGGGGGG<FGGFGDFGDGCCFGAEFGGD@EDEFGF7F?A9>E9=>,9@=,DD?DE=C2@D8=?===8=AFFGEGC@,@CDC>>>+89?C++@=9FG,<19@9>*30;**3;*
@M02526:341:000000000-JB3KD:1:1101:25046:7277 2:N:0:TACACAT+ACGGCAC
GGTGTCGGACTACTGGGGTTTCTAATCCTGTTCGATACCCGCACCTTCGAGCATCAGTGTCAATAAGGCGGACGTACAATGCCTACGCTTTCGGAGTTCTTCGTGATATCTATGCATTTCACCGCTACACCACGAATTCCATGTACGCTCCACTCATTCAAGTCTCAGAGTTCTCACCGCAACTCCCCCGTTAAGCGGGGACATT
+
CCCCCGGGGGGGGGGGGGGGGGGGCGGGGGGGGGFGGGGGGGGGGGGGGGGGGGGGGGGGGGGGGGGGGGGGGGGGGGGGGGFFGGGGGGGGGGGEGGFGGGGGGGGDGGGGGGGGGGGGGGGGGGGGGGGFFGCEGGGGGGGGGGGGGGGGGGGGGGGGGGGGFGGG,EGGGGGFGF6B0@C?FGGEGDEGDGCEDCGGD>FFF
@M02526:341:000000000-JB3KD:1:1101:23701:7277 2:N:0:TACACAT+ACGGCAC
TTATAGGGACTACCGGGGTATCTAATCCCATTCGCTCCCCTAGCTTTCGTCTCTCAGTGTCAGTGTCGGCCCAGCAGAGTGCTTTCGCCGTTGGTGTTCTTTCCGATCTCTACGCATTTCACCGCTCCACCGGAAATTCCCTCTGCCCCTACCGTACTCCAGCTTGGTAGTTTCCACCGCCTGTCCAGGGTTGAGCCCTGGGATT
+
CCCCCGGGGGGGGGGGGGFGGGGGGGGGGGGGGGGGGGGGGGEGGGGGGFGGGGGGGGFGG9ECCFGGGGEGFFFGFFEFGGGGGGGGGGGGGGGGGGGGGGGFG:EGGGGGGGGDGEGGGG9CE8FGEFGGG7>BFGGFGGGGGGFFFGGGGGGGGGG?88DFF6@CCCCEGGGFGGGBDGF:EG<:C7?FCCCC?FFFD*?FF
@M02526:341:000000000-JB3KD:1:1101:15464:7279 2:N:0:TACACAT+ACGGCAC
ACTCAGGACTACACGGGTATCTAATCCTGTTTGCTCCCCACGCTTTCGCACCTCAGTGTCAGTATCAGTCCAGGTGGTCGCCTTCGCCACTGGTGTTCCTTCCTATATCTACGCATTTCACCGCTACACAGGAAATTCCACCACCCTCTACCATACTCTAGCTTGCCAGTTTTGGATGCAGTTCCCAGGTTGAGCCCGGGGATTT
+
CCCCCGGGGGGGGGGGGGGGGGGGGGGGGGGGGGGGGGGGGGGGGGGGGGGGGGGGGGGGGGGGGGGGGGFGGGGGGGGGGGGGGFGE:FGG@FFDFGGGGGGGGGGGGGGGGGGGGGGGGFGGGDGGGGGFCFGGGGDGGGGGGGGGGFG,+E?FGGGCGGGGGGCADEGGFGD+2+=DFFGGGGGGGGGGGGGGFDCGD>5A9
@M02526:341:000000000-JB3KD:1:1101:17028:7295 2:N:0:TACACAT+ACGGCAC
TGGACTACCCGGGTATCTAATCCTGTTCGCTCCCCACGCTTTCGAACCTCAGCGTCAGTAACAGACCAGAGAGCCGCTTTCGCCACTGGTGTTCTTCCATATATCTACGCATTTCACCGCTACACATGGAGTTCCACTCTCCTCTTCTGCACTCAAGCCCTCCAGTTTCCAATGCTCTTCTCCGGTTAAGCCGAAGGCTTTCACA
+
CCCCCGGGFFGGGGGGGGGGGGGGGGGGGGGGGGGGGGGGGGGGGGGGGGGGGGGGGGGGGGCGGGGGGGGGGGGGGGGGGGGGGGGGGGGGGGGGGGGGGGGGGGGGGGGGGGGGGGGGGGGGGGGGGGGGGGGGGGGGGGGGGGGGGGGGGGGGFGFGGGGGGGGGGGGAFGGFFGGFGGGGGGGGGGGGGGDGGGGGGFFF9
@M02526:341:000000000-JB3KD:1:1101:22973:7300 2:N:0:TACACAT+ACGGCAC
TATGGGACTACTGGGGTTTCTAATCCTGTTTGCTCCCCACGCTTTCGCACCTCAGCGTCCAGTATGAGCCAGTAAGCCGCCTTCGCCACTGGTGTTCTTCCGAATATCTACGAATTTCACCTCTACACTCGGAATTCCACTTACCTCTCTCACCTGCTAGCTCGGCAGTCTTAAAGGCAATTCTGGAGTTGAGCTCCAGGCTTTC
+
CCCCCGGGGGGGGGGGGGFGGGGGGGGGGGGGGGGGGGGGGGGGGGGGGGGGGGGGGGGGEGGGGFGGGGGGGGGFGGGGGGGGFGGGEGGGDFFGGGGGGCGGGGGGGCFFE,AFGGGGGGGGGFGGEGGFG>FFGGGGGGGGECGFGDFGFGG?D8FFF3@@>EECG?AFGD=7DF???CFGGG::,@9,@CCFGCFCGFFFF
@M02526:341:000000000-JB3KD:1:1101:23966:7307 2:N:0:TACACAT+ACGGCAC
CCGGACTACCCGGGTTTCTAATCCTGTTTGCTCCCCACGCTTTCGCACCTCAGTGTCAGTATCAGTCCAGGTGGTCGCCTTCGCCACTGGTGTTCCTTCCTATATCTACGCATTTCCCCGCTACACAGGAAATTCCACCACCCTCTACCATACTCTAGCTTGCCAGTTTTGGATGCAGTTCCCAGGTTGAGCCCGGGGATTTCAC
+
CCCCCGGFGGGGGGGGGGGGGGGGGCFGGGGGGGGGGGGGEGGGCGEGGFGGGGGGFFFGGFFGGGGGADCFCFFGEDFCFDFFGGGG8AFFEEFFCFGFGGGGFGGGGGG7?CFE,AFEEECCGGGGC,E,AFGGGGFGGGGGG?F=FFFGGGGCGFFGDDGGCFFGFFC@DFGF78D?FCG?@=GDFC?FGC57?>G7FFF9:
@M02526:341:000000000-JB3KD:1:1101:16555:7317 2:N:0:TACACAT+ACGGCAC
GGGACTACCGGGGTATCTAATCCTGTTTGCTCCCCACGCTTTCGCACCTCAGCGTCCAGTATGAGCCAGTAAGCCGCCTTCGCCACTGGTGTTCTTCCGAATATCTACGAATTTCACCTCTACACTCGGAATTCCACTTACCTCTCTCACCTGCTAGCTCGGCAGTCTTAAAGGCAATTCTGGAGTTGAGCTCCAGGCTTTCACC
+
CCCCCGGGGGGGGGGGGGGGGGGGGGGGGGGGCFFGGGGGGGGGGGGGGGGGGGCFGGGGGGGGGGGGGGGGGGGGGGGGGGGGGGGFGFGGEGGGGGGDGGGGGFFGGGFGGGGGGGEGGGGGGGGGGGGGCFGGGGFCGGGGGGFGGFGGGGGGGGAFEGCECFGGGCFFDFGGDGCFFGG7@DCE7CEFGGGFGGFGDF+BA
@M02526:341:000000000-JB3KD:1:1101:4238:7318 2:N:0:TACACAT+ACGGCAC
CTGGGCTACCCGGGGGGTTAAACCTTTTTTTTTCCCCCCCCTTCCCACCCCCCGCCCCGCCTGAGGTCGTCAAACGCCCCCCCCCCACTTTGTTTTTCCCGTTTGTTAAGAATTTTTCCCCTCCACCCCCCATTACCTTTCCCCCCCCCCCCCCCACCCTCCCCCCTCTTAAACAAAATTTGCTGTTTTGGTCCCCGCCTTCTCC
+
AA8A8,,,,=C++8++88+4,,5,,5:F,+4+8=EGGGGC7+8,8B,BC=3+++**53*15*13?*3,*48**,>1******1*:**2,,,,,,22*+++***3*0*+++++++<+0+00******0*****0++00+0++++*1*****2*)/))1*1*1**2*22*23+<0+2/*12):***2*0+*0**30**)))****1/
@M02526:341:000000000-JB3KD:1:1101:18708:7319 2:N:0:TACACAT+ACGGCAC
AGGGGGACTACCGGGGTTTCTAATCCTGTTCGCTCCCCATGCTTTCGCTTCTCAGCGTCAGTAATGGCCCAGTAACCTGCCTTCGCCATCGGTGTTCCTCCTGATATCTGCGCATTTCACCGCTACACCAGGAATTCCAGTTACCCCTACCACACTCTAGCCTGCCCGTACCCACCGCAGACCCAGGGTTAAGCCCTGGGCTTTC
+
CCCCCGGGGGGGGGGGGGGGGGGGGGGGGGGGGGGGGGGGGGGGGGGGGGGGGGGGGGGGGGGGGGGGGGGGGGGGGGGGGGGGGGGGGGGGGGGGGGGGGGGGGGGGGGGGGGGGGGGGGGGGGGGGGGGGGGGGGGGGGGGGFFGGGGGGGGGGGFGGGGGGGGGGGGGGGGGGD>CBGGGGGGGDFGGGFGDGGGGGGFFFA
@M02526:341:000000000-JB3KD:1:1101:3588:7320 2:N:0:TACACAT+ACGGCAC
TGGTGGACTACCGGGGTTTCTAATCCTGTTTGCTCCCCACGCTTTCGAGCATGAACGTCAGTGTTATCCCAGGAGGCTGCCTTCGCCATCGGTATTCCTCCACATCTCTACGCACTTCACTGCTACACGTGGAATTCTACCTCCCTCTGACACACTCTAGTCACCCAGTTCCAAATGCACGTCCCAAGTTGAGCTCGGGGATTTC
+
CCCCCG@F@FGFCEDGGGGDEGGGGGGGGGGGGGGGGGGGDFGGGGGGEFGGFGGDFGGGGGFEGFFGFFG8<F:CFGFGGGGGFGGGGGGFGGGGGGGCFGGGGFEG,FFCG7CEFGFGFECFGGC@EGFEEGFFFGGG9FGGDCFGGFFCG8DDDDEFFFEGDDDEFAEFGG7=BFDB=D?DGCG6EGF;?C8?DGDDGFAF=
@M02526:341:000000000-JB3KD:1:1101:5593:7328 2:N:0:TACACAT+ACGGCAC
GGACAGGACTACTCGGGTATCTAATCCTGTTTGATCCCCACGCTTCCGTGCCTCAGCGTCAATCATACTTTAGTAAGCTGCCTTCGCAATCGGTGTTCTGTGACATATCTATGCATTTCACCGCTACTTGTCACATTCCGCCTACCTCAGGTATATTCTAGTCCATCAGCATCAAAGGCACTGCGATAGTTGAGCTACCGTCTTT
+
CCCCCEGFGGFFFEEEGGGCFAFEGGGFGGGEFGGGGGGEEFFEGGGGGFGG,EFE?CEBC:FFGGGGGGGD<FF9FCFGGGGGFFGFEGEBFGCFGGGGGGGGGGFCFGF;FFEGGGCFGGEGGGEFG9=FGGGGDGD?E@EGGG8EFDG=+@+9?=DADDGDDFGFGGGGFGGFGFGFGGDD>>DECEG8:DFFGFDGG>FFF
@M02526:341:000000000-JB3KD:1:1101:15225:7329 2:N:0:TACACAT+TCGGCAC
AGAGCGGACTACCGGGGTATCTAATCCTGTTCGCTCCCCACGCTTTCGCCCCTCAGCGTCAGTATCAGTCCAGGAGGTTGCCTTCGCAACTGGTGTTCCTCCCTATATCTATGCATTTCACCGCTACACAGCAAATTCTACCTCCCTCCCCCAAACTCTAGCTCGCCAGTTTCGCATGCCGTCCGCAGGTCCAGCCCGGTATTTT
+
-8,8,@CCFCFG8FGCCGEDFGA<AFFGGFF,@FC<FGGFGGGGGGGG,,BF<FC<,@FGDGG9C<9,6ECCE,,,6,,,AFFEFGG?:>,,B5<A:FEE,,+A=EFFDED,=FCDE@A9EF8C8+>4EF,,,8@;DE,,@,,,=+=8+++6++=?D+7@,E,,+@C6+,7E;***0**3;9*****4;E,,4,07:))))21:@
@M02526:341:000000000-JB3KD:1:1101:11957:7332 2:N:0:TACACAT+ACGGCAC
GGGACTACAGGGGTTTCTAATCCTGTTTGCTCCCCACGCTTTCGCACCTCAGCGTCCAGTATGAGCCAGTAAGCCGCCTTCGCCACTGGTGTTCTTCCGAATATCTACGAATTTCACCTCTACACTCGGAATTCCACTTACCTCTCTCACCTGCTAGCTCGTCAGTCTTAAAGGCAATTCTGGAGTTGAGCTCCAGGCTTTCACC
+
CCCCCGGGGFGGG;CFFGGGGGFGDFGGGFGGGGEGGGGGGGGDFCC@CEFDCFECFEFFGEGFFGF@FGFGGGGGGGGGGGGECCFGGG@EGGGGGGGDGGGGGGGAFEF@BFCFDF9:EGGGDEGGGG@E@EGGGEGGFGGA,AGGGGGGCFFGGFCFG=E8A:=DFC,=DDD=?FGFGGC+,=FGG6FGGGGFCGGFGFFAF
@M02526:341:000000000-JB3KD:1:1101:21426:7340 2:N:0:TACACAT+ACGGCAC
TCGCAAGGACTACTCGGGTTTCTAATCCTGTTCGCTCCCCACGCTTTCGCTCCTCAGCGTCAGTATCGGCCCAGAGATCCGCCTTCGCCACCGGTGTTCCTCCCGATATCTGCGCATTTCACCGCTACACCAGGAATTCCGATCTCCCCTACCGAACTCTAGCCTGCCCGTATCGACTGCAGACCCGGGGTTAAGCCCCGGGCTT
+
CCCCCGGGGGGGGGGGGGGGGGGGGGGGGGGGGGGGGGGGGGGGGGGGGGGGGGGGGGGGGGGGGGGGGGGGGGGGGGGGGGGGGGGGGGGGGGGGGGGGGGGGGDEGGGGGGGGGDGFGGGGGGGGGGGGGGGGGGGGGFGGGCGGGGGGGGGGDDGGGGCGGGGGGGGGGGGGGGGGFGGGGGGDGGDCEGGGGGGGGGFE>F
@M02526:341:000000000-JB3KD:1:1101:17134:7349 2:N:0:TACACAT+ACGGCAC
TTGGGGACTACCGGGGTATCTAATCCTGTTTGCTCCCCACGCTTTCGCACCTCAGCGTCAATACCAGTCCAGTGAGCCGCCTTCGCCACTGGTGTTCTTCCGAATATCTACGAATTTCACCTCTACACTCGGAATTCCACCCACCTCTCCTGGATTCAAGCTATCCAGTCTCAAAGGCTATTCCGGGGTTTAGCCCCTGGCTTTC
+
CCCCCGGGGGGGGGGGGGGGGGGGGGGGGGGGGGGGGGGGGGGGGGDGGGGFGGGGGGG7FGGGGGGFGGDGDGFFGDGGGBFFGGGFGGFEG=FGCFFGGG>FF=EGCFFFGGGGGGGGC9EDGGGGAFGGCEGGFG;CGE?=@,@EGFGG??FFGG8EFFGFGGG,=9DE+<C?C?69?;FG<97CGG*@CFCED*;FFF46+
@M02526:341:000000000-JB3KD:1:1101:13487:7353 2:N:0:TACACAT+ACGGCAC
CGGACTACTAGGGTTTCTAATCCTGGTTGCTCCCCACGCTTTCGCACCTCAGTGTCAGTATCAGTCCAGGTGGTCGCCTTCGCCACTGGTGTTCCTTCCTATATCTACGCATTTCACCGCTACACAGGAAATTCCACCACCCTCTACCATACTCTAGCTTGCCAGTTTTGGATGCAGTTCCCAGGTTGAGCCCGGGGATTTCACA
+
CCCCCGGGGGGGGGGGGGGGGGGGGGGGGGGGGGGGGGGGGGGGGGGGGGGGGGGGGGGGGGGGGGGDGGGGGGGGGGGGD7F>@CF<<AFB=FFGFFGGGGFDDFGGGG@ECFGGGGCEGGGGGGGGFG,FFGFFFFGGGGGGFFFGGGGGGGGGGGGCCG?FFFFCFGGCGGFGGGGFGGGD+=EE8DCCGG>7DC5C*B>A4
@M02526:341:000000000-JB3KD:1:1101:6965:7356 2:N:0:TACACAT+ACGGCAC
TGAGGACTACACGGGTATCTAATCCTGTTCGATCCCCGCACCTTCGCGCATCAGTGTCACTTGAAGCGGACGTACAATGCCTACGCCTTCGGAGTTCTTCGTGATATTTCTGCATTTCACCGCTACACCACGAATTCCCTGTACGCTCCACTCCTTCCAGTCTCAGCTTTCTCACCCCAACTCCCCCGGTAAGCCGGGTCATTTC
+
--8-8<,8,CFGC@EG7E,C9,;,@C,EC,,,<,@FG7FCG:,;,6,@7+6@,6C@66,,<,6,96@F+6F+,,,8<,,9A,,:,4+,8CD7:+BEFE,9+9AE,,,,,4,99,,:??,,=+>7+@,E=+8++>,+3>,@3@CE+@+ACGGC+1+22+@,,33,E,,,,7,5C780+**307C5:95C5=*;,,*4)))8*=A6+
@M02526:341:000000000-JB3KD:1:1101:13413:7360 2:N:0:TACACAT+ACGGCAC
GCAGGACTACCAGGGTATCTAATCCTGTTTGCTCCCCACGCTTTCGCGCCTCAGCGTCAGTTTCGGCCCGGTTGGCCGCCTTCGCCACCGGTGTTCTTGCGAATATCTACGACTTTCACCTCTACACTCGCAGTTCTACCAACCTGCTCCGAACTCAAGACTCCCAATACCGAAGGCGATTCCAGGGTTGAGCCCTGGGCTTCCC
+
6A,A6C<6,C,,;;F@6,E6FF,C,E<C66C,,;FD;,66CC:,E,B:CF,@C<E7@@@,<6,6BC+CC++6+6+?=6+4=,C,,4,BE4+@+B+59AA9+@+@+4=,@,A+6+@,55CF,@9>FC,A,6++3@,7,73,@AE6,,,6E=E6++=+++@EG;:9,@,@727@9CG*@**3*52140/,,*,0=?D?**1**;)2;
@M02526:341:000000000-JB3KD:1:1101:23503:7370 2:N:0:TACACAT+ACGGCAC
TGGACTACCCGGGTATCTAATCCTGTTCGCTACCCATGCTTTCGCTTCTCAGTGTCAGTCATGGCCCAGAGACCTGCCTTCGCCATCGGTGTTCCTCCTGATATCTGCGCATTTCACCGCTACACCAGGAATTCCAGTCTCCCCTACCACACTCTAGCCTGCCCGTACCCACCGCCGCCCCGGGGTTAAGCCCCACGCTTTCACC
+
CCCCCGGGGGGGGGDDGGFFGGGGGGGGGGGCGFGDGFFGGGGGGGDFGGGGGGGGFFFFFGFFFGGGFCF,CFGCGGGGGGGGGGG@7??CFCGG?FGG<EGGGGEFGDFGEFGAGFGGDEGGGE=DEF8F@EGG9EGGGFGGG6?FDG?6+6=+?@DC,DGG6EGGE8=C+@D6++@BDCG9>?E:9=EFF:8*/?7CFF8F*
@M02526:341:000000000-JB3KD:1:1101:4323:7384 2:N:0:TACACAT+ACGGCAC
GGAGAGGGACTACAAGGGTTTCTAATCCTGTTCGCTACCCATGCTTTCGCTTCTCAGTGTCAGTCATGGCCCAGAGACCTGCCTTCGCCATCGGTGTTCTTCCTGATATTTGCGCATTTCACCGCTACACCAGGAGTTCCAGTCTCCCCTACCACACTCTAGCCTGCCCGTACCCACCGCAGACCCGGGGTTAAGCCCCGGTCTT
+
<<C-6B,BEFGCFAC,F7CFGFGG9F9CACFEFCFGGGDFGG<FD@FFGG7@FFGFG<<CFCFFGFG,C,EE:@EFC,4EADFDAF<FDCCG7,BFFGFFEE?FEFEGFAF9F:F8FCDE;EEECC:FEF==449>DFFGFG,=AFFDCFFC=@D8?8,@A=DD868,@81@?EGDGGGA;00CFCC@**417:7C>FC*;2/8B
@M02526:341:000000000-JB3KD:1:1101:5067:7384 2:N:0:TACACAT+ACGGCGC
GCCGGGGGACTACAAGGGTATCTAATCCCATTCGCTCCCCTAGCTTTCGTCTCTCAGTGTCAGTGTCGGCCCAGCAGAGTGCTTTCGCCGTTGGTGTTCTTTCCGATCTCTACGCATTTCACCGCTCCACCGGAAATTCCCTCTGCCCCTACCGTACTCCAGCTTGGTAGTTTCCACCGCCTGTCCAGGGTTGAGCCCTGGGATT
+
CCCCCGGGGGGGGGGGGGGGGGGGGGGFGGGGGGGGGGGGGGGGGGGGGGGGFGGGGGGFGAFGGEGGGGGGGGGGGGGGGGFEGGGGGGGGGGGGGGGGGGGGGGGGGGGGGGGGGFEFCGGGGGGEGGGGGGGGGGGGGGGGGGFGGGGFGGGGGGGGGGGGGGDFGGGGGGFFFGDED>DDGGGGFEFGDDGGGFFFC;F;A
@M02526:341:000000000-JB3KD:1:1101:27546:7408 2:N:0:TACACAT+ACGGCAC
GGGACTACTGGGGTATCTAATCCTGTTTGCTACCCACGCTTTCGCGCCTCAGCGTCAGTGTCAGTCCAGAAGGCCGCCTTCGCCACTGGTATTCCTCCCGATCTCTACGCATTTCACCGCTACACCGGGAATTCTACCTTCCTCTCCTGCACTCAAGCCTGCCAGTTCCAAATGCGGTTCCCAGGTTAAGCCCGGGGCTTTCACA
+
CCCCCGF<C,6CFFEFGGGGGAAFGFFAFCFGCFFFFCFGGGAFGGGDEDGGGGGGEGGGGGGGGG?FGGGGFFCCCFCEGGDBFFGFFEFFDF,E,=BFGEEEA,@FCEDDDFFEGCFEEEGG=E+@8CFFEFGFD9EGFF8E==FCFGGGGGG68DGDFGGGG63:CC@FCFFC?@CB>FG>9FGGEFF6CEDGDDC*84@=1
@M02526:341:000000000-JB3KD:1:1101:8321:7408 2:N:0:TACACAT+ACGGCAC
AAATTGGACTACACGGGTTTCTAATCCTGTTTGCTCCCCACGCTTTCGCACCTCAGTGTCAGTATCAGTCCAGGTGGTCGCCTTCGCCACTGGTGTTCCTTCCTATATCTACGCATTTCACCGCTACACAGGAAATTCCACCACCCTCTACCATACTCTAGCTTGCCAGTTTTGGATGCAGTTCCCAGGTTGAGCCCGGGGATTT
+
CCCCCGGGGGGGGGGGGGGDGGGGGGGGGGGGGGGGGGGGGGGGGGGGGGGGGGGGGGGGGGGGGGGGGGC<FGGGGGGGGGGGG@E7FGFG=<?F@FFGFGGGGGGGGGGGGGGGGGGGGGGGGGGGGGGFGGDGDFGGGGGGGGGGGGGGGGCFGFGGGGFAEFGGFDDF?8C6DFDDDDFGGGGF?<C6CC?FCCD>D9BFF
@M02526:341:000000000-JB3KD:1:1101:26326:7409 2:N:0:TACACAT+ACGGCAC
TGTAAAGGACTACCGGGGTATCTAATCCTGTTTGCTCCCCACGCTTTCGCACCTCAGCGTCAATACCAGTCCAGTGAGCCGCCTTCGCCACTGGTGTTCTTCCGAATATCTACGAATTTCACCTCTACACTCGGAATTCCACTCACCTCCCCTGGATTCAAGCGATGCCGTTTTAAAGGCAATTCTGGAGTTGAGCTCCAGGCTT
+
CCA@B<C,,CC@F<FCG:FE,CEFCFGCEG<<6,,6CECFG@+6B@8EFGGG@,C@FG:FC::6FA8966,:FFFFDDEF::CF7FGG7=FAF85,94A?FFGGGC84,,,==D:@E<;,EE,EE9F,>B98=>E6B8E;,===@D?,A16@++0=D+6:2,,++,++,+1+5:2=8:?FD79C9+,<A,<@,,*@+23*46*@>
@M02526:341:000000000-JB3KD:1:1101:10511:7418 2:N:0:TACACAT+ACGGCAC
AGGACTACTCGGGTATCTAATCCCATTCGCTCCCCTAGCTTTCGTCTCTCAGTGTCAGTGTCGGCCCAGCAGAGTGCTTTCGCCGTTGGTGTTCTTTCCGATCTCTACGCATTTCACCGCTCCACCGGAAATTCCCTCTGCCCCTACCGTACTCCAGCTTGGTAGTTTCCACCGCCTGTCCAGGGTTGAGCCCTGGGATTTTACG
+
CC<<CGGGGGEGGGGGGGGCGGGCEFGGGDGGGGGGFEGGGGGGGGGGGGFF;CFGGG<CFECEGGGGFGGGGGFGGDFFFC@FG@@FDFGGGGGG<FCC:==?AFFFDF:FCFGFGGGG+8@EFGD7C7BFFGGEFFFEGGGGG?F=>D?EFGGF?GEF?8EEFFDGFFGGGGG6+:C5CCC?*9EE69C@EGD>C>7CG+=A*
@M02526:341:000000000-JB3KD:1:1101:24584:7420 2:N:0:TACACAT+ACGGCAC
CGGACTACCAGGGTTTCTAATCCCATTCGCTCCCCTAGCTTTCGTCTCTCAGTGTCAGTGTCGGCCCAGCAGAGTGCTTTCGCCGTTGGTGTTCTTTCCGATCTCTACGCATTTCACCGCTCCACCGGAAATTCCCTCTGCCCCTACCGTACTCCAGCTTGGTAGTTTCCACCGCCTGTCCAGGGTTGAGCCCTGGGATTTGACG
+
CCCCCEGGDGFGGGGGGFFFGEA8FGFFGG:@FGGGDEEFFCFGGG8FCFEFCFFGEGDFECEGGGFGGGGGGGFGGGGGGGGGGC@CEFGFGGGGGGGGEGDFFGCFFGFEGGGG<FGGC8E@DFB=BFECEFFEECFGGF,@=FF8CF6@=3DDDFGF=8FFGGF8=C=DGGGGCFCFGGC?CGDEGGFGGGC*CDFFFFA69
@M02526:341:000000000-JB3KD:1:1101:25505:7426 2:N:0:TACACAT+ACGGCAC
GCTAAGGACTACCCGGGTATCTAATCCTGTTTGCTCCCCACGCTTTCGTGCATGAGCGTCAGTGCAGGCCCAGGGGATTGCCTTCGCCATCGGTGTTCCTCCGCATATCTACGCATTTCACTGCTACACGCGGAATTCCATCCCCCTCTGCCGCACTCTAGCGATGCAGTCACAGATGCAGTTCCCAGGTTGAGCCCGGGGATTT
+
CCCCCGGGGFEGGGGGGGGGGGGEGGGGGGGGGGGGFGGGGGGDGGGGGGGFG@FGGGGGBFFCGGFGGGGEGFFGGGGGGGGGGGGGGGGGCFEFGGGGGGGGGG8EGGGGGGGGGGGGGAEFGFGGGEDGGCEGGGGGCFFFGECEGFGGG>=DC977@DE+@@E,@9@FD9FFCCDF>CGGGGF6*=?,<<FGGCDCDD:AA
@M02526:341:000000000-JB3KD:1:1101:16608:7430 2:N:0:TACACAT+ACGGCAC
GGGGACTACCGGGGTATCTAATCCCATTCGCTCCCCTAGCTTTCGTCTCTCAGTGTCAGTGTCGGCCCAGCAGAGTGCTTTCGCCGTTGGTGTTCTTTCCGATCTCTACGCATTTCACCGCTCCACCGGAAATTCCCTCTGCCCCTACCGTACTCCAGCTTGGTAGTTTCCACCGCCTGTCCAGGGTTGAGCCCTGGGATTTGAC
+
CCCCCGGGGGGGGGGGGGGGGGGGGGGGGGGGGGGGGGGGGGGGGGGGGGGGGGGGGGGGCFGGGGGGGGGGGGGGGGGGGGGGGGGGGGGGGGGGGGFGGGGGFGGGGGGGGGGGGGGGGCEGGGGGGGGGGGGFGCGFGGGGFGGGGGGGDFGGFFGDEGGGFGFGGGGGFGGGGGFFGGG5CDGGEFGDGF>FCGFCFF88=
@M02526:341:000000000-JB3KD:1:1101:13186:7432 2:N:0:TACACAT+ACGGCAC
ATTTCGGACTACTGGGGTTTCTAATCCTGTTTGCTCCCCACGCTTTCGCGCCTCAGCGTCAGTATCGAGCCAGGTTGTCGCCTTCGCCACCGGTGTTCTTCCAAATATCCACGAATTTCACCTCTACACTTGGAATTCCACAACCCTCTCTCGAACTCTAGTCTTACCGTATTAAATGCAGCTCCAAGGTTAAGCCCTGGGATTT
+
CCCCCGGGGGGGGGGGGGGGGGGGGGGGGGGGGGGGGGGGGGGGGGGGGGGGGGGGGGGGGGGGGGGGGGGGGGGGGGGGGGGGGGGGGGGGGGGGGGGGGGGGGGGGGGGGGGGGGGGGGGGGGGGGGGGGGGGGGGGGGGGGGGGGGGGGGGGGGGGGGGGGGGGGGGGGGGGFGCFFGGGGGGCGGGGG7AFCGGGGFAFFF
@M02526:341:000000000-JB3KD:1:1101:20065:7434 2:N:0:TACACAT+ACGGCAC
TGGACTACCCGGGTATCTAATCCTGTTTGCTCCCCACGCTTTCGCACCTCAGCGTCCAGTATGAGCCAGTGAGCCGCCTTCGCCACTGGTGTTCTTCCGAATATCTACGAATTTCACCTCTACACTCGGAATTCCACTCACCTCTCTCACCTGCTAGCCCTTCAGTCTCAAAGGCAATTCCGGAGTTGAGCTCCGGGCTTTCACC
+
CCCCCGGGGGGGGGGGGGGGGGGGGGGGGGGGGGGGGGGGGGGGGGGGCGGGGGGGGGGGGGGFGGGGGGGGGGGGGGGGGGGGGGGGGGGGGGGGGGGGGGGGGGGGGGGGGGGGGGGGGGGGGFGGGGEGGGGGGFGFGGGGGGGGGGGGGGGGGGGGGGGGGFFGGFGGDFGGGGGFGGGGGGGGGGGFGFDGGGDGGFFFF
@M02526:341:000000000-JB3KD:1:1101:10639:7445 2:N:0:TACACAT+ACGGCAC
GCGACTACCCGGGCTTCTAATCCTGTTTTCTCCCCACCCCTTCGCACCTTAGCGTCAGTTTTTGTCCAGCGGGCTGCCTTCCCCACCGGTATTCCTTCCGATCCCTTCGCATTTCACCGCCACACCTGGAATTCTACCCCCCCCTACAATACTCCACCCTGCCACTTTCGTATCCAGTTCCCAGGTTGAGCCCGGGGCTTTCATA
+
--A-A7:C8F:@@++;<<,,CF<,;E6@,6C,;;B,6,B+C@8,,,+8,;C,@+6,,,6,6,,+C,C,E6+7+++,6B,,5,A<,@B++7+BA95,,9,+++8+,,,9+@++48EE,?+@++@>C=A,,,AAD9,@,76D+@++*14,,,,<7,*;009*,DD6,4<A97,48,4@*=+=>4:*=*=<4=,,7:)*)));<FF++
@M02526:341:000000000-JB3KD:1:1101:5018:7456 2:N:0:TACACAT+ACGGCAC
CTGGGACTACTCGGGTTTCTAATCCTGTTTGCTCCCCACGCTTTCGCACCTCAGCGTCAGTAATGGACCAGTGAGCCGCCTTCGCCACTGGTGTTCCTCCGAATATCTACGAATTTCACCTCTACACTCGGAATTCCACTCACCTCTTCCATACTCAAGATACCCAGTATCAAAGGCAGTTCCAGAGTTGAGCTCTGGGATTTCA
+
CCCCCCCEGGDFEEGGGFGGGGGGGGGGGFEFGFFFGGGGGG:CFFGCCF8C<EFGF@BEF9FFGGGGGFGGGAEEEB+@F@FCEFGGGGGGGFGAF<<AFE>FFGADGF:CEFGGGFFFDEFFEGGEGE7+@DEFFGFDGGGEDFG9EGF=DGGGGCCFFGFFFE,D3=:A=FG8DGGFGFF=D8,@C2@,A,AGG6C+=FFF+
@M02526:341:000000000-JB3KD:1:1101:27777:7478 2:N:0:TACACAT+CCGGCAC
CCGGGACTACCCGGGTTTCTAATCCCATTCGCTCCCCTAGCTTTCGTCTCTCAGTGTCAGTGTCGGCCCAGCAGAGTGCTTTCGCCGTTGGTGTTCTTTCCGATCTCTACGCATTTCACCGCTCCACCGGACATTCCCTCCGCCCCTCCCGTCCTCCAGCTTGGTCCTTTCCCCCGCCTTTCCCTCTTTCCTCCTTCGGTTTTTC
+
<CCCCGEG<,6CFCE+B@FF9E@@,;,C<,,B:CFF6ECDF<CFGGGG,;6C,EGA@C;<<<CC,CE@:,EFG<,B@FG<A,?@:F:74BF6,BFF?E<E<F@FCCF;=9FE=+6@?,CF78CEBE:=+++++,CDB,@@+6=@C6=1@E6FCE+2@+,42,,+47,,2,@,2@>*3?/*;@>7,7,2,2,,4A*4+***2:))1
@M02526:341:000000000-JB3KD:1:1101:13752:7483 2:N:0:TACACAT+ACGGCAC
TAGGACTACAAGGGTATCTAATCCCATTCGCTCCCCTAGCTTTCGTCTCTCAGTGTCAGTGTCGGCCCAGCAGAGTGCTTTCGCCGTTGGTGTTCTTTCCGATCTCTACGCATTTCACCGCTCCACCGGAAATTCCCTCTGCCCCTACCGTACTCCAGCTTGGTAGTTTCCACCGCCTGTCCAGGGTTGAGCCCTGGGATTTGAC
+
CCCCCGGGFGGGGGGGGGGGGGGGG@CCFFGFEFGFGGGGGGGGEFGFFFFFGGGGEFGGGGGGGGEGGGGGGGGGGGGGFFGGGGGGECGGFGFGGGGGGCEFFFGGGGGGDGGGAEFCEECEGGGGD4>@FGGGC9EDFGEFGGGGGGGGGGGGGGF?FGCF,EDGGGGGGGGGGGGF?FGGDDGGG?FGGFFFFDGGGFFFF
@M02526:341:000000000-JB3KD:1:1101:9538:7485 2:N:0:TACACAT+ACGGCAC
TAGTGGACTACTCGGGTTGCTAATCCCATTCGCTCCCCTAGCTTTCGTCTCTCAGTGTCAGTGTTGGCCCAGCAGACTGCTTTCGCCGTTGGTGTTCTTCCCGATCTCTACGCATTTCACCGCTCCACCGGAAATTCCCTCTGCCCCTACCGTACTCCAGCTTGGTAGTTTCCACCGCATGTCCAGGGTTGAGCCCTGGGATTTG
+
B-,8@CCF<C@<,8@+EC6@FE<,CEA<F<FA7FFGDGA,EEEGFCC;@,CCEGF9CEE<F,6C,;E<<F@6,:C8,,9E9,:9CCE+7:@E?FAEB9?,94@FEF8FFGGGGD7C,5FBFEDC+@DFF+FCEECGGF,4@8DE==EFGGGDDFGGGCFGG?DF>@DFFFDGCFD=DG+*+=CFFDGECGGGGGFFDGGGDFFF+
@M02526:341:000000000-JB3KD:1:1101:12046:7493 2:N:0:TACACAT+ACGGCAC
GACCGTGGACTACCAGGGTTTCTAATCCCATTCGCTCCCCTAGCTTTCGTCTCTCAGTGTCAGTGTCGGCCCAGCAGAGTGCTTTCGCCGTTGGTGTTCTTTCCGATCTCTACGCATTTCACCGCTCCACCGGAAATTCCCTCTGCCCCTACCGTACTCCAGCTTGGTAGTTTCCACCGCCTGTCCAGGGTTGAGCCCTGGTATT
+
CCCCCFD+@CEF@C<E;FGGGGGFGFDFGGFCFEGEGC<@DF8FEFGG@FEDFCGGGGFDGFFGGGGF>7,@FCFGGGGFGDEEFGEGGEGECGGGFFFGGGGG7,@CFFFGFGG7FFGGGGGGGEGDFFD7FECBFGGEGF@D,EDFFGGGGDF?C=,6A,@@D,CE98EGCFF;DGDFG>FCGGGFGGCCE6DFDFC4;*1+=
@M02526:341:000000000-JB3KD:1:1101:26826:7495 2:N:0:TACACAT+ACGGCAC
TGGCGGACTACCGGGGTATCTAATCCTGTTTGCTCCCCACGCTTTCGCACCTCAGCGTCCAGTATGAGCCAGTAAGCCGCCTTCGCCACTGGTGTTCTTCCGAATATCTACGAATTTCACCTCTACACTCGGAATTCCACCTACCTCTCTCACCTGCTAGCTCGGCAGTCTTAAAGGCAATTCTGGAGTTGAGCTCCAGGCTTTC
+
C9<CCFGDEFDEGDFGE@FFFFEEGFFFGGEGGGCACFGF@FDEFG:FFGE8F@DGGG>:CGGGGGGFGFFGGCFCCFEGGEC=FGGGGGE<FCFGFGFGCB:FFGFF=D=A+AFDF@,AEFFGFGGDFFGGCGFGGGGGGGFGFEG8D9D97@D6FGGGFECE+@EEGGGGGFGFFGG>FDFGFFGFFGGGGGGGGGGGGAFF+
@M02526:341:000000000-JB3KD:1:1101:10804:7496 2:N:0:TACACAT+ACGGCAC
CCAGGACTACTGGGGTTTCTAATCCCATTCGCTCCCCTAGCTTTCGTCTCTCAGTGTCAGTGTCGGCCCAGCAGAGTGCTTTCGCCGTTGGTGTTCTTTCCGATCTCTGCGCATTTCACCGCTCCACCGGAAATTCCCTCTGCCCCTACCGTACTCCAGCTTGGTAGTTTCCACCGCCTGTCCAGGGTTGAGCCCTGGGATTTGA
+
CCCCCGGGGGGGGGGGGGGGGGGGGGGGGGGGGGGGGGGGGGGGGGGGGGGGGGGGGGGGGFGGEEGGGGGGGGGGGGGGGGGGGGGGGGGGGGGGGGGGGGCFGGGGGGGGGCCGGGGGGGGGGGGGGGGGGGFGGGGGGGGGGGGFGGGGGGGGGGGGGGG>FGEGCGGGGGFGGGGFGGGGGGCFCEDFF?D?CFGG4FFF9
@M02526:341:000000000-JB3KD:1:1101:12208:7507 2:N:0:TACACAT+ACGGCAC
ACGGGACTACCGGGGTATCTAATCCTGTTTGCTCCCCACGCTTTCGCACCTCAGTGTCAGTATCAGTCCAGGTGGTCGCCTTCGCCACTGGTGTTCCTTCCTATATCTACGCATTTCACCGCTACACAGGAAATTCCACCACCCCCTACCATACTCTAGCTTGCCAGTTTTGGATGCAGTTCCCAGGTTGAGCCCGGGGATTTCA
+
CCCCCGGGGGGGGGGGGGGFGGCFGGGGGGGGGGGGGGGGGGGGGGGGGGGGFGGGGGGGGGGGGGGGGGGGGGGGGGGGGGGGGGGGGGGF8<F9EFGGGGFFGFFDGGGGCFGGGGGFGGGEGGGGGGGGGGGGGGGGGGGGGGGFGGGGGGGD=DDFCADGGGGGGFGG>FCGGDCFFGG6CFFFGGGGFCCEDCDCCFFFB
@M02526:341:000000000-JB3KD:1:1101:9067:7511 2:N:0:TACACAT+ACGGCAC
GAGGACTACCCGGGTTTCTAATCTCGTTCGCTCCCCATGCTTTCGCACCCCAGCGTCGGTAGGGACCCAGAGAGCTGCCTTCGCTTTTGGCGTCCCTTCGTAGATCTGTGGATTTCACTCCACCACACGAAATTCTACTCCCGTCTGTCCCACTCAAGTGAATTGGTTTCTAGAGCATTCCGCCAATATTTGGCGACTTGCACTT
+
-BC@C,;CC,CC@++,=,<CFCC,CECC68@FFFDC,66,6CFEF7@F+6+,@@@FE@CGF7,,,:@B8F6F<,::<FF?,=B7FD7=<+A+B+++,94+94+4,9CE9,=4AF,,@?,,>,6EG7,=8+CFEBC,7>3D,6+6+@+,7,=D+886+2@9==,,4,7+,@,<2,2===DC+?*<43,,@,7,,,;*33/*299A8
@M02526:341:000000000-JB3KD:1:1101:26786:7514 2:N:0:TACACAT+ACGGCAC
AGTTTGGACTACCCGGGTTTCTAATCCCATTCGCCCCCCTAGCTTTCGTCTCTCAGTGTCAGTGTCGGCCCAGCAGAGTGCTTTCGCCGTTGGTGTTCTTTCCGATCTCTGCGCATTTCACCGCTCCACCGGAAATTCCCTCTGCCCCTACCGTACTCCAGCTTGGTAGTTTCCACCGCCTGTCCAGGGTTGAGCCCTGGGATTT
+
C<CCCG7EFGC@@F@BF@CFGFFGGFDG8@FF<FGGGCFFDFCEFFE@EFFGCGFGFFGGGGGGFFCCFECGGGDGFGG,?@E??,?=FFFCGGGGGGGCFDGGGDGEE==E=C=BEGFGAE@E+6>:EGG7:CCEDFEGGFGC?FF+@+8@=D=DGFCFCGGGFEC<92@F@FG:DCDFGGGG=C9EE69C6??::</C5AFAA
@M02526:341:000000000-JB3KD:1:1101:6721:7517 2:N:0:TACACAT+ACGGCAC
GCAGGACTACAGGGGTTTCTAATCCTGTTTGCTCCCCACGCTTTCGCACCTCAGTGTCAGTATCAGTCCAGGTGGTCGCCTTCGCCACTGGTATTCCTTCCTATATCTACGCATTTCACCGCTACACAGGAAATTCCACCACCCTCTACCATACTCTAGCTTGCCAGTTTTGGATGCAGTTCCCAGGTTGAGCCCGGGGATTTCA
+
CCCCCGFFEFFGGGGGGGGGGGGGAFEFGGGGCFGGGGGGDGGGGGGGGGCFGGG<EFEGGG<AFGGGGGGGGFFGFEFGC@E,@,,89B=?,@C9?FFCGFGC,,44,==>FGCEFCFAC78+>9F@>=AFGGA9EEDFGGDE=DFFGGGGFC?D9D,,EE8FF8?=8E:,=,2=?FDD9=2D=?6ED,5,,4=EG;9CGFF61
@M02526:341:000000000-JB3KD:1:1101:21075:7533 2:N:0:TACACAT+ACGGCAC
GTCGGGGACTACCGGGGTTTCTAATCCCATTCGCTCCCCTAGCTTTCGTCTCTCAGTGTCAGTGTCGGCCCAGCAGAGTGCTTTCGCCGTCGGTGTTCTTTCCGATCTCTACGCATTTCACCGCTCCACCGGAAATTCCCTCTGCCCCTACCGTACTCCAGCTTGGTAGTTTCCACCGCCCCTCCAGGGTTGAGCCCTGGGATTT
+
CCC@<FEDGGGGGGGGGGGGGGGGGGGGFGG<FG@FGGGGDFGGGGGGGGGGGGCFFGGGAEGEG97@BFEGGFC?<?AFFFEFDFCEGG++CFDEFF?EFFFC@BBFGGGGGGGG7FEE94=EE7C,@D77:CCEEGGGGFD8=E8?FFDGGFCGGF9CCFFF6C<,<E,<CFDG*9C4**3@C6C:EGGCC,?:D<693A;AA
@M02526:341:000000000-JB3KD:1:1101:14175:7536 2:N:0:TACACAT+ACGGCAC
ACGGGTGGACTACCCGGGTATCTAATCCTGTTCGATCCCCACGCTTTCGTGCCTCAGCGTCAATCATACCTTGGAAAGCTGCCTTCGCTATCGGTGTTCTGTGGCATATCTATGCATTTCACCGCTACTTGCCACATTCCGCTCCCCTCAGGTACATTCAAGCCCGACAGTATCAACGGCACTGCGATGGTTGAGCCACCGTCTT
+
CCCCCGGGGGGGGGGGGGGGGGGGGGGGGGGGGGGGGGGGGGGGGGGGGGGGGGGGGGGGGGGGGGGGGGGGGGGGGGGGFGGGGGGGGGGGGGGGGGGGEGGGGGGGGGGGGGGGGGGGGGGGEGGGGGGGGGGGGGGGGGGGGGEGGGGGGGGGGGGGGGGGGGGGGGGGFGGGGGDDGGGGGGGGDGGGGFGGGGGGGFFFF
@M02526:341:000000000-JB3KD:1:1101:14704:7538 2:N:0:TACACAT+ACGGCAC
AAGGACTACACGGGTATCTAATCCTGTTCGCTCCCCATGCTTTCGCTCCTCAGCGTCAGTTACAGCCCAGAGACCTGCCTTCGCCATCGGTGTTCTTCCTGATATCTGCGCATTTCACCGCTACACCAGGAATTCCAGTCTCCCCTACTGCACTCTAGTCTGCCCGTACCCACCGCACATCCGAAGTTAAGCCTCGGACTTTCAC
+
CCCCCGGGGGGGGGGGGGGGGGGGGGGGGGGGGGGGGGGGGGGGGGGGGFGGGGGGGGGGGGGGGGGGGGGGGGGGGGGGGGGGGGGGGGGGGGGGGGGGGGGGGGGGGGGGGGGGGGFGGGGGGGGGFFGGGGGGGGGGGGGGGGGGGGGGGGGGCGGGGGGGGGGGGDFGGGGGGGGFGGGDEGGGGGGGGCFEGDGGGFFCF
@M02526:341:000000000-JB3KD:1:1101:5460:7562 2:N:0:TACACAT+ACGGCAC
GGTAAGGACTACTGGGGTTTCTAATCCCATTCGCTCCCCTAGCTTTCGTCTCTCAGTGTCAGTGTCGGCCCAGCAGAGTGCTTTCGCCGTTGGTGTTCTTTCCGATCTCTACGCATTTCACCGCTCCACCGGAAATTCCCTCTGCCCCTACCGTACTCCAGCTTGGTAGTTTCCACCGCCTGTCCAGGGTTGAGCCCTGGGATTT
+
CCCCCGFGGGGGGGGFGGGCFGGGAFFG@FGGD@BFGGGG8@FGGEGGGFFG,CF<ECCFDAE@CFGDFG7CEEFGFGGFFGGGGCEGDF@FGG@ECEFAFGGEDEEEEEGG@F@E@AFEFC+87CFGGGGDCECFBFEG,,D=EFFDDC8=>?FC8=DFFFDD3+,72EF:FCF7++=>77<CFCGG*@@C71*@?>C7D46AF
@M02526:341:000000000-JB3KD:1:1101:23586:7577 2:N:0:TACACAT+ACGGCAC
CTGCAGGACTACCCGGGTTTCTAATCCTGTTCGATACCCGCACCTTCGAGCATCAGTGTCAATTGAAGCGGACGTACAATGCCTACGCTTTCGGAGTTCTTCGTGATATCTATGCATTTCACCGCTACACCACGAATTCCATGTACGCTCCACTCATTCAAGTCTCAGAGTTCTCACCGCAACTCCCCCGTTAAGCGGGGACATT
+
CCCCCGGGGGGGGGGGGGGGGGGGGGGGGGGGGFGGGGGGGGGGGGGGGGGEGGAFFGGGGGGGGGFGGGGGGGGGGGCGGGGGGGGGGGGGGGCEGGGGGGGFGGGGGGFGGGGGFGF;EGGGGGGGGGGGGGGGGGGGGGGGGGGG8EGGGGGGGGGGGFGGFGGGFGA=FGGCGGGFGGGGGGGGGGEF7FGGG>DG4BFFF
@M02526:341:000000000-JB3KD:1:1101:13941:7579 2:N:0:TACACAT+ACGGCAC
CTGCCGGGACTACCCGGGTATCTAATCCCATTCGCTCCCCTAGCTTTCGTCTCTCAGTGTCAGTGTCGGCCCAGCAGAGTGCTTTCGCCGTTGGTGTTCTTTCCGATCTCTACGCATTTCACCGCTCCACCGGAAATTCCCTCTGCCCCTACCGTACTCCAGCTTGGTAGTTTCCACCGCCTGTCCAGGGTTGAGCCCTGGGATT
+
CCCCCGGGGGGGGGGGGGGGGGGGGGGGGGGGGGGEGGGGGGGGGGGGGGGGGGGGGGGFGGGGGGGGGGGGGGGGGFFGGGGGGGGGGGGGGGGGGGGGGGGGGDCFGGGGGGGGGGGGGGGGGGGGFGGGGGGGGGGGGGGGGGGFGGGGGGGGGGGGGGGGGGGGGGGGGGGGGGGFGGGDGCGFGGGGGGGGFDCFGFFFF
@M02526:341:000000000-JB3KD:1:1101:5098:7590 2:N:0:TACACAT+ACGGCAC
ACGGACTACTAGGGTATCTAATCCCATTCGCTCCCCTAGCTTTCGTCTCTCAGTGTCAGTGTCGGCCCAGCAGTGTGCTTTCGCCGTTGGTGTTCTTTCCGATCTCTACGCATTTCACCGCTCCACCGGAAATTCCCTCTGCCCCTACCGTACTCTAGCTTGGTAGTTTCCACCGCCTGTCCAGGGTTGAGCCCTGGGATTTGCC
+
C-BCCCCAFDFFFGECEECFGGGGGGGGACGEFGGGCFFGGGGGGFG<E9EFGGD<,C<FF<C@6C@CEFGFF<FF@@<BFDF>FGC@@8FFFGF<<EAEC7FECE;;FBF@FGGGGGFCG+BE=FGGGDGG,E>FGFGGEGGCGG?FGEGGGGGDDDFG:8AD=CFFGFCFGGDGGDGF6CFF:CC677,4AFG,CCCD7FF+;
@M02526:341:000000000-JB3KD:1:1101:11751:7596 2:N:0:TACACAT+ACGGCAC
ATGGGACTACAGGGGTATCTAATCCCGTTCGCTCCCCATGCTTTCGCACCCCAGCGTCGGTAGGGACCCAGAGAGCTGCCTTCGCTTTTGGCGTTCCTTCGTAGATCTGTGGATTTCACCCCTCCACACGAAATTCCACTCTCCTCTGTCTCACTCAAGTGAATTGGTTTCGAGAGCATTCCGCCAGTTTTTGGCGACTTTTACC
+
CCCCCGDFFGGGGGGE@ACFGFFGGGGGGGGG,FGGG?F@EGGGFBF:FCFGGEFGGDGGGGGGGGGGGGGGGCEGGFGGGGGCF:<FGGECCFEGGFA?CFFC:49C=FAE9EFFGCGFFCEG78FC@CEECGGGG9=,636@=1=8FF8@=D=DDFG:=@::3@CGFGGGG?+;C=7CFG:CE*@FG:<579*97>9DG6+8*
@M02526:341:000000000-JB3KD:1:1101:20765:7602 2:N:0:TACACAT+ACGGCAC
CGAGCGGACTACTCGGGTTTCTAATCCTGTTTGCTCCCCACGCTTTCGCACCTGAGCGTCAGTCTTTGTCCAGGGGGCCGCCTTCGCCACCGGTATTCCTCCAGATCTCTACGCATTTCACCGCTACACCTGGAATTCTACCCCCCTCTACAAGACTCTAGCCTGCCAGTTTCGAATGCAGTTCCCAGGTTGAGCCCGGGGATTT
+
CCCCCGGGGGGGGGGGGGGGGGGGGGGGGGGGGGGGGGGGGGGGGGGGGGGGGGGFGGGGGGGGGGGGGGGGGGGGGGGGGGGGGGGGGGGGGGGFGGGGGGGGGGGGGGGGGGGGGGGGGGGGGGGCGGGGGGGGGGGGGGGGGGGGGGGFGGGGGGGGGGGGGGGGGGGGGGGDGGGFGGGGGGGCFGGGGGGGGGGGDFAFF
@M02526:341:000000000-JB3KD:1:1101:13575:7608 2:N:0:TACACAT+ACGGCAC
ATGTTGGACTACTCGGGTATCTAATCCTGTTTGATCCCCACGCTTTCGTGCCTCAGCGTCAATTCACCCGTAGTCAGCTGCCTTCGCAATCGGTGTTCTATGTCATATCTAAGCATTTCACCGCTACATGACATATTCCGCTAACCTCCAGGAAATTCAAGATACAGAGTATCCATGGCAGTTTCAGAGTTAAGCCCTGAGATCT
+
<9C@@66,CF@FDG@@F@@FC@FE9FGGCF<FGD@E,@CFGGCC7FAFFG>FFE,EFG:FF@,CC,C@@FF@@6C6@,A@,,,CEF7,@?=@:=?FCGG9E,9FA;FG;9FGAGCG,AF;;=CC=>@=EG:==E,E>FA,@88C,=,6@DGGG,=FGG;==9=8=8E,,7,@=,?9=D+3@D7=DD:=26=AEFD8DC?97=A*5
@M02526:341:000000000-JB3KD:1:1101:23220:7608 2:N:0:TACACAT+ACGGTAC
GCGGAGGACTACAGGGGTTTCTAATCCCATTCGCTCCCCTAGCTTTCGTCTCTCAGTGTCAGTGTCGGCCCAGCAGAGTGCTTTCGCCGTTGGTGTTCTTTCCGATCTCTACGCATTTCACCGCTCCACCGGAAATTCCCTCTGCCCCTACCGTACTCCAGCTTGGTAGTTTCCACCGCCTGTCCAGGGTTGAGCCCTGGGATTT
+
CCCC8FGGGGGGGGGGGGGGGGGGGGGGGGGGGGEGGGGG<FGGFGGGGG<FCFGGDGGGGGGDFG@@FGGGGGFG8@A@FFFCGGGGGF7:FGGFGFDDEGFGGGGGGGGGGGGGGFGGGGGGEGGGGGGDGEGGEGF?FF8,@ECDG88=@FFGGGCGFG?DF69,=F:EGCFCD>D59*CFGCCF>F?CF?CFGGG9F4666
@M02526:341:000000000-JB3KD:1:1101:7292:7614 2:N:0:TACACAT+ACGGCAC
TCACGGACTACAAGGGTATCTAATCCTGTTCGATACCCGCACCTTCGAGCATCAGTGTCAATAAGGCGGACGTACAATGCCTACGCTTTCGGAGTTCTTCGTGATATCTATGCATTTCACCGCTACACCACGAATTCCATGTACGCTCCACTCATTCAAGTCTCAGAGTTCTCACCGCAACTCCCCCGTTAAGCGGGGACATTTC
+
CCCCCGGGGGGGGGGGGGGGGGGGGGGGGGGGGGGGGGGGGGGGGGGGGGGGGGGGGGGGGGGGGGGGGGGGGGGGGGGGGGGGGGGGGGGGGGGGGGGGGGGGGGGGGGGGGGGGGGGGGGGGGGGGGGGGGGGGGGGGGGGGGGGGGGGGGGGGGGAFGGGGGG8AFGGGGGGGGGGFG>CFGGGGGGGGGGGGGCGGGFFF+
@M02526:341:000000000-JB3KD:1:1101:20581:7620 2:N:0:TACACAT+ACGGCAC
CTTGATGGACTACAGGGGTTTCTAATCCTGTTTGATCCCCACGCTTTCGTGCATCAGCGTCAATTTTCGCTTAGCCTGCTGCCTTCGCAATAGGTGTTCTATGTCATATCTAAGCATTTCACCGCTACATGACATATTCCGCAAACCTCAACGACATTCAAGACCCGCAGTATCCAAGGCAGTTTCTGAGTTAAGCTCAGAGATT
+
CCCCCGFGGGGGGGGGGGGGGGGGGGGGGGGGGGGGGGGGGGGGGGGGGGGGGGGGGGGGGGGGGGGGGGGGGFGGGGGGGGGGGGGGGGGFFGGFGGGGGGGGGGGGGGGGGFGGGGGGGGGGGGGGGGGGGGGGGGGGGGGGGGGGGGGGGGGGGGGGGGGGGGGGGGGAFGGDFFGFGGGGGGGGGGGGGGGGFGGGGFFFF
@M02526:341:000000000-JB3KD:1:1101:12227:7623 2:N:0:TACACAT+ACGGCAC
ATTCGGGGACTACTGGGGTATCTAATCCTGTTTGCTCCCCACGCTTTCGTGCCTCAGCGTCAGTGTTGTCCCAGATGGCCGCCTTCGCCACTGATGTTCCTCCCGATCTCTACGCATTTCACCGCTACACCGGGAATTCCACCATCCTCTGACACACTCTAGCTCGCCAGTATCCACTACCATTCCCAGGTTGAGCCCGGGGCTT
+
CCCCCGGGGGGGGGGGGGGGGGGGGGGGGGGGGGGGGGGGGDGGGGGGGGGGGGGGGGGGGGGGGGGGGGGGGGGGGDGGGGGGGGGGGGGGGGGGGGGGFGGGGGGGGGGGGGGGGGGGGGGGGGGGGGGGGGGGGGGGGGGGGGGGGGGGGGGGGGGGGGG7=CGGGGGGGGFGGGFFFFFDGGGDEFFGGGGGGGDDGEFFF
@M02526:341:000000000-JB3KD:1:1101:22915:7628 2:N:0:TACACAT+ACGGCAC
GGGGGACTACCGGGGTATCTAATCCTGTTTGCTCCCCACGCTTTCGAGCCTCAGCGTCAGTTACAGACCAGAGAGTCGCCTTCGCCACTGGTGTTCCTCCATATATCTACGCATTTCACCGCTACACATGGAATTCCACTCTCCTCTTCTGCACTCAAGTCTCCCAGTTTCCAATGACCCTCCCCGGTTGAGCCGGGGGCTTTCA
+
CCCCCGGGGGGGGGGGGGGGGGGGGGGGGGGGGGGGGGGGGGGGGGGGGGGGGFGGGGGGGGGGGGGGGGGGGGGGGGGGGGGGGGGGGGGGGGGGGGGGGGGGGGCGGGGGGGGGGGGGGGGGGGGGFFGGGGGFGGGGGGGGGGGGGGGGGGGGGGFFFFGGGGGGAFGGGGGFGGDFGGGGGGGGGGFDFGGGDDGGCFFF+
@M02526:341:000000000-JB3KD:1:1101:3558:7643 2:N:0:TACACAT+ACGGCAC
TAGGACTACTGGGGTATCTAATCCTGTTCGCTCCCCATGCTTTCGCACCCCAGCGTCGGTAGGGACCCAGAGAGCTGCCTTCGCTTTTGGCGTTCCTTCGTAGATCTCCGGATTTCACCCCTACACACGAAATTCCACTCTCCTCTGTCTCACTCAAGTGAATTGGTTTCGAGAGCATTCCGCCAGTTTTTGGCGACTTTCACTT
+
CCCCC,@FFGGGGGGGGFEEFFDFGGGGCC>FGEFGGGGGGGGGGGGEGDG@FFDGGEGB8@F7CFGEFGAECFGEFGF,<BFGGGGG?FC+8@:F5EFCGGGGGAEDFEDFEDGGGAFABEGGGG=:EGEGGGGGGGDF9@DAD98CE=C@DFGGGGD8@E=D,=6=8CEGG6+=:@FC7FGGCCC9:EFG5?DGGGDFGFFFF
@M02526:341:000000000-JB3KD:1:1101:16375:7652 2:N:0:TACACAT+ACGGCAC
GGGCCGGACTACTGGGGTATCTAATCCTGTTTGCTCCCCACGCCTTCGCGCCTCAGCGTCAGATTTGAACCAGATAGACGCCTTCGCCACTGGTGTTCCTCCTAATATTTACGAATTTTACCTCTACACTAGGAATTCCTCTATCCTCTTTCAATCTCTAGACTAGCAGTTTTAAAATCAATTCCACGGTTAAGCCTTGGGTTTT
+
CCCCCGGGGGGGGGGGGGGGGGGGGFGGGGGGGGGGGGGGGECGGGGFGGGGCF,EFGGGGGGGGGGGGGGGGGGGGGGDGGGGGGGGEGCFGCGGGGGFGGGGGGFGGEGGEFGGGGGGEF9EFGGGGAGFGEGGGGGFFAFGFFGGEFGGGFGC=BFGFAAFGEGGDGGFGGGGD++++??D,+,56C7@,9A<7+=C5*3@?
@M02526:341:000000000-JB3KD:1:1101:10617:7654 2:N:0:TACACAT+ACGGCAC
TCGGACTACCCGGGTATCTAATCCTGTTCGCTCCCCACGCTTTCGAACCTCAGCGTCAGTAACAGACCAGAGAGCCGCTTTCGCCACTGGTGTTCTTCCATATATCTACGCATTTCACCGCTACACATGGAGTTCCACTCTCCTCTTCTGCCCTCAAGCCCTCCAGTTTCCAATGCCCTTCCCCGGTTAAGCCGACGGCTTTCAC
+
CCCCCGEFCFECBF@:@EECC,,<<CCF,CBF,@FE,C:F:CFGD<EFFCFC<,78@,FGFGGGFGFGF<6CFGGFCBC4DF:,=?F=,?BEAFEAF<FFFFDDFDDFC:CE?C=;,@F7B+=C9>F,8,AEFF9E9=,@,D=F,3=,63,,6,=DD+@E?,,@=16=CF::C9=:+++:C0=?9CE:4<E,A777;;757FAFA
@M02526:341:000000000-JB3KD:1:1101:11235:7675 2:N:0:TACACAT+ACGGCAC
TCGGCGGGACTACACGGGTTTCTAATCCTGTTCGCTCCCCATGCTTTCGCTCCTCAGCGTCAGTTACAGCCCAGAGACCTGCCTTCGCCATCGGTGTTCTTCCTGATATCTGCGCATTTCACCGCTACACCAGGAATTCCAGTCTCCCCTACTGCACTCTAGTCTGCCCGTACCCACCGCACATCCGAAGTTAAGCCTCGGACTT
+
CCCCCGGGGGGGGGGGGGGGGGGGGGGGGGGGGGGGGGGGGGGGGGGGGGGGGGGGGGGGGGGGGGGGGGGGGGGGGGGGGGGGGGGGGGGGGGGGGGGGGGGGGGGGGGGGGGGGGGGGGGGGGGGGGGGGGGFGGGGGGGGGGGGGGGGGGGGGGGGGGGGGGGGGGGGGGGGGGGGFGGGGGGGDCEGGGGGGGFGGDFFFF
@M02526:341:000000000-JB3KD:1:1101:5145:7685 2:N:0:TACACAT+ACGGCAC
TAGAGGCACTACAGGGGTTTCTAATCCTGTTTGCCCCCCACGCTTTCGCGCCACAGCGTCAGTAATGGTCCAGTTGGCCGCCTTCGCCACCGGTGTTCTTGCGAATATCCACGTATTTCACCTCTACACTCGCAGTTCCACCAATCTCTACCATACTCAAGCGTCCCAGTATCGAAGGCCATTCTGTGGTTGAGCCACAGGCTTT
+
--B<@F,866C<6CF7CF@F,,<FGG9CFG99FF,CFFF7F:@FCFFEGG+@+,6:8:,BFGD<EFEGFG8FD<<DF,ECF+,BFB:B7:=7BFF@F5AF9E=7+B7E=,AE@+4EFAE9@EFC4>FFFFG?++=+77EAF8,=,@@@,=6ED,+6+=77,:@9E>>979,=@**9909C77:9:CF@,4:E,<*,9*96<AFF4
@M02526:341:000000000-JB3KD:1:1101:7705:7688 2:N:0:TACACAT+ACGGCAC
TGCTACGGACTACACGGGTATCTAATCCTGTTTGCTACCCACACTTTCGAGCCTCAACGTCAGTTACAGTCCAGAAAGCCGCCTTCGCCACTGGTGTTCTTCCATATATCTACGCATTTCACCGCTACACATGGAGTTCCACTTTCCTCTACTGCACTCAAGTCATCCAGTTTCCAAAGCCATTCCTCAGTTGAGCTGAGGGCTT
+
CCCCCGGGGGGGGGGGGGGGGGGGGGGGGGGGGGGGGGGGGGGGGGGGGGGGGGGFGGGGGEGGGGGGGGGGGGGGGGGGGGGGGGGGGGGGGGGGGGGGGGGGGGGGGGGGGGGGGGGGGGGGGGGGGGGGGGGGGGGGGGGGGGGGGGGGGGGGGGGGGGGGGGGGGGGGFGGGGGCFGGGGGGGGGGGGFAFGGGGGGFFFF
@M02526:341:000000000-JB3KD:1:1101:13270:7695 2:N:0:TACACAT+ACGGCAC
GGGCCCGGACTACACGGGTTTCTAATCCTGTTCGCTACCCATGCTTTCGCTTCTCAGTGTCAGTCATGGCCCAGAGAACTGCCTTCGCCATCGGTGTTCCTCCTGATATCTGCGCATTTCACCGCTACACCAGGAATTCCAGTCTCCCCCACCACACTCTAGCCTGCCCGTACCCACCGCAGACCCGGGGTTAAGCCCCAGGCTT
+
A6A-8CFF7CFCGFGGGGG7@;<@@CC,E,EFG@C:FEEFFF8CF9FFGG@GG9@<FGC@,<F@FCECFG@<@@FF<,5@<,9@,CBCEFE8BCFGEEFGBGFGGGG=;F=9FB@E:=;FFECEC+CFDFFFDEDBD8>AEGGG869=6+@C+@DFD?F=E,=FA,,AEEE++9+ADD>ACD?5*0@CEGGGFF8C*12CC)8A6
@M02526:341:000000000-JB3KD:1:1101:18951:7698 2:N:0:TACACAT+ACGGCAC
CTGGCGGGCCAACAAGGGTTCCAAACCCTTTTTGCCCCCCACCTTTCCCCCCCCAAGGTTAAGTATTGGCCCAGAAAGCCCCTTTCGCCCCTGGTTTTCTTCCCTATTTCAACACTTTCACCCTCACCCCCGCGAATCCCCCTAACCTCTACCATACCAAAATCACCAAGTACAACAGCCATTTCCCAGGTTAGCTCCGGGATTT
+
-A<-,+@+++,,CD,CF,;C,;,C,6C,;,CF<+,6CFG7++,,:@,6,:+6C>+,,4,5,,,<EF,F<,B++9,B<,,9:@+?55+B:+4+B+B,A+A,,:,3,86,:@,9,,+,9C,,,C>++3,,,8@>+*@*@*>,11*;,=,,14,4+4+?0*,,,/,0,0:,,,0414+*10*.*+;1A7<@A57+1*+++*:79).79
@M02526:341:000000000-JB3KD:1:1101:17120:7700 2:N:0:TACACAT+ACGGCAC
GGGAGGACTACCCGGGTATCTAATCCTGTTCGCTCCCCATGCTTTCGCTTCTCAGCGTCAGTAATGGCCCAGTAACCTGCCTTCGCCATCGGTGTTCCTCCTGATATCTGCGCATTTCACCGCTACACCAGGAATTCCAGTTACCCCTACCACACTCTAGCCTGCCCGTACCCACCGCAGACCCAGGGTTAAGCCCTGGGCTTTC
+
CCCCCGGFGGG@,CC>@FFGGGGGE9F@FEFGGGFC<FACCG9ECEGGGGGGFGGGG@FGGGGGGG9EEC@EFGGGGGGGGGGGGGGGCBFGGGEFGGGGGGGGDEEFGFFGGGGGGGGGGGGEGGGGGGGGFGGFFFGFFEGGGFDFGGGGFFGGGGGGGFGGGGGGGGGGGGGDGGGFGGFGGGGGGFDGGGGFDFC>46AF9
@M02526:341:000000000-JB3KD:1:1101:10381:7700 2:N:0:TACACAT+ACGGCAC
CTTTAGGGACTACTAGGGTATCTAATCCTGTTTGCTCCCCACGCTTTCGCACCTCAGCGTCCAGTATGAGCCAGTAAGCCGCCTTCGCCACTGGTGTTCTTCCGAATATCTACGAATTTCACCTCTACACTCGGAATTCCACTTACCTCCCCGACCTGCTAGCTCGGCAGTCTTAAAGGCAATTCTTGAGTTGAGCCCCAGGCTT
+
CCCCCFG?FGFGGGGCGF@CDFGEFGGGGGEFGFG9FCFG?@FEC7ECGD,F@<E,EFD@FGGAFAFAFFDGGGGGAFGGG+=FCGGEGEEGGDFE?FFGGGGG>F,4=EFEFFC8FCA9;EG9>@=F,E4,A@ECD8EFAFA=CGF8D,+++1==8?FGGEFFDGGD++6@=CF+2+:9+=DGG@,@@2@C77*7*3397F5/;
@M02526:341:000000000-JB3KD:1:1101:5653:7705 2:N:0:TACACAT+ACGGCAC
AAGTGCGACTACGCGGGTAACTAATGCTGTTCGCTCACGACTCTTTCGCTCCGTAGCGGCAGTTCCGACCCAGGGACACGCCGTCGCCAGTGTTGCTCCTCATGATAACTGCTCACATCACCGCAACACCAGGAATACCAGTCTATCGTGCCGTCTTCGAGCCTACCCGTGTCGGCTGCACGCAAGTCAGTAAGCGCGGGGTTTT
+
A-AA,,+BFF:8,6+7+@+,,C@FG9<F,6;F@7,66,,8@6,,,6,,8@E+,,,,C++@>=F,<,,,4484F,,B++4+8<:+@>7B++5,,54,9C<,,,9,,,C,=,8=,8,3,7,8>D+3+8+3==+,++,,,5:A89DD,,5*44***1*0*+*4,*44,7<CC:*,2*):*8:=**575/2+++++24*2))1)9875.
@M02526:341:000000000-JB3KD:1:1101:14612:7711 2:N:0:TACACAT+ACGGCAC
GTCTTTGGACTACAGGGGTATCTAATCCTGTTCGCTACCCACGCTTTCGCTCCTCAGCGTCAGTTACCACCCAGAGACCCGCCTTCGCCACCGGTGTTCCCCCTGATATCTGCGCATTTCACCGCTACACCAGGAATTCCAGTCTCCCCTGTGATACCCAAGTCTGCCCGTATCGCCTGCACGCCTACAGCTAAGCTGCAGAATT
+
CCC@CFDFCGGGFGGGGD;,6CFFCFF<F9C<6BFCG7FEF@F+8:<E@FEGC,CFDGG7:7@FGFGEE<BFFE8FEEFGC7FG@EDG:FG,@C44@FGG,44CDFEF,E@,A:+>+4AFFG9+@=6=F:AFF7+6,,@=C=3@=DF8AFCF?8C@=+@?+@EFF9=,591@:7CGDC9FCC7C5C766A,4,23,527AGF>+=
@M02526:341:000000000-JB3KD:1:1101:15213:7714 2:N:0:TACACAT+ACGGCAC
GTGCCGGGACTACTGGGGTTTCTAATCCTGTTTGCTCCCCACGCTTTCGCTTCTCAGCGTCAGTTACTTCCCAGAGATCCGCCTTCGCCACCGGTGTTCCTCCTGATATCTGCGCATTCCACCGCTACACCAGGAATTCCAATCTCCCCTGAAGTACTCTAGCTAGCCCGTATCGTGGGCAATTTCACAGTTGAGCTGTAAAATT
+
CCCCCGGGGGGGGGGGGGGGGGGGGGGGGGGGGGGFGGGGGGGGGGGGGGGGGFGGGGGGGGGGGGGGGGGGGGGGFFFGF@FGGGDGGGGGGGGGEGGGAEGGGGGGFGGGGGGGGGGGGGGGGGGGGGGGCEFGFEGGE=EFGGCEGGDFGCGFGGGGGGGGGFGFFGGGCFDGGGGFFGDGFCFFFGCFFFCFGGGGGFAFF
@M02526:341:000000000-JB3KD:1:1101:10165:7715 2:N:0:TACACAT+ACGGCAC
CGTTCGGACTACCGGGGTTTCTAATCCCATTCGCTCCCCTAGCTTTCGTCTCTCAGTGTCAGTGTCGGCCCAGCAGAGTGCTTTCGCCGTTGGTGTTCTTTCCGATCTCTACGCATTTCACCGCTCCACCGGAAATTCCCTCTGCCCCTACCGTACTCCAGCTTGGTAGTTTCCACCGCCTGTCCAGGGTTGAGCCCTGGGACTT
+
CCCCCGGGGGDD<FDEGFF@FG,CFEE<CFFCDFCFGGGGF8EFGGGGGCEDAFCC<FGFGGFFGG77F:CFGD8FF,C<<,F<A=CGGGCC,C,EEGGGGCGGDGEGGFFG+::@FFGGF9EE8EGGGEDG+8>DGFGGGGG8EDGGGFGGGG==CGCC68C,@+5@AAA<C:;FDC5*;*8C992,*=F1<7FGF;CD46)22
@M02526:341:000000000-JB3KD:1:1101:27807:7723 2:N:0:TACACAT+ACGGCAC
TGGACTACTAGGGTTTCTAATCCTGTTTGCTCCCCACGCTTTCGCACCTCAGTGTCAGTAACAGTCCAGGTGGTCCCCTTCGCCACTGGTGTTCCTTCCTATATCTACGCATTTCACCGCTACACAGGAAATTCCACCACCCTCTACAATACTATAGCTTGCCAGTTTTGGATGCAGTTCCAAGGTTGAGCCCGGGGATTTCACA
+
@<@C8<E8@FGGGF8@DCFFAFFGGGFGGDE,CFGE+@EEDGGGDEG7FFFGGGGFGGFD,CFFE,EEEC@CFB:FCFFGFFD8?,,BFBFFGCFFAFFAEAFFG9EAFEDGF9FEE<FDEG7E@FE8EF::E9;@DFF@@C+D,@F9@DFGF,+=F8=;FFC=FF8D,,+8+,AGGGGDDDG86=8=DEG@+@9C67CFC>9>F
@M02526:341:000000000-JB3KD:1:1101:11135:7724 2:N:0:TACACAT+ACGGCAC
TGGGACTACAAGGGTTTCTAATCCTGTTTGCTCCCCACGCTTTCGCACCTCAGTGTCAGTATCAGTCCAGGTGGTCGCCTTCGCCACTGGTGTTCCTTCCTATATCTACGCATTTCACCGCTACACAGGAAATTCCACCACCCTCTACCATACTCTAGCTTGCCAGTTTTGGATGCAGTTCCCAGGTTGAGCCCGGGGATTTCAC
+
CCCCCGGDG86ECG<FFFCFGGGGGGGGGFFCEFGGGGCGCGGA@FFGDFFFGFGGGFGGGGGFFG9ECFCFEF@FEEEGGFDFGGGCGFGGGGDFGGGGGGGGCE=EG7+:F7FEEFGC@+6BEEEFFD84,EGGGGGCBCGDFGGAF=,6=8?CFDCFFGGGEGFFFF8>?CFGCD=DDGGD8DGGGGG8@99:6<DC76?EF
@M02526:341:000000000-JB3KD:1:1101:27786:7725 2:N:0:TACACAT+ACGGCAC
GGGACTACACGGGTTTCTAATCCTGTTTGCTCCCCACGCTTTCGCACCTCAGTGTCAGTATCAGTCCAGGTGGTCGCCTTCGCCACTGGTGTTCCTTCCTATATCTACGCATTTCACCGCTACACAGGAAATTCCACCACCCTCTACCATACTCTAGCTTGCCAGTTTTGGATGCAGTTCCAAGGTTGAGCCCGGGGATTTCACA
+
CCCCCGGFF8FFGGCCFGGGGGGGGGGGGFFDFGGGGGGGGFGG>CFEF@GGGGGGGGGGCFGGGGGGGGDGGGGGGGDCCGGCECFBF<E=@,?EFBF9FFGFGFEAF:BFGGGGGFEGGEEFFGEGGGGGAE9EG8DCEECGGGDEFFGGCG+?DC:8DGF9ED9D:?CFFGGG?8D79+6+@=F?ECE?7:>7CGC?56B>B
@M02526:341:000000000-JB3KD:1:1101:4558:7731 2:N:0:TACACAT+ACGGCAC
AACCGGGGACTACCAGGGTTTCTAATCCTGTTTGCTCCCCACGCTTTCGCACCTCAGCGTCCAGTATGAGCCAGTAAGCCGCCTTCGCCACTGGTGTTCTTCCGAATATCTACGAATTTCACCTCTACACTCGGAATTCCACTTACCTCTCTCACCTGCTAGCTCGGCAGTCTTAAAGGCAATTCTGGAGTTGAGCTCCAGGCTT
+
CCCCCGGGDEGGGFFCECGCFGGGFDFGFGEFCCF<FGDFGD7CGEFG,FFGGAECC8@BFEGAFC<FFCFGGGGDFFGFGGCCGG@FCEFGGFG<FFEFFGA7FFEDCFFCEBC8,AFGGGFCGGCAAFGGCCEEGBFG,DGGGGGFC,AFF,9@?8DEFADFGG6>++4@?AFGFFCF++=:ECCC77AF@A5F+2A57;9>?
@M02526:341:000000000-JB3KD:1:1101:18424:7758 2:N:0:TACACAT+ACGGCAC
GTGGACTACAGGGGTATCTAATCCTGTTTGCTACCCACGCTTTCGCGCCTCAGCGTCAGTGTCAGTCCAGAAGGCCGCCTTCGCCACTGGTATTCCTCCAGATCTCTACGCATTTCACCGCTACACCTGGAATTCTACCTTCCTCTCCTGCACTCAAGTCCGCCAGTTCCAAATGCAATTCCCAGGTTGAGCCCGGGGCTTTCAC
+
CCCCCGGGGGGGGGGGGGGGGGGGGGGGGGGGGGFGGGGGGDGGGGGGGGGGGGGGGEGGGGGGGGGGGGGGGGGGGGGGGGGGGGGGGGGFGGGGGGGGGGGGGGGGGGGGGGGGGGGGGGGGGGGGGGFFGGGGGGGGGGGGGDGGGGGGGGGGGGGGGGEGGEGFGGGFFGFGGGGFGGGGGGFFGGGGGGGGGGGGGFFFF
@M02526:341:000000000-JB3KD:1:1101:25188:7763 2:N:0:TACACAT+ACGGCAC
GCGGGGGACTACTCGGGTTTCTAATCCTGTTTGCTCCCCACGCTTTCGTGCCTCAGTGTCAGTGTTGGTCCAGGTAGCCGCCTTCGCCACAGATGTTCCTCCCGATCTCTACGCATTTCACTGCTACACCGGGAATTCCGCTACCCTCTACCACACTCTAGTGACCCAGTATCCACTGCAATTCCCAGGTTGAGCCCAGGGCTTT
+
CCCCCGGGGGGGGGGGGGGGGGGGGGGGGGGGGGGGGGGGGGGGGGGGGGGGGGGGGGGGGGGGGGGGGGGGGGGGGGGGGGGGGGGGGGGGGGGGGGGGGGGGGGGGGGGGGGGGGGGGGGGGGGGGGGGGGGGGGGGGGGGGGGGGGGGGGF?D>CGFFGFGGGGGFGFGCCFGFFGFFGDFGFGGFGGGGGGGDGFGGEAFA
@M02526:341:000000000-JB3KD:1:1101:26066:7773 2:N:0:TACACAT+ACGGCAC
GCGAAGGACTACTAGGGCATCTAATCCTGTTTGCTCCCCACTCTTTCGCGCATGAGCGTCACTGCAGGCCCAGGGGATTGCCTTCGCCATCGGTGTTCCCCCGCATATCTACGCATTTCACTGCTACACGCGTAATTCCATCCCCCTCCGCCGCACTCCATCCATGCACTCACAAAGGCCGCTCCCAGGTTGCCACCGGGGACTC
+
@-@8B++@F,,C6,@,C,,66<<C<,CCEE,E@F<E8FC@:,C@,FC:,8@FFBF8F7@FC,9EC9C66BC,CFB7@,,:,5,AF?CFE7EF7F?FFFG<AE@@FF+4C,FFGG+B+5C@E9,C=;?,@C7@33>+,@EGGGGDF8=E6@CC+++=6?,@,=E6,28C,,4A7,3*3;7*;*3:75?,?000,,+4/:)2)))))
@M02526:341:000000000-JB3KD:1:1101:17321:7779 2:N:0:TACACAT+ACGGCAC
GTGCAAGGACTACAGGGGTATCTAATCCTGTTCGCTACCCATGCTTTCGCTTCTCAGTGTCAGTCATGGCCCAGAGACCTGACTTCGCCATCGGTGTTCTTCCTGATATCTGCGCATTTCACCGCTACACCCGGAGTTCCAGTCTCCCCTACCACACTCTAGCCTGCCCGTACCCACCGCAGACCCGGAGTTAAGCCCCGGGCTC
+
CCCCC<AECEGGFFDDC7B;@FGG,<<FG@FFGGG@,@FGG@@,CCFFECEFGFGG<CEFGGEFG<F9FEGGGFA@,:D<A845,@BCEF@FED?@FGG,,5?=4,,9EFF;FFCE7B@EFGG@CEFG?DD++8>CCEG8,=@F8EF,@@8DGFGFGFFG8FFD91@F8+680@8+@GDFG6+=@D*5*14;B:2=0?DD9)?B)
@M02526:341:000000000-JB3KD:1:1101:21513:7781 2:N:0:TACACAT+ACGGCAC
AGGACTACCAGGGTATCTAATCCCATTCGCTCCCCTAGCTTTCGTCTCTCAGTGTCAGTGTCGGCCCAGCAGAGTGCTTTCGCCGTTCGTGTTCTTTCCGATCTCTACGCATTTCACCGCTCCACCGGAAATTCCCTCTGCCCCTACCGTACTCCAGCTTGGTAGTTTCCACCGCCTGTCCAGGGTTGAGCCCTGGGATTTGACG
+
CCCCCGGGGGGGGGGGGGGGGGGGGGGGGGGGGGGGGGGGGGGGGGGGGGGGGGGGGGGGGGGGGGGGGGGGEFFGGGGGGGGGGGGGGGGGGGGGGGGGGGGGGGGGGGGGGGGGGGGGGGGGGGGGGGDGGGGGGGGGGGGGGFGFGGGGFGDFGDFGGGGGDGGGGGGGCCDGDGGFGGGGE9>*9??FGGGGGGDGGAAC5
@M02526:341:000000000-JB3KD:1:1101:10812:7797 2:N:0:TACACAT+ACGGCAC
GGGACTACACGGGTATCTAATCCTGTTTGCTACCCACGCTTTCGCGCCTCAGCGTCAGTGTCAGTCCAGAAGGCCGCCTTCGCCACTGGTATTCTTCCCGATCTCTACGCATTTCACCGCTACACCGGGAGTTCTACCTTCCTCTCCTGCACTCAAGCCTGCCAGTTCCAAATGCAGTTCCCAGGTTAAGCCCGGGGCTTTCACA
+
CCCCCGFGGGDGGGGGGFGGGGGGGGGGGGGGGGGGGGGGGGEFGGGGDGGGGGGGDEEGGGGG@EFFGGGGGGGGGG@FDFGGGGGGGAGGGGGGGFGEE@FFGCEGFFFEEGFGGGGGEEGGGGGGG@EGGGCGCFEGGGFGGGGG?@FGGGG=DGFD8FGGGEGGGGD7;EFGCCFFFGGFGDE9EFGCCECCGGCDF=8=:
@M02526:341:000000000-JB3KD:1:1101:13767:7815 2:N:0:TACACAT+ACGGCAC
AGGATGGACTACTCGGGTTTCTAATCCTGTTTGCTCCCCACGCTTTCGCACTTCAGTGTCAGTATCAGTCCAGGTGGTCGCCTTCGCCACTGGTGTTCCTTCCTATATCTACGCATTTCACCGCTACACAGGAAATTCCACCACCCTCTACCATACTCTAGCTTGCCAGTTTTGGATGCAGTTCCCAGGTTGAGCCCGGGGATTT
+
CCCCCGGGGGGGGGGGGGGGGGGGGGGGGGGGGGGGGGGGGGGGGGGGGGGGGGGGGGGGGGGFGGGGGGGCGGGGGGGGGGDGFFGEEDFED?FGGFGGGGGGGGGGGGGGGGGGGGGGGGGGGGGGGGGGGFGGEEFGFGGGGEGDGGGDDFGGGGGGGGGGFGFGFFCAGFDGGGGFFFGFDFGFDEEFGGD@FGDGCDEFA
@M02526:341:000000000-JB3KD:1:1101:17870:7816 2:N:0:TACACAT+ACGGCAC
GATGGGACTACTGGGGTTTCTAATCCTGTTTGCTCCCCACGCTTTCGCACCTCAGTGTCAGTATCAGTCCAGGTGGTCGCCTTCGCCACTGGTGTTCCTTCCTATATCTACGCATTTCACCGCTACACAGGAAATTCCACCACCCTCTACCATACTCTAGCTTGCCAGCTTTGGATGCAGTTCCCAGGTTGAGCCCGGGGATTTC
+
CCCCCGGGGGGGGGGGGGGGGGGGGGGGGGGGGGGGGGGGGGGGGGGGGGGGGGGGGGGGGGGGGGGGGGGGGGGGGGGGGGGGFGGGGGEFCFFGGGGGGGGGGGGGGGGGGGGGFGGGGGG@EGGGGGGGGGGGGGGGGGGGEGGGGGGGGGG8==FFGGGGFGGDGGFFFGGGGGGFGGGFGGGCA@FFGGGGGDG7CAFF9
@M02526:341:000000000-JB3KD:1:1101:22162:7823 2:N:0:TACACAT+ACGGCAC
GCTCAGGACTACACGGGTTTCTAATCCTGTTTGCTCCCCACGCTTTCGCACCTCAGCGTCAATACCAGTCCAGTGAGCCGCCTTCGCCACTGGTGTTCTTCCGAATATCTACGAATTTCACCTCTACACTCGGAATTCCACTCACCTCTCCTGGATTCAAGCGATGCAGTCTCAAAGGCAGTTCCGAAGTTGAGCTCCGGGATTT
+
CCCCCGGGGGGGGGGGGGGGGGGGGGGGGGGGGGGGGGGGGGGGGGGGGGGGGGGGGGGGGGGGGGGGGGGGGGGGGGGGGGGGGGGGGGGGGGGGGGGGGGGGGGGGGGGGGGGGGGGGGGGGGGGGGFGGGGEGGGGGGGGGGGGGGGGGGGGGGGGGGGGGGGGGGGCDGGGCFFGFDGGGGGGGGGGGGGG75CGGGDFFF
@M02526:341:000000000-JB3KD:1:1101:18977:7833 2:N:0:TACACAT+ACGGCAC
GAACCGGACTACAGGGGTTTCTAATCCCATTCGCTCCCCTAGCTTTCGTCTCTCAGTGTCAGTGTCGGCCCAGCAGAGTGCTTTCGCCGTTGGTGTTCTTTCCGATCTCTACGCATTTCACCGCTCCACCGGAAATTCCCTCTGCCCCTACCGTACTCCAGCTTGGTAGTTTCCACCGCCTGTCCAGGGTTGAGCCCTGGGATTT
+
CCCCCGGGGGGGGGGGGGGGGGGGGGFGGFGGGGGGGGGGGGGGGGGGGGGGGGGGGGGGGGGGGGGCCECEFGGGGGGGGGGGGGGDGGGGGGGGGGGGGFGGGGGCFGGGGGGGDGGGGGGGGGGGGGGGGGGGGGGGGGDFGCDFGGFFDGCGGGGGGGGCFGGGGG7FF7@FDGGFDFFFFGGGGGGGGGGFCGFGDFFFF
@M02526:341:000000000-JB3KD:1:1101:18958:7834 2:N:0:TACACAT+ACGGCAC
TGGACTACTGGGGTATCTAATCCCATTCGCTCCCCTAGCTTTCGTCTCTCAGTGTCAGTGTCGGCCCAGCAGAGTGCTTTCGCCGTTGGTGTTCTTTCCGATCTCTACGCATTTCACCGCTCCACCGGAAATTCCCTCTGCCCCTACCGTATTCCAGCTTGGTAGTTTCCACCGCTTGTCCAGGGTTGCGCCCTGGGATTTGACG
+
C@CCCFGFGGGGEGCFGGGGGGCFGGGGGGGGFGGGGGGGGGGGGGAFDFGFCDFEG@EFGG@CFGGGGFGGGGFGFFGFFC7@CCGEC?FGCFGGGFGG7CFFGFFGGGGGCF;FD<?F8>@EGGGDEGDC9>EFFGGG?F?FGFGGG?GGGAFGGGGGGCFEFEFFFAEGFGG6:7CAFGG?@?CE,@ECEGFGC9FG489C>
@M02526:341:000000000-JB3KD:1:1101:9009:7841 2:N:0:TACACAT+ACGGCAC
GGGACTACAGGGGTTTCTAATCCTGTTTGCTCCCCACGCTTTCGCACCTCAGCGTCCAGTATGAGCCAGTAAGCCGCCTTCGCCACTGGTGTTCTTCCGAATATCTACGAATTTCACCTCTACACTCGGAATTCCACTTACCTCTCTCACCTGCTAGCTCGGCAGTCTTAAAGGCAATTCTGGAGTTGAGCTCCAGGCTTTCACC
+
CCCCCGGGGGGGGGGGGGGGGGGGGGGGGGGGGGGGGGGGGGGGGGGGFFGGGGGGGGGGGGGGGGGGGGGGGGGGGGGGGGGGGGGGGGGGGGGGGGGGGGGGGGFGFGGGGGGGGGGGGGGGGGGGGGGGGGGFGGGGGGFGGGGGGCFFGGGFDGFGGGGDGGGFFGGGGFGGGFDCGGGG?FGGGGGGGGGGGGFGGFFFF
@M02526:341:000000000-JB3KD:1:1101:17524:7841 2:N:0:TACACAT+ACGGCAC
TGGACTACCAGGGTATCTAATCCTGTTCGCTCCCCATGCTTTCGCTCCTCAGCGTCAGTTACAGCCCAGAGACCTGCCTTCGCCATCGGTGTTCTTCCTGATATCTGCGCATTTCACCGCTACACCAGGAATTCCAGTCTCCCCTACTGCACTCTAGTCTGCCCGTACCCACCGCACATCCGAAGCTAAGCCTCGGACTTTCACG
+
CCCCCGGGGGGGGGGGGGGGGGGGGGGGEGEGGGGGGGGGGGGGGGGG@FFFFGGGGGGGFGGGGGGGGGGCFGGGGGGGGGGGGGGGGGGEGGGGGGGGGGCFGGGGEGGGGGFGGGGGGGGGGGGG>FFGFGGGGFGEGFGGGGGGGGGGGGGGGGGGGGGGGGECCGGG88>DG>FFGGD9CDGF7?FC<FDG5DDGGF+=*
@M02526:341:000000000-JB3KD:1:1101:27168:7846 2:N:0:TACACAT+ACGGCAC
GGGACTACCCGGGCATCTAATCCTGTTTGCTCCCCACGCTTTCGCACCTCAGTGTCAGTATCAGTCCAGGTGGTCGCCTTCGCCACTGGTGTTCCTTCCTATATCTACGCATTTCACCGCTACACAGGAAATTCCACCACCCTCTACCATACTCTAGCTTGCCAGTTTTGGATGCAGTTCCCAGGTTGAGCCCGGGGGTTTCACA
+
CCCCCGGGFGGGGGGGGGGGGGGGGGGGGGGGGGGGGGGGGGGGGGGGGGGGGGGGGGGGFFGGGGGGGGGGGGGGGGDEFGGGEEFEABEE=E9FAFC<FGFGGACFGGGG>FEGGGGCEEEGFGGGGGGGGGGGGGEFCEFG?FGFGFGGGGGGGGGGGGGGGGGGG8=DFGGGFGGFDFG6FGECCGFG?CDGGGDDCFFFF
@M02526:341:000000000-JB3KD:1:1101:22009:7855 2:N:0:TACACAT+ACGGCAC
GGGACTACCGGGGTATCTAATCCTGTTCGATCCCCACGCTTTCGTGCTTCAGCGTCAATCATACCTTAGCAAGCTGCCTTCGCAATCGGTGTTCTGTGGCATATCTATGCATTTCACCGCTACTTGCCACATTCCGCCTGCCTCAAGTACATTCAAGCCCCCCAGTATCAACGGCACTGCGATGGTTGAGCCACCGTCTTTCACC
+
CCCCCGGGGCFGEGGGGGGGGGGGFFFGGGGFGGGGGGGDGGGFGGEFGGGGGGGGGGGGGGGGGGGGGGCDGGGGGGGGGGGGGGGFDCFGGGGGGGGGGF<@EFGFGGFGFGGGGGGGGGGFGCFGGGGGFGGGGCE6FGGGG?AFGDFGGGFFGG6DEGGGEGGFDGFGC7CGGGFA>D5C5;CCCGGGGDGGD9FF>EFF>
@M02526:341:000000000-JB3KD:1:1101:7302:7860 2:N:0:TACACAT+ACGGCAC
GGGGACTACAAGGGTATCTAATCCAGTTCGCTCCCCATGCTTTCGCACCCCAGCGTCGGTAGGGACCCAGAGAGCTGCCTTCGCTTTTGGCGTTCCTTCGTAGATCTCAGGATTTCACCCCTCCACACGAAATTCCACTCTCCTCTGTCTCACTCAAGTGAATTGGTTTCGAGAGCATTCCGCCAGTTTTTGGCGACTTTCACTT
+
C?CCCGGFGGGGGGGGGGGGGGGGC<FF<@F,CFGG@EAFGGGGGGCCGGGGGGCGGEFGF,C@FGDGGDCFGGGGEGGGGGGG,4FAFEGEGGEGGGGGG8DF9FEGGGFGGGGGFGFGDEEEGG?F7FGCFFFGDGD8>@DD8B?EGFFFFDDFGDFA@3@==8FFGG8FFG7@FF+?CAD79DGGCCEG5FG*;*;BD+:+1
@M02526:341:000000000-JB3KD:1:1101:9198:7862 2:N:0:TACACAT+ACGGCAC
GTGTGTCTACACGGGTTTCTAATCCCATTCGCTCCCCTAGCTTTCGTCGCTCAGTGTCAGTGTGCGCCCAGCAGAGTGCTCTCGCCGTTGGCGGTCTTTCCGATCTCTACGCACCTCCCCGCCCCACCGGAAATTCCCTCTGCCCCTACCGTACTCCAGCTTGGTAGTTTCCACCGCCCGCCCAGGGTTGAGCCCCTGGATTTGA
+
666-8,,,CF<C,++86,,C9,<,CFG,C,@@:CFD@AF<8,6,,,,,+88EFC;,<,,C,6<,,8+BFE,C,CF7,C<F,,94,@=+,B,,++4+,9A?EE7C+,4CF9A>+++,,,+4@8++@+3=+3=++,,,7@,=DGG@D9++@F+4+1@+02,44,,@D,;<,@,7CC979?*:))2:6C7:8=<6+05*****+2/++
@M02526:341:000000000-JB3KD:1:1101:17555:7868 2:N:0:TACACAT+ACGGCAC
AGGACTACTGGGGTTTCTAATCCTGTTTGCTCCCCACGCTTTCGCACCTCAGCGTCAAGAATGAGCCAGTGAGCCGCCTTCGCCACTGGTGTTCTTCCGAATATCTACGAATTTCACCTCTACACTCGGAATTCCACTCACCTCTCTCACCTTCTAGCCGCTCAGTCTCAAAGGCAATTCTGGGGTTGAGCCCCAGGCTTTCACC
+
CCCCCGGGGGGGGGGGGGGGGGGGGGGGGGGGGGGGGGGGGGGGGGGGGGGGGGGGGGGGGGGGGGGGGGGGGGGGGGGGGGGGGGGGGGGGGGGGGGGGGGGGGFGGGGGGGGGGGGGGGGGGGGGGGGGGFGGGGGGGGGGGCFFGGGGGGGGGCFGGGEGGGGG8ECEGDD??DDC7EFGGGGGGFGGGGGGGGGFGGFFFF
@M02526:341:000000000-JB3KD:1:1101:26253:7886 2:N:0:TACACAT+ACGGCAC
TCGGACTACTGGGGTATCTAATCCCATTCGCTCCCCTAGCTTTCGTCTCTCAGTGTCAGTGTCGGCCCAGCAGAGTGCTTTCGCCGTTGGTGTTCTTTCCGATCTCCACGCATTTCACCGCTCCACCGGAAATTCCCTCTGCCCCTACCGTACTCCAGCTTGGTAGTTTCCACCGCCTGTCCAGGGTTGAGCCCTGGGATTTGAC
+
CCCCCGGGGGGGGGGGGGGGGGGGGGGGGGGGGGGGGGGGGGGGGGGGGGGGGGGGGGGGGGGGGGGGGGGGGGGGGGGGGGGGGGGGGGGGGGGGGGGGGGGGGGGGGGGGGGGGGGGGGGGGGGGGGGGGGGGCFGGGGGGGGGGGGGGGGGGGGGGGGGGGGGGGGGGGGGGGGGGFGGGGGGGGGGGGGGGGGGGFGFFF8
@M02526:341:000000000-JB3KD:1:1101:11591:7894 2:N:0:TACACAT+ACGGCAC
AGTACTGGACTACCGGGGTTTCTAATCCTGTTTGCTCCCCACGCTTTCGCACCTCAGCGTCCAGTATGAGCCAGTAAGCCGCCTTCGCCACTGGTGTTCTTCCGAATATCTACGAATTTCACCTCTACACTCGGAATTCCACTTACCCCTCTCACCTGCTAGCTCGGCAGTCTTAAAGGCAATTCTGGAGTTGAGCTCCAGGCTT
+
C@CCCGG8FAEDDFGGGD@BFGGGD6CDFFGGGGGGGGGGGGGGE@DECEGGE8EDFGGGGDGFFFGGGGGGGFFGFCFEEDGGGGGGGDEGGGGFG@FGGGGECFEGGGGGGF>FGGA9=EGDCGGGCGGGGGGGGFFDGGG=DG?F8ECG8FGGGFGGGCD8DC>EEGGGGGGGGF7?FGC7CC:A9:CF9CGGFC7C>>FFF
@M02526:341:000000000-JB3KD:1:1101:4738:7899 2:N:0:TACACAT+ACGGCAC
GTCGCAGGACTACAGGGGTTTCTAATCCTGTTTGCTCCCCACGCTTTCGCACCTCAGTGTCAGCATCAGTCCAGGTGGTCGCCTTCGCCACTGGTGTTCCTTCCTATATCTACGCATTTCACCGCTACACAGGAAATTCCACCACCCTCTACCATACTCTAGCTTGCCAGTTTTGGATGCAGTTCCCATGTTGAGCCCGGGGATT
+
CCCCCGGGGGGGGGGGDGGEGGGGGGFGGFGGGGGCGGGGGGDEGGFGGGG>FFGFFECFGGCFFFDGGGF8FGGGFGGGG7F,FFFGGDEECDEF,@FGGGG8FFEAFAAFGF+4?4AEFFFE>+@FCB9,,>,DDDDED8DDF@EF6,,@+@DFGDFG9=,=:8=89D899:DDF+=626525;<E,:7::C777+CDD*/*3
@M02526:341:000000000-JB3KD:1:1101:10829:7915 2:N:0:TACACAT+ACGGCAC
GAAGGACTATCGGGGTTTCTAATCCTGTTCGCTACCCATGCTTTCGCTCCTCAGCGTCAGTATCGGCCCAGAGCCCCGCCTTCGCCACCGGTGTTCCTCCTGATATCTGCGCATTTCACCGCTACACCAGGAATTCCAGTCTCCCCTGCCGAACTCAAGTGATGCCCGTATCGACCGCACGCCCAGAGTTGAGCACCAGGCTTTC
+
B@@B,<F<AFGE@@BF@BCFFC<CCEFFE,@@@@F8EEE,CCFGECBBE+C@<;6@@6B:FCAF:6CFEC@@E,,96F:FG4FD,,BFE:=47CF,AFE4E=FDB,>F,;=F=FC;@<FF+8>EGC4ED=CFGGC;>D,6@,EF=E=1,,186C@C+=2;;3@@DE87CEG>*@777*/:*9CDE7CGFG,<66*4?DC5*))0/
@M02526:341:000000000-JB3KD:1:1101:3935:7920 2:N:0:TACACAT+ACGGCAC
AGGTGGACTACCCGGGTTTCTAATCCCATTCGCTCCCCTAGCTTTCGTCTCTCAGTGTCAGTGTCGGCCCAGCAGAGTGCTTTCGCCGTTGGTGTTCTTTCCGATCTCTACGCATTTCACCGCTCCGCCGGAAATTCCCTCTGCCCCTACCGTACTCCAGCTTGGTAGTTTCCACCGCCTGTCCAGGGTTGAGCCCTGGGATTTG
+
CCCCCG<FGGGGGEEGFGECGFFGGFGGGGGGGGGGGGGGGGG9EFGGGCFDFGFGGACEAEEGGGGGGEFAAFGFFGCFFEECGGG7CEGFFGFEFGFFEFGGEG8,CFDFGGGGFFGGGGGGGGGGGGG7:C9>EEFF?,=DGCFGF?@=DFGGC8D,@8<C69,,@F7=D,2=5;>@7:*;,;;CGFE1<,;CFFCGFFFF6
@M02526:341:000000000-JB3KD:1:1101:20636:7941 2:N:0:TACACAT+ACGGCAC
CCCGGACTACAAGGGTATCTAATCCCATTCGCTCCCCTAGCTTTCGTCTCTCAGTGTCAGTGTCGGCCCAGCAGAGTGCTTTCGCCGTTGGTGTTCTTTCCGATCTCTACGCATTTCACCGCTCCACCGGAAATTCCCTCTGCCCCTACCGTACTCCAGCTTGGTAGTTTCCACCGCCTGTCCAGGGTTGAGCCCTGGGATTTGA
+
CCCCCGGGGGGGGGGGGGGGGGGGGGCGGGGGGGGGGFCFGGEGFGEGCGGGGGFFGGGEFFGCEGGGGGFGGGGGFGGGGGGGGGEBFEFFGGGFFCFGGDGGGGGGGFGGDF7FCGGGEGGGGGGGGGGGGFGC49,6@=EFGGGG??=DDGGGF?@EGG,@@9D@FGFGGGDGGGG9<F79795@6>7CFGGCG>DCF66>+
@M02526:341:000000000-JB3KD:1:1101:4634:7947 2:N:0:TACACAT+ACGGCAC
CGGGACTACCAGGGTATCTAATCCTGTTTGCTACCCACGCTTTCGCGCCTCAGCGTCAGTGTCAGTCCAGAAGGCCGCCTTCGCCACTGGTATTCCTCCAGATCTCTACGCATTTCACCGCTACACCTGGAATTCTACCTTCCTCTCCTGCACTCAAGTCCGCCAGTTCCAAATGCCGTTCCCAGGTTAAGCCCGGGGCTTTCAC
+
CCCCCGGGFGGGGGGGGGGGGGGGGGGGGGGGGGGGGGGGGGGGGGGGGGGGGGGGGGGGGGGGGGGGGGGGGGGGGGGGGGGGGGGGGGGGGGGGGGGGGGGGGGGGGGGGGGGGGGGGGGGGGGGGGGGGGGGGGGGGGGGGGGGFGGGGGGGGFFGGGGGGGGGGGGAFGGGGGGGFGGGGFGFGGFDGGCDEDGGDGFFF:
@M02526:341:000000000-JB3KD:1:1101:20626:7959 2:N:0:TACACAT+ACGGCAC
GCTTTAGGACTACCCGGGTATCTAATCCTGTTCGCTCCCCACGCTTTCGCTCCTCAGCGTCAGTATCGGCCCAGAGATCCGCCTTCGCCACCGGTGTTCCTCCTGATACCTGCGCATTTCACCGCCACACCAGGAATTCCGATCTCCCCTACCGAACTCTAGCCTGCCCGTATCGACTGCAGACCCGGGGTTAAGCCCCGGGCTT
+
C?<@CE<A<FFFCCEFGEGGF9EFCCF,CFFDF:C,CFFGD@CEGEEG:F:FE,FF,FFFGGGGGAFEEGGGGGG@@AF<8FBF:F==FCCECEFGFCFG5F844,=E,?94=+>+:=,C;EEED+>:EGGFF7DEG,DG86+@,@,@8DDDFC7DG?GFFE;C91:C5C@C5:*;CC*;**:?E7**=EGE5F7CF3DCD)=AA
@M02526:341:000000000-JB3KD:1:1101:11678:7973 2:N:0:TACACAT+ACGGCAC
CAGGGGACTACAGGGGTTTCTAATCCTGTTCGCTCCCCATGCTTTCGCACCCCAGCGTCGGTAGGGACCCAGAGAGCTGCCTTCGCTTTTGGCGTTCCTTCGTAGATTTCTAGATTTCACCCTTACACACGAAATTCCACTCTCCTCTGTCTCACTCAAGTGAATTGGTTTCGAGAGCATTCCGCCAGTTTTTGGCGACTTTCAC
+
CCCCCGGGGGGGGGGGGGGGGGGGGGGGGGGGGGGGGGDGGGGGGGGGGGGGGGCGGBFGGEGGGGGGGGGDGGGGGGGGGGGGGGGFFGGDGGGGGGEEFGGECGFGGGGGGGGGGGFGGGGGGGGGGGGGGGGGGGGGGGGGGGGGGGGADDFCGGGGGGE67@EEAFGGGGGGGGGA?FFGGG>EEFGGGEGGGGGGGFFFA
@M02526:341:000000000-JB3KD:1:1101:9397:7974 2:N:0:TACACAT+ACGGCAC
GCCGGGGACTACTGGGGTTTCAAATCCTGTTTGCTCCCCACGCTTTCGCACCTCAGTGTCAGTATCAGTCCAGGTGGTCGCCTTCGCCACTGGTGTTCCTTCCTATATCTACGCATTTCACCGCTACACAGGAAATTCCACCACCCTCTACCATACTCTAGCTTGCCAGTTTTGGATGCAGTTCCCAGGTTGAGCCCGGGGATTT
+
CCCCCGGGGGGGGGGGGGGGGGGGGGGGGGGGGGGGGGGGGGGGGGGGGGGGGGGGGGGGGGGGGGGGGGGGGGGGGGGGGGCGCBFCCFFB8FFF@BFGGGGGGDGFFGGGGGEGEFFGGGGGGGGGGGGGGGGGGGGGGGGGGGGGGFGGGGGGGGGCDGGGGGGGFFGFFGDCGFGFGGGGGGGGGGFGFGG?DDDGDDFFF
@M02526:341:000000000-JB3KD:1:1101:13012:7981 2:N:0:TACACAT+ACGGCAC
CGGGGACTACCGGGGTTTCTAATCCTGTTCGCACCCCACGCTTTCGCTCCTCAGCGTCAGTAACAGCCCAGAGACCTGCCTTCGCCATTGGTGTTCTTCCCGATATCTACACATTCCACCGTTACACCGGGAATTCCAGTCCCCCCTACTGCACTCAAGCTCGCCCGTATCCGGCGCAGACCCATCGTTAAGCGATGGGCTTTCA
+
CCCCC7@,,;CCCGGGGCGCFG,@FF9C;,C:,@@@FGEC@6C,E@CFFE,,6@EFFCC@EFGGFF@F@EEDGGGGD,E=F,E=FC::9?,A448@,,5CEEGGGGGGFCDGFFGFAFDAB@BBEAGGGGGGC@F;DFC@E,=E8+=;6A?9?FDCCG6C,@8CECEE>EF:DCD/9):?FGGGGGEFFCC9FCDG5*;<0))11
@M02526:341:000000000-JB3KD:1:1101:23146:7992 2:N:0:TACACAT+ACGGCAC
GAGGCGGACTACTAGGGTATCTAATCCTGTTCGCTCCCCATGCTTTCGAGCCTCAGCGTCAGTTACAGACCAGAGAGCCGCCTTCGCCACTGGTGTTCTTCCATATATCTACGCATTTCACCGCTACACATGGAGTTCCACTCTCCTCTTCTGCACTCAAGTCTCCCAGTTTCCGATGCACTTCCACAGTTAAGCTGTGGGCTTT
+
CCCCCGGGGGGGGGGGGGGGGGGGGGGGGGGGGGGGGGGGGGGGGGGGGGGGGGGGGGGGGGGGGGGGGGGGGGFGGGGGGGGGGGGGGGGGGGGGGGGGGGGGGGGGGGGGGGGGGGGGGGGGGGGGGGGGGGGGGGGGGGGFGGGGGGGGGGGGGGGGGGGCGGGGGGGFGGD76CDFGGGGGCFGGGGGGCFGFGFGGFFFF
@M02526:341:000000000-JB3KD:1:1101:8293:8005 2:N:0:TACACAT+ACGGCAC
GGGACTACCGGGGTTTCTAATCCTGTTTGCTCCCCACGCTTTCGCACCTCAGTGTCAGTATCAGTCCAGGTGGTCGCCTTCGCCACTGGTGTTCCTTCCTATATCTACGCATTTCACCGCTACACAGGAAATTCCACCACCCTCTACCATACTCTAGCTTGCCAGTTTTGGATGCAGTTCCCAGGTTGAGCCCGGGGATTTCACA
+
CCCCCGGGGGGGGGGGGGGGGGGGGGGGGGGGGGGGGGGGGGGGGGGGGGGGGGGGGGGGGGGGGGFEGGGGGGGGGG@FGGGFGCFGGFFGGGGDGGGGGGGFDGGGGGGDGGFGGGGGGGGGGDFFFFFGGGGGGGGGGG?GGGGGGGGGGGGGGDFGG6EGGGGGGGGGGGGGGFFCCGGGCGGFGGGDGGC5CGD44=EF9
@M02526:341:000000000-JB3KD:1:1101:26737:8027 2:N:0:TACACAT+ACGGCAC
CAACGGACTACAGGGGTATCTAATCCTGTTCGCTACCCACGCTTTCGCTCCTCAGCGTCAGTTACCACCCAGAGACCCGCCTTCGCCACCGGTGTTCCTCCTGATATCTGCGCATTTCACCGCTACACCAGGAATTCCAGTCTCCCCTGTGATACTCAAGTCTGCCCGTATCGCCTGCACGCCTACAGTTAAGCTGCAGAATTTC
+
CCCCCGGGGGGGGDGEF@AFGFGFFGFDCACCFGEGFGCCFGGGGGFDCFGFGGGGGEGG7CEEFEFGGGGGFEFGCGEFFECF@FGGGGGEEEFFFGFFGGCCGCEGGCF=FCGEGG,EFECECEGGCEGGDG=DGFCEFGFFGFG8DFFCF8@GGG8,@DFFGGGEEGFG6@>C5F59CDCGCG6D:FGCFGG6>D7DFAFF9
@M02526:341:000000000-JB3KD:1:1101:28253:8029 2:N:0:TACACAT+ACGGCAC
TGGACTACCGGGGTATCTAATCCTGTTCGCTACCCATGCTTTCGAACCTCAGCGTCAGTTACAGACCAGAGAGCCGCCTTCGCCACTGGTGTTCTTCCATATATCTACGCATTCCACCGCTACACATGGAGTTCCACTCTCCTCTTCTGCACTCAAGAAAGGCAGTTTCAGATGCAATTCCTCAGTTAAGCTGAGGGCTTTCACA
+
CCCCCGGFFGGG7FGGGGGGGGGGCFECCFCFEGGGFFFGGGFGGFGFFGGEFG@CGGGGGGGGFGGGDFFGCGGGGGC7FGGGGGGE=F@AFF??FEGGGGGGGGGGGGGGGFGGFGGGEGGG,>,EFGGGGG;FG9D=DFGGFGGG9AGFCGFF?=D8@@FGCGGGGGFAFEF?7D+D++5<CFGGGGGGGF6+=5CCC5BF9
@M02526:341:000000000-JB3KD:1:1101:15571:8032 2:N:0:TACACAT+ACGGCAC
TAGCGGGACTACCAGGGTATCTAATCCTGTTTGCTCCCCACGCTTTCGCACCTCAGTGTCAGTATCAGTCCAGGTGGTCGCCTTCGCCACTGGTGTTCCTTCCTATATCTACGCATTTCACCGCTACACAGGAAATTCCACCACCCTCTACCATACTCTAGCTTGCCAGTTTTGGATGCAGTTCCCAGGTTGAGCCCGGGGATTT
+
CCCCCGGGGGGGGGGGGGGGGGGGGGGGGGGFGGFGGGGGGGGGGGGGGGGGGGGGGGGGGGGGFFGGFGGGGGGGGGGGGGEGGFGGCCFGFFFEEGGGGFGGGGGGGGGGGGGGGGGGGGGGCGGGGGGGGGGGEGEGFGFFGGGC8EEGGGGGGGGGGGGGGGGGGDGGFFDFGGGF78@CFFGGG9CFGGFCFGGGGFFAF
@M02526:341:000000000-JB3KD:1:1101:20969:8040 2:N:0:TACACAT+ACGGCAC
GGGACTACTCGGGTATCTAATCCCATTCGCCCCCCTAGCTTTCGTCTCTCAGTGTCAGTGTCGGCCCAGCAGAGTGCTTTCGCCGTTGGTGTTCTTTCCGATCTCTACGCATTTCACCGCTCCACCGGAAATTCCCACTGCTCCTACCGTACTCCAGCTTGGTAGTTTCCACCGCCTGTCCAGGGTTGAGCCCTGGCATTTGACG
+
B<A9<,C<C@C;:FCCEGCCDFAFFAFFCG,CFC@B@EGGFGFEGE@@,FGEG9F<FCGCGA@7@@@C,66:,66,@@5CEECE7F:,,84BF<FE<FFFG:FG9FGC:+=+C,9E,54:=>+9>,@C8++?EE3,,73,@,,@@,@,1DC+=9D?==,28C9=,4<:;,5@7>+*;7+02?F**4,=6,<=A?4***3*++4+0
@M02526:341:000000000-JB3KD:1:1101:22495:8045 2:N:0:TACACAT+ACGGCAC
AAGGGACTACAGGGGTATCTAATCCCATTCGCTCCCCTAGCTTTCGTCTCTCAGTGTCAGTGTCGGCCCAGCAGAGTGCTTTCGCCGTTGGTGTTCTTTCCGATCTCTACGCATTTCACCGCTCCACCGGAAATTCCCTCTGCCCCTACCGTACTCCAGCTTGGTAGTTTCCACCGCCTGTCCAGGGTTGAGCCCTGGGATTTGA
+
CCCCCGGGGGGGGGGGGGGGGGGGGGGGGGGGGGGGGGGGGGGGGGGGGGGGGGGGGGGGGGGGGGGEGGGGGGGGGGGGGGGGGGGGGGGGGGGGGGGGGGGGGGGGGGGGGGGGGGGGGGGGGGGGGGGGGGGGGGGGGGGGGGGGGGGGGGGGGGFGGGGGGGGGGGGGGGGGGGDFGGGGGGGGFGEFFGGFFGGCDFFF6
@M02526:341:000000000-JB3KD:1:1101:26168:8058 2:N:0:TACACAT+ACGGCAC
CATGGACTACTGGGGTATCTAATCCTGTTCGATACCCGCACCTTCGAGCATCAGTGTCAATTGAAGCGGACGTACAATGCCTACGCTTTCGGAGTTCTTCGTGATATCTATGCATTTCACCGCTACACCACGAATTCCATGTACGCTCCACTCATTCAAGTCTCAGAGTTCTCACCGCAACTCCCCCGTTAAGCGGGGACATTTC
+
CCCCC?E@FGGECCGGEGGFDGGFGGGFGGGFEEGGGDGDFFGFGF8EGGGG8FGGFGGGGG9@CEFEGEGGGGGECEFCFFFEFGCFGGGGCEGGGGGGGGGC:EFGGGFFDGGGGGBFFCGGDGGC@FBFGGGGFDFGFGGGGC8@CFG8FGGFG8A=EGEFGFG?FGGCDGCDCDGEDFGD6?E5E>CCFFGDGDDDDFFFA
@M02526:341:000000000-JB3KD:1:1101:9899:8066 2:N:0:TACACAT+ACGGCAC
AGCTCCGGACTACCCGGGTTTCTAATCCTGTTCGCTCCCCATGCTTTCGCTCCTCAGCGTCAGTTACAGCCCAGAGACCTGCCTTCGCCATCGGTGTTCTTCCTGATATCTGCGCATTTCACCGCTACACCAGGAATTCCAGTCTCCCCTACTGCACTCTAGTCTGCCCGTACCCACCGCACATCCGAAGTTAAGCCTCGGACTT
+
CCCCCGGGGGGGGGGGGGGGGGGGGGGGGGGGGGGEGGGGGGGGGGGGGGGGGGGGGGGGGGGGGGGGGGGGGGGGGGGGGGGGGGGGGGGGGGGGGGGGGGGGGGGFGGGGGGGEEGGGGGGGGGGGGGGGFGGFGGGGGGGGGGFDEGGGGFFGGGGFGGGGFGGGFGGGGGGGGGG>>DGFGGG8*@EFFFGGGGGGDDFFF
@M02526:341:000000000-JB3KD:1:1101:18021:8068 2:N:0:TACACAT+ACGGCAC
GTGGGACTACCGGGGTTTCTAATCCTGTTCGCTCCCCATGCTTTCGCTCCTCAGCGTCAGTTACAGCCCAGAGACCTGCCTTCGCCATCGGTGTTCTTCCTGATATCTGCGCATTTCACCGCTACACCAGGAATTCCAGTCTCCCCTACTGCACTCTAGTCTGCCCGTACCCACCGCACATCCGAAGTTAAGCCTCGGACTTTCA
+
CCCCCGGGGGGGGGGGGGGGGGGGGGGGGGGGGGGGGGGGGGGGGGGEEGGGGGGGGGGGGGGGGFGGGGGGGGGGGGGGGGGGGGGGGGGGGGGGGGGGGGGGGGGGGGGGGGDGGGGGGGGGGGGGGGEFGFGGGGGGGGGGGGGGGGGGGGDGGGGGGGGGGGGG>GGFGGGGGGGFGGGG>CCFFGGGGGGGDCGGGFFF8
@M02526:341:000000000-JB3KD:1:1101:7920:8069 2:N:0:TACACAT+ACGGCAC
GTGGACTACCGGGGTATCTAATCCTGTTCGCTCCCCACGCTTTCGAGCCTCAGCGTCAGTTACAGACCAGAGAGCCGCCTTCGCCACTGGTGTTCTTCCATATATCTACGCATTTCACCGCTACACATGGAGTTCCACTCTCCTCTTCTGCACTCAAGTCTTCCAGTTTCCGATGCACTTCCACAGTTAAGCTGTGGGCTTTCAC
+
CCCCCGGGGGGEGGGGGGGGGGGGGGGGFGGGGGGGGGGGGGGGGEGGGGGGGGGGGGGGGGGGFGGGGFCFGGFGGGGGGGGGGDGGGGGGGGGGGGGGCFD;EGGGGGGGGGGGGGGGGGDGGGGGGGGFGGGGGFEGFDFGGGGGGGGGGFFG6DFGFGGGGFEFFFGGDGDC+=8AGGGGFGGG:CGGFCGCF>CFFFF9F
@M02526:341:000000000-JB3KD:1:1101:19909:8072 2:N:0:TACACAT+ACGGCAC
AGCGGGGACTACAAGGGTTTCTAATCCCATTCGCTCCCCTAGCTTTCGTCTCTCAGTGTCAGTGTCGGCCCAGCAGAGTGCTTTCGCCGTTGGTGTTCTTTCCGATCTCTACGCATTTCACCGCTCCACCGGAAATTCCCTCTGCCCCTACCGTACTCCAGCTTGGTAGTTTCCACCGCCTGTCCAGGGTTGAGCCCTGGGATTT
+
CCCCCGGGGGGGGGGGGGGGGGGGGGGGGGGGGGGGGGGGGFGGGGGGGGGGGGGGGGGGGGGGGGGGGGGFGGGGEEGGGGGGGGGGGGGGGGGGGGGGGGGGGGGGGGGGGGGGGGGGGGGGGGGGGGGCFGEGGFGCFGGGGFGGGGGGGGGGGGGGGGGGG7FGGGGGGGGGCDGFGGGFFGFGGGGGGGGCFFGGGFFFF
@M02526:341:000000000-JB3KD:1:1101:4810:8074 2:N:0:TACACAT+ACGGCAC
CAGGGGACTACTAGGGTATCTAATCCCATTCGCTCCCCTAGCTTTCGTCTCTCAGTGTCAGTGTCGGCCCAGCAGAGTGCTTTCGCCGTTGGTGTTCTTTCCGATCTCTGCGCATTTCACCGCTCCACCGGAAATTCCCTCTGCCCCTACCGTACTCCAGCTTGGTAGTTTCCACCGCCTGTCCAGGGTTGTGCCCTGGGATTTG
+
-BB<CGGC8FFGFGGGCFFCFA@FFE,CCFGGEFCEFGGGEFDDCFCFGGGGGFFGCFGEGGC@FC>EEGG<CFAGC<FDDCA5@,@@@FFGBDFGFFGEGGGEGEGGFFGEGGEEF<EGGGEG8@ECGG@+>CF96,@9D==A9=@8DF8EDDGGFCFDGGGGCFGGDA:EFC2+9DGF6:FC75?CF>>*4<7CCFFF*3*@+
@M02526:341:000000000-JB3KD:1:1101:20827:8077 2:N:0:TACACAT+ACGGCAC
GCCGAGGACTACTGGGGTATCTAATCCCATTCGCTCCCCTAGCTTTCGTCTCTCAGTGTCAGTGTCGGCCCAGCAGAGTGCTTTCGCCGTTGGTGTTCTTTCCGATCTCTACGCATTTCACCGCTCCACCGGAAATTCCCTCTGCCCCTACCGTACTCCAGCTTGGTAGTTTCCACCGCCTGTCCAGGGTTGAGCCCTGGGATTT
+
CCCCCGGGGGGGGGGGGGGGGGGGGGGGGGGGGGGGGGGGGGGGGGGGGGGGGGGGGGFGGGGFFGG7FGGCGGGGFGFFFGGGGCECFFGGGGGFDGFGFDFGDGGGGFFGGGGGCGGFFGGGGGGGFGGGGGGGGFEGGGGD?FFGGGG8DGCGGGFGGGGE8CEFFGGGGG9FGGGDDCFGEGGGGFFE?CFG>*@>DF4>;
@M02526:341:000000000-JB3KD:1:1101:2946:8077 2:N:0:TACACAT+ACGGCAC
AGGGGACTACTGGGGTTTCTAATCCTGTTTGCTCCCCACGCTTTCGCACCTGAGCGTCACTCTTTGTCCAGGGGGCCGCCTTCGCCCCCGCTATTCCTCCAGATCTCTACGCATTTCACCCCTCCACCTGTAATTCTACCCCCCTCTACAAGACTCAAGCCTGCCAGTTTCAAATGCAGCTCCCAGGTTAAGCCCGGGGAGTTAA
+
B-,9AB@EFEA,,C7@7@CEG9CF9C9C9<,,@E@FGGGEFC@FE7FFFG<,,,@+8B,,<CEFC,<CF9,:,+++>+@C?,:,@@,:C@++6C9?E<E<,4,9AEFG,4ACF:C,@,C?,@8+88FC@B,,9367E9@9>=CCCEFFF742+,2573997:3,4,5@AA=<+=7+:CF*999CC7;2,=:C7,*:?DD))))11
@M02526:341:000000000-JB3KD:1:1101:5936:8078 2:N:0:TACACAT+ACGGCAC
CTCCACGGACTACCGGGGTATCTAATCCTGTTCGCTACCCATGCTTTCGCTTCTCAGTGTCAGTCATGGCCCAGAGACCTGCCTTCGCCATCGGTGTTCTTCCTGATATCTGCGCACTTCACCGCTACACCAGGAGTTCCAGTCTCCCCTACCACACTCTAGCCTGCCCGTACCCACCGCAGACCCGGAGTTAAGCCCCGGGCTT
+
CCCCCGGGGGDGGGGGGGGGGGGGGGFDGGGGGGGGGGFGGGGGGEDFGGGGDGGGGGGGGGGGGGGGGGFGGGGGGGGFGFGCEGGGGGGGGGGGGGGFGGGGGGGFFFGGGGGGDEGFGGFGGGGGGGGGGGGGGGCEGCAGG8EGEFGFGGGGGGGFGGGGGGGGGGG>CGGGGGGFGGGGGGGGDEGGGGGGGGDDGFF?F
@M02526:341:000000000-JB3KD:1:1101:14817:8078 2:N:0:TACACAT+ACGGCAC
GTGCCGGACTACCCGGGTTTCTAATCCTGTTTGCTCCCCACGCTTTCGCACCTCAGTGTCAGTATCAGTCCAGGTGGTCGCCTTCGCCACTGGTGTTCCTTCCTATATCTACGCATTTCACCGCTACACAGGAAATTCCACCACCCTCTACCATACTCTAGCTTGCCAGTTTTGGATGCAGTTCCCAGGTTGAGCCCGGGGATTT
+
CCCCCGGGGGGGFGGGGFGGGGGGGGGGGGGGGG9FFGGGEGGGGGGGGGGGGFGFFGGGFGGGGGGCFGGGGGGFGGGGDG:FGGGGEEGGGFFEBFFFFGFAFDGFGFGGGGGGGFGGGGGGC>FEEGFF@E8BDEEGAFGGGGGGFGGGGGGGGGDDEGGFFGG8E6=@CFDFCFFAG<CF@?AE?<CF679CG>DGDA?*9
@M02526:341:000000000-JB3KD:1:1101:3799:8079 2:N:0:TACACAT+ACGGCAC
GTTAGGACTACTCGGGTTTCTAATCCTGTTCGCTCCCCACGCTTTCGCTCCTCAGCGTCAGTTACTGCCCAGAGTCCCGCCTTCGCCACCGGTGTTCCTCCTGATATCTGCGCATTCCACCGCTACACCAGGAATTCCAGTCTCCCCTGCAGTACTCCAGTCTGCCCGTATCGCCCGCACGCCCACAGTTAAGCTGTGAGTTTTT
+
CABCCGGGGFGGGGGGFGGGCFGFFGAEFFFGGGGGGGGGGGGGGGGD@EGGGFGGGFEGEGCFGGGGGGGGGGGADGGGGGGGGGGGGGGDGGCGGGGGGGGGFFGGGGGGGGDEBFAEEEDEGGGGGGCEGFFFGFGFF@FGGGGFGGGGGGFGGFGGGGGGGF?+6@9CDDDG9=DAD9CCGGGG=DGGGGDCCFGGCAFF)
@M02526:341:000000000-JB3KD:1:1101:6021:8081 2:N:0:TACACAT+ACGGCAC
GGGGTTGGACTACCCGGGTTTCTAATCCTGTTCGCTCCCCACGCTTTCGAACCTCAGCGTCAGTTACAGACCAGAGAGCCGCTTTCGCCACTGGTGTTCTTCCATATATCTACGCATTTCACCGCTACACATGGAGTTCCACTCTCCTCTTCTGCACTCAAGTCCTCCAGTTTCCAATGCTCTTCTCCGGTTAAGCCGAAGGCTT
+
CCCCCGGGGGGGGFFGGG@CEFGGGGGGDGFFGEGGGGGGGGGGDGGFGGGFGGGGGGGGGDGEFGGGGGGFCGGGGGGGGGEFCGDGGGGFGGGGFCGCFFGGGGGGGGGGGGGGGDGGGGGGGGGGGGGGGGGGGGGGGGGGGFCGGGGCCFGGGGCGGGGCGDFCCFEGGGGGGGGFGFFGGGGGGGGGGGGGGGGGGDFAA
@M02526:341:000000000-JB3KD:1:1101:11698:8086 2:N:0:TACACAT+ACGGCAC
TAAAGGACTACCGGGGTTTCTAATCCTGTTCGCTACCCATGCTTTCGCTTCTCAGTGTCAGTCATGGCCCAGAGACCTGCCTTCGCCATCGGTGTTTCTCCTGATATCTGCGCATTTCACCGCTACACCAGGAATTCCAGTCTCCCCTACCACACTCTAGCCTGCCCCTACCCACCGCAGACCCGGGGTTAAGCCCCAGGCTTTC
+
C@8CCGFD@ECE@+FG@:FGGFAFF9,;CDF:FEG@FGCEFF<,CE7F:EF,F<EFG<FE<EEEGGDFFF7<EF@@,A@FGG?,FGE7CF@@:FGE,9A,,CFEFGGGG9;=FCFEGFEGAEGGBCFGFC:BDE884@F;=F,,6DEG+888=DDDFGF,E@=DFD8++@6==,==?D+0CFFG****=>522,;CDDG:DF46+
@M02526:341:000000000-JB3KD:1:1101:25183:8098 2:N:0:TACACAT+ACGGCAC
GGGGGAGGACTACACGGGTATCTAATCCTGTTTGCTCCCCACGCTTTCGCACCTCAGCGTCAGTTATGGACCAGTTAGCCGCCTTCGCCACTGGTGTTCCTGCGAATATCTACGAATTTCACCTCTACACTCGCAATTCCACTAACCTCTTCCATACTCAAGATACCCAGTATCAAAGGCAGTTCCGCAGTTGAGCTGCGGGATT
+
CCCCCGGGGGGGGGGGGGCGGGGGGGGGGGGGGGGGGGGGGGGGGGGGGGGGGDFGGGGGGGEFGFGGGGGGGGFGGGGGGGGGGGGGGGGGGGGGGGGGGGGGGEGGGGGGGGGGGGGGFGGGGGFGDGFGGGGGGGGGGGGGGGGGGGGG899=DGGGGGF?DAFGGGGGGEFGFGGFGGGFGGDGGGGGGGGGGFGGGDFFF
@M02526:341:000000000-JB3KD:1:1101:17035:8101 2:N:0:TACACAT+ACGGCAC
GCATTTGGACTACAGGGGTATCTAATCCTGTTCGCTCCCCACGCTTTCGCTCCTCAGCGTCAGTAACACCCCAGAGACCTTCCTTCGCCATTGGTGTTCTTCCCGATATCTACACATTCCACCGTTACACCGGGAATTCCAGCCTCCCCTACTGCACTCAAGCCCGCCCGTATCCGGCGCAGACCCATCGTTAAGCGATGGGCTT
+
CCCCC<FFCDFCFDFEC7866CE9EEDGFCFEFGGEFGFCEG:FG:@FFGGC:FFFFFG:FF:CFFGG,BF+,FG8@FFG,AEEFABF:C?FG<FFGGGGGFGG:CEDFFGFEEEF@FFFEEF7=CFGGGGCEE7=B,,,,@,@,,AGEFFCGFFGGFFFFCF=88CEEECC+,507DC5?D4?:/:0C577AFCF4*;CGFF5.
@M02526:341:000000000-JB3KD:1:1101:18870:8113 2:N:0:TACACAT+ACGGCAC
GTAGGACTACACGGGTATCTAATCCTGTTCGCTACCCATGCTTTCGAACCTCAGCGTCAGTTACAGACCAGAGAGCCGCCTTCGCCACTGGTGTTCTTCCATATATCTACGCATTCCACCGCTACACATGGAGTTCCACTCTCCTCTTCTGCACTCAAGAAAGGCAGTTTCAGATGCAATTCCCCGGTTGAGCCGAGGGATTTCA
+
CCCCC9FGGGGGGGGGGGGFGGGGGGGGGGGGCFFGGGGFEGGGGG,C@FFGFF@F@::CFEEFGGGGGGGGGGG?FF+@CFE=7FCCF8?EFE7F<A<FGGCF;EG,FEG>FE+CFGGGCEEEG9DEEFGFF8FEFADDE8DDFGGFGGGGFFDFGG89@EG88D+A8:DD+,+=DF?FGG?FDD>E6@CFC?DEGC>*;??++
@M02526:341:000000000-JB3KD:1:1101:15796:8115 2:N:0:TACACAT+ACGGCAC
AAGGACTACAGGGGTATCTAATCCTGTTCGCTCCCCATGCTTTCGCTCCTCAGCGTCAGTTACAGCCCAGAGACCTGCCTTCGCCATCGGTGTTCTTCCTGATATCTGCGCATTTCACCGCTACACCAGGAATTCCAGTCTCCCCTACTGCACTCTAGTCTGCCCGTACCCACCGCACATCCGAAGTTAAGCCTCGGACTTTCAC
+
CCCCCGGGGGGGGGGGGGGGGGGGGGGGGGGGGGGGGGGGGGGGGGFGGGGGGGGGGGGGGGGGGGGGGGGGGGGGGFGGGGGGGGGGGGGGGGGGGGGGGGGGGGGGGGGGGGGGGGGGGGGGGGGGGGGGGGGGGGGGFGGGGGGGGGGGGGGGGGGGGGGGGGGGGGGGGGGGDDGFGGGGEGFGGGGGGGGGGCDGGFFFF
@M02526:341:000000000-JB3KD:1:1101:4065:8120 2:N:0:TACACAT+ACGGCAC
TGGACTACTGGGGTATCTAATCCTGTTCGCTCCCCACGCTTTCGAACCTCAGCGTCAGTTACAGACCAGAGAGCCGCTTTCGCCACTGGTGTTCTTCCATATATCTACGCATTTCACCGCTACACATGGAGTTCCACTCTCCTCTTCTGCACTCAAGTCCCCCAGTTTCCAATGCACTTCTCCGGTTAAGCCGAAGGCTTTCACA
+
@8B<CFFFG9C,6@CEFGGGGG9FEFGGEDECBFFGGG7FFFGGGGG7EFD@FCGGF:FAFDAF9FCCEF,CBFEG76FFGG7=FFGGFEFGGGGGCFCFFCFAFGGGG7F@FFEEFC:FEEEFFGC,@FFF=,;,EAF,4@9=AGFGFG8A=,=6=EEFFGCEDGG8DAD=2DD@DCFFF8DD6CG6EFGFEC7CD>>;DFFFB
@M02526:341:000000000-JB3KD:1:1101:7622:8121 2:N:0:TACACAT+ACGGCAC
CTCAGCGGACTACATGGGTTCCTAATCCTGTTCGCTACCCATGCTTTCGAACCTCAGCGTCAGTTACAGACCAGAGAGCCGCCTTCGCCACTGGCGTTCTTCCATATCTCTACGCATTCCACCGCTACACATCGAGTTCCACTCTCCTCTTCTGCACTCAAGAAAGGCAGTTTCAGATGCAATTCCTCAGTTAAGCTGAGGCCTT
+
8-A-AFC@+@F,FE,6;,CBCFE9,CFEF,F,;B:F7+CE9DEFG,;@C8<6+;@E,6@,,,8F<EFFG9@,,C,B,B9,C=B@C<7?EFF8,F,88@?FG,9EF,C,94FGGFG7:+,,4,@BGGGGGGGG,C8>=C9EFFG8,@=,AA,@9,+3==F?,3,,=DF8,+@;+;CC?+<A+55:E=,@77@A7;DGGC*0*3*;;
@M02526:341:000000000-JB3KD:1:1101:23113:8127 2:N:0:TACACAT+ACGGCAC
GTGGGGACTACCGGGGTATCTAATCCTGTTTGCTCCCCACGCTTTCGCACCTCAGTGTCAGTATCAGTCCAGGTGGTCGCCTTCGCCACTGGTGTTCCTTCCTATATCTACGCATTTCACCGCTACACAGGAAATTCCACCACCCTCTACCATACTCTAGCTTGCCAGTTTTGGATGCAGTTCCCAGGTTGAGCCCGGGGATTTC
+
CCCCCGGGGGGGGGGGGGGGGGGGGGGGGGGGGGGGGGGGGGGGGGGGGGGFGGGGGGGGGGGGGGGGGGCCFGGGGGGGGCGGGG7=CFFGGGGGGGGGGCEGGGFGGGGGGGGGGFGFGGGGGGGGGFFCGFGGGGGGGGFEEGGGGGFGFFGFGGG9DFD?FGGGFFFGGGGFGGGFCFGFGFGGGGGDFFFGGDGGDBFF9
@M02526:341:000000000-JB3KD:1:1101:11444:8130 2:N:0:TACACAT+ACGGCAC
GTTTCGGGACTACTGGGGTATCTAATCCTGTTTGCTCCCCACGCTTTCGCACCTCAGCGTCCAGTATGAGCCAGTGAGCCGCCTTCGCCACTGGTGTTCTTCCGAATATCTACGAATTTCACCTCTACACTCGGAATTCCACTCACCTCTCTCACCTGCTAGCCCTTCAGTCTCAAAGGCAATTCCGGAGTTGAGCTCCGGGCTT
+
CCCCCGEEGGGGFGGGGG7CFGGFGGFCGGGEGFGCGGGFFB@:CGGGCGEGEGGGDGGG:FGFFFAE9@CFGGDA@FGGECCG=FGDGGGGGGG8F=FCFFGEC?+9@=AAFGEF8CDFFF,9EEFGGGGGEEC8?DFGFD=DDE8DFGG,DF=DGCFEFCFGGG8==A2E9CCD+=?FGD?FGGFGEG>C,;*,+4CD5@>/;
@M02526:341:000000000-JB3KD:1:1101:14239:8135 2:N:0:TACACAT+ACGGCAC
TGGACTACAAGGGTTTCTAATCCTGTTCGATCCCCACGCTTTCGTGCTTCAGCGTCAATCATACCTTAGCAAGCTGCCTTCGCAATCGGTGTTCTGTGGCATATCTATGCATTTCACCGCTACTTGCCACATTCCGCCTGCCTCAAGTACATTCAAGCCCCCCAGTATCAACGGCACTGCGATGGTTGAGCCACCGTCTTTCACC
+
CCCCCGGGGGFGGGGGGGGGGGGGGGGGGGAGGGGGGGG:FFGGGFDGGGGGGGGGGGFGGGGFGGFGDGGGGGGGGGGGGGEFGGGGGGGGGGGFFFFFGDGDFGGDFGGGDEAEAFFGGGGGGGGGGGGGGGFGGGGFFDGFFC?EGGGDFFDFFF?DEEGCGCFGFFGGDCDGDF7FGDCGGGGE?FF?,@DCFGGF79BCA
@M02526:341:000000000-JB3KD:1:1101:21548:8138 2:N:0:TACACAT+ACGGCAC
AGGGACTACTCGGGTATCTAATCCTGTTTGCTCCCCACGCTTTCGCGCCTCAGCGTCAGTATCGAGCCAGGTTGCCGCCTTCGCCACCGGTGTTCTTCCCAATATCTACGAATTTCACCTCTACACTGGGAATTCCACAACCCTCTCTCGAACTCTAGTCAATGCGTATCAAATGCAGTTCCCAGGTTAAGCCCGGGGATTTCAC
+
CCCCCGGGGGGGGGGEGGGGGGGGGGGGGGGGGGGGGGGGGGGGGGGGGGGGGGGGGGGGGFGGGGGGGGGGGGGGGGGGGGGGGGGGGEFGGGGGGGGGGFGGGGGGGGGGGGGGGGGGGFGGGG9AFGG@FGGGGGGGGEGGF?F?FCGGGGGGG?FGGGEGGGGGGGGGGFGGGFCBG9DFFGGGDFGFFGGGGD99CA6=:
@M02526:341:000000000-JB3KD:1:1101:21190:8146 2:N:0:TACACAT+ACGGCAC
GGGACTACAAGGGTTTCTAATCCTGTTTGCTCCCCACGCTTTCGCACCTCAGCGTCCAGTATGAGCCAGTAAGCCGCCTTCGCCACTGGTGTTCTTCCGAATATCTACGAATTTCACCTCTACACTCGGAATTCCACTTACCTCTCTCACCTGCTAGCTCGGCAGTCTTAAAGGCAATTCTGGAGTTGAGCTCCAGGCTTTCACC
+
CCCCCGGGGGGGGGGGGGGGGGGGGGGGGGGGGGGGGGGGGFGGGGGGFGGGGGGGDGGGGGGGGGGGGGGGDGGGGGGGGGGGGGGGGGGGGGFFGGGEGGGGGGGGGGGGGGGGGGGGGGGGGGGGGGGGGGGGGGGGGGGGGGGGGGEGGGGGGGGGGGGGGGGGGGGGGCGGGCFFDFGGFGGFGF6C?E+?FGGF5>9FF
@M02526:341:000000000-JB3KD:1:1101:25344:8149 2:N:0:TACACAT+ACGGCAC
CATATCGGACTACTGGGGTTTCTAATCCTGTTTGCTCCCCACGCTTTCGCACCTCAGCGTCAACAACGGTCCAGTGAGCCGCCTTCGCCACTGGTGTTCTTCCGTATATCTACGAATTTCACCTCTACACTCGGAATCCCACTCACCTCTCCCGCGTTCACGCGATGCAGTCTTAAAGGCAGTTCTGGAGTTCAGCGCCAGGCAT
+
<<C<<E@+C+76,6,;<@FC,;@<,,;,EF,C66C6<F@FACCF7@8FF@E@+,,,,,8F,F:C<6E:+@,6FF@@C<B<7F+4=5B7=4B85=,4F7FG?AF@,?EF;4;E;+8,,99,,,,9,,,944,,644=+,,6@E4,6,@6@=@8D++0+++6,,31@747,,7,5,++=C*;*00?,2,5=7?9,=+,*/;4))8)/
@M02526:341:000000000-JB3KD:1:1101:12097:8165 2:N:0:TACACAT+ACGGCAC
TTATGGGACTACAGGGGTTTCTAATCCTGTTTGCTCCCCACGCTTTCGTGCATGAGCGTCAGTGTTATCCCAGGGGGCTGCCTTCGCCATCGGTATTCCTCCACATATCTACGCATTTCACTGCTACACGTGGAATTCTACCCCCCTCTGACACACTCTAGCTCGGTAGTTAAAAATGCAGTTCCAAAGTTAAGCTCTGGGATTT
+
CCCCCGGGGGGGGGGGGGDGGGGGGGGGGGGGGGGGGGGCGGGGGGGGGGGGGGGGGGEGGEGFGGGGGGGGGFDGGGGGGGGGGEGFCFCFEG@FGGGDFGGGGGGDDFGGGGGGGGGFGGGGGFGCFEGFFEFGFGGGGGGGGGGGFD,=+,0==DAFGG8=>6:CCEGFGFG7DFDF8:=E;CEE?FGGACFCFGGG?FF49
@M02526:341:000000000-JB3KD:1:1101:16577:8170 2:N:0:TACACAT+ACGGCAC
TGGACTACAGGGGTTTCTAATCCTGTTTGCTCCCCACGCTTTCGCACCTCAGTGTCAGTATCAGTCCAGGTGGTCGCCTTCGCCACTGGTGTTCCTTCCTATATCTACGCATTTCACCGCTACACAGGAAATTCCACCACCCTCTACCATACTCTAGCTTGCCAGTTTTGGATGCAGTTCCCAGGTTGAGCCCGGGGATTTCACA
+
CCCCCGGGGGGGGGGGGGGGGGGGGGGGGGGGGGGGGGGGGGGGGGGGGGGGGGGGGGGGGGGGGGGGGGGGGGGGGGGGGGGGGGFGGGGGGGGGGGGGGGGGGGGGGGGGGGGGGGGGGGGGGGGGGGGGGGGGGGGGGGGGGGGGGGGGGGGGGGGGGGGGGFGGGGGGGGGGGGGFGGGGGFGGGGFGGGGGGGGGFFFF;
@M02526:341:000000000-JB3KD:1:1101:13023:8175 2:N:0:TACACAT+ACGGCAC
ACATGGACTACTCGGGTATCTAATCCTGTTCGCTCCCCACGCTTTCGCTCCTCAGCGTCAGTAACGGCCCAGAGACCTGCCTTCGCCATTGGTGTTCTTCCCGATATCTACACATTCCACCGTTACACCGGGAATTCCAGTCTCCCCTACCGCACTCAAGCCCGCCCGTATCCGGCGCAGACCCACCGTTAAGCGATGGGCTTTC
+
CCCCCGGGGGGGGGGGGGGGGGGGGGGGGGGGGGGGGGGGGGGGGGGGGGGGGGGGGGGGGGGGGGGGGGGGGGGGGGGGGGGGGGGGGGGGGGGGGGGGGGGGGGGGGGGGGGGGGGGGGGGGGGGGGGGGGGGGGGGGGGGGGGGDGGGGGGGGGCFGGGGGGGGGGGGGGGGGDGGEGGGGGGGGF=EGGGGGGGGGGFAF4
@M02526:341:000000000-JB3KD:1:1101:8162:8175 2:N:0:TACACAT+ACGGCAC
GGGGACTACACGGGTTTCTAATCCTGTTTGCTCCCCACGCTTTCGCGCCTCAGCGTCAGATCCGGGCCAGAGAGCCGCTTTCGCCACCGGTGTTCCATCCAATATCTACGAATTTCACCTCTATACTGGATATTCCACCCTCCTCTCCCGGTCTCAAGCCTGCCAGTCTCGGATGCAGTTCCGGGGTTGAGCCCCGGGCTTTCAC
+
CCCCCGGGGGGGGGGGGGGGGGGGGGGGGGGGGGGGGGGGGGGGGGGGGGGGGGGGGGGGGGGGGGGGGGGGGGGGGGGGGGGGGGGGGGGGGGGGGGGGGCGGGGGGGGGGGGGGGGGGGGFGGGGGFFEBFGFGGGDGFGGGGFDGGGGGGGGGGDGGGGGGGGGGDGGGGGGGGGGFGGGGCDEECFCG=CGCDGGGGFFFF
@M02526:341:000000000-JB3KD:1:1101:5144:8176 2:N:0:TACACAT+ACGGCAC
CGCCGGACTACCAGGGTATCTAATCCTGTTTGCTACCCACGCTTTCGCGCCTCAGCGTCAGTGTCAGTCCAGAAGACCGCCTTCGCCACTGGTATTCTTCCCGATCTCTACGCATTTCACCGCTACACCGGGAGTTCTACCTTCCTCTCCTGCACTCAAGCCTGCCAGTTCCAAATGCAGTTCCCAGGTTAAGCCCGGGTCTTTC
+
CCCCCGGGDGGFEFGEGGGGGGGGGGGGGGGGGFFFGGGGGDGGGGGGGGGGGGFGCG>BFGAFGGGGFGGGGGGGGGG7FFGGGGCFGGGGGGDGGFGGGGDGGGGFGGGGG?F7CECGGGGGGGGFCEE7+@+=DAFGGGGGGFGFFGDDGGGGGGG?FGGCDF3@CCGGGFGGGG7>+=C>CCCFGGFFEE*;CDD*/21=@
@M02526:341:000000000-JB3KD:1:1101:20306:8183 2:N:0:TACACAT+ACGGCAC
GTTGGAATACCGGGGTATCTTATCCTGTTTGCTCCCCACGCTTTCGTGCCTCAGCGTCAGTGTTGATCCAGATGGCCGCCTTCGCCACTGATGTTCCTCCCGATCTCTACGCATTTCACCGCTACACCGGGAATTCCACCATCCTCTATCCCACTCTAGCTTGCCAGTATCCACTGCCATTCCCAGGTTGACCCCGGGGCTTTCC
+
AAC<,,,;,,,BFEF78ECE,CFCEFE@E,CF9<F,BF:CBF@DEGGF@CCFFEGG:@FFCAE<,C@C,CEF9FGGCGF+4?FB::?,BF<EFF9<F<,,84,>:BEFFG+4@?CGAFFGGD++64AEECEF:B8DAD=,,,3@9==2,,,66886+BAC:,@+@<,@,E:FFGC?7?FFGGG7@DF,@>C,44CE>9DD/?6A8
@M02526:341:000000000-JB3KD:1:1101:10032:8188 2:N:0:TACACAT+ACGGCAC
TAGGGACTACCCGGGTATCTAATCCTGTTTGCTACCCACGCTTTCGCGCCTCAGCGTCAGTGTCAGTCCAGAAGGCCGCCTTCGCCACTGGTATTCTTCCCGATCTCTACGCATTTCACCGCTACACCGGGAGTTCTACCTTCCTCTCCTGCACTCAAGCCTGCCAGTTCCAAATGCAGTTCCCAGGTTAAGCCCGGGGCTTTCA
+
CCCCCGGGGGGGGGGGGGGGGGGGGGGGGGGGGDGGGGGGGGGGGGGGGGGGGGGGGGGGGGGGGGGGGGGGGGGGGGGGGGGGGGGGGGGGGGGGGGGGGGGGGGGGGGGGGGGGGGGGGGGGGGGGGGGGGGGGGGGGGGGGGGGGGGGGGGGGGGGGGGGGGGGGGGGGGFFGGFGFGGGGGGFFGGGCFGGGGGGGGFFF+
@M02526:341:000000000-JB3KD:1:1101:4552:8189 2:N:0:TACACAT+ACGGCAC
CTGCGGACTACCGGGGTTTCTAATCCTGTTCGCTACCCATGCTTTCGCTTCTCAGTGTCAGTCATGGCCCAGAGACCTGCCTTCGCCATCGGTGTTCCTCCTGATATCTGCGCATTTCACCGCTACACCAGGTATTCCAGTCTCGCCTACCGCACACTAGCCTGCCCGCACCCACCGCCGACCCGTTGTTCAGCCCCAGGCTCTC
+
CCC9<+@CFFFFF7+7@@,,C,,C@<6CCE;66F7+6,CEF,6,,CCEEF,,C9C@,CFFGDECE@,C,6FE<6@F<<B,<,5B=CF,B,?C,B4@EFF,8FCF,FGFA;A+FFE8BFFD,+44+444@=EE,44,7,E=6EAF,==88D8+++0+=6@E?@E83;:7+44+<>7D**3//*3):/,44:,4,4*4:*/*15))*
@M02526:341:000000000-JB3KD:1:1101:27875:8192 2:N:0:TACACAT+ACGGCAC
GCGGGGACTACCGGGGTATCTAATCCTGTTCGCTACCCATGCTTTCGAACCTCAGCGTCAGTTACAGACCAGAGAGCCGCCTTCGCCACTGGTGTTCTTCCATATATCTACGCATTACACCGCTACACATGGAGTTCCACTCTCCTCTTCTGCACTCAAGAAAGGCAGTTTCAGATGCAATTCCCCGGTTGAGCCGAGGGCTTTC
+
CCCCCGGCEAC@FEGGGGGGGGEEFCFFFGGGD@FEFFCECGGGGFFGGGGFGGFFGFGCFF@FEDGGCFFGGG@CFFCG=FGGGGGEEDEFECFGGGGGGGGFAFGFGGGGGGGE,C:FFGCCGGGGGGD:=DDDFGFGFGFC8E?,=9:=DEGG+AFGGCFGGGGCGEF:?FGFCDFFCFGC9C7E5@EGGFDG49DDD4))1
@M02526:341:000000000-JB3KD:1:1101:10652:8197 2:N:0:TACACAT+ACGGCAC
CAAATGGACTACTTGGGTTTCTAATCCCATTCGCTCTCCTAGCTTTCGTCTCGCAGTGTCAGTGCCGGCCCAGAAGAGTGATTTCGCCGCTGGTGTTCTTTCCGATCTCTACGCATTTCACTGCTCCACCGGAAATTCCCTCTGCCACTACCGTACTCCAGCTTGGTAGTTTCCACCGCCTGTCCAGGCTTGAGCCCTGGGGTGT
+
CCC<66E@@F8FG,66,868;,66@C<,,;;CF:F<6EGFDA<@,<,BC,CF,,:@F@,;6,,6,;++++66C6:F<69F,CE@5,B,@++++4,965A5AF<EG7B,4A;FFG:+4A49E,4,,C:FB,@FG74EBF,,,4,@,,,2@==?C@F6=36,8=3E?CG=9AD:D8=++CG5+C+C,?2:*,,*@EDF5D9FC*3*/
@M02526:341:000000000-JB3KD:1:1101:17188:8201 2:N:0:TACACAT+ACGGCAC
GAGGGGACTACTCGGGTATCTAATCCCATTCGCTCCCCTAGCTTTCGCCTCTCAGTGTCAGTGTCGGCCCAGCAGAGTGCTTTCGCCGTTGGTGTTCTTTCCGATCTCTACGCATTTCACCGCTCCACCGGAAATTCCCTCTGCCCCTACCGTACTCCCGCTTGGTAGTTTCTACCGTCTTTCCAGGGTTGAGCCCTGGGTTTTT
+
6ACCC:FGGDFFEGGGG7FAFFEGFE,CEDCAF7F@F:F<<@<FDG6,68BFGF96CEA9FEFF,6@FCGGF<,6B<E,,5C,C:@FGGGGCF@GGGFGGC,C@:+,,CEE+++4+,CFF,+C+@EGGFG7++4>;DF9EF,6@9@ECFDD6DGGFF8,6@:CCEGGE,=CF+@C?D*<A0+?<;+1AF,*,,=C593***285)
@M02526:341:000000000-JB3KD:1:1101:22642:8205 2:N:0:TACACAT+ACGGCAC
CGGACTACTCGGGTATCTAATCCTGTTTGCTCCCCACGCTTTCGCACATGAGCGTCAGTCTTTGTCCAGGGGGCCGCCTTCGCCACCGATATTCCTCCACATCTCTACGCATTTCACCGCTACACATGGAATTCTACCCCCCTCTACAAGACTCTAGCTAACCAGTCTGGAATGCCATCCCCAGGTTAAGCCCGGGCATTTCACT
+
CC@C@@CFF@;@C<@8EF<EA,@,66CFF9FG<C,EFEG:B,F,@,@@FF,6,68@,FFGEEF<CFEEF<,CF++66CF,E<,8?7FF+C==9@?EFF=8,A<;;FG;BEGGF;D;584C87>@EFF?D,DD,C=>=EG=E8EEF8:92,@EFGGG7C,C9@66;CD<,,2,*2=?CC**3*07CC6D,,,,**2*)2**4++1+
@M02526:341:000000000-JB3KD:1:1101:16205:8209 2:N:0:TACACAT+ACGGCAC
GCTGCCTCCCGTAGGTTAAAGATCGGAAGAGCGTCGTGTAGGGAAAGAGTGTGTGCCGTGTGTTGATCACGGCGGCCGTCTTCGCATTAAACAAAATTATATATCTTATACCCCTTACTGCACATACCCAGTTACCTGACTCCCGCACCTTCCCTCACTCCCGCCCTCTTCGTTCACTATCCCCACTCAGTTTCCGACCTTTACC
+
CCCCCGGEFGGGDGEDEC<CDEFGGGDEECF8F@FFCF@EFCBEDFFGE<FGGCEFA:86C,C,66CF,6@,+8>++44+,+,+8=B+5,9,C,B,,4,,C<5,,:=,,,9@:==E8=,,,,,6,8,8,,,3,,,,,,6667@,+6+1@ED,+,<=@69,@,+4@**412,4;6@4+++++4;*,341,,,4,,=/*)))*+11/
@M02526:341:000000000-JB3KD:1:1101:15604:8213 2:N:0:TACACAT+ACGGCAC
ATGATGGGACTACTAGGGTATCTAATCCTGTTTGCTCCCCACGCTTTCGCGCCTCAGCGTCAGTAATGGTCCAGTTGGCCGCCTTCGCCACCGGTGTTCTTGCGAATATCTACGAATTTCACCTCTACACTCGCAGTTCCACCAACCTCTACCATACTCAAGCGTCCCAGTATCGAAGGCCATTCTGTGGTTGAGCCACAGGCTT
+
BCC9CEDAEF@CFGGGGGG<,EFFFGGCAFFGGDF9EGC,CFFGE@FFGGGG@6FGG?:@FEGGGFGGFACFD,E<F@FEGGGGDEGGG@:<FEFGGCGGFD<CCFCFFFGGD+C8FF9BFGGFCDEFEC;F=EE6E,>D;,DEFC+,@,@EGGDCF92E,=9EGDEEG@F9?E69+=+:++;B:BC;FF>CEF*@F>CD*/*6A
@M02526:341:000000000-JB3KD:1:1101:17931:8216 2:N:0:TACACAT+ACGGCAC
TCAGGACTACTCGGGTTTCTAATCCTGTTTGCTCCCCACGCTTTCGCACCTCAGCGTCAGTTATGGACCAGTTAGCCGCCTTCGCCACTGGTGTTCCTGCGAATATCTACGAATTTCACCTCTACACTCGCAATTCCACTAACCTCTTCCATACTCAAGATACCCAGTATCAAAGGCAGTTCCGCAGTTGAGCTGCGGGATTTCA
+
CCCCCGGGGGGGGGGGGGGGGGGGGGGGGGGGGGGGGGGGGGGGGGGGGGGGGGGGGGGGGGGGGGGGGGGGGGGGGGGGGGGGGGGGGGGGGGGGGGGGGGGGGGGGGGGGGGGGGGGGGGGGGGGGGGGGGEGGGGGGGGGGGGGGGGGGGGGGGGGGGGGGGGGGGGGGGGGGGGGFGGGGDDGGGGGGGGGFGGGGGFFF6
@M02526:341:000000000-JB3KD:1:1101:23222:8216 2:N:0:TACACAT+ACGGCAC
ACGCGGGACTACAGGGGTTTCTAATCCTGTTTGCTCCCCACGCTTTCGCACCTCAGCGTCAAGTATGAGCCAGTAAGCCGCCTTCGCCACTGGTGTTCTTCCGAATATCTACGCATTTCACCTCTACACTCGGAATTCCACTTACCTCTCTCACCTGCTAGCTCGGCAGTCTTAAAGGCAATTCTGGGGTTGAGCTCCAGGCTTT
+
6-A@CGGGGGGGGGGGGGGGGFGGGGGGGGGGGGGGGFGGGGGGGGGGG@FGFGGGGGGG,6<FGDD9<FFGGFGFGGGGGGGGGGGDGGGGGFCFGGCGGGGGGG7FGGGGG7F@FGGGGG,EFGGGG,,DFE8FGFGFGGFDGFGGG82,=,=?8D8=FF=EC+@1@?EGG7<C+CD5?97C,2,@E?EEGGGC77AC>?AAA
@M02526:341:000000000-JB3KD:1:1101:8275:8217 2:N:0:TACACAT+ACGGCAC
GCGGATGGACTACTGGGGTTTCTAATCCCATTCGCTCCCCTAGCTTTCGTCTCTCAGTGTCAGTGTCGGCCCAGCAGAGTGCTTTCGCCGTTGGTGTTCTTTCCGATCTCTACGCATTTCACCGCTCCACCGGAAATTCCCTCTGCCCCTACCGTACTCCAGCTTGGTAGTTTCCACCGCCTGTCCAGGGTTGAGCCCTGGGATT
+
CCCCCGGGGGGGGGGGGGGGGGGGGGGGGGGGGGGEFDCFGCGGGGGGGGGGGGGGGGGGGGGGGGGGGGGGGGGEFFGGGGGGGGGGGGFEGGGGGGGGGGGGGGGGCGGGGFFEEGGGGGGGGGGGGGGGGG7EGGGGGGGGCFGGGGGGGGGGGGGGGGGGGGDGGGGGGGFGGFGFGGGGGGGGCGGGG?FFFGGCGF49F
@M02526:341:000000000-JB3KD:1:1101:7866:8218 2:N:0:TACACAT+ACGGCAC
GGGACTACCGGGGTATCTAATCCTGTTCGATCCCCACGCTTTCGTGCTTCAGCGTCAATCATACCTTAGCAAGCTGCCTTCGCAATCGGTGTTCTGTGGCATATCTATGCATTTCACCGCTACTTGCCACATTCCGCCTGCCTCAAGTACATTCAAGCCCCCCAGTATCAACGGCACTGCGATGGTTGAGCCACCGTCTTTCACC
+
CCCCCGGGGGGGGGGGGGGGGGGGGGGGGGGGGGGGGGGGGGGGGFGGGGGGGGGGGGGGGGGFFGGGGGGGGGGGGGGGGGGGGGGGGGGGGGGGGGGGGGGGGGGGGFGGGGGGGGGGGGGGGGGGGGGGGGGFGGGGGGGGGGGGGGGGGGGG8F8EE+@ECDFFFFGGDCGGGGFFGGGGEGGGGGGGGGGEFDGFFFFFF
@M02526:341:000000000-JB3KD:1:1101:10124:8227 2:N:0:TACACAT+ACGGCAC
GGGACTACCGGGGTTTCTAATCCTGTTCGCTCCCCATGCTTTCGCTTCTCAGCGTCAGTAATGGCCCAGTAACCTGCCTTCGCCATCGGTGTTCCTCCTGATATCTGCGCATTTCACCGCTACACCAGGAATTCCAGTTACCCCTACCACACTCTAGCCTGCCCGTACCCACCGCAGACCCAGGGTTAAGCCCTGGGCTTTCACG
+
CCCCCGGGGGDGGGGGGGGGGGGGGGGGGGGGGGGGGGGGGGGGGGGGGGGGGGGGGGGGGGGGGGGGGGGGGGGGGGGGGGGGGGGGGGGGGGGGGGGGGGGGGGGGGGGGGGGGGGGGGGGGGGGGGGGGGGGGGGGGGGGGGGGGGGGGGGGGGGFGFGGGGGEGGGGGGGGGGGFFGGGDEFFFA<CCFGGFGGGGGFCF3
@M02526:341:000000000-JB3KD:1:1101:12543:8233 2:N:0:TACACAT+ACGGCAC
GCGGACTACTGGGGTTTCTAATCCTGTTTGCTCCCCACGCTTTCGCACCTCAGCGTCCAGTACGAGCCAGTAAGCCGACTTCGCCACTGGTGTTCTTCCGAATATCTACGAATTTCACCTCTACACTCGGAATTCCACTTACCTCCCTCACCTGCTAGCTCGGCAGTCTTAAAGGCAATTCTGGAGTTGAGCTCCAGGCTTTCAC
+
B-8-@:CDF<ECEEG:C<E<CFCDEE@AD@CCFC,@6CFCC:DFGFCGE@FGFFB@C:B6EF,6C::+C@9,,,C6F6C7BFD,78C8E8F,EFA?FFGFCECFFG;FFDGG:+=,CF9:EBFF9=BF8=+@B=FA;F9DEDFDA,+@,@818@AFFGC:=88EEG8@EGGG+@8?F@79+?E7,9CCF;?7,@DF***;>AAF6
@M02526:341:000000000-JB3KD:1:1101:18622:8254 2:N:0:TACACAT+ACGGCAC
GTGGGGACTACCGGGGTATCTAATCCTGTTTGCTCCCCACGCTTTCGCACCTGAGCGTCAGTCTTTGTCCAGGGGGCCGCCTTCGCCACCGGTATTCCTCCAGATCTCTACGCATTTCACCGCTACACCTGGAATTCTACCCCCCTCTACAAGACTCTAGCCTGCCAGTTTCGAATGCAGTTCCCAGGTTGAGCCCGGGGATTTC
+
CCCCCGGGGGGGGGGGGGGGFGGGGGGGGGGGGGGGGGFGGGGGGGGGGGGGDGGGGGGGGFGGGGGGGGGFFGGG>FGGGGGGGGGGGDGGGGGDGGGGGGGCGGGGGFGGGGDGGGGGGDGEEGGGFDFEFGF8FCEFGCFEGGGGGGGG>FGGGGGGGGDFDGGGGGGGGFG4CGCFCCGGCGGGGGGF6EFFDDDGGEFFF
@M02526:341:000000000-JB3KD:1:1101:11105:8258 2:N:0:TACACAT+ACGGCAC
GGTGGACTACAAGGGTATCTAATCCTGTTTGCTCCCCACGCTTTCGCACCTCAGTGTCAGTATCAGTCCAGGTGGTCGCCTTCGCCACTGGTGTTCCTTCCTATATCTACGCATTTCACCGCTACACAGGAAATTCCACCACCCTCTACCATACTCTAGCTTGCCAGTTTTGGATGCAGTTCCCAGGTTGAGCCCGGGGATTTCA
+
CCCCCGGGGGGGGGGGGGGGGGGGGGGGGGGGGGGGGGGGGGGGGGGGGGGGGGGGGGGGGGGGGGGGFFGGGGGGGGGGCFE@FGGGGGFBEECFFGFGGGGGGFGGGGGGGGGGGGGGGGGGGGGGGGGGGGGGGGGGGGGGGGGGGGGGGGGGGFGGGGGGGGGFGGFFGGCFGF??DGGGGGGGGGGGFFGEGGG99AAF9
@M02526:341:000000000-JB3KD:1:1101:5420:8260 2:N:0:TACACAT+ACGGCAC
GGTATGGGACTACCGGGGTTTCTAATCCTGTTTGCTCCCCACGCTTTCGCACCTCAGTGTCAGTATCAGTCCAGGTGGTCGCCTTCGCCACTGGTGTTCCTTCCTATATCTACGCATTTCACCGCTACACAGGAAATTCCACCACCCTCTACCATACTCTAGCTTGCCAGTTTTGGATGCAGTTCCCAGGTTGAGCCCGGGGATT
+
CCCCCGGGGGGGGGGGGGGGGGGGGGGGGGGGGGGGGGGGGGGGGGGGGGGGGGGGGGGGGGGGGGGGGGGFFGGGGGGGGGG7FEDGGGGGFG<FFEFGDFGGGGGFFGGGGGGGGGGGGGGGGGGGGGGGGGDFGGGGGGGGGGCFGGDGGGGGGGGGGFFGGGFGFFGGFFCDGFDAGGFGFGGFFGEGGGGFFGGG5?D>A
@M02526:341:000000000-JB3KD:1:1101:18504:8268 2:N:0:TACACAT+ACGGCTC
AAAACTGGACTACAAGGGTTTCTAATCCTGTTCGATCCCCACGCTTCCGTGCTTCAGCGTCAATCATACCTTAGCAAGCTGCCTTCGCAATCGGTGTTCTGTGGCATATCTATGCATTTCACCGCTACTTGCCACATTCCGCCTGCCTCAAGTACATTCAAGCCCCCCAGTATCAACGGCACTGCGATGGTTGAGCCACCGTCTT
+
CCCCCGGGGGGGGGGGGGGGGGGGGGGGGGGGGGGGGGGGGGGGGGGGGGGGGGGGGGGGGGGGGGGGGGGGGGGGGGGGGGGGGGGGGGGGGGGGGGGGGGGGGFGGGGGGGGGGGGGGGGGGGGGGGGGGGGGGGGGGGGGGGGGGGGGGGGGGGGGGGGGGFGEEDGGGFGGGGGCEDGFFGGGFGGFGGGGGGGGGGFFFF
@M02526:341:000000000-JB3KD:1:1101:24138:8274 2:N:0:TACACAT+ACGGCAC
TCGGACTACTCGGGTATCTAATCCTGTTTGCTCCCCACGCTTTCGCGCCTCAGCGTCAGATCCGGGCCAGAGAGCCGCTTTCGCCACCGGTGTTCCATCCAATATCTACGAATTTCACCTCTACACTGGATATTCCACCCTCCTCTCCCGGTCTCAAGCCTGCCAGTCTCGGATGCAGTTCCGGGGTTGAGCCCCGGGCTTTCAC
+
CCCCCGGGGGGGGGGGGGGGGGGGGGGGGGGGGGGGGGGGGGGGGGGGGGGGGGGGGGGGGGGGGGGGGGGGGGGGGGGGGGGGGGGGGGGGGGGGGGGGGGGGFGGGGGGEGGGGGGGGGGGGFGGGGGGGGGGGGGGGDGGGGGGGGDGGGGGGGFFGGGGFFGGGCFFGGEGGGFGFDFGGED>EGGGGCFDGGGGDGFFF@
@M02526:341:000000000-JB3KD:1:1101:14531:8278 2:N:0:TACACAT+ACGGCAC
CTGGGACTACCCGGGTTTCTAATCCTGTTTGCTCCCCACGCTTTCGTGCCTCAGCGTCAGTGTTGTCCCAGATGGCCGCCTTCGCCACTGATGTTCCTCCCGATCTCTACGCATTTCACCGCTACACCGGGAATTCCACCATCCTCTGACACACTCTAGCTCGCCAGTATCCACTGCCATTCCCAGGTTGAGCCCGGGGCTTTCC
+
CCCCCGGGGGGGGGGGGGGGGGGGGGGGGGGGGGGGGGGGGGGGGGGGGGGGGGGGGGGGGGGGGGGGGGGGGGGGGGGGGGGGGGGGGGGGGGGGGGGGGGGGGGGGGGGGGGGGGGGGGGGGGGGGGEGGGGGGGGGGGGGGGGGGGGGGCGFGGGGGGGEGGGGGGGGGGGGFGGFFGGGGGGFGGGGFFCGGGGGGGFFF4
@M02526:341:000000000-JB3KD:1:1101:8479:8283 2:N:0:TACACAT+ACGGCAC
AGCCAGGACTACTAGGGTGTCTAATCCTGTTTGCTACCCACGCTTTCGCGCCTCAGCGTCAGTGTCAGTCCAGAAGGCCGCCTTCGCCACTGGTATTCTTCCCGATCTCTACGCATTTCACCGCTACACCGGGAGTTCTACCTCCCTCTCCTGCACTCAAGCCTGCCAGTTCCAAATGCAGTTCCCAGGTTAAGCCCGGGGCTTT
+
CCCCCGGGGGGGGGGGGGGGGGGGGGGGGGGGGGGGGGGGGGGGGGGGGGGGCGGGGGGGGGFGGGGGGGGGGGGGGGGGGGGGGGGGGGGGGGGGGGGGGGGGGGGGFGGGGGGGGGGGGGGGGGGGGGGGGGD+@FGFGGGGGGGG=DGGGGGGFGGGGGGGCGGGGGGGGGGGGGGFGGFBGGF@CEFFGFGGGCGGGD5AF
@M02526:341:000000000-JB3KD:1:1101:16649:8286 2:N:0:TACACAT+ACGGCAC
GCGGACTACCGGGGTTTCTAATCCTGTTTGCTCCCCACGCTGTCGCGCCTCAGCGTCAGTAATGGACCAGCTCGCCGCCTTCGCCACCGGTGTTCTTCCCAATATCTACGAATTTCACCTCTACACTGGGAATTCCACGAGCCTCTTCCATCCTCAAGCAACCCAGTATCAAGCGCAGTTCCCAGGTTGAGCCCAGGAATTTCAC
+
CCCCCGGGGGGGGGGGGGGGGGGGGGGGGGGGGGGGGGGGGGGGGGGGGCGGGGGGGGGGGGGGGGGGGGGGGGGGGGGGGGGGGGGGGGGCFGGGGGFGGGGGGGGGGGGGGGGGGGGGGGGGGGGGGGGGGGGGGGGGGGEGGGGGGGGGGGGGGGFGGGGDGGGGGGGGG6DDGGGFGGDGGGGGFGGGGGGGGFGGGFFFF
@M02526:341:000000000-JB3KD:1:1101:8741:8287 2:N:0:TACACAT+ACGGCAC
GAGGGGACTACCCGGGTATCTAATCCCATTCGCTCCCCTAGCTTTCGTCTCTCAGTGTCAGTGTCGGCACAGCAGAGTGCTTTCGCCGTTGGTGTTCTTTCCGATCTCTACGCATTTCACCGCTCCACCGGAAATTACCTCTGCCCCTACCGTACTACAGCTTGGTAGTTTCCACCGCCTCACCAGGGTTGATTCCTGGGAATTA
+
CCCCC7+66CF,,@++C+CFECC,;,;,C@E6F:FGCEEC8<F,<FGEFGG,C,FG<6;;,<6,966@+8CFCCC,BA<BF<EFEFGC7CF8F<:?FG9@F<,FCGGGA;FDE7F+5FA,E+4@C@A=EF+C++8,,@=AA9==E8+16,,+6+==++=@D@C18F,<F,,,5,+AD+*00*03201@1,4,,,22:+****3/+
@M02526:341:000000000-JB3KD:1:1101:28089:8290 2:N:0:TACACAT+ACGGCAC
GCGGACTACCAGGGTTTCTAATCCTGTTTGCTCCCCACGCTTTCGCACCTCAGCGTCAGTTATGGACCAGTTAGCCGCCTTCGCCACTGGCGTTCCTGCGAATATCTACGAATTTCACCTCTACACTCGCAATTCCACTAACCTCTTCCATACTCAAGATACCCAGTATCAAAGGCAGTTCCGCAGTTGAGCTGCGGGATTTCAC
+
CCCCCGGGGGGGGGGGGGGGGGGGGGGGGGGGGGGGGGGGGGGGGGGGGGGGGGGGGGGGGGGGGGGGGGGGGGGGGGGGGGGGGGGGGGGGGGGGGGGGGGGGGGGGGGGGGGGGGGGGGGGGGGGGGGGGGGGGGGGGGGGGGGGGGGGGGGGGGGGGGGGGGGGGFGCGGGGGGGGFGCDDGDGGGFFFFGGGGGGGGFFFF
@M02526:341:000000000-JB3KD:1:1101:26293:8292 2:N:0:TACACAT+ACGGCAC
CGTGGACTACAAGGGTATCTAATCCCATTCGCTCCCCTAGCTTTCGTCTCTCAGCGCCAGTGTCGGCCCAGCAGAGTGCTTTCGCCGTTGGTGTTCTTTCCGATCTCTACGCATTTCACCGCTCCACCGGGAATTCCCTCTGCCCCTACCGTACTCCAGCTTGGTAGCTTCCACCGCCTGTCCAGGGTTGAGCCCTGGGATTTGA
+
CCCCCGGGGGGGGGGGGGGGGGGGGGGGGGGGGGGGGGGGGGGGGGGGGGGGGGGGGGGGGGGGGGGGGGGGGGGGGDGDFFGGGGGGGGGGGGGGGGGGGGGCGGGGGGGGGGGGGGGGGGGGGGGGGGGGGGGGGGGGGGGGGDGGGGDEFGGGGGCGGCGGGFFCGGGGGGGGG5*@CFGGGGEFFEFFEFCFDFFG>AFF8
@M02526:341:000000000-JB3KD:1:1101:19301:8305 2:N:0:TACACAT+ACGGCAC
GGTGGACTACAAGGGTATCTAATCCTGTTTGCTACCCACGCTTTCGCGCCTCAGCGTCAGTGTCAGTCCAGAAGGCCGCCTTCGCCACTGGTATTCCTCCAGATCTCTACGCATTTCACCGCTACACCTGGAATTCTACCTTCCTCTCCTGCACTCAAGTCCGCCAGTTCCAAATGCCGTTCCCAGGTTAAGCCCGGGGCTTTCC
+
CCCCCGGGGGGGGGGGGGGGGGGGGGGGGGGGGGGGGGGGGGGGGGGGGECFGGGGGGGGGGGGGGGGGGGGGGGGGGGGGGGGGGEGGGGGGGGGGGGGGGGGGGGGGGGGGGGGGGGGGGGGGGGGGGGGGGDGGGGGGGGGGGFGGGGGFFCGGGCFFGGGEGEF=FGGGGGFGGGFDGGGGGGGGGGGGGGGGD>7>F*?8
@M02526:341:000000000-JB3KD:1:1101:12092:8311 2:N:0:TACACAT+ACGGCAC
GGCGGACTACTAGGGTATCTAATCCTGTTCGCTCCCCACGCTTTCGAACCTCAGCGTCAGTTACAGACCAGAGAGCCGCTTTCGCCACTGGTGTTCTTCCATATATCTACGCATTTCACCGCTACACATGGAGTTCCACTCTCCTCTTCTGCACTCAAGTCTCCCAGTTTCCAATGCACTTCTCCGGTTAAGCCGAAGGCTTTCA
+
CCCCCDFGFFFG<EDGCFDGCECFFCC@CCCFCFB@FEE@FE@D9BFGDCFD<@CBF:@FFGFGGGA<6,C@FCFDF:F7CFE7@FCFG<<949B9FGGGEGAF=;@EC,A>F::EAFDEEEEC>>=EF9EAFGC;ECG8D,@DEF;==CA88@+DC6EEGADACFD62=F:DCCDF+28=DDGF6@EEEFGGCCGD5CDGFFF9
@M02526:341:000000000-JB3KD:1:1101:27544:8312 2:N:0:TACACAT+ACGGCAC
TTTGAGGACTACACGGGTTTCTAATCCTGTTCGATACCCGCACCTTCGAGCATCAGTGTCAATTGAAGCGGACGTACAATGCCTACGCTTTCGGAGTTCTTCGTGATATTTATGCATTTCACCGCTACACCACGAATTCCATGTACGCTCCACTCATTCAAGTCCCAGAGTTCTCACCGCAACTCCCCCGTTAAGCGGGGACATT
+
CCCCCGGGGGGGGGGGGGCGGGGGGGGGGGGFGGGGGGGGGGGCGGGGGGGGGGGGEGGGGFGGDFGGFGEEGGFFCGGFGGGE<<?=FFDEGCFDFEEF<?<FG@DFGFFGFFFFGGG,=FEE7=FEGGGCF8@CGDAFGGDGGGGGG6E8=F6?F7,@AA=,,@EGGGEDC=@C?C=5?>7CC7FC?EE>5CCF49*7D>5;C
@M02526:341:000000000-JB3KD:1:1101:12923:8313 2:N:0:TACACAT+ACGGCAC
TGGGGGGACTACCCGGGTATCTAATCCTGTTCGCTACCCATGCTTTCGCTTCTCAGTGTCAGTCATGGCCCAGAGACCTGCCTTCGCCATCGGTGTTCTTCCTGATATCTGCGCATTTCACCGCTACACCTGGAGTTCCAGTCTCCCCTACCACACTCTAGCCTGCCCGTACCCACCGCAGACCCGGGGTTAAGCCCCGGGCTTT
+
CCCCCGGBGGGGGGGGGGGGGGGGGFGGGFGGGGGGGGGGFGGGGGGGGGGGGGDFGGGGGGGGGGGGGGGGGFGFGGGGGGGGGGGGGDGGGGGFGGGGGGGFGGGGGGGGGGGGDGGGGDGGGGGGGGGGGGGFGGGGGGGGGGGGGGGGGGGGCD?FGCCCGGGGGGGGGGGGGGGF35FGGGDE=EGGGCGGFGGC<BE5?
@M02526:341:000000000-JB3KD:1:1101:24278:8313 2:N:0:CACACAT+ACGGCAC
TGGACTACCGGGGTTTCTAATCCTGTTCGCTCCCCACGCTTTCGCTCCTCAGCGTCAGTAACAGCCCAGAGACCTGCCTTCGCCATTGGTGCTCTTCCCGATATCTACACATTCCACCGTTACACCGGGAATTCCAGTCCCTCCTACTGCACTCAAGCCCGCCCGTATCCGGCGCAGACCCATCGTTAAGCGATGGGTTTTCCCC
+
CCCCCGGG8@@CGG:FFGGGFGFFGGGGG7:,@FGGG7:FGFGEC6C+;,CEFDGGCFFACEA6EFG8C,,CCFG,A8EFGGGC?F9?F<,,:E?C?,,,?==CFCECFGFFG;=,AAF4>B>99E=@CGGGGGG,@EB,>,3=1=?,,=2=2=?F681@+@@E8C+@A75*7CG;*/9?4D49*::=E,<:*=?=C*:CCA*;2
@M02526:341:000000000-JB3KD:1:1101:24627:8314 2:N:0:TACACAT+ACGGCAC
GGGACTACCAGGGTACCTAATCCTGTTTGCTCCCCACGCTTTCGCACCTCAGTGTCAGTATCAGTCCAGGTGGTCGCCCTCTCCACTGGTGTTTCTTCCTATATCTACGCATTTCACCGCTACACAGGAAATTCCACCACCCTCTACCCTACTCTAGCTTGCCAGTTTTGGATGCACTTCCCAGGTTGAGCCCGGGGATTTCACA
+
CCCCCFC@CEEFGCFF,EECCF<,CFAFCEFG8FGGGEGGCG<@GGGG,CE@<FC@96C<EFFEDF@<EFCC@6E7FF,8,,A:,B,,BBF@C,:9EBFFGGGGGF9EECF,8F;@FEBCCC7EGG,9,AF:;C9=D44++6+=D8,=,@6D+=99=@8=D+@,,6,=D,+16A88+6+:=?GCFGGCFGCFFCDGGCCG?9<E+
@M02526:341:000000000-JB3KD:1:1101:27131:8318 2:N:0:TACACAT+ACGGCAC
GCAAGAGGACTACCCGGGTTTCTAATCCCATTCGCTCCCCTAGCTTTCGTCTCTCAGTGTCAGTGTCGGCCCAGCAGAGTGCTTTCGCCGTTGGTGTTCTTTCCGATCTCTACGCATTTCACCGCTCCACCGGAAATTCCCTCTGCCCCTACCGTACTCCAGCTTGGTAGTTTCCACCGCCTGTCCAGGGTTGAGCCCTGGGATT
+
CCCCCGGGGGCFEFFGGGGGFGGGGGGCFGGGGG7:FEGGGGFGGGGGGGGFGFGGGDFGGEFGGGGGGGGGGGGGGFCFCGGGGFGGGGGGGGGGGGGGGFFGGGGDGFFGGGGCGGGGGG9@CCGGGGGGEGEEF@DDFGF??FFGFFGGGEFFGFG??FGDEG6@FFFFDGEFFFGFDGGDG5CCGDGCEGFFGFGGGF>FA
@M02526:341:000000000-JB3KD:1:1101:3534:8325 2:N:0:TACACAT+ACGGCAC
CGGACTACCCGGGTTTCTAATCCTGTCTGCTCCCCACGCTTTCGCACCTCAGTGTCAGTATCAGTCCAGGTGGTCGCCTTCGCCACTGGTGTTCCTTCCTATATCTACGCATTTCACCGCTACACAGGAAATTCCACCACCCTCTACCATACTCTAGCTTGCCAGTTTTGGATGCAGTTCCCAGGTTGAGCCCGGGGATTTCACA
+
<CCCCGGFFFEGGGGGGGGGGGGFGGGFFGGGGGGGGGGGDGGGGGGG@FGGAFGGGGAFFGGFGEGFFFF@CFGDGG>FGFGEGECFFAFFCFFGGGGGGGCFFGFFEEFGGGGFGGGGGGEGDCFGCEEFFGBFGFFGEGFFGGD=DD==99FGGDE8,+@=DDF8,@=1+AFFFG7C+2?DGGF:@9,,@@9>D*3*4++4+
@M02526:341:000000000-JB3KD:1:1101:16272:8328 2:N:0:TACACAT+ACGGCAC
TAGCGCGGACTACCCGGGTTTCTAATCCTGTTTGCTCCCCACGCTTTCGCACCTGAGCGTCAGTCTTTGTCCAGGGGGCCGCCTTCGCCACCGGTATTCCTCCAGATCTCTACGCATTTCACCGCTACACCTGGAATTCTACCCCCCTCTACAAGACTCAAGCTTGCCAGTTTCAAATGCAGTTCCCAGGTTGAGCCCGGGGATT
+
CCCCCCGEGGGGGGGGGGFGGGGGGGGGGGGGGGGGGGGGGEGGGGGGGGGGGGGCEGGGGGGGGGDGGGGGGGGGGGGGGGGGGGFDGGGGGGGGGFGGFDFGGAFGGGGGGGGGGGFGDGGGGGGGCDGGFC8D,BFGFGFFGGGGGFGGFGCGFGGGGGGFF7FFGGDFGG7CCFGFGGGG@>FGGGGCFFFGCFGG<>>BA
@M02526:341:000000000-JB3KD:1:1101:15255:8335 2:N:0:TACACAT+ACGGCAC
GCTTGCGGACTACTAGGGTATCTAATCCTGTTCGCTCCCCACGCTTTCGCTCCTCAGCGTCAGTAACAGCCCAGAGACCTGCCTTCGCCATTGGTGTTCTTCCCGATATCTACACATTCCACCGTTACACCGGGAATTCCAGTCTCCCCTACTGCACTCAAGCCCGCCCGTATCCGGCGCAGACCCATCGTTAAGCGATGGGCTT
+
CCCCCGGGGGGGGGGGGGGGGGGGGGGGGGGGGGGGGGGGGGGGGGGGGGEGGFGGGGGGGGGGGGGFGFGDFGGGFGGGFGGGGGGGDGGGGGGGGGGGCFGGGGDEGGGGGGGGGGGGGGGGGGDGGGGEGGGGGGGGGGFG,EDCGGGGGGGGG?8EDGGGGCDGGDGC7CE>GGGEGGGGGGGFGGGFFGDGGGGGG)=AA
@M02526:341:000000000-JB3KD:1:1101:18881:8341 2:N:0:TACACAT+ACGGCAC
ATGGGCTACAGGGGTTTCTAATCCCCTTCGCTTCCCCTGCTTTCGCGCCCCCGCGTCGGTAGGGACCCCGAGAGCTGCCTTCGCCTTTGGGGTTCCTCCGCAGAACTTTTGATTTTTCCCCCCCACACGAAATTTCACTCTCCTCTGTCTCACTCAAGTGAATTGGTTTCTCGAGCATTCCGCCAGTTTTTGGCGACGTTCACTT
+
A-8B,,;CE,;EFF,@C,6,C<,C,,,;,,B,,BFG@,,,;CE,8CC7FEE++++8++@@:,<,9,BC::+8+44,,BAEF,4B7+=F,,+8FF<?E,9++4+@,?;8=,7+=FD9,A:FG8+=+@@C+>FC7>,@,@,,,5,,424,,2@,=,+*0*2,,>,5,,,91=,,/,//)21+=**85)A;+=F=*2:2>)9**0:+;
@M02526:341:000000000-JB3KD:1:1101:13238:8348 2:N:0:TACACAT+ACGGCAC
GTTGGACTACCCGGGTTTCTAATCCTGTTCGCTCCCCATGCTTTCGCTTCTCAGTGTCAGTTATGGCCCAGAGACCTGCCTTCGCCATCGGTGTTCCTCCTGATATCTGCGCATTTCACCGCTACACCAGGAATTCCAGTCTCCCCTACCACACTCTAGTCTGCCCGTACCCACGGCAAGCCCAACGTTAAGCGTTGGGATTTCA
+
CCCCCFGGGGGGGGGGGGGGGGGGGGGGGGGGGGGGGGGGGGGGGGGGGGGGGGGGGGGGGGGGGGGGGGGGGGGGGGGGGGGGGGGGGGGGGGGGGGGGGGGGGGGGGGGGGGGGGGGGGGGGGGGGGGGFGGGGGGGGGGGGGGGGGGGGGGGGGGGDFGGGGGGGGGGGGGGGGDDFGFFGCGGGGGGGGGGGGGGDGFFF9
@M02526:341:000000000-JB3KD:1:1101:5925:8349 2:N:0:TACACAT+ACGGCAC
TTAGGACTACCGGGGTATCTAATCCTGTTTGCTCCCCACGCTTTCGCACCTCAGCGTCTAGAATGAGCCAGTGAGCCGCCTTCGCCACTGGTGTTCTTCCGAATATCTACGAATTTCACCTCTACACCCGGAATTCCACCCACCTCTCCCACCTACTAGCCATTCAGTCTCAAAGGCAATTCTGGGGTTGAGCCCCAGGCTTTCA
+
CCCCCFGGGG<@BFGFGGGGGGGGGGGGGGGGGCGGGGGGGEGGGGEGEGGGGGGGGGCFF9CF,E@EFGGGDGFGGGGGGGGGGGGDGFGGGGGGGGGGGFCFGEFGFGGGGGGCFGFG9E@EGGG,@FEGDGGGGFG,3@E=FGEF,8,=CF8D==,A=FFBEDFGCC,7C:CG6++;:F++4AEGCGGGGGGGGGGGGFFF+
@M02526:341:000000000-JB3KD:1:1101:16562:8352 2:N:0:TACACAT+ACGGCAC
CGGGACTACTAGGGTTTCTAATCCTGTTTGCTCCCCACGCTTTCGCACCTCAGCGTCAGTAATGGACCAGTGAGCCGCCTTCGCCACTGGTGTTCCTCCGAATATCTACGAATTTCACCTCTACACTCGGAATTCCACTCACCTCTTCCATACTCCAGATCGACAGTATCAAAGGCAGTTCCAGGGTTGAGCCCTGGGATTTCAC
+
CCCCCGGGGFGGGGGGGGGGGGGGGGGGGGGGGGGGGGGGGGGGGGGGGCFGGGGGGGGGGGGGGGGGGGGGGGGFGGGGGGGGGGGGGGFGFGGGGGGGGGGGGGGGGGGGGGGGGFGGGGGGGGFGGGGGDGGGAFGGDFGGGGGGGGGGGGGGGGGFGGG>GGFGEGGGGA?FGGGFGGGGGGFGG?FG?FF?CC79FFFFA
@M02526:341:000000000-JB3KD:1:1101:4745:8360 2:N:0:TACACAT+ACGGCAC
AGGACTACTCGGGTTTCTAATCCTGTTCGCTCCCCACGCTTTCGTCCATCAGCGTCAGTTAAGACATAGTGACCTGCCTTCGCAATTGGTGTTCTAAGTAATATCTATGCATTTCACCGCTACACTACTTATTCCAGCCACTTCTACCTTACTCAAGACCTGCAGTATCAATGGCAGTTTCACAGTTAAGCTGTGAGATTTCACC
+
C9@<CGGFGCFCCEFGGGGGGGFGGEFFGEGGGGEGGGGGGGGGGGGGGGGGFGEGGGGGGGGGFFGGGFGGGGGGGGGGGG7B>BFFFGFGGGGGGGFGGDGF9FCGECGGGFDBEFFFGDCEEE:A;FGGGGGCEGFGGGFGGGFGGGGGGGGF?=@DFFGG8EA@ED,E=8?F6=+2===?A?:D,@9A@FFGGGCD?C?98
@M02526:341:000000000-JB3KD:1:1101:11768:8375 2:N:0:TACACAT+ACGGCAC
CCGGACTACCGGGGTATCTAATCCTGTTTGCTCCCCACGCTTTCGCACCTCAGTGTCAGTATCAGTCCAGGTGGTCGCCTTCGCCACTGGTGTTCCTTCCTATATCTACGCATTTCACCGCTACACAGGAAATTCCACCACCCTCTACCATACTCTAGCTTGCCAGTTTTGGATGCAGTTCCCAGGTTGAGCCCGGGGATTTCAC
+
CCCCCGGGGGGGGGGGGGGGGGGGGGGGGGGGGGGGGGGGDGGGGGEGGGGGGGGGGGGGGGGGGGGDFEFFGGGGGGGEGCCCGFF@E?DEECGFGGGGGGGFFGGGGGGGG7EEGDGGGGGGGGFGGGGFCEGCDGGGGGGECDGGGGFGGGF@F?DAFCFGGGGGGGDG6@DFGGGFGGCCFC@CC6?FGGGECDC>FF>FF
@M02526:341:000000000-JB3KD:1:1101:23778:8377 2:N:0:TACACAT+ACGGCAC
GTGGGACTACTGGGGTTTCTAATCCTGTTTGCTCCCCACGCTTTCGCACCTCAGTGTCAGTATCAGTCCAGGTGGTCGCCTTCGCCACTGGTGTTCCTTCCTATATCTACGCATTTCACCGCTACACAGGAAATTCCACCACCCTCTACCATACTCTAGCTTGCCAGTTTTGGATGCAGTTCCCAGGTTGAGCCCGGGGATTTCC
+
CCCCCGGGGGFGGGG:FEFGGGGGGGGGGGGGGFGGGGGGGGGGGGGGGG8FFEFFFGGGGGGGGGGGGDGGFFGGGGGGGGFDGGGGG@DDFGFGGCGGGDFFGC9BFGFGEGDFGGGGCGECE9F@BFDCEGFADFF,DDEGGFGGGGGGGGGG8+@DDF81DAF,@F=8===?FGDD?DG=,8DFFEEC7ADGGGD*@FFF+
@M02526:341:000000000-JB3KD:1:1101:27413:8389 2:N:0:TACACAT+ACGGCAC
CAGTCGGACTACAAGGGTTTCTAATCCTGTCTGCTCCCCACGCTTTCGTGCCTCAGTGTCAGTGTTGGTCCAGGTAGCCGCCTTCGCCACAGATGTTCCTCCCGATCTCTACGCATTTCACTGCTACACCGGGAATTCCGCTACCCTCTACCACACTCTAGTGACCCAGTATCCACTGCAATTCCCAGGTTGAGCCCAGGGCTTT
+
CCCCCGGGGGGGGGGGGGGGGGGGGGGGGGGGGGGGGGGGGGGGGGGGGGGGGGGFGGGGGGGGGGGGGGGGGGGGFGGGGGGGGGGGGGGGGGGGGGGGGGGDFGEGGGGGGGGGGGGGGGFFGGGGGGGGGGGGGGGGGGGGFFGGGGGGGGGGGGGCFGCFF7DFGGGGG:=C7?FFCGGGGFAFGFFFG@CFGG>FGFFFF
@M02526:341:000000000-JB3KD:1:1101:12985:8394 2:N:0:TACACAT+ACGGCAC
TCGGACTACTCGGGTATCTAATCCTGTTCGCTCCCCATGCTTTCGCTTCTCAGCGTCAGTAATGGCCCAGTAACCTGCCTTCGCCATCGGTGTTCCTCCTGATATCTGCGCATTTCACCGCTACACCAGGAATTCCAGTTACCCCTACCACACTCTAGCCTGCCCGTACCCACCGCAGACCCAGGGTTAAGCCCTGGGCTTTCAC
+
CCCCCGGGGGGGGGGGGGGGGGGGGGGGGGGGGGGGGGGGGGGGGGGGGGGGGGGGGGGGGGGGGGGGGGGGGGGGGGGGGGGGGGGGGGFGGGGGGGGGFGGGGGGGGGGGGGGGGGGGGGGGGGGFGGGGGGGGGGGGGGGGGGGGGGFGGGGGGGGGGFGFGGGGGGGGGGGGGG>AFGGDG5CGGGGGGGGGGGGGGAACF
@M02526:341:000000000-JB3KD:1:1101:20002:8398 2:N:0:TACACAT+ACGGCAC
CTTATGGACTACTAGGGTTTCTAATCCCATTCGCTCCCCTAGCTTTCGTCTCTCAGTGTCAGTGTCGGCCCAGCAGAGTGCTTTCGCCGTTGGTGTTCTTTCCGATCTCTACGCATTTCACCGCTCCACCGGAAATTCCCTCTGCCCCTACCGTACTCCAGCTTGGTAGTTTCCACCGCCTGTCCAGGGTTGAGCCCTGGGATTT
+
CCCCCGGGGGGGGGGGGGGGGGGGGGGGGGGGGGGGGGGGGGGGGGGGGGGGGGGGGGGGGGGGGGGGGGGGGGGGGGGGGGGGGGGGGGGGGGGGGGGGGGGGGGGGGGGGGGCGDGGGGGGGGGGGGGGGGGGGGGGGFFGGGGGGGGGFGGGGGGGGGGGGGGGCGGGGGFGGGGGFDGGGGGGGGGGGGGCGFFGG>6FFF
@M02526:341:000000000-JB3KD:1:1101:11074:8403 2:N:0:TACACAT+ACGGCAC
GAGCGGGACTACCGGGGTATCTAATCCTGTTTGCTACCCACGCTTTCGCGCCTCAGCGTCAGTGTCAGTCCAGAAGGCCGCCTTCGCCACTGGTATTCCTCCCGATCTCTACGCATTTCACCGCTACACCGGGAATTCTACCTTCCTCTCCTGCACTCAAGCCTGCCAGTTCCAAATGCGGTTCCCAGGTTAAGCCCGGGGCTTT
+
BCCCCGGGEFGGGGGGGGGGFFGF@FFGFGGGGGGFGGGGGGGGGGGGGGGGFDFGGG@FGGGFGGGGGGGGGGGGGGF@F7CFG@EFFGGGFFGGGGG9FGGGGEEFGGGGGGGGGGDEGGGEEGGCG8FGDGGGGGEFGGG8@?CFAFGGFFGC?DGGGGGGFEFFCFFGGGG>D77A>G/CGCFFCFFGG9DGGGDGDDDFA
@M02526:341:000000000-JB3KD:1:1101:18803:8406 2:N:0:TACGCAT+ACGGCAC
TATGGACTACTGCGGTTTCTAATCCTGTTTGCTCCCCACGCTTTCGCACCTCAGCGTCAATACACGTCCAGTGGGCCGCCTTCGCCACTGGTGTTCTTCCGAATATCTACGAATTTCACCTCTACACTCGGAATTCCACCCACCTCTCCGTGATTCAAGCTATCTAGTTTCAAAGGCAATTCCGGGGTTGAGCCCCGGGCTTTCC
+
CCCCCGGGGGGGEFGGGGGGGGGGGGGGGGGGGGGGGGGGGGGGGGGGGGFGGGGGGGGGGGGGGGGGGGGGGGGGGGGGGGGFGGGGGGGGGGGGGGGGGGGGGGGGGGGGGGGGGGGGGGGGGGG9FGGGGGGGFGGGGGGGGGFGGGGGGGCGGGGGGGGGAGGGGGGGGGGGGGGFGGGGCDGGGGGGGGGGGGGGGFFF+
@M02526:341:000000000-JB3KD:1:1101:6020:8408 2:N:0:TACACAT+ACGGCAC
CGGACTACTCGGGTTTCTAATCCTGTTTGCTCCCCACGCTTTCGCACCTCAGCGTCTAGAATGAGCCAGTGAGCCGCCTTCGCCACTGGTGTTCTTCCGAATATCTACGAATTTCACCTCTACACTCGGAATTCCACTCACCTCTCTCACCTACTAGCCACTCAATCTCAAAGGCAATTCTGGGGTTGAGCCCCAGGCTTTCACC
+
CCCCCGGGGDFGGFGGGGGGGDGFFFGGGGGGGGGGGGGGGGC7CGEGFEFGFCFCCFGCGGFGGGGGGGFGFGGGGGCFGGGGGGGCGGGGGGGGFGGGGGGGGGGGDCFGGGC,5EE=>EEFG9FFGEGGGDGGGFFGDGG898FGGGGGGGGFFFGCGGGGGGG8EG:DFGGCGGFBCFGFEDGGF@CFGGGGGGGGFFFFF
@M02526:341:000000000-JB3KD:1:1101:9827:8409 2:N:0:TACACAT+ACGGCAC
TGGACTACTGGGGTATCTAATCCCATTCGCTCCCCTAGCTTTCGTCTCTCAGTGTCAGTGTCGGCCCAGCAGAGTGCTTTCGCCGTTGGTGTTCTTTCCGATCTCTACGCATTTCACCGCTCCACCGGAAATTCCCTCTGCCCCTACCGTACTCCAGCTTGGTAGTTTCCACCGCCTGTCCAGGGTTGAGCCCTGGGATTTGACG
+
CCCCCGGGGGGGGGGGGGGGGGGGGGGGGGGGGGGGGGGGGGGGGGGGGGGGGGGGGGGGGGGGGGGGGGGGGGFGGGGGGGGGGGGGGGGGGGGGGGGGGGGGGGGGGGGGCGGGGFEGGGGGGGGGGG7FDGFGGGGGGGFGGGGGGGGGGGFGGGGGGEGDGGGGGDFGDGGDGGGFGGGGDCCEFGGFGFGFFFGGGFFF?
@M02526:341:000000000-JB3KD:1:1101:3856:8410 2:N:0:TACACAT+ACGGCAC
GGGACTACCGGGGTTTCTAATCCTGTTTGCTCCCCACGCTTTCGCACCTCAGTGTCAGTATCAGTCCAGGTGGTCGCCTTCGCCACTGGTGTTCCTTCCTATATCTACGCATTTCACCGCTACACAGGAAATTCCACCACCCTCTACCATACTCTAGCTTGCCAGTTTTGGATGCAGTTCCCAGGTTGAGCCCGGGGATTTCACA
+
CCCCCGGCCFGCGCB@F9FGGGGFCGEFGGGGFGGCFGGGDGAFGDGFFGCGFGGFFGGGFEFGGGEFGGFGGCGFC@,CAFG,=?,BE,B6=,C<FGFGGGGGGFGGGGGGG,CEF,@FEGGGF9E:FGGGGFE@D>DE6CFGGFGGGFDFCCFFFFFCF@FGF=A8@D88+==FGDDF+2ACF7E3@C?EC5CED9C*23=9=
@M02526:341:000000000-JB3KD:1:1101:11457:8412 2:N:0:TACACAT+ACGGCAC
GTGCGGACTACTCGGGTTTCTAATCCTGTTCGCTCCCCACGCTTTCGAACCTCAGCGTCAGTAACAGACCAGAGAGCCGCTTTCGCCACTGGTGTTCTTCCATATATCTACGCATTTCACCGCTACACATGGAGTTCCACTCTCCTCTTCTGCACTCAAGCCCTCCAGTTTCCAATGCTCTTCTCCGGTTAAGCCGAAGGCTTTC
+
CCCCCGGGGGGGGGGEFC@FGGGGGGGGGGGGGGGGGGGGGGGGGGGGGGGGGGGGEEGEGGGGGGGCFGGGGGGGGGGGGGGFGGE=FFGGGFFGFGGGGGAFGGGGGGGGGGGGGFGGGGGGGGGGFGGGGGGFDFGGGGGDDFGGGGF=CFFFGFFGG8DDFGGDEGGGGGGGGGGFDGGFGGGGGGGFFGGGDCGGFFFFA
@M02526:341:000000000-JB3KD:1:1101:10629:8423 2:N:0:TACACAT+ACGGCAC
ATAAAGGACTACCGGGGTTTCTAATCCTGTTCGCTCCCCACGCTTTCGCTCCTCAGCGTCAGTAACAGCCCAGAGACCTGCCTTCGCCATTGGTGTTCTTCCCGATATCTACACATTCCACCGTTACACCGGGAATTCCAGTCTCCCCTACTGCACTCAAGCCCGCCCGTATCCGGCGCAGACCCATCGTTAAGCGATGGGCTTT
+
C@CCC9CFFCFF8@EEEGGGGDDEGGFDEFGGFGGGGGGEG@FFEGGGGGGGGGGGGGGGGGGGGGGGGFGGFFDGGGGGGGGGGGGGGGGGGF7FEFFGFFCFGGDGAFGGFGGGGGGFFFEGEGGGGGGGGGGGGGGGDFGAFGGGGGGGGGGGGGGFGFGFDGG>:EG?7:CDC7;*;4CDGG,@E=CGGGGGCFDG7FFFA
@M02526:341:000000000-JB3KD:1:1101:25259:8428 2:N:0:TACACAT+ACGGCAC
TTCGACGGACTACTAGGGTTTCTAATCCTGTTTGCTCCCCACGCTTTCGCACCTCAGCGTCTAGAATGAGCCAGTGAGCCGCCTTCGCCACTGGTGTTCTTCCGAATATCTACGAATTTCACCTCTACACTCGGAATTCCACTCACCTCTCTCACCTACTAGCCACTCAGTCTCAAAGGCAATTCTGGGGTTGAGCCCCAGGCTT
+
CCCCCGGGGGGGGGGGGGGGGGGGGGGGGGGGGGGGGGGGGGGGGGGGGGGGGGGGGGGGGGGGGGGGGGGGGGGGGGGGGGGGGGGGGGGGGGGGGGGGGGGGGDGGGGGGGGGGGGGGGGGGGGGGGG9AFGGGGGGGGGGGGGGGGGGGGGGGGFGGGFFGGGFFGGGG7EF?FGGFFDFGGGGGGGGDEGGGGGGGGFFA?
@M02526:341:000000000-JB3KD:1:1101:5525:8442 2:N:0:TACACAT+ACGGCAC
CTGGACTACACGGGTTTCTAATCCTGTTCGCTCCCCATGCTTTCGAGCCTCAGCGTCAGTTACAGACCAGAGAGCCGCCTTCGCCACTGGTGTTCTTCCATATATCTACGCATTTCACCGCTACACATGGAGTTCCACTCTCCTCTTCTGCACTCAAGTCTCCCAGTTTCCGATGCACTTCCACAGTTAAGCTGTGGGCTTTCAC
+
CCCCCGFGGGGGGGGGGFGFGAFAFFFE9FCEF@CCEEFEEDFFBFG7F<@<CFGCF@FCEFGGGGFGC@@EFGFGGGGGGGDEGEG8AFFGF7@FFF,AEDFGGFGFGGGGGGGGGGGGGGGGGGFFCDEEEEAFGFGGEGDGGGGGCFD=DEDDD?DFGFGGCECD,@=EDGGGGGG?FFGGGGAA:<CD7CF9D6CGFFFFB
@M02526:341:000000000-JB3KD:1:1101:24400:8445 2:N:0:TACACAT+ACGGCAC
GCGGACTACCCGGGTTTCTAATCCTGTTCGCTCCCCACGCTTTCGAACCTCAGCGTCAGTAACAGACCAGAGAGCCGCTTTCGCCACTGGTGTTCTTCCATATATCTACGCATTTCACCGCTACACATGGAGTTCCACTCTCCTCTTCTGCACTCAAGTCCTCCAGTTTCCAATGCTCTTCTCCGGTTAAGCCGAAGGCTTTCAC
+
@CCC<@CG,6E@FBFCFGCF@CEFC6EFGGCEGFEGGGGCG:FFGFCEFGGFDFFBFF@CFGGFGGGGGGCFDED<CFFGGGGGGGGG<=EEGEGGGCFG9<FGGC=FGEG@GGFGFFBFGGGGGGGF@FEFEGFGCFGGFGGFEFFFFEGGGGGGGGGGGC=?DFF=DDFEGGGGGGGFGGGGGGGGGGGGFEDCCDFFGFFFB
@M02526:341:000000000-JB3KD:1:1101:8539:8448 2:N:0:TACACAT+ACGGCAC
GATGGACTACCCGGGTTTCTAATCCTGTTTGCTCCCCACGCTTTCGCACCTCAGTGTCAGTATCAGTCCAGGTGGTCGCCTTCGCCACTGGTGTTCCTTCCTATATCTACGCATTTCACCGCTACACAGGAAACTCCACCACCCTCTACCATACTCTAGCTTGCCAGTTTTGGATGCAGTTCCCAGGTTGAGCCCGGGGATTTCA
+
CCCCCGFGFGGGGGGGGGGGGGGGGGGGGFGGGGGGGGGGDGGGGGGDGG8FFGGGGGGGFFGGGGGGGGGGGGGGGGGG,FCFGF:FGFCFFAFGGGFGGGGFGFFGG,DFGGGGGFEFGGGGEGGFGCFGGGFFGG?8FFGGGGFFGGGGGCFDFFFGGGGGDFGDGF,,+DFCGFCFGCD6FF?DCCCC@?FEDGGD>4*B9
@M02526:341:000000000-JB3KD:1:1101:17386:8450 2:N:0:TACACAT+ACGGCAC
TTTATCGGACTACCGGGGTTTCTAATCCTGTTTGCTCCCCACGCTTTCGCACCTCAGCGTCTAGAATGAGCCAGTGAGCCGCCTTCGCCACTGGTGTTCTTCCGAATATCTACGAATTTCACCTCTACACTCGGAATTCCACTCACCTCTCTCACCTACTAGCCACTCAGTCTCAAAGGCAATTCTGGGGTTGAGCCCCAGGCTT
+
CCCCCFGGGGGGFFFDGD@FGGGGGGGGGGGGCEFAFGGCEFGG:F@FGGGEGGGGGGGGGDGGGGGGFFGGGGGGFGCFGGG7CFGGGGGGGGGGFGGGGEGE:FEFFGGGG?CFEFGGGGGFFGFGGG9ADCCGGFGGDFFGFGGGG?FFFFFGGGGG86DGGF?D?@@C7EF???6A76CF9@FFGE7E:ECC5<CDDFFAA
@M02526:341:000000000-JB3KD:1:1101:5393:8460 2:N:0:TACACAT+ACGGCAC
AGGGACTACCCGGGTATCTAATCCTGTTCGATACCCGCACCTTCGAGCATCAGTGTCAATTGAAGCGGACGTACAATGCCTACGCTTTCGGAGTTCTTCGTGATATCTATGCATTTCACCGCTACACCACGAATTCCATGTACGCTCCACTCATTCAAGTCTCAGAGTTCTCACCGCAACTCCCCCGTTAAGCGGGGACATTTCA
+
CCCCCGGGGGGGGGGGGGGGGGGGFGGGGGGGGGGGGGGGGGGGGGGGGGGGGGGGGGGGGFGGGGGGGGGGGGGGGGGGGGGGGGGGGGGGGGGGGGGGGGGGGGGGGGGGGGGGGGGGGGGGGGGFGGGGGGGGGGGGGGGGGGGGFGFFDGGGGGGGGGGGGGCGGGGGGGGGGGGFGGGGGGGEGGGFFGGGGGG<CFFF7
@M02526:341:000000000-JB3KD:1:1101:9326:8462 2:N:0:TACACAT+ACGGCAC
GTTAGGGACTACTCGGGTATCTAATCCTGTTTGCTACCCACGCTTTCGCGCCTCAGCGTCAGTGTCAGTCCAGAAGGCCGCCTTCGCCACTGGTATTCTTCCCGATCTCTACGCATTTCACCGCTACACCGGGAGTTCTACCTTCCCCTCCTGCACTCAAGCCTGCCAGTTCCAAATGCAGTTCCCAGGTTAAGCCCGGGGCTTT
+
CCCCCGGGGGGGGGGGEGGGGFGFGGGGGGGGGGGGGGGGGGGGGGGGGGGG>FGGGGGGGGGGGGGGGGGGCGGGGDGGGGGGGGGGGGGGGGFFGGGGGGGGGGGGGGGGGGGGEGGGGGGGGGGGGEG@CEGEGGGGGGGGGGGGGGGGD?FGFFFFCGGGGGGGGGGGGFF:C8FFGFGGG5EFGGGG9FGGGCG>7?)2;
@M02526:341:000000000-JB3KD:1:1101:24848:8462 2:N:0:TACACAT+ACGGCAC
TGGACTACTCGGGTATCTAATCCTGTTTGCTACCCACGCTTTCGCGCCTCAGCGTCAGTGTCAGTCCAGAAGGCCGCCTTCGCCACTGGTATTCTTCCCGATCTCTACGCATTTCACCGCTACACCGGGAGTTCTACCTTCCTCTCCTGCACCCAAGCCCGCCAGTTCCAAATGCGGTTCCCAGGTTGAGCCCGGGGCTTTCACC
+
9BCCCCFFGGGGGFGG<F@EFEFGGGGG@CFCFFGFEEF:CF<6@+:F,BFCG7@:@@@AFAF<FEFGGG8E<CF:CF7FF,F:@F<<EFC9F<F<,ADCECEA,99EFG@FGEF;EE+C>7=@F8C:7=FBEFGGGFFCFGAFCGF,DGGFFC86?C==CEE+@7DFF7:FC9=C>7>DGFGGCF?>7,=GF5)=7C);?A++*
@M02526:341:000000000-JB3KD:1:1101:11534:8473 2:N:0:TACACAT+ACGGCAC
ACGGACTACCGGGGTATCTAATCCTGTTCGCTCCCCACGCTTTCGCTCCTCAGCGTCAGTAACAGCCCAGAGACCTGCCTTCGCCATTGGTGCTCTTCCCGATATCTACACATTCCACCGTTACACCGGGAATTCCAGTCTCCCCTACTGCACTCAAGCCCGCCCGTATCCGGCGCAGACCCATCGCTAAGCGATGGGCTTTCAC
+
CCCCCGGGGGGGGGGGGGGGGGGGGGGGFGECGGGGGGCEG:FGGG7CFGGGGFGGGDEGCGGAFFGGGFGGAFE@FFGFGFGGECEGGGGGGGGGGGEFDDG:FCGFFGGGGFFGGGGFEEGGGGGG7CFGGGGGG=>EDFFFGF68FCFFGGFD88DDFGDEE9;EFGGC9C7D4**@9CF4:CCEC5?FG5<CC4DGFAFAC
@M02526:341:000000000-JB3KD:1:1101:10898:8478 2:N:0:TACACAT+ACGGCAC
ACGTAGGGACTACTCGGGTTTCTAATCCTGTTTGCTCCCCACGCTTTCGTGCCTCAGCGTCAGTTATGGGCCAGTGAGCCGCCTTCGCCACTGGTGTTCTTGCGAATATCTACGAATTTCACCTCTACACTCGCAGTTCCACTCACCTCTCCCATACTCAAGATTTCCAGTATCAAAGGCAGTTCTGGAGTTGAGCTCCAGGATT
+
CCCCCGGGGGGGGGGGGGGGGGGGGGGGGGGGGGGGGGGGGGGGGGGGGGGGGGGGGGGGGGGGGGGGGGGGGGGGGGGGGGGGGGGGGGGGGGGGGGGGGGGGGGGGGGGGGGGGGGGGGGGGGGGGGGGGGGGGGGGGGGGGGGGGGGGGGGGFGGGGGGFGGGGGGGGGGGGGGGGFGGGGGGGGGGGGGGGGGGGGGFAFF
@M02526:341:000000000-JB3KD:1:1101:14452:8486 2:N:0:TACACAT+ACGGCAC
TCCGGACTACTGGGGTATCTAATCCCATTCGCTCCCCTAGCTTTCGTCTCTCAGCGTCAGTGTCGGCCCAGCAGAGTGCTTTCGCCGTTGGTGTTCTTTCCGATCTCTACGCATTTCACCGCTCCACCGGAAATTCCCTCTGCCCCTACCGTACTCCAGCTTGGTAGTTTCCACCGCCTGTCCAGGGTTGAGCCCTGGGATTTGA
+
CCCCCGGGGGGGGGGGGGGGGGGGGGGGGGGGGGGGGGGGGGGGGGGGGGGGGGGGGGGGGGGGGGGGGGFGGGGGGGGGGGGGGGGGGGGGGGGGGGGGGGGGGGGGGGGGGGGGGGGGGGGGGGGGGGEFFFGGGGGGGGGGGGGGGGGGGGGGGGGGGGGGDGGGGGGGGGGGGGGFGGGFEFGGGGGGGGGG>GFGGFFA+
@M02526:341:000000000-JB3KD:1:1101:13830:8489 2:N:0:TACACAT+ACGGCAC
CACCGGACTACTCGGGTATCTAATCCTGTTTGCTCCCCACGCTTTCGCACCTCAGTGTCAGTATCAGTCCAGGTGGTCGCCTTCGCCACTGGTGTTCCTTCCTATATCTACGCATTTCACCGCTACACAGGAAATTCCACCACCCTCTACCATACTCTAGCTTGCCAGTTTTGGATGCAGTTCCCAGGTTGAGCCCGGGGATTTC
+
CCCCCGGGGGGGGGGGGGGGGGGGGGGGGGGGGGGGGGGGGGGGGGGGGGGGGGGGGGGGGGGGGGGGGFCGGGGGGGGGGGGGFGGGFGFFFFEECGGGGGGGGGGGGGGGGGGGGGGGGGGGGGGGGGFGFGGGGGGGFGGGGGGGGGGGGGGGGGGGGGGGGGGGFGGGCGGGGGGFGGGEGGGGGGGGGGGGDGGGGFFF6
@M02526:341:000000000-JB3KD:1:1101:22756:8490 2:N:0:TACACAT+ACGGCAC
TGTCGGGACTACCCGGGTATCTAATCCTGTTCGCTACCCATGCTTTCGCTTCTCAGTGTCAGTCATGGCCCAGAGACCTGCCTTCGCCATCGGTGTTCCTCCTGATATCTGCGCATTTCACCGCTACACCAGGAGTTCCAGTCTCCCCTACCACACTCTAGCCTGCCCGTACCCACCGCAGACCCGGGGTTAAGCCCCAGGCTTT
+
CCCCCCEGGGGGFGGGGFEGGGGGGGDGGGGGGGEGGGGGGFFGGFGGGGCFCFFE@EFFEG<FGGDCFFGGGGGCFG@FCFGCGGGGGGGGCGCFFGGGGGFFGA;@EF;FFEDEEEGGGCCE7BFFF?DEEFE8BGGEFDGGGFDEFGGGGFFGGGGFGGGFDF=@>E>EGFGGG7C?C7FDADDEE::9D<8=74CDCFAF6
@M02526:341:000000000-JB3KD:1:1101:22458:8492 2:N:0:TACACAT+ACGGCAC
GGGGACTACTAGGGTTTCTAATCCTGTTCGCTCCCCATGCTTTCGCACCCCAGCGTCGGTAGGGACCCAGAGAGCTGCCTTCGCTTTTGGCGTTCCTTCGTAGATTTCTAGATTTCACCCTTACACACGAAATTCCACTCTCCTCTGTCTCACTCAAGTGAATTGGTTTCGAGAGCATTCCGCCAGTTTTTGGCGACTTTCACTT
+
CCCCCGGGGGGGGGGGGGFGGGGGGGGGGGGGGGGGGGGGGGGGGGGGGGGGGGGGGGGGGGGGGGGGGGGGGGGGGGGGGGGGGGGGGEGGGGGGGGGGGGGGGGFDFGGGGGGGGGFGGGGFGGGGGGGCGGGGGGGGGGGGGGGGGGGGGGGGGGGGE7@@9FGGGGGGGGGGGGGFGDGGGGGGGGGGGFDGGGGGGCFFF
@M02526:341:000000000-JB3KD:1:1101:9465:8498 2:N:0:TACACAT+ACGGCAC
TTCAGGACTACCAGGGTTTCTAATCCCGTTTGCTCCTCACGCTGTCGCGCCTCAGCGTCAGTAATGGCCCAGCCCGCCGCCTTCGCCACCGGAGTTCGTCCCAATACCCACGAATTTTACCCCTACACTGGGAATTCCACGAGCCTCTTCCATCCTCAAGCAACCCAGTATCAAGCGCAGTCCCCAGGTTGAGCCCAGGAATTTC
+
<<CCCAF<<6CF@FC;,,@9,E<;CF,6C<,FEG@6,;E86C,8B<FE+@FF76F,+CC7FG9@EEF<EFE@8,,@B:7:+,?A7F7?FCF++@8,,+84?:,?,4,,,4CC@+4>C,8FA,66>8=?D,83F,,@,3@,+++@1,@6,==8DA7+3+,EE6,,@9C5,2,@@F***0<****?E4CEECGD<6?F6CG4C9A>+
@M02526:341:000000000-JB3KD:1:1101:26182:8499 2:N:0:TACACAT+ACGGCAC
CCGGGGACTACCGGGGTTTCTAATCCTGTTCGCTCCCCACGCTTTCGCTCCTTAGCGTCAGTTCCGGCCCAGAGACCCGCCTTCGCCACCGGTGTTCCTCCTGATATCTGCGCATTTCACCGCTACACCAGGAATTCCAGTCTCCCCTGCCGGACTCTAGCCTGCCCGTATCGACTGCAGGCCCGGGGTTGCGCCCCGGGTTTTC
+
CCCCCGGGFGGGGGGGFFCGGFFGGFF<FGGGGDGGGG@FGE@FDEEGEGGDFFGGG7FCB<EDF:+CFGGEFGCGGGEGGG:FFGCFGGEEGCC:EFBFGGGFFGGGG;FGGGFE9DEGGEECDGECFCFGGG?DGFFC;E9CCFEGGFFC9*0?DGG77DAC>FGE1:EF9FG45C8A*:C5585EC=E5CED7CD3/C)85*
@M02526:341:000000000-JB3KD:1:1101:14073:8500 2:N:0:TACACAT+ACGGCAC
TTTTGGACTACAAGGGTTTCTAATCCTGTTTGCTACCCACGCTTTCGCGCCTCAGCGTCAGTGTCAGTCCAGAAGGCCGCCTTCGCCACTGGTATTCTTCCCGATCTCTACGCATTTCACCGCTACACCGGGAGTTCTACCTTCCTCTCCTGCACTCAAGCCCGCCAGTTCCAAATGCTGTTCCCAGGTTGAGCCCGGGGCTTTC
+
CCCCCGGGGGGGGGGGGGGGGGGGGGGGGGGGGGGGGGGGGDGGGGGGGGGDGGEGGFEGDGGGGGGGGGGGGGGGGGGGGGGGGGGGGGGGGGGGGGGGGGDCFGGGGGGGGGGGGGGGGGGGGGGGGDGEEGGGGGGGGGGGGCGGGGGGGFFFFGGGGGGGGGGDGGGGG7FGCGGFGGGGGFFGGGDGGGCGGGGGGFFA8
@M02526:341:000000000-JB3KD:1:1101:9163:8503 2:N:0:TACACAT+ACGGCAC
TGGACTACACGGGTTTCTAATCCTGTTCGCTCCCCATGCTTTCGCTTCTCAGCGTCAGTAATGGCCCAGTAACCTGCCTTCGCCATCGGTGTTTCTCCTGATATCTGCGCATTTCACCGCTACACCAGGAATTCCAGTTACCCCTACCACACTCTAGCCTGCCCGTACCCACCGCAGACCCAGGGTTAAGCCCTGGGCTTTCACG
+
CCCCCGGGGGGGGGGGGGGGGGGGGGGGGGGGGGGGGGGGGGGGGGGGGGGGGGGGGGGGGGGGGGGGGGGGGGGGGGGGGGGGGGGGGGGGGGGGGGGGGGGGGGGGGGGGGGGGGGGGGGGGGGGGGGGGGGGGGGGGGGGGGGGGGGGGGGGGFGGGGGGGGGGGGGGGGGGGGGGFGGGG>FGGGGGGGGGGGGGGGFFF6
@M02526:341:000000000-JB3KD:1:1101:14575:8506 2:N:0:TACACAT+ACGGCAC
AATGGACTACAAGGGTATCTAATCCTGTTCGCTCCCCACGCTTTCGAACCTCAGCGTCAGTTACAGACCAGAGAGCCGCTTTCGCCACTGGTGTTCTTCCATATATCTACGCATTTCACCGCTACACATGGAGTTCCACTCTCCTCTTCTGCACTCAAGTTCCCCAGTTTCCAATGCACGACTCCGGTTAAGCCGAAGGCTTTCC
+
CCCCCGGGGGGGGGGGGGGGGGGGGGGGGGGGGGGGGGGGGGGGGGGGGGFGGGGGGGGGGGGGGGGGGGGGGGGGGGGGGGGGGGGGGGGGGGGGGGGGGGGGGGGGGGGGGGGGGGGGGGGGGGGGGFGGGGGGGGGGGFGGGGGGGGGGGGFFGGGGGGGGGGGGGGGGGGGFGGGFGGGGGGGGGDGFGGGGGGGGGFFF4
@M02526:341:000000000-JB3KD:1:1101:5945:8508 2:N:0:TACACAT+ACGGCAC
GACGGGACTACTAGGGTTTCTAATCCTGTTTGCTACCCACGCTTTCGCGCCTCAGCGTCAGTGTCAGTCCCGAAGGCCGCCTTCGCCACTGGTATTCTTCCCGATCTCTACGCATTTCATCGCTACACCGGGAGTTCTACCTTCCTCTCCTGCACTCAAGCCCGCCAGTTCCAAATGCTGTTCCCAGGTTGAGCCCGGGGCTTTC
+
688C<:7+,C6@CF@8F<CFFD,;C@9FDE9FFE<C<,EBEE,,66:CCFGGC@CFE:B7@,C@9CFFFC,@FGC7EBF:F7=?FF,=FGGCE??5@?FEBFCCCFGGGGGGGGGGGGGGG8CCCEGGG@+>CEGGGGCAAFGGF8EAFF8@?EGG6+6@=FFGGGGC@EGGFCFCFFF6=CC99CF5<C7CFGDECGDGGFFF8
@M02526:341:000000000-JB3KD:1:1101:23347:8516 2:N:0:TACACAT+ACGGCAC
TGGGGACTACTGGGGTATCTAATCCTGTTCGATCCCCACGCTTTCGTGCCTCAGCGTCAATCATACCTTGGAAAGCTGCCTTCGCTATCGGTGTTCTGTGGCATATCTATGCATTTCACCGCTACTTGCCACATTCCGCTCCCCTCAGGTACATTCAAGCCCGACAGTATCAACGGCACTGCGATGGTTGAGCCACCGTCTTTCC
+
CCCCCGGGGGGCFGGGGGGGGGGGGGGGGGGGGGGGGGGGGGGGGGGGGGGGGGGGGGGGGGGGGGGGGGGDFFEGGGGGGGGGGGGGGGGGGGGGGGGGGGGGFGGGGGGGGGGGGBEGGGGGGGGGGDEGFFFGGGGGGGGGGGGGGGGGGGGGGGGGGGGGGEGGGGG8FGDGGGGFGG+=FDGGGG?6CFGGGGGG4?FF+
@M02526:341:000000000-JB3KD:1:1101:17089:8526 2:N:0:TACACAT+ACGGCAC
TTGGACTACCCGGGTATCTAATCCTGTTCGCTCCCCATGCTTTCGCTCCTCAGCGTCAGTTACAGCCCAGAGACCTGCCTTCGCCATCGGTGTTCTTCCTGATATCTGCGCATTTCACCGCTACACCAGGAATTCCAGTCTCCCCTACTGCACTCTAGTCTGCCCGTACCCACCGCACATCCGAAGTTAAGCCTCGGACTTTCAC
+
CCCCCGGGGCGGGGGGGGGGGGGGGGGGFGGGGGGGG8FGGGGGGGGGGGGGGGGGGGGGGGGGGGGGGGGGGGGGGGGGGGGGEF:BFGGGGGGGGGGGFGGGGGGFGGGGGGGGGGGGGGGGGGCFFCGEGGGGGAD@BEF?CGGFFGGGGGGGGGFFFEE=@@EGGGGGGDGGGGGFGGDGCCGGGGGGGCFGGGGGG>FFF
@M02526:341:000000000-JB3KD:1:1101:23658:8534 2:N:0:TACACAT+ACGGCAC
TAGTGGGACTACCGGGGTATCTAATCCTGTTCGCTCCCCATGCTTTCGCTCCTCAGCGTCAGTTGCGGCCCAGAGACCTGCCTTCGCCATCGGTGTTCCTCCTGATATCTGCGCATTCCACCGCTACACCAGGAATTCCAGTCTCCCCTACCGCACTCTAGTCTGCCCGTACCCACTGCAAGCCCGAGGTTGAGCCTCGAGTTTT
+
CCCCCGGGGGGGGGGGGGGGGGGGGGGGGGGGGGDGGGGGGFGGGGGGGGGGGGGGGGGGGGGGGGGGGGGGGGGGFG??FGFAFFGEGG8FFG7FFGGGGGGGGGFGGGGGGGGDGGGGGFGGECGGFFGG7D=DFCFGCEDEFAFEGGGGDEGD?FFC9DFACFGEDG9C5EFGGGGFG**;FCECGECF<CCGDC<8<A8BA
@M02526:341:000000000-JB3KD:1:1101:28155:8539 2:N:0:TACACAT+ACGGCAC
TGATGGACTACCGGGGTATCTAATCCCATTCGCTCCCCTAGCTTTCGTCTCTCAGTGTCAGTGTCGGCCCAGCAGAGTGCTTTCGCCGTTGGTGTTCTTTCCGATCTCTACGCATTTCACCGCTCCACCGGAAATTCCCTCTGCCCCTACCGTACTCCAGCTTGGTAGTTTCCACCGCCTGTCCAGGGTTGAGCCCTGGGGTTTG
+
<BCCC98FC<FFEFFG@FC9FGGFGF<FDFFCC6@FFGGGGGGGGEBFFFCCFGGGGCF@FFFC6C@C@::FGGGFDGGGGGGGGGEDFFEF@7EFGFGC@5=FBCECAF;7:?F7?EA;EG7>BEGGFFFE7CFGG9EDGDCGGGC+===@FFDD+DF==DA=>,@<,27,;:+:+39?9+3?,;FDC6E6,C97CF>>*2:55
@M02526:341:000000000-JB3KD:1:1101:24266:8541 2:N:0:TACACAT+ACGGCAC
TTTGGGACTACCCGGGTTTCTAATCCTGTTTGCTACCCACGCTTTCGCGCCTCAGCGTCAGTGTCAGTCCAGAAGGCCGCCTTCGCCACTGGTATTCTTCCCGATCTCTACGCATTTCACCGCTACACCGGGAGTTCTACCTTCCTCTCCTGCACTCAAGCCCGCCAGTTCCAAATGCTGTTCCCAGGTTGAGCCCGGGGCTTTC
+
CCCCCGGGGGGGGGGGGGGGGGGGGGGGGGGGGGGGGGGGGGGGGGGGGGGGGGDGGGGGGGGGGGGGGGGGGGGGGGGGGGGGGGGGGGGGGGGGGGGGGGGGGGGGGGGGGGGGGGGGGGGGGGGGGGGGGGGGGGGGGGGGGGGGGGGGGGGGGGGGGGGGGGGGGGGGGGGGGGGFGGGGGGGGGGGGGGGGGGGDDFFF=
@M02526:341:000000000-JB3KD:1:1101:7141:8552 2:N:0:TACACAT+ACGGCAC
TCGGGGACTACAGGGGTTTCTAATCCCATTCGCTCCCCTAGCTTTCGTCTCTCAGTGTCAGTGTCGGCCCAGCAGAGTGCTTTCGCCGTTGGTGTTCTTTCCGATCTCTACGCATTTCACCGCTCCACCGGAAATTCCCTCTGCCCCTACCGTACTCCAGCTTGGTAGTTTCCACCGCCTGTCCAGGGTTGAGCCCTGGGATTTG
+
CCCCCGGGGGGGGGGGGGGGGGGGGFGGGGGGGGGGGGGCGGGGGGGGGGGGGGGGGGGGGGGGGGGGGEGCGGGGGGGGGGGGGGGGFGGGGGGGGGGGGGGGGGGGGFFGGGGDGGGGGGGGECEFFGGEGGGGGGGFGGGGGGGGGGFGGGGGGGGGFCGFGG,:9CGGGFGGDGGEGGGGGCGGGFG,CCCFGCGGDFFF8
@M02526:341:000000000-JB3KD:1:1101:14893:8556 2:N:0:TACACAT+ACGGCAC
AACGAGGACTACCAGGGTATCTAATCCTGTTTGCTCCCCACGCTTTCGCACCTCAGCGTCAGTTATGGACCAGTTAGCCGCCTTCGCCACTGGTGTTCCTGCGAATATCTACGAATTTCACCTCTACACTCGCAATTCCACTAACCTCTTCCATACTCAAGATACCCAGTATCAAAGGCAGTTCCGCAGTTGAGCTGCGGGATTT
+
CCC@CGEGFFFE@ADGEFGGFF,E,@FGFGC6C,CFEDC<FEGG:<FEG7@+FFGGGECCCF<FGGFC<FCDFGFGGGFC7@FCGGDCCGGGGGGGGGFEDGGDGGFGGGDFGGGGGFFGGFGGGGGGG,F=FEGGGG;@EDF@FGGCFFGFGDFDDFFFGGGCEG?DGGG8DCFFGGGF66=CCCEGGCCCFFGGGGCGGF4AA
@M02526:341:000000000-JB3KD:1:1101:27648:8567 2:N:0:TACACAT+ACGGCAC
TGCCCGGGACTACTAGGGTTTCTAATCCCATTCGCTCCCCTAGCTTTCGTCTCTCAGTGTCAGTGTCGGCCCAGCAGAGTGCTTTCGCCGTTGGTGTTCTTTCCGATCTCTACGCATTTCACCGCTCCACCGGAAATTCCCTCTGCCCCTACCGTACTCCAGCTTGGTAGTTTCCACCGCATGTCCAGGGTTGAGCCCTGGGCTT
+
CCCCC;@CGGFGFGFGGGGGGGGGEGGFAEFGFDGGGGGGGFGFGFFFG@CGFGGADECEFGGGFGFGCGGGGFFGGFDEEFCFGGGGDGFEGCFGGGGFF9F,?FEGFFFGGCDGGGGGGGDGE@FCFGFGEC@8DFGA?,6@FFD1AFGG6+=DDGFCFG8@,@EFC7,@DCCG709<**;:C5:D?5A7C,*29***39*3A
@M02526:341:000000000-JB3KD:1:1101:8322:8574 2:N:0:TACACAT+ACGGCAC
CTACAGGACTACAGGGGTTTCTAATCCTGTTTGCTCCCCACGCTTTCGCACCTCAGTGTCAGTATCAGTCCAGGTGGTCGCCTTCGCCACTGGTGTTCCTTCCTATATCTACGCATTTCACCGCTACACAGGAAATTCCACCACCCTCTACCATACTCTAGCTTGCCAGTTTTGGATGCAGTTCCCAGGTTGAGCCCGGGGATTT
+
CCCCCGGGGGGGGGGGGGGGGGFGGGGGGGGGGGGGGGGGGGGGGGGGGGGGGGGGGGGGGGGGGGGGGGGGGGGGGGGGGGCGFFGFE7<FGEEFGGFCGGFFGGGGGGG9:FE7FEGGFFEGGGGGGGGC:F8AFDFGGGGGDEFFGGGGDDDCGG:EFGGGGGFGGGFGGGGFCGGFGGGG86A=FG979?FF7>C>CA*;>
@M02526:341:000000000-JB3KD:1:1101:24415:8577 2:N:0:TACACAT+ACGGCAC
ACCCAGGACTACAAGGGTTTCTAATCCCATTCGCTCCCCTAGCTTTCGTCTCTCAGTGTCAGTGTCGGCCCAGCAGAGTGCTTTCGCCGTTGGTGTTCTTTCCGATCTCTACGCATTTCACCGCTCCACCGGAAATTCCCTCTGCCCCTACCGTACTCCAGCTTGGTAGTTTCCACCGCCTGTCCAGGGTTGAGCCCTGGGATTT
+
CCCCCGGGGGGGGGGGGGGGGGGGGGGGGGGGGGGGEGGFGGGGGGGGGGGGGGGGGGGGGGGGGGGGGGGGGGGGGGGGGGGGGGGGGFGGGGGGGGGFGGGDGGGGGGGGGGGGGGGGGGGGDGGGGGGGGGGGGGDGGGGGGGGGGGGGGGGGGGGGGGGGGGGDDGGGGGFGGGGA6CFCCDGGGFGGCCFEFF9FFAFFA
@M02526:341:000000000-JB3KD:1:1101:7098:8595 2:N:0:TACACAT+ACGGCAC
GGGACTACTGGGGTTTCTAATCCTGTTTGCTCCCCACGCTTTCACACCTCAGTGTCAGTATCAGTCCAGGTGGTCGCCTTCGCCACTGGTGTTCCTTCCTATATCTACGCATTTCACCGCTACACAGGAAATTCCACCACCCTCTACCATACTCTAGCTTGCCAGTTTTGGATGCAGTTCCCAGGTTGAGCCCGGGGATTTCACA
+
CCCCCGGGGGGGGGGGGGGGGGGGGGGGGGGGGGGGGGGGGGGGFGGGGGGGFGGGGGGGFGFGGGGGGGFGGGGGGGDGCDGGGGGGFGGFEGGGGFD<FGFFGGGGGGGGGGFGGGGGGGGGFE:ACCFGFFGGGE,@>EFEGGGGGGGGGGG8FDG8DGCGFGGF,6@DCFFCGFGFGFFFFGFD?8D8@:CE9*<FFC+==
@M02526:341:000000000-JB3KD:1:1101:18579:8601 2:N:0:TACACAT+ACGGCAC
GGGACTACCAGGGTATCTAATCCTGTTTGCTCCCCACGCTTTCGCACCCCAGCGTCAGTAATGGACCAGTGAGCCGCCTTCGCCACTGGTGTTCCTCCGAATATCTACGAATTTCACCTCTACACCCGGAATTCCACCCACCTCTTCCATACTCAATATACCCAGTATCAAACGCAGTTCCAGACTTTAGCTCTGCGCTTTCACC
+
CCCCCFFEGGGCEE,EFFF<<CECFFGGG9EFCGGCGCG@,CF6@CF+,@BCFF:@,BC<E<C9,,CFFGFGGGDCEF,@E<@:,B,,4C<FF<FFFG@+FCGGGGG,A+?=7@9,CE,E9>E;E,C77:FGGGGG4,@+@EFGG99E==DF8?9=+6=AFDG881@DFDC8+16+0==@F+5:6?F;,9,,,,3,3*;9C++:A
@M02526:341:000000000-JB3KD:1:1101:5340:8602 2:N:0:TACACAT+ACGGCAC
GGGGACTACCGGGGTATCTAATCCTGTTTGCTCCCCACGCTTTCGCACCTCAGTGTCAGTATCAGTCCAGGTGGTCGCCTTCGCCACTGGTGTTCCTTCCTATATCTACGCATTTCACCGCTACACAGGAAATTCCACCACCCTCTACCATACTCTAGCTTGCCAGTTTTGGATGCAGTTCCCAGGTGGAGCCCGGGGATTTCAC
+
CCCCCGGGGGGGGGGGGGGGGGGGGGGGGGGGGGGGGGGGGGGGGGGGGGGGGGGGGGGGGGGGGGGG@FGGGGGGGGGDEC,FC:FA<EEFECFFGFGGGGGGGGGGGGGGGGGGGGGCEGEGGGGC8EBFFGFGGGFGGGGGGGGGGGGFGGGDF9EE=FGGGG=DCEFG6EDGFFGFGEGGGGG6AEFGGFC>>**;?6AE+
@M02526:341:000000000-JB3KD:1:1101:5990:8617 2:N:0:TACACAT+ACGGCAC
GGGACTACCGGGGTTTCTAATCCTGTTTGCTCCCCACGCTTTCGCACCTCAGCGTCCAGTATGAGCCAGTGAGCCGCCTTCGCCACTGGTGTTCTTCCGAATATCTACGAATTTCACCTCTACACTCGGAATTCCACTCACCTCTCTCACCTGCTAGCCCTTCAGTCTCAAAGGCAATTCCGGAGTTGAGCTCCGGGCTTTCACC
+
CCCCCGGGGGGGGGGGGGGGGGGGGGGGGGGGGGGGGGGGGGGGGGGGGGGGGGGGEGGGGGGGGGGGGGGGGGGGGGGGGGGGGGGGGGGGGGGGGGGGGGFGGGGGGEGGGGGGGGGGGGGGGGGGGGFGGGGGGGGGGGGGGGGGGFFGGGGGGGGGGGGGGGGCGGGGCGFFGGGFGGGGGGGGGGGGGFGGGGGGGFFFF
@M02526:341:000000000-JB3KD:1:1101:20665:8626 2:N:0:TACACAT+ACGGCAC
TGGACTACCGGGGTTTCTAATCCCATTCGCTCCCCTAGCTTTCGTCTCTCAGTGTCAGTGTCGGCCCAGCAGAGTGCTTTCGCCGTTGGTGTTCTTTCCGATCTCTACGCATTTCACCGCTCCACCGGAAATTCCCTCTGCCCCTACCGTACTCCAGCTTGGTAGTTTCCACCGCCTGTCCAGGGTTGAGCCCTGGGATTTGACG
+
CCCCCGGGGGGGGGGGGGGGGGGGGGGGGDGGGGFGFGGGGGGGGGGGGGGGGGGGGGGGGGGGGGGGGGGGGGGGGGGGGGGGGGGGGGGGGGGGGGGGGC@FGDAFGGGGGGGGGGGG@EGGGFDFCGDDGGGGGGGGGGGGDGGGGGGGFF8FG?8FGGGGGGGGGGGGG7+;*;>FGFGGGGCE,4ACFGFGGDF>FFFF>
@M02526:341:000000000-JB3KD:1:1101:19522:8649 2:N:0:TACACAT+ACGGCAC
ATGACGGACTACACGGGTATCTAATCCTGTTCGCTCCCCATGCTTTCGCTCCTCAGCGTCAGTTACAGCCCAGAGACCTGCCTTCGCCATCGGTGTTCTTCCTGATATCTGCGCATTTCACCGCTACACCAGGAATTCCAGTCTCCCCTACTGCACTCTAGTCTGCCCGTACCCACCGCACATCCGAAGTTAAGCCTCGGACTTT
+
CCCCCGEGEEFFGGGGGGGGGGFDGGGGGGGGG>7<:CBFEDFFGCFGG7FGGGGFCFGGGGGFEEGGGF7FFGFFGFFGGGGFFGEF4=FGC?FFEDFGFFFGGFAF,=@EFGGGGGGFFGG=>=B@GF7AFFE8FG9EDG?DF9=EGGGGGGGGGGD89FGGGGGF6C8ADEFCC799;CDFGD5:7@FCF7DF77CCC>>6B
@M02526:341:000000000-JB3KD:1:1101:8969:8657 2:N:0:TACACAT+ACGGCAC
GGGACTACCCGGGTTTCTAATCCTGTTTGCTCCCCACGCTTTCGCACCTCAGTGTCAGTATCAGTCCAGGTGGTCGCCTTCGCCACTGGTGTTCCTTCCTATATCTACGCATTTCACCGCTACACAGGAAATTCCACCACCCTCTACCATACTCTAGCTTGCCAGTTTTGGATGCAGTTCCCAGGTTGAGCCCGGGGATTTCACA
+
CCCCCGGGGGGGGGGGGGGGGGGGGGGGGGGGGGGGGGGGGGGGGGGGGGGGFGGGGGGGGGGGGGFGGGGGGGGGGG,CDGGGGGGGFEG?FFFGGGGGGGGGGGFFFGGGGGGGGGGFGGGGGGGGGGFGAFEEFDGGGGFFGGGGGGGGGFEFFD:FFGGGGGGGFGGGCFGGGGFFFGGGFAFFGGGGGGGGDC7*4BAFA
@M02526:341:000000000-JB3KD:1:1101:26733:8658 2:N:0:TACACAT+ACGGCAC
GGGCGGACTACCAGGGTATCTAATCCTGTTCGATACCCGCACCTTCGAGCATCAGTGTCAATTGAAGCGGACGTACAATGCCTACGCTTTCGGAGTTCTTCGTGATATCTATGCATTTCACCGCTACACCACGAATTCCATGTACGCTCCACTCATTCAAGTCTCAGAGTTCTCACCGCAACTCCCCCGTTAAGCGGGGACATTT
+
C?ACC77BFEFFDFEGGFGDG9,EACFFGAF,CAFCFGGGFGGDFDG,<@EGGFGFGGF,<EFEF9AFGDEFGF7EGG9?BF<ED@F@FFGGECCFFGGGGGG7AE;4AFCEAFFGGGCFFFED7=FCEFG=GGEFGGG8;3@EFGGGGGGGG?+D9C8E7:@7=FG7,@FAFFGC?7C*<DC*CFDGGCF51,:ED)9CD8*:A
@M02526:341:000000000-JB3KD:1:1101:18699:8680 2:N:0:TACACAT+ACGGCAC
ATGAAGGGACTACAGGGGTATCTAATCCTGTTTGCTCCCCACGCTTTCGCACCTCAGTGTCAGTATCAGTCCAGGTGGTCGCCTTCGCCACTGGTGTTCCTTCCTATATCTACGCATTTCACCGCTACACAGGAAATTCCACCACCCTCTACCATACTCTAGCTTGCCAGTTTTGTATGCAGTTCCCAGGTTGAGCCCGGGGATT
+
CCCCCFFF8FFCEEFGGGBCDFGGFGCFGCFGGGGGGGGGCGGGGCGFGGGG76CEGF<FGGFGF9E<EFGEGDGGFGGGEGG7,C<F:FCEC8?8=F<F<,,?BEFFG;AF=D:BCG9FFGGCG7FFFGCFGE8DF;>FGGGGGGDFF?F8DFD?=D?DAE,=EE81=A=@=,=++26CF7ADF+EEGF2,@<C,3+=+;*3?;
@M02526:341:000000000-JB3KD:1:1101:25651:8688 2:N:0:TACACAT+ACGGCAC
CGTTTAGGACTACTCGGGTTTCTAATCCTGTTTGCTCCCCACGCTTTCGCACCTCAGTGTCAGTATCAGTCCAGGTGGTCGCCTTCGCCACTGGTGTTCCTTCCTATATCTACGCATTTCACCGCTACACAGGAAATTCCACCACCCTCTACCATACTCTAGCTTGCCAGTTTTGGATGCAGTTCCCAGGTTGAGCCCGGGGATT
+
CCCCCGGGGGGGGGGGGGFFGGGFEGFGGGGGGGGGGAFEGGEGGGGGGGGGG<FGGEFGGGGGGGGGGFGFEDFGC@@CCEGGG?7FCFGGGGGFFGGFGGGGGGFE;FGGGFGGGGGGGGFGGGEGGGGCFCG8DGGGGGFGCEEGGGGGG8DFGGGGGFG,@EG8D?EGGDGD6=8D7DFFGGGCGCG6777CD7DDGEFFF
@M02526:341:000000000-JB3KD:1:1101:26438:8698 2:N:0:TACACAT+ACGGCAC
AAGGGACTACCAGGGTATCTAATCCTGTTCGCTACCCATGCTTTCGAACCTCAGCGTCAGTTACAGACCAGAGAGCCGCCTTCGCCACTGGTGTTCTTCCATATATCTACGCATTCCACCGCTACACATGGAGTTCCACTCTCCTCTTCTGCACTCAAGAAAGGCAGTTTCAGATGCAATTCCTCAGTTAAGCTGAGGCCTTTCA
+
CCCCCGGEGGGGGEGGGGGGGGGGGGGFGGGGEGGGGGGGGGGGGGDGGGFGGGGEFFEGGGFGGGEGGGGGGFGGGGGGGGGGDEEGGGGFGGGGGGGEGGGGGGGGG9DFEGEFFEFGGGGGGGGGGGGGGFFGGGGGFGGGCDFDFGFGGGGGGCFGGGFDFGGGF8DGGGGFGGGFGGGG8DFEGGGGGGGGGGGFGFFFA
@M02526:341:000000000-JB3KD:1:1101:13565:8700 2:N:0:TACACAT+ACGGCAC
CGTATGGGACTACAGGGGTTTCTAATCCTGTTCGCTCCCCATGCTTTCGCTCCTCAGCGTCAGTTACAGCCCAGAGACCTGCCTTCGCCATCGGTGTTCTTCCTGATATCTGCGCATTTCACCGCTACACCAGGAATTCCAGTCTCCCCTACTGCACTCTAGTCTGCCCGTACCCACCGCACATCCGAAGTTAAGCCTCGGACTT
+
CCCCCGGGGGGGGGGGGGGGGGGGGGGGGGGGGGGGGGGGGGGGGGGGGGGGGGGGGGGGGGGGGGGGGGFGGGGGGGGGGGGGGGGGGGGGGGGGGGGGGGGGGGGGGGGGGGGGGGGGGGGGGGGGGGGGGGGGGGGGGGGGGGGGGGGGGGGGGGGGGFGGGGGGGGGGGGGGGGGFGGGGGGGEEGGGGGCGGGGGCBEFF
@M02526:341:000000000-JB3KD:1:1101:14418:8703 2:N:0:TACACAT+ACGGCAC
GCCATAGGACTACTGGGGTTTCTAATCCTGTTTGCTCCTCACGCTTTCGCACCTCAGCGTCAGTACCGGACCAGTGAGCCGCCTTCGCCACTGGTGTTCCTCCGAATATCTACGAATTTCACCTCTACACTCGGAATTCCACTCACCTCTTCCGGACTCGAGATACCCAGTATCAAAGGCAGTTCCGGGGTTGAGCCCCGGGATT
+
CCCCCGGGGGGGGGGGGGGGGGGGGGGGGGGGGGGGGGGGGGGGGGGGGGGGGEGGGGGGGGGGFGGGGGGGFGGFGGCGGGGGGGFGGGGGDGGGGGGGGGGGGGGCFGGFGGGGGGGGGGGGGGGGFG;FFEE>FFGGFGFFGGGGGGGGGGDDDGGGDC?ECGGGDGGGFGGGFGGFG>FGGGEGGGGDEGGGGGGCDBBFF
@M02526:341:000000000-JB3KD:1:1101:13487:8709 2:N:0:TACACAT+ACGGCAC
AGGGACTACTCGGGTATCTAATCCTGTTCGCTACCCATGCTTTCGCTTCTCAGTGTCAGTCGTGGCCCAGAGACCTGCCTTCGCCATCGGTGTTCTTCCTGATATCTGCGCATTTCACCGCTACACCAGGAGTTCCAGTCTCCCCTACCACACTCTAGCCTGCCCGTACCCACCGCAGACCCGGAGTTAAGCCCCGGGCTTTCAC
+
CCCCCGGGGGGGGGGGGGGGGGGGGGGGGGGGGGGGGGFGGGGGGGGGGGGGGGGGGGGGGGGGGGGGGGGGGGGGGGGFGGGGGGGGGGGGGGGGGGGGGGGGGGGGGGGGGGGGGGGGGGGGGGGGGGGGFGGGGGGGDGAFGGGGGGGGGGGGFFGGGGGGGG>CGGGCGEDGDGGFFFDDGDGGGAEFGGGGGGGGFAFFF
@M02526:341:000000000-JB3KD:1:1101:22398:8715 2:N:0:TACACAT+ACGGCAC
AGGACTACTCGGGTATCTAATCCTGTTCGCTCCCCATGCTTTCGCTTCTCAGCGTCAGTAATGGCCCAGAGGCCTGCCTTCGCCATCGGTGTTCCTCCTGATATCTGCGCATTTCACCGCTACACCAGGAATTCCAGTCTCCCCTACCACACTCTAGCCTGCCCGTACCCACCGCAGACCCAGGGTTAAGCCCTGGGCTTTCACG
+
CCCCCGGGGGGGGGGGGGGGGGGGGGGGGGGGGGGGGGGGGGGGGGGGGGGGGGGGGGGGGGGGGGGGGGGGGGGGGGGGGGGGGGGGGGGGGGGGGGGGGFGGGGGGGGGGGGGGGGGGGGGGGGGGGGGGGGGGGGGGGGGGGGGGGGGGGFGGGGGGGGGGDGGGGGGGDEGGGGGFGGC7EGGGGGGGGFGGGGGGGFFF>
@M02526:341:000000000-JB3KD:1:1101:13466:8721 2:N:0:TACACAT+ACGGCAC
GGGGACTACCGGGGTATCTAATCCTGTTTGCTCCCCACGCTTTCGCACCTCAGCGTCAGTATCGGGCCAGTGAGCCGCCTTCGCCACTGGTGTTCTTGCGAATATCTACGAATTTCACCTCTACACTCGCAGTTCCACTCACCTCTCCCGAACTCACGACTTCCAGTATCAAAGGCAGTTCCAAGGTTGAGCCTTGGGATTTCAC
+
CCCCCGGGGGGGGGGGGGGGGGGGGCFGGGGGGGGGGGGGGGGGGGGGGFGGGGGGGGGGGGGCEGGGGGGGGGGGGGGGGGGGGGGEFGGGGGGGGFFGGGGGGGFGGDGEFGGG<EFFGG9EEFEGFGGCGGGFGFFGGGGGGGGGGGGGGFGG+=EGGG7<,9E7EFGCGGGGGGGFGGGG65CFFCCFCGGEF4>C9=>@C
@M02526:341:000000000-JB3KD:1:1101:24451:8722 2:N:0:TACACAT+ACGGCAC
GTGGCGGACTACTGGGGTTTCTAATCCTGTTTGCTCCCCACGCTTTCGCACCTCAGTGTCAGTATCAGTCCAGGTGGTCGCCTTCGCCACTGGTGTTCCTTCCTATATCTACGCATTTCACCGCTACACAGGAAATTCCACCACCCTCTACCGTACTCTAGCTTGCCAGTTTTGGATGCAGTTCCCAGGTTGAGCCCGGGGCTTT
+
CCCCCGGGGGGGGGGGGGGGGGGGGGGGGGGGGGGGGGGGGGGGGGGGGGGGGGGGGGGGGGGGGGGGGGGGFGGGGGGGGGGGGFGGGGGFGFFGGGGFGGGGGGGGGGGGDGGGGGGGFGDGEGGGGGGGGGF=DDGGDDD8EEGFFGDGGG6DCGFGGGGGGGGGGGFFFGGGGGGFGGGGGGGGGGGGGGGGFCCDGEEAF
@M02526:341:000000000-JB3KD:1:1101:4756:8723 2:N:0:TACACAT+ACGGCAC
AGTCGGACTACCGGGGTTTCTAATCCTGTTTGCTCCCCACGCTTTCGCGCCTCAGCGTCAGTAAGGGACCAGGTCGCCGCCTTCGCCACCGGTGTTCTTCCCAATATCTACGAATTTCACCTCTACACTGGGAATTCCACGACCCTCTTCCTCACTCAAGTCTATACGTATCAAATGCAGCCCCCAGGTTAAGCCCAGGAATTTC
+
CCCCCC@C@GDGGGGGFGGFFGGGGFGGFFGFGGGGFGGGGGGEGGGGGGGGCGGGGEFGGGECEFGEGGGGGGFGD@F7FEGFGGDGDGGDCFFGGGGGGFEGG8FEFGGGE=AD9FBEAFGGGGFFFGFCEDFGGFFFEDE@EGGGDCFAFGCCF6,<CCCFFFG><<9>FFFFCFDFG7DD>>E=ECFFGGGGGGFFFFF6=
@M02526:341:000000000-JB3KD:1:1101:10668:8732 2:N:0:TACACAT+ACGGCAC
GCTGCGTCCCGTAGGTTCAAAGATCGGAAGAGCGTCGTGTAGGGAAAGAGTGTGTGCCGTGTGTAGATCACGAAGGTGGCCGCGTCACTAGTAGTAATAATAAAATCTAAGAATTTCATCGCTACACTAGGAAGTCCTACTGCCTCTCCAATAATCAAGACTAGTCGTTTCCACTGCAGTTCACTAGTTGATCACCTGCAATTTT
+
@<CCCEEC7FF<FFGGGFGFFCCCFEGF@@EGGGBFEC@CAEDEDFGFE@FD<F@F9ECC+CFG<,,,9,,6,+,8,B,,,++4+@=CF,,,,,::F,,,9@,,9,9,,,,,,,9@,9,9,@4++,,,,4,,,447D,7=,,,6@A8,87,,+,36+6261,,1@,+1+12,6,++2;+++?++,25,5,75,,+54**4*+*++
@M02526:341:000000000-JB3KD:1:1101:17268:8738 2:N:0:TACACAT+ACGGCAC
TGGGGACTACCGGGGTATCTAATCCTGTTTGCTCCCCACGCTTTCGCACCTCAGTGTCAGTATCAGTCCAGGTGGTCGCCTTCGCCACTGGTGTTCCTTCCTATATCTACGCATTTCACCGCTACACAGGAAATTCCACCACCCTCTACCATACTCTAGCTTGCCAGTTTTGGATGCAGTTCCCAGGTTGAGCCCAGGGATTTCA
+
CCCCCGGGGGGGGGGGGGGGGGGGGGGGGGGGGGGGGGGGGGGGGGGGGGGGGGGGGGGGGGGGGGGG8EGGGGGGGGGG@F=DG:CCEFFFCF:EFGGGGGGGGGGGFGGGGGGGGGGGGGGGEFGGGGGGGGCG;DGGGGGGGGGGGGGGGGGGGCFGGGGGFGGGGGGGGGGGGGGFG?FFGFGGGGGGGGGGGGG9CFFF@
@M02526:341:000000000-JB3KD:1:1101:11824:8740 2:N:0:TACACAT+ACGGCAC
AGAGGACTACTGGGGTATCTAATCCTGTTCGCTACCCATGCTTTCGCTTCTCAGTGTCAGTCATGGCCCAGAGACCTGCCTTCGCCATCGGTGTTCCTCCTGATATCTGCGCATTTCACCGCTACACCAGGAATTCCAGTCTCCCCTACCACACTCTAGCCTGCCCGTACCCACCGCAGACCCGGGGTTAAGCCCCAGGCTTTCC
+
CCCCCGGGGGGGGGGGGGGGGGGGGGGGGGGGGGGGGGGGGGGGGGGGGGGGGGGGGGGGGGGGGGGGGGGGGGGGGGGGGGGGGGGGGGGGGGGGGGGGGGGGGGGGGGGGGGGGGGGGGGGGGGGGGGGGGGGGGGGGGGGGGGGGGGGGCEFGGGGGGGGGGGGGGGGGGGGGGCDADFGCGGGGGGGAFGGGGGGGCFFF0
@M02526:341:000000000-JB3KD:1:1101:22398:8752 2:N:0:TACACAT+ACGGCAC
CGTTGGGGACTACCAGGGTATCTAATCCTGTTTGCTCCCCACGCTTTCGTGACTCAGCGTCAGTTTCAGTCCAGCAAGTCGCCTTCGCCACTGGTGTTCCTCCTAATATCTACGCATTTCACCGCTACACTAGGAATTCCACTTGCCTCTCCTGTACTCTAGTTACACAGTTCCTTGTGCAATCCTAAGGTTAAGCCCTAGACTT
+
CCCCCGGGGGGGGGGGGGGGGGGGGGGGGGGGGGGGGGGGGGGGGGGGGGGGGGGGGGGGGGGGGGGGGGGGGGGGGGGGGGGGGGGGGGGGGGGGGGGGGGGGGGGGGGGGGGGGGGGGGGGGGGGGGGGGGGGGGGGGGGGGGGGGGGGGGGGGGFFGGGGGGGGGGGGGGGGGGGFFGGGG@FGDGGGGGGGGFGGGF5CFF
@M02526:341:000000000-JB3KD:1:1101:6866:8759 2:N:0:TACACAT+ACGGCAC
AAGTGGGACTACTAGGGTTTCTAATCCTGTTTGCTCCCCACGCTTTCGCACCTCAGTGTCAGTATCAGTCCAGGTGGTCGCCTTCGCCACTGGTGTTCCTTCCTATATCTACGCATTTCACCGCTACACAGGAAATTCCACCACCCTCTACCATACTCTAGCTTGCCAGTTTTGGATGCAGTTCCCAGGTTGAGCCCGGGGATTT
+
CCCCCGGGGGGGGGGGGGGGGGGGGGGGGGGGGGGGGGGGGGGGGGGGGGGGGGGGGGGGGGGGFGGGGGGGGGGGGGGGGGDGGFGDEEGGFFFFEGGGGGGGGGGFFGGGGGGGGGGGGGGGGGGGGGGGGGGGGEDFGGGGGGGGGGGGGGGG?DFFGGGGFGFFGGGGGGDFGGGFGGGGFFGGGGGGGGGGGGGGGFEFF
@M02526:341:000000000-JB3KD:1:1101:26008:8759 2:N:0:TACACAT+ACGGCAC
CGGACTACACGGGTATCTAATCCCATTCGCTCCCCTAGCTTTCGTCTCTCAGTGTCAGTGTCGGCCCAGCAGAGTGCTTTCGCCGTTGGTGTTCTTTCCGATCTCTACGCATTTCACCGCTCCACCGGAAATTCCCTCTGCCCCTACCGTACTCCAGCTTGGTAGTTTCCACCGCCTGTCCAGGGTTGAGCCCTGGGATTTGACG
+
CCCCCGGGGGGGGGGGGGGGGGGGGGGGGGGGGGGGGGGGGGGGGGGGGGGGGGGGGGGGGGGGGGGGGGGGGGGGGGGGGGGGGGGGGGGGGGGGGGGGGGGGGGGGGGGGDGGGGFFGGGGGGGGGGGGGGGAFGGGGGGGGGGGGGGGGGGGGFGGGGGGGGGGFGGGGGGGGGGGFGGGGE>FCFGGGGFFGGGFGGFFF>
@M02526:341:000000000-JB3KD:1:1101:20871:8762 2:N:0:TACACAT+ACGGCAC
AGAACGGACTACTGGGGTATCTAATCCTGTTTGATCCCCACGCTTTCGTGCCTCAGCGTCAATCATACTTTAGTAAGCTGCCTTCGCAATCGGTGTTCTGTGACATATCTATGCATTTCACCGCTACTTGTCACATTCCGCCTACCTCAGGTATATTCTAGTCCATCAGCATCAAAGGCACTGCGATAGTTGAGCTACCGTCTTT
+
@CCCCD@7FCFFGGGGDGEGGEEDE@FFFEFGF9,EFGGDGEFGD8EGECEGCC,C8@CFEGFCEA,C<<9C<FCA<FE@FCDCFFGF:CFFGGGGGGDG<EGCGG9=FGFDFDGGCDGGFGC@ECFFGAEEFFGGDCGGEDEGGEDGFG,3=,3+?=;DFFFFCCDE??AF8,=8++DFF6=FGDGGEF8,=FDGGGG6DDFFA
@M02526:341:000000000-JB3KD:1:1101:5538:8767 2:N:0:TACACAT+ACGGCAC
TGGACTACTAGGGTATCTAATCCCATTCGCTCCCCTAGCTTTCGTCTCTCAGTGTCAGTGTCGGCCCAGCAGAGTGCTTTCGCCGTTGGTGTTCTTTCCGATCTCTACGCATTTCACCGCTCCACCGGAAATTCCCTCTGCCCCTACCGTACTCCAGCTTGGTAGTTTCCACCGCCTGTCCAGGGTTGAGCCCTGGGATTTGACG
+
CCCCCGGGGGGGGGGGGGGGGGGGGGGGGGGGGGGGGGGGGGGGGGGGGGGGGGGGGGGGGGGGGGGFGGGGGGGGGGGGGGGGGGGGGGGGGGGGGGGGGGGGGGGGGGGGCFFGGGGGGGGGGGGGGGGGGGFGFGGFFGGGGGGGGGGGGGGGGGFGGEGDGGGGGGGGGGGGGGGFGGGGGGGG6FGGGGGGFGGGGAFF5
@M02526:341:000000000-JB3KD:1:1101:8997:8776 2:N:0:TACACAT+ACGGCAC
TTCTGTGGACTACCGGGGTTTCTAATCCTGTTTGCTCCCCACGCTTTCGCACCTCAGCGCCAATACCAGTCCAGTGAGCCGCCTTCGCCACTGGTGTTCTTCCGAATATCTACGAATTTCACCTCTACACTCGGAATTCCACTCACCTCTCCTGGATTCAAGCGATGCAGTCTCAAAGGCAATTCCGGGGTTGAGCCCCGGGCTT
+
<CCCCFGGGGGGGGFGGGGFGGGGGGGGGGGG@FGGDGGGGGGGGGGGGCFCGGGG@FGEGGEGFGGF<@FGGFGFGGGEGGGGGGGGGG:EFGFFGGGGGGFEEGGGGGGGFFGGGGGGGGGDFGGGGG9=BECCFGGGGGD8DGGDDFGGGG8D9DFGGGFGGG>EGGGGGGGGGGGFGCFFGGGGGGGGEFGGGGGGDABDA
@M02526:341:000000000-JB3KD:1:1101:8116:8780 2:N:0:TACACAT+ACGGCAC
TTAGGACTACTGGGGTTTCTAATCCTATTTGCTACCCACACTTTCGAGCCTCAACGTCAGTTACAGTCCAGAAAGCCGCCTTCGCCACTGGTGTTCTTCCATATATCTACGCATTTCACCGCTACACATGGAGTTCCACTTTCCTCTACTGCACTCAAGTCATCCAGTTTCCAAAGCCATTCCTCAGTTGAGCTGAGGGCTTTCA
+
CCCCCGGGGGGGGGGGGGGGGGGGGGFGGGGGGGGGGGGGGGGGGGGGGGGGGGGGGGGGGGGGGGGGGGGGGGGFGGGGGGGGGGGGGGGGGGGGGGGGGGGGGGGGGGDGGGGGGGGGGGGGGGGGGGGGGGGGGGGGGGGGGFGFGGGGGGGGGGCFGGGGFGGGGGGEFGGFGGGFGGGFC?FFGGCFGGGDGGGGGFFF9
@M02526:341:000000000-JB3KD:1:1101:8329:8794 2:N:0:TACACAT+ACGGCAC
TTAACCGGACTACCCGGGTATCTAATCCCATTCGCTCCCCTAGCTTTCGTCTCTCAGTGTCAGTGTCGGCCCAGCAGAGTGCTTTCGCCGTTGGTGTTCTTTCCGATCTCTACGCATTTCACCGCTCCACCGGAAATTCCCTCTGCCCCTACCGTACTCCAGCTTGGTAGTTTCCACCGCCTGTCCAGGGTTGAGCCCTGGGATT
+
CCCCCGGGGGGGGGGGGGGGGGGFGGGGGFGGGGGGGGGGGGGGGGGGGGGGGGGGGGGGGGGGGGGGGGGGGGGGGGGGGGGGGGGGGGGGGGGGGGGGGGGGGGGGGGGGGGGGGGGGGGGGGGGGGGGGEGC>DGGGGGGGGGFGGGGGGGGGGGGGGGGGGGGGFGGGGGGGGFGFGCFFGGGGGGG>>FFGGGGGFF;FF
@M02526:341:000000000-JB3KD:1:1101:21436:8796 2:N:0:TACACAT+ACGGCAC
GTACGGACTACAGGGGTTTCTAATCCTGTTCGCTCCCCATGCTTTCGCTCCTCAGCGTCAGTTACAGCCCAGAGACCTGCCTTCGCCATCGGTGTTCTTCCTGATATCTGCGCATTTCCCCGCTACACCCGGAATTCCAGTCTCCCATACTGCACTCTAGTCTGCCCGTACCCACCGCACACCCGAAGTTAAGCCTCGGACTTTC
+
@AA<<@F@CE<<CF,@@CCFG9;EAEFFEF@@:,;7DF@<<FEECE@BF,C8FAGGGEC@FCEG<,C,C,6E,F8EF<FG<?EED7:??FE74:?CFGAFAF<,4=@FGGFE@B:+5@,9>8C8+=4A8+@++84>;EFGGC=DGF8=8@FGGF0=8D8,=DFC9?FDC9:9F?9+7@+5C*;31?E5:C7=C?DGF*;):59B8
@M02526:341:000000000-JB3KD:1:1101:21642:8801 2:N:0:TACACAT+ACGGCAC
TGGACTACACGGGTATCTAATCCCATTCGCTCCCCTAGCTTTCGTCTCTCAGTGTCAGTGTCGGCCCAGCAGAGTGCTTTCGCCGTTGGTGTTCTTTCCGATCTCTACGCATTTCACCGCTCCACCGGAAATTCCCTCTGCCCCTACCGTACTCCAGCTTGGTAGTTTCCACCGCCTGTCCAGGGTTGAGCCCTGGGATTTGACG
+
CCCCCGGGGGGGGGGGGGGGGGGGGGGGGGGGGGGGGGGGGGGGGGGGGGGGGGGGGGGAGGGGGGGGGGEGGGFGGGGGGGGGGGDFGFGGGGGGGGGGGGGGGGGGGGGGGGGFGGGGGGGGGGGGGDCGGGGGGGGFGGGGGFGGGGGGGGGGFGGGGGGGGGGGGFGGGGGGDGFFGGGFEGGG6<CFGGGGGFGFGFFF>
@M02526:341:000000000-JB3KD:1:1101:12319:8820 2:N:0:TACACAT+ACGGCAC
AGGACTACAAGGGTATCTAATCCTGTTTGCTACCCACGCTTTCGCGCCTCAGCGTCAGTGTCAGTCCAGAAGGCCGCCTTCGCCACTGGTATTCCTCCAGATCTCTACGCATTTCACCGCTACACCTGGAATTCTACCTTCCTCTCCTGCACTCAAGTCCGCCAGTTCCAAATGCAATTCCCAGGTTGAGCCCGGGGCTTTCACA
+
CCCCCGGGGGGGGGGGGGGGGGGGGGGGGGGGGGGGGGGGGGGGGGEGGGGGGGGGGGGGGGGGGGGGGGGGGGGGGGGGGGGGGGGGGGGGGGGGGGGGGGGGGGGGGGGGGGGGGGGGGGGGGGGGGFCFGGGGGGGGGGGGGGGGGGGGGGGGGGGGGGGGDGFGGGGGGGGGGGGFGGGGFGGGF?FFGEDEGDGGGFFF+
@M02526:341:000000000-JB3KD:1:1101:4722:8822 2:N:0:TACACAT+ACGGCAC
ATCCACGGACTACAAGGGTATCTAATCCTGTTCGCTACCCATGCTTTCGCTTCTCAGTGTCAGTCATGGCCCAGAGACCTGCCTTCGCCATCGGTGTTCTTCCTGATATCTGCGCATTTCACCGCTACACCAGGAGTTCCAGTCTCCCCTACCACACTCTAGCCTGCCCGTACCCACCGCAGACCCGGAGTTAAGCCCCGGGCTT
+
CCCCCGGGGGGGGGGDFGFGGGGGGGGGGGGFGDGGGGGGGGFGGGGGGGGGGGGGGGGGGGGGGGGGGGGCGGGGGGGGGGGGGGGGGGGGGGGGCCGGGGGGGFFGGGGGGCEGGEFGGGGGGGGGGGGGGGFEFGGGGGGGGGGGEGGGGGGFGGGGGGGGGGGGGGGGGGGC8C6BCDGC??9:*CEG:A@FGGGG45?BA
@M02526:341:000000000-JB3KD:1:1101:21676:8822 2:N:0:TACACAT+ACGGCAC
AGGACTACCGGGGTTTCTAATCCCATTCGCTCCCCTAGCTTTCGTCTCTCAGTGTCAGTGTCGGCCCAGCAGAGTGCTTTCGCCGTTGGTGTTCTTTCCGATCTCTACGCATTTCACCGCTCCACCGGAAATTCCCTCTGCCCCTACCGTACTCCAGCTTGGTAGTTTCCACCGCCTGTCCAGGGTTGAGCCCTGGGATTTGACG
+
CCCCCGGGGGGGGGGGGGGGGGGGGGGGGGGGGGGGGGGGGGGGGGGGGGGGGGGGFGGGGGGGGCGGGGGGGGGGGGGGGGGGGGGGGGGGGGGGGGGGGGGGGGGGGGGGGGGGGGGGGGGGGGGGEGGFFGGGGGF8EFGGGGGGGGGGGGGGGGGGEGGGGGGGGFGGGGGGGGGFGGGGEFGGFFGGGGFGGCCCFCA@:
@M02526:341:000000000-JB3KD:1:1101:23040:8827 2:N:0:TACACAT+ACGGCAC
GATGGACTACTGGGGTTTCTAATCCCATTCGCTCCCCTAGCTTTCGTCTCTCAGTATCAGTGTCGGCCCAGCAGAGTGCTTTCGCCGTTGGTGTTCTTTCCGATCTCTACGCATTTCACCGCTCCACCGGAAATTCCCTCTGCCCCTACCGTACTCCAGCTTGGTAGTTTCCACCGCCTGTCCAGGGTTGAGCCCTGGGATTTGA
+
CCCCCGGGGGGGGGGGGGGGGGGGGGGGGGGGGGGGGGGGGGGGGGGGGGGGGGGGGGGGGAFGGGGGGGGGGGGGGGGGGGGGGGGGGGGGGGGGGGGGGGGGGGGGGGGGGGGGGGGGGGGGGGGGGGGGDFGGGGGGGGGGGGGGGGGGGGGGFGGGGAFGGFGFGFGGGGGGGGD?8?CCFF7EFGEGGGGFGGG49AFA+
@M02526:341:000000000-JB3KD:1:1101:19214:8829 2:N:0:TACACAT+ACGGCAC
GGGACTACCAGGGTATCTAATCCCATTCGCTCCCCTAGCTTTCGTCTCTCAGTGTCAGTGTCGGCCCAGCAGAGTGCTTTCGCCGTTGGTGTTCTTTCCGATCTCTACGCACTTCACCGCTCCACCGGAAATTCCCTCTGCCCCTACCGTACTCCAGCTTGGTAGTTTCCACCGCCTGTCCAGGGTTGAGCCCTGGGATTTGACG
+
CCCCCGGGGGGGGGGGGGGGGGGGGGGGGGGGGGGGDGGGGGGGGGDFFGGGGGGGGGGGGGGGGFGGFGFG@FFGGGGGGGGGGGGG8FGGGGGGGGGGGGGGGGFFGGGGGGGFFFEGGGGGGGGGEEEGGGGGGGDFGGGGGGGGGGGGGGFGGGGGGGG9=FGGGGGGFEGGGGGFGGGG*CGEFFGGFFGFF4?7CFAF5
@M02526:341:000000000-JB3KD:1:1101:23358:8834 2:N:0:TACACAT+ACGGCAC
TTATGGGACTACCCGGGTTTCTAATCCCGTTCGCTCCCCATGCTTTCGCACCCCAGCGTCGGTAGGGACCCAGAGAGCTGCCTTCGCTTTTGGCGTTCCTTCGTAGATCTTAGGATTTCACCCCTACACACGAAATTCCACTCTCCCCTGTCCCACTCAAGTGAATTGGTTTCGAGAGCATTCCGCCAGTTTTTGGCGACTTTCC
+
CCCCCGGFFGGGGGGGDFEGFGGCFGGGGGGGDDBFGGGGFGGGGGGGGGGEGEGGGDFGDGGGEFEFGGF@8CFFGFG@FGFGGGGGGEFC+E:CFGFDFGFFC7CFGGFFA:9EGGGFG9EEGCFFGCFE+CGGGGFGGF@DE=?>88DGDEGGGGGGGDGE3@EFG9@E?C+CD595?7CG69:*=<E7BEC5?*;CDF=C+
@M02526:341:000000000-JB3KD:1:1101:20609:8845 2:N:0:TACACAT+ACGGCAC
CGGAGGACTACCGGGGTATCTAATCCTGTTCGCTCCCCACGCTTTCGCTCCTCAGCGTCAGTAACGGCCCAGAGACCTGCCTTCGCCATTGGTGTTCTTCCCGATATCTACACATTCCACCGTTACACCGGGAATTCCAGTCTCCCCTACCGCACTCAAGCCCGCCCGTATCCGGCGCAGACCCACCGTTAAGCGATGGGCTTTC
+
CCC@CEEGGGGEGCGGCEFGGGGGFGGGGGGGGGG>GGGGGGEGGGGGGGGGGGGGGGGGGGGGGGGGEGGFGGCGGGDGGGGGGGGGGGGGG@FGGGGGGFEDGGGFGGGGGGGGGGGGGGGCEGGGDFGGG+3@FFGGGGGGCGGGGFGGGGGGGGGGFGGGG*;C?EFFFEGGCCGEDGGGGGGECEGFF7DG:C35CAF68
@M02526:341:000000000-JB3KD:1:1101:11709:8853 2:N:0:TACACAT+ACGGCAC
CGGACTACCGGGGTTTCTAATCCTGTTTGCTCCCCACGCTTTCGCACCTCAGCGTCCAGTATGAGCCAGTGAGCCGCCTTCGCCACTGGTGTTCTTCCGAATATCTACGAATTTCACCTCTACACTCGGAATTCCACTCACCTCTCTCACCTGCTAGCCATTCCGTCTCAAAGGCAATTCCGACGTTGAGCTCCGGGCTTTCACC
+
@@B9CCGFF+@@CCGEFFGG<6,66FA;FFGA@D,CF7@:F<FB@@F@,@CECC:,@F,6C,96,66,,,CE,,,8C:4:FB7FC,==,C=F@F<FAFC:CEG9FG,=D:E8F=;CFEDFG9AB,4AD7C:FE;E9D,@8D,=@EGD,,,@=DFFG8A6,==,,,88,1=,,+6=CCC7BCF++@97EC67,44***33;;B6:;
@M02526:341:000000000-JB3KD:1:1101:23044:8854 2:N:0:TACACAT+ACGGCAC
CGGACTACCGGGGTTTCTAATCCTGTTCGCTCCCCACGCTTTCGCTCCTCAGCGTCAGTAACAGCCCAGAGACCTGCCTTCGCCATTGGTGTTCTTCCCGATATCTACACATTCCACCGTTACACCGGGAATTCCAGTCTCCCCTACTGCACTCAAGCCCGCCCGTATCCGGCGCAGACCCATCGTTAAGCGATGGGCTTTCACA
+
CCCCCG@EFEEGGFGGGGFFGGDACFGFCCEFFGGGGGGGEFFEG7FE,FFFGGEFFCFG9C9,FFCEFFGGGGF,EEF,A7FFEF?E8EEFGGG<FGGECBFFGGADFGGGCFGGGGEFE8CGGGGC7F+AFGFC;EE,@AEEG?DGFGGGGGGFD=DFEGGG6E5ECF7CD7D>C>FA4*CFEGGGD9FCG65C<C*<6B8=+
@M02526:341:000000000-JB3KD:1:1101:8945:8855 2:N:0:TACACAT+ACGGCAC
ATGGACTACTCGGGTATCTAATCCTGTTTGCTCCCCACGCTTTCGCACCTCAGCGTCCAGTATGAGCCAGTAAGCCGCCTTCGCCACTGGTGTTCTTCCGAATATCTACGAATTTCACCTCTACACTCGGAATTCCACTTACCTCTCTCACCTGCTAGCTCGGCAGTCTTAAAGGCAATTCTGGAGTTGAGCTCCAGGCTTTCAC
+
CCCCCGGGGGGGGDECFGGGGGGGDFGGGGGGFFFGDFGGCFGGGDEGGDFGFFGGGGGGFFFDFEEFCFGGGGGGGGGCGGFDGGGGGGGGGGGGGFGGGGDFFFFGGGGFCGFGEFFEF@FGGGFFFGEDFGGGGGGGCFGFFGGGGGFGFCFD?=FGC+=@?E888EGFGGFGFF?DFGCGDFCEFFFFGG6C76;CFFFF=
@M02526:341:000000000-JB3KD:1:1101:3267:8872 2:N:0:TACACAT+ACGGCAC
TGGACTACTCGGGTTTCTAATCCTGTTTGCTCCCCACGCTTTCGCACCTCAGCGTCAGTATCGGGCCAGTGAGCCGCCTTCGCCACTGGTGTTCTTCCGAATATCTACGAATTTCACCTCTACACTCGGAGTTCCACTCACCTCTCCCGGCCTCGAGACTCTCAGTATCAAGGGCAGTTCCAAGGTTGAGCCTTGGGATTTCACC
+
CCCCCGGCGGGGGGG,FFF9F<FFGGGGCCFGGF@FEGC:FFGE7BFCGFGGFGGDE@EFFDGD7@@FGGGGGGGGG7CFFF7FEGGD8?FDEFGGA?FCEEFFGCCFB@A8DED;<F:FG9FCFDEFGEFED9@,@,@@F8DD,=?,@6+6+,0+=6@EDFGGGF<C:;@97+=7DGD?+2+;@F,@<4@C?F*4/@FD4+=+9
@M02526:341:000000000-JB3KD:1:1101:10528:8882 2:N:0:TACACAT+ACGGCAC
CTGCTGGGACTACTCGGGTTTCTAATCCTGTTCGCTCCCCACGCTTTCGCTCCTCAGCGTCAGTAACAGCCCAGAGACCTGCCTTCGCCATTGGTGTTCTTCCCGATATCTACACATTCCACCGTTACACCGGGAATTCCAGTCTCCCCTACTGCACTCAAGCCCGCCCGTATCCGGCGCAGACCCATCGTTAAGCGAGGGGCTT
+
CCCCCGGGGGGGGGFGGGGGGFF9EFCFGGGGGGG@FFGCEGGG:F@EFGGGGFGFCFGEDGGGGFGEFFEEGD8<AFFF8FGGGGGGD,CFGGGGGGGGGCFGD?BFCGCFGGEDFFGGGG>EGE++9EFEG7=6D8B=AEDEGG9DCD?F6=8++==FE8?FG+=+@9CGFCGGCG5?DGGG59CFGG:E5C8CCC)2>35);
@M02526:341:000000000-JB3KD:1:1101:20493:8904 2:N:0:TACACAT+ACGGCAC
TGGACTACAAGGGTATCTAATCCTGTTCGCTCCCCACGCTTTCGAACCTCAGCGTCAGTAACAGACCAGAGAGCCGCTTTCGCCACTGGTGTTCTTCCATATATCTACGCATTTCACCGCTACACATGGAGTTCCACCCTCCTCTTCTGCACTCAAGCCCTCCAGTTTCCAATGCTCTTCTCCGGTTAAGCCGAAGGCTTTCACA
+
@6CC<CCEC<@FEGFGGGFFFAGD<FF9FEC<BFECF:FCFGGGFFGG8@@@@:F:6CC9FAF9CFGGEE,EFGGD@+@DF:?FCF88EE?FGCAF<FFF,@E;;EFADC@CFGGGDFGG8@EFFE=FGF:FEFGG9,BFEGFGCEEAEG8=DG?FGG6+6DEFGGGGF:DEDDF++62=DF+=CGGD<CFGEE>7**;CGFF69
@M02526:341:000000000-JB3KD:1:1101:4288:8904 2:N:0:TACACAT+ACGGCAC
TGGACTACCGGGGTTTCTAATCCTGTTTGCTCCCCACGCTTTCGCACCTGAGCGTCAGTCTTCGTCCAGGGGGCCGCCTTCGCCACCGGTATTCCTCCAGATCTCTACGCATTTCACCGCTACACCTGGAATTCTACCCCCCTCTACGAGACGCTAGCTTGCCAGTTTCAAATGCAGTTCCCAGGTTGAGCCCGGGGATTTCACA
+
C9CCCGGGGGFGDFGGGGGGGGGGGGGGGGGFGFGGGBFGGGGGGCFGFDFGGGGGDGGGGGGGGGGED8FFGGGGGGGGGFGGGGGGGGGGGGGGGGGGGGFGGGGGFEEEFGGGFFCD8>CFFGGCD,@9DDFGGGGDE>EGDCCCEGGE*@?CD>FFEGFCGCCFG@:=CC>+5;DFFGGF=;E8FGF?FEDG7:84CFCF7
@M02526:341:000000000-JB3KD:1:1101:18234:8907 2:N:0:TACACAT+ACGGCAC
TAATTGGACTACCAGGGTATCTAATCCTGTTTGCTCCCCACGCTTTCGCACCTGAGCGTCCGCCTTCGTCCAGGGGGCCGCCTTCGCCACCGGTATTCCTCCAGATCTCTACGCATTTCACCGCTACACCTGGAATTCTCCCCCCCTCTACGCGACTCAAGCTTGCCAGTATCAGATGCAGTTCCCAGGTTGAGCCCGGGGACTT
+
CC<C@FFGGFFGGGGGGGFCEECFFEFF<FGG8EEFGGGEGDF:FFC@C:@FGFFEFGGE+@@CFGFGGGC@FGCEFGF:CFCGF=CGGFF@7FEGFFGGFGD,:?EEF;FFDF@EEFG,;>+@4+3,@FC@:8,EDGG8@DGC8E9EFFGE*10@9/,4<<C<8CG78C,BC9:F+:C47?B2=*A6C?F6606EFD):8>);;
@M02526:341:000000000-JB3KD:1:1101:16675:8917 2:N:0:TACACAT+ACGGCAC
GCCCGGACTACTCGGGTATCTAATCCTGTTTGCTCCCCACGCTTTCGCACCTCAGCGTCTAGAATGAGCCAGTGAGCCGCCTTCGCCACTGGTGTTCTTCCGAATATCTACGAATTTCACCTCTACACTCGGAATTCCACTCACCTCTCTCACCTACTAGCCACTCAGTCTCAAAGGCAATTCTGGGGTTGAGCCCCAGGCTTTC
+
CCCCCGGGDGGGGGGGGGGGGGGGGGGGGGGGGGGGGGGGGDFGGGGGGGGAFCFGGEGGCFGFEGFGGGGGGGGGGGGGECFFCGGGGGGGGGGGGGGGGGG:CEGGGGGGGGGGGGGGGGGFGGFG;FF>FGGDGGGGGGGGGGGGGFGGGEGGGGGFGGGE,=8?FGGGGEF??DGFDGGGFDGEGGG?6FGG5;D>FAFFA
@M02526:341:000000000-JB3KD:1:1101:5346:8921 2:N:0:TACACAT+ACGGCAC
CGGGACTACTGGGGTATCTAATCCTGTTTGCTCCCCACGCTGTCGCGCCTCAGCGTCAGATCGAGGCCAGGCCGCCGCCTTCGCCACCGGTGTTCTTCCCAATATCTACGAATTTCACCTCTACACTGGGAATTCCGCGGCCCTCTCCTCGCCTCCAGCGCCCCCGTATCGGGCGCAGCCCCCGGGTTGAGCCCGGGGATTTCAC
+
CCCCCGGGGGFGGGGGGGGGGGGGGGFGGGGGGGGGFGEGFBCCCFFGGCGGFGGEGGGFFGG7FEGGGGGGGGGGGGGGGGGGGGGGGDCFFGFGGGGFG,AFGFGFGGGGGDFGGG::EGAFEFGGC:DEGCGGGGEEGGGGGFGGGGGGDCDFF5FCEGGGGGG===?EDG3CGGGFDDC5CC:ACCFFGGGGG33CDFF@@
@M02526:341:000000000-JB3KD:1:1101:15643:8944 2:N:0:TACACAT+ACGGCAC
CGGACTACCGGGGTTTCTAATCCTGTTCGCTCCCCATGCTTTCGCTTCTCAGCGTCAGTAATGGCCCAGTAACCTGCCTTCGCCATCGGTGTTCCTCCTGATATCTGCGCATTTCACCGCTACACCAGGAATTCCAGTTACCCCTACCACACTCTAGCCTGCCCGTACCCACCGCAGACCCAGGGTTAAGCCCTGGGCTTTCACG
+
CCCCCGGGGGGGGGGGGGGGGGGGGGGGGGGGGGGGGGGGGGGGGGGGGGGGGGGGGGGGGGGGGGGGGGGGGGGGGGGGGGGGGGGGGGGGGGGGGGGGGGGGGGGGGGGGGGGGGGGGCGGGGGGDGGFFGGGGGGGGGDGGGGGGEGGGGGGGGGGGGGGFEGGGGFFGGGGCD6CFFGGGGGGFGGGGGGGGGGGGGFFF6
@M02526:341:000000000-JB3KD:1:1101:8313:8951 2:N:0:TACACAT+ACGGCAC
CCAGGGACTACCAGGGTTTCTAATCCTGTTCGATACCCGCACCTTCGAGCATCAGTGTCAATTGAAGCGGACGTACAATGCCCACGCTTTCGGAGTTCTTCGTGATATCTATGCATTTCACCGCTACACCACGAATTCCATGTACGCTCCACTCATTCAAGTCTCAGAGTTCTCACCGCAACTCCCCCGTTAAGCGGGGACATTT
+
CCCCCGGGGGGGGGGGGGGGGFGAFGGGGGGGGGGGGGGGGGGGGGFGGGGGGGGGGGG96EFDGGFFGCBFEGGGGFGGGGFDECEGGGGEGDGGGGGGGGGFGGGGGGGGGGGGGGGGGGGGGGGGGGGGGGGGGGGFFCGGGGGGGGGGGGGGGGGGGGGGGGD=DFGGGGFGFDGFGGGFGGGGGGGG5EG>DDD:DFFFF
@M02526:341:000000000-JB3KD:1:1101:12117:8952 2:N:0:TACACAT+ACGGCAC
TACGGACTACCGGGGTTTCTAATCCTGTTTGCTCCCCACGCTTTCGCACCTCAGCGTCAATACCAGTCCAGTGAGCCGCCTTCGCCACTGGTGTTCTTCCGAATATCTACGAATTTCACCTCTACACTCGGAATTCCACTCACCTCTCCTGGATTCAAGCGATGCAGTCTCAAAGGCAGTTCCGAAGTTGAGCTCCGGGATTTCA
+
CCCCCGGGGGGGGGGGGGGGGGGGGGGGGGGGGGGGGGGGGGGGGGGGGGFGGGGGGGGGGGGGGGGGGGGGGGGGGGGGGGGGGGGGGGGGGGGGGGGGGFGFCGFGGGGGGGGGGGGGGGGGGGGGGGGGGGGGGGGGGGGGGGGGGGGG?FGGGGGGGEGEEFGGGGGGGGGGGGGFGGGDGDGGGGGGGGGGGDGGGFFF9
@M02526:341:000000000-JB3KD:1:1101:22491:8956 2:N:0:TACACAT+ACGGCAC
CAGGACTACAGGGGTATCTAATCCTGTTTGCTCCCCACGCTTTCGCACCTCAGCGTCAGTATCGGACCAGTTGGCCGCCTTCGCCACTGGTGTTCTAGCTAATATCTACGAATTTCACCTCTACACTAGCTGTTCCACCAACCTCTTCCGAACTCAAGATCGCCAGTATCGAAGGCAGTTCTGAGGTTGAGCCTCAGGATTTCAC
+
CCCCCGGGGGGGGGGGGGGGGGGGGGGGGGGGGGGGGGGGGGGGGGGGGFGGGGGGGGGGGGGGGGGGGGCFGFGGGGGGGGGGGDGGFGDG@CFGGGGCFGGGGGGGGGDGGGGGGGGCFGGGGGGDGGGGGGGGFGGFFGGGGGFFGDEEGGGGF?DDGDGGDGGCCEEGGDGGGGGFGGG7ACGGGGG?E6CF>C7CFFAAF
@M02526:341:000000000-JB3KD:1:1101:26658:8958 2:N:0:TACACAT+ACGGCAC
[truncated: 58,306,295 more chars]
