# Supplementary material for: Bacterial communities of indoor surface of stingless bee nests
Source: PLoS One. 2021 Jul 9;16(7):e0252933. doi: 10.1371/journal.pone.0252933 (PMC8270128; doi:10.1371/journal.pone.0252933)
Supplement: S7 Appendix — (FASTQ) [file pone.0252933.s008.fastq]

@M02526:341:000000000-JB3KD:1:1101:22808:1952 1:N:0:AACTAAT+ACGGCAC
TAACGGCCTACGGGAGGCAGCAGTGGGGAATATTGGACAATGGGGGGAACCCTGATCCAGCAATGCCGCGTGTGTGAAGAAGGTCTTCGGATTGTAAAGCACTTTCGTCAGGGAAGATGATGACGGTACCTGAAGAAGAAGCCCCGGCTAACTTCGTGCCAGCAGCCGCGGTAATACGAAGGGGGCAAGCGTTGCTCGGAATGACTGGGCGTAAAGGGCGTGTAGGCGGTTATTACAGTCAGATGTGAAATACCTGGGCTCAACCTGGGAGCTGCATTTGATACGTGATGACTAGAGTTCGAGAG
+
@ABCCD:CB<F7FFGGCGEEFGGGFGGGGGGGGGAEFFDGGGGGGGGGGGGGGGGGGGGGGGGGGGGEGGGGEDFFFGGGCGGGGGGGGGEGGGFAFGGGGGGGGGDBGGGGGGGGGFGGGGGGGGGGGFGGGGGGGGGGGGGGGGGGGGGGGGGGGGGGGGGGCFGGDDEGGGGGGGGGGGGGGGGGGGGGGGGGGGGGGGGGG?FGGGGECE7CGGGDECEGGFCEGGGE9FGGGGGGGGFGFFFFFFGGFFFFFFFFFFFFFFF?F?EEFCG@F=BFFDFFFFFFF?AFAFFAFFBF?B:?0
@M02526:341:000000000-JB3KD:1:1101:22842:1962 1:N:0:AACTAAT+ACGGCAC
TTTCCTACGGGACGCAGCAGTGGGGAATTTTGGACAATGGGGGGAACCCTGATCCAGCCATGCCGCGTGTCTGAAGAAGGCCTTCGGGTTGTAAAGGACTTTTGTTAGGGAAGAAAAGCCACGGGTTAAGAGCTAGTGGTGATGACGGTACCTAAAGAATAAGCACCGGCTAACTACGTGCCAGCAGCCGCGGTAATACGTAGGGTGCGAGCGTTAATCGGAATTACTGGGCGTAAAGCGAGCGCAGACGGTTAATTAAGTCAGATGTGAAATCCCCGAGCTTAACTTGGGAAGTGCATTTGAAA
+
CCCCCG9F,-@CGGGGGGGGGGGGGGGGGGGGGGGGGGGGGGGGGGGGGGGGGGGGGGGGGGGGGGGGGGGGGGGFGGGGGGGGGGGGGGGGGGGGGGGGGGGGGGGGGGGGGGGGGGGGGGGGGGGGGGGGGGGGGGGGGGGGGGGGGGGGGGGGGGGFGGGGFGGGGGGGGGGGGGGFGFGGGGGGGGGGGGGGGGGGGGGGDGEGGGGGGGGGGGGGGGGGGGGGGGGFGGGGFGGGGGFGFGFGCGGGFFFFFF4?@FFFFFF>?AFFFCGFFFBBFF:AFFF6>FBFBBBDFD<>24<<9
@M02526:341:000000000-JB3KD:1:1101:14308:2021 1:N:0:AACTAAT+ACGGCAC
CGTTGTCCTACGGGGCGCAGCAGTGGGGAATATTGCACAATGGGGGGAACCCTGATGCAGCCATGCCGCGTGTGTGAAGAAGGCCTTCGGGTTGTAAAGCACTTTCAGTGAGGAGGAAGGGCATATATTGAATAGGTATATGCATTGACGTTACTCACAGAAGAAGCACCGGCTAACTCCGTGCCAGCAGCCGCGGTAATACGGAGGGTGCAAGCGTTAATCGGAATTACTGGGCGTAAAGGGCACGTAGGCGGATAGATAAGTTGGGTGTGAAATCCCCGGGCTCAACCTGGGAATGGCATTCC
+
9CCCCCFFGFGGGGGGGGGGGGGFGGGGDCGFGGGFFGGFFGGGGGGGGGGGGGFFGGGGGGGGGGFEDD>FFGGGGGGGGGGGGGGGGGGGGGGGGGGGGGGGGGCFFGGGGGG>FGGGGDGGGGGGGCFFCGFDFGGGGGGGFGGGGGGGGGGCGGGGAFGGGGGGGGGCEGG6CFGEGGFGGDGGGCCFGEGGGEDGGFGEGEEGGGGGGGGGGGGGGFFGEGGFG?CCFFCDEGGGFG3*75@FGGGGE<B>EFFFFF?AFF)3><FFFGFFFF??>F076FFFF<???04((507?A7A)
@M02526:341:000000000-JB3KD:1:1101:7511:2041 1:N:0:AACTAAT+ACGGCAC
CTGCCTACGGGGGGCAGCAGTGGGGAATTTTGGACAATGGGGGAAACCCTGATCCAGCCATGCCGCGTGTCTGAAGAAGGCCTTCGGGTTGTAAAGGACTTTTGTTAGGGAAGAAAAGCAACGGGTTAAGAGCTGGTGGTGATGACGGTACCTAAAGAATAAGCACCGGCTAACTACGTGCCAGCAGCCGCGGTAATACGTAGGGTGCGAGCGTTAATCGGAATTACTGGGCGTAAAGCGAGCGCAGACGGTTAGTTAAGTTAGATGTGAAATCCGCGAGCTTAACTTGGGAAGTGATTTTGAAA
+
<8BCCGGGGGG>GGGGGGGGGGGGGGGGFGGGGGGGGGGGGGGDGGGGGGGGGGGGGGGFFFGGGGGGGG8CFGFGGGGGGGGGGGGEGGGGGGGGGGGGGGCF<BFGGGGCFGG@DGG,,8<7<FFGCGG:8F,22<<F*2CCFDFDEEEG9B?CEFDGGFGGGGGEGGCEGFGC6ACC88CFGGCCCEGGGGGGGGGG6CFEGGEDEGEEGC=EC:?F8;5C6FCFGGFGGGD9FG7DCC>D5DE:CGGG@5)9@FFBB**)19@4@<FF?DG)75.416:5)8*96??<>?F>))).6)8<<
@M02526:341:000000000-JB3KD:1:1101:20017:2047 1:N:0:AACTAAT+ACGGCAC
ATCCTACGGGAGGCAGCAGTAAGGAATATTGGTCAATGGACGCAAGTCTGAACCAGCCATGCCGCGTGAAGGATGAAGGCCCTCTGGGTTGTAAACTTCTTTTACAGGGGACGAAATGCAGTTATTCTTAGCTGTTTGACGGTACCCTGGGAATAAGCACCGGCTAACTCCGTGCCAGCAGCCGCGGTAATACGGAGGGTGCAAGCGTTATCCGGATTCACTGGGTTTAAAGGGTGCGTAGGTGGGCTTGTAAGTCAGTGGTGAAATCTCCGTGCTTAACATGGAAACTGCCATTGATACTATAG
+
CCCCCGGGGGGGGGGGGGGGGGGGGGGGGGGGGGGGGGGGGGGGGGGGGGGGGGGGGGGGGGGGGGGGGGGGGGGGGGGGGGGGGGGGGGGGGGGGGGGGGGGGGGGGGGGGGGGGGGGGGGGGGGGGGGGGGGGGGGGGGGGGGGGGGGGGGGGGGGGGGGGGGGGGGGGGGGGGGGGGGGGGGGGGGGGGGGGGGGGGGGGGGGGGGGGGGGGGGGGGGGGGGGGEGGGGGGGGGGGGGGFGFGFGGGGGFFFFFFFFFFFBFFFFFFFFFGGFFFFFFFFFDFFFFFFFFFDFFFAFFBAD)
@M02526:341:000000000-JB3KD:1:1101:17058:2058 1:N:0:AACTAAT+ACGGCAC
CGGCGGCCTACGGGATGCAGCAGTGGGGAATATTGCACAATGGGGGGAACCCTGATGCAGCCATGCCGCGTGTGTGAAGAAGGCCTTCGGGTTGTAAAGCACTTTCAGTGAGGAGGAAGGGCATATATTGAATAGGTATATGCATTGACGTTACTCACAGAAGAAGCACCGGCTAACTCCGTGCCAGCAGCCGCGGTAATACGGAGGGTGCAAGCGTTAATCGGAATTACTGGGCGTAAAGGGCACGTAGGCGGATAGATAAGTTGGGTGTGAAATCCCCGGGCTCAACCTGGGAATGGCATTCA
+
CCCCCGGGGGGGGGGGGGGGGGGGGGGGGGGGGGDGGGGGGGGGGGGGGGGGGGGGGGGGGGGGGGGGGGGGGGGGGGGGGFGGGGGGGGGFGGGGGGGGGGGGGGGGFGGGGGGGGGGGGGGGGGGGGGGGGGGGGGGGGGGGGGGGGGGGGGGGGGGGFGGFGGGGGGGGG5EGGGGGGGGGGGGGGGGGGGGGGGEGGGGGGEGGGGGGGFGGGGEFCFGGEGGGGGGGGGGGEGGGGG3<F*<FFGDDFF3<>FFF?FFAF?69DFFEFGGFFFF?BFFF(7=?:F21:BFFFF?FFFBB-
@M02526:341:000000000-JB3KD:1:1101:17911:2087 1:N:0:AACTAAT+ACGGCAC
CGGCGGCCTACGGGACGCAGCAGTGGGGAATATTGGACAATGGGCGGAAGCCTGATCCAGCCATGCCGCGTGTGTGAAGAAGGCCTTCGGGTTGTAAAGCACTTTCAGTGGGGAAGAAGGCGTTGAGGCTAATACCCTTGGCGAAGGACATCACCCACAGAAGAAGCACCGGCTAACTCCGTGCCAGCAGCCGCGGTAATACGGAGGGTGCGAGCGTTAATCGGAATTACTGGGCGTAAAGGGCGCGTAGGCGGTGCGTTAAGCCAGATGTGAAAGCCCCGGGCTTAACCTGGGAACGGCATTTG
+
CC@CCGGGEGGGGGGGEGGGGGFGG8FFFGGGGGGGCGFGFFGAFEGGGGGGGEF<FFGGGGFGGGCFGEFGGGGGDCG94FF8BFB=FED44C4<?<?FGGFGAFGGFGGGGGDFGGGGGEF++DFGGGGCGGFCDCDGGFGGGG7FF@FGGG:>FFE<,?,?BFFGFFEGDGEFFFCFG8FGD96CFFGFGGCEGGDGGEGG;EG58EGG/:CGC=>ECFGGEGFCCCEGFFGGCCDDGC3DDDF<<GGGE@D@>BEB>@F44).49<F4@7CBFF5:>9>FBF?F9F9??:74:?FF90)).
@M02526:341:000000000-JB3KD:1:1101:15906:2106 1:N:0:AACTAAT+ACGGCAC
CGGCTCCTACGGGGGGCAGCAGTGGGGGATCTTGCGCTAATGCGCGAAAGCGTGACGCGGCGACGCCGCGTGGGGGATGAAGGCCCTCGGGTTGTAAACCCCTTTCGGCAGGGACGAAGCGAAAGTGACGGTACCTGCAGAAGAAGTCCCGGCTAACTACGTGCCAGCAGCCGCGGTAACACGTAGGGGACGAGCGTTGTCCGGATTCATTGGGCGTAAAGCGCGCGTAGGCGGCTCGGAAAGTCGGGCGTGAAATGCCGGGGCTCAACCCCGGGACTGCGTCCGATACTCTCGAGCTGGAGGCC
+
CCCCCGGGGGGGGGGGGGGGGGGGGGGGGGGGGGGGGGGFGGGGGGGGGGGGGGEGGGGGDGGGGGGGGGGGGGGGEFCGGGGG<<FFGGGGDG8FGGGCGGGGGGGGGGGGGFGGG>>EGGGGGGGGGGGGDG7CFGGGGGGGCFGFGGGC8E8CFGGGGC>CGGGGGCFC885>:EEGGDG*;AA>8CE:8>EEEEEGGGGGGGCFGF?C?FFGEEGGGGGCEDGEECGGGGD3EGGGC)<CB*5))919757=FF/<5.>9))=?4(0879<>E>F76<6>>ED@99)42<??04338(42(
@M02526:341:000000000-JB3KD:1:1101:21275:2154 1:N:0:AACTAAT+ACGGCAC
ATTTCCTACGGGGGGCAGCAGTGGGGAATTTTGGACAATGGGGGAAACCCTGATCCAGCCATGCCGCGTGTCTGAAGAAGGCCTTCGGGTTGTAAAGGACTTTTGTTAGGGAAGAAAAGCCACGGGTTAAGAGCTAGTGGTGATGACGGTACCTAAAGAATAAGCACCGGCTAACTACGTGCCAGCAGCCGCGGTAATACGTAGGGTGCGAGCGTTAATCGGAATTACTGGGCGTAAAGCGAGCGCAGACGGTTAATTAAGTCAGATGTGAAATCCCCGAGCTTAACTTGGGAAGTGCATTTTAA
+
CCCCCGGGGGGGGGGGGGGGGGGGGGGGGGGGGGGGGGGGGGGGGGGGGGGGGGGGGGGGGGGGGGGGGGGGGGGGGGGGGGGGGGGGGGGGGGGGGGGGGGGGGGGGGGGGGGGGGGGGGGGGGGGGGGGGGGGGGGGGGGGGGGGGGGGGGGGGGGGGFGGGGGGGGGGGGGGGGGGFGGGGGGGGG@:*:EGEEG?CF:CFGGGGGG=EEGGGGGGGGGGGGGCCEFGGGGGDGGGGGGF)055<>CGGF>)=FFFFBF4-896<6<?FF7:@@F>29>B?D=7*:6:6?7(5>9AFFF2:4
@M02526:341:000000000-JB3KD:1:1101:7198:2214 1:N:0:AACTAAT+ACGGCAC
TGAACCTACGGGAGGCAGCAGTGGGGAATATTGGACAATGGGCGAAAGCCTGATCCAGCAATGCCGCGTGAGTGATGAAGGCCCTAGGGTTGTAAAGCTCTTTTACCAGGGATGATAATGACAGTACCTGGAGAATAAGCTCCGGCTAACTCCGTGCCAGCAGCCGCGGTAATACGGAGGGAGCTAGCGTTGTTCGGAATTACTGGGCGTAAAGCGCACGTAGGCGGCGATTCAAGTCAGAGGTGAAAGCCCGGGGCTCAACCCCGGAACTGCCTTTGAAACTAGATTGCTAGAATCCTGGAGAG
+
-AAC@FFGGB7FCF@CGCGGFCFF<F7FFGG<6C9FCFF@DFGCFCEECEFEE,6EFGCEGGFGGGDG@FCG?EFFCCFF,CCFCFGFDFGGGFFECFGGGGEFEFF,=@FCE=EEFGFGGFGGDGFGFFFGG?FDEFCGGGGGCCFGGG9?<F36+3CBFEDGFGEG@C@EFGDFG7C78CGG7FEFE8BEGEEC5BEGGGGGGGGGG/CEGGGEEECEC8;C<C5CEGG7<FGF?CFGGG5C:FF7>*297::3@:>*=?@0>.)-7;@=?<>=*99-6<<>4FF4>?A928AA)5>72?<4:
@M02526:341:000000000-JB3KD:1:1101:24102:2223 1:N:0:AACTAAT+ACGGCAC
CGCCCCTACGGGACGCAGCAGTGGGGAATTTTGGACAATGGGGGGAACCCTGATCCAGCCATGCCGCGTGTCTGAAGAAGGCCTTCGGGTTGTAAAGGACTTTTGTTAGGGAAGAAAAGCCACGGGTTAAGAGCTAGTGGTGATGACGGTACCTAAAGAATAAGCACCGGCTAACTACGTGCCAGCAGCCGCGGTAATACGTAGGGTGCGAGCGTTAATCGGAATTACTGGGCGTAAAGCGAGCGCAGACGGTTAATTAAGTCAGATGTGAAATCCCCGAGCTTAACTTGGGAAGTGCATTTGAA
+
CCCCCGGGGGGGGGGGGGGGGGGGGGGGGGGGGGGGGGGGGGGGGGGGGGGGGGGGGGGGGGGGGGGGGGGGGGGGGGGGGGGGGGGGGGGGGGGGGGGGGGGGGGGGGGGGGGGGGGGGGGGGGGGGGGGGGGGGGGGGGGGGGGGGGGGGGGGGGGGGGGGGGGGGGGGGGGGGGGGGGGGGGGGGGGGGGDGGDFGGGGGGGGGGGGGGGGGGDGGGGGGGGGGGGGGGGC5CGGCFGGFGFGFG:<DCBFFFFFF?FFFFFF?<@D4=BGFFFFFFFFBFBFFFFF>B:>??FA>AF9>B>
@M02526:341:000000000-JB3KD:1:1101:22557:2272 1:N:0:AACTAAT+ACGGCAC
TGCCTACGGGACGCAGCAGTGGGGAATTTTGGACAATGGGGGGAACCCTGATCCAGCCATGCCGCGCGTCTGAAGAAGGCCTTCGGGTTGTAAAGGACTTTTGTTAGGGAAGAAAAGCCACGGGTTAAGAGCTAGTGGTGATGACGGTACCTAAAGAATAAGCACCGGCTAACTACGTGCCAGCAGCCGCGGTAATACGTAGGGTGCGAGCGTTAATCGGAATTACTGGGCGTAAAGCGAGCGCAGACGGTTAATTAAGTCAGATGTGAAATCCCTGAGCTTAACTTGGGACGTGCATTTGAAAC
+
CCCCCGGEFGGGGGGGGEGGGGGGGGGGGGGGGGFGGGGFCGGGGFCGGGGGGGGCFGGG8FGEE>F7FGGGGGGCFGFGGCG@<CFFGDFGDGFGGGG9FFDFGGFCF8>F,@CGGGGGGGGGGGGGFFGGGGGFEGGFGD9FFGGGGGGF<:FFFGGGGF9<::>E8E5CCF7@E*;CCFFGGG8FEGGG*8*<EGGGC5CEFD5?8C58CE*;FFCCEEGGDC@+<>C5CEG3<CCDGDEC@)>055*17@4@B==4@@FBFF?9*649*76)055>DBBAA4*9)7:(,8<06)4<45>AA
@M02526:341:000000000-JB3KD:1:1101:10937:2374 1:N:0:AACTAAT+ACGGCAC
CGCCTACGGGAGGCAGCAGTGGGGAATATTGGACAATGGGGGGAACCCTGATCCAGCAATGCCGCGTGTGTGAAGAAGGTCTTCGGATTGTAAAGCACTTTCGTCAGGGAAGATGATGACGGTACCTGAAGAAGAAGCCCCGGCTAACTTCGTGCCAGCAGCCGCGGTAATACGAAGGGGGCAAGCGTTGCTCGGAATGACTGGGCGTAAAGGGCGTGTAGGCGGTTATTACAGTCAGATGTGAAATACCTGGGCTCAACCTGGGAGCTGCATTTGATACGTGATGACTAGAGTTCGAGAGAGGG
+
CCCCCGGGGGGGGGGGGGGGGGGGGGGGGGGGGGGGGGGGGGGGGGGGGGGGGGGGGGGGGGGGGGGGGGGGGGGGGGGGGGGGGGGGGGGGGGGGGGGGGGGGGGGGGGGGGGGGGGGGGGGGGGGGGGGGGGGGGGBFGGGGGGGGGGGGGGGGGGGGGGFFGGGGGGGGGGFGGGGGGGGFGGGGGGGGGGGGGGFFGGGGGGGGGGGGGGGGEEE6CFGDGGGGGGFCEGGGGFGGGGFGFGFGGGGFFFFFFFFFFFFFFFFFFFFFFFFFBB?BFF?FFF??BF?A?FFFBFFFFB?F?
@M02526:341:000000000-JB3KD:1:1101:22831:2392 1:N:0:AACTAAT+ACGGCAC
ACCCCTACGGGGGGCAGCAGTGGGGAATATTGGACAATGGGGGCAACCCTGATCCAGCAATGCCGCGTGTGTGAAGAAGGTCTTCGGATTGTAAAGCACTTTCACCAGGGAAGATGATGACGGTACCTGGAGAAGAAGCCCCGGCTAACTTCGTGCCAGCAGCCGCGGTAATACGAAGGGGGCTAGCGTTGCTCGGAATGACTGGGCGTAAAGGGCGCGTAGGCTGTTTGTACAGTCAGATGTGAAATCCCCGGGCTTAACCTGGGAACTGCATTTGATACGTGCAGACTAGAGTCCGAGAGAGG
+
CCCCCGGGGGGGGGGGGGGGGGGGGGGGGGGGGGGGGGGGGGGGGGGGGGGGGGGGGGGGGGGGGGGGGGGGGGGGGGGGGGGGGGGGGGGGGGGGGGGGGGGGGGGGGGGGGGGGGGGGGGGGGGGGGGGGGGGGGGGGGGGGGGGGGGGGGGGGGGGGGGGGGGGGGGGGGGGGGGGGGGGGGGGGGGGGFGGGGGGC?FFEFGGGGGGGGGGGGGGGGGGGGGGGGGGGGGGGGGGGGGFGFGFDGGC<BEF>BFFFFF?BFFFFF7?@FFF=FFFAD?FFFFFFFFFFFFFBB<1;061?B
@M02526:341:000000000-JB3KD:1:1101:11682:2410 1:N:0:AACTAAT+ACGGCAC
GGCCCCTACGGGGGGCAGCAGTGGGGGATCTTGCGCTAATGCGCGAAAGCGTGACGCAGCGACGCCGCGTGGGGGATGAAGGCCCTCGGGTTGTAAACCCCTTTCGGCAGGGACGAAGCGAAAGTGACGGTACCTGCAGAAGAAGTCCCGGCTAACTACGTGCCAGCAGCCGCGGTAACACGTAGGGGACGAGCGTTGTCCGGATTCATTGGGCGTAAAGCGCGCGTAGGCGGCTCGGAAAGTCGGTCGTGAAATGCCGGGGCTCAACCCCGGGACTGCGTCCGATACTCTCGAGCTGGAGGCCC
+
CCCCCGGGGGGGGGGGGGGGGGGGGGGGGGGGGGGGGGGGGGGGGGGGGGGGGGGGGGGGGGGGGGGGGGGGGGGGGGGGGGGGGGGGGGGGGGGGGGGGGGGGGDEGGGGGGGGGEGGGCGGGGGGGDGGGGGGGGGGGGGGGGG9FGGGGGGCGGGGGGFGGGFGGGGGGGGGGGGGGGGFGGEGGEGGGDEGGGGGGGGGGGDGGGGGGGGGGGGGGGGGDGGGGGGGGGG<DGGDGCG4:>D>5DD395FFF?FBFFFD0@4F7><EBEGGD5F?:2>96,5.74?9)43:?FFF:B?<((
@M02526:341:000000000-JB3KD:1:1101:8121:2426 1:N:0:AACTAAT+ACGGCAC
TCTCCTACGGGACGCAGCAGTGGGGAATATTGGACAATGGGCGAAAGCCTGATCCAGCAATGCCGCGTGAGTGATGAAGGCCTTAGGGTTGTAAAGCTCTTTTACCCGGGATGATAATGACAGTACCGGGAGAATAAGCCCCGGCTAACTCCGTGCCAGCAGCCGCGGTAATACGGAGGGGGCTAGCGTTGTTCGGAATTACTGGGCGTAAAGCGCACGTAGGCGGCTGTGTAAGTTAGAGGTGAAAGCCCGGAGCTCAACTCCGGAACTGCCTTTAAGACTGCATCGCTTGAATCATGGAGAGG
+
CCCCCGGGGGGGGGGGGGGGGGGGGGGGGGGGGGGGGGGGGGGGGGGGGGGGGGGGGGGGGGGGGGGGGGGGGGGGGGGGGGGGGGFGGGGGGGGGGGGGFGGGGGGGGGGGGGGGGGGGGGGGGGGGGGGGGGGGGGGGGGGGGGGGGGGGGGGGGGGGGGGGGGGEGGGGGGGGGGGGGGGGGGGGGGGGGGGECEGFGGGGGGGGGDGFGGGGGGGGGGGGGGGGGGGGCEGGGGGGGFFGFGFGGGCDBBBFFFFFFFFFF:>BFBFFFGGFBFFF?9?BF*9>?F?BF>:AFAFFB:?FB
@M02526:341:000000000-JB3KD:1:1101:19047:2506 1:N:0:AACTAAT+ACGGCAC
CCCTACCTACGGGAGGCAGCAGTGGGGAATCTTGGACAATGGGCGAAAGCCCGTTCCAGCAATATCGCGTGAGTGAAGAAGGGCAATGCCGCTTGTAAAGCTCTTTCGTCGAGTGCGCGATCATGACAGGACTCGAGGAAGAAGCCCCGGCTAACTCCGTGCCAGCAGCCGCGGTAAGACGGGGGGGGCAAGTGTTCTTCGGAATGACTGGGCGTAAAGGGCACGTAGGCGGTGAATCGGGTTGAAAGTGAAAGTCGCCAAACACTGGTGGAATGCTCTCGAAACCAATTCACTTGAGTGAGACA
+
CCCCCGGGGGGGGGGGGGGGGGGFGGGGGGGGGGGGGGGGGGGGGGGGGGGGGGGGGGGGGGGGGGGGGGGGGGGGGGGGGGGGGGGGGGGGGGGFGGGGGGGGGGGGGGGDFGGGGGGGGGGGGGGGGGGGGGGGGGGGGFGFFGGGGGGGGGGGGGGGGGDGGGGGGGGGDGGGEGGGGGGGDGGGGGGGF?FC9CGGGGG5EGGFCFFGGGGDGFGGGEGDGGFD5FEGGG<CGGGGGG@GFCFFGGF*9@FFF:7>FF)4>FFFFFDFFF<?99@?<?016FFFFFAFFA<4)4<2<):),
@M02526:341:000000000-JB3KD:1:1101:15040:2552 1:N:0:AACTAAT+ACGGCAC
AACCTACGGGGGGCAGCAGTAGGGAATCTTCCACAATGGACGAAAGTCTGATGGAGCAACGCCGCGTGGATGAAGAAGGTTTTCGGATCGTAAAATCCTGTTGTTGAAGAAGAACGTGCTAGAGAGTAACTGCTCTAGTAGTGACGGTATTCAACGAGGAAGTCACGGCTAACTACGTGCCAGCAGCCGCGGTAATACGTAGGTGGCAAGCGTTGTCCGGATTTATTGGGCGTAAAGGGAGCGCAGGCGGTTTTTTAAGTCTGAATGTGAAAGCCCTCAGCTTAACTGAGGAAGAGCATCGGAAA
+
CCCCCGGGGGEGGGGGGGGGGGGGGGGGGGGGGGGGGGGGGGGGGGGGGGGGGGGGGGGGGGGGGGGGGGGGGGGGGGGGGGGGGGGGGGGGGGGGGGGGGGGGGFGGGGGGGGGGGGGGGGGGGGGGGGGGGGGGGGGGGGGGGGGGGGGGGGGGFGGGGGGGGGGGGGGGGGGGGGGGGGGGGGGGGGGGGGGGGGGFFFGGGGGGGGGGGGGGGGGGGDGGGGGGGGGGGGGFGGGGGGFGFGBGGG9<@FFBFFFFFFF>19FFFFFFFG<>FFF?FFBBAFFFFFFFFF??FFFFB<FF>
@M02526:341:000000000-JB3KD:1:1101:11801:2594 1:N:0:AACTAAT+ACGGCAC
ATTCCTACGGGGGGCAGCAGCGGGGAATCTTGCACAATGGAGGCAACTCTGATGCAGCGACGCCGCGTGAGCGATGAAGCCCTTCGGGGTGTAAAGCTCTTTCGGCAGGGACGATAATGACGGTACCTGAAGAAGAAGCTGCGGCTAACTACGTGCCAGCAGCCGCGGTAATACGTAGGCAGCGAGCGTTGTTCGGAATTACTGGGCGTAAAGAGTGTGTAGGCGGTGCTCTAAGTTCGGCGTGAAATCTCCTGGCCCAACTGGGAGGGTGCGCCGGAAACTGGAGTGCTTGAGCGTGGGAGAGG
+
CCCCCFGGGE@@7CGEGGGG-@CGGGGDFG,AA<?E?FG?BFEGGGDFGFGGGD?FDGGCFEEEDEGGDDDEF:FCG;FG<>FFGFCECCEGGGCCF9:C?CEGGDFCCF7F<*<>8FC?<5EEF8FF7C?CGGGGG6+88C:CG8CCFGFCEFGGGFGGCCCFGEGEEGGGG+CED**CCEGDGCGEGGCC:E?EECFC7<F7F8EGEGGFG9:+9C7EC97<8EC:599F9CC7CFCC)1)15<*7>::CFFFF4>DF:FF:>>5;BBBB>CCEB:>(349:?))89*:?8709(404:<6?6
@M02526:341:000000000-JB3KD:1:1101:7452:2617 1:N:0:AACTAAT+ACGGCAC
TCTTCCTACGGGACGCAGCAGTGGGGAATATTGGACAATGGGGGGAACCCTGATCCAGCAATGCCGCGTGTGTGAAGAAGGTCTTCGGATTGTAAAGCACTTTCGTCAGGGAAGATTATGACGGTACCTGAAGAAGAAGCCCCGGCTAACTCCGTGCCAGCAGCCGCGGTAATACGAAGGGGGCAAGCGTTGCCCGGAATGACTGGGCGTAAAGGGCGTGAAGGCGGTTATTACAGTCAGATGTGAAATACCTGGGCTCAACCTGGGAGCTGCATTTGATACGTCATGCCTAGAGTTCGAGAGAG
+
BBC-A9CF9FFG@C@CF+CFECFGGDEFCAFA<FCAFFFGDGGEEGCGG=<F8BF9F,?FEF,FFDEEGEGGFFGF9F?F?FFE<AB7CEGGCFGCFGFAFB=,@D<<FGGGG:F9;9C9CFFGCEG9F@,,3CC:C<<CFG7F*1*C:<C,,1=BF<9,*++=C*:E>>EC@9C>E>EGGE?EG8*;EC:E>+<C8*1;8+0:CFGCGEEGFGG55*1/*1++*:**::?9C+0*39*:>78**29*22:07?>)8).79?>B:@3839F?497@6@F>2<?D(5<F)/<2()34)6:(8.,-4
@M02526:341:000000000-JB3KD:1:1101:18856:2627 1:N:0:AACTAAT+ACGGCAC
GCCTCCTACGGGGGGCAGCAGTGGGGAATCTTGCACAATGGGGGAAACCCTGATGCAGCGACGCCGCGTGAGTGATGAAGCCCTTCGGGGTGTAAAGCTCTTTCGGCAGGGACGATAATGACGGTACCTGAAGAAGAAGCTGCGGCTAACTACGTGCCAGCAGCCGCGGTAATACGTAGGCAGCGAGCGTTGTTCGGAGTTACTGGGCGTAAAGAGTGCGTAGGCGGTTCTCTAAGTTTGGTGTGAAATCTCCCGGCTCAACTGGGAGGGTGCGCCGAAAACTGGGAGGCTTGAGTATGGGAGAG
+
CCCCCGGGGGGGGGGGGGGGGGGGGGGGGGGGGGGGGGGGGGGGGGGGGGGGGGGGGGGGGGGGGGGGGGGGGGGGGGGGGGGGGGGGGGGGGGGGGGGGGGGGGGGGGGGGGGGGGGGGGGGGGGGGGGGGGGGGGGGGGGGGGGGGGGGGGGGGGGGGGGGGGGGGGGGGGGGGGGGGGGGGGGGGGGGGGGGGGGGGGGGGGGGGGGGGGGGGGGGGGGGGGGGGGGGGGGGFGGGGGGFGEGF>GGGGFFFFFEFFFFFFFFF<FFFFFGG>EDF>FF?FB>>E>FF701><AF<?F???<
@M02526:341:000000000-JB3KD:1:1101:14619:2630 1:N:0:AACTAAT+ACGGCAC
CGCCTACGGGGGGCAGCAGTGGGGAATATTGCACAATGGGCGCAAGCCTGATGCAGCCATGCCGCGTGTATGAAGAAGGCCTTCGGGTTGTAAAGTACTTTCAGCGGGGAGGAAGGGATGATGCTTAATACGCATCGTTATTGACGTTACCCGCAGAAGAAGCACCGGCTAACTCCGTGCCAGCAGCCGCGGTAATACGGAGGGTGCAAGCGTTAATCGGAATTACTGGGCGTAAAGCGCACGCAGGCGGTCTGTTAAGTCAGATGTGAAATCCCCGGGCTTAACCCGGGAACTGCATTTGAAAC
+
CCCCCGGGGGGGGGGGGGGGGGGGGGGGGGGGGGGGGGGGGGGGGGGGGGGGGGGGGGGGGGGGGGGGGGGGGGGGGGGGGGGGGGGGGGGGGGGGGGGGGGGGGGGGGGGGDGGGGGGGGGGGGGGGGGGGGGGGGGGGGGGGGGGGGGGGGGGGGGFFGGGGGGGGGGGGGGGGGGGGGGGGGFGGGGGGGGGGGGGGGGGGEEGGGGGGGGGGGGGGGGGGGGGGGGGGGDDCGGGGGGFGFGFGGGGGBFFFFFFFFFF<FFFFFFFFFGGFFFFFBB?BFFFFFFFFFFFFFFFFFFFFF
@M02526:341:000000000-JB3KD:1:1101:19203:2646 1:N:0:AACTAAT+ACGGCAC
ACCTACGGGAGGCAGCAGTGGGGAATTTTGGACAATGGGGGGAACCCTGATCCAGCCATGCCGCGTGTCTGAAGAAGGCCTTCGGGTTGTAAAGGACTTTTGTTAGGGAAGAAAAGCAACGGGTTAAGAGCTAGTGGTGATGACGGTACCTAAAGAATAAGCACCGGCTAACTACGTGCCAGCAGCCGCGGTAATACGTAGGGTGCGAGCGTTAATCGGAATTACTGGGCGTAAAGCGAGCGCAGACGGTTAATTAAGTCAGATGTGAAGTCCACGAGCTTAGCTTGGGAAGAGCATTTGAAACC
+
CCCCCGG@@BGGGGGGGGDEG<FG@@,;CCF8<F<F<@AGGDE=BF+B<FFADFFGFCEE=<F7@C:CBCDD<FGGGGG<>,DFE:,3C>FACC9F<C<F,>FGFG@B<<>DFB@>:,@F:<F>FGCC9CC<<C<C7F7FGGGDCFGFGEFGCFCFGGGDFFGCBFEE*1+BE?8>88CCEC5880CEEEDEEGGC:;<<FGDFE8:CGDE:CECCC5E=5EGF?+CG*:::CE/::C5>3733<1)>****19*9?FFFF=/6B@=A4)9*/09@:3@(,4))6=FD<@33:<:?2)-.6)4)(
@M02526:341:000000000-JB3KD:1:1101:22929:2652 1:N:0:AACTAAT+ACGGCAC
GTGACCTACGGGAGGCAGCAGTGGGGAATTTTGGACAATGGGCGCAAGCCTGATCCAGCAATGCCGCGTGAGTGAAGAAGGCCTTCGGGTTGTAAAGCTCTTTTGTCAGGGAAGAAACGGCGGTTTCGAATAAAGATCGCTAATGACGGTACCTGAAGAATAAGCACCGGCTAACTACGTGCCAGCAGCCGCGGTAATACGTAGGGTGCAAGCGTTCATCGGAATTACTGGGCGTAAAGCGTGCGCAGGCGGTTTTGTAAGTCTGACGTGAAATCCCCGAGCTTAACTTGGGAATTGCGTTGGAG
+
CCCCCFGCGGGGDGGGGGGGGGGGEGGGFG<EEEFAFGGGGFDGGGGGGGGGGDAEFGGC<FFGGGGG@F@GEFFGGFGGGGGE@9<BFF=F@EFGGFGGG9FGCECGAFGGGGGF,,AE@@CFCFFGGGG7DFCEGFFGGDGGGGGGGGG7=FGG,DF<FGCCFCB<C@EEE@DCGCEG@B*><CCFFCEGGGCECFF;E:<EEGFEGG7FGGGG*<9CFGGG=EFCCFGFFCCCGFFFCGEGBC@DD)>DD@B3>7*=FFFFFFFFFF>58026).79;(3?4@FF5B?B6?0?74:1:BF:.
@M02526:341:000000000-JB3KD:1:1101:12064:2666 1:N:0:AACTAAT+ACGGCAC
GGCCTACGGGGCGCAGCAGTGGGGAATATTGCACAATGGGCGAAACCCTGATGCAGCCATGCCGCGTGTGTGAAGAAGGCCTTCGGGTTGTAAAGCACTTTTAGCGAGGAGGAAAGGTTGATCCCTAATACGTACCAACTGTGACGTTACTCGCAGAAGAAGCACCGGCTAACTCCGTGCCAGCAGCCGCGGTAATACGGAGGGTGCAAGCGTTAATCGGAATTACTGGGCGTAAAGCGTACGCAGGCGGTTGGATAAGTCAGATGTGAAATCCCCGGGCTCAACCTGGGAATTGCATTTCAAAC
+
--ACCGGGGGGGGGGGGGGGGGGGGGGCFGG9EGGGGGGG,FGGG:FGGGGGEGGGG8FGGGGGGGGGGGGGGGGGFFGGGGGGGEGFGGGGGGGGGGGGG,,,E+4@:C4BFFG,,8:,,8,,:>FGGGGC,7++,,+,3CDFGF3DFF<,@:CFGF7DFEGGGG7FGGGGGG9EGGGGGGGGGFGGGGGGGDEGGGG55CGGGGGGFGFGGGGGGGGEGEFGGGGGGGGGEEGDGGG*1CDGFGFDDGD5)>)9?FF7*/7<?4BBFFF48<FFFEFB00),4:?F?34>2??FA>A>)))65
@M02526:341:000000000-JB3KD:1:1101:22489:2694 1:N:0:AACTAAT+ACGGCAC
AGCCTACGGGACGCAGCAGTGGGGAATATTGGACAATGGGGGGAACCCTGATCCAGCAATGCCGCGTGTGTGAAGAAGGTCTTCGGATTGTAAAGCACTTTCGTCAGGGAAGATGATGACGGTACCTGAAGAAGAAGCCCCGGCTAACTTCGTGCCAGCAGCCGCGGTAATACGAAGGGGGCAAGCGTTGCTCGGAATGACTGGGCGTAAAGGGCGTGTAGGCGGTTATTACAGTCAGATGTGAAATACCTGGGCTCAACCTGGGAGCTGCATTTGATACGTGATGACTAGAGTTCGAGAGAGGG
+
CCCCCGGGGGGGGGGGGGGGGGGGGGGGGGGFGGGGGGGGGGGGGGGGGGGGGGGGGGGGGGGGGGGGGGGGGGGGGGGGGGGGGGGGGGGGGGGGGGGGGGGGGGGGGGGGGGGDEGFGGGGGGGGFFGGGGGGGFGFDGGGGGGCFGGGFGFDGGEFGEGGGGGGGGGGGCGGGEEDGGGGGGGGGGGG7<ECGGGGGGFGGGGGCGGFGGEGEGGE6<FFGG8EGF?CGCFDGGGGGGGF7FGFCGC>CF>F:F@F4>?FFFFFBFFFFFDGFFF?22????FFFF=29?2<DBF?1918<(
@M02526:341:000000000-JB3KD:1:1101:21697:2695 1:N:0:AACTAAT+ACGGCAC
GACCTACGGGAGGCAGCAGTAAGGAATATTGGTCAATGGACGCAAGTCTGAACCAGCCATGCCGCGTGGAGGATGAAGGTCCTCTGGATTGTAAACTTCTTTTATCTGGGAAGAAATGCAATTTTTCTAAATTGTTTGACGGTACCAGATGAATAAGCACCGGCTAACTCCGTGCCAGCAGCCGCGGTAATACGGAGGGTGCGAGCGTTATCCGGATTCACTGGGTTTAAAGGGTGCGTAGGTGGGCAGGTAAGTCAGTGGTGAAATCTCCGGGCTTAACCCGGAAACTGCCATTGATACTATCC
+
CCCCCGGGGGGGGGGGGGGGGGGGGGGGGGGGGGGGGGGGGGGGGGGGGGGGGGGGGGGGGGGGGGGGGGGGGGGGGGGGGGGGGGGGGGGGGGGGGGGGGGGGGGGGGFFGGGGGGGGGFGGGGGGGGGGGGGGGGFGGGGGGGGGGGGGGGGGGGGGGGGGGGGGGGGGGGGGGGGGGGGGGGGGGGGGGGGGGGGDGGGGGGGGGGGGGGGGGGGGGFCGFGGGGGGGGGGGGGG<DD3@GFGFFGGGCFFFFFFFFFFFBF@FAFFFFEDD>FFFAA:9>0BFF<6<BFFF>DAAAAFFF(
@M02526:341:000000000-JB3KD:1:1101:19164:2709 1:N:0:AACTAAT+ACGGCAC
CAGCCTACGGGGGGCAGCAGTGGGGAATTTTGGACAATGGGGGGAACCCTGATCCAGCCATGCCGCGTGTCTGAAGAAGGCCTTCGGGTTGTAAAGGACTTTTGTTAGGGAAGAAAAGCCACGGGTTAAGAGCTAGTGGTGATGACGGTACCTAAAGAATAAGCACCGGCTAACTACGTGCCAGCAGCCGCGGTAATACGTAGGGTGCGAGCGTTAATCGGAATTACTGGGCGTAAAGCGAGCGCAGACGGTTAATTAAGTCAGATGTGAAATCCCCGAGCTTAACTTGGGAAGTGCATTTGAAA
+
CCCCCGGGGGG::CCFGGGGGGGGDDEGCAFGEGFDFGGGGGGGGGEEGFFG<DFGGGGGGGGGGGCGGGGGGGGFCA:C7<CCCEEGGGDEEFGF9FGG<ECCGGGFFFGG>FCCFGGFCFEGGGGGGGGG?GGGGCFCF9@E?GE>EGGEECF?GFGFFGCGGGFGEEGGGDGGFEF>C8?+:C8FEE>EECEGGGGFCFGGEEG5CEEGG>58CF?EECEGDE?FFFGGGGGG57>C5<DG>D5CCD<D@:9@F@66FFFF=FFFB9F?@F495>>;96,<<F?FFFFB:(8<<>DAF455)
@M02526:341:000000000-JB3KD:1:1101:20827:2716 1:N:0:AACTAAT+ACGGCAC
ACAAGGCCTACGGGGGGCAGCAGTGGGGAATATTGCACAATGGGGGGAACCCTGATGCAGCCATGCCGCGTGTGTGAAGAAGGCCTTCGGGTTGTAAAGCACTTTCAGTGAGGAGGAAGGGCATATATTGAATAGGTATATGCATTGACGTTACTCACAGAAGAAGCACCGGCTAACTCCGTGCCAGAAGCCGCGGTAATACGGAGGGTGCAAGCGTTAATCGAAATTACTGGGCGTAAAGGGCACGTAGGCGGATAGATAAGTTGGGTGTGAACTCCCCGGGCTCAACCTGGGAAGGGCATTCA
+
CCCCCFGGDDFGGGGGEEGCEDEAFGGEGFD=FFEF?=FEFGGGGGDGGGGDCB<FC@<3>3<F:F><==<F<BFFFC@FFF:<CF28CFEF5?>EGFEC@;<8,000<:<FFFGDGGGDDCGF8C999@9979<C9:AE@E?C+0AFFEE58*+<C::C<@CFC:FGGFGG5*:EGG?F58CC:::**<ECE88*:C?CE<@*;EEECEECE9*;2;CEFG2*;8C<FFGGGFFD5<7DFG)183>/9D9=..))09899??:==@05:B@4**0165((4(607*78),31-4:(,82:?<).
@M02526:341:000000000-JB3KD:1:1101:7252:2728 1:N:0:AACTAAT+ACGGCAC
AGTCCTACGGGGCGCAGCAGTAGGGAATCTTTCACAATGGGCGAAAGCCTGATGAAGCAACGCCGCGTGAATGAAGAAGGGTTTCGGCTCGTAAAATTCTGTTGCTAGAGAAGAACGTACCGAGTAGGAAATGGCTCGGTAGTGACGGTATCTGGTTAGAAAGTCACGGCTAACTACGTGCCAGCAGCCGCGGTAATACGTAGGTGGCAAGCGTTATCCGGATTTATTGGGCGTAAAGCGAGCGCAGGCGGTCGCTTAAGTCCGGTGTGAAAGCCTTCGGCTTAACCGAAGAAGTGCATTGGAAA
+
CCCCCGGGGGGGGGGGGGGGGGGGGGGGGGGGGGGGGGGGGGGGGGGGGGGGGGGGGGGGGGGGGGGGGGGGGGGGGGGGGGGGGGGGEEGGGGGGFGGGGGGGGEFGGGGGCFGGGGGGGGFGGGGFFG8FGGGGGGGGGDEFGGGGGGGGGGGGFGGGGFGGGGGGDGGGGGGGGGGFGGGGGCFFGGGC5>EGGGGGGGGG?:5CF6CGECEGFFGGGGGE?FFGGGGFDGDD=FGGGCECB5BCG5<<@EEDFF?FF866BD@B3<FF4<DFFF3:>F>?FFFF>B>::0<)-6<9>25)5
@M02526:341:000000000-JB3KD:1:1101:13008:2749 1:N:0:AACTAAT+ACGGCAC
CCATCCTACGGGACGCAGCAGTGGGGAATTTTGGACAATGGGCGCAAGCCTGATCCAGCCATTCCGCGTGCAGGATGAAGGCCCTCGGGTTGTAAACTGCTTTTGTACGGAACGAAAAGGCGCGGGTTAATACCCTGTGCCGATGACGGTACCGTAAGAATAAGCACCGGCTAACTACGTGCCAGCAGCCGCGGTAATACGTAGGGTGCAAGCGTTAATCGGAATTACTGGGCGTAAAGCGTGCGCAGGCGGTTGTGTAAGAGAGATGTGAAATCCCCGGGCTTAACCTGGGAACTGCATTTGTT
+
CCCCCGGGGGGGGGGGGFGGGGGGGGFFGDFGEEFGGGGGGGGGGGGGGGGGGGGGGGGGGCE<EEGGGGGGGGDFGGGGGGGGFFCEGFGGGFGGGGGGFGGGGGGCDGBFFGEGGGGGGDG@CF@FFFDFBDFGFF7=FFDECCFFGEF@FEFGGFGFFGGGGGGGEGGGEEFGFFGFFGFGCCGGG>CEGDEE8<CCF:FFECFGDFGFGG*;5CFGD;CEGGG?CEFGGGCCGGGGGC;<BGEGD>5C>@BDDFF?F=*,7>=<@AB@9:F?FF@>FF088?4*471?7?F:DBBFABA:(
@M02526:341:000000000-JB3KD:1:1101:22507:2799 1:N:0:AACTAAT+ACGGCAC
ATTCCTACGGGACGCAGCAGTGGGGAATATTGCACAATGGGGGGAACCCTGATGCAGCGACGCCGCGTGCGGGATGAAGGCCTTCGGGTTGTAAACCGCTTTTGTTGGGGAGCAAGCGAGAGTGAGTGTACCCTTCGAATAAGCACCGGCTAACTACGTGCCAGCAGCCGCGGTAATACGTAGGGTGCAAGCGCTGTCCGGATTTATTGGGCGTAAAGAGCTCGTAGGCGGTTCGTCGCGTCTGGTGTGAAAGCCCATCGCTTAACGGTGGGTCTGCGCCGGATACGGGCGGGCTTGAGTGCAGG
+
CCCCCGCFGGGGGGGGGGGGGGGGGGGGGGGGGGGGGGGGGGGGGGGGGGGGGGGGGGGGGGGGDGGGGGGGGGGGGGGGGGGGGGGGGGGGGGGGGGGGGBEGGFGGGGGGGGGGGEGGGGGGGGFFGGGFGGFGGGGGGGGGGGGGGGGGGGGGGGGGGGGGGGGG>EDEEGGGGGGGGGGGGGGGGGGGGGGGGGGEGGDGGGGGGGGGGGG=EGGGGGFGGGGGGGEGDGGDGGGG5DBGFFFDDGDFFF:>FF:DFFF??*;;DBFFFG4:BDFFF>9016>BB)4>F>;(-2,)-)6)(
@M02526:341:000000000-JB3KD:1:1101:24882:2808 1:N:0:AACTAAT+ACGGCAC
TTGAGCCTACGGGAGGCAGCAGTGGGGAATATTGGACAATGGGCGAAAGCCTGATCCAGCAATGCCGCGTGAGTGATGAAGGCCTTAGGGTTGTAAAGCTCTTTTACCCGGGATGATAATGACAGTACCGGGAGAATAAGCCCCGGCTAACTCCGTGCCAGCAGCCGCGGTAATACGGAGGGGGCTAGCGTTGTTCGGAATTACTGGGCGTAAAGCGCACGTAGGCGGCTTTGTAAGTTAGAGGTGAAAGCCCGGAGCTCCACTCCGGAACTGCCTTTAAGACTGCATCGCTTGAATCATGGAGA
+
CCCCCGGGGFGFGEGGGGGGGG9FGGGGGGGGGGGGGGGGGGGGGGGEGGGGFFGEFGGFGGGGGGGGGGGGGGGGGGGGGGCFGFGFGFGGGGGFFGGGGGC9FFFFGGGGFECGFGGGGGGGCGD<F?FEGGGGGGGFGGGG@FF=B>FFE@CF<CGGGGDGGGGG7EEGGGGGGGCEDGGGGGGGGGGGGGGGDGGGGGGGGGGGGGGDGGFGGGGGEGC*8CEC=/:CGFFGG7CF>:?<@<@CG747:>3555@6)9>AF5DFFFFFFCDFFF?D><>93)**6@F::B:>>4<4<?F1(
@M02526:341:000000000-JB3KD:1:1101:12521:2815 1:N:0:AACTAAT+ACGGCAC
TTCCTACGGGAGGCAGCAGTGGGGAATATTGGACAATGGGCGAAAGCCTGATCCAGCAATGCCGCGTGAGTGATGAAGGCCTTAGGGTTGTAAAGCTCTTTTACCAGGGATGATAATGACAGTACCTGGAGAATAAGCTCCGGCTAACTCCGTGCCAGCAGCCGCGGTAATACGGAGGGAGCTAGCGTTGTTCGGAATTACTGGGCGTAAAGCGCACGTAGGCGGCGATTCAAGTCAGAGGTGAAAGCCTGGGGCTCAACCCCGGAACTGCCTTTGAAACTAGATTGCTAGAATCCTGGAGGGGT
+
CCCCCGGGGGGCGGGGGGGGGCFGGGGGGGGGCFGGGGGGGGGGGGGGGGG<FGGGGCGGGGFGGGGGGGFGFGGG96FDGCFGFGGEFCCCFGDGGFFGGGFA<FE@FE8B=<FGFD?<?FGGD?EF8FAEEBFE<9<<<C==BFD<<FDCC33+?FFCBFDC@CB><:@==DC*3C8@EGFCCDEG5BEEGGGGGFFFG;F6CGGGCC8>FGEGEGGG58<EG5E55:C9:FFFGGC6D<)76F@9>6753@>55667..)-7>53F2*<67***9@AA2.<4@@6:6)546)).-41,(-((
@M02526:341:000000000-JB3KD:1:1101:18846:2837 1:N:0:AACTAAT+ACGGCAC
CTCACCCTACGGGACGCAGCAGTGGGGAATATTGGACAATGGGGGGAACCCTGATCCAGCAATGCCGCGTGTGTGAAGAAGGTCTTCGGATTGTAAAGCACTTTCGTCAGGGAAGATGATGACGGTACCCGAAGAAGAAGCCCCGGCTAACTTCGTGCCAGCAGCCGCGGTAATACGAAGGGGGCAAGCGTTGCTCGGAATGACTGGGCGTAAAGGGCGTGTAGGCGGTTATTACAGTCAGATGTGAAATACCTGGGCTCAACCTGGGAGCTGCATTTGATACGTGATGACTAGAGTTCGAGAGG
+
CCCCCGGGGGGGGGGGGGGGGGGGGGGGGGGGGGGGGGGGGGGGGDGGGGGGGGGGGGGGGGGGGGGGGGGGGGGGGGGGGGGGGGGGGGGGGGGGGGGGGGGGGGGGGGGGGGGGGGGGGGGGGGGGGGGGEGGGGGGGG>FGGGGGGGGGGGGGGDGGGGGGGGGGGGGGGGFGGFGGGGGGGGGGGGGGGGCGGGGDGGCFGGGGGGEGGGGGGGGEGGGGGGGGGGCFGGGGGGGGGFFGFGFGGGGGFFFF:F>5?@FFFF@B7:EFFGFFF?F4<BFF?FFF>4AFFBFFFFFF??49(
@M02526:341:000000000-JB3KD:1:1101:20100:2858 1:N:0:AACTAAT+ACGGCAC
TGCCTACGGGGCGCAGCAGTGGGGAATATTGCACAATGGGCGCAAGCCTGATGCAGCCATGCCGCGTGTATGAAGAAGGCCTTCGGGTTGTAAAGTACTTTCAGCGAGGAGGAAGGCATTAAGGTTAATAACCTTAGTGATTGACGTTACTCGCAGAAGAAGCACCGGCTAACTCCGTGCCAGCAGCCGCGGTAATACGGAGGGTGCAAGCGTTAATCGGAATTACTGGGCGTAAAGCGCACGCAGGCGGTTTGTTAAGTCAGATGTGAAATCCCCGAGCTTAACTTGGGAACTGCATTTGAAAC
+
CCCCCGGGGGGGGGGGGGGGGGGGGGGGGGGGGGGGGGGGGGGGGGGGGGGGGGGGGGGGGGGGGGGGGGGGGGGGGGGGGGGGGGGGGGGGGGGGGGGGGGGGGG+CFGGGGGGGGGGGGGGGFGGGGGGGGGGGGGGGGGGGGGGGGGGGGGGGGGGGGGGGGGGGGGGGGGGGGGFGFGGGGGGGGGGGGGGGGGGGGGGGGGGGGGGGGGDGGGGGGGGGGFCEGGGEGGGFGGGGGGFDFGBGGGGGFFFF@FFB=FFA@FFFF>FFFGGFFF>BF?FFFFFF?FFFFD?BAABBF<AAB
@M02526:341:000000000-JB3KD:1:1101:11686:2871 1:N:0:AACTAAT+ACGGCAC
GTGCTTACGGGGGGCAGCAGTGGGGAATTTTGGACAATGGGGGGAACCCTGATCCAGCCATGCCGCGTGTCTGAAGAAGGCCTTCGGGTTGTAAAGGACTTTTGTTAGGGAAGAAAAGCCACGGGTTAAGAGCTCGTGGTGATGACGGTACCTAAAGAATAAGCACCGGCTAACTACGTGCCAGCAGCCGCGGTAATACGTAGGGCGCGAGCGTTAATCGGAATTACTGGGCGTAAAGCGAGCGCAGCCGGTTCATTAAGTCAGACGTGAAATCCCAGAGCTTAACTTGGGAAGTGAATTTGAAA
+
CCCCCGAFGG:FG>7CEFGGFFGGGDGGFFECCGGGGGGGGGGEGGGG@FGGGECCFCCFGEGFGGGGDFFGGGGGFFGGGGFFCFGGG:CCGFGGCCFGGF<CGGFG6:@;EGGFGGGFFGEGG8*;FGCCGG,;?CDECDGFCF8>AFCCCFGGG?FFGFFGGFF8E888EFDEFG@CF8EG>8@CF58E>8?C@F78<@CED*:8EEGDEGGEEC?EEGGGF+<9CC=FEGDGGGG3*)./7C))/9<9:)9=98@FF7=-*)7()(7**:C667)80):54@FFBF1<4())6)4<<4AB9
@M02526:341:000000000-JB3KD:1:1101:11925:2873 1:N:0:AACTAAT+ACGGCAC
CTAAGGCCTACGGGGCGCAGCAGTGGGGAATATTGGACAATGGGCGAAAGCCTGATCCAGCCATGCCGCGTGTGTGAAGAAGGCCTTCGGGTTGTAAAGCACTTTCAGTAGGGAAGAAAGCCTTTGACCTAATACGTCTTAGGAAGGACATCACCTACAGAAGAAGCACCGGCTAACTCCGTGCCAGCAGCCGCGGTAATACGGAGGGTGCGAGCGTTAATCGGAATTACTGGGCGTAAAGGGCGCGTAGGCGGTCCGTTAAGCCAGATGTGAAAGCCACGGGCTCAACCTGGGAATTGCATTTG
+
CCC@CFGFGGGGGG7FG@FDC9EGGGCGE:FGGGFFGGGFFGG8ECGGEGGGGGGGAFGGGGDFGGGGGEGCFFGGGGDGGGEFGFDGFGGGGGEEGEGFFFGGGGFBFFFGGG8CEFGFGGGGFF?DDFGGGGFGGCEGGGGACFGGDFFFCGGGGFFCFFGGCGFGGGGG@CE@GGGGEC*>FCGGGFGGGGGGGGGGGGGGGEEGGGGGGGGGGGEFGGCECEGGGFGC6=FCCG35:C>3>DBGCDGC3>DFD@:FD>=<9>F?*48*9FF7FF)4,3;07@@=:>??01((47<<BDAA)
@M02526:341:000000000-JB3KD:1:1101:6961:2927 1:N:0:AACTAAT+ACGGCAC
GGTATCCTACGGGAGGCAGCAGTAGGGAATCTTCGGCAATGGACGAAAGTCTGACCGAGGAACGCCGCGTGAGTGAAGAAGGTTTTCGGATCGTAAAACTCTGTTGTTAGAGAAGAACAAGGACGTTAGTAACTGAACGTCCCCTGACGGTATCTAACCAGAAAGCCACGGCTAACTACGTGCCAGCAGCCGCGGTAATACGTAGGTGGCAAGCGTTGTCCGGATTTATTGGGCGTAAAGCGAGCGCAGGCGGTTTCTTAAGTCTGATGTGAAAGCCCCCGGCTCAACCGGGGAGGGTCATTGGG
+
CCCCCCF@EGGECFEFCBCEFFFFGGGGGGGGGGGGGEGGGFGGGGGG:FGGFFGFG::FCEFGGGGCG:FEGFG<FEFGFGFGGGFGGEGGDGGCDFGGEGCFGFBDFG,??DFGGGGGGFG?FCGCGGGGGGF9FAFDC>FFFCFBFFGGGGGFGFFGGFGGGGGGFGEGG7CGGGGGEGGGGFFGFFEGE>EGGGGGGC+?FECFGGGGGGEE:8:C?EGEGGFEGCA6=CDDEDFCCGFG><>CDD3757>@=?FFFFFFFFFF4<??F>C:F@F99>F;6@F@?560901>2?<(.<B>(
@M02526:341:000000000-JB3KD:1:1101:22483:2929 1:N:0:AACTAAT+ACGGCAC
TCCTACGGGAGGCAGCAGTGGGGAATATTGCACAATGGGGGGAACCCTGATGCAGCCATGCCGCGTGTGTGAAGAAGGCCTTCGGGTTGTAAAGCACTTTCAGTGAGGAGGAAGGGCATATATTGAATAGGTATATGCATTGACGTTACTCACAGAAGAAGCACCGGCTAACTCCGTGCCAGCAGCCGCGGTAATACGGAGGGTGCAAGCGTTAATCGGAATTACTGGGCGTAAAGGGCACGTAGGCGGATAGATAAGTTGGGTGTGAAATCCCCGGGCTCAACCTGGGAATGGCATTCAAAACC
+
CCCCCGGGGGGGGGGGGGGGGGGGGGGGGGGGGGGGGGGGGGGGGGGGGGGGGGGGGGGGGGGGGGGGGGGGGGGGGGGGGGGGGGGGGGGGGGGGGGGFGGGGGGGGGGGGGGGGGGGGGGGGGGFGGGGGGGGGGGGGGGGGGGGGEGGGGGGGGGGGGGGGGGGGGGGGGGGGGGGGGGGGGGGGGGGGGGGGGGGGGGGGGCCGGGGEGGF?C5CGGGGGCGCCGGGGGGFFFGGGGGFG>GFGGDDC?*0*9BF?FFD6D>DFFFFF?GCBDFF9:2>7<@F@3@F?BFFF225AAAD2-
@M02526:341:000000000-JB3KD:1:1101:13464:2945 1:N:0:AACTAAT+ACGGCAC
GCGCGCCTACGGGACGCAGCAGTGGGGAATATTGCACAATGGGGGGAACCCTGATGCAGCCATGCCGCGTGTATGAAGAAGGCCTTCGGGTTGTAAAGTACTTTCGGTGATGAGGAAGGGCGGATACTGAATAGGTATATGTTTTGACGTTAATCACAGAAGAAGCACCGGCTAACTCCGTGCCAGCAGCCGCGGTAATACGGGGGGTGCAAGCGTTAATCGGAATGACTGGGCGTAAAGGGCATGTAGGCGGATAGATAAGTTAGGTGTGAAAGCCCTGGGCTCAACCTAGGAATTGCATTTAA
+
CCCCCGEGDGGGGFGGGGGGGGGGGGGGEGGGGGGGGGGGGGGGGGGGGGGGFGGEFGGGGGGGGGGGGEGGGGGGGFGFGGGGGGGGGEGGGFGFGGGGGGGGFGDCFFGGGGGCGGGCCGGCCFGGGGGGFGGGGGGGGCFFGG7CFGGGGGFGGGGGGFGGFGGGGGGGGGGGGGGGGGGGGGGCCGGGGGGGGGGFFGGGGED>CEFFGCGEEEFGGG=CEGFFFCGGGFGDGCCFGDDGFFFGGGGGFEFEFF===FFAFB?<*47@FGC?FF???:?:?FFF7F?F?BFF>?AFFF94:
@M02526:341:000000000-JB3KD:1:1101:23199:2992 1:N:0:AACTAAT+ACGGCAC
CCCCTACGGGGGGCAGCAGTGGGGAATTTTGGACAATGGGGGGAACCCTGATCCAGCCATGCCGCGTGTCTGAAGAAGGCCTTCGGGTTGTAAAGGACTTTCGTTAGGGAAGAAAAGCCACGGGTTAAGAGCTAGTGGTGATGACGGTACCTAAAGAATAAGCACCGGCTAACTACGTGCCAGCAGCCGCGGTAATACGTAGGGTGCGTGCGTTAATCGGAATTACTGGGCGTAAAGCGAGCGCAGTCGGTTAATTAAGTCAGATGTGAAATCCCCGAGCTTAACTTGGGAAGTGCATTTGAAAC
+
CCCCCGGGDG:FGGGGGGFECCFCCDCFF?FG8=9=FFAFDGGEC@FEE:>,<>FEGGGFGFF:FB:F<2CF@BFCEFGGG?:FG7E<<E/9@?FFDGEEE,8:@CGF>C8CFECF:EG6FGE5:?C7C,0A9:E0<:<CC:<AFCEEF5CFGGFEFC<00<FFFGGGGG*CEFCEEG*A*A8/*2*;E?5EEGGG?7/A68;5@888*;CE=C:CFF=EG58CCF@F?:E::5D3?>C<5)5C>D)0195*8=?7=@B*=**./*/.946667C)<;>;>:<:9=4*4)2563<)<<4466-)5
@M02526:341:000000000-JB3KD:1:1101:15736:2995 1:N:0:AACTAAT+ACGGCAC
TAATTACCTACGGGACGCAGCAGTGGGGAATATTGGACAATGGGGGGAACCCTGATCCAGCAATGCCGCGTGTGTGAAGAAGGTCTTCGGATTGTAAAGCACTTTCGTCAGGGAAGATGATGACGGTACCTGAAGAAGAAGCCCCGGCTAACTTCGTGCCAGCAGCCGCGGTAATACGAAGGGGGCAAGCGTTGCTCGGAATGACTGGGCGTAAAGGGCGTGTAGGCGGTTATTACAGTCAGATGTTAAATACCTGGGCTCAACCTGGGAGCTGCATTTGATACGTGATGACTAGAGTTCGAGAG
+
CCCCCGCEFGGGGGEGEFGGGGGFGFFC@FFGFFGDEFGFGGGFGGGGGGGGGGGGG9EGGGFGGGFFGGGGEGGGGFGGECDFFFFGFGDGGGGGFD<DFGGGGGGEEGGCGGGGFGGCFGGGGGGGGGGGGGGCFFGG?CGGGGGGGGG@FFFGGGG<F:BFDF:CGGEEGGGGGGCCEC>GECEFCCC;EED7CEE5CGG?CC7FCGE8:EGGD8EGGG58ECC8EEGEG?>707090C**=D***;>>FF=6F37@5?734?FBF7@>.*26*86<9><<?F4)4=>2:2())6<-1(41-
@M02526:341:000000000-JB3KD:1:1101:13485:3005 1:N:0:AACTAAT+ACGGCAC
CGAGGCCCTACGGGGCGCAGCAGTGGGGAATTTTCCGCAATGGGCGAAAGCCTGACGGAGCAATGCCGCGTGGAGGTAGAAGGCCTACGGGTCGTGAACTTCTTTTCCCGGAGAAGAAGCAATGACGGTATCTGGGGAATAAGCATCGGCTAACTCTGTGCCAGCAGCCGCGGTAATACAGAGGATGCAAGCGTTATCCGGAATGATTGGGCGTAAAGCGTCTGTAGGTGGCTTTTTAAGTCCGCCGTCAAATCCCAGGGCTCAACCCTGGACAGGCGGTGGAAACTACCAAGCTGGAGTACGGG
+
CCCCCGGGGGGGGGGGGGGGGGGGGGGGGGGGGGGGGGGGGGGGGGGGGGGGGGGGGGGGGGGGGGGGGGGGGGGGGGGGGGGGGGGGGGGGGGGGGGGGGGGGGGGFGGGGGGGGGGGGFGGGGGGGGGGGGGGGGGGGGGGGGGGGGGGGGGGGGGGGGFGCGGGGGGGGGGGGGGGGGGGGGGGGGGGGGGGGGGGGGGGGGGGGGGGGGGGGGGGGGGGGGGGCFGGGG=FGGGGFG7=DEGFGGGGGFFFFFFFEFFFFFFFFFBFFFGGFFFFFFF?<DFFF?FFF?::7?<(:?B?>(
@M02526:341:000000000-JB3KD:1:1101:12470:3023 1:N:0:AACTAAT+ACGGCAC
CCCTACGGGGGGCAGCAGTCGGGAATCTTCCGCAATGGGCGAAAGCCTGACGGAGCGACGCCGCGTGAGTGATGAAGGCCTTCGGGTTGTAAAGCTCTGTGGGGAGAGAAGAATAAGTTCAGGCCAATACCCTGAATGATGACGGTATCTCCTTAGCAAGCACCGGCTAACTCTGTGCCAGCAGCCGCGGTAAGACAGAGGGTGCAAACGTTGTTCGGATTTACTGGGCGTAAAGCGTGTGTAGGCGGCTTCGCAAGTTGGATGTGAAATCCCACGGCTCAACCGTGGACGTGCATCCAAAACTC
+
CCCCCGGGGGGGGGGGGGGGGGGGGGGGGGGGGGGGGGGGGGGGGGGGGGGGGGGGGGGGGGGGGGGGGGGGGGGGGGGGGGGGGGGGGGGGGGGGGGGGGGGGCFGGGGGGGGGGGGGGGGGGGGGGGGGGGGGGGGGGGGGGGEFFFGGGGGGGGGGGGGGGGGGGGGGGGGGGGGGGGGGGGGGGGEGGGGGGGGFGGGGGGGGFGG=ECGGGGCCEGGGGGGGGGGGGGGGGG37DFGFGFGFDGGDGFFFFFFFFFFFFFFBA6>FFFDGFFFEFFFFFFF>B?FFFFFBFF?D?AF??)
@M02526:341:000000000-JB3KD:1:1101:25270:3050 1:N:0:AACTAAT+ACGGCAC
ACCTCCCCTACGGGGGGCAGCAGTGGGGAATTTTGGACAATGGGCGCAAGCCTGATCCAGCAATGCCGCGTGAGTGAAGAAGGCCTTCGGGTTGTAAAGCTCTTTTGTCAGGGAAGAAACGGCAGTGGCTAATATCCATTGCTAATGACGGTACCTGAAGAATAAGCACCGGCTAACTACGTGCCAGCAGCCGCGGTAATACGTAGGGTGCAAGCGTTAATCGGAATTACTGGGCGTAAAGCGTGCGCAGGCGGTTTTGTAAGTCTGTCGTGAAAGCCCCGGGCTCAACCTGGGAATTGCGATGG
+
CCCCCGGGGGGGGGGGGGGGGGGGGGGGGGGGGGGGGGGGGGGGGGGGGGGGGGGGGGGGGGGGGGGGGGGDGGGFGGGGGGGGFGGGFGGGFGGGGGGGGGGGGFFGGGGGGGGGGGGGGGGGGGGGGGGFGGGGFGGGFGGFDGCGGGGGGGGGGGGGGGBEGGGGGGGEGGGFGGFGGGGGGGGCCFGGDGGGGGDFGGGGGGDGGGGGFEFEGGGG7C8CC5EGGGGGGGGGGDGGDFEGFDEDDD<DB3>@5>>FB?FAFFFAF?@3?FFFFFFB>>FF6FFFF4>FFB<:?F<A:0<B4
@M02526:341:000000000-JB3KD:1:1101:21852:3062 1:N:0:AACTAAT+ACGGCAC
CTGGCCTACGGGGCGCAGCAGTGGGGAATCTTGGCCAATGGGCGCAAGCCTGATCCAGCCATGCCGCGTGAGTGATGAAGGTCCTAGGGTTGTAAAGCTCTTTCGGCGGGGAAGATAATGACGGTACCCGCAGAAGAAGCCCCGGCTAACTTCGTGCCAGCAGCCGCGGTAATACGAAGGGGGCTAGCGTTGCTCGGAATCACTGGGCGTAAAGCGCACGTAGGCGGTTTCTTAAGTCAGGGGTGAAATCCCGGAGCTCAACTCCGGAACTGCCTTTGATACTGGGAGACTTGAGTTCGGGAGAA
+
CCCCC<CFGEGE:+@:76@<<CEEGCE:CFFGFD,,EECECG8BFB@CF@@EE,6,CCA,CEDF,C:CCE7=CAFC,C95=,,B,,E884,4?@EE9EAFDGFAE@7>+:7+++@@,,@CDFC:3@CF,@:>7*,3?<,>>*<CFE<*7CFCF74*=<EG*?+<*<:CECC?9CGCGCEEGEGCECC6EEGEE+<C8:EFFG?CFFEGEEGG*<:CCCEC8@CCEGCCECCC?<FC<*27D47CEDF777*9>@5555?FFFFF?FEFB>?=*9*@FFB>A>BD,775?>3)52?B291(616:(
@M02526:341:000000000-JB3KD:1:1101:11087:3063 1:N:0:AACTAAT+ACGGCAC
CGCATCCTACGGGGCGCAGCAGTGGGGAATTTTGGACAATGGGGGGAACCCTGATCCAGCCATGCCGCGTGTCTGAAGAAGGCCTTCGGGTTGTAAAGGACTTTTGTTAGGGAAGAAAAGCCACGGGTTAAGAGCTAGTGGTGATGACGGTACCTAAAGAATAAGCACCGGCTAACTACGTGCCAGCAGCCGCGGTAATACGTAGGGTGCGAGCGTTAATCGGAATTACTGGGCGTAAAGCGAGCGCAGACGGTTAATTAAGTCAGATGTGAAATCCCCGAGCTTAACTTGGGAAGAGCATTTGA
+
CCCCCGGGGGGGGGGGGGGGGGFGFGGDEGGGGGGGGGGGGGGDGGGGGGGGGGGGGGGGGGGGGGGGGGGGGGGGGGGGFGGGGGGFGGGGGGGGGGGGGGGGGGGGGGGGGGGFGGGGGFFGGGGGCGGFGGGGGGGGGGGGGGGGGGGG:FFGFGGFFGGGGGGGGGGGGGGGFFGGGGGGGGGGGGGGEGEGGGGGFGGGGGGGGGGGGGGGGGGGGGEEGGGGGGGGGGGDGGGDGDFGFGF<DDDDDFFFFFFFFFFFFBFFF>?FFDGFFFFFFB>>BFF4<FA7???<<<BF?FFF)
@M02526:341:000000000-JB3KD:1:1101:20428:3088 1:N:0:AACTAAT+ACGGCAC
GGGAGGCCTACGGGACGCAGCAGTAGGGAATCTTCCACAATGGACGAAAGTCTGATGGAGCAACGCCGCGTGGATGAAGAAGGTTTTCGGATCGTAAAATCCTGTTGTTGAAGAAGAACGTGCTAGAGAGTAACTGCTCTAGTAGTGACGGTATTCAACGAGGAAGTCACGGCTAACTACGTGCCAGCAGCCGCGGTAATACGTAGGTGGCAAGCGTTGTCCGGATTTATTGGGCGTAAAGGGAGCGCAGGCGGTTTTTTAAGTCTGAATGTGAAAGCCCTCAGCTCAACTGAGGAAGAGCATCC
+
CCCCCGGGGGGGGGGGGGGGGGFGGGGGGGGGGGGGGGGGGGGFGGGGGEFFGGGGGGGGGGFGGGGGGGFFGGGGGGGGGGGGGGGGGGGGGGGGGGGGGGGGGGGGGGGGGGGGGGGGGGGGGGFGFGGGGGGGGFGGGGGGFGGGGGGDGGGFGGGGGGGGGGGFGGGGGGGGGGGGGGFGGGGFG6DEEGGGGGGGGGGEEFGGFDFGGG:EEG5ECFEGG5EGFGGGGGFDCDGFGGFG>CEC99DDFE>:3@FDFFFA*9B2*:FFFFF?FF5:0:6BF4?F?FD>FDFBFF?FF?22,
@M02526:341:000000000-JB3KD:1:1101:15071:3094 1:N:0:AACTAAT+ACGGCAC
GGCCCCTACGGGAGGCAGCAGTGGGGAATATTGCACAATGGGGGAAACCCTGATGCAGCCATGCCGCGTGTGTGAAGAAGGCCTTCGGGTTGTAAAGCACTTTCAGCGAGGAGGAAAGGTTGATGCCTAATACGTATCAACTGTGACGTTACTCGCAGAAGAAGCACCGGCTAACTCCGTGCCAGCAGCCGCGGTAATACGGAGGGTGCAAGCGTTAATCGGAATTACTGGGCGTAAAGCGCACGCAGGCGGTTGGATAAGTTAGATGTGAAAGCCCCGGGCTCAACCTGGGAATTGCCTTTAAA
+
CCC@CEGGGGGGGGGGGGGGGGGGGGFGGGGGGGGGGGGGGGGGGGGGGGGGGGGGGGGGGGGGGGGGGGGGGGGGGGGFGFGGGGGGGGGGGGGGGGGGGGGGGGGGGGGGGGFGGGG=FGGGGGGGGGGGGGGGDGGGGGGGGGGGCFFGGGGGGGGGGGGGGFGGGGGDGGGGGGGGGGFFGFFGGGGGGGGGGGGGFGEEEEEGEGGGGCGG5FGFCEGGGGGGGGGCFGGGGGFCDDBG@<>DGGGD:@EE4?F???FBF4@9=2@FFGCFF@DF>FBF<@FF:>??<FBB<A).6AFAA
@M02526:341:000000000-JB3KD:1:1101:15442:3129 1:N:0:AACTAAT+ACGGCAC
ATAGAACCTACGGGACGCAGCAGTGGGGAATATTGCACAATGGGGGGAACCCTGATGCAGCGACGCCGCGTGCGGGATGAAGGCCTTCGGGTTGTAAACCGCTTTTGTTGGGGAGCAAGCGAGAGTGAGTGTACCCTTCGAATAAGCACCGGCTAACTACGTGCCAGCAGCCGCGGTAATACGTAGGGTGCAAGCGTTATCCGGATTTATTGGGCGTAAAGAGCTCGTAGGCGGTTCGTCGCGTCTGGTGTGAAAGCCCATCGCTTAACGATGGGTCTGCGCCGGACACGGGCGGGCTTCGGTGC
+
CCCCCGGGGGGGGGGGGGGGGGGGGGGGGGGGGGGGGGGGGGGGGGGGGGGGGGGGGGGFGGGGGGGGGGGEGGGGGGGGGGGGCGGGGGGGGGGGGGGGGGGGGGGGFFFGE@FGGFFGGEEFGGGGGGFFFFGGGGGGGGGGCGGFGGGGGGGFGGGGGGCGFGGG?GGCEGGE:CGGGGC<F5EDGGGGGGGDGGGFFACG5EEF?EF7A5CEEEG5@EGCCEEGGGCFEGCD59DGDD@GFG:CFGGDF?*9@F)7..8<FF32*,08>DGF:.<2334(3)0)4>>60(40302(((489
@M02526:341:000000000-JB3KD:1:1101:24044:3168 1:N:0:AACTAAT+ACGGCAC
GTTCCCCTACGGGAGGCAGCAGTGGGGAATTTTGGACAATGGGGGGAACCCTGATCCAGCCATGCCGCGTGTCTGAAGAAGGCCTTCGGGTTGTAAAGGACTTTTGTTAGGGAAGAAAAGCCACGGGTTAAGAGCTAGTGGTGATGACGGTACCTAAAGAATAAGCACCGGCTAACTACGTGCCAGCAGCCGCGGTAATACGTAGGGTGCGAGCGTTAATCGGAATTACTGGGCGTAAAGCGAGCGCAGACGGTTAATTAAGTCAGATGTGAAATCCCCGAGCTTAACTTGGGAAGAGCATTTGA
+
CCCCCGGGGGGGGEEGGGGGGGGGGGGGGGGGGGGGGGFGGGGGGGGGGGGGGGGGGGGGGGGGGGGGGGEGGGFFGGGGGGGGGGGGGGGGGGGGGGGGGGGGGGGGGGGGGGGGGGGFGGGGGGG7FGGGGGGGGGGGGGGGGGGGGGGGGGDFGGGGGGGGGGGGGGGGGGCGGGGGGGGGGGGGGGGGGCEEGGGFFGGF>EEGGECCCEGGGGFGCCEEEFGGGGGGE=DGGGGGGGEG3>B5<CGGDFFFFFFFFFFFFF=<?4*=FC78FFFFF>913@B?<6<7:??BB??D<BAA)
@M02526:341:000000000-JB3KD:1:1101:6089:3176 1:N:0:AACTAAT+ACGGCAC
GTACCTACGGGAGGCAGCAGTGGGGAATTTTGGACAATGGGGGGAACCCTGATCCAGCCATGCCGCGTGTCTGAAGAAGGCCTTCGGGTTGTAAAGGACTTTTGTTAGGGCAGAAAAGCCACGGGTTAAGAGCTAGTGGTGATGACGGTACCTAAAGAATAAGCACCGGCTAACTACGTGCCAGCAGCCGCGGTAATACGTAGGGTGCGAGCGTTAATCGGAATTACTGGGCGTAAAGCGAGCGCAGACGGTTAATTAAGTCAGATGTGAAATCCCCGAGCCTAACTTGGGTAGTGCATTTGAAA
+
CCBA,@FFCFGEGC;FFF@FCFECFGGFGGGEFGFFFGGGGGGE@FFGGGGF,,9554DAFFCGGGBFCFGG9BDGCG<DFF,F<B@F,B::FCCBA>A8EF9,,,3@CF,@>FG8::@FFG:7>*1>FGGGGGFFGGGGFFEGFF<FFEC9<FC9,7CCA,2FF7=CCC8:8CFGGGGE*1+38?FCFGDG8:/A<CC@0+;C58**:*88C8EAF99C88CEGF7@FGGCCED*CFFG35558<559<*C55?BFF7661*)*166649@626)5<),((4,8466<68(6?A:4)6<2)--.
@M02526:341:000000000-JB3KD:1:1101:9015:3178 1:N:0:AACTAAT+ACGGCAC
CAACATCCTACGGGAGGCAGCAGTGGGGAATATTGGACAATGGGCGCAAGCCTGATCCAGCCATGCCGCGTGAGTGATGACGGTCTTAGGATTGTAAAGCTCTTTCACCGGTGAAGATAATGACGGTAACCGGAGAAGAAGCCCCGGCTAACTTCGTGCCAGCAGCCGCGGTAATACGAAGGGGGCTAGCGTTGTTCGGATTTACTGGGCGTAAAGCGCACGTAGGCGGACTTTTAAGTCAGGGGTGAAATCCCAGAGCTCAACTCTGGAACTGCCTTTGATACTGGAAGTCTTGAGTATGGTAG
+
CCCCCGGGGGGGGGGGGGGGGGGGGGGGGGGGGGGGGGGGGGGGGGGGGGGGGGGGGGGGGGGGGGGGGGGGGGGGGGGGGGGGGGGGGGGGGGGGGGGGGGGGGGGGGGGGGGGGGGGGGGGGGGGGGGGGGGGGGGGGGGGGGGGGGGGGGGGGGGGGGGGGGGGGGGGGGGGGGGGGGG>EEGGGGGGGGGGGGGGGGGGGGGGGGGGGGGGGGGGGGGGGGGGGGGGGDGGGGGGGGGFGDDFGGCFGFFFFFFFFFFFFFFFDFFFFFGGFFFFFFFFFFFFFF@?AF<><?FFFFFBF)
@M02526:341:000000000-JB3KD:1:1101:12625:3191 1:N:0:AACTAAT+ACGGCAC
CCATGCCTACGGGGGGCAGCAGTGGGGAATATTGGACAATGGGGGGAACCCTGATCCAGCAATGCCGCGTGTGTGAAGAAGGTCTTCGGATTGTAAAGCACTTTCGTCAGGGAAGATGATGACGGTACCTGAAGAAGAAGCCCCGGCTAACTTCGTGCCAGCAGCCGCGGTAATACGAAGGGGGCAAGCGTTGCTCGGAATGACTGGGCGTAAAGGGCGTGTAGGCGGTTATTACAGTCAGATGTGAAATACCTGGGCTCAACCTGGGAGCTGCATTTGATACGTGATGACTAGAGTTCGAGAGA
+
CCCCCGGGGGGGGGGGGGGGGGFFGGGGGGGGGGGGGGGGGGGGGGGGGGGGGGGGGGGGGGGGGGGGGGGGGGGGGGGGGGGGGGGGGGGGGGGGGGGGGGGGGGGGGGGGGGGGGGGGGGGGGGGGGGGGGGGGGGGGGGGGGGGGGGGGGGGGGGGFGGGGGGGGGGGGGGGGGGGEGGGGGGGGGGGGGGGGGGGGGGGGGGGGFGGGGGGGGGGGGGGGGGGGGGGGGGGGGGGGGGFG47@FFDGGFFFF@@FFF?4:FFFBF?DF@G6B?*=<ABFFB4>FAFDF<49?DA2::<:;(
@M02526:341:000000000-JB3KD:1:1101:23810:3208 1:N:0:AACTAAT+ACGGCAC
GGCACCTACGGGACGCAGCAGTAGGGAATCTTCCACAGTGGACGAAAGTCTGATGGAGCAACGCCGCGTGGATAAAGAAGGTTTTCGGATCGCAAAATCCTGTTGTTGAAGAAGAACGTGCTAGAGAGTAACTGCTCTAGTAGTGACGGTATTCAACGAGGAAGTCACGGCTAACTACGTGCCAGCAGCCGCGGTAATACGTAGGTGGCAAGCGTTGTCCGGATTTATTGGGCGTAAAGGGAGCGCAGGCGGTTTTTTAAGTCTGGATGTGAAAGCCCTCAGCTCAACTGAGGAAGGGCATCGGA
+
CCCCCGFGGGGGGGGGGGGGGGGGGGGGGGGGGGFGGGGGGGGGDGGGGGGGAFGGGGGGGEEEGEGGEGDGGG9FGCFEFFFGGGDCEEGGGGGGFFGGGGGFFGGFGFFGGGFFGGFFGDGGCFCFFFEGGGDDDCFGGEGGGGGGGGGGGGGEFCFFGGGGFG9F7BEG7EGGGGGGCGGGGGGGG5>E5CEEEGGGD:9CCFGG6CGGFEGGEGGFCECAE6@9AFGGGGDDG3>CGGFGDGFGGGDD0>)7>E>:==4)*)*)05*==>>?FFF:1(46>7FF2).44)24(((1:23:(
@M02526:341:000000000-JB3KD:1:1101:13516:3239 1:N:0:AACTAAT+ACGGCAC
TCCTACGGGACGCAGCAGTGGGGAATATTGGACAATGGGCGCAAGCCTGATCCAGCCATGCCGCGTGTGTGAAGAAGGCCTTATGGTTGTAAAGCACTTTAAGCGAGGAGGAGGCTTACCTAGCTAATATCTAGGCTAAGTGGACGTTACTCGCAGAATAAGCACCGGCTAACTCTGTGCCAGCAGCCGCGGTAATACAGAGGGTGCAAGCGTTAATCGGAATTACTGGGCGTAAAGCGCGCGTAGGTGGCCATTTAAGTCAAATGTGAAATCCCCGAGCTTAACTTGAGAATTGCATTCGATAC
+
CCCCCGGGGFGGGGGGGGGGGGGGGGGGGFFCG@FGFGGGGGGGGGGGGGGGGGGGGGGFGGGGGGGGGGGGGGGGGGGGGGAFGGGGGGGGGGGGGGGGGGGGGGGGGEEGGGGGGGGEGGCFFBEFGGGGCFGGGGGGGGFFGGGGGGGGGGGGGGGGGGGGGGCGGGGGGDGCGGGGGGGGGGGGGGGGGGGGGGGG?GFCGGGGGGGGGGGGFGFEDEGGGGGCFFFGEGGGGFCDGGFGB<:FCCF5??BFB=FFF4FDFFFFFF?FFFGFFF@BFFFAABFBAFFFFF<):2<AFFB(3
@M02526:341:000000000-JB3KD:1:1101:17365:3316 1:N:0:AACTAAT+ACGGCAC
ACCCTACGGGAGGCAGCAGTGGGGAATATTGCACAATGGGGGGAACCCTGATGCAGCCATGCCGCGTGTATGAAGAAGGCCTTCGGGTTGTAAAGTACTTTCGGTGATGAGGAAGGGCGGATACTGAATAGGTATATGTTTTGACGTTAATCACAGAAGAAGCACCGGCTAACTCCGTGCCAGCAGCCGCGGTAATACGGGGGGTGCAAGCGTTAATCGGAATGACTGGGCGTAAAGGGCATGTAGGCGGATAGATAAGTTAGGTGTGAAAGCCCTGGGCTCAACCTAGGAATTGCATTTAAAAC
+
CCCCCGGGGGGGGGGGGGGGGGGGGGGGGGGGGGGGGGGGGGGGGGGGGGGGGGGGGGGGGGGGGGGGGGGGGGGGGGGGGGGGGGGGGGGGGGGGGGGGGGGGGGGGGGGGGGGGGGGGGGGGGGGGGGGGGGGGGGGGGGGGGGGGGGGGGGGGGGGGGGGGGGGGGGGGGGGGGGGGGGGGGGGGGGGGGGGGGGGDEGGGGGGGGGGGGGGGGGGGGGGGGGGGGGGGEGGGGGDCCFFGFGFGDG:DEFFFFFFFFFFFFFFFFFFFFGDF:;FFFFDFFFFFFFFDBBFFAFD4<4A<?
@M02526:341:000000000-JB3KD:1:1101:14626:3338 1:N:0:AACTAAT+ACGGCAC
GTCTGCCTACGGGACGCAGCAGTGGGGAATCTTGGACAATGGGCGAAAGCCCGATCCAGCAATATCGCGTGAGTGAAGAAGGGCAATGCCGCTTGTAAAGCTCTTTCGTCGAGTGCGTGATCATGACAGGACTCGAGGAAGAAGCCCCGGCTAACTCCGTGCCAGCAGCCGCGGTAAGACGGGGGGGGCAAGTGTTCTTCGGAATGACTGGGCGTAAAGGGCACGGAGGCGGTGAATCGGGTTGAAAGTGAAAGTCGCCAAAAACTGGTGGAATGCTCTCGAAACCAATTCACTTGAGTGAGACC
+
CCCCCGGGGGGGGGGGGGGGGGFFGGGGGGGGGGGGGGGGGGGGGGGGGGGGGCFGGGGGFGEAFGEGEEGGGGGGGGGGFFDGGGGGGGGGGEGGGGGGGGGGGGGEFDEEGFCGGEFFGGGGGGGGFFGGGGGDCGDGGGGGGFGGGGGGDGGGGGGFGCFEFFFFGDCEGGGCGGGGGGGGGGGGECFGFGFGGGGGGDCCFG7EFGFGGGGC=CCGGGGGG5??ECEEEGFF+?FDD75<7C?C7C27@F?FF>@:EF48@F*8*,7;FFG6=473324:9F>FFFFFAFFF7>AF<253(
@M02526:341:000000000-JB3KD:1:1101:9080:3355 1:N:0:AACTAAT+ACGGCAC
TCCTACGGGACGCAGCAGTGGGGAATTTTCCGCAATGGGCGAAAGCCTGACGGAGCAATGCCGCGTGGAGGTAGAAGGCCCACGGGTCGTGAACTTCTTTTCCCGGAGAAGAAGCAATGACGGTATCTGGGGAATAAGCATCGGCTAACTCTGTGCCAGCAGCCGCGGTAAGACAGAGGATGCAAGCGTTATCCGGAATGATTGGGCGTAAAGCGTCTGTAGGTGGCTTTTTAAGTCCGCCGTCAAATCCCAGGGCTCAACCCTGGACAGGCGGTGGAAACTGCCAAGCTGGAGTACGGTAGGGG
+
CCCCCGGGGGGGGGGGGGGGGGGGGGGGGGGGGGGGGGGGGGGGGGGGGGGGGGGGGGGGGGGGGGGGGGGGGGGGGGGGGGGGGGGGGGGGGGGGGGGGGGGGGGGGGGGGGGGGGGGGGGGGGGGGGGGGGGGGGGGGGGGGGGGGGGGGGGGGGGFGGGGGGGGGGGGGGGGGGGGGGGGGGGGGGGGGGGGGGGGGGGGGGGGGGGGGGGGGGGGGGGGGGGGGGGGGGFGGGGGGGGEDFGFGGGGGFFFFFFFFFFFFFFFFFFFFEGGFFF@<BF<>BFFF<FF?B73:A?B1:<<F6
@M02526:341:000000000-JB3KD:1:1101:16862:3376 1:N:0:AACTAAT+ACGGCAC
ACCTACGGGGGGCAGCAGTGGGGAATATTGGACAATGGGCGCAAGCCTGATCCAGCCATGCCGCGTGAGTGATGAAGGCCTTAGGGTTGTAAAGCTCTTTTACCTGGGAAGATAATGACGGTACCAGGAGAATAAGCCCCGGCTAACTTCGTGCCAGCAGCCGCGGTAATACGAAGGGGGCTAGCGTTGTTCGGATTTACTGGGCGTAAAGCGCACGTAGGCGGATCTTTAAGTCAGAGGTGAAATCCCAAGGCTCAACCTTGGAACTGCCTTTGATACTGGAGATCTTGAGTCCGGGAGAGGTG
+
CCCCCGGGGGG:FGGGGGFGGGGGGGGGGGGGGGGGGGGGGGGGGGGGGGGGGGGGGGGGGGGGGGGGGGGGGFGGGGGGGGGGGGGGGGGFGGGGGGGGGGFGGGDGFGGGGGGGFGGGGGGGGGCGFGGGGGGGGGGGGGGGGGGGGGGGGGGGGGGGGGGGEGEDEFGGGFG>>GGD8?CFGGGGGEGEGEEEGGGGGFFGGGGEEE?FGGGGGGGGGGGGEGGGGGFGGEGGGGGDGGFGFFF<FG:<>FFFFFF>:FFF:?FF?<FFFF7?@FFABBF:::466*47:)6:>023:?<:-
@M02526:341:000000000-JB3KD:1:1101:20688:3376 1:N:0:AACTAAT+ACGGCAC
TCGTGACCTACGGGAGGCAGCAGTGGGGAATCTTGCGCAATGGGCGAAAGCCTGACGCAGCCATGCCGCGTGAATGATGAAGGTCTTAGGATTGTAAAATTCTTTCACCGGGGACGATAATGACGGTACCCGGAGAAGAAGCCCCGGCTAACTTCGTGCCAGCAGCCGCGGTAATACGAAGGGGGCTAGCGTTGCTCGGAATTACTGGGCGTAAAGGGAGCGTAGGCGGACATTTAAGTCAGGGGTGAAATCCCGGGGCTCAACCTCGGAATTGCCTTTGATACTGGGTGTCTTGAGTATGAGAG
+
CCCCCGGGFEGGGGGGGGGGGGGGGGGGGGGGGGGGGGGGGGGGGGGGGGGGGGDGGGGGGGGGGGG@FGGGGGGGGGGGGGGEFGGGGGGGGFGGGGGGEFGGGGGGGGGGGEDGGGGGGGGGGGGGGGGGDGGGGGGGGGEGGGDFGGGGGGGGGDEGGGGGGGGGGGGGEDGGGGGGGGGG7CEGGGGGGGGCGECGGGGGGGGGGGGC5CFGGGGGGEEGGGGCGGGCFCCFF>CFGFFD>GFGGFG7?@BEEBE<FFFF>???FFFFFFFFF4=>44<A4*6>:@>?A<2<>A2<A<2))
@M02526:341:000000000-JB3KD:1:1101:18097:3407 1:N:0:AACTAAT+ACGGCAC
TCCTACGGGAGGCAGCAGTGGGGAATATTGGACAATGGGCGAAAGCCTGATCCAGCAACGCCGCGTGAGGGATGACGGCCTTCGGGTTGTAAACCTCTTTCAGTACCGACGAAGCGCCTCTAGAGGTGGTGACGGTAGGTACAGAAGAAGGACCGGCCAACTACGTGCCAGCAGCCGCGGTAATACGTAGGGTCCGAGCGTTGTCCGGAATTATTGGGCGTAAAGGGCTCGTAGGCGGTCTGTCACGTCGGGAGTGAAATTTCACAGCTTAACTGTGAACGTGCTTTCGATACGGGCAGACTGGG
+
CCCCCGGGGGGGGGGGGGFGGGGGGGGGGGGGGGGGGGGGGGGGGGGGGGGGGGGGGGGGGGGGGGGGGGGGGGGGGGGGGGGGGGGGGGGGGGGFGGGGGGGGGGGGGGGGGGGGGGGGFGGGGGGGGGGGGGGFFFGGGGGGGGGGGGGGGGGGGGGGGGGGGGGGGGGGGGGGGGGGGGGGGGGGGGGGGGGGGGGGGGGGGGGCAEGGGGGGGGGGGGGGFGGGGFGC=FDD5DGDGGFGFGFGGGGG@DEFFFFFFFFAFFFFFBFFFGG@4@FFF16?FFFF?FB<BBBBF(3((,53(
@M02526:341:000000000-JB3KD:1:1101:20334:3409 1:N:0:AACTAAT+ACGGCAC
ACCTACGGGACGCAGCAGTGGGGAATCTTGGACAATGGGCGAAAGCCCGATCCAGCAATATCGCGTGAGTGAGGAAGGGCAATGCCGCTTGTAAAGCTCTTTCGTCGAGTGCGCGATCATGACAGGACTCGAGGAAGAAGCCCCGGCTAACTCCGTGCCAGCAGCCGCGGTAAGACGGGGGGGGCAAGTGTTCTTCGGAATGACTGGGCGTAAAGGGCACGTAGGCGGTGAATCGGGTTGAAAGTGAAAGTCGCCAAAAACTGGTGGAATGCTCTCGAAACCAATTCACTTGAGTGAGACAGAGG
+
CCCCCGGGGGGGGGGGGGGGGGGGGGGGGGGGGGGGGGGGGGGGGGGGGGGGGGGGGGGGGGGGGGGGGGGGGGGGGGGGGGGGGGGGGGGGGGGGGGGGGGGGGGGGGGGGGGGGGGGGGGGGGFGGGGGGGGGGGGGGGGGGGGGGGGGGGGGGCFGGFGGGGGGGGGGGGGGGGGGGGEEGDGGGGGGGGGGGGGGGGGGGFFFDGCGGGGGCEDGGGFGGGGGDCEFGGGGDEDGCDCFCBC?GGGGCDBBFFFFFFFFF6FDFF<@?FGFFD??B>FBBFFFFFFFFA?<39<<21(,.,
@M02526:341:000000000-JB3KD:1:1101:13874:3412 1:N:0:AACTAAT+ACGGCAC
TCCTACGGGACGCAGCAGTGGGGAATATTGCACAATGGGCGCAAGCCTGATGCAGCCATGCCGCGTGTATGAAGAAGGCCTTCGGGTTGTAAAGTACTTTCAGCGGGGAGGAAGGGATGATGCTTAATACGCATCGTTATTGACGTTACCCGCAGAAGAAGCACCGGCTAACTCCGTGCCAGCAGCCGCGGTAATACGGAGGGTGCAAGCGTTAATCGGAATTACTGGGCGTAAAGCGCACGCAGGCGGCCTGTTAAGTCAGATGTGAAATCCCCGGGCTTAACCCGGGAACTGCATTTGAAACC
+
CCCCCGGGGGGGGGGGGGGGGGGGGG9FFFGGGGGGGGGGGGGGGGGGGGGGGGGGGGGGGGGGGGGGGGGGGDGGGGGGGGGGGGGGGGGGGGGGGGGGGGGGGGGGEGGFFGGCFGGGGGGGGGGGGGGGGGGGGGGGGGGGGGGFFGGGGGGGGGGGGGGGGGGGGGGGGGGGFCCFGGGGGGGGGGGGGGGGGGGGGGGGGGGGGGGEEGGGGGG5CCFGGGCFGFGGGGGFFDDDCGFGFGFGDGGDFFF?FFFFFFFAFFFFFFFFFF3:BEFFFFFFA@FFBFFF?><<<ADF>>AA(
@M02526:341:000000000-JB3KD:1:1101:19984:3432 1:N:0:AACTAAT+ACGGCAC
TCCTACGGGGCGCAGCAGTGGGGAATATTGCACAATGGGCGCAAGCCTGATCCAGCCATGCCGCGTGAGTGATGACGGCCCTAGGGTTGTAAAGCTCTTTTACCTGGGAAGATAATGACGGTACCAGGAGAATAAGCCCCGGCTAACTTCGTGCCAGCAGCCGCGGTAATACGAAGGGGGCTAGCGTTGTTCGGCATCACTGGGCGTAAAGCGCACGTAGGCGGATCATTAAGTAAGGGGTGAAATCCCGAGGCTCAACCTCGGAACTACCTTTGATACTGGTGTTCTTGAATCCGGGAGAGGTG
+
<CCCCGGGGEGGGGGGGGGGGGGGGGGGGG9FGGGGGGGGGGGGGGGGGGG@FGGGGGGGGGGGGGGG,EGG?FGAEGG@+D4EFGGGGGGGGF,EFGEG,FEGFGGGGCFGCG,C5C,B+B++,C5+DE,DFFFGFG<FCBC:+@3,,@3>***@:FCFFFGG:FF4:CFG:@8CC@@FE8*2<7=CCCE+*:*:*<C6CF8*;C*:*;CE5>E*::?C=C8E*8*0AC9++2**+22>9754*0@*01*15))0/*)007)()>),*.)*/00*96694)6((.*84*6).)4(((490,,4(
@M02526:341:000000000-JB3KD:1:1101:23730:3446 1:N:0:AACTAAT+ACGGCAC
GATCCCTACGGGAGGCAGCAGTGGGGAATATTGCACAATGGGCGCAAGCCTGATGCAGCGACGCCGCGTGGGGGATGACGGCCTTCGGGTTGTAAACTCCTTTCGCTAGGGACGAAGCGTTTTGTGACGGTACCTGGAGAAGAAGCACCGGCTAACTACGTGCCAGCAGCCGCGGTAATACGTAGGGTGCGAGCGTTGTCCGGAATTACTGGGCGTAAAGAGCTCGTAGGTGGTTTGTCGCGTCGTTTGTGTAAGCCCGCAGCTTAACTGCGGGACTGCAGGCGATACGGGCATAACTTGAGTGC
+
CCCCCGGGGGGGGGGGGGGGGGGGGGGGGGGGGGFFGCGGGGGCGGGGGGGGGGGGGGGGDGGG7>F@FGGGGGEGGGGGGGGGFFGGGGGGGGGGGGGGGGGGGGGCGGGFFGGGGECGGGGCGBCFGDGFFFCFGGGGGDGGGGGGGGEGGGCGCFFEGGGGGGGGGGGGGGGG@CC<CFBCCEGC8:8:CGCCEEGGGGGCEGGGGGG6CG5EEC*<+8CFFGGGGG:9CGFFEFG3<DEG3C>3C<<FF=7?6>7:7D57FFFFFF@EFDGFF>FAF:01457>BBB96:243294<DA)6
@M02526:341:000000000-JB3KD:1:1101:8109:3452 1:N:0:AACTAAT+ACGGCAC
TTCCCTACGGGGCGCAGCAGTGGGGAATTTTGGACAATGGGGGGAACCCTGATCCAGCCATGCCGCGTGTCTGAAGAAGGCCTTCGGGTTGTAAAGGACTTTTGTTAGGGAAGAAAAGCCACGGGTTAAGAGCTAGTGGTGATGACGGTACCTAAAGAATAAGCACCGGCTAACTACGTGCCAGCAGCCGCGGTAATACGTAGGGTGCGAGCGTTAATCGGAATTACTGGGCGTAAAGCGAGCGCAGACGGTTAATTAAGTCAGATGTGAAATCCCCGAGCTTAACTTGGGAAGTGCATTTGAAA
+
CCCCCD9FFECGGEF@FDEDEEC@FEEFFFFGEGGCEGGGGGGGGGDFCGGG,EF?9=FEFFGFEGGEGGGFGDGGGGGGGGGGFGGGGDGGFGG9CCGCG,3DDFGFF,FFEFGGGGC:BFBFFGGGGFGFEGBFFGGGFFGGGFFEGGGGGG@EFGGGGFGGGFGCGEGGFC??:ACFD*:@5@C6CEEGEGGC7CGGC:CEEGG8EC5*::CC:CFFE**;89EFFEF5=CCD5FGG3D3<>D>:*59CE>4=4@?F6@FF??*:8<*=7:7FFD>01,82:6@4<?023:?<BAAFA<A<6
@M02526:341:000000000-JB3KD:1:1101:23089:3464 1:N:0:AACTAAT+ACGGCAC
TCCTCCTACGGGGCGCAGCAGTAGGGAATCTTCCGCAATGGGCGAAAGCCTGACGGAGCAACGCCGCGTGAGTGATGAAGGTCTTAGGATCGTAAAACTCTGTTGTTAGGGAAGAACAAATTTGTTAGTAACTGAACAAGTCTTGACGGTACCTAACCAGAAAGCCACGGCTAACTACGTGCCAGCAGCCGCGGTAATACGTAGGTGGCAAGCGTTATCCGGAATTATTGGGCGTAAAGCGCGCGTAGGCGGTTTCTTAAGTCTGATGTGAAAGCCCACGGCTCAACCGTGGAGGGTCATTGGAA
+
CCCCCGGGGGGGGGGGGGGGGGGGGGGGGGGGGGGGGGGGGGGGGGGGGGGGGGGGGDGGGGGGGGGGGGGGFGGGGGGGFGGGGGGGGGGGGGGGGFGGGGGGGGGFGGGGGGGGGGGGGGGGGGFGGGGGGADGGGGGCFFGEDFGCF@FGGGGEGGFFGGGGGGGGCGGGDFFGGDGGGGGCFGCGGGGGGGGGGGGFEGGGGGGFGGCCCGEGGGGEGGGGGFFD79CCCDGGGGG:CED>9@<3CD35:BFFFFFFFFF49=<6)8@9CFFFFE>F>(4>7FFB>:21019(4(-65:2-
@M02526:341:000000000-JB3KD:1:1101:24639:3479 1:N:0:AACTAAT+ACGGCAC
TCCTACGGGGGGCAGCAGTGGGGAATATTGGACAATGGGCGGAAGCCTGATCCAGCCATGCCGCGTGTGTGAAGAAGGCCTTCGGGTTGTAAAGCACTTTCAGTGGGGAAGAAGGCGTTGAGGCTAATACCCTTGGCGAAGGACATCACCCACAGAAGAAGCACCGGCTAACTCCGTACCAGCAGCCGCGGTAATACGGAGGGTGCGAGCGTTAATCGGAATTACTGGGCGTAAAGGGCGCGTAGGCGGTGCGTTAAGCCAGATGTGAAAGCCCCGGGCTTAACCTGGGAACGGCATTTGGAACC
+
CCCCCGGGGGEGGGGGGGGGGGGGGGGGGGGGGGGGGGGGGGGGGGGGGGGGGGGGGGGGGGGGGGGGGGGGGGGGGGGGGGGGGGFGGGGGGGGGGGGGGGGEFGGGGGGGGGGGGGGGGGGGGGGGGGGGGGFGGGGGGG>FFGGGGGGGGGGGFGGGFGFGGGGGGGGGGFGGG5CEGGGGGGGGGGGGGGGEFFGGEEGGGGGGGGGCCEF??FGGGGGGGGGGGCGGCEGGFGGGGGFGECFDGG))<DF3@FF?@FF2@FFAFB4?@GGEEFDFB?ADAF@F15::??>;BA>A<?B?1
@M02526:341:000000000-JB3KD:1:1101:19265:3482 1:N:0:AACTAAT+ACGGCAC
CAGCCTACGGGACGCAGCAGTAAGGAATATTGGTCAATGGAGGCAACTCTGAACCAGCCATGCCGCGTGCAGGAAGACGGCCCTACGGGTTGTAAACTGCTTTTGTACCGGAATAAACCCCTTTACGTGTAAAGGGCTGAATGTACGGTAAGAATAAGGATCGGCTAACTCCGTGCCAGCAGCCGCGGTAATACGGAGGATCCAAGCGTTATCCGGATTTATTGGGTTTAAAGGGTGCGTAGGCGGCCTATTAAGTCAGGGGTGAAAGACGGTGGCTCAACCATCGCAGTGCCTTTGATACTGAT
+
CCCCCGGGGGGGGGGGGGGGGGGGGGGGGGGGGGGGGGGGGGGGGGGGGGGGGGGGGGGGGGGGGGGGGGGGGGGGGGGGGGGGGGGGGGGGGGGGGGGGGGGGGGGGGGGGGGGGGGGGGGGGGGGGGGGGGGGGGGGGGGGGGGGGGGGGGGGGGGGGDFGGGGGGGGGGGGGGGGGGGGGGGGGGGGGGGGGGGGGGFGGGGDFGGGGGGGGGGGGGGGGGFFGGGGFGGGGGGGGGGGEGFDFGGGGGFB?@BFBFFDFFFFFFFFE3<DGF>F?BFFBFFFFEFF?AFB>ADABA<2AA)
@M02526:341:000000000-JB3KD:1:1101:20084:3497 1:N:0:AACTAAA+ACGGCAC
GTGGGTCCTACGGGAGGCAGCAGTGGGGAATTTTGGACAATGGGGGGAACCCTGATCCAGCCATGCCGCGTGTCTGAAGAAGGCCTTCGGGTTGTAAAGGACTTTTGTTAGGGAAGAAAAGCCACGGGTTAAGAGCTAGTGGTGATGACGGTACCTAAAGAATAAGCACCGGCTAACTACGTGCCAGCAGCCGCGGTAATACGTAGGGTGCGAGCGTTAATCGGAATTACTGGGCGTAAAGCGAGCGCAGACGGTTAATTAAGTCAGATGTGAAATCCCCGAGCTTAACTTGGGAAGAGCATTTT
+
CCCCCGGGGGGGGGGGGGGGGGGGGGGGGGGGGGGGGGGGGGGGGGGGGGGGGGGGGGGGGGGGGGGGGGGGGGGGGGGGGGGGGGGGGGGGGGGGGGGGGGGGGGGGGGGGGGGGGGGGGGGGGGGGGGGGGGGGGGGGGGGGGGGGGGGGGGGGGGGGGGGGGGGGGGGGGDEGGGG68EFGGGCGGCCC:?EEE:EGGF8CFFDGGG5C=CEEGGGGGGGGGGGGCFGCCGGDCGGGGGDCB70)191*0>@BD@BF6B=<F?4<?>6?FGC4=@FF037;368FBBAFFB0????BFFFF)
@M02526:341:000000000-JB3KD:1:1101:14658:3522 1:N:0:AACTAAT+ACGGCAC
CCGCCTACGGGACGCAGCAGTAGGGAATCTTTCACAATGGGCGAAAGCCTGATGAAGCAACGCCGCGTGAATGAAGAAGGGTTTCGGCTCGTAAAATTCTGTTGCTAGAGAAGAACGTACCGAGTAGGAAATGGCTCGGTAGTGACGGTATCTGGTTAGAAAGTCACGGCTAACTACGTGCCAGCAGCCGCGGTAATACGTAGGTGGTAAGCGTTATCCGGATTTATTGGGCGTAAAGCGAGCGCAGGCGGTCGCTTAAGTCCGGTGTGAAAGCCTTCGGCTTAACCGAAGAAGTGCATTGGAAA
+
CCCCCGGGGGGGGGGGGGGGGGGGGGGGGGGGGGGGGGGGGGGGGGGGGGGGGGGGGGGGGGGGGGGGGGGGGGGGGGGGGGGGGGGGGGGGGGGGGGGGGGGGGGGGGGGGGGGGGGGGGGGGGGGGGGGGGGGGGGGGGGGGGGGGGGDGGGGGGGGGGGGGGGGGGGGEGGGGGGGGGGGGGGGBFGGGGGDGGGGGGGGGGGGCFEGGGGGGGGGGG=EGGGGGGGGGGGGGGGGGG5@DEGFGGGGGDEFFFFFFFFFBED3-54BFFGF?FFFFF<>?FFFFFFF:??A2ADFD<DDFA
@M02526:341:000000000-JB3KD:1:1101:16763:3534 1:N:0:AACTAAT+ACGGCAC
GCACCTACGGGGCGCAGCAGTAGGGAATCTTCCGCAATGGGCGAAAGCCTGACGGAGCAACGCCGCGTGAGTGATGAAGGTTTTCGGATCGTAAAACTCTGTTATTAGGGAAGAACAAACGTGTAAGTAACTGTGCACGTCTTGACGGTACCTAATCAGAAAGCCACGGCTAACTACGTGCCAGCAGCCGCGTTAATACGCAGGTGGCAAGCGTTATCCGGAATTATTGGGCGTAAAGCGCCCGTAGGCGGTTTTTTAAGTCTGATGTGAAAGCCCACGTCTCAACTGTGGTAGGTCGTTGGAAA
+
-A@C@G<<,8@+F::@@@C<6CFA66CFCCFGG@G+6C,;@F:F:F@@F<,6,6@F+6F=<F7F:+7=+BBA,C?AFG<FG9F?FCG>+6B?,4FG<<5,58BB<,E9F<>3+BF><DFF:3>BD,C@F<DF<D<FGD<>F<FB<F:+85C>FG<>B9:>;@,,>>:<:>B>;:;FC72F7:;28E>C8:1:11BB<+?;*8**;+10A6**;/*A5+:5E85*+3:CGGGF*:9CF*2)1)0>)95/>C)95).)0))/11@)*//6*)/9409))07,,42.)8*)-*4(54?<6(((.(5))
@M02526:341:000000000-JB3KD:1:1101:22463:3535 1:N:0:AACTAAT+ACGGCAC
GGTCCTACGGGGGGCAGCAGTGGGGAATCTTAGACAATGGGGGCAACCCTGATCTAGCCATGCCGCGTGAGTGACGAAGGCCTTAGGGTTGTAAAGCTCTTTCAGCTGGGAAGATAATGACGGTACCAGCAGAAGAAGCCCCGGCTAACTCCGTGCCAGCAGCCGCGGTAATACGGAGGGGGCTAGCGTTGTTCGGAATTACTGGGCGTAAAGCGCACGTAGGCGGACCAGAAAGTTGGGGGTGAAATCCCGGGGCTCAACCTCGGAACTGCCTTCAAGACTATTGGTCTTGAGTTCGACAGAGG
+
@CCCCGGGGGGGCGFGGGGGFFGFGEGGGGGGGGGGGGGGGGGGGGGGGGGGGGFGGGGGGGGGGGGGGDFFFGGGGGGGGGGFCEDGFGGGGGFAF=FFGGGGGG9FGGGGD<>ECEFCC7FFFG<<FDDFFGF8B,?CGG>CDGCFGFCCGF7FGGG8C8CFGGDG>>ECGGGGCGGGDEEGGGFCC>C/CE8?5C5<E+<EE5CECEGGGDGDECEFGC5CEGG=C5=*:CC>CG<CD57DF=*2:**155>>3>F?@F)3>)>?3,9FF=>6*6*5168A>?4*)*)692-.43:(--434
@M02526:341:000000000-JB3KD:1:1101:13326:3551 1:N:0:AACTAAT+ACGGCAC
GGTTACCTACGGGGGGCAGCAGTGGGGAATTTTGGACAATGGGGGGAACCCTGATCCAGCCATGCCGCGTGTCTGAAGAAGGCCTTCGGGTTGTAAAGGACTTTTGTTAGGGAAGAAAAGCCACGGGTTAAGAGCTAGTGGTGATGACGGTACCTAAAGAATAAGCACCGGCTAACTACGTGCCGGCAGCCGCGGTAATACGTAGGGTGCGAGCGTTAATCGGAATTACTGGGCGTAAAGCGAGCGCAGACGGTTAATTAAGTCAGATGTGAAATCCCCGAGCTTAACTTGGGAAGAGCATTTGA
+
CCCCCGGGFGGGGGGGGGGGGGGGGGGGGGGGGGGGGGGGGGGGGGGGGGGDBFGGDGGGGGGGGGGGGGGGFGGFGCFGGFFCGFFGGD<CEGGGFDCCCEGGFGGCFGGGGGGGCFGGFFC@EGGEEFGGFGGGGGGGD<CCFCGCE8?FEGFGGFFFGGGGFGGGGGGD>E6:<EDGGGGCEDCEGGFE??E?EEE?FGGGGDDGGGG;C*:EGGGF?FEG=E?+<:CGGFGGGGF>D5>CECBG3)09>BFFFFFFFFFAF=*4@48@B:76?@FF9>F>BFFFFFFF?BFBF???BA9))
@M02526:341:000000000-JB3KD:1:1101:14000:3601 1:N:0:AACTAAT+ACGGCAC
AGTGCCTACGGGGCGCAGCAGTGGGGAATATTGCACAATGGGGGGAACCCTGATGCAGCGACGCCGCGTGCGGGATGAAGGCCTTCGGGTTGTAAACCGCTTTTGTTGGGGAGCAAGCGGGAGTGAGTGTACCCTTCGAATAAGCACCGGCTAACTACGTGCCAGCAGCCGCGGTAATACGTAGGGTGCAAGCGCTGTCCGGATTTATTGGGCGTAAAGAGCTCGTAGGCGGTTCGTCGCGTCTGGTGTGAAAGCCCATCGCTTAACGGTGGGTCTGCGCCGGATACGGGCGGGCTTGAGTGCAG
+
CCCCCGGGGGGGGGGGGGGGGGGGGGGGGGGGGGGGGGGGGGEGGGGGGGGGGGGGGGGGGGGGGGGGGGGGGGGGGGGGGGGGGGGGGGGGGGGGGFGGGGGGGGGGGGDGGGGGGGGGGGGGGGGGGGGGGGGGGGFGGGGFFGGGGGGDGGFGGGGGDCGGGGGGEE8CEGC8CFFGGGGGGGGGGGDFGGGGGGGGGGGDGGGFFCCGGGGGGGGGGCGGGEECGGGG>CDDGDDDG3@DFGBGGGCDFF7:FF4?FD41>=??D25:D3*)8@BFFB>90>F>BE>B>B04:>056<AF)
@M02526:341:000000000-JB3KD:1:1101:24212:3604 1:N:0:AACTAAT+ACGGCAC
ACCCTACGGGAGGCAGCAGTGGGGAATATTGGGCAATGGGCGCAAGCCTGACCCAGCCACGCCGCGTGAGTGATGAAGGCCTTCGGGTCGTAAAGCTCTGTGGGGAGGGACGAAAAAACGTTGGCCAATATCCAACGGACTGACGGTACCTCCTTAGCAAGCACCGGCTAACTCTGTGCCAGCAGCCGCGGTAATACAGAGGGTGCAAACGTTGCTCGGAATCATTGGGCGTAAAGCGCACGTAGGCGGCTCAGCAAGCGGGGAGTGAAAGCCCTCGGCTTAACCGAGGAAGTGCTTTCCGAACC
+
CCCCCGGGGGGGGGGGGGGGGGGGGGGGGGFGGGGCFGGGGGGGGGGGGGGGGGGGGGGGGGGGGGGGFGGGGGGGGGGGGGGGGGGGGGGGGGGGGGGGGGGGGGGGGGGGGGGGGGGGGGGGGGGGGGGGGGGGGGGGGGGGGGGGGGGGGGGGGGGGFGGGGGGGGGGGGGGGGGGGGGGGGGGGGGDEEGGFGGFGGCEGEGGGGGGGGGGGGGGGEGCGGGGGFGGGGGGFFGGGGGFGF9@C<57D=?FFFF>>>B<2BB4)9AF;F>FFFF@60)6<A5BEFE?:BFABAAFFFB?76
@M02526:341:000000000-JB3KD:1:1101:10879:3616 1:N:0:AACTAAT+ACGGCAC
GCCTACGGGAGGCAGCAGTGGGGAATCTTGGACAATGGGCGAAAGCCCGATCCAGCAATATCGCGTGAGTGAAGAAGGGCAATGCCGCTTGTAAAGCTCTTTCGTCTAGTGCGCGATCATGACAGGACTCGAGGAAGAAGCCCCGGCTAACTCCGTGCCAGCAGCCGCGGTAAGACGGGGGGGCAAGTGTTCTTCGGAATGACTGGGCGTAAAGGGCACGTAGGCGGGGAATCGGGTTGAAAGTGAAAGTAGCCAAAAACTGGTGGAATGCTCTCGAAACCAATTTACTTGATTGAGACAGAGGC
+
-AC<@FCFDC:CFEGGC<EE@DGGD<<F,C,EEC@C@C@E:@C:@EC8@F7C6CC<6@EC<FG7CG7@:FCDA<CEFFEED=A,8E:7FFGGG9,,9ABAFAFDG+,DEEFFG=FEE7BEGEFGG=A4,BF<+@+,,:33,,@=>F7<@FFF,<F<++@FGFGGGFGGFCC**22,1B:78C:>8A8<<+<7+0+:58:8FFF97/@@E/:**00*5C*::**;6CE*:/*:C**>1750**12=*4*0*2:17*07077?8)9F3386.*9**2567)(4<?2)***.*-))6)54(.1:7(((
@M02526:341:000000000-JB3KD:1:1101:20614:3617 1:N:0:AACTAAT+ACGGCAC
CAGGCCTACGGGAGGCAGCAGTGGGGAATATTGGACAATGGGCGAAAGCCTGATCCAGCAATGCCGCGTGAGTGATGAAGGCCTTAGGGTTGTAAAGCTCTTTTACCCGGGAAGATAATGACTGTACCGGGAGAATAAGCCCCGGCTAACTCCGTGCCAGCAGCCGCGGTAATACGGAGGGGGCTAGCGTTGTTCGGAATTACTGGGCGTAAAGCGCACGTAGGCGGCTTTGTAAGTTAGAGGTGAAAGCCCGGGGCTCAACTCCGGAATTGCCTTTACGACTGCATCGCTAGAATTGTGGAGAG
+
CCCCCGGFGGGGGGGGGGCFGCEGGGEGGGGGFFDFGFGGGCFGCGGGGGFGGCFGCFFGGGGGC@FGFG@FEFGF??CFGFGGGGGGGGGGBFAFCA9FFEGGAFDFEBGECFGCFGGGGD?FGGEGEC>C@FFGFG<?F@+F:CCFGFBCECB7BEGGCGAF7FEECEEGGGGFEGGGGGGGGGGGEEGC88<CEGGDGGGGGGGFEGGGGGGGGG55;CGGFEE=:C6C<?CC<7>:CC><7D?7FG*9>77BE>54@)97<3>F5<@@47>FF6*,8>:>B6*1(5<(44<A286<?)32(
@M02526:341:000000000-JB3KD:1:1101:9483:3633 1:N:0:AACTAAT+ACGGCAC
CACAGCTACGGGACGCAGCAGTGGGGAATTTTGGACAATGGGGGGAACCCTGATCCAGCCATGCCGCGTGTCTGAAGAAGGCCTTCGGGTTGTAAAGGACTTTTGTTAGGGAAGAAAAGCCACGGGTTAAGAGCTAGTGGTGATGACGGTACCTAAAGAATAAGCACCGGCTAACTACGTGCCAGCAGCCGCGGTAATACGTAGGGTGCGAGCGTTAATCGGAATTACTGGGCGTAAAGCGAGCGCAGACGGTTAATTAAGTCAGATGTGAAATCCCCGAGCTTAACTTGGGAAGTGCATTTGAA
+
CCCCCGGGGGGG@FGGGGGGGGGGGGGGC<EFFGGGGFFGFFEGGGGGGGGGGGGGGFGGGFGGEEDGGGGGGGG<FFGFGGGGGGGGGGGGGGGGGG,>>FGGEGFFAGGFEGGGGGGGCEFFCGFFEFFFFFGGFFGGGGGGGGFEFGF@FGFCBCGGGGF9FCCGGDGGGCEGGGGGGGGFGGGGEGDGG5EEDFGCFG?FG888EC5CEC:CEE?FGE5EGFFCGGFGGGCGGGGGG<@)55BDDFGC>EFFFFBFFFF<BBFFFF=?FGG?F>36>FF?DFFF<FB(4(332))6<ABF>
@M02526:341:000000000-JB3KD:1:1101:23199:3646 1:N:0:AACTAAT+ACGGCAC
AGCCTACGGGAGGCAGCAGTGGGGAATTTTCCGCAATGGGCGAAAGCCTGACGGAGCAATGCCGCGTGGAGGTAGAAGGCCCACGGGTCGTGAACTTCTTTTCCCGGAGAAGAAGCAATGACGGTATCTGGGGAATAAGCATCGGCTAACTCTGTGCCAGCAGCCGCGGTAATACAGAGGATGCAAGCGTTATCCGGAATGATTGGGCGTAAAGCGTCTGTAGGTGGCTTTTTAAGTCCGCCGTCCAATCCCAGGGCCCAACCCTGGACAGGCGGTGGAAACTACCAAGCTGGAGTACGGTAGGG
+
CCCCCGGGGGGGGGGGGGGGGGGGGGGGGGGGGGGGGGGGGGGGGGGGGGGGGGGGGGGFGGGGGGGGGGGGGGGGGGGGGGGGGGGGGGG:AFGDFGGGGGGFGGG7FGFFGGGCFFF9FGGGGG<FGGGGGGGGG<DFFGGDGGGGEGFGGAFGGGFFG?,:FGDF7CEGGGGGGGG@F7CFFBEGGGGCFCCCEGGDG?CEGGF8CGEE5CEC>E*7<EFFCGG@*:FCCFGF9:CDGGDD5)<7C*CF4F335)0)..5:FFFFFFF:FDD3>D>?224>DFF??F0:1:?B?963.403,
@M02526:341:000000000-JB3KD:1:1101:6443:3647 1:N:0:AACTAAT+ACGGCAC
GATCCTACGGGAGGCAGCAGTAGGGAATCTTTCACAATGGGCGAAAGCCTGATGAAGCAACGCCGCGTGAATGAAGAAGGGTTTCGGCTCGCAAAATTCTGTTGCTAGAGAAGAACGTACCAAGTAGGAAATGGCTTGGTAGTGACGGTATCTGGTTAGAAAGTCACGGCTAACTACGTGCCAGCAGCCGCGGTAATACGTAGGTGGCAAGCGTTATCCGGCTTTATTGGGCGTAAAGCGAGCGCAGGCGGTCACTTAAGTCCGATGTGAAAGCCTTCGGCTTAACCGAAGAAGTGCATAGGAAA
+
CCCCCGGAFGGGGGGGGGFGGCGGGGGGGGGGFDGGGGGCFGGDGGGGGDGGGGGGFGGGFFEFFGGGGGGGFAFFGGGGGGFGGDGDGGCEGFGGGCGGGGFFGDECEFGGGGGGGGGGGFDFFFGGGGDCFGCFFGDGGGGGGGGEFGGFGD<CDFGDCFCGFFFEBCEGGFFGGGEFGGFGGGGGG>EDG5CECGGGGGFGGGG8CFGGE;CEG;CEE**3<FFGGFFGGE<D=>>D35)>3CEDD)<<@5?FFFFFFB=?EBB:49?6?GFFFFFF666>4@?F>E>F226)6:44>?<<?
@M02526:341:000000000-JB3KD:1:1101:8718:3649 1:N:0:AACTAAT+ACGGCAC
AAGCCTACGGGGGGCAGCAGTGGGGAATATTGGACAATGGGGGCAACCCTGATCCAGCGACGCCGCGTGTGTGAAGAAGGCCTGCGGGTTGTAAAGCACTTTTAGTGGGGATGAAAAGCACATCACTAACACTGGTGTGTCTTGACCTAACCCAAAGAAAAAGCACCGGCTAACTCTGTGCCAGCAGCCGCGGTAATACAGAGGGTGCGAGCGTTAATCGGAATTACTGGGCGTAAAGCGTGCGTAGACGGTTATTTAAGTCGGGTGTGAAAGCCCCGGGCTCAACCTGGGAATTGCATTCGAGA
+
CCCCCG<,6CFG@GCEEGGGCFFGGDGFF,FFG?EGGFGGGGGFGF7FFFDDEFEEFGEECGGGG>CCG@CEGGGGGGGG><F<FCCFGG@<BFGGGGGGG@EFGGGGGGCFCFGFGG>CFG9FBFGGCCG8FFGFCEECGC+CGF9CEFCCGED8CFGGGGGGGFGEEEDGEFFG?@FGC9<CCFGGGGC8?::>CGFGCGGFGGGGGEGDGGEGGFFGEGGD@FFCFGCFE5CC5CCD5>;5BDBGCGG9;B7=@@47BFB9EFE>FFFB6*97:DB;99???F:)15(:B?:<9>4462:2(
@M02526:341:000000000-JB3KD:1:1101:18613:3662 1:N:0:AACTAAT+ACGGCAC
ACCCTACGGGGCGCAGCAGTGGGGAATTTTGGACAATGGGGGGAACCCTGATCCAGCCATGCCGCGTGTCTGAAGAAGGTCTTCGGGTTGTAAAGGACTTTTGTTAGGGAAGAAAAGCCACGGGTTAAGAGCTAGTGGTGATGACGGTACCTAAAGAATAAGCACCGGCTAACTACGTGCCAGCAGCCGCGGTAATACGTAGGGTGCGAGCGTTAATCGGAATTACTGGGCGTAAAGCGAGCGCAGACGGTTAATTAAGTCAGATGTGAAATCCCCGAGCTTAACTCGGGAAGTGCATTTGAAAC
+
CCCCCGG@BFGGGGGGFGGGF?FGFCFGGEFD<FGCFFFFGGGCFGGGFFFGGGFGCFGFGGFGGGFFGCFFGFFGGGGGGFEFCEGGGGGGGGGGGGGGGGGGDDFGGAFGGFGGG@=CCGGGGGGGGGGGFGGF:FFFGGGGGGGGGGGCGGGGGGGGGGGGGCEEGGGGGGGGGGGGGGGGGCFGGGGGGECFFF>FFGEGGGDGGGGGEGGGGCGGGGGGGGGGGCGCEGGFGGGGGDFGDDDCDGGGFF?FFFFF?FFFFFB9B>?FF*9FFE>F;?FFFFF>BFFBFFFFFFFBAFBBF
@M02526:341:000000000-JB3KD:1:1101:24936:3666 1:N:0:AACTAAT+ACGGCAC
CGGACCTACGGGAGGCAGCAGTGGGGAATATTGGACAATGGGCGAAAGCCTGATCCAGCAATGCCGCGTGAGTGATGAAGGCCTTAGGGTTGTAAAGCTCTTTTACCCGGGATGATAATGACAGTACCGGGAGAATAAGCCCCGGCTAACTCCGTGCCAGCAGCCGCGGTAATACGGAGGGGGCTAGCGTTGTTCGGAATTACTGGGTGTAAAGCGCACGTAGGCGGCTTTGTAAGTTAGAGGTGAAAGCCCGGGGCTCAACTCCGGAATTGCCTTTAAGACTGCATCGCTAGAATTGTGGAGAG
+
CCCCCGGGGGGGGGGGGGGGGGGGGGGGGGGGGGGGGGGGGGGGGGGGGGGGGGGGGGGGGGGGGGGGGGGGGGGGGGGGGGGGGGGGFGGGGGGGGGGGGGGGGGGGGGGGGGGFGGGGGGGGGGGGFGGGGGGGGGGGGGGGGGGGGGGGGGGGGGGGGGGGGGGGGGGGGGGGGGGGGGGGGGGGGGGGGGGGGGGGGGGGGGGGGGGGGGGGGGGGGGGGGGGGGGGGFGGGGGFD7:FGFGFGGGGGFFFFFFFFFFBAFDE?E6FFFGGFFFFFFFFFFFFFBB::>BFAB?AB?8:0:
@M02526:341:000000000-JB3KD:1:1101:18357:3683 1:N:0:AACTAAT+ACGGCAC
ACCTACGGGACGCAGCAGTGGGGAATTTTGGACAATGGGGGCAACCCTGATCCAGCCATGCCGCGTGCGGGAAGGAGGCCTTCGGGTTGTAAACCGCTTTTGGCCGGGAAGAAAAGGCGAGGGATAACACCCTTCGTTTTTGACGGTACCGGCAGAATCAGCACCGGCTAACTACGTGCCAGCAGCCGCGGTAATACGTAGGGTGCGAGCGTTAATCGGAATTACTGGGCGTAAAGCGTGCGTAGGCGGTTCGTTGTGTCTGTGGTGAAAGCCCCGGGCTTAACCTGGGAATGGCCATGGAAACC
+
CCCCCGGDEEGEGCFGAFEGGGGECFFGGGGGGFFGFGGGGEGFFFCGGGGFEGCF@FFFCDFGGGGDGGGDCFBEGEC?=FFGGGGECFFGGGGGGGGGGGDGGGGCC>FGGGGGGGGFGGGDEDFGGG@ECFGG>FCFFGGGGGGGGGGGGGGGG;FFGG@:FCEGEGGGGFGGFGDCFCF@8F5CEEEGGDCDCF+<*;EFGGG8/?EE=GF7<@C>;=CFGCGFGGGGGG3DCDD<GG@<D3@<DDDDE>FFFF)96FF4FF>AF9FFFFDDDFF6?DFAAFFFFFFB?BB:BB::B?>F:
@M02526:341:000000000-JB3KD:1:1101:15523:3726 1:N:0:AACTAAT+ACGGCAC
GGGCCTACGGGGGGCAGCAGTGGGGAATTTTGCACAATGGGCGAAAGCCTGATGCAGCAACGCCGCGTGTGTGATGAAGGTCTTTGGATTGTAAAGCACTTTCGACCGGGACGAACACCCTGAAGCTAACATCTTCAGGCCTGACGGTACCGGGAGAAGAAGCACCGGCTAACTCTGTGCCAGCAGCCGCGGTAATACAGAGGGTGCAAGCGTTGTTCGGAATTATTGGGCGTAAAGCGCGTGTAGGCGGCTTGGCAAGTCGGGTGTGAAATCCCTCAGCTCAACTGAGGAAGTGCGCCCGAAAC
+
CCCCCGGGGGGGEGGGGGGGGGGGGGGGGGGGGGGGGGGGGGGGGGGGGGGGGGGGGGGGGGGGGGGGGGGGGGGGGGGGGGGGGGGGGGGGGGGGGGGGGGGGGGGGGGGDGGGGGGGGGGGGGGFGGGGGGGGGGGGGGGGGGGGGGGGGGGGEEFGFGGGGGGGGGG5EGDGFGGFGGGGGGFFGEGGGGGGGGGGGCFFGEGGGGGGGGGGGGGGGGEDFGFGGFGGGGGGCCFDDGGFGFGFGGGGGFFFFFFFFF>E>F>50?>@@FFGF@FFFB728<F?4:34<73)6>9B9>FF0;
@M02526:341:000000000-JB3KD:1:1101:11402:3743 1:N:0:AACTAAT+ACGGCAC
TCCTACGGGACGCAGCAGTGGGGAATTTTGGACAATGGGGGGAACCCTGATCCAGCCATGCCGCGTGTCTGAAGAAGGCCTTCGGGTTGTAAAGGACTTTTGTTAGGGAAGAAAAGCCACGGGTTAAGAGCTAGTGGTGATGACGGTACCTAAAGAATAAGCACCGGCTAACTACGTGCCAGCAGCCGCGGTAATACGTAGGGTGCGAGCGTTAATCGGAATTACTGGGCGTAAAGCGAGCGCAGACGGTTAATTAAGTCAGATGTGAAATCCCCGAGCTTAACTTGGGAAGAGCATTTGAAACT
+
CCCCCGGGGGGGGGGGGGGGGFGGGFGGGCGFGGGGGGGGGGDGGGGGGFFCGGGGGGGGEFC:FFGGGGCDDFGGGGGGCACGGCFFFFFFFFGGF,@E;>@DCCGC<FCFFFGGGCCGGGG><F:CBCGGGGFCFGFEGGGGG@CFCCEFFCCFF@:>FGEGGGGGGGGF9EGECGGCCEFGEGGGGGG88>7CCGCFCCGF5CE8CEGGEGFGGG7E8CCFCFF?55CEGE*:FGGGGGFGFGFD7CDCFF4FFF6==@6-/*968<49)95;55763:<9AFF?6@BB:?1??<>9AAA<)
@M02526:341:000000000-JB3KD:1:1101:12040:3764 1:N:0:AACTAAT+ACGGCAC
CACCTACGGGGGGCAGCAGTGGGGAATTTTGGACAATGGGGGGAACCCTGATCCAGCCATGCCGCGTGTCTGAAGAAGGCCTTCGGGTTGTAAAGGACTTTTGTTAGGGAAGAAAAGCCACGGGTTAAGAGCTAGTGGTGATGACGGTACCTAAAGAATAAGCACCGGCTAACTACGTGCCAGCAGCCGCGGTAATACGTAGGGTGCGAGCGTTAATCGGAATTACTGGGCGTAAAGCGAGCGCAGACGGTTAATTAAGTCAGATGTGAAATCCCCGAGCTTAACTTGGGGAGTGCATTTGAAAC
+
CCCCCGGF;+@@ECEEGFFFD<F@:FFFFFDG,=FFGGG8FEGEGGGGGGGFFGCCGGGGGGCGGGGGGGGFFGGGGGGGF<>FB@*<FGGF?EGFGGGGFGFFEGGF8FGGGGGGGGGGGGGGCEEFEFCFD0@GCEC59ACF:EEGG5:<C66CFFGGGFCG>CC>ECE8@CGGEECFG7:EFGGFEGCEGEGGGGGCFF5CGEEE8:8=?8E*CFFEEC8CFFGGCCC=CGGGGDC<<CDDBG:CC<<CDFF=FFF?6FF>4*0)9<?=FGG3)0<11?946@=@7),446:9ABA<>ADAA
@M02526:341:000000000-JB3KD:1:1101:19083:3775 1:N:0:AACTAAT+ACGGCAC
GTCTCCTACGGGAGGCAGCAGTGGGGAATTTTCCGCAATGGGCGAAAGCCTGACGGAGCAATGCCGCGTGGAGGTAGAAGGCCCACGGGTCGTGAACTTCTTTTCCCGGAGAAGAAGCAATGACGGTATCTGGGGAATAAGCATCGGCTAACTCTGTGCCAGCAGCCGCGGTAAGACAGAGGATGCAAGCGTTATCCGGAATGATTGGGCGTAAAGCGTCTGTAGGTGGCTTTTTAAGTCCGCCGTCAAATCCCAGGGCTCAACCCTGGACAGGCGGTGGAAACTGCCAAGCTGGAGTACGGTAC
+
CCCCCGGGGGGGGGGGGGGFGFGGGGGGGGGGGGGGGGGGGGGGGGGGGGGGGGGGGGGGGGFGGGGGGGGGGGGGGGGGGGGGGGGGGGEDFCGGGGGGGGGGGGGGGGGGGGGGGGGFGGGGGGGGGGGGGGGEDGGGGGACGEGGGGGGGGGGGGGCGGGGGGGGGGGGGGGGGGGGGGGGFGGGGGGGGGGGGGGGGGGCFFGFGGGGGGFFGGECEGGG9?EGGGGGFGGGGGCCFGFDBGFGD7DCF6<FFFDF:FFFFFF?FFFFFGGFF@EF6<AFF?F::FBFFF???F7ABF?6,
@M02526:341:000000000-JB3KD:1:1101:22539:3776 1:N:0:AACTAAT+ACGGCAC
GTACGCCTACGGGAGGCAGCAGTGGGGAATTTTGGACAATGGGGGGAACCCTGATCCAGCCATGCCGCGTGTCTGAAGAAGGCCTTCGGGTTGTAAAGGACTTTTGTTAGGGAAGAAAAGCCACGGGTTAAGAGCTAGTGGTGATGACGGTACCTAAAGAATAAGCACCGGCTAACTACGTGCCAGCAGCCGCGGTAATACGTAGGGTGCGAGCGTTAATCGGAATTACTGGGCGTAAAGCGAGCGCAGACGGTTAATTAAGTCAGATGTGAAATACCCGAGCTTAACTTGGGACGAGCATTTGA
+
CCCCCEC@FFCGGDEGG@EEFGGGGGGDGGGDGGGFFGGGGFGGDGDGFGGGGFGGGGGGGGGGFGGGGGGGGGCFGGFGBDF<DFGCGG<7FF<FFGGFB,ECCFAA;;FF8>FCAFCGFGFGGEFGEF:FGG8FFG<CECFFFFFCFFFDC9AF<,?FC<FFGFGGGDDCCEGGGC8CFG5C9EF?:C:CEEDGE8FGCFGGGACFGGEGGGECGGFF:81*CFGGG9?FCEDGEG*:7>><B7@GCCCGF>DEFFFFFFFFFFFBF<7FFD7/9FFBB>26:F?FA?A???(429>7<9)).
@M02526:341:000000000-JB3KD:1:1101:15242:3781 1:N:0:AACTAAT+ACGGCAC
GTCAGGCCTACGGGAGGCAGCAGTGGGGAATATTGCGCAATGGGCGAAAGCCTGGCGCAGCGACGCCGCGTGTGGGATGACGGCCTTCGGGTTGTAAACCACTGTCGGGAGGGACGAATGCGCCGCAAGGCGAGTGACGGTACCTCCAAAGGAAGCACCGGCTAACTCCGTGCCAGCAGCCGCGGTAATACGGAGGGTGCGAGCGTTGTCCGGAATCACTGGGCGTAAAGGGCGCGTAGGCGGCCTGGTAAGTAGGGGGTGAAATCCTGCGGCTTAACCGCAGGGCTGCCTTCTAAACTGTCAGG
+
CCCCCGGGGGGGGGGGGGGGGGGGGFGGFGGGGGDGGGGGGGGFGGGGGGGGGGGGGGFGGGGGGGGGGGGGGGGGGGGGGEGDGGGGGGGGDGGGGGGGGGGGGFGGGDGGGGGGGGGGGGGGCEEGGFGGGGGFFFFGGGGG@CEFGGGGGGCCCFFGGGGG:FECFCCEEFDFFCCEGGGGGGGGGGGGGEGGGGGEEGEGGGDEGFGGC8=FGGFFGFFFEE=EGGGGGGCDGGGGFGED@CFGD7CGFFFFF@FFFF@AFFFFFF@BBDDFFFF>FB9>>E538F7<?>B>)8494):23
@M02526:341:000000000-JB3KD:1:1101:8922:3795 1:N:0:AACTAAT+ACGGCAC
ATCCTACGGGACGCAGCAGTAGGGAATCTTCCACAATGGACGAAAGTCTGATGGAGCAACGCCGCGTGGATGAAGAAGGTTTTCGGATCGTAAAATCCTGTTGTTGAAGAAGAACGTGCTAGAGAGTAACTGCTCTAGTAGTGACGGTATTCAACGAGGAAGTCACGGCTAACTACGTGCCAGCAGCCGCGGTAATACGTAGGTGGCAAGCGTTGTCCGGATTTATTGGGCGTAAAGGGAGCGCAGGCGGTTTTTTAAGTCTGAATGTGAAAGCCCTCAGCTCAACTGAGGAAGAGCATCGGAAA
+
CCCCCGGGGGGGGGGGGGGGGGGGGGGGGGGGGGGGGGGGGGGGGGGGGGGGGGGGGGGGGGGGGGEGGGGGGGGGGGGAFGGGGGGDGGGGGGGGGGGFGGGGGGGGGGGGGGGGGGGGGGGGGGGGGGAF<FFGFGGGGGGGGGGGGGGGGGGGFGGGGGGGGGGGGGGGGFGGGGGGGGGGGGGGDGGGGGGGGGGGGGGGGGGGGGGGCEEGGGGGG=AECFGGGGFGEGCFFGGGG:DGFGFGGGDC:@:BFFF6FFFFFBFFFFFFFFGFFFF??AD?FF4@FFFBFBFF:22:6BF?4
@M02526:341:000000000-JB3KD:1:1101:25682:3829 1:N:0:AACTAAT+ACGGCAC
TTATACCTACGGGGGGCAGCAGTGGGGAATTTTCCGCAATGGGCGAAAGCCTGACGGAGCAATACCGCGTGAGGGAGGAAGGCTCTTGGGTTGTAAACCTCTTTTCTCAGGGAAGAAATCTTGACGGTACCTGAGGAATAAGCATCGGCTAACTCCGTGCCAGCAGCCGCGGTAATACGGAGGATGCAAGCGTTATCCGGAATGATTGGGCGTAAAGCGTCCGCAGGTGGTTTTGTATGTCTGCTGTTAAAGCGTGCGGCTTAACCGCATATAGGCGGTGGAAACTACAAGACTAGAGTACGTTC
+
CCCC8FEEGFFFGGFGGGGGGGGGGGGGDGGGFGCFGGGGGGGGGGGGGGGGGFGGGGGGGGGGGFE@C=FFECC>>CGFFGCFGGGGGGDGCFGGGGFGGGGFGCF@9DFFGGGFFGGGGCCGGGGGGGEFGGEDFGGGFFFGGGGEGGGGGGGGEFGGFGGGGGGFGG>>CEED?CF8;>EGGGGFGGGGGGGGFFGGECE?CCCCFGGGEEGGGGGGGDGGGG=FGG5==FGGFCCFGFFGFGFFFFF7BEEEFD>D>D4:F?DBF?F=FDC?<55>9<?BBFF??FFFF)8?F?BA<?2(4
@M02526:341:000000000-JB3KD:1:1101:25664:3839 1:N:0:AACTAAT+ACGGCAC
ATCCTACGGGGGGCAGCAGTAGGGAATCCTCCACAATGGACGAAAGTCTGATGGAGCAACGCCGCGTGGATGAAGAAGGTTTTCGGATCGTAAAATCCTGTTGTTGAAGAAGAACGTGCTAGAGAGTAACTGCTCTAGTAGTGACGGTATTCAACGAGGAAGTCACGGCTAACTACGTGCCAGCAGCCGCGGTAATACGTAGGTGGCAAGCGTTGTCCGGATTTATTGGGCGTAAAGGGAGCGCAGGCGGTTTTTTAAGCCTGAATGTGAAAGCCCTCAGCTAAACTGAGGAAGGGCATCGGAAC
+
CCCCCGGGGGGGGGGGGGGEGGGGGGGGGGGGGGGGGGGGFFFGGGAFFG<FGDFFFGGGGG@FGEFCG7<DDFGGGGGFEGFGGGCFFFGFGEGD:FGGGGGGGGFGFGGGGGFG>FFGGGGCC<FGGGGC:BFGGGGGFGGGGGGGGGGFGGGGGGGGFCFCGFEEGGGGGGGG*C6EFFGGGGFFGGGGGGGGGGGFG>EGFGFGFFGGEEC;+<CGE58CFC@CFGDGEEDCC7CF3C@GBGED)>7)75FFFFF*69<:)98.95F66C<FF>F3)4)69?9=A?:28?((43<7<<?<(
@M02526:341:000000000-JB3KD:1:1101:24271:3842 1:N:0:AACTAAT+ACGGCAC
AGTCCCTACGGGGCGCAGCAGTAAGGAATATTGGTCAATGGACGCAAGTCTGAACCAGCCATGCCGCGTGAAGGATGAAGGCCCTCTGGGTTGTAAACTTCTTTTACAGGGGACGAAATGCAGTTATTCTTAGCTGTTTGACGGTACCCTGGGAATAAGCACCGGCTAACTCCGTGCCAGCAGCCGCGGTAATACGGAGGGTGCAAGCGTTATCCGGATTCACTGGGTTTAAAGGGTGCGTAGGTGGGCTTGTAAGTCAGTGGTGAAATCTCCGTGCTTAACATGGAAACTGCCATTGATACTAT
+
CCCCCGGGGGGGGGGGGGGGGGGGGGGGGGGGGGGGGGGGGGGGGGGGGGGGGGGGGGGGGGGGGGGGGGGGGGGGGGGGGGGGFGFGGGGGGGGGFGGGGGGGGGGGGGGGGEGGGGGGGGGGGGGGGGGGGGCFGGGGGGGGGGFGGGGGGGGF@FGGGGGGGGGGGGGGGGGGGGGFGGGGGGGGGGGGGFGGGGGGGGGGGCGGGGGGGGGGDGGGGGGGGGGGGGGGDF7CC3DDDGFDF=FCFGGGFFFFBFFFFFFFFF?A=>FFFG<3BFFFFBAA(8@FAF9222>AA<A4):<2)
@M02526:341:000000000-JB3KD:1:1101:11343:3853 1:N:0:AACTAAT+ACGGCAC
CAGCCTACGGGGGGCAGCAGTAGGGAATCTTTCACAATGGGCGAAAGCCTGATGAAGCAACGCCGCGTGAATGAAGAAGGGTTTCGGCTCGTAAAATTCTGTTGCTAGAGAAGAACGTACCGAGTAGGAAATGGCTCGGTAGTGACGGTATCTGGTTAGAAAGTCACGGCTAACTACGTGCCAGCAGCCGCGGTAATACGTAGGTGGCAAGCGTTATCCGGATTTATTGGGCGTAAAGCGAGCGCAGGCGGTCGCTTAAGTCCGGTGTGAAAGCCTTCGGCTTAACCGAAGAAGTGCATTGGAAA
+
CCCCCGGGGGGGGGGGGGGGGGGGGGGGGGGGGGGGGGGGGGGDEDFGGFGGFGGFGGGGGGGGGGGGGGGGGGGGGGGGG>FGGGGGCGGEFGGG9FBFFFGGG9;CEFGGGGG8CFFFCGEG:BFCGFFCFGGFFGGGGGGGG9CFE@FGD@F9<FGGGGE@FFGGGGEDGGGGGGC6:CCCC8*:CGG8E5?EFFFFFFFC<CE0;EFD=8EGGF7=C:::C@EGGGDEE77DGCCDC)<C7<B>3>GCDEB:5BFF?BF?EBE35<BF?CGFFFFFFF>?BFFE>D>FFBD?DA<A?:?F7
@M02526:341:000000000-JB3KD:1:1101:22773:3860 1:N:0:AACTAAT+ACGGCAC
CACCTACGGGACGCAGCAGTGGGGAATATTGGACAATGGGCGAAAGCCTGATCCAGCAACGCCGCGTGAGGGATGACGGCCTTCGGGTTGTAAACCTCTTTCAGTACCGACGAAGCGCCTCTAGAGGTGGTGACGGTAGGTACAGAAGAAGGACCGGCCAACTACGTGCCAGCAGCCGCGGTAATACGTAGGGTCCGAGCGTTGTCCGGAATTATTGGGCGTAAAGGGCTCGTAGGCGGTCTGTCACGTCGGGAGTGAAATTTCACAGCTTAACTGTGAACGTGCTTTCGATACGGGCAGACTGG
+
CCCCCGGGGGGGGGGGGGGGGGGGGGGGGGGGGGGGGGGGGGGGGGGGGGGGFGGGGGGGGGGGGGGGGGGGGGGGGGGGGGGGGGGGGGGGGGGGGGGGGGGGGGGGGGGGGGDGGGGEEGGGGGGF@GGGGGGDFCCFGGGGGFGDCFEGGFGGGGGGGGGGGGGGGGGFGGGGGGGCGEEGGGGDB9CGGGGFEGGGE8?5EGFGGCE5C9:FGGGCCCCEGEGCC6CCCGFGGDGCDCFGFGFDGG<DE3B>FF7??FFFFFF47)9*9**6B=@9AB:?6@=FDF?A66:?964:0:?).
@M02526:341:000000000-JB3KD:1:1101:22048:3872 1:N:0:AACTAAT+ACGGCAC
ACCGCCTACGGGAGGCAGCAGTAGGGAATCTTCCGCAATGGGCGAAAGCCTGACGGAGCAACGCCGCGTGAGTGATGAAGGTTTTCGGATCGTAAAACTCTGTTATTAGGGAAGAACAAACGTGTAAGTAACTGTGCACGTCTTGACGGTACCTAATCAGAAAGCCACGGCTAACTACGTGCCAGCAGCCGCGGTAATACGTAGGTGGCAAGCGTTATCCGGAATTATTGGGCGTAAAGCGCGCGTAGGCGGTTTTTTAAGTCTGATGTGAAAGCCCACGGCACAACCGTGGAGGGTCATTGGAA
+
CCCCCGGEFGGGE:FGGGEEFGFFFCCEGFFGGFGDCF;EGDFFFCF@CEEGFEG@FCEFGGGGFGGGGGFG<EGEGGG<FGGGF@@EDEC@EEFFGGGFGGGGCGFCFFGGGCGFGGGGGGFGGGFGEFGEGGFFFA>:F<FF<<=>FGFEFGGCCB<AFF7FFFGFC77ECGFFFFE::BDDFFGEGGGDEE:8EEG9C+?FGC+1:=9C5::EE*=AEGCDGF97A??E=CC<5*:CGDDGB7BCDDGDED))7>54@FF)1*9:@<FF?GC>:::>06(4:57.75<6::<0:(2)-6:F4
@M02526:341:000000000-JB3KD:1:1101:23686:3889 1:N:0:AACTAAT+ACGGCAC
TCCTACGGGACGCAGCAGTAGGGAATCTTTCACAATGGGCGAAAGCCTGATGAAGCAACGCCGCGTGAATGAAGAAGGGTTTCGGCTCGTAAAATTCTGTTGCTAGAGAAGAACGTACCAAGTAGGAAATGGCTTGGTAGTGACGGTATCTGGTTAGAAAGTCACGGCTAACTACGTGCCAGCAGCCGCGGTAATACGTAGGTGGCAAGCGTTATCCGGATTTATTGGGCGTAAAGCGAGCGCAGGCGGTCACTTAAGTCCGATGTGAAAGCCTTCGGCTTAACCGAAGAAGTGCATAGGAAACT
+
CCCCCGGGGGGGGGGGGGGGGGGGGGGGGGGGGGGGGGGGG@FGGGGGGGGGGGGGGGGGGGGGGGGGGAFGGGGGGGDGGGGGGGFFGGGGGGGGGGGGGGGGGGGGGGGGGG7BFFFGGGFFGGEDFGEFGCFGEGGGGGGGGGGGGGGGGGGGGGG97FFFGGGGGGGG9FFDCFFFGGGGGGGGGGGGEDFGFFF?FCGGGGGFGCECG5FFFEE*=*>;CFGGGGGEGGCFGGD<3C@D595D397C)9=4??BFB5:?>7=>FBFF>GF4F>>?974<<EFEF::?FF2<B2>F<>F<)
@M02526:341:000000000-JB3KD:1:1101:17110:3899 1:N:0:AACTAAT+ACGGCAC
ACCTACGGGGGGCAGCAGTGGGGAATCTTGCGCAATGGGCGAAAGCCTGACGCAGCGACGCCGCGTGAGGGAAGAAGGCCTTCGGGTTGTAAACCTCTTTCAGGAGGGACGAAGCCACTCGGGTTAATAGCCCAGAGGGTGACGGTACCTCCAGAAGAAGCCCCGGCTAACTACGTGCCAGCAGCCGCGGTAATACGTAGGGGGCTAGCGTTGTCCGGATTTATTGGGCGTAAAGAGCGTGTAGGCGGCCAGGTAGGTCTGCTGTGAAAACTCGAGGCTCAACCTCGAGACGTCGGCGGAAACCA
+
CCCCCGGGGGGGGGGGGGGGGGGGGGGGGGGGGGGGGGGGGGGGGGGGGGGGGGGGGGGGGGGGGGGGGGGGGGGGGGGGGGGGGGGGGGGGGGGGGGGGGGGGGGGGGGGGGGGGGGGGGGGGGGGGGGGGGGGGGGGGGGGGGGGGGGGGGGGGGGGGGGGGGGGGGGGGGGGGGGGGGGGGGGGGGGGGGGGGGGGGGGGGGGGGGGGGGGGGGGGGGGGGGGGGGGGGGGGGGGGGGGFGFGFGDG5FFFFFFFFFFFFFBFFFFFFFFDGFEFFBF?F:BFFFFFF?1:>9BFFF>FF?(
@M02526:341:000000000-JB3KD:1:1101:5283:3939 1:N:0:AACTTAT+ACGGCAC
TTGAGGCCTACGGGGCGCAGCAGTGGGGAATATTGCACAATGGGCGCAAGCCTGATGCAGCCATGCCGCGTGTATGAAGAAGGCCTTCGGGTTGTAAAGTACTTTCAGCGGGGAGGAAGGGAGTAAAGTTAATACCTTTGCTCATTGACGTTACCCGCAGAAGAAGCACCGGCTAACTCCGTGCCAGCAGCCGCGGTAATACGGAGGGTGCAAGCGTTAATCGGAATTACTGGGCGTAAAGCGCACGCAGGCGGTTTGTTAAGTCAGATGTGAAATCCCCGGGCTCAACCTGGGAACTGCATCTG
+
@CCCCGGGGGGGGFEGGGGGGGGGGGGGGGGGFEGGGGGGG9FGGGGGGGGG?<DFGGGGGGGGGGGGGGGGGGGGGFEFGFCFEFGFGGGG7FEFFGGFEFFGGGGDFGGGGCGGGGF=BFCEGEAFC9FGGGGGGGCGGCFGGAFGGGGGGGGGDDGGCCFFDGGGFGGCEGGGGCFGGFFE7BFGGCEEGCGDGGEDFGGGGGG5:EGGGEFEEEEF?FFEEDDCFF7+<*9<EGGGGGFG>5>C3CCC>E.5>B>)99@477FFFFFFFGGF@??:B;>FFFFFFF:(8:08:72<<<A4-
@M02526:341:000000000-JB3KD:1:1101:22346:3978 1:N:0:AACTAAT+ACGGCAC
CACCTACGGGAGGCAGCAGTGGGGAATATTGGACAATGGGCGCAAGCCTGATCCAGCCATGCCGCGTGTGTGAAGAAGGCCTTATGGTTGTAAAGCACTTTAAGCGAGGAGGAGGCTTACCTAGCTAATATCTAGGCTAAGTGGGCGTTACTCGCAGAATAAGCACCGGCTAACTCTGTGCCAGCAGCCGCGGTAATACAGAGGGTGCAAGCGTTAATCGGAATTACTGGGCGTAAAGCGCGCGTAGGTGGCCATTTAAGTCAAATGTTAAATCCCCCAGCCTAACTTGGGAATTGCATTCGATA
+
-<CCCEC;;FEFE@@C@;EC<<EEGGGFCF@,,6;EFCDFFGEGGGGGGFF<E<FC<FGF<,C687@C@FFFFGC<FGGC8=F6<CDCF@:5EFFAF8:EFG<F,>FCEGGG7:?F,4A<,,BFGFCCFGGC,<FF=<,AF55DF+==F7:<F@EGEGGGGGGAFCC3@3*4,>CC;3E;EGEFF7:4D>>*:BEG@,;CEG6FGCECG@CFDEEC*;?CCE85CF<C+<C7C:575:C3))55))0909FCF@?@B4=?86=2*7/)*.9=F>F67))44(482F6=<?:1:,.,.64AAA)-.
@M02526:341:000000000-JB3KD:1:1101:23203:3984 1:N:0:AACTAAT+ACGGCAC
GGCCCCTACGGGGGGCAGCAGTGGGGAATATTGCACAATGGGGGGAACCCTGATGCAGCCATGCCGCGTGTGTGAAGAAGGCCTTCGGGTTGTAAAGCACTTTCAGTGAGGAGGAAGGGCATATATTGAATAGGTATATGCATTGACGTTACTCACAGAAGAAGCACCGGCTAACTCCGTGCCAGCAGCCGCGGTAATACGGAGGGTGCAAGCGTTAATCGGAATTACTGGGCGTAAAGGGCACGTAGGCGGATAGATAAGTTGGGTGTGAAATCCCCGGGCTCAACCTGGGAATGGCATTCAAA
+
CCCCCGGFGGGGGGGFGGGFGGGGGGDFGGGGGGGGGGGGGGGGGGGGGDGGFFGGGGGCFGFGGEFGGEGGGA@FGGGGGGAFCCFE:CFE?FGGCGGFGGFG?CFE<FG6AEGGGGGEFGGGGGGGGGFGGGEFGGGGGCEG6?CEA>CECGGGGGGGCGGCFGGGGGD>EGGGFFGGGGGCEFF8E@ECEGEC>FFGFG5CEGE8CCGFGGGG5CGGGDEGGFCFGCFFCCDDE5CF<C>5794736CD>E>:469=?6F<:B08@:=B?>FF?FE>;BF:7=@4>FB1243:?<?B2<4<<
@M02526:341:000000000-JB3KD:1:1101:7914:3997 1:N:0:AACTAAT+ACGGCAC
AGGTGGCCTACGGGGCGCAGCAGTGGGGAATTTTGGACAATGGGGGAAACCCTGATCCAGCCATGCCGCGTGTCTGAAGAAGGCCTTCGGGTTGTAAAGGACTTTTGTTAGGGAAGAAAAGCCACGGGTTAAGAGCTAGTGGTGATGACGGTACCTAAAGAATAAGCACCGGCTAACTACGTGCCAGCAGCCGCGGTAATACGTAGGGTGCGAGCGTTAATCGGAATTACTGGGCGTAAAGCGAGCGCAGACGGTTAATTAAGTCAGATGTGAAATCCCCGAGCTTAACTTGGGAAGTGCATTTG
+
CCCCCGGGFGGGGGGGGGGGGGGFCFFGGGGGGGGDGGGGGGGGGGGGGGGGGGGGGGGGGGGGGGGGGGGGGGGGGGGGFGGEFGGGGGDFGGGGFGGGGGGGGGGGGGGGGGGGGGGGEGGFFGGGGEGFGGGGGGGGGGGGGGGGGEDFGCFGGGGGGGGGGGGGGGGGGGGGGGFGGFGFGFGGGGGGGGGGGGGGGGGGGGDGGGGE=EGEGGGGGGGGGGGGGGGGGGGGGGDGF77CBGFGDGGGEFDFFFFB=FFBFBFFFFFFFCFFF?F32>FBFFFFFF9AFFFB?FFABFFF4
@M02526:341:000000000-JB3KD:1:1101:14790:4010 1:N:0:AACTAAT+ACGGCAC
TTTCCTACGGGGGGCAGCAGTGGGGAATTTTGGACAATGGGGGGAACCCTGATCCAGCCATGCCGCGTGTCTGAAGAAGGCCTCCGGGTTGTAAAGGACTTTTGTTAGGGAAGAAAAGCCACGGGTTAAGAGCTAGTGGTGATGACGGTACCTAAAGAATAAGCACCGGCTAACTACGTGCCAGCAGCCGCGGTAATACGGAGGGTGCGAGCGTTAATCGGAATTACTGGGCGTAAAGCGAGCGCAGACGGCTAATTAAGTCAGATGTGAAATCCCCGAGCTTAACTTGGGAAGAGCATTTAAAA
+
ACCCCFEGGCGGFGGGGEGEFFGFEDGFGGGGGGGGD<FGGGFCGGECGGGGFGEF<,=:FC8F<<BCFFGCFGFGGGGF7AF,<:CBCGGGG?FGFGFF?C?EGEFGGGFFEG?F88A>G:EED2/:C<9@87<C9<5FFGFFFC8E2C;+<CG?7CCCGGGGGG588C*;<FGFCG:C5CC?8F8F@:?ED*:C+CCF*;CE*AE>:8:*:E=E=FF=5C8@EG97<F55=77CCCGGDDEG>DDDGDC<>>;F=?FFFFFBFFFB?969*:*05;D91(.:AB?7<4:4?2??0:BA2)699
@M02526:341:000000000-JB3KD:1:1101:9528:4015 1:N:0:AACTAAT+ACGGCAC
GCAACCCTACGGGGGGCAGCAGTAAGGAATATTGGTCAATGGACGCAAGTCTGAACCAGCCATGCCGCGTGGAGGATGAAGGTCCTCTGGATTGTAAACTTCTTTTATTTGGGAAGAAAGGCATTTTTTCTAAAGTGTTTGACGGTACCAGATGAATAAGCACCGGCTAACTCCGTGCCAGCAGCCGCGGTAATACGGAGGGTGCAAGCGTTATCCGGATTCACTGGGTTTAAAGGGTGCGTAGGTGGGCAGTTAAGTCAGTGGTGAAATCTCCGGGCTCAACCCGGAAACTGCCATTGATACTA
+
CCCCCGGGGGGGGGGGGGGGGGGGGGGGGGGGGFGGGGGGGGGGGGGGGGGGGGGGGGGGGGGGGGGGGGGGDFGGGGGGGGGGGGGGGGGGGGGGGGGGGGGGGGGGGGGGGGGGGGGGGGGGGGFGGGGGGCEGGGGGG?FEEGFGGGGGGGFGFGGGGGGGGGDEEGGGGGGGGGGGGFGGGGGGGEEGGGGGGGGGGGGGGGGGGGGGGGDFGEGG=6C?7CFGGGGGGGGFGGGGGGDG>CFGGGFDFFF?FB===FFFF3FFFFFFFFGDFFF??>BF<B>B>DBFFFFBFF2465<A)
@M02526:341:000000000-JB3KD:1:1101:10818:4030 1:N:0:AACTAAT+ACGGCAC
TTATGGCCTACGGGAGGCAGCAGTAGGGAATCTTCCACAATGGACGCAAGTCTGATGGAGCAACGCCGCGTGAGTGAAGAAGGTTTTCGGATCGTAAAGCTCTGTTGTTGGTGAAGAAGGACATTGAAAGTAACTGATCAATGTTTGACGGTAATCAACCAGAAAGTCACGGCTAACTACGTGCCAGCAGCCGCGGTAATACGTAGGTGGCAAGCGTTGTCCGGATTTATTGGGCGTAAAGCGAACGCAGGCGGGAAGACAAGTCAGATGTGAAAGGCCTCAGCTTAACTGAGGAATTGCATCTG
+
CCCCCGGGGGGGGGGGGGGGGGGGGGGGGGGGGGGGGGGGGGGGGGGGGGGGGGGGGGGGGGGGGGGGGGGGGGGGGGGGGGGFGGGGGGGGGGGGGGGGGGGGFGGGGGGGGGGGGGGGGGGGGGGGGGGGGGGGGGGGGGGGGGGGGGGGGGGGGGGGGGGGGGGFGFGGGGGGGGGGGGGGGGGGGGGGGDGGGGDGGGGGGGGGGGGGGGGGGGGGGGGGGG5EGGGGGGGGGGGGGGFGFGFDDGGGFFFFFFFFFFFFFFFFFAFFF7CFFF:::BFFF?FFFFFFF:B:?FFAFAFF)
@M02526:341:000000000-JB3KD:1:1101:24472:4044 1:N:0:AACTAAT+ACGGCAC
AAGGCGCCTACGGGGGGCAGCAGTGGGGAATTTTCCGCAATGGGCGAAAGCCTGACGGAGCAATGCCGCGTGGAGGTAGAAGGCCTACGGGTCGTGAACTTCTTTTCCCGGAGAAGAAGCAATGACGGTATCTGGGGAATAAGCATCGGCTAACTCTGTGCCAGCAGCCGCGGTAATACAGAGGATGCAAGCGTTATCCGGAATGATTGGGCGTAAAGCGTCTGTAGGTGGCTTTTTAAGTCCGCCGTCAAATCCCAGGGCTCAACCCTGGACAGGCGGTGGAAACTACCAAGCTGGAGTACGGG
+
CCCCCGGGGGGGGGGGGGGGGGGGGGGGGGGGGGGGGGGGGGGGGGGGGGGGGGGGGGGGGGGGGGGGGGGGGGGGGGGGGGGGFFGGGGGGGGGGGGGGGGGGGGGGGGGGGGGGGFCEGCCFGGGGGGGGCEGGGGDFGGFGGGGGGDGGGGCGGGGGGGGGGGFGGGGGDEGGFGGGF?FGGCEGGGGGGGGGFGGGGGGGGGGFGGGGGGGGGFGGCGGFGGGGGGGGCFGFGGGGGGFGFGFGGDGGFF::@F:7B>FB?5>?FB>F4FF5>;D>>>BFF@FFBFFFFFB:<B2>>A84-
@M02526:341:000000000-JB3KD:1:1101:16105:4080 1:N:0:AACTAAT+ACGGCAC
TGACGGCCTACGGGAGGCAGCAGTGGGGAATTCTCCGCAATGGGCGAAAGCCTGACGGAGCAACGCCGCGTGGAGGTAGAATGCCCACTGGTCGTGAACTTCTTTTCCCGGAGAAGAAGCAATGACGGTATCTGGGGAATAAGCATCGGCTAACTCTGTGCCAGCAGCCGCGGTAAGACAGCGGATGCAAGCGTTATCCGGAATGATTGGGCGTAAAGCGTCTGTAGGTGGCTTTTTAAGGCCGCCGTCAAATCCCAGGGCTCAACCCTGGACAGGCGGTGGAAAATGCCAAGCTGGAGTACGGG
+
CCCC87+@@EEEGG7+FGDG7FFFEC8+8,EF,CFCB7@+@9F8@:+++69,9C@EF+B@CC<,@C6@+@=FFGGGFGGFC,5,A95+,BFG,44?,BEFF<EDGG5,?B4>FFGGGGGFF<9>=3>CF@<FFB,,C+>DF<CCF,<F@C:>,5,7>9,7E,EFGF,>>CGEG:*=C,6:4*488*38BBGGG;CCCFE8EEG8F+099CFFG*:8/+:CE5;@F9:7CCE:5*0*+9CC*94C)9>)5>D:=*/<66:5)8<?F4)(7<>F57C)075,4((,4)*0)/,534)5(32:2)36(
@M02526:341:000000000-JB3KD:1:1101:13232:4098 1:N:0:AACTAAT+ACGGCAC
GGCCTACGGGAGGCAGCAGTGGGGAATATTGCACAATGGGGGGGACCCTGATGCAGCCATGCCGCGTGTATGAAGAAGGCCTTCGGGTTGTAAAGTACTTTCGGTGATGAGGAAGGGCGGATACTGAATAGGTATATGTTTTGACGTTAATCACAGAAGAAGCACCGGCTAACTCCGTGCCAGCAGCCGCGGTAATACGGGGGGTGCAAGCGTTAATCGGAATGACTGGGCGTAAAGGGCATGTAGGCGGATAGATAAGTTAGGTGTGAAAGCCCTGGGCTCAACCTAGGAATTGCATTTAAAAC
+
66CBBDDFGCFGG7@CB@D@FGGCGEFFGEECEFGEAFGFGDCB<FGCBFF>F===D:F>BG:>CC<<<FCFCCBB<FFGFGC9FGCGEEEGGFFGGGCGF:BEBGB9CEFGG8EGCGEGC8CFFGGGGGGGGG7AFGC?9FFGGG8EGGGGG8CFG8CFGGGGGGGGGGGGGGGGGGGGGGGGGGGGGGGGGGGGGGGGEGGDGGGGGGGGGGGFGGGGGCFGGGGGFGFDCEGGGGG375>FFGFGGG9))?F=BFFFBFF<FFFFFFFF?*>?FFFFFFFF?F:6>?:4:??FF2<A<DFF?
@M02526:341:000000000-JB3KD:1:1101:10914:4114 1:N:0:AACTAAT+ACGGCAC
GGGCCTACGGGGCGCAGCAGTGGGGAATTTTCCGCAATGGGCGAAAGCCTGACGGAGCAATGCCGCGTGGAGGTAGAAGGCCCACGGGTCGTGAACTTCTTTTCCCGGAGAAGAAGCAATGACGGTATCTGGGGAATAAGCATCGGCTAACTCTGTGCCAGCAGCCGCGGTAAGACAGAGGATGCAAGCGTTATCCGGAATGATTGGGCGTAAAGCGTCTGTAGGTGGCTTTTTAAGTCCGCCGTCAAATCCCAGGGCTCAACCCTGGACAGGCGGTGGAAACTGCCAAGCTGGAGTACGGGAGG
+
--ACCGFC;FGGDGGEDGFFFEFGGEGGGDFFFEGFFG@FFGGFGGEGGGFFG:FEEGGGFFEGDGFGGGGGGEGFGGFG,B+?C7BFFE:6:FGE<FBCFFGGGGE>FEGGGFG8FGCGDDGGDCD@,3==CEGGGGG:FF;BF7B<FD7;DA>FFFEDC@CCG@@7FEGGCFF?FFFGGFGG9FC@*:EC5*CCGGGEGFGGGGGGFCCEGGC@58E5E+@?C+<8=FGC6C<7+**:>571.7:DF>G4?F?F>5@)?7?BF>FFFFFF:97>)<>??F1)945??><))1.1((:?9(341
@M02526:341:000000000-JB3KD:1:1101:16524:4130 1:N:0:AACTAAT+ACGGCAC
CCCTACGGGAGGCAGCAGTGGGGAATTTTGGACAATGGGGGGAACCCTGATCCAGCCATGCCGCGTGTCTGAAGAAGGCCTTCGGGTTGTAAAGGACTTTTGTTAGGGAAGAAAAGCCACGGGTTAAGAGCTAGTGGTGATGACGGTACCTAAAGAATAAGCACCGGCTAACTACGTGCCAGCAGCCGCGGTAATACGTAGGGTGCGAGCGTTAATCGGAATTACTGGGCGCAAAGCGAGCGCAGACGGTTAATTAAGTCAGATGTGAAATCCCCGAGCTTAACTTGGGAAGTGCATTTGAAACC
+
CCCCCGGGGGGGGGGGGGGGGGGGGGGGGGGGGGGGGGGGGGGGGGGGGGGEFGGGGGGGGGGGGFGGGGGGGGGGGGGGFEGGGGFFFGGGGGGGGGGGGGFFGGGFFFFGGGGGGGGGGGGFGGGGGGGGGGGGGGGGGGGGGGGG>FFGGGGGGGGGGGGGGGGGGGGGGGGGGGGGGGGGGGGGGGGGGGGGDGCFGGGGGGGGEEGGGGGGGGGGEGFGGEFGGGGGGEDGGGDD5DFGEGFGGGGGFFFFFFFB@F=2@?FFFFFF@49>BD:>::B<<=FFF>?FFFBFFFFFBAF<.
@M02526:341:000000000-JB3KD:1:1101:13170:4140 1:N:0:AACTAAT+ACGGCAC
TTCCTACGGGAGGCAGCAGTGGGGAATATTGGACAATGGGCGCAAGCCTGATCCAGCCATGCCGCGTGTGTGAAGAAGGCCTTATGGTTGTAAAGCACTTTAAGCGAGGAGGAGGCTTACCTAGCTAATATCTAGGCTAAGTGGACGTTACTCGCAGAATAAGCACCGGCTAACTCTGTGCCAGCAGCCGCGGTAATACAGAGGGTGCAAGCGTTAATCGGAATTACTGGGCGTAAAGCGCGCGTAGGTGGCCATTTAAGTCAAATGTGAAATCCCCGAGCTTAACTTGGGAATTGCATTCGATA
+
CCCCCGGGGGGGGGGGGGGGGGGGGGGGGGGGGGGGGGGGGGGGGGGGGGGGGGGGGGGGGGGGGGGGGGGGGGGGGGGGGGGGGGGGGGGGGGGGGGGGGGGGGGGGGGGGGGGGGGGGGGGGGGGGGGGGGGGGGGGGGGGGGGGCFGGGGGGGGGGGGGGGGGGGGGGGGGGGGGGGGGGGGGGGGGGGGGGGGGGGGGGGGGGGGGGGGGGGGGDFGGGGGGGGGGGGGGGGGGGGGGFGFGFGGGGGFFFFFFFFFFFFFFFFFFFFFCFFFBD>F>?AFFFFFFFFBFFFAADFFFAF(
@M02526:341:000000000-JB3KD:1:1101:24062:4159 1:N:0:AACTAAT+ACGGCAC
GGCCTACGGGGGGCAGCAGTGGGGAATTTTGGACAATGGGCGCAAGCCTGATCCAGCCATTCCGCGTGCAGGATGAAGGCCCTCGGGTTGTAAACTGCTTTTGTACGGAACGAAAAGGCGCGGGTTAATACCCTGTGCCGATGACGGTACCGTAAGAATAAGCACCGGCTAACTACGTGCCAGCAGCCGCGGTAATACGTAGGGTGCAAGCGTTAATCGGAATTACTGGGCGTAAAGCGTGCGCAGGCGGTTGTGTAAGACAGATGTGAAATCCCCGGGCTTAACCTGGGAACTGCATTTGTGAC
+
CCCCCGGGEGGGGGGGGGDGG?FGGGGGGGGDDFGGGGGGGGGGCCGGGGFGGGCEFDGCFGGFGGGGGGGGGGGGGGGGDEGGDDGGGGGGGF9FGG,FEGGGGGGCGGGGGGGGFFF@7EFG:CEFGFCGGCFG<CEE58*A9C8;5*91;FEFFGGGG?EC8@EE8:/8@9:<EF8@EFGFFGG*?8CC8EGCE:@3C>E>EE5EECCE=?EFG9CE5CFFGE7<?EFG==59279595><>GFCDGDDB:>F6?F4@6?(*1/67:=?6C77@D)3(45><?F@1522??44724:A<066
@M02526:341:000000000-JB3KD:1:1101:11238:4174 1:N:0:AACTAAT+ACGGCAC
AATCGCCTACGGGAGGCAGCAGTGGGGAATATTGCACAATGGGGGGAACCCTGATGCAGCCATGCCGCGTGTGTGAAGAAGGCCTTCGGGTTGTAAAGCACTTTCAGTGAGGAGGAAGGGCATATATTGAATAGGTATATGCATTGACGTTACTCACAGAAGAAGCACCGGCTAACTCCGTGCCAGCAGCCGCGGTAATACGGAGGGTGCAAGCGTTAATCGGAATTACTGGGCGTAAAGGGCACGTAGGCGGATAGATAAGTTGGGTGTGAAATCCCCGGGCTCAACCTGGGAATGGCATTCAA
+
CCCCCDGGGGGGGGEGGGGGGGGGGGGDGGGGGGGGGGGGGGGGGGGGGFGGGGGGGGGGGGGGGGGDGFGGGGGGGGGGGGDFD=CDGGFGGFGCFGGGGGDFGGG;FFCGGGGGFGGGGCFGGFEGFGGGDFF<CFGCFFCG;<FFFCGGGGCFGFDFGFGGGFGGGGGGEGGGGGGGGGGGGFGFFGGGGEDEEEGFFFEE8CEGGGGGGFG:7*CCGGDGEGGGGGG?CCGGGGGFGGFGE77CDDGDB@BB?4@7=FFF*754>>EF4FGFFFF919BF6=F??F?<B0::?(247><>>
@M02526:341:000000000-JB3KD:1:1101:9924:4187 1:N:0:AACTAAT+ACGGCAC
GGGGGGCCTACGGGAGGCAGCAGTGGGGAATTTTGGACAATGGGGGGAACCCTGATCCAGCCATGCCGCGTGTCTGAAGAAGGCCTTCGGGTTGTAAAGGACTTTTGTTAGGGAAGAAAAGCCACGGGTTAAGAGCTAGTGGTGATGACGGTACCTAAAGAATAAGCACCGGCTAACTACGTGCCAGCAGCCGCGGTAATACGTAGGGTGCGAGCGTTAATCGGAATTACTGGGCGTAAAGCGAGCGCAGACGGTTAATTAAGTCAGATGTGAAATCCCCGAGCTTAACTTGGGAAGAGCATTTT
+
CCCCCGGGGGGGGGGGGGGGGGGGGGGGGGGGGGGGGGGGGGGGGGGGGGGGGGGGGGGGGGGGGGGGGGGGGGGGGGGGGGGGGGGGGGGCFGFGGGGGGGF6EGGGGGGGDFGGGGGGGGGGGGGGEGGGGGGGGGFEGGGGGGGGGGGGGGGFFGFGGGGGGCFGGFEG>EGGGGFGGGFGGFFFGFGGGGGGGGCFGGGGG>EGEGGCEDGG:C=GFGGGGGGGGGFGGDFDGGGGCC5C5C@G5<19BB>EFFF?F=@4@FFABAF=FFG69/6:(231;?@F4F<A?F6>:7?BF>BF)
@M02526:341:000000000-JB3KD:1:1101:7853:4207 1:N:0:AACTAAT+ACGGCAC
TGTACCTACGGGGCGCAGCAGTGGGGAATATTGGACAATGGGCGAAAGCCTGATCCAGCAATGCCGCGCGAGTGATGAAGGCCTTAGGGTTGTAAAGCTCTTTTACCCGGGATGATAATGACAGTACCGGGAGAATAAGCCCCGGCTAACTCCGTGCCAGCAGCCGCGGTAATACGGAGGGGGCTAGCGTTGTTCGGAATTACTGGGCGTAAAGCGCACGTAGGCGGCTTTGTAAGTTAGAGGTGAAAGCCCGGGGCTCAACTCCGGAATTGCCTTTAAGACTGCATCGCTAGAATTGTGGAGAG
+
CCCCCGDGGGGGGGGGGGGGGDEFGGGGDGFGGFGGGGGGGEFGEGGGGGGGGGGGGGFGFFDEFGDGGGEFFGFGGGFGGGFGGGGGGGFGEFFFEGFFFG,?BFG<FEE=EGGGGGGGFG<EFFFEDGEGGGGGGGFGCFGFEGGEGGFGGGGGGGFBFFGGGGGGGBEEGGGGGGDGGGGGGFGGGGGGEGGEGGEFFGGGGGGGGGGEGGGEGGGGEFDDFEEGGG?CAEGGGF>C7FF<@DFFGGGGBFFFFFFFFFFBFFFFEFFFFFGFFFFAFB>FBFF43>?69FFFFFFF6)4:?
@M02526:341:000000000-JB3KD:1:1101:14056:4268 1:N:0:AACTAAT+ACGGCAC
AATCCTACGGGACGCAGCAGTGGGGAATTTTGGACAATGGGGGGAACCCTGATCCAGCCATGCCGCGTGTCTGAAGAAGGCCTTCGGGTTGTAAAGGACTTTTGTTAGGGAAGAAAAGCCACGGGTTAAGAGCTAGTGGTGATGACGGTACCTAAAGAATAAGCACCGGCTAACTACGTGCCAGCAGCCGCGGTAATACGTAGGGTGCGAGCGTTAATCGGAATTACTGGGCGTAAAGCGAGCGCAGACGGTTAATTAAGTCAGATGTGAAATCCCCGAGCTTAACTTGGGAAGAGCATTTGAAA
+
CCCCCGGGGGGGGGGGGGGGGGGGGGGGGGGGGGGGGGGGGGGGGGGGGGGGGGGGGGGGGGGGGGGGGGGGGGGGGGGGGGGGGGGGGGGGGGGGGGGGGGGGFGGGGGGGGGGGGGGGGGGGGFGGGGGGGGGGGGGGGGGGGGGGGGDGGFGGGGGGGGGGGGGGGGGGGGGGGGGGGGGGGGGGGGGGGGGGGGGGGFGGGGGGGGGCEGGGGGGGDDGGGGGFGGGGGCDGGGCDGGFGFGFGGGGGFFFFFFFFBFFFFFFFFFFFFGFFF@EFFFFFF?F9AFBFFFFFBFBFFFFFA
@M02526:341:000000000-JB3KD:1:1101:7874:4269 1:N:0:AACTAAT+ACGGCAC
CCCACCTACGGGACGCAGCAGTGGGGAATTTTCCGCAATGGGCGAAAGCCTGACGGAGCAATGCCGCGTGGAGGTAGAAGGCCCACGGGTCGTGAACTTCTTTTCCCGGAGAAGAAGCAATGACGGTATCTGGGGAATAAGCATCGGCTAACTCTGTGCCAGCAGCCGCGGTAAGACAGAGGATGCAAGCGATATCCGGAATGATTGGGCGTAAAGCGTCCGGAGGTGGCTTTTTAAGTCAGCCGTCAAATCCCAGGGCTCAACCCTGGACAGGCGGTGGAAACTGCCAAGCTGGAGTACGGTAG
+
CCCCCFFCF-B:FGGGE:@6FGCF8FCF<<CFFFC@@@FGGGGDGGGGGGGGGFCGC:FFGFFEDGCF:>:@FFCFCEE,EEBCGGGCFG@B+8AFBEEDDAFC@,C4:3FG=DD@<>3A<A<9F=FFFA3EFA77>DC=<FFGGDG7FF>C>FDGBFGC@C7CD,<FGGDGCC<@9BEFFFGGCFG?+*C*;8E?B*:CC8<;C+AEFG=EEEGFGGGGCE*;?8EF=F=56+9*A72**29C5*<5CC79;@6655<F:?*34>FFF?:@:9C3>>:(3).,:64F:?68),((24:BF6122
@M02526:341:000000000-JB3KD:1:1101:9318:4283 1:N:0:AACTAAT+ACAGCAC
TGGCCTACGGGGGGCAGCAGTAGGGAATCTTTCACAATGGGCGAAAGCCTGATGAAGCAACGCCGCGTGAATGAAGAAGGGTTTCGGCTCGTAAAATTCTGTTGCTAGAGAAGAACGTACCAAGTAGGAAATGGCTTGGTAGTGACGGTATCTGGTTAGAAAGTCACGGCTAACTACGTGCCAGCAGCCGCGGTAATACGTAGGTGGCAAGCGTTATCCGGATTTATTGGGCGTAAAGCGAGCGCAGGCGGTCACTTAAGTCCGATGTGAAAGCCTTCGGCTTAACCGAAGAAGTGCATAGGAAA
+
CCCCCGGGGGGGGGGGGGGGGGGGGGGGGGGGGGGGGGGGGGGGGGGGGGGGGGFGGGGGGGGGGGGGGGGGGGGGGGGGGGGGGGGGGGGGGGGGGGGGGGFGGECFFGGGGGGFGGGFGGGGFFGGFGGGGG,<FGGGGGGGGGGECCFGDFGGEGGEGGGFGGGGGGGEGGFCGGGGGGGGGGGFGCE*:?CEGGFGEGFEGGGGGGGGGGGGGGCCEGGGGGGFCF*CC5CDCFF<DG@GBGBGGGG<D@F4=@FFFF@6BFFFFFFFBF<F?FF?FBB?<=?E;BBFBFFF).64A)<<8
@M02526:341:000000000-JB3KD:1:1101:16044:4293 1:N:0:AACTAAT+ACGGCAC
GGCCCGCCTACGGGACGCAGCAGTAGGGAATCTTTCACAATGAACGAAAGTTTGATGAAGCAACGCCGCGTGAATGAAGAAGGGTTTCGGCTCGTAAAATTCTGTTGCCAGAGAAGAACATGCTTAGTAGGCAATGGCTAAGTATTGACGGTATCTGGTTAGAAAGTCACGGCTAACTACGTGCCAGCAGCCGCGGTAATACGTAGGTGGCAAGCGTTATCCGGATTTATTGGGCGTAAAGCGAGCGCAGGCGGTTACTTAAGTCCGATGTGAAAGCCTACGGCTTAACCGTAGAAGTGCATAGG
+
<CCCCGGGGGGGEGGGGDGEEDFGGGGGFGGGFGGFFGGGGGGDGGGGGGGGGGGGGFFGCFGGGGGGGGFEFGGGGGGGGGGGFGEGGGGGGGGGGGGGGGGGGGGC?EFEFFF=FFGGGGGFGGGGGGGGGFDGGGGFGGFGGGGGFGGFCFD9FFGGGGFCDFGGGGGDGGGGGGGGGGGGGGGGGGFGGGGE8CCFFGCBC:EEGGGCFGGGGEGCFFGGCCCGFFGGGGGGGGGGFGEGFGFGGGGGFDB@DFFFFFFFBF>>@?:FFGGFF>F::??FFFFFFFFF?08>462<A9A<:
@M02526:341:000000000-JB3KD:1:1101:15966:4317 1:N:0:AACTAAT+ACGGCAC
GGTTGCCTACGGGGGGCAGCAGTGGGGAATATTGGACAATGGGCGCAAGCCTGATCCAGCCATGCCGCGTGAGTGATGAAGGCCTTAGGGTTGTAAAGCTCTTTCGCACGCGACGATAATGACGGTAGCGTGAGAAGAAGCCCCGGCTAACTTCGTGCCAGCAGCCGCGGTAATACGAAGGGGGCTAGCGTTGTTCGGAATCACTGGGCGTAAAGGGTGCGCAGGCGGGTTCATAAGTCAGGGGTGAAATCCCGAGGCTCAACCTCGGAACTGCCTTTGATACTGTGGATCTTGAGTCCGGAAGA
+
CCCCCGGGGGGGGGEGGGGGGGGGGGGGGGCGGGGGGGGGGGGFFGGGGGGGGGFGGGGGGGGGGGGGGGGCFDFGGGGGGGGGGGGGGGGGGGGGGGGGGGGGGGGGGGGGGGGGGGGGGGGGDFGGFGGDGGCFGFGG7=<EGGGGGGGGDFGGGGGGGGGGGGGGGGGGGGGGGG5CCEGGGG>EGGGGGGGGGGDEGGGGGGGGGE5:E>CFDGGGGGGGGGGGGGGGGGG7ECCGGGFDEGFFGG:C7BE>577:FFF?FFFFDBF:94<@FFFBFFFFF64?2?7A9AF?4-<?04>;(
@M02526:341:000000000-JB3KD:1:1101:7579:4342 1:N:0:AACTAAT+ACGGCAC
CCTGGCCTACGGGAGGCAGCAGTGGGGAATATTGGACAATGGGCGAAAGCCTGATCCAGCAACGCCGCGTGAGGGATGACGGCCTTCGGGTTGTAAACCTCTTTCAGCAGGGACGAAGCGCAAGTGACGGTACCTGCAGAAGAAGCACCGGCCAACTACGTGCCAGCAGCCGCGGTAATACGTAGGGTGCGAGCGTTGTCCGGAATTATTGGGCGTAAAGGGCTCGTAGGCGGTTTGTCGCGTCGGGAGTGAAAACTCAGGGCTTAACCCTGAGCCTGCTTCCGATACGGGCAGACTAGAGGTAG
+
CCCCCGGGGGGGGGGGGGGGGGGGGGGGGGGGGGGGGGGGGGGGGGGGGGGGGGFGGGGGGGGGGGGGGFGGGGGGGGGGGGGGGGGGGGGGGGGGGGGGGGGGGGGGGGGGGGGGGGGGGGGGGGGGGGGGGGGGGGGGGGGGGGGGFGGGEGGGGGGGGGGGGGGGGGFGGGGGGGGGGGFGCGGEGGGGGDGGGGGGGGGGDEFGGGGGGGGGGGGGGGGGGGGGGGGGGCGDGGGGGD>DBGFGGCG7@@F?FFF@FF53@?46?<4<FFDFFF>?<4>:8DE@B@BB04<:2A?ABBDB)
@M02526:341:000000000-JB3KD:1:1101:19529:4373 1:N:0:AACTAAT+ACGGCAC
CCCTACGGGGCGCAGCAGTGGGGAATTTTGGACAATGGGGGAAACCCTGATCCAGCCATGCCGCGTGTCTGAAGAAGGCCTTCGGGTTGTAAAGGACTTTTGTTAGGGAAGAAAAGCCACGGGTTAAGAGCTAGTGGTGATGACGGTACCTAAAGAATAAGCACCGGCTAACTACGTGCCAGCAGCCGCGGTAATACGTAGGGTGCGAGCGTTAATCGGAATTACTGGGCGTAAAGCGAGCGCAGACGGTTAATTAAGTCAGATGTGAAATCCCCGAGCTTAACTTGGGAAGTGCATTTGAAACT
+
CCCCCGGGGGGGGGGGGGGGGGGGGGGGGGGGGGGGGGGGGGGGGGGGGGGGGGGGGGGGGGGGGGGGGGGGGGGGGGGGGGGGGGGGGGGGGGGGGGGGGGFGFGGFGGGGGGGGGGGGGGGGGGGGGGGGGGGGGGGGGGGGGGGGGGGGGGGGGFGGGGGGGGGGGGGGGGGGGGGGGGGGGGGGGGGGGGGGGGFGGGGGGGGEGGGGGGGGGGGGGGGGGGGGGGGGGGGFGGGGGGFGBDFGGGD<@FFFFF??FFFFF?6AFBFF?GGEBBF>B>AFFFFFF@?:BBFFFBABADFF)
@M02526:341:000000000-JB3KD:1:1101:23706:4391 1:N:0:AACTAAT+ACGGCAC
CGGCCTACGGGGGGCAGCAGTGGGGAATTTTGGACAATGGGGGAAACCCTGATCCAGCCATGCCGCGTGTCTGAAGAAGGCCTTCGGGTTGTAAAGGACTTTTGTTAGGGAAGAAAAGCCACGGGTTAAGAGCTAGTGGTGATGACGGTACCTAAAGAATAAGCACCGGCTAACTACGTGCCAGCAGCCGCGGTAATACGTAGGGTGCGAGCGTTAATCGGAATTACTGGGCGTAAAGCGAGCGCAGACGGTTAGTTAAGTCAGATGTGAAATCCCAGAGCTTAACTTGGGAAGTGCATTTGAAA
+
CCCCCGGGGGGC@FGGGGGGGFGGGGGG8FG9FFGGGGGGGCGGGGEGGGGGEG<FGG@G<FGGGGGGGCD<FG=FGGGGGGGGGGGGGCFGGGGGABFG@FGGGGGGFGGGGGG8F<<<FGGDG<*8FF2,8?<87?<7<,?FGGGGGGGGGGGA:F:CFGGGC8CEGGGGGGGGGGGGGGGGGGGGGGGGGGGGFGGGGGGGDCGGCEGGGGGG5+<EGGGGGG9FGGGGGGGGGGGG<GFGFG>1>C<D:>)9@FFFFF4<FFFFFFFFFG4?)004<D2AFF874F?F0<7?>D>>A>BDA
@M02526:341:000000000-JB3KD:1:1101:13735:4395 1:N:0:AACTAAT+ACGGCAC
TAGTACCTACGGGAGGCAGCAGTGGGGAATATTGCACAATGGGCGCAAGCCTGATGCAGCCATGCCGCGTGTATGAAGAAGGCCTTCGGGTTGTAAAGTACTTTCAGCGGGGAGGAAGGGAGTAAAGTTAATACCTTTGCTCATTGACGTTACCCGCAGAAGAAGCACCGGCTAACTCCGTGCCAGCAGCCGCGGTAATACGGAGGGTGCAAGCGTTAATCGGAATTACTGGGCGTAAAGCGCACGCAGGCGGTTTGTTAAGTCAGATGTGAAATCCCCGGGCTCAACCTGGGAACTGCATCTGA
+
CCCCCFGGGG@@+@FEFGCFGGGF8F@CFDFFFFGGFGGGF,CACCFGCEGFGGG9EECGGGGGFDDCEGEGFGC<?FFGGGGGGGFFGEE=FCACFFGFGGGGFFGGEGGECB:BDFGGFGGAF9AD95CFDDFGCF<D933,FFCFGCGGEFGC:FEGFBCA@<CFBEGGCECFFFG@CFGFCCGGCGFGEEG*C5CE<CE8BCCGGDCG+:ECEG5A:5CEGFCEC9<6CCDDC7C77DB<>D)))9C<:5>EF)7=7@*:@B4:6<?F?7C46)09>F0(44?48920??705<<2:)6<-
@M02526:341:000000000-JB3KD:1:1101:5138:4396 1:N:0:AACTAAT+ACGGCAC
TCAGCTCCTACGGGGCGCAGCAGTGGGGAATTTTGGACAATGGGGGAAACCCTGATCCAGCCATGCCGCGTGTCTGAAGAAGGCCTTCGGGTTGTAAAGGACTTTTGTTAGGGAAGAAAAGCCACGGGTTAAGAGCTAGTGGTGATGACGGTACCTAAAGAATAAGCACCGGCTAACTACGTGCCAGCAGCCGCGGTAATACGTAGGGTGCGAGCGTTAATCGGAATTACTGGGCGTAAAGCGAGCGCAGCCGGTTAATTAAGTCAGATGTGAAATCCCCGAGCTTAACTTGGGAAGTGCATTTT
+
<CCCCFGE8FFGGEEGGGGDDEE-CCCFE7;FGFEE8@FFGG,EEDEFC@C@,,CAEDFFC@<FFGECCCFGECFGACAFGEF8FF,CB@+,4=BEGF9F8FEEC?AE4@FGGGFEGFGGEC,>F7F@>@ECC>>EF,CFDF=>DED<DEDFFGD9FFFFF7:FGGCFG:EGGEEF@E;E7,4;CCBFF8B:CEGGEGGFGGF:E@*=ECDC=5CEEGEFFEFGGGG++3<CF5F)2C5DFF:3755)7C)9@FBDF97676*.*11)/4**9C7*9?F099;>9477>=)4?048B7246652)
@M02526:341:000000000-JB3KD:1:1101:24098:4397 1:N:0:AACTAAT+ACGGCAC
ATCGCCTACGGGGGGCAGCAGTGGGGAATATTGCACAATGGGGGAAACCCTGATGCAGCCATGCCGCGTGTGTGGAGAAGGCCTTCGGGTTGTAAAGCACTTTCAGCGAGGAGGAAAGGTTGATGCCTAATACGTATCAACTGTGACGTTACTCGCAGAAGAAGCACCGGCTAACTCCGTGCCAGCAGCCGCGGTAATACGGAGGGTGCAAGCGTTAATCGGAATTACTGGGCGTAAAGCGCACGCAGGCGGTTGGATAAGTTAGATGTGAAAGCCCCGGGCTCAACCTGGGAATTGCATTTAAA
+
CCCCCGGGGGGGGGGGGGGGGGGGGGGGGGGGGGGGGGGGGGGGGGGGGGGGGGGGGGGGGGGGGGGGGGGGGGGGGGGGGGGGGGGGGGGGGGGGGGGGGGGGGGGGGGGGGGGGGGGFGGGGGGGGGGGGGGGGGGGGGGGGGGGGGGGGGGGGGGGGGGGGGGGGGGGGGGGGGGGGGGGGGGGGGGGGGGGGGFFGGGDEGGGGGGFGGEGGGGCFGGGGGGGGFGFGGGGGGGGFDD:GFGED53>DEFEFF4=?F?FFFFF<*:@FFFGFFFB9>B;:?FFFFFFFFFF?DFBFDBFF<
@M02526:341:000000000-JB3KD:1:1101:13114:4424 1:N:0:AACTAAT+ACGGCAC
GCCTACGGGGGGCAGCAGTGGGGAATATTGGACAATGGGCGAAAGCCTGATCCAGCAATGCCGCGTGAGTGATGAAGGCCTTAGGGTTGTAAAGCTCTTTTACCCGGGAAGATAATGACTGTACCGGGAGAATAAACCCCGGCTAACTCCGTGCCAGCAGCCGCGGTAATACGGAGGGGGCTAGCGTTGTTCGGAATTACTGGGCGTAAAGCGCACGTAGGCGGCTTTGTAAGTTAGAGGTGAAAGCCCGGGGCTCAACTCCGGAATTGCCTTTAAGACTGCATCGCTAGAATTGTGGAGAGGTA
+
CCCCCGGGGGGGGGGGGGGGGGGGGGGGGGGGGGGGGGGGGGGGGGGGGGGGGGGGGGGGGGGGGGGGGGG9FGGGGGGGGGGGGGGGGGGGGGGGGGGGGGGGGGGGGGGGGGGGGGGGGGGGGGGGGGGGGGGGGGGGGGGGGGGGGGGGGGGGGGGFGGGGGGGGGGGGGGGGGGGGGGGGGGGGGGGGGGGGGGGGGGGGGGGGGGGGGGGGGGGGGGGGGGGGFGGGGGGGGGGGGGFGFGFGGGGGFFFFFFFFBFEFEFFDFFFFFGGFFFFFFFFFBFFF?FF>AAF>A?BFFFF?)
@M02526:341:000000000-JB3KD:1:1101:25875:4437 1:N:0:AACTAAT+ACGGCAC
TCAGCCTACGGGAGGCAGCAGTGGGGAATATTGGACAATGGGCGAAAGCCTGATCCAGCAACGCCGCGTGAGGGATGACGGCCTTCGGGTTGTAAACCTCTTTCAGTACCGACGAAGAGCCTCTAGAGGTGGTGACGGTAGGTACAGAAGAAGGACCGGCCAACTACGTGCCAGCAGCCGCGGTAATACGTAGGGTCCGAGCGTTGTCCGGAATGATTGGGCGTAAAGGGCTCGTAGGCGGTCTGTCACGTCGGGAGTGAAAGTTCACAGCTCAACTGGGAAAGTGCTTTCGATACGGGCAGACC
+
CCCCCGGGGGGGGD@FEEGGGFGDFCFFG<CA,<F<@FFFGGGGGGGEGGFEFFFFGGGCCFCCFEECCEGGGGGE4C?FEFEF<<+?B9F7BFEFE=EEGCGGGGED9,FE=CGC3+B<>3B<FFABD>CD>>=BB>8@<CFFFCF9F,@>,6FBFGD*1:FFFG7F<:FGGGEGGFCC@CBEE8FFFF?EC>>E*8C*3CGD>*/3@CE*?C+0A7?FFFGGEGFCFEG6*>5/736C7/.7.*1**1>5)85)77>F?0*.9*8)745?)*2)*0)(44(3./966=9:(.,4211(4<?(3
@M02526:341:000000000-JB3KD:1:1101:20609:4458 1:N:0:AACTAAT+ACGGCAC
CACCTACGGGACGCAGCAGTGGGGAATTTTGGACAATGGGGGAAACCCTGATCCAGCCATGCCGCGTGTCTGAAGAAGGCCTTCGGGTTGTAAAGGACTTTTGTTAGGGAAGAAAAGCCACGGGTTAAGAGCTAGTGGTGATGACGGTACCTAAAGAATAAGCACCGGCTAACTACGTGCCAGCAGCCGCGGTAATACGTAGGGTGCGAGCGTTAATCGGAATTACTGGGCGTAAAGCGAGCGCAGACGGTTAATTAAGTCAGATGTGAAATCCCCGAGCTTAACTTGGGAAGTGCATTTGAAAC
+
CCCCCGGGGGGGGGGGGGGGGGGGGGGGGGGGGGGGGGGGGGGGGGGGGGGGGGGGGGGGGGGGGGGGGGGGGGGGGGGGGGGGGGGGGGGGGGGGGGGGGGGFGGGGGGGGGGGGGGGGGGGGGGGGGGGGGGGGGGGGGGGGGGGGGGGGGGGGGGGGGGGGGGGGGGGGGGGGGGGGDGGGGGGGGGGGGGGGGGGGGGGGGGGGGGGGGGGGGFGGGGGGGGGFGGFGGGGGGGGGGGFGFGFGGGGG>FFFFFFFFFFFFF?>=9@FFCFFE:BFF?FFFF?B?FFFFFFFFFFFFFF>A
@M02526:341:000000000-JB3KD:1:1101:16935:4471 1:N:0:AACTAAT+ACGGCAC
GGGCCTACGGGGGGCAGCAGTGGGGAATCTTGCACAATGGGGGAAACCCTGATGCAGCGACGCCGCGTGAGTGGTGAAGCCCTTCGGGGTGTAAAGCTCTTTCGGCAGGGACGATAATGACGGTATCTGAAGAAGAAGCTGCGGCTAACTACGTGCCAGCAGCCGCGGTAATACGTAGGCAGCGAGCGTTGTTCGGAGTTACTGGGCGTAAAGAGTGCGTAGGCGGTTTTCTAAGTGTGGGGTGAAATCTCCCGGCTCAACTGGGAGGGGGCGCCGAAAACTGGGAGGCTTGAGTATGGGGAAGG
+
CCCCCEFFCGFGGGGBC7<FEGGGGGGEFFE@?FEFAAFFGGGGGGGGGGG8EFGFEFF@FFG=BFGFFFGDCF,3>:FBCEG@:FCFD>@FGGGGGFEFGGCCCCGGGGG@:@@G:F<::CCFG*<ACCFGG8,<:C+@CEE8::EEC97@:;CE>FC>8:E8/?C>?CGFGCC<0:CG@C8:C5*::*2;8CEEEEGGG?FFFG8EC=EGGFGCF@EE*:=6:E*:::C7C+?C+:F**)09:=?:D**20>:)55?FF4??F@565(55@C<>>D:(()62:45)(7070:4)6A1<0(,4(
@M02526:341:000000000-JB3KD:1:1101:25494:4471 1:N:0:AACTAAT+ACGGCAC
CTACCTACGGGAGGCAGCAGTAGGGAATCTTCCGCAATGGGCGAAAGCCTGACGGAGCAACGCCGCGTGAGTGATGAAGGTCTTCGGATCGTAAAACTCTGTTATTAGGGAAGAACAAACGTGTAAGTAACTGTGCACGTCTTGACGGTACCTAATCAGAAAGCCACGGCTAACTACGTGCCAGCAGCCGCGGTAATACGTAGGTGACAAGCGTTATCCGGAATTATTGGGCGTAAAGCGCGCGTAGGCGGTTTTTTAAGTATGATGTGAAAGCCCACGGCTCAACCGTGGAGGGTCATTGGAAA
+
CCCCCGGEFEGGEECFEGFGGGEAGFGGGGFFECGBBCFFGEECCFECD@FGFC@CC>@@C6FG@CC@6CBEAFFGGCGGGA?CFGC=7FCEGFGGDCCFGE?ECBFAFG8?FAEGGCEFGE=FFGB@@@<<?FF9AFGD<BDEFCF:FFE=FA,@FC>>FGEGFCGGGGGCGFGABBFEGGF7::>:FE>B*::C9EB8C:8CCGFG?F@F5:58;EFEG8?FFGGGGGCCEG)9>FGGGCED>9>DCDG77>)75@FFF*66*9@<FDFFFF7;@FFFF>B??FFE<F6<?F>::6AAA>BF<
@M02526:341:000000000-JB3KD:1:1101:17524:4483 1:N:0:AACTAAT+ACGCCAC
TGCCTACGGGAGGCAGCAGTAGGGAATCTTTCACAATGGGCGCAAGCCTGATGCAGCAATGCCACGTGAATGAAGAAGGCCTTCGGCTCGTAAAATTCTGTTGCCAGAGAAGAACGTATCTAGGAGAATATGGCTTGAGAGTGACGGTATCTGGTTAGAAAGTCCCGGCTAACTACGTGCCAGCAGCCGCGGTAATACGTAGGGTGCAAGCGTTAATCGGAATTATTGGGCGTAAAGCGTGCGCAGGCGGTCACTCAAGTCAGATGTGAAAGCCTCCGGCTCAACCGGAGAACTGCCTTGGAGAC
+
-ACCCGGGGGGGGGGGGGGGCFGGGGGAFG,CFGFGGGGGGG7FGGGGGGGGD,CFGGG9FFG<FGGG,C6EFGGGGGG8,CEGGG=@,@FGGG9F<FGCFGG9<FF8C<FFGG<+4,,B,,C=,,,B5E9,,A,,@4,,,AFGGGGGG7FAG,,,8,,CFG,AAFDGGGGGGGGGGGGGGGGGGGGGGGGGGGGGGGGFGGG52>E6CDGGEDG5:C=E5*;@F+>CGGGGGGGGCDG/9CEGFGFGGG/)0)1*8@?@?*99*8=<=:B47F4)57>;9(57?F))-70.)63<(.))5,((4
@M02526:341:000000000-JB3KD:1:1101:12302:4504 1:N:0:AACTAAT+ACGGCAC
CACCCTACGGGACGCAGCAGTGGGGAATATTGGACAATGGGCGCAAGCCTGATCCAGCCATGCCGCGTGTGTGAAGAAGGCCTTATGGTTGTAAAGCACTTTAAGCGAGGAGGAGGCTTACCTAGCTAATATCTAGGCTAAGTGGACGTTACTCGCAGAATAAGCACCGGCTAACTCTGTGCCAGCAGCCGCGGTAATACAGAGGGTGCAAGCGTTAATCGGAATTACTGGGCGTAAAGCGCGCGTAGGTGGCCATTTAAGTCAAATGTGAAATCCCCGAGCTTAACTTGGGAATTGCATTCGAT
+
CCCCCGGGGGGGGGGGGGGGGGGGGGGGGGGGGGGGGGGGGGGGGGGGGGGGGGGGGGGGGGGGGGGGGGGGGGGGGGGGGGGGGGGGGGGGGGGGGGGGGGGGGGGGGGGGGGGGGGGGGGGGGGGGGGGGGGGGGGGGGGGGGGGGGGGGGGGGGGGGGGGGGGGGGGGGGGGGGGGGGGGGGGGGGGGGGGGGGGGGGGGGGGGGGGGGGGGGGGGGGGGGGGGGGGFGGGGD=FFFG:@DECDG3FGGFF6?BFF@FFFBFFFF?BFFFFG?FFFFFFF?>FFFFFFFFFF:?F<BAAFF)
@M02526:341:000000000-JB3KD:1:1101:9600:4514 1:N:0:AACTAAT+ACGGCAC
AGCAGCCTACGGGACGCAGCAGTAGGGAATCTTCCGCAATGGGCGAAAGCCTGACGGAGCAACGCCGCGTGAGTGATGAAGGTCTTCGGATCGTAAAACTCTGTTATTAGGGAAGAACAAATGTGTAAGTAACTATGCACGTCTTGACGGTACCTAATCAGAAAGCCACGGCTAACTACGTGCCAGCAGCCGCGGTAATACGTAGGTGGCAAGCGTTATCCGGAATTATTGGGCGTAAAGCGCGCGTAGGCGGTTTTTTAAGTCTGATGTGAAAGCCCACGGCTCAACCGTGGAGGGTCATTGGG
+
CCCCCGGGGGDGGGGGGGGGGGGGGGGGGGGGGGGGGGGGGGGGGGGGGGGGGGGGGEGGGGGGGGGGGDGGGGGGGGGGGGGGGGGGGGGGGGGGGGGGGGGGGGGGGGGGGGGGGGFGGGGGGGGGGGGGGGGGGGGGGGGGGGGGGGGGGGGGGGGGGGGGGGGGGGGGGGGGGGGGGGGGGGGGDGGGGGGGGGGGGGFGFGGGGGGGGGGGGGGGGGGGGGFFGGFGGCDGGGGGGGFGFGFGGGGGF87@FFFFFFFFFFFFFFFFFGGFFFF?BFF>FFFFFFBFB:BBF???BFBD(
@M02526:341:000000000-JB3KD:1:1101:26444:4533 1:N:0:AACTAAT+ACGGCAC
GGTAGGCCTACGGGAGGCAGCAGTGGGGAATATTGGACAATGGGCGCAAGCCTGATCCAGCCATGCCGCGTGTGTGAAGAAGGCCTTCGGGTTGTAAAGCACTTTTGTCCGGAAAGAAAAGCCTGGGATTAATACCCTCGGGTTATGACGGTACCGGAAGAATAAGCACCGGCTAACTTCGTGCCAGCAGCCGCGGTAATACGAAGGGTGCAAGCGTTACTCGGAATTACTGGGCGTAAAGCGTGCGTAGGTGGTTTGTTAAGTCTGATGTGAAAGCCCTGGACTCAACCTGGGAACTGCATTGG
+
CCCCCGGFGGGGGGEGGGGFDGGEGGGGGGGGGGGGGGGGFG?FGGGGDEGGGGGGGFFGGGGGGGFFFGGGEFFGGGGGGGGGGFFGGG:C?FGGAFGGGCFGGAFFEFGGGEGGEFFGGG?FGGGGG8FGCDFFGFFGGGDFFFC@FFGGGCGFGFEEGGGGGGGGGFDEGDGGFG9BC>8EGCDCC8:BCCG5:CCFGGGGC@E*<;EFCFGGEEEE7CGGGGGFF?CFFC<GCGGC>7@>53;*/93:F>DF>5)579748*1574@F=FGF?:38:?(225?FF@>?FF?0:>?F2)4<)
@M02526:341:000000000-JB3KD:1:1101:25662:4535 1:N:0:AACTAAT+ACGGCAC
GTATCCTACGGGGCGCAGCAGTGGGGAATATTGCACAATGGGCGCAAGCCTGATGCAGCCATGCCGCGTGTATGAAGAAGGCCTTCAGGTTGTAAAGTACTTTCAGCGGAGAGGAAGGGAGTAAAGTTAATACCTTTGCTCATTGACGTTACCCGCAGAAGAAGCACCGGCTAACTCCGTGCCAGCAGCCGCGGTAATACGGAGGGTGCAAGCGTTAATCGGAATTACTGGGCGTAAAGCGCACGCAGGCGGTTTGTTAAGTCAGATGTGAAATCCCCGGGCTCAACCTGGGAACTGCATCTGAT
+
CCCCCGGGGGGGGGGGGGGGGGGGGGGGGGGGGGGGGGGGGGGGGGGGGGGGGGGGGGGGGGGGGGGGGGGGGGGGGGGGGGGGGGGGGGGGGGGGGGGGGGGGGGGGGGGGGGGEGGGGGGGGGGGGGGGGGGGGGGGGGGGGGGGGGGGGGGGGEGGGGGGGGGGGGGGGGGGGGGGGGGGGFFGGGGDGGGGGEGG9EGGGGGEGGGGGGGGGGFGGGGEEGGGGGGFEFGGGGGGGGGFGFC>GGDGGFF)>@?FFFFFFFFFAFFFF?FGFFFFFFFFFBFFFBFFFFB?>F<DDFF2<-
@M02526:341:000000000-JB3KD:1:1101:25075:4585 1:N:0:AACTAAT+ACGGCAC
GTAGCCTACGGGGCGCAGCAGTGGGGAATATTGGACAATGGAGGGAACCCTGATCCAGCAATGCCGCGTGTGTGAAGAAGGTCTTCGGATTGTAAAGCACTTTCGTCAGGGAAGATGATGACGGTACCTGAAGAAGAAGCCCCGGCTAACTTCGTGCCAGCAGCCGCGGTAATACGAAGGGGGCAAGCGTTGCTCGGAATGACTGGGCGTAAAGGGCGTGTAGGCGGTTATTACAGTCAGATGTGAAATACCTGGGCTCAACCTGGGAGCTGCATTTGATACGTGATGACTAGAGTTCGCGAGAG
+
@CCCCGFGGDEEGGGGGGGGGGGGGGGGFGGGGGGGGGGGGGCFCGGGGGGGGFGGGGGGGGGGGGGGGGGGFGGGGGGGGFAFDGGGGFFGGGGGGGGGGCEGGGGGGGGGGGFGGGGGGGGGGGEGGGGGFGGGGGGGC@EGGGGGEGGFGGGGGFGGFGFGGGGGGGEGGCFCFCEGGGGDCFGGGECG5CFGGGEFFGFFGFF*5:CEFFCGGD5CEFFFFEGECGDFGGGGGGGG>CFCBGFGGGGF6F>@FFFFFF:(75>1.1@F?2:@4*14:<?<:F@6<?AA04<B923((4>;9
@M02526:341:000000000-JB3KD:1:1101:13670:4601 1:N:0:AACTAAT+ACGGCAC
ACGAGGCCTACGGGGGGCAGCAGTAGGGAATCTTTCACAATGGGCGAAAGCCTGATGAAGCAACGCCGCGTGAATGAAGAAGGGTTTCGGCTCGTAAAATTCTGTTGCTAGAGAAGAACGTACCAAGTAGGAAATGGCTTGGTAGTGACGGTATCTGGTTAGAAAGTCACGGCTAACTACGTGCCAGCAGCCGCGGTAATACGTAGGTGGCAAGCGTTATCCGGATTTATTGGGCGTAAAGCGAGCGCAGGCGGTCACTTAAGTCCGATGTGAAAGCCTTCGGCTTAACCGAAGAAGTGCATAGG
+
CCCCCGGGGGGGGGGGGGGGGGGGGGG@EFGGGGGEFGGGGGGGGGGGGGGGGGGGGGGFGGGGGGGGGGGGDFGGGGGGGGGGGGGGGGGGGGGGGGGGGGGGGGGGGGGGGGGGGGGCGGGGGGGGGG@FGGGFGGEFGGGGGGGGGGGGGGG9FGGGGGGGGGGGGGGGGGGG?EFFCGGGGGFCGGGFEEDGEGCCGCC29/AAFFEGGGGGGGGGGGE=EECFGGGGG5CDCGCCDGFG37;CCGC5@B::3??=FFF4BFFFFFFFFFGFFF@B??FFFFFFFFF9>><FFAFBFFFB8
@M02526:341:000000000-JB3KD:1:1101:12937:4604 1:N:0:AACTAAT+ACGGCAC
AAAAATCCTACGGGACGCAGCAGTGGGGAATTTTGGACAATGGGGGAAACCCTGATCCAGCCATGCCGCGTGTCTGAAGAAGGCCTTCGGGTTGTAAAGGACTTTTGTTAGGGAAGAAAAGCCACGGGTTAAGAGCTAGTGGTGATGACGGTACCTAAAGAATAAGCACCGGCTAACTACGTGCCAGCAGCCGCGGTAATACGTAGGGTGCGAGCGTTAATCGGAATTACTGGGCGTAAAGCGGGCGCAGACGGTTAATTAAGTCAGATGTGAAATCACCGAGCTTAACTTGGGAAGTGCATTTG
+
CCCCCG@CEF9@;FC:FEGG7CFCECFGGCGC<@E:FC@@EFGA@:CEF8C:EGC<@F<FGFFEFGCGCGCGCCEFFCGE<=F<FADCFGDFCB=?5C<<B<F,FGG<4CFDGGFEFFFGGFGGCFG:6+BFFEGGA?BA<6@FEGFGGGD>=7><BFDCFFCGABDF:>E*@8:;D,E<>,6*>C,1:BF::EBE8CCFCGD+>BEGGCEE*8*8:2/7:C;8CE80C++26/97CDCFDFEG:3>9DDG4>E55@FBB7=?)/19A72*9=CC6B*7(440(-9@=24<B2:1??DF>A)--.
@M02526:341:000000000-JB3KD:1:1101:21128:4636 1:N:0:AACTAAT+ACGGCAC
GTCACCTACGGGAGGCAGCAGTGGGGAATCTTGGACAATGGGCGAAAGCCCGACCCAGCAATATCGCGTGAGTGAAGAAGGGCAATGCCGCTTGTAAAGCTCTTTCGTCGAGTGCGCGATCATGACAGGACTCGAGGAAGAAGCCCCGGCTAACTCCGTGCCAGCAGCCGCGGTAAGACGGGGGGGGCAAGTGTTCTTCGGAATGACTGGGCGTAAAGGGCACGTAGGCGGTGAATCGGGTTGAAAGTGAAAGTCGCCAAAAACTGGGGGAATGCTCTCGAAACCAATTCACTTGAGTGAGACAG
+
CCCCCGGGGGGGGGGGGGGGGFGGGGGGGGGGGGFGGGGGGGGGGGGGGGGGGGGGGGGGGGGGGGGGGGGGGGGGGGGGGGDFGGFGGGECGGGGGGGGCGGFGGGFGGGGEFFGGGGFGDGG<FC=DEGGGDGGGGF=FGFGGGGE>FFGGGCGGEGFGGGGGFGGDECEGGG8<;,FCEGGGGC?E8CCFGGFG70;CGEGGE7<CFGCE:EG=CFE?C5C/888CEE2>/7FFGCC**)9*0/2*:7:?9=>>5757>F1/=::39)7@GC=/7=(.4:1<>FFA?A646<2))5AFF77(
@M02526:341:000000000-JB3KD:1:1101:10077:4646 1:N:0:AACTAAT+ACGGCAC
CCATACCTACGGGACGCAGCAGTGGGGAATCTTGCGCAATGGGCGAAAGCCTGACGCAGCGACGCCGCGTGTGGGAGGAAGCTCTTCGGGGTGTAAACCACTGTTGCCCGGGACGAACAACGAGTTTCGACTCGTCTGACGGTACCGGGTGAGGAAGCACCGGCTAACTCTGTGCCAGCAGCCGCGGTAATACAGAGGGTGCGAGCGTTGTCCGGAATCACTGGGCGTAAAGGGCGCGTAGGTGGCGGTGTAAGCGTGCGGTGAAAGCCCGAGGCTCAACCTCGGGTCGGCCGTGCGAACTGCAC
+
CCCCCGGGGGGGGGGGGGGGGGGGGGGGGGGGGGGGGGGGGGGGGGGGGGGGGGGGGGGGGGGGGGGGGGGGGGGGGGGGGGGGGGGGGGGGGGGGGGGGGGFGGGGGGGGGGGGGGGGGGGGGGGGGGGGGGGGGGGGGGGGGGGGGGGGGGGGGGGGGGGGGGGGGGGGGGGGGGGGGGGGDGGGEGGGGGGGGGGGGGGGGGGGGGGGGGGGGCFFGEGGGGGGGGGCFGGGDEGGGGGFGFGFGCCDDB?FDFBFEF5>0?@FFF<EEFGGFFFFBFFF?FBFFFFFFF>FF6<>>07<A4
@M02526:341:000000000-JB3KD:1:1101:6957:4646 1:N:0:AACTAAT+ACGGCAC
ACCTACGGGGGGCAGCAGTGGGGAATATTGGACAATGGGGGCAACCCTGATCCAGCAATGCCGCGTGTGTGAAGAAGGTCTTCGGATTGTAAAGCACTTTCACCAGGGAAGATGATGACGGTACCTGGAGAAGAAGCCCCGGCTAACTTCGTGCCAGCAGCCGCGGTAATACGACGGGGGCTAGCGTTGCTCGGAATGACGGGGCGTAAAGGGCGCGTAGGCTGTTTGTACAGTCAGATGTGAAATCTCCGGGCTTAGCCTGGGAACTGCATGTGATACGTGCAGACTTGAGTCCGAGAGAGGGG
+
<CCC<EBFGGG7BFEEECFFECGCFGG?FAFGDFGCAFG@C7CF7EF<FEEGGGFFFGG<DFEE:@CBDGGFGDEGCGFGAFGDCC7+@DCCFB,CCG8FC;3>FCFGF,>EBCF<;988<F<7,@9:FC:CF:3,?+1=FGG7::,77<F247*?FFGCG5EGD/:88<00/;***:***/8>FGCG5?EC>CCE*CAF*///88//8AFC58EEGEEC=9<C;@EGFGCFGC77<:>C7D6:/C=>709/))776@*)*071F@))07=6*2**=B733(3:4B@))14)62)3(4;2:6:0(
@M02526:341:000000000-JB3KD:1:1101:18534:4655 1:N:0:AACTAAT+ACGGCAC
TTCCTACGGGGCGCAGCAGTGGGGAATATTGCACAATGGGGGAAACCCTGATGCAGCCATGCCGCGTGTATGAAGAAGGCCTTCGGGTTGTAAAGTACTTTCAGTGGGGAGGAAGGATGGCAGTTTAATACGCTTTCATTTTGACGTTATCCGCAGAAGAAGCACCGGCAAACTCCGTGCCAGCAGCCGCGGTAATACGGAGGGTGCGAGCGTTAATCGGAATAACTGGGCGTAAAGGGCCACGAGGCGGTCTGTTAAGTCCGTTTGGAAATCCCCGGGCTCAACCCGGGAACCGCAACTGAGAC
+
BCCCCGGEEE+@FCGGGGGFFFGGGGGGAE,C@FGFCFGC:CEGGF,FGGFCGGGGF8F,CEGGGGFGF<EFC<FGGGGGGGGFGGGGCGGGGGFFCEGCGEF9,9AFGGCCFF8=FBDF88>AFF<FC,<DFBFBF<,33C=:,6><<@FF:<C+3@FFGFFCDCCFF87D,22>;:1=:C@:,=BFE8*B*:CCB91BECCEGGCEGEGE8;>GGGCECE=C@+A+<F*5/:CGEG55**)))/8><D)7>F*9*=7=**03)))(06?6*>FF>00((,)54>EEFF19((-03(,28),6,
@M02526:341:000000000-JB3KD:1:1101:6211:4690 1:N:0:AACTAAT+ACGGCAC
TGCCTACGGGAGGCAGCAGTAGGGAATCTTTCACAATGGGCGAAAGCCTGATGAAGCAACGCCGCGTGAATGAAGAAGGGTTTCGGCTCGTAAAATTCTGTTGCTAGAGAAGAACGTACCAAGTAGGAAATGGCTTGGTAGTGACGGTATCTGGTTAGAAAGTCACGGCTAACTACGTGCCAGCAGCCGCGGTAATACGTAGGTGGCAAGCGTTATCCGGATTTATTGGGCGTAAAGCGAGCGCAGGCGGTCACTTAAGTCCGATGTGAAAGCCTTCGGCTTAACCGAAGAAGTGCATAGGAAAA
+
CCCCCGGC;C-FGF@FGGGGGGFGGEE<<FE<CCFGGCFCFFFGCF<<EEGGGGFGGGCFGEFEGG6CGGGGDFGGGGG7,4BFFCE<CFGF4BEF?AF9CAFGDGGGGGFGGG87BB??FFCBFFGFGGFE,,BA@CFEF<FFFGCF<>FFGGGFGGFFGGFC=FD:F>CCFGGGDDE@>DFGGGGGGGGGGCCGGGGCGGGGFFGG+8C*8*7E@?5C8*:+CE7+2**:7E</<DGG<57CDG3CGG9C5?=FF*1067.,)5<2?A?FFGGFFFDBF>?><F>D;>(:B23<4).3:<42(
@M02526:341:000000000-JB3KD:1:1101:23380:4699 1:N:0:AACTAAT+ACGGCAC
TACCTACGGGGCGCAGCAGTGGGGAATATTGCACAATGGGCGCAAGCCTGATGCAGCCATGCCGCGTGTATGAAGAAGGCCTTCGGGTTGTAAAGTACTTTCAGCGGGGAGGAAGGGAGTAAAGTTAATACCTTTGCTCATTGACGTTACCCGCAGAAGAAGCACCGGCTAACTCCGTGCCAGCAGCCGCGGTAATACGGAGGGTGCAAGCGTTAATCGGAATTACTGGGCGTAAAGCGCACGCAGGCGGTTTGTTAAGTCAGATGTGAAATCCCCGGGCTCAACCTGGGAACTGCATCTGATAC
+
CCCCCGGGGEEDEGGGGGGGGGGGGGGGGGGGGGGGGGGGGGGGGGGGGGGGGGGGGGGGGGGGGGGGGFFGGGGGGFGGGGGGGGGGGGGGGGGGGGGGGFGGGGGDGGGGDGFFGFFGGGFGGGGGGGGFCGGFGGGGGGGGGGGEGGGGGGGGGGGGFGGGGGGE>EEGF@FGCGGG7EGCGGG@EEGGGGGG7CFCGEEGEGGE9FGGGGGFGCCCECFGGGGCFFGGGGGDF7DCD37)0CBCDGGDBDFFF4FF*9B9=F?-@ABFFCFFF>3912<>?:)03>7::?FFFF<B><9BD
@M02526:341:000000000-JB3KD:1:1101:24657:4713 1:N:0:AACTAAT+ACGGCAC
GTGCCCTACGGGACGCAGCAGTAGGGAATCTTCCACAATGGACGAAAGTCTGATGGAGCAACGCCGCGCGGATGAAGAAGGTTTTCGGATCGTAAAATCCTGTTGTTGAAGAAGAACGTGCTAGAGAGTAACTGCTCTAGTAGTGACGGTATTCAACGAGGAAGTCACGGCTAACTACGTGCTAGCAGCCGCGGTAATACGTAGGTGGCAAGCGTTGTCCGGATTTATTGGGCGTAAAGGGAGCGCAGGCGGTTTTTTAAGTCTGAATGTGAAAGCCCACAGCTCAACTGAGGAAGAGCATCGGA
+
<ABCCGGGGGGGDCGGGGGGGGGGGGGGGGGGGGGGGGGGG<FFGEGGFGGGFGGGGGFGGGGGGGGGGGGECFGGCEFFGGGGGGGGGDGGFFFGGGFGGGGGGFGFGGEFFFGGGGFFFCA<<FDGGDFGGGFGGGGGGDGGGGGGGEGGGGGFCFGGGGGF<FFGEEGGGGGGGF:<DFCEFFCFGCEGGGGGGGGGGCGE>BECCF?FDEGDEGGCEE=*;+CGGGGC=ECGCCGCDFFD:)<D57DGB75>FFFF?8F9FF/4@>F=FCFFFF)4:6023F?FF)4224<F??FF722:(
@M02526:341:000000000-JB3KD:1:1101:19235:4755 1:N:0:AACTAAT+ACGGCAC
GCCAGCTACGGGGCGCAGCAGTGGGGAATATTGGACAATGGGCGCAAGCCTGATCCAGCAATGCCGCGTGAGTGATGAAGGCCTTAGGGTTGTAAAGCTCTTCTACCCGGGATGATAATGACAGTACCGGGAGAATAAGCCCCGGCTAACTCCGTGCCAGCAGCCGCGGTAATACGGAGGGGGCTAGCGTTGTTCGGAATTACTGGGCGTAAAGCGCACGTAGGCGGCTTTGTAAGTCAGGGGTGAAAGCCTGGAGCTCAACTCCAGAACTGCCTTTGAGACTGCATCGCTTGAATCCGGGAGAG
+
CCCCCGFGGGGGGGGGGGGGGEFGGGGGGGGGGGGGGGGGDGGGGGGGGGGGGFFGGGGGGGGGGGGGGGGGGGGGGGGGGGGFGGGGGGGGFFGEGGGFGGGGGG<FGGGGGGGGGGGGGGGGGGFFCGGGGGGGGGGGGGGGGGGGGGC=FEGFGGGGGGGGGDGGCEGGGGGGGDGEGGGGGGGGGGGGGGGCEC5AFFGGGGCGGGGGGDGEEGGGFGGGFEG5:EFGGEGGGGGGDGBGDG@GGGGGF>FFF>F*7?*36;?A@06?FF4=FFFBFFAFFFFF?:223:::>39BF6>?(
@M02526:341:000000000-JB3KD:1:1101:24859:4767 1:N:0:AACTAAT+ACGGCAC
CGCCTACGGGGGGCAGCAGTGGGGAATCTTGCGCAATGGCCGAAAGGCTGACGCAGCGACGCCGCGTGTGGGAGGACGGCTTTCGGGGTGTAAACCACTGTTGCCCGGGACGAACACCTTCTTTTCAGGAGGCTGACGGTCGCGGGTGTGGGTGCACGGGCCAACTGCGTGCCAGCGGCGGCGGTCGTACGGAGGAAGCGAGCGTTGTCCGGGATCATTGGGCGGAATGGGCGGGCAGGTGGCCAGGTCAGTGTGTGGTGTAAGCACCGGGTGTAGACCCGAGTAGGCCGGACGAACTTATGGGC
+
<@CCCGGGGGE7FGGGGGGGGGGG:FG,FGGE:FFGGGG8=F@FG+8EGGGC@FCGGGGGGGGGGGGG8>CGG7F@<F**=EFGGGC:FGGGGGGG7FGGGGG,F@F*CB*::E/C6*2<,,<,,,,<,,****/;*///*****1/**1***;CCF*:****/;*++****22:C*1**2:*:1**:/*2**2/****2/**22A8;7+/C***/*+<+3/:E5*C*++****))297/9*)*)/09*9**1**..)0))*0)108(7(.))/0**/041((-(**6()((,(-((.).)).,4
@M02526:341:000000000-JB3KD:1:1101:22327:4779 1:N:0:AACTAAT+ACGGCAC
GGTCCTACGGGACGCAGCAGTGGGGAATATTGGACAATGGGGGGAACCCTGATCCAGCAATGCCGCGTGTGTGAAGAAGGTCTTCGGATTGTAAAGCACTTTCGTCAGGGAAGATGATGACGGTACCTGAAGAAGAAGCCCCGGCTAACTTCGTGCCAGCAGCCGCGGTAATACGAAGGGGGCAAGCGTTGCTCGGAATGACTGGGCGTAAAGGGCGTGTAGGCGGTTATTACAGTCAGATGTGAAATACCTGGGCTCAACCTGGGAGCTGCATTTGATACGTGATGACTAGAGTTCGAGAGAGG
+
CCCCCGGGGGGGGGGGGGGGGGGGGGGGGGGGGGGGGGGGGGGGGGGGGGGGGGGGGGGGGGGGGGGGGGGGGGGGGGGGGGGFGGGGGGGGGGGGGGGGGGGGGGGGGGGGGGGGGGGGGGGGGGGGGGGGGGGGGGGFGGGGGGGGGFGGGGGGGEGGGGGFGGGGGGGGGGGGGGGGGGGGGGGEGGGGFFGGGGGGGGGGGGGGEDGGGGEGG8ECGGGGGGGDDGFGGGG79?CC7F?CFGFGGGGF?FFF47?FFF??FFFFFFFFFG7@FFFFBBBFFFFFAFAFFF)4461::B04:
@M02526:341:000000000-JB3KD:1:1101:17220:4787 1:N:0:AACTAAT+ACGGCAC
TGTTGTCCTACGGGACGCAGCAGTGGGGAATTTTGGACAATGGGCGCAAGCCTGATCCAGCAATGCCGCGTGAGTGAAGAAGGCCTTCGGGTTGTAAAGCTCTTTTGTCAGGGAAGAAACGGCAGTGGCTAATATCCATTGCTAATGACGGTACCTGAAGAATAAGCACCGGCTAACTACGTGCCAGCAGCCGCGGTAATACGTAGGGTGCAAGCGTTAATCGGAATTACTGGGCGTAAAGCGTGCGCAGGCGGTTTTGTAAGTCTGTCGTGAAAGCCCCGGGCTCAACCTGGGAATTGCGATGG
+
CCCCCGGGGGGGGGGGGGGGGGGGGGGGGGGGGGGGGGGGGGGGGGGGGGGGGGGGGGGGGGGGGGGGGGGGGGGGGGGGGGGGGGGGGGGGGGGGGCGGGGGGGGGGGGGGGGGGGGGGGGGGGGGGGFGGGGGGGGGFGGGGGGFGGGGGGGGGGGGGGGGGGGGGGGGGGEGGGGGGGGGGGGGGGGGGGGGGGGGGGGGGECGGGGGGGGGGGGGGGGGGGGGGGGGGGGGDEGGGGGD55C>DGGGGFFFFFFFFFFFFFFFFFF>:?GGFFF>?6>FF9FF=?F?BFFFFFFFF<>BF:
@M02526:341:000000000-JB3KD:1:1101:14794:4792 1:N:0:AACTAAT+ACGGCAC
GGGCAACCTACGGGGGGCAGCAGTGGGGAATATTGGACAATGGGGGGAACCCTGATCCAGCAATGCCGCATGTGTGAAGAAGGTCTTCGGATTGTAAAGCACTTTCGTCAGGGAAGATGATGACGGTACCTGAAGAAGAAGCCCCGGCTAACTTCGTGCCAGCAGCCGCGGTAATACGAAGGGGGCAAGCGTTGCTCGGAATGACTGGGCGTAAAGGGCGTGTAGGCGGTTATTACAGTCAGATGTGAAATACCTGGGCTCAACCTGGGAGCTGCATTTGATACGTGATGACTAGAGTTCGAGAG
+
CCCCCGGGGGGGGGGGGGGGGGGFGGGGGGGGGGGGGGGGGGGGGGGGGGGGGGGGGGGGGGGGGGGGGGGGGGGGGGGGGGGGGGGGGGGGGGGGFGGGGGGGGGGGGGGGGGGGGGGGGGGGGGGGGGGGGGGGGGGGGGGGGGGGGGGGDFGGGGGGGGGGGGGGGGGGGGGGGGDCEGDEGGGGGGGGGGEGGGGGGGGGFFGGGGGGGEGGGGGECGGGGGGGGG5EFFFGGGGDGGFGFGFGGGGGBF4?FFFFFFFBF?FFFFFFFF4F49@<A2>BF@FFFFFBAFBFFFBFBFF:2
@M02526:341:000000000-JB3KD:1:1101:24723:4846 1:N:0:AACTAAT+ACGGCAC
TGTCCTACGGGGCGCAGCAGTAGGGAATCTTCCGCAATGGACGAAAGTCTGACGGAGCAACGCCGCGTGAGTGAAGAAGGGTTTCGGCTCGTAAAACTCTGTTGTTAAGGAAGAATGACACATGGAGTAACTGCCATGTGTGTGACGGTACTTAACCAGAAAGCCACGGCTAACTACGTGCCAGCAGCCGCGGTAATACGTAGGTGGCAAGCGTTATCCGGAATTATTGGGCGTAAAGCGCGCGTAGGCGGTTTCTTAAGTCTGATGTGAAAGCCCCCGGCTCAACCGGGGAGGGTCATTGGAAA
+
CCCCCGGGGGGGGGGGGGGGGGGGGGGGGGGGGGGGGGGGGGGGGGGGGGGGGGGGGGGGGGGGGGGGGGGGGGGGGGGGGGGGGGGGGGGGGGGGGGGGGGGGGGGGGGGGGGGGFGGGGGGGGGGGGGGGGGGGGGGGGGGGGGGGGGGGGGGGGGGGGGGGGGGGGGGGGGGGGGGGGGGGGGGGGGGGGGGGGGGG?FGGGGFGGGGGGGGGGCCEGEECFGGGGGGGGGGGGCGDGGDG@DBDGCC9BEFFFFF=@FFA*6@4*<FBFGFFF:569,27?:FFFE>0;>>F?BF<9>>><
@M02526:341:000000000-JB3KD:1:1101:22323:4851 1:N:0:AACTAAT+ACGGCAC
CCCACGCCTACGGGAGGCAGCAGTGGGGAATATTGCGCAATGGGGGGAACCCTGATGCAGCCATGCCGCGTGTGTGAAGAAGGCCTTCGGGTTGTAAAGCACTTTCAGTGAGGAGGAAGGGCATATATTGAATAGATATATGCATTGACGTTACTCACAGAAGAAGCACCGGCTAACTCCGTGCCAGCAGCCGCGGTAATACGGAGGGTGCAAGCGTTAATCGGAATTACTGGGCGTAAAGGGCACGTAGGCGGCTAGATAAGTTGGGTGTGAAATCCCCGGGCTCAACCTGGGAATGGCATTCA
+
CCCCCG:F@GFGE:B@@FFGGGG@CDC:EFGEGA@D@FDGGCF@ECEGGFDGGGGCEGGG8FG<F<FDCEGGGGGGGGGGFCC<CFFF>FEF@F:@CCDGFFFFFFGGGGG9FFGGEGCCEEGGCFGGGCAFGGGDFGGGFC@CGGGGFGEFEEGGGGGGGGGCGGGGGGGGGGGGGFG?CFDGCGCFFGDGGGGGGGG@ECGG5ECGDEEGEGGGGGGFGGGGDDFFCFFGFFGGGGG3CFEGFG:<>434BD))55647BF>FFF6>FFFFCC@FFF?FF0;1FF?7@7?BFFFFB7(4-)6.
@M02526:341:000000000-JB3KD:1:1101:20608:4855 1:N:0:AACTAAT+ACGGCAC
ACCGCCCTACGGGAGGCAGAAGTAGGGAATCTTTCACAATGGGCGAAAGCCTGATGAAGCAACGCCGCGTGAATGAAGAAGGGTTTCGGCTCGTAAAATTCTGTTGCTAGAGAAGAACGTACCGAGTAGGAAATGGCTCGGTAGTGACGGTATCTGGTTAGAAAGTCACGGCTAACTACGTGCCAGCAGCCGCGGTAATACGTAGGTGGCAAGCGTTATCCGGATTTATTGGGCGTAAAGCGAGCGCAGGCGGTCGCTTAAGTCCGGTGTGAAAGCCTTCGGCTTAACCGAAGAAGTGCATGGGA
+
CCCC@+@@EFGGG;@FGGG9EFGGGF7FEGGEFCDFAEGFGGGGGGDGFGFGGGGGGGGGGGGGGFGFECFGGGGGGGGGGGGEEFFGGGGEGEGGFGGGGAA??FCGGGGGGGGGFGFGFFEE:FGGGGFFGDF<C3AFCGDFGGGGGGECCAFFCD<FFBGA<FBAFGGGGDEDCDBFGGFFGFFFGG>CEEGCCEFGGGBCFG2+:CF6E;==5CFG7?E=*;<??C7?FFDGG<F77C>D5D7CDGDDF:BF>5>B779<@>B>FFDFF>FF>@*8(82:>49F>;9BF?7(65)<4)44(
@M02526:341:000000000-JB3KD:1:1101:22973:4891 1:N:0:AACTAAT+ACGGCAC
CCCTACGGGACGCAGCAGTGGGGAATATTGCACAATGGGGGAAACCCTGATGCAGCCATGCCGCGTGTGTGAAGAAGGCCTTCGGGTTGTAAAGCACTTTCAGCGAGGAGGAAAGGTTGATGCCTAATACGTATCAACTGTGACGTTACTCGCAGAAGAAGCACCGGCTAACTCCGTGCCAGCAGCCGCGGTAATACGGAGGGTGCAAGCGTTAATCGGAATTACTGGGCGTAAAGCGCACGCAGGCGGTTGGATAAGTTAGATGTGAAAGCCCCGGGCTCAACCTGGGAATTGCATTTAAAACT
+
CCCCCGGGGGGGGGGGGGGGGGGGGGGGGGGGGGGGGGGGGGGGGGGGGGGGGGGGGGGGGDGGGGGGGGGGGGGGGGGGGGGGGGGGGGGGGGGGGGGGGGGGGGGGGGGGGGGGFDGGGGGGGGGGGGGGGGGFGGGGGGGGGGGGGGGGGGGGGGGGGGGGGGGGGGGGGGGGGGGGGGFGGGGGGGGGGGGGGGGGGGGGGEGGGGGGEGFGGGGGCGGGGGGGGDGGGGGGGGGGGGFGFGFGGGDGFFFFFFBFFFFAFFFFFFFFFGGF>BF>BFFFFFFF?FFF>BDFF<<BABAD.
@M02526:341:000000000-JB3KD:1:1101:10980:4911 1:N:0:AACTAAT+ACGGCAA
GCCCTACGGGGGGCAGCAGTGGGGAATTTTGGACAATGGGGGGAACCCTGATCCAGCCATGCCGCGTGTCTGAAGAAGGCCTTCGGGTTGTAAAGGACTTTTGTTAGGGAAGAAAAGCCCCGGGTTAAGAGCTAGAGGTGATGACGGTACCTAACGAATAAGCACCGGCTAACTACGTGCCAGCAGCCGCGGTAATACGTAGGGTGCGAGCGTTAATCGGAATTACTGGGCGTAAAGCGAGCGCAGACGGTTAATTAAGTCAGATGTGAAATCCCCGAGCTTAACTTGGGAAGAGCATTTGAAAC
+
CCCCCGGGGGDGGGGGGGGGGGGGGGGEGGGCGGGGGGGG@FGGG@>FGGGGGCFGGCG:FGGGGGGGGCFGGFGGGGGC:FGGGGGGGGGGGGGCGGGGGGGG6@FCGGGGGGFECF8*1?CG:?>F,200C+2,<@C5+<EGGGGGGCFG9C*;C8:FGGFFEFGDGGGGGGGGGGGGGGGGGGGGGGGGGEGGGGGGG5E5EEGCEGGGGGGGFGGGG*@FG9CFGGGGGGGGGGGGGG>DDCEGGGGG31=FFFFFFFFF6@FFFDF66DF)77>>BFFDFF4*248?B0?B7299<BFFA
@M02526:341:000000000-JB3KD:1:1101:14891:4940 1:N:0:AACTAAT+ACGGCAC
AACGCCCTACGGGGCGCAGCAGTAGGGAATCTTCCACAATGGACGAAAGTCTGATGGAGCAACGCCGCGTGGATGAAGAAGGTTTTCGGATCGTAAAATCCTGTTGTTGAAGAAGAACGTGCTAGAGAGTAACTGCTCTAGTAGTGACGGTATTCAACGAGGAAGTCACGGCTAACTACGTGCCAGCAGCCGCGGTAATACGTAGGTGGCAAGCGTTGTCCGGATTTATTGGGCGTAAAGGGAGCGCAGGCGGTTTTTTAAGTCTGAATGTGAAAGCCCTCAGCTCAACTGAGGAAGAGCATCGG
+
CCCCCGGGGGGGGGGGGGGGGGGGGGGGGGGGGGGGGGGGGGGGGGGGGGGGGGGGGGGGGGGGGGGGGGGGGGGGGGGGGGGGGGGGGGGGGGGGGGGGGGGGGGGGGGGGGGGGGGGGGGGGGGGGGGGGGGGGGGGGGGGGGGGGFGGGFGGGGGGGGGGGGGGGGGGGGGGGGGGGGGGGGGGGGGGGGGGGGGGGGGGFFGGGGGGGGGGGGGGGGGGGCGFGGGGGGGG<EGGGGGFGFGFGC<DDB<<;>>EFFFF<?@BA?>FFFGFFF>>?BBFFAFFF?FFF??B?FFFFF2:B4
@M02526:341:000000000-JB3KD:1:1101:20332:4941 1:N:0:AACTAAT+ACGGCAC
ATTATCCTACGGGAGGCAGCAGTAGGGAATCTTCCACAATGGACGAAAGTCTGATGGAGCAACGCCGCGTGGATGAAGAAGGTTTTCGGATCGTAAAATCCTGTTGTTGAAGAAGAACGTGCTAGAGAGTAACTGCTCTAGTAGTGACGGTATTCAACGAGGAAGTCACGGCTAACTACGTGCCAGCAGCCGCGGTAATACGTAGGTGGCAAGCGTTGTCCGGATTTATTGGGCGTAAAGGGAGCGCAGGCGGTTTTTTAAGTCTGAATGTGAAAGCCCTCAGCTCAACTGAGGAAGAGCATCGG
+
8CCC,FFFCEFDGCFC;C@FGGFFGCEGG,CFFFEGGGFFA<C68FFGGF@FGGFFG8C<<FGGGGGG:@CC7,C<EFGGFFEFCFDFGGB:?FGGGGGGGGGGGGGGGGFFGGGGFFGFGGGGGGGGCFFGGGGGFFGGGFGGGGGCCEEFGGGGGFGFFGEFFGGGFGCCEGGGGCGGGGG7=EFGGGDEEGGGGGGG;BBFCEEFEC*0@ED:CEEGGGG5=?@E9FCGFF39*9CFDC55)9BGC517@E3)7@@::F99@BF9FB4**:C?FFFFFBF><:@FF4825?:??00:D<?(-
@M02526:341:000000000-JB3KD:1:1101:20958:4986 1:N:0:AACTAAT+ACGGCAC
ATCCGACCTACGGGAGGCAGCAGTGGGGAATATTGGACAATGGGCGCAAGCCTGATCCAGCCATGCCGCGTGAGTGATGAAGGCCTTAGGGTTGTAAAGCTCTTTCGCACGCGACGATAATGACGGTAGCGTGAGAAGAAGCCCCGGCTAACTTCGTGCCAGCAGCCGCGGTAATACGAAGGGGGCTAGCGTTGTTCGGAATCACTGGGCGTAAAGGGTGCGCAGGCGGGTTCATAAGTCAGGGGTGAAATCCCGAGGCTCAACCTCGGAACTGCCTTTGATACTGTGGATCTTGAGTCCGGAAG
+
CCCCCGGGGGGGGGGGGGGGGGGGGGGGGGGGGGGGGGGGGGGGGGGGGGGGGGGGGGGGGGGGGGGGGGGGGGGGGGFGGGGGGGGGGGGGGGGGGGGGGGGGGGGGGGGGGGGGGGGGGGGGGGGGGGGGGGGGGGGGGGGGGGGGGGGGGGGGGGGGGGGGGGGGGGGGGGGGGGGGGGGGGGGGGGGGGGGGGGGGGGGGGGGGGGGEGDGGGGGGGGGGGGGGGGGGGGGGGGGGGGFGEGFGGGGGFFFFEFE@FFFFFFFFFFFFFF=5?BFDAFFFFFFF:BBFFBFFFFFBFFFF(
@M02526:341:000000000-JB3KD:1:1101:4511:4993 1:N:0:AACTAAT+ACGGCAC
GCCTACGGGGGGCAGCAGTGGGGAATTTTGGACAATGGGCGCAAGCCTGATCCAGCAATGCCGCGTGAGTGAAGAAGGCCTTCGGGTTGTAAAGCTCTTTTGTCAGGGAAGAAACGGTTGGGGCTAATATCCCCGGCTAATGACGGTACCTGACGAATAAGCACCGGCTAACTACGTGCCAGCAGCCGCGGTAATACGTAGGGTGCGAGCGTTAATCGGAATTACTGGGCGTAAAGCGTGCGCAGGCGGTTTTGTAAGTCTGACGTGAAATCCCCGGGCTCAACCTGGGAATTGCGTTGGAGACT
+
C@@C<FGD::@FGEEDFGFFGGGGGGGFF<FF<FEF<8FGGGDEGGCF=FGF9=FGDECEG<@>FFGGGFDGCFFFFCFGG8@FC@@<CFCFFGGFFCEF=:>DACFCG>7FG8FGGFGGGDGE:<FF9::BACFFCF7CFFAFFEGGEGGGG+;CEC;<FFGGFGGGEDFGFGGGFF>FGF5*CF>ECEGG>EG7CG@9E8;;E*1?EEE/;:*<FGGGGGFE?EC?FCEEGG57CGGGCD3)89>DDC3CF>FFFFF?F4@>EF@?F<F7)C55:@@((<331)57?)51:<9B;01()..1)
@M02526:341:000000000-JB3KD:1:1101:17446:4998 1:N:0:AACTAAT+ACGGCAC
TACCTACGGGGCGCAGCAGTGGGGAATATTGCACAATGGGCGCAAGCCTGATGCAGCGACGCCGCGTGGGGGATGACGGCCTTCGGGTTGTAAACTCCTTTCGCTAGGGACGAAGCGTTTTTGTGACGGTACCTGGAGAAGAAGCACCGGCTAACTACGTGCCAGCAGCCGCGGTAATACGTAGGGTGCGAGCGTTGTCCGGAATTACTGGGCGTAAAGAGCTCGTAGGTGGTTTGTCGCGTCGTTTGTGTAAGCCCGCAGCTTAACTGCGGGACTGCAGGCGATACGGGCATAACTTGAGTGCC
+
CCCCCGGGGGGGGGGGGGGGGGGGGGGGGGGGGGGGGGGGGGGGGGGGGGGGGGGGGGGGGGGGGGGGGGGGGGGGGGGGGGGGGGGGGGGGGGGGGGGGGGGGGGGGGGGGGGGGGGGGGGGGGEFGGGGGGFGGGGGGGGGGGGGGGGGGGDGGGGGGGGGGGGGGGGGGGGGGGGGGFC<CGG8CCEEGGEED>EGGGGGEGFGGGGGCFEGGEGGGGGGGGCEGGGGGECFGFFGCD<@D>DFGFGGGFF?:FFD>BDFDFFFFFFFFFGGFFFF>FFFBFF:>:FFF?:<:<A2>>4>24
@M02526:341:000000000-JB3KD:1:1101:21064:4998 1:N:0:AACTAAT+ACGGCAC
CCCCGCCTACGGGACGCAGCAGTAGGGAATCTTTCACAATGGGCGAAAGCCTGATGAAGCAACGCCGCGTGAATGAAGAAGGGTTTCGGCTCGTAAAATTCTGTTGCTAGAGAAGAACGTACCGAGTAGGAAATGGCTCGGTAGTGACGGTATCTGGTTAGAAAGTCACGGCTAACTACGTGCCAGCAGCCGCGGTAATACGTAGGTGGCAAGCGTTATCCGGATTTATTGGGCGTAAAGCGAGCGCAGGCGGTCGCTTAAGTCCGGTGTGAAAGCCTTCGGCTTAACCGAAGAAGTGCATTGGA
+
CCCCCGGGGGGGGGGGGGGGGGGGGGGGGGGGGGGGGGGGGGGGGGGGGGGGGGGGGGGGGGGGGGGGGGGGGGGGGGGGGGGGGGGGGGGGGGGGGGGGGGGGGGGGGGGGGGGGGGGGGGGGGGGGGGGGGGGGGGGGGGGGGGGGGGGGGGGGGGGGGFGGGGGGGGGGGGGGGGGGGGGGGGGGGGGGGGGGGGGGGGGGGGGGGGGGGGGGGGGGGGGGGGGGGGGGGGGGED5FGGFC59BGGGGDFFFFFFFFFFFFFFFFFFFFFGGFFFFFFFFFF:FFAFFFBFFFFFFAFA?F)
@M02526:341:000000000-JB3KD:1:1101:11043:5034 1:N:0:AACTAAT+ACGGCAC
TTTACCTACGGGAGGCAGCAGTGGGGAATATTGGACAATGGGCGCAAGCCTGATCCAGCCATGCCGCGTGAGTGATGAAGGCCCTAGGGTTGTAAAGCTCTTTCGCCAGGGACGGTAATGACGGTACCTGGATAAGAAGCCCCGGCTAACTTCGTGCCAGCAGCCGCGGTAATACGAAGGGGGCTAGCGTTGTTCGGAATCACTGGGCGTAAAGCGCACGTAGGCGGATCTTTAAGTCAGAGGTGAAATCCCAAGGCTCAACCTTGGAACTGCCTTTGATACTGGGGATCTTGAGTCCGGGAGAG
+
CCCCCGGGGGGGGGGGGGGGGGGGGGGGGGGGGGGGGGGGGGGGGGGGGGGGGGGGGGGGGGGGGGGGGGGGGGGGGGGGGGGGGGGGGGGGGGGGGGGGGGGGGGGGGGGGGGGGGGGGGGGGGGGGGGGGGGGGGGGGGFGGGGGGGGGGGGGGGGGGGGGGGGGGGGGGGGGGGGGGGGGGGGGGGGGGGGGGGGGGGGGGGGGGGGGGGGGGGGDGGGGGGGGGGGGGGGGGGGGGGGFGFGFGGGFCFFFFF@FFFFFFFFFFFFFFFGGFFF=BFFFFFFFFFFAFFAD<2<BFF09:6
@M02526:341:000000000-JB3KD:1:1101:21758:5077 1:N:0:AACTAAT+ACGGCAC
CGCCCTACGGGAGGCAGCAGTAAGGAATATTGGTCAATGGACGCAAGTCTGAACCAGCCATGCCGCGTGAAGGATGAAGGCCCTCTGGGTTGTAAACTTCTTTTATATGGGACGAAATGCATTTATTCTTAGATGTTTGACGGTACCATAGGAATAAGCACCGGCTAACTCCGTGCCAGCAGCCGCGGTAATACGGAGGGTGCAAGCGTTATCCGGATTCACTGGGTTTAAAGGGTGCGTAGGTGGGCTTGTAAGTCAGTGGTGAAATCTCCGTGCTTAACATGGAAACTGCCATTGATACTAAA
+
CCCCCEGFEFEGGGGGGGGGGGGFGFFFGGGGGGGGGGGGGGGGGGGGGGGGGGGGGGGGGGGGGGGGGEFFDGGGGGGCFCFGGGGGGGGGGGDFGGEEGDFFGGGG9FGFFCGGGGGGGGGGGGGGGGFGGGGGGGFBFGGGGFGGGG@FFGEFGGFFCFGGG:>FGGGCEGFGGGGGGGGGGGGGEEEG9CBEDGGGEEEGFFFEGGEGFFCCEGGGGFF?FFGEEFC+@99CGGGCCDFGFGEGGGGGF6?B=76@*?FB4?FFB<??BFGFFFF24<ABFFFF(*.4?FFA>AB9<B<),
@M02526:341:000000000-JB3KD:1:1101:14073:5078 1:N:0:AACTAAT+ACGGCAC
TAGCCTACGGGGGGCAGCAGTGGGGAATTTTCCGCAATGGGCGAAAGCCTGACGGAGCAATGCCGCGTGGAGGTAGAAGGCCCACGGGTCGTGAACTTCTTTTCCCGGAGAAGAAGCAATGACGGTATCTGGGGAATAAGCATCGGCTAACTCTGTGCCAGCAGCCGCGGTAAGACAGAGGATGCAAGCGTTATCCGGAATGATTGGGCGTAAAGCGTCTGTAGGTGGCTTTTTAAGTCCGCCGTCAAATCCCAGGGCTCAACCCTGGACAGGCGGTGGAAACTGCCAAGCTGGAGTACGGTAGG
+
CCCCCGGGGGGGGGGGGGGGGGGGGGGGGGGGGGGGGGGGGGGGGGGGGGGGGGGGGGGGGGGGGGGGGGGGGGGGGGGGGGGGGGGGGGGGGGGGGGGGGGGGGGGGGGGGGGGGGGGGGGGGGGGGGGGGGGGGGGGGGGGGGGGGGGGGGGGGGGGGGGGGGGGGGGGDEGGGGGGGGGGGGGGGGGGGGGGGGGGGGGGGGGGGGGGGGGGGGEGGGGGGGGGGGGGGGGGGGGGGGGFGFGFGGGGGFFFFFFFFFFFFFFFFFFFFFGGB@BD<FAB6<F?FFFFBF:<F>0<?>(414
@M02526:341:000000000-JB3KD:1:1101:21825:5086 1:N:0:AACTAAT+ACGGCAC
GGCCCTACGGGACGCAGCAGTAGGGAATCTTTCACAATGGGCGAAAGCCTGATGAAGCAACGCCGCGTGAATGAAGAAGGGTTTCGGCTCGTAAAATTCTGTTGCTAGAGAAGAACGTACCGAGTAGGAAATGGCTCGGTAGTGACGGTATCTGGTTAGAAAGTCACGGCTAACTACGTGCCAGCAGCCGCGGTAATACGTAGGTGGCAAGCGTTATCCGGATTTATTGGGCGTAAAGCGAGCGCAGGCGGTCGCTTAAGTCCGGTGTGAAAGCCTTCGGCTTAACCGAAGAAGTGCATTGGAAA
+
CCCCCGGGGGGGGGGGGGGGGGGGGGGGGGGGGGGGGGGGGGGGGGGGGGGGGGGGGGGGGGGGGGGGGGGGGGGGGGGGGGGGGGGGGGGGGGGGGFGGGFGGGGGGGGGGGGGGGGGGGGGGGGGGGGGGGGGGGGGGGGGGGGGGGDGGGFGGGGGGGGGGGGGGGGGGGGGGGGGGGGGGGGGGGGGGGGGGGGGGGGEECGGGGGGGGGGGGGGGGEEGDCFFGGGGGGGGGGGGGGFGFGFDDGGGFBEFFFFFFFF?F@B636BFFDC?FFFB>B>4AFFE>FB?BB)44<9AB:>A8
@M02526:341:000000000-JB3KD:1:1101:15923:5089 1:N:0:AACTAAT+ACGGCAC
GGACATCCTACGGGAGGCAGCAGTGGGGAATTTTGGACAATGGGGGGAACCCTGATCCAGCCATGCCGCGTGTCTGAAGAAGGCCTTCGGGTTGTAAAGGACTTTTGTTAGGGAAGAAAAGCCACGGGTTAAGAGCTAGTGGTGATGACGGTACCTAAAGAATAAGCACCGGCTAACTACGTGCCAGCAGCCGCGGTAATACGTAGGGTGCGAGCGTTAATCGGAATTACTGGGCGTAAAGCGAGCGCAGACGGTTAATTAAGTCAAATGTGAAATCCCCGAGCTTAACTTGGGAAGAGCATTTT
+
CCCCCGGGGGGGGGGGGGGGGFGFGGGGGGGFGGGGGGGGGGGGGGGGDGGEFGGGGGGGGGGGGGGGGGGGGFFGGGGGGGGGFFGGGGGGEGGGGGGGFGGFFCF:CCFFGGGGGGG?::B<,>F@F@FFGCFF<3:3C7<*;<@FCE7<:FAFCB:CECFF<F@FG7@EECECEFDE*2AE@@C588>/2CE5*1;9CC:+2;EC8;*:?57=E5CFFFG5C8*0++3:CC4D5>C<C*57@37<73)9>BB55*9=FFF4***)06**0:C@49/3,423>@=BA?4622023121:7A))
@M02526:341:000000000-JB3KD:1:1101:14215:5105 1:N:0:AACTAAT+ACGGCAC
GTTACCTACGGGAGGCAGCAGTAGGGAATCTTCCACAATGGACGAAAGTCTGATGGAGCAACGCCGCGTGGATGAAGAAGGTTTTCGGATCGTAAAATCCTGTTGTTGAAGAAGAACGTGCTAGAGAGTAACTGCTCTAGTAGTGACGGTATTCAACGAGGAAGTCACGGCTAACTACGTGCCAGCAGCCGCGGTAATACGTAGGTGGCAAGCGTTGTCCGGATTTATTGGGCGTAAAGGGAGCGCAGGCGGTTTTTTAAGTCTGAATGTGAAAGCCCTCAGCTCAACTGAGGAAGAGCATCGGA
+
CCCCCGGGGGGGGGGGGGGGGGGGGGGGGGGGGGGGGGGGGGGGGGGGGGGGGGGGGGGGGGGGGGGGGGGGGGGGGGGGGGGGGGGGGGGGGGGGGGGGGGGGGGGGGGGGGGGGGGGGGGGGGGGGGGGGGGGGGGGGGGGGGGGGGGGGGGGGGGGGGGGGGGGGGGGGGGGGGGGGFGGGGGGGGGGGGGGGDGGGGGGGGGGGGGGGGGGGGGGGGGDAEGGGGGGGGGGGGGFGGGB:5<BGDGGGFEBFFF>?FFFFF?FDFFFFFCDFF@FFBFFF>FFF2F<>BDFF0810>::<1
@M02526:341:000000000-JB3KD:1:1101:5804:5107 1:N:0:AACTAAT+ACGGCAC
TAGCCTACGGGAGGCAGCAGTGGGGAATTTTGGACAATGGGGGGAACCCTGATCCAGCCATGCCGCGTGTCTGAAGAAGGCCTTCGGGTTGTAAAGGACTTTTGTTAGGGAAGAAAAGCCACGGGTTAAGAGCTAGTGGTGATGACGGTACCTAAAGAATAAGCACCGGCTAACTACGTGCCAGCAGCCGCGGCAATACGTAGGGTGCGAGTGTTAATCGGAATTACTGGGCGTAAAGCGAGCGCAGACGGTTAATTAAGTCAGATGTGAAATCCCCGAGCTTAACTTGGGAAGTGCATTTGAAA
+
CCCCCGGGEEGGGGGGGGGGGGGGGGGGGGGGGGGGGGGGGGGGGGGGGGGGGGGGGGGGGGGGGGGGEGGGGGGGGGGGGGGGFGGGGGGGGGGGGGGGGGGGGGGGGGGGGGGGGGGGGGGGGGGGGGGGGGGGFGGGGGGGGGGGGGGGGGGGGGGGGGFGGGGGGGGGGGGGGGGGGGGGGGGGGGDGGGDGGGGGGGGGDGGGGGGGGGGGFGFGGGGGGGGGGGGGGGGGGFGDDGFDFGFGGGGGFF?BFFFFFFFBFFFAFFFFFGC6>>DBB>?ADFFFFFF:?FF?<BFFF:)6>
@M02526:341:000000000-JB3KD:1:1101:23206:5111 1:N:0:AACTAAT+ACGGCAC
CCAAACCTACGGGGGGCAGCAGTGGGGAATATTGGACAATGGGGGGAACCCTGATCCAGCAATGCCGCGTGTGTGAAGAAGGTCTTCGGATTGTAAAGCACTTTCGTCAGGGAAGATGATGACGGTACCTGAAGAAGAAGCCCCGGCTAACTTCGTGCCAGCAGCCGCGGTAATACGAAGGGGGCAAGCGTTGCTCGGAATGACTGGGCGTAAAGGGCGTGTAGGCGGTTATTACAGTCAGATGTGAAATACCTGGGCTCACCCTGGGAGCTGCATTTGATACGTGATGACTAGAGTTCGAGAGA
+
BB<-BFGDFFEEGGDEGGGGGGEFGFGGGGGFFGFGGFFDFGFD+F>BFFDGG8<;FGFGFC:FGGGGGGG@FCGGCF9,CAFFF:9<:CFGC@C9@?<CGGGGGGGCFGCFGGEG9ECCD9<CDCEGGGGFG6<C:FC8FGGGGGGE8CEFGGGG@EC9EFG8FFE8EGEGEFFE>EFE*?GE5EC8>8CE8C+0A*?*;89@0AGGGGEC=:CFGEGG=EDFCDEDEGG99:*00>CCC7@FFFFGGG77F6BF::))9*8:0)8(515>6CDFB6=>)6918)7@:4<A<792:>>??0(0(
@M02526:341:000000000-JB3KD:1:1101:20705:5119 1:N:0:AACTAAT+ACGGCAC
ATTAGCCTACGGGACGCAGCAGTGGGGAATCTTAGACAATGGGGGCAACCCTGATCTAGCCGTGCCGCGTGAGTGATGAAGGCCTTAGGGTTGTAAAGCTCTTTCAGCTGGGAAGATAATGACGGTACCAGCAGAAGAAGCCCCGGCTAACTCCGTGCCAGCAGCCGCGGTAATACGGAGGGGGCTAGCGTTGTTCGGAATTACTGGGCGTAAAGCGCACGTAGGCGGACCAGAAAGTTGGGGGTGAAATCCCGGGGCTCAACCTCGGAACTGCCTTCAAAACTATTGGTCTTGAGTTCGAGAGA
+
CCCCCGGGGGGGGGGGGGGGGGGGGGGGGGGGGGGGGGGGGGGGGGGGGGGGGGGGGGGGGGGGGGGGGGGGGGGGGGGGGGGGGGGGGGGGGGGGGGGGGGGGGGGGGGGGGGGGGGGGGGGGGGGGGGGGGGGGGGGGGFGGGGGGGGGGGGGGGGGGGGGGGGGGGGGGEGGGGGGGGGGGGGGGCGGGGGGGGGGGGGGGGGGGGGGGGGGGGGGGGGGFGGGGDGGGGGGGFFGGGGEDEDFGGGGD?BDFFB7@F?F<@FFF5<BFFGGFFFF<BDF?<?FB?FDFFFA:<AAFBBB9(
@M02526:341:000000000-JB3KD:1:1101:21684:5127 1:N:0:AACTAAT+ACGGCAC
AGCCTACGGGGGGCAGCAGTAGGGAATATTGGGCAATGGGCGCAAGCCTGACCCAGCCATGCCGCGTGCAGGATGAAGGCGCTCAGCGTTGTAAACTGCTTTTACTCACGAAGAACGGCCGGGATGCGTCCTGGTGTGACGGTAGTGAGGGAATAAGCACCGGCTAACTCCGTGCCAGCAGCCGCGGTAATACGGAGGGTGCAAGCGTTGTCCGGATTTATTGGGTTTAAAGGGTGCGTAGGTGGTCTCTTAAGTCTGGTTTGAAAGCGGGCGGCTCAACCGTTCGATGTGGCTGGAAACTGGGG
+
CCCCCGGGGGGGGGGGGGGGGGGGGGGGGGGGGGGGGDFGFGGGGGFGFGGGGGGGGGGGGGGEGGGGGGGGGGGGGGGGGGGGGGGGGGGGGGGGGGGGGGGGGGGGGGGGGGGGGGGGGDGGGGGGGGGGGGGGGGFGGGGGGGG7FGGGGGGGGGGGGGGGGGGGGGGGDCEGGGGFGGGGGGGGGGGCFGGD>ECEDEGFFCCGD=EGGGGEGGGGGCFFFGEEFFGGGDFDDGD9DGFGFD?>>CGGFFFFFF@FFFFFB?=2>>@>DDG>BF??BFFFFF@FA5)8::6<8?24<<:04
@M02526:341:000000000-JB3KD:1:1101:11904:5150 1:N:0:AACTAAT+ACGGCAC
AACCTACGGGGGGCAGCAGTGGGGAATATTGCACAATGGGGGAAACCCTGATGCAGCCATGCCGCGTGTGAAGAAGGCCTTCGGGTTGTAAAGCACTTTCAGCGAGGAGGAAAGGTTGATGCCTAATACGTATCAACTGTGACGTTACTCGCAGAAGAAGCACCGGCTAACTCCGTGCCAGCAGCCGCGGTAATACGGAGGGTGCAAGCGTTAATCGGAATTACTGGGCGTAAAGCGCACGCAGGCGGTTGGATAAGTTAGATGTGAAAGCCCCGGGCTCAACCTGGGAATTGCATTTAAAACTG
+
CCCCCGGGGGGEFGGGGGGGGGGGGGGGGGGGGGGGGGGGGGGGGGGGGGGGGGGGGGGGGGGGGGGGGGGGGGGGGGGGGGGGGGGGGGGGGGGGGGGGGGGGGGGGGGGGGGG<FGGGGGGGGGGGGGGGGGGGGGGGGGGGGGGGGGGGGGGGGGGGGGGGGGGGDGGGGGGGGGGGGGGGGGGGGGGGGGGGGGGGGGGGGGGGGGGGGGGGDGDGGGGGGGGGGGGGDGGGGGGGGGFGFGFGD<CDFFFFFFFFFF?<FFFFFFFFFGGFFFFFFFFF?FFFFFFFBAA>DFFFFAFF)
@M02526:341:000000000-JB3KD:1:1101:15984:5152 1:N:0:AACTAAT+ACGGCAC
GCGACCCTACGGGAGGCAGCAGTGGGGAATATTGGACAATGGGCGCAAGCCTGATCCAGCAATGCCGCGTGGATGAAGAAGGTTTTCGGATTGTAAAGTCCTTTCGGCGGGGACGATGATGACGGTACCCGCAGAAGAAGCCCCGGCTAACTTCGTGCCAGCAGCCGCGGTAATACGAAGGGGGCTAGCGTTGCTCGGAATGACTGGGCGTAAAGGGCGCGTAGGCGGCTTAGACAGTCAGGTGTGAAATTCCTGGGCTTAACCTGGGGGCTGCACTTGATACGTTTAGGCTTGAGTAGGGAAGG
+
CCCCCGGCFGGGGGGGGGGGGGGGGGGGGGGGGGGGGGGGGGGGGGGGGGGGGGFGGGGGGGCFGGGGGGGGG@FGGGFGGGFGGFGGGGGGGGFGGGGGFGGGGGGGGGGGGGGGGGEGEFGDGGFDGGGGDFGFFGGGFGFGDGGEEFGGFGEGFGGFGGF<FFGDGGGGGGGFEF>EGDGDGECFFGGDGGGGGEGEGG?7:EFGGGCGGCGGGCEEGE?EGGGGGGD6C9FDF77>GF@GFDFGGFCG?FBF@;FFF?@BFF>?E>D:B*>@FFF7):>?35?FFF?0(70:69AA:2:?(
@M02526:341:000000000-JB3KD:1:1101:13771:5158 1:N:0:AACTAAT+ACGGCAC
GCCTACGGGAGGCAGCAGTAGGGAATATTGGGCAATGGAAGAGATTCTGACCCAGCCATGCCGCGTGCAGGAAGAAGGCCTTCTGGGTTGTAAACTGCTTTTATCAGGGAAGAAAACGCTCCTGCGGGAGTAACTGACGGTACCTGATGAATAAGCACCGGCTAACTCCGTGCCAGCAGCCGCGGTAATACGGAGGGTGCAAGCGTTGTCCGGATTTATTGGGTTTAAAGGGTGCGTAGGCGGCCCGTTAAGTCAGCGGTGAAATCCCAGGGCTCAACCCTGGAACTGCCGTTGATACTGGCGGG
+
CCCCCGGGGGGGGGGGGGGGGGGGGGGGGGGGGGGGGGGGGGGGGGGGGGGGGGGGGGGGGGGGGGGGGGGGGGGGGGGGGGFGCDGGGGGGGGGGGGGGGGGGGGGGFGGGGGGGGGGGGGGGGGGGGGGGGGGGGGGGGGGGGGGGGGGGGGGGGGGGGGGGGGGGGGGGGGGGGGGGFGGGGGGGGGGDEGGGGGGGGGGFGGGGGGGGGGGGGGGGGGGGGGGGGGGDGGGGGGGGGDEG>D5>C3<FFFFFFBFF@FFFFFFBFFFEFGGFFFF6<:??FFFFFFFF?:BDFBFD:?F>2
@M02526:341:000000000-JB3KD:1:1101:7591:5162 1:N:0:AACTAAT+ACGGCAC
ATTCCTACGGGGGGCAGCAGTGGGGAATATTGCACAATGGGGGAAACCCTGATGCAGCCATGCCGCGTGTGTGAAGAAGGCCTTCGGGTTGTAAAGCACTTTCAGCGAGGAGGAAAGGTTGATGCCTAATACGTATCAACTGTGACGTTACTCGCAGAAGAAGCACCGGCTAACTCCGTGCCAGCAGCCGCGGTAATACGGAGGGTGCAAGCGTTAATCGGAATTACTGGGCGTAAAGCGCACGCAGGCGGTTGGATAAGTTAGATGTGAAAGCCCCGGGCTCAACCTGGGAATTGCATTTAAAA
+
CCCCCGGGGGGGGGGGGGGGGGGGGGGGGGGGGGGGGGGGGGGGGGGGGGGGGGGGGGGGGGGGGGGGGGGGGGGFGGGGGGGGGGGGGGGGGGGGGGGGGGGGGGGGGGGGGGGGGGFGGGGCGGGGGGGGGGGGGGGGGGGGGGGGGGGGGGGGGGGGGGGGGGGGGDGGGGGGGGGCCGGGGGGGGGGGGGGCGFGGGEGEGGGGGGGGGGG=F+<=E=EFGFGGGGFGGGGGGG=D3DDG@GFDCCDCDFFFFBFFFFFA*9@<F<F@FGG3:DEFFF?FFFFFFFBFFFFF<A29:AB><
@M02526:341:000000000-JB3KD:1:1101:17084:5173 1:N:0:AACTAAT+ACGGCAC
CGGCCTACGGGGGGCAGCAGTGGGGAATATTGCACAATGGGGGGAACCCTGATGCAGCCATGCCGCGTGTATGAAGAAGGCCTTCGGGTTGTAAAGTACTTTCGGTGATGAGGAAGGGCGGATACTGAATAGGTATATGTTTTGACGTTAATCACAGAAGAAGCACCGGCTAACTCCGTGCCAGCAGCCGCGGTAATACGGGGGGTGCAAGCGTTAATCGGAATGACTGGGCGTAAAGGGCATGTAGGCGGATAGATAAGTTAGGTGTGAAAGCCCTGGGCTCAACCTAGGAATTGCATTTAAAA
+
C@CCCGGGGGGGGGGGGGGGGGGGGGGGGGGGGGGGGGGGGGGGGGFGGGGGGGGGGGFGDGGGGGGGGGGFGGGGGGGGGFGGGGGDGGGGGGGGGGGGGGGGE8CCFGGGGGGGGGGGGGGGGGGGFGGGGGGFGGGFCGGGGFGGGFDGGGGGGGGGGGGGGGGGGGGGGGGGGGGGGGGGGGGGGGGEEGGGGGGGCCEGGGGGGGGFE:=EGFGGGGGFGGG7FGGFGCGGCFGGGGFGFGFDFGGD5BFFFFFFFFFFFFFABAFFFGGFF>>6:7?FBFF??F::ADFF>BBA<BDA6
@M02526:341:000000000-JB3KD:1:1101:16989:5183 1:N:0:AACTAAT+ACGGCAC
GGTCCTACGGGAGGCAGCAGTAAGGAATATTGGTCAATGGACGCAAGTCTGAACCAGCCATGCCGCGTGAAGGATGAAGGCCCTCTGGGTTGTAAACTTCTTTTACAGGGGACGAAATGCAGTTATTCTTAGCTGTTTGACGGTACCCTGGGAATAAGCACCGGCTAACTCCGTGCCAGCAGCCGCGGTAATACGGAGGGTGCAAGCGTTATCCGGATTCACTGGGTTTAAAGGGTGCGTAGGTGGGCTTGTAAGTCAGTGGTGAAATCTCCGTGCTTAACATGGAAACTGCCATTGATACTATA
+
CCCCCGGGGGGGGGGGGGGGGGGGGGGGGGGGGFGGGGGGGGGGGGGGGGGGGGGGGGGGGGGGGGGGGGGGGGGGGGGGGGGGGGGGGGGGGGGGGGGGGGGGGGGGGGGGGGGGGGGGGGGGGGGGGGGGGFFGGGGGGGGGGGGGGFFEFGGGGGFGGGGGGGGGGGGEGFGDGGGFGGGGGGGGGGGGGGGGCEGGGGGGFGGGGGGGGGEGGGGGGGGGGGCGGGGGGCDDCDGDGG3**9>FFFGC@@FFFFFFFFF?FF?AFFFFFC*;5@FFA>>2:FFFBFD<B?AAF<<<A<2))
@M02526:341:000000000-JB3KD:1:1101:18458:5225 1:N:0:AACTAAT+ACGGCAC
CAGACCTACGGGGGGCAGCAGTGGGGAATATTGCACAATGGGCGAAAGCCTGATGCAGCGACGCCGCGTGAGGGATGACGGCCTTCGGGTTGTAAACCTCTTTCAGCAGGGAAGAAGCGGAAGTGACGGTACCTGCAGAAGAAGCACCGGCTAACTACGTGCCAGCAGCCGCGGTAATACGTAGGGTGCGAGCGTTGTCCGGAATTATTGGGCGTAAAGAGCTTGTAGGCGGTTTGTCGCGTCTGCTGTGAAAATCCGGGGCTCAACTCCGGACTTGCAGTGGGTACGGGCAGGCTAGAGTGTGG
+
CCCCCGGGGGGGGGGGGGGGGGGGGGGGGGGGGGGGGGGGGGGGGGCGGGGGGGGGGGGGGGGGGGGGGGGGGGGGGGGGGGGGGGGGGGGGGGGGGGGGGGGGGGGGGGGGGGGGGGGGGGGGGGGGGGGGGGGGFGGGGFGGGGFGGGGGGGGGGGGGFGGGGGGGGGGGGGGGGGGGGGGGGGGCCEEGGGEGGEGGGGGGDFFGGGFGGGCGGGGGGGGGGGGGGG=C:CCDGGGDDDB57FFGC7>FFBF?FEFFD:336?FFFFEBDGGFFFFF<(2:9=6>>FBFFBF17?5<644<:
@M02526:341:000000000-JB3KD:1:1101:23293:5237 1:N:0:AACTAAT+ACGGCAC
TGAAGCCTACGGGGGGCAGCAGTGGGGAATTTTCCGCAATGGGCGAAAGCCTGACGGAGCAATGCCGCGTGGAGGTAGAAGGCCCACGGGTCGTGAACTTCTTTTCCCGGAGAAGAAGCAATGACGGTATCTGGGGAATAAGCATCGGCTAACTCTGTGCCAGCAGCCGCGGTAATACAGAGGATGCAAGAGTTATCCGGAATGATTGGGCGTAAAGCGTCTGTAGGTGGCTTTTTAAGTCCGCCGTCAATTCCCAGGCCTCAACCCTGGACAGGCGGTGGAACCTACCAAGCTGGAGTACGGTA
+
-6C<8<CFAF@FGEEDEG=F=--:=<:FEF8BFEGGGDEGF,,ACGCGGCFGGGGGD+>CFGGGGGCFG>FGFFFFFGFEFCF>F7CC:CFFECFCCCG9FCFG9FFGE:*<:FFFFC?::FCFDFE<FFGFFFDGCCF:7+0<E8**?CCFCCGC+A99FG6;E>FC8>?*?EE9++<9:+18C+A@CE*2AE<9CC5:?**A<<9F=5E=E*7C9+*:CEF9@97C95EF5?FDG4*:*0)18)7955*09/07?>.<?FF))75:5(8>?C3>>:<9(3>(-)<F<FB2:)32:0:?A09((
@M02526:341:000000000-JB3KD:1:1101:10507:5274 1:N:0:AACTAAT+ACGGCAC
TTCCTACGGGAGGCAGCAGTGGGGAATATTGGACAATGGGGGGAACCCTGATCCAGCAATGCCGCGTGTGTGAAGAAGGTCTTCGGATTGTAAAGCACTTTCGTCAGGGAAGATGATGACGGTACCTGAAGAAGAAGCCCCGGCTAACTTCGTGCCAGCAGCCGCGGTAATACGAAGGGGGCAAGCGTTGCTCGGAATGACTGGGCGTAAAGGGCGTGTAGGCGGTTATTACAGTCAGATGTGAAATACCTGGGCTCAACCTGGGAGCTGCATTTGATACGTGATGACTAGAGTTCGAGAGAGGG
+
CCCCCGGGGGGGGGGGGGGGGGGGGGGGGGGGGGGGGGGGGGGGGGGGGGGGGGGGGGGGGGGGGGGGGGGGGGGGGGGGGGGGGGGGGGGGGGGGGGGGGGGGGGGGGGGGGGGGGGGGGGGGGGGGGGGGGGGGGGGGGGGGGGGGGGGGGGGGGGGGGGGGGGGGGGGGGGGGGGGGGGGGGGGGGGGGGGGGGGGGGGGGGGGGGGGGGGGGGGGGGGGGGGGGGGGGGGGGGGGGGGFGFGF>FGDDFFFFFFFFFFFBFFFFFFFFFGGFF?FDFFB:BFF?BF?ABFFFFFB?FBFFF
@M02526:341:000000000-JB3KD:1:1101:25771:5287 1:N:0:AACTAAT+ACGGCAC
TTCCCTACGGGGCGCAGCAGTGGGGAATATTGGACAATGGGGGGAACCCTGATCCAGCAATGCCGCGTGTGTGAAGAAGGTCTTCGGATTGTAAAGCACTTTCGTCAGGGAAGATGATGACGGTACCTGAAGAAGAAGCCCCGGCTAACTTCGTGCCAGCAGCCGCGGTAATACGAAGGGGGCAAGCGTTGCTCGGAATGACTGGGCGTAAAGGGCGTGTAGGCGGTTATTACAGTCAGATGTGAAATACCTGGGCTCAACCTGGGAGCTGCATTTGATACGTGATGACTAGAGTGCGAGAGAGG
+
CCC<CFFCE@FGGGGGGGGGFGGGGGGGGGGGGGGFGGGGGGGGGGGGGGGGGGGGGGGGGGGGGGGFGGGGGGGGGGGGG9FGGFDFEEGGGGGGGGGGFGGGGEGEGGGGGGGGGGGGFGCGGGFGGGGFGCGGGGGGGGGGGGGGGGGGGGCGGFFGGGGGGGGGGGGGFGGGFGG8EGGGGGGGGGGGGGGDGGGGGGGGGFGGGGGGGFGGG?EGGGGGGGGGGGGGGGGGGGF=DFBGFGFFGGGF?4<FFFFF:FFFFFF?3:FFF=:69?FFFFF<?FF6AFA?FFD)6;FBF>BB8
@M02526:341:000000000-JB3KD:1:1101:19515:5327 1:N:0:AACTAAT+ACGGCAC
ACCTACGGGGCGCAGCAGTGGGGAATTTTGGACAATGGGCGCAAGCCTGATCCAGCAATGCCGCGTGAGTGAAGAAGGCCTTCGGGTTGTAAAGCTCTTTTGTCAGGGAAGAAACGGCTGAGGCTAATACCTTTGGCTAATGACGGTACCTGAAGAATAAGCACCGGCTAACTACGTGCCAGCAGCCGCGGTAATACGTAGGGTGCAAGCGTTAATCGGAATTACTGGGCGTAAAGCGTGCGCAGGCGGTTTTGTAAGTCTGACGTGAAATCCCCGGGCTCAACCTGGGAATTGCGTTGGAGACC
+
CCCCCGGGGGGGGGGGGGGGGGGGGGGGGGGGGGGGGGGGGGGGGGGGGGGGGGGGGGGGGGGGGGGGGGGGGGGDFGGGGGGGGGGGGGGGGGGGGGGGGGGGGGFGGGGGGGGGGGGGGGGGGGGGGGGGGGGGGGGGGGGGGGGGGGFFGGGGGGGGGGGGGGGGGGFGGGGGGGGEGGGGFGGGGGGGGDGGGGGGGGGFEGGCGGGGGGGGGGGGGGGGGGGGGGGGGGGGGGGGGG:5>>)7DDDDFFFF?6@FFFFFFB515<FF?CCE35@;??D?FFF42:7<:>913:>?BFFB(
@M02526:341:000000000-JB3KD:1:1101:9170:5332 1:N:0:AACTAAT+ACGGCAC
ACCTACGGGGCGCAGCAGTGGGGAATTTTGGACAATGGGGGAAACCCTGATCTAGCCATGCCGCGTGTCTGAAGAAGGCCTTCGGGTTGTAAAGGACTTTTGTTAGGGAAGAAAAGCCACGGGTTAAGAGCTAGTGGTGATGACGGTACCTAAAGAATAAGCACCGGCTAACTACGTGCCAGCAGCCGCGGTAATACGTAGGGTGCGAGCGTTAATCGGAATTACTGGGCGTAAAGCGAGCGCAGACGGTTAATTAAGTCAGATGTGAAATCCCCGAGCTTAACTTGGGAAGTGCATTTGAAACT
+
CCCCCGGGGGGGGGGGGGGGGGGGGGGGGGGGGGGGGGGGGGGGGGGGGGGGGGGGGGGGGGGGGGGGGGGGGGGGGGGGGGGGGGGGGGGGGGGGGGGGGGGGGGGGGGGGGGGGGGGGGGGGGGGGGGGGGGGGGGGGGGGGGGGGCGGGGGGGGGGGGGGGGGGGGGGGGGGGGGGGGGGGGGGGGGGGGGGGGGGGGGGGGGGGGGGGGGGGGFGGGGGGGGGFGGGGGGGGGGGGDGDGFGFGGGGDFFFFFFFFFFFFFFFFFFFF@GGFFFFFFFFFF=FFFF:6?BFFFADFFF4<)
@M02526:341:000000000-JB3KD:1:1101:18756:5338 1:N:0:AACTAAT+ACGGCAC
CCGCCTACGGGAGGCAGCAGTGGGGAATATTGGACAATGGGCGCAAGCCTGATCCAGCCATGCCGCGTGTGTGAAGAAGGCCTTATGGTTGTAAAGCACTTTAAGCGAGGAGGAGGCTTACCTAGTTAATACCTAGGATAAGTGGACGTTACTCGCAGAATAAGCACCGGCTAACTCTGTGCCAGCAGCCGCGGTAATACAGAGGGTGCAAGCGTTAATCGGAATTACTGGGCGTAAAGCGCGCGTAGGTGGCCAATTAAGTCAAATGTGAAATCCCCGAGCTTAACTTGGGAATTGCATTCGAT
+
CCCCCGGGGGGGGGGGGGGGGGGGGGGGGGGGGGGGGGGGGGGGGGGGGGGGGGGGGGGGGGGGGGGGGGGGGFGGGGGGGGGGGGGGGGGGGGGGGGGGGGGGGGGGGGGGGGGGGGGGGGGGGGGGGGGGGGGGGGGGGGGGGGGGFGGGGGGGGGGGGGGGGGGGGGGGGGGGGGGGGGGFGGGGGGGGGGGGGGGGGGGGGGGGGGGGGGGGGGGGGGGGGGGGGGGGFGGGGGGGGGFGFCEGGGGGFFFFFFFFFFFFFFFFFFFFFGGFFFE>>BBBFFFFFFB0::?:?FFFFAFB)
@M02526:341:000000000-JB3KD:1:1101:24146:5343 1:N:0:AACTAAT+ACGGCAC
TCCTACGGGACGCAGCAGTAGGGAATCTTCCACAATGGACGAAAGTCTGATGGAGCAACGCCGCGTGGATGAAGAAGGTTTTCGGATCGTAAAATCCTGTTGTTGAAGAAGAACGTGCTAGAGAGTAACTGCTCTAGTAGTGACGGTATTCAACGAGGAAGTCACGGCTAACTACGTGCCAGCAGCCGCGGTAATACGTAGGTGGCAAGCGTTGTCCGGATTTATTGGGCGTAAAGGGAGCGCAGGCGGTTTTTTAAGTCTGAATGTGAAAGCCCTCAGCTCAACTGAGGAAGAGCATCGGAAAC
+
CCCCCGGGGGGGGGGGGGGGGGGGGGGGGGGGGGGGGGGGGDGGGGGGGGGGGGGGGGGGGGGGGGGGGGGGGGGGGGGGGGGGGGGGGGGGGGGGGGGGGGGGGGGGGGGGGGGG7FGGGGGGGGGGCGGGGGGGGGGGGGGGGGGGGGGGGGGGGGGGGGGGGGGGGGGGGGGGGGFGGGGGGGGGGGGG:EGFGGGGGGGGGGFGFGGGGGGGGGGGGGGGGGGGGGGGGCCFGGFGGGDGEDFGGGDGFFEFFFFFF46>F?=<=>?FFG<:FFF).8<>:FFFFFFB7:?F7<?F036>?
@M02526:341:000000000-JB3KD:1:1101:21042:5351 1:N:0:AACTAAT+ACGGCAC
AAGAACCTACGGGAGGCAGCAGTGGGGAATATTGCACAATGGGCGCAAGCCTGATGCAGCCATGCCGCGTGTATGAAGAAGGCCTTCGGGTTGTAAAGTACTTTCAGCGGGGAGGAAGGGAGTAAAGTTAATACCTTTGCTCATTGACGTTACCCGCAGAAGAAGCACCGGCTAACTCCGTGCCAGCAGCCGCGGTAATACGGAGGGTGCAAGCGTTAATCGGAATTACTGGGCGTAAAGCGCACGCAGGCGGTTTGTTAAGTCAGATGTGAAATCCCCGGGCTCAACCCGGGAACTGCATCTGA
+
CCCCCGGGGGGGGGGGGGGGGGFGGGGGGGFFGFGGGGGGGGGGGGGGGGFGGGGGGGGGGGGGGGGGGGGGGGGGGGGGGGF<FF?FGGDGEGGGGFGGGGGGGGCFCGGGGGGGFFGCFFF@DFCDFGGGGGGGCFGGGGGGGGGGGFGGGGFGGFGGGGGGGGGGGDGGGGGGGGGGGFGGGGGGGGGGGGGGGGGGGGDEGGGGGGGGGFEEGECGGGGGDGFGGGGGFGGGGGGFFD>GDCBGCDDDB5>@>4?4=F@AFFFFFBFFFFFF?FF9>FFFFFF:?F019;94),4>B4>D)
@M02526:341:000000000-JB3KD:1:1101:12681:5356 1:N:0:AACTAAT+ACGGCAC
CCGATTCCTACGGGAGGCAGCAGTGGGGAATATTGGACAATGGGCGCAAGCCTGATCCAGCCATGCCGCGTGAGTGATGAAGGCCTTAGGGTTGTAAAGCTCTTTTATCCGGGACGATAATGACGGTACCGGAGGAATAAGCCCCGGCTAACTTCGTGCCAGCAGCCGCGGTAATACGAAGGGGGCTAGCGTTGCTCGGAATCACTGGGCGTAAAGGGCGCGTAGGCGGTCTTTTAAGTCGGGGGTGAAAGCCTGTGGCTCAACCACAGAATTGCCTTCGATACTGGGAGACTTGAGTTCGGAAG
+
CCCCCGGGGGGGGGGGGGGGGGGGGGGGGGGGGGGGGGGGGGGGGGGGGGGGGGGGGGGGGGGGGGGGGGGGGGGGGGGGGGGGGGGGGGGGGGGGGGGGGGGGGGGGGGGGGGGGGGGGGGGGGGGGGGGGGGGGGGGGGGGGGGGGGGGGGGGGGGGGGGGGGGGGGGGGGGGGGGGGGGGGGGGGGGGGGGGGGGGGGGGGGGGGGGGGGGGGGGGGGGGGGGGGGGGGGGGGGGGGGGFGFGFGGGGGFFFFFFFFFFFFFFF()4?FFDGFFFFFFFFFFFFFFD??>FFFFAAA?FFB2
@M02526:341:000000000-JB3KD:1:1101:9089:5391 1:N:0:AACTAAT+ACGGCAC
CGCCCTACGGGGCGCAGCAGTGGGGAATTTTCCGCAATGGGCGAAAGCCTGACGGAGCAATGCCGCGTGGAGGTAGAAGGCCTACGGGTCGTGAACTTCTTTTCCCGGAGAAGAAGCAATGACGGTATCTGGGGAATAAGCATCGGCTAACTCTGTGCCAGCAGCCGCGGTAATACAGAGGATGCAAGCGTTATCCGGAATGATTGGGCGTAAAGCGTCTGTAGGTGGCTTTTTAAGTCCGCCGTCAAATCCCAGGGCTCAACCCTGGACAGGCGGTGGAAACTACCAAGCTGGAGTACGGTAGG
+
CCCCCGGGGGGGGGGGGGGGGGGGGGGGGGGGGGGGGGGGGGGGGGGGGGGGGGGGGGGGGGGGGGGGGGGGGGGGGGGGGGGGGGDGGGGGGGGGGGDGFGGFEGGGGGGGGGGGGGGGGGGGGGGFFFAFGGGGGCGGGGGFGGGFGGGGGGGGGGGGGFCGFGGGEGG7EF@C;BGGGGFFGEFGGGGGGGGGGGGGGF9EGGGECEGGEGGFGGGGGFCCGFGGGGGGGGGGGGGFGDFGFGFCGGF<?FFFFF>FFFFFEF@?F?FFFGGF7:>B?FF<94?F?@?FB:28?>BF>28?:
@M02526:341:000000000-JB3KD:1:1101:11137:5415 1:N:0:AACTAAT+ACGGCAC
TTCCTACGGGGGGCAGCAGTGGGGAATCTTGGACAATGGGCGAAAGCCCGATCCAGCAATATCGCGTGAGTGAAGAAGGGCAATGCCGCTTGTAAAGCTCTTTCGTCGAGTGCGCGATCATGACATGACTCGAGGAAGAAGCCCCGGCTAACTCCGTGCCAGCAGCCGCGGGAAGACGGGGGGGGCAAGTGTTCTTCGGAATGACTGGGCGTAAAGGGCACGTAGGCGGTGAATCGGGTTGAAAGTGAAAGTCGCCAAAAACTGGCGGAATGCTCTCGAAACCAATTCACTTGAGTGAGACAGAG
+
CCCCCGGGGGGGGDGGGGGGGGGGGGGFGGGGGGGDGGGGGGGGGEF<FECGGGGGGGGGGGGGGGGGGGGGGGGGGGFGGEGGGGFEGGGGGFGFFGGGGGGGGGGGGGGGGGGGGGEGFGGGGGDFGAGGGGGGGGGCCG:CFFGGE5CFGC88@EGGGGGGDGCGDEDECEGGGGGGGGDDCEGGECFGGGGGGGCEGCGG?7CFGGGGGGGGG5:=*;FFFEGEE:>FGDGDEDGDDF=7?FBF77DFF:BFFFFFFF<>?FF>E;@FF7*//.??<;B??FF968A<4<?4-<?F7338:
@M02526:341:000000000-JB3KD:1:1101:9296:5424 1:N:0:AACTAAT+ACGGCAC
ATTGCCTACGGGACGCAGCAGTGGGGAATATTGCACAATGGGGGGAACCCTGATGCAGCCATGCCGCGTGTGTGAAGAAGGCCTTCGGGTTGTAAAGCACTTTCAGTGAGGAGGAAGGGCATATATTGAATAGGTATATGCATTGACGTTACTCACAGAAGAAGCACCGGCTAACTCCGTGCCAGCAGCCGCGGTAATACGGAGGGTGCAAGCGTTAATCGGAATTACTGGGCGTAAAGGGCACGTAGGCGGATAGATAAGTTGGGTGTGAAATCCCCGGGCTAAACTTGGGAATGGAATTCAAA
+
CCCCCGGDFFGCCGGGGGGG-FFGGGGGGGGGGGFAGDGGGGGGGGGGGG<FCE?FGEF@,EEFDCFFGGG7FCFG9=DG<F<FDCFGDFGG+FGFCGE,FFFC;F8D>AEGGGGF8E>*D><FFFGGGFA9,CF<FFGGGFGGC9CFGDGEC,7FE,CCCFFG:FGGGCG>EE:+CFGGDEFF68@CFF>8E>?C8+@@@CEGG>EEEGGFFE=EGGCEG5E8FE9CFGGC55>C=37F*7>55*797>DD)8))//=*77/<?)>?F?FF?7FFF3>0((448?F*)*8112(.2)).4.:6:
@M02526:341:000000000-JB3KD:1:1101:13212:5434 1:N:0:AACTAAT+ACGGCAC
CGTAGACCTACGGGGCGCAGCAGTGGGGAATATTGCACAATGGGGGGGACCCTGATGCAGCCATGCCGCGTGTATGAAGAAGGCCTTCGGGTTGTAAAGTACTTTCGGTGATGAGGAAGGGCGGATACTGAATAGGTATATGTTTTGACGTTAATCACAGAAGAAGCACCGGCTAACTCCGTGCCAGCAGCCGCGGTAATACGGGGGGTGCAAGCGTTAATCGGAATGACTGGGCGTAAAGGGCATGTAGGCGGATAGATAAGTTAGGTGTGAAAGCCCTGGGCTCAACCTAGGAATTGCATTTA
+
CCCCCGGGGGGGGGGGGGGGGGGGGGGGGGGGGGGGGGGGGGGGGGGGGGGGGGGGGGGGGGGGGGGGGGGGGGGGGGGGGGGGFGGGGGGGGGGGGGGGGGGGGGGGGGGGGGGFGGGGGGGGGGGGGGGGGGGGGGGGGGFGGGGGGGGGGGGGGGFGGGGGGFGGGGGGGGGGGGGGGGGGGFGFGGGGGGGGGGGGGGGGGGGGGGGGGGGGEGGGGGGGGGGGGGEEFGGGGGGGGGFGFGFGGGG=BB>EFFFFFFBAFFF<BDFFFGGF?FFB(23:?FFFFFFFFFFFFFFFFFFF4
@M02526:341:000000000-JB3KD:1:1101:24329:5444 1:N:0:AACTAAT+ACGGCAC
ACACCTACGGGAGGCAGCAGTGGGGAATTTTGGACAATGGGGGGAACCCTGATCCAGCCATGCCGCGTGTCTGAAGAAGGCCTTCGGGTTGTAAAGGACTTTTGTTAGGGAAGAAAAGCCACGGGTTAAGAGCTAGTGGTGATGACGGTACCTAAAGAATAAGCACCGGCTAACTACGTGCCAGCAGCCGCGGTAATACGTAGGGTGCGAGCGTTAATCGGAATTACTGGGCGTAAAGCGAGCGCAGACGGTTAATTAAGTCAGATGTGAAATCCCCGAGCTTAACTTGGGAAGTGCATTTGAAA
+
CC@@@6CFEGDEGCF;FCGCFGDFCEGF<<@F>@FFCECE<;CG@FCFGGGGCFFFEGGGGGCGGGFFGCF?FFGF<DFGG8B>DFGFDEBB<9FGFFFEC<CC>>FFCAFE3>8FB::<CCC:E>FFGGGG:9:C<<FCGGFGGGGGGGECG:CCF9FFCF9C9<CCGCEEG?FGDC;*/1A:@FGFG>C>8/:C0CFGFCFCG*1;=;/?8?CGGGFE8EGGG7++<6*:=:C<FF>3C<B5>D>GGG595;=FFBFB@?@A?F6<F2?F4:CFFB>>F(44<?4@AFF(::?><<<<4ABA<
@M02526:341:000000000-JB3KD:1:1101:18097:5465 1:N:0:AACTAAT+ACGGCAC
GCCTACGGGGGGCAGCAGTAGGGAATCTTTCACAATGAACGAAAGTTTGATGAAGCAACGCCGCGTGAATGAAGAAGGGTTTCGGCTCGTAAAATTCTGTTGCCAGAGAAGAACATGCTTAGTAGGCAATGGCTATGTATTGGCGGTATCTGGTTAGAAAGTCACGGCTAACTACGTGCCAGCAGCCGCGGTAATACGTAGGTGGCAAGCGTTATCCGGATTTATTGGGCGTAAAGCGAGCGCAGGCGGTTACTTAAGTCCGATGTGAAAGCCTACGGCTTAACCGTAGAAGTGCATAGGAAACC
+
@B<C@F7;:FGGDFGGGG<FGCCEEF=FFGFFGCCEFGE<FG>?CBFEE,FFGCFFGFGECFGGCF@C<DFGGGG8FC@FDFA<EF7<BFEE<FCC>@D@FE,,>>C@,?FGGDE9>,<@C<DF;F9:AC,8,:9,?@3@;C9,=F<<<::F:F:F:,FCEF@,?CEE5:++3<E5:8;*38CCGG8EGDGE>>FGE500;52AF68C8*/A5?F+0*:**8<<@C9E*57>7C*23/935>B5>).9DC<*0/9?*/=*/))4@7756-1)0C6F>>>(()).8:)7:5)648)62<>).4,4(
@M02526:341:000000000-JB3KD:1:1101:19005:5469 1:N:0:AACTAAT+ACGGCAC
AAACCCTACGGGAGGCAGCAGTGGGGAATTTTGGACAATGGGGGAAACCCTGATCCAGCCATGCCGCGTGTCTGAAGAAGGCCTTCGGGTTGTAAAGGACTTTTGTTAGGGAAGAAAAGCCACGGGTTAAGAGCTAGTGGTGATGACGGTACCTAAAGAATAAGCACCGGCTAACTACGTGCCAGCAGCCGCGGTAATACGTAGGGTGCGAGCGTTAATCGGAATTACTGGGCGTAAAGCGAGCGCAGACGGTTAATTAAGTCAGATGTGAAATCCCCGAGCTTAACTTGGGAAGTGCATTTGAA
+
CCCCCFGGGGGGGGGGGGGGGGGGGGGGGFGGGGEGGGGGGGGGGGGGGGGGGGGGGGGGGGGGGGGGGGGGGGGGGG@FGGGGGGGGGGGGGGGGGGGGGGGGGGGGGGGGGGGGGGGGGGGGGGGGGGGGGGGGGGGGGGGGGGGGGGGGGGGGFFGGGGGGGGGGGGGGGGGGGGGGGGFGGGGGGGGGGGEGEGGGGFGGG@FGGGGGGGGGGGGGGGGGGGGGGGGGGGGGGGGGGGFG@DEGGGDGF>3@FFFFF?FDF?FFFFFFB:7?FFFFF>BBFFFFFFFFFFBFFAFFFA>A4
@M02526:341:000000000-JB3KD:1:1101:19337:5477 1:N:0:AACTAAT+ACGGCAC
ATCCTACGGGACGCAGCAGTGGGGAATATTGCACAATGGGCGCAAGCCTGATGCAGCCATGCCGCGTGTATGAAGAAGGCCTTCGGGTTGTAAAGTACTTTCAGCGGGGGGGAAGGGAGTAAAGTTAATACCTTTGCTCATTGACGTTACCCGCAGAAGAAGCACCGGCTAACTCCGTGCCAGCAGCCGCGGTAATACGGAGGGTGCAAGCGTTAATCGGAATTACTGGGCGTAAAGCGCACGCAGGCGGTTTGTTAAGTCAGATGTGAAATCCCCGGGCTCAACCTGGGAACTGCATCTGATAC
+
CCCCCGGGGGGGGGGGGGGGGGGGGGGGGGGGGGGGGGGGGGGGGGGGGGGGGGGGGGGGGGGGGGGGGGGGGGGGGGGGGGGGGGGGGGGGGGGGGGGGGGGGGGGGGGGGGGGGDGGGGGGGGGGGGGGGGGGGFGGGGGGGGGGGGGGGGGGGGGGGGGGGGGGGGGGGGGGGGGGGGGGFGGGGGGGGGGGFGGGGGDGEEGGGGGGGGGGGGGGGGEGGGGGFFFEGGGGGGGGGGGFGBDEGGGDGFFFFFFFFFFFFFFFFFFFF@FFFEEFFFFFFFF@F:FBBBFFFFFAFF>FAB
@M02526:341:000000000-JB3KD:1:1101:8911:5485 1:N:0:AACTAAT+ACGGCAC
TAACCTACGGGACGCAGCAGTGGGGAATATTGCGCAATGGGCGAAAGCCTGACGCAGCGACGCCGCGTGTGGGATGACGGCCTTCGGGTTGTAAACCACTGTCGGGAGGGACGAATGCGCCGCAAGGCGAGTGACGGTACCTCCAAAGGAAGCACCGGCTAACTCCGTGCCAGCAGCCGCGGTAATACGGAGGGTGCGAGCGTTGTCCGGAATCACTGGGCGTAAAGGGCGCGTAGGCGGCCTGGTAAGTAGGGGGTGAAATCCTGCGGCTTAACCGCAGGGCTGCCTTCTAAACTGTCAGGCTT
+
@CCCCGGGGGGGGGGGGGFGGGGGGGGGGGGGFGEGGGGGGGGGGGGGGFDGGGCBFGGGEGGGGGGFGEGGGGGGGGGGGGEGGGGGGGGGGGGGGBFFGFFGGGGGGGGGGGGGGGEGEGGGGGFGGGGDGGGGGGGGGFGGGGGFGGGGGGGGGGGGGGEFGGGGGGGGGGGFGGGCEGEEGGGFFGEEDDCGCEGGGG?EGGFGGGC=@ECEGFFGGG5?EGGGGDCEECGGGGGGG3>CFFFGGGGGFFFB:BFFBFF0B4?>DFFD?7*97>>9>>F:BFFFFF<AAAFDA4<BDFB:,
@M02526:341:000000000-JB3KD:1:1101:18131:5505 1:N:0:AACTAAT+ACGGCAC
CCCTACGGGAGGCAGCAGTAAGGAATATTGGTCAATGGACGCAAGTCTGAACCAGCCATGCCGCGTGAAGGATGAAGGCCCTCTGGGTTGTAAACTTCTTTTACAGGGGACGAAATGCAGTTATTCTTAGCTGTTTGACGGTACCCTGGGAATAAGCACCGGCTAACTCCGTGCCAGCAGCCGCGGTAATACGGAGGGTGCAAGCGTTATCCGGATTCACTGGGTTTAACGGGTGCGTAGGTGGGCTTGTAAGTCAGTGGTGAAATCTCCGTGCTTAACATGGAAACTGCCATTGATACTATAGG
+
9CCCCGGGGEGGGGGGGGFGGGGGGGGGGEFGGGGGGGGFGGGGGGGGGGGFGGGGGGGGGGGGGGGGGGGGGGGFGGGGGGFEGFGGGGGGGGGGGGGGGGGCFGGGC@FEEGGGFFFG<EGGGGGGGGGGGFGFGGA?FGGGCFGGGGGGGGGGGGGFGGGGGGGGGFEGGGGFCFFGEDEGEGEEEGCFGGGGGGGGGGGGGGGGGGGD?:=EGGGGDGGFGGGGG+7>EGGGGGGGGFFFDFFGDGC7@FFFFFFFFFFFFB=BF7BF33*6777::?FB?FF?AFFF2<><B2<AA<<B4
@M02526:341:000000000-JB3KD:1:1101:7592:5508 1:N:0:AACTAAT+ACGGCAC
ATCCTACGGGAGGCAGCAGTGGGGAATTTTGGACAATGGGGGGAACCCTGATCCAGCCATGCCGCGTGTCTGAAGAAGGCCTTCGGGTTGTAAAGGACTTTTGTTAGGGAAGAAAAGCCACGGGTTAAGAGCTAGTGGTGATGACGGTACCTAAAGAATAAGCACCGGCTAACTACGTGCCAGCAGCCGCGGTAATACGTAGGGTGCGAGCGTTAATCGGAATTACTGGGCGTAAAGCGAGCGCAGACGGTTAATTAAGTCAGATGTGAAATCCCCGAGCTTAACTTGGGAAGTGCATTTGAAAC
+
CCCCCGGGGGGGGGGGGGGGGGGGGGGFGGGGGGGGGGGGGGGGGGGGGGGGCGGGFFCGGDFEGGGGGGGGGGGGGGFGGGGGGDGFGGGGGGFGGFFGGCEGFFGFGDGGGFGGGGGGGGGGGGGGGGGGGGGGGGGGGGGGGGGGGEGGGGFGGGGGGGFGGGGGGDEGGGGGGFGGGGGFGGGGGGGDCGGGFFFFFGGGGGGGGGGGGEEGFGGGGGGGGGGECDFGEC79CCDD3).9BCDD3CDDF*=B@**=?B=AF*9AFA=@FGFF35)4>BA44*=F3>?0(.3<ABFFB2:<)
@M02526:341:000000000-JB3KD:1:1101:21412:5527 1:N:0:AACTAAT+ACGGCAC
GAGCGCCTACGGGGCGCAGCAGTGGGGAATTTTCCGCAATGGGCGAAAGCCTGACGGAGCAATGCCGCGTGGAGGTAGAAGGCCTACGGGTCGTGAACTCCTTTTCCCGGAGAAGAAGCAATGACGGTATCCGGGGAATAAGCATCGGCTACCTCTGTGCCAGCAGCCGCGGTAATACAGAGGATGCAAGCGTTATCCGGAATGATTGGGCGTAAAGCGTCTGTAGGTTGCTTTTTAAGTCCGCCGTCAAATCCCAGTGCTCAACCCTGGACAGGCGGTGGAAACTCCCAAGCTGGAGTACGGTG
+
9CCCCE@@C@F7@CG+@:C:--FFGFCB@FFGDFCEBF+,CEFC+FG@FD8F<EFG:7F>F,:=E,:@:FGECFGGGFD,F=8BE=FG7F++648B7BF,,,BF<9,>3=7>F,<DAFC8F,,,3C738<,,+@***1@F,3,7?,1<>FE,CCCFFC<FFF@7<F7FEC*14=C;FFE:<CCFFGGFFFFGGG8*9+;:8**39@9CC55CG?=E9@7:C8@220<C:FAGFCDGFGDGCGD579.1997?*<?94)0=FF*257><)4.>FF15))0(-())48*96)8,374:0(.,4:B((
@M02526:341:000000000-JB3KD:1:1101:17236:5534 1:N:0:AACTAAT+ACGGCAC
TGAGCCTACGGGGCGCAGCAGTGGGGAATATTGGACAATGGGGGGAACCCTGATCCAGCAATGCCGCGTGTGTGAAGAAGGTCTTCGGATTGTAAAGCACTTTCGTCAGGGAAGATGATGACGGTACCTGAAGAAGAAGCCCCGGCTAACTTCGTGCCAGCAGCCGCGGTAATACGAAGGGGGCAAGCGTTGCTCGGAATGACTGGGCGTAAAGGGCGTGTAGGCGGTTATTACAGTCAGATGTGAAATACCTGGGCTCAACCTGGGAGCTGCATTTGATACGTGATGACTAGAGTTCGAGAGAG
+
CCCCCGGGGGGGGGGGGGGGGGGGGGGGGGGGGGGGGGGGGGGGGGGGGGGGGGGGGGGGGGGGGGGGGGGGGGGGGGGGGGGGGGGGGGGGGGGGGGGGGGGGGGGGGGGGGGGGGDGGGGGGGGGGGGGGGGGGGGGGFGGGGGGGFGGGGGGGGGGGGGGGGGGGGGGGGGGGGGGGGGGGGGGGGGDGGGGGGGGGGD@+CFGGGGGGGGGGGGGGGGGGGGGGGGGGGGFGGGGGGGFGFGFGGGGGFFFFFFFFFFFFFF5?FBFFFCGFFFFFFFF?:FFFAFD>04?FADFFF<FF3
@M02526:341:000000000-JB3KD:1:1101:19607:5536 1:N:0:AACTAAT+ACGGCAC
CGCCTACGGGGGGCAGCAGTGGGGAATATTGCACAATGGGGGGAACCCTGATGCAGCCATGCCGCGTGTGTGAAGAAGGCCTTCGGGTTGTAAAGCACTTTCAGTGAGGAGGAAGGGCATATATTGAATAGGTATATGCATTGACGTTACTCACAGAAGAAGCACCGGCTAACTCCGTGCCAGCAGCCGCGGTAATACGGAGGGTGCAAGCGTTAATCGGAATTACTGGGCGTAAAGGGCACGTAGGCGGATAGATAAGTTGGGTGTGAAATCCCCGGGCTCAACCTGGGAATGGCATTCAAAAC
+
CCCCCGGGGGGGGGGGGGGGGGGGGGGGGGGGGGGGGGGGGGGGGGGGGGGGGGGGGGGGGGGGGGGGGGGGGGGGGGGGGGGGGGGGGGGGGGGGGGGGGGGGGGGGGFGGGGGGGGGGGGGGGGGGGFGGFGG7EGGGGGGGGGGGGGGGFGGGGGGGGGGGGGGGGGGGGGGGGGGGGGGGGGGGGGGGGGDC9CFGD>CCEGGGFFFGGGGFGGGGGGGGGGGGGFGGGEDFGFDDFGFGFGFGGGGGEF?F?FFFFF?BF@EF4<B@?FGFFBFF9:2<BFFFFF<08:BB?AAF<9:28
@M02526:341:000000000-JB3KD:1:1101:21045:5541 1:N:0:AACTAAT+ACGGCAC
GCCTCCTACGGGACGCAGCAGTAGGGAATCTTCCACAATGGGCGCAAGTCTGATGGAGCAACGCCGCGTGAGTGAAGAAGGTTTTCGGATCGTAAAGCTCTGTTGTTGGTTAAGAAGGACATTGAAAGTAACTGATCAATGTTTGACGGTAATCAACCAGAATGTCACGGCTAACTACGTGCCAGCAGCCGCGGTAATACGTAGGTGGCAAGCGTTGTCCGGATTTATTGGGCGTAAAGCGAACGCAGGCGGGAAGACAAGTCAGATGTGAAAGGCCTCAGCTTAACTGCGGAATTGCATCTGAA
+
CCCCCFGGGFGFGEECEGGGFGGGGGGG@EGGGFGGGGGGGGGGGG:F<FGFGG@EFFGGG@@FGGGGFGGGCDGGGCGGGFGGGFFGCGGGGGGFFGGGGGGGGGGGGFGGFGGGG<EFGGGGGG<EEFFGGFCCEGFFFGGGGAFEGGGEFGGGFFCFC<FFDCFGGEGG7FGGFGGEGGGGGGGG68C>EGG8CFEF*?9;CFGGEFFGG>EGCE9@ED8=ECGGG+AF=CCDECF75<5CD3<)/9D3):B7)7??:FFA6FF4F)=@7CD@F?52,544>7@F)*,,27-844<>)424.
@M02526:341:000000000-JB3KD:1:1101:20151:5557 1:N:0:AACTAAT+ACGGCAC
GGGGGGCCTACGGGGGGCAGCAGTGGGGAATATTGGACAATGGGCGAAAGCCTGATCCAGCAATGCCGCGTGAGTGATGAAGGCCTTAGGGTTGTAAAGCTCTTTTACCAGGGATGATAATGACAGTACCTGGAGAATAAGCTCCGGCTAACTCCGTGCCAGCAGCCGCGGTAATACGGAGGGAGCTAGCGTTGTTCGGAATTACTGGGCGTAAAGCGCACGTAGGCGGCGATTCAAGTCAGAGGTGAAAGCCCGGGGCTCAACCCCGGAACTGCCTTTGAAACTAGATTGCTAGAATCCTGGAG
+
CCCCCGGGGGGGGGGGGGGGGGGGGGGGGGGGGGGGGGGGGGGGGGGGGGGGGGGGGGGGGGGGGGGGGGGGGGGGGGGGGGGGGGGGGGGGGGGGGGGGGGGGGGGGGGGGCFGGGGGGGGGGGGGGGGGGGGGGGGGGGGGGGGGGGGGGGGGGGGGGGGGGGGFGGEGGGGGGGGGGGGGGGGGGGFGGGGGGGGGGGGGGGGGGGGGGGEGGGGGGGGGGGGGGGGDGGGGGGGGGGGFGFGFGDFGGFFBEBFFFFFFFFFFFFFE:FGGFFFFFFF9AFFFFFFFFFFB><BBFFF?0(
@M02526:341:000000000-JB3KD:1:1101:16243:5561 1:N:0:AACTAAT+ACGGCAC
GGGCCACCTACGGGGGGCAGCAGTAGGGAATCTTTCACAATGGGCGAAAGCCTGATGAAGCAACGCCGCGTGAATGAAGAAGGGTTTCGGCTCGTAAAATTCTGTTGCTAGAGAAGAACGTACCGAGTAGGAAATGGCTCGGTAGTGACGGTATCTGGTTAGAAAGTCACGGCTAACTACGTGCCAGCAGCCGCGGTAATACGTAGGTGGCAAGCGTTATCCGGATTTATTGGGCGTAAAGCGAGCGCAGGCGGTCGCTTAAGTCCGGTGTGAAAGCCTTCGGCTTAACCGAAGAAGTGCATTGG
+
CCCCCGGGGGGGGGGGGGGGGGGGGGGGGGGGGGGGGGGFGGGGGGGGGEGGGGCGGFGGGGGGDGGGGGGGGDGGGFGGCFGGGGGGGGGFGGGGGGFGGGGGGGGGG,C,FFCCGGGEGGGGGCFGCFFEGGFGGGFGGGGFCGFBGGGGCFEF9CCGFGGGGGECFFGGGGGGGGGGGGGGGGGEFGGGGGEGGEGGGGGFGGGGGFGGFGGGEGEGEGEG8EEFCFGG6EFCEDGGGFDC@DEG3DGGEFFFEFBF3FF>FFF9>BBDFGFFFFF>F2?BF>9@9FB191((5<BA<<A2)
@M02526:341:000000000-JB3KD:1:1101:17959:5577 1:N:0:AACTAAT+ACGGCAC
CGTGCGCCTACGGGACGCAGCAGTGGGGAATATTGCACAATGGGGGGAACCCTGATGCAGCGACGCCGCGTGCGGGATGAAGGCCTTCGGGTTGTAAACCGCTTTTGTTGGGGAGCAAGCGAGAGTGAGTGTACCCTTCGAATAAGCACCGGCTAACTACGTGCCAGCAGCCGCGGTAATACGTAGGGTGCAAGCGTTATCCGGATTTATTGGGCGTCAAGAGCTCGTAGGCGGTTCGTCGCGTCTGGTGTTAAAGCCCATCCCTTAACGATGGGTCTGCGCCGGATACGGGCTGGCTTAGGTGC
+
ACCCCGDDGECGD:CCCGGEGGEFGGGGFFFFGGGGGGGGGFGGGDGGFGDFGGGGGGGC@EGGGGGGEGGCFGGGGGG8BGGGGGGGGGGGGGGGD@GGGGFBCFFFGGGG7<CCCFFFG:@CEGGG?FGFFFFGGGGGGGFGGFGCFGGEEEECFGFF8C*;FGCCFEF5?EGE8:8E9FCC</;50;EGGFGEGE>FCFGGGGGGF?FFCGGG=*:CEFFCFFEC5ACF5CD5EDGG3CBDFD5CGDC*/9B*8>F5?F)3?@?BFF35<D7).)0616?B1).)))--7(,-4(3)))),.
@M02526:341:000000000-JB3KD:1:1101:17289:5580 1:N:0:AACTAAT+ACGGCAC
GGCCAACCTACGGGGGGCAGCAGTGGGGAATTTTGGACAATGGGGGGAACCCTGATCCAGCCATGCCGCGTGTCTGAAGAAGGCCTTCGGGTTGTAAAGGACTTTTGTTAGGGAAGAAAAGCCACGGGTTAAGAGCTAGTGGTGATGACGGTACCTAAAGAATAAGCACCGGCTAACTACGTGCCAGCAGCCGCGGTAATACGTAGGGTGCGAGCGTTAATCGGAATTACTGGGCGTAAAGCGAGCGCAGACGGTTAATTAAGTCAGATGTGAAATCCCCGAGCTTAACTTTGGAAGAGCATTTT
+
BCCCCGGGGGGGGGGGGGGGGGGGGGGGGGGGGGGGGGGGGGGGGGGGGGGDGGGGGGGGGGGGGGGGGGGCFFGGG9FAFEGGFGGGGGGGGGGGFGGGGGGGGGGGGGGG5FGGGGGGGGGGGGGGGGGGGGGGGGFFGGGFGGGGGEGGFGGGGGGGGGGGGGGGGGCGGG5+<EFGGGGFGGGGGGGGGGEEGGD97CF:EFGGG=C:8:EGGGGGGFFGGGFGGGFFFCC<CDDGFFD/09@DGD)CB5>DFFFFBFFF==86@>F?FGC?B??:4-04;F?*665).((.(.,(,5AA-
@M02526:341:000000000-JB3KD:1:1101:14972:5593 1:N:0:AACTAAT+ACGGCAC
GCCTTCCTACGGGACGCAGCAGTGGGGAATCTTGGACAATGGGCGAAAGCCCGATCCAGCAATATCGCGTGAGTGAAGAAGGGCAATGCCGCTTGTAAAGCTCTTTCGTCGAGTGCGCGATCATGACAGGACTCGAGGAAGAAGCCCCGGCTAACTCCGTGCCAGCAGCCGCGGTAAGACGGGGGGGGCAAGTGTTCTTCGGAATGACTGGGCGTAAAGGGCACGTAGGCGGTGAATCGGGTTGAAAGTGAAAGTCGCCAAAAACTGGTGGAATGCTCTCGAAACCAATTCACTTGAGTGAGACC
+
CCCCCFGCF9FGGG>GGGGFGGFGFGGGDGGGFFFGGFGGGGGGEEGGEGFGGG@CGGGGFFGGGGGGGGGGGGGGGGGGF8CFFGGGGFCCFCDFDFFGGFFGFFGGGGGGGEGGDFGCCEGGGGGGGGGGGGGGDGGF=FFFFCCF7CFCFGGC9FEGGGGFFFGFGFEGEEEDGGGGGGGGGEGGEEGFGGGGFGGFFEEEFFGGGGGGGGGG5EE?EG*;ECC8C?EC>CCF7>FCGDDD?C@FGGD>FF@4>@B@@5>?3?F?FB@FFGC=@=4<BF027@FFFF9>AFFFFFAFF?A?(
@M02526:341:000000000-JB3KD:1:1101:15442:5593 1:N:0:AACTAAT+ACGGCAC
TGCCTACGGGAGGCAGCAGTGGGGAATATTGGACAATGGGCGCAAGCCTGATCCAGCCATGCCGCGTGAGTGATGAAGGCCCTAGGGTTGTAAAGCTCTTTCGCCAGGGACGATAATGACGGTACCTGGATAAGAAGCCCCGGCTAACTTCGTGCCAGCAGCCGCGGTAATACGAAGGGGGCTAGCGTTGTTCGGAATCACTGGGCGTAAAGCGCACGTAGGCGGATCTTTAAGTCAGAGGTGAAATCCCAAGGCTCAACCTTGGAACTGCCTTTGATACTGGGGATCTTGAGTCCGGGAGAGGG
+
CCCCCGGGGGDEGCGGGGGFGGGGGGGGGGGGGGGGGGGGGGGGEEGGG<CFGGEFFGFG@FGEGFGE@EFAEF<FEFFGGGG8EEGGGEGDGGFFFGGGGGFGGDGGGFGGGGG=FGGGGGGGGGGGFGFFGFGGGGGGGGGGGECFGFGGGFGGGGGGGGG7FEGGG7DFGDGCEC*B@BC=FFCGG>CGGCEGGEGGGGCFGGGGGGFGGEGGGGFGGGGGGGGGGCFG9FGFGGGGFFFD?FFGGGGGFFFFFFFFFFFFFF@BF?@FFGGFFFFBAAF?>B>FAFDADFF<?FBFF?B?(
@M02526:341:000000000-JB3KD:1:1101:23142:5596 1:N:0:AACTAAT+ACGGCAC
CATCCTACGGGGGGCAGCAGTGGGGAATTTTGGACAATGGGGGGAACCCTGATCCAGCCATGCCGCGTGTCTGAAGAAGGCCTTCGGGTTGTAAAGGACTTTTGTTAGGGAAGAAAAGCCACGGGTTAAGAGCTAGTGGTGATGACGGTACCTAAAGAATAAGCCCCGGCTAACTACGTGCCAGCAGCCGCGGTAATACGTAGGGTGCGAGCGTTAATCGGAATTACTGGGCGTAAAGCGAGCGCAGACGGTTAATTAAGTCAGATGTGAAATCCCCGAGCTTAAACTGGGAAGAGCATTTGAAA
+
CCCCCGGGGGGCFGFGGGGGGGGGGGGGFGGFBEFGGGGGFEGGGGCFGGGGCFDFGGFGGGGGGGGGECFFFGFFGGGGGEFGGGGGGCEGGGGCECFGGGGGGGGGGGGGGFF6@FC0CFDE*C*AFGGGFFCCFC*<:<C03C>*CC*A<+<C?FGGGG7E+;8*:C8::C99CEC*5C0+8288C5E**::EC:C*<C5CCF8CCEE==8C*:FGCEC81CCGG7?FFGEGG52:CD)<CBD>5<<*C@:@9F6@=F44<BF=<6<B**:>FF:39BB>))*//69027<1:()3<<<<A<
@M02526:341:000000000-JB3KD:1:1101:4226:5601 1:N:0:AACTAAT+ACGGCAC
TACCTACGGGGGGCAGCAGTGGGGAATTTTGGACAATGGGGGGAACCCTGATCCAGCCATGCCGCGTGTCTGAAGAAGGCCTTCGGGTTGTAAAGGACTTTTGTTAGGGAAGAAAAGCCACGGGTTAAGAGCTAGTGGTGATGACGGTACCTAAAGAATAAGCACCGGCTAACTACGTGCCAGCAGCCGCGGTACTACGTAGGGTGCGCGCGTTAATCGTAATTACTGGGCGTAGAGCGAGCGCAGACGGTTAATTAAGTCAGCTGTGAAATCCCCGAGCTTAACTTGGGAAGAGCATTTGAAAC
+
CCCCCGGGEF:@:FFGGGGGGGGGGGGGGGFFFFFFGGCFGGECCGGGG@FGGGFFFGFG:FF7FBE*=FC<,<<<F8@FGGGG:17=FFGCEC,,A;FFG93CF7AE*,1;EFG62;EFG**CE>F,,<C;<+,<:CFD9C7CF8CCEEGGF+0:9*<FC:CFFGEEDE>FGGGGDG6CEECE88A8*?*/:8*<0ACGGC*8A8CC*1?*:>*/<FG/*2;FCFGGC5:5C*9>?F)>C7>DD<><3*CD)8=B@7698?@)79=(*.6@FC<F:3)(1:<:AF68)).(40::?BFAA-:).
@M02526:341:000000000-JB3KD:1:1101:13424:5604 1:N:0:AACTAAT+ACGGCAC
CCGACCTACGGGACGCAGCAGTGGGGAATATTGCACAATGGGGGAAACCCTGATGCAGCCATGCCGCGTGTATGAAGAAGGCCTTCGGGTTGTAAAGTACTTTCAGCGGGGAGGAAGGATGGAAGTTTAATACGCTTTCATTTTGACGTTATCCGCAGAAGAAGCACCGGCAAACTCCGTGCCAGCAGCCGCGGTAATACGGAGGGTGCGAGCGTTAATCGGAATAACTGGGCGTAAAGGGCACGCAGGCGGTCTGTTAAGTCAGTTGTGAAATCCCCGGGCTCAACCCGGGAACAGCATCTGAG
+
CCCCCGGGGGGGGGGGGGGGGGGGGGGGGGGGGGGGGGGGGGGGGGGGGGGGGGGGGGGGGGGGGGGGGGGGGGGGGGFGGGGGGGGGGGGGGGGGGGGGGGGGGGGGGGGCFGGGGGGGGGGGGGGGGGGGGGGGGGGGGGGGGDGGGGGGGGGGGGGGFGGGGGGGGGGGGGGGGGGGGGGGFGGGGGGGGGGEEGGGGGGGGGGGGGGGGGGGGGGGGGGGGGFFGGGGGGGGGGGFGGFGFGEGDGDGEFFFFFFFFFFFFFFFF:?FFGFFFFFFFB>?2?FF?E966;B:??:AFA42-
@M02526:341:000000000-JB3KD:1:1101:17119:5605 1:N:0:AACTAAT+ACGGCAC
AGTCCTACGGGAGGCAGCAGTGGGGAATTTTGGACAATGGGGGGAACCCTGATCCAGCCATGCCGCGTGTCTGAAGAAGGCCTTCGGGTTGTAAAGGACTTTTGTTAGGGAAGAAAAGCCACGGGTTAAGAGCTAGTGGTGATGACGGTACCTAAAGAATAAGCACCGGCTAACTACGTGCCAGCAGCCGCGGTAATACGTAGGGTGCGAGCGTTAATCGGAATTACTGGGCGTAAAGCGAGCGCAGACGTTTAATTAAGTCAGATGTGAAATCCCCGCGCTTAACTTGGGAAGTGCATTTGAAA
+
CCCCCGADC;FEGGGG;CEFFGGGGGGGGGDECFGGGGGFGGGEEEGGCFFDGFGGFFD=FGGDDGE=>FAFGGFDADFDEFGCGFFCGGGGGFFE=FFGGFG,FFF9<,DDEDG@FCFFDFG@FB>>?9F9FGGFG<CGGFF;@:F7FF7F:FFFGGEFGGGFGGGG:BEG:FG7?E2;EGGCECFG@8CG:EECGFGGGGDEGGGGGCE:CECECCFG=CGFGG7<<C5=5CCC*:FG<<>GE<:5FD/>F:F6@F=FFFFF4@?BFFFFFDG?FF)17;1?9F8B9616?132).4:>524)
@M02526:341:000000000-JB3KD:1:1101:26534:5675 1:N:0:AACTAAT+ACGGCAC
TCACCGCCTACGGGAGGCAGCAGTGGGGAATATTGGACAATGGGCGAAAGCCTGATCCAGCAATGCCGCGTGAGTGATGAAGGCCTTAGGGTTGTAAAGCTCTTTTACCCGGGATGATAATGACAGTACCGGGAGAATAAGCTCCGGCTAACTCCGTGCCAGCAGCCGCGGTAATACGGAGGGAGCTAGCGTTATTCGGAATTACTGGGCGTAAAGCGCACGTAGGCGGCTTTGTAAGTTAGAGGTGAAAGCCCAGAGCTCAACTCTGGAATTGCCTTTGATACTGCATCGCTTGAATCCAGGAG
+
CC8CCGGGGGGGGGGGGGGGGGGGGGGGGGGGGGGGGGG<FGFGGG@7CFGGFFGGGGGGGF@FFGGDGGGGGGGGGGE<E<FGGGGDEFGGGGGGFGFFEFGGGGGGGGGGGGGGGGGFFFEGAFFGGGGGCBFGGGGGGGGGGGGGG>>FDGGGGFGGGDFCFGGGGGGG81@DFGC@EGGGEGGFFGGGGGGGGGGDGFG9?CFGGGGGGGGDG=EGGGGGFGGEGGGGGFGGCF7CFG*:5C>CC:7F>3).>FF??FFFFFFF?D4=?FFFFBFF9AFABFFFF??BBB:?BAA:?DB6(
@M02526:341:000000000-JB3KD:1:1101:25988:5695 1:N:0:AACTAAT+ACGGCAC
AGCCTACGGGAGGCAGCAGTGGGGAATCTTGGACAATGGGCGAAAGCCCGATCCAGCAATATCGCGTGAGTGAAGAAGGGCAATGCCGCTTGTAAAGCTCTTTCGTCGAGTGCGCGATCATGACAGGACTCGAGGAAGAAGCCCCGGCTAACTCCGTGCCAGCAGCCGCGGTAAGACGGGGGGGGCAAGCGTTCTTCGGAATGACTGGGCGTAAAGGGCACGTAGGCGGTGAATCGGGTTGAAAGTGAAAGTCGCCAAAAACTGGTGGAATGCTTTCGAAACCAATTCACTTGAGTGAGACAGAG
+
CCCCCGGGGGGGGGGGGGGFGGGGGGGFGGGGFFFGGFGGGEGGGGGGGGGGGEFFGGGGGGGGGGGGGDFGGGGGGGGGGGGFFGGGGGGGGGFGDGGGGGGGEGGGGGGGG7CE>FG=FFGGG<CFFGFGCCGGGFGFDGGGEG7FFE@FAFFGGCEF;DFGCGG:CGGCGGFEFGECGG>CEGG58;>EEGFFGGGGCF@99:CGGGGGGG7FGCEFGGFFCCEGG7>A+3:>ECGCDGFC?FFGGGFF6@5;@7)07549F?5?FFFFFF08@>:?(,361???A*44).5>7BF2<?:0,
@M02526:341:000000000-JB3KD:1:1101:23764:5707 1:N:0:AACTAAT+ACGGCAC
AGTCCCTACGGGAGGCAGCAGTAGGGAATCTTTCACAATGGGCGAAAGCCTGATGAAGCAACGCCGCGTGAATGAAGAAGGGCTTCGGCTCGTAAAATTCTGTTGCTAGAGAAGAACGTACCGAGTAGGAAATGGCTCGGTAGTGACGGTATCTGGTTAGAAAGTCACGGCTAACTACGTGCCAGCAGCCGCGGTAATACGTAGGTGGCAAGCGTTATCCGGATTTATTGGGCGTAAAGCGAGCGCAGGCGGTCGCTTAAGTCCGGTGTGAAAGCCTTCGGCTTAACCGAAGAAGTGCATTGGAA
+
CCCCCGGGGGGGGGGGGGGGGGGGGGGGGGGGGGGGFGGF@FGGGGGGGGGFGGGGGGGGGGGGGGGGGGGGGGGGGGGGGGGGGGGGGGGDGGGGGGGGGGGGGGGGGGGGGGGGGGGGGGGDCFGGFFGEFF9F8FCGGGGGFGGGGGGGFGGFFCGGGFGGGGGGDEGGEGGGGGGGGGGGFGFGGGGGGGGGEGGGFGFGGGGFGGGGGCECEGGGGCEGEGCFGFGGFGGDGGGGGGFGECBG33)7>5BFFF>@?@@9>3<;EFFFFGGFF7401;B6>4@F>EB>BFFF3:<BF<2?<
@M02526:341:000000000-JB3KD:1:1101:6881:5723 1:N:0:AACTAAT+ACGGCAC
CGGCCTACGGGACGCAGCAGTAGGGAATCTTCCACAATGGACGCAAGTCTGATGGAGCAACGCCGCGTGAGTGAAGAAGGTTTTCGGATCGTAAAGCTCTGTTGTTGGTGAAGAAGGACATTGAAAGTAACTGATCAATGTTTGACGGTAATCAACCAGAAAGTCACGGCTAACTACGTGCCAGCAGCCGCGGTAATACGTAGGTGGCAAGCGTTGTCCGGATTTATTGGGCGTAAAGCGAACGCAGGCGGGAAGACAAGTCAGATGTGAAAGGCCTCAGCTTAACTGAGGAATTGCATCTGAAA
+
CCCCCGGGGGGGGGGGGGGGGGGGGGGGGGGGGGGGGGGGFGGGGDGGGGGCFEF@EGFGGFGGGGGGGGEGGGGEGGFGGGGGGG:=FGGGFFFGGGGGDFFGGGGGGGGGGGG?FGFGGGFGDGGGGGGGGFGGDFGGGGGGGGGGGGGGGGGGGGGFFGGGGGGGGGGCFGGFGGGGGGGFGGGGGGGGGGEGGGG>E?F5ECFGGGGGGGEEGGGGE*CEGGGGGGGGGGGGGGGGG5BDFG@DGDDGFFFFFFFF*=F>FFFFFFFFFGGFFFFFBFFAAFFFFFB?BFFFFFBF<AAFF
@M02526:341:000000000-JB3KD:1:1101:9100:5735 1:N:0:AACTAAT+ACGGCAC
GGCCCCTACGGGGGGCAGCAGTGGGGAATATTGCACAATGGGGGGGACCCTGATGCAGCCATGCCGCGTGTATGAAGAAGGCCTTCGGGTTGTAAAGTACTTTCGGTGATGAGGAAGGGCGGATACTAAATATGTATATGTTTTGACGTTAATCACAGAAGAAGCACCGGCTAACTCCGTGCCAGCAGCCGCGGTAATACGGGGGGTGCAATCGTTAATCGGAATGACTGGTCGTAAAGGGCATGTAGGCGGATAGATAAGTTAGGTGTGAAAGCCCTGGGCTCAACCGAGGAATTGCATTTAAA
+
CCC@CFCFFGCG@:FGGGGGGFGCECF:FDBF<FF9CEG<EEC:BC:8;CGGCFFG?9CF80<FE8?*/*;EGFCGFF:,8;CEC@@+:CCCCGGDFCC9CCGGCGEGGGGGGFG>FE*?EGGGE<<CF6C,,2<,23<<CC?*08+CC;CF@C::CGGGF82<CFFG8:8C88A@7:8;8CFFGG6@FCG*::?E8CFFGE>CE5:>C8@+0/AF*80+;**;58C97:C+2:11:57>3*)9:F*:C4)<5>)/9@?*006-=56>?66/609F3551(8182*:5(8913444229>A):A6
@M02526:341:000000000-JB3KD:1:1101:9188:5761 1:N:0:AACTAAT+ACGGCAC
GATCCTACGGGGGGCAGCAGTGGGGAATTTTCCGCAATGGGCGAAAGCCTGACGGAGCAATGCCGCGTGGAGGTAGAAGGCCCACGGGTCGTGAACTTCTTTTCCCGGAGAAGAAGCAATGACGGTATCTGGGGAATAAGCATCGGCTAACTCTGTGCCAGCAGCCGCGGTAATACAGAGGATGCAAGCGTTATCCGGAATGATTGGGCGTAAAGCGTCTGTAGGTGGCTTTTTAAGTCCGCCGTCAAATCCCAGGGCTCAACCCTGGACAGGCGGTGGAAACTACCAAGCTGGAGTACGGTAGG
+
CCCCCGGGGGGGGGGGGGGGGGGGGGGGGGGGGGGGGGGGGGGGEGGGGGGGGGGGGGGGGGGGGGGGGGGGGGGGGGGGGGGGGGGGGGGGCGGGGGGGGGGGGGGGGGGGGGGGGGGGFGGGGGGGGGGGGGGGGGFGGFGGGDGGGGGGGGGG?FGGGG?FGGGGGGGGGGGGGGGGGGGGGGGGGGGGGGGGGGGGGGGFGGGGGGGGGGGGGGGGGGGGGGGFGGGGGGGGGGFGGDBDFGFGGGGGFFFF@EFFFFFFFFFFFFFFFGGEBEDBBFFFFFFFFFF?FBF??FBF>BFF?
@M02526:341:000000000-JB3KD:1:1101:16923:5775 1:N:0:AACTAAT+ACGGCAC
TGCCTACGGGGCGCAGCAGTGGGGAATTTTGGACAATGGGCGCGAGCCTGATCCAGCAATGCCGCGTGAGTGAAGAAGGCCTTCGGGTTGTAAAGCTCTTTTGTCAGGGAAGAAACGGTTGGGGCTAATATCTCCGGCTAATGACGGTACCTGAAGAATAAGCACCGGCTAACTACGTGCCAGCAGCCGCGGTAATACGTAGGGTGCGAGCGTTAATCGGAATTACTGGGCGTAAAGCGTGCGCAGGCGGTTTTGTAAGTCTGACGTGAAATCCCCGGGCTCAACCTGGGAATTGCGTTGGAGAC
+
CCCCCGGGGGGGGGGGGGGGGGGGGGGGGGGGGGGFGGGGGGGGGGGGGGGGGGGGGGCGGGGGGGGGGGGGGGGGGGGGGGGGGGGGGGGGGGGGGGGGGGGGGGGGGGFEFGGGGGGGG>FGGGGGGGGGGGGGGGGCGGGGGGEGGGGGGGGGGGFGFGGGGGGCGGGGGGGGGGGFEFGGGGGGGGCBECGGGGG9CEGGGGGGGGGGGGGGGGGGGGGGGGGGGFGGGGGGGGGGGGFDFGEGGG5C:FFFFFF?FF*:FFFF:<FFFGGFFFFF>:?>F>6@FF??:4?FFF<>8>BBF
@M02526:341:000000000-JB3KD:1:1101:6377:5788 1:N:0:AACTAAT+ACGGCAC
GCCTACGGGGGGCAGCAGTGGGGAATTTTTGACAATGGGCGCAAGCCTGATCCAGCAATGCCGCGTGCAGGATGAAGGCCTTCGGGTTGTAAACTGCTTTTGTACGGAACGAAACGGCTCTTTCTAATACAGAGGGCTAATGACGGTACCGTAAGAATAAGCACCGGCTAACTACGTGCCAGCAGCCGCGGTAATACGTAGGGGGCGAGCGTTAATCGGAATTACTGGGCGTAGAGCGTGCGCAGGCGGTTATGTAAGACAGTTGTGAAATCCCCGGGCTCAACCAGGGAATTGCATCTGTGACT
+
@BC@CEDFGGGGG::@FC-<FEG:C<FFG,@+C,BE,AF<44FG=FFF?E9<E<F@,BF@<FB=>==CFGFCE==F,FCGFGFDFGFGECEFF9FAE;FAF9@DFFD:711CGD:=FCCF::C;@C;,C2:,,?B<*+=B,C<FC74<*,<*<48<F9:CFG98FEGC8E?:+2<EC8:8728CGG*?5*8*2/+<+;@F=CG5EGGD=58***12AFDECC<:0C985==CE*9:CD39*95>>C>DDDCC*9=FF?FF)<?AB?369:F=6C*837B1(.5,4))8?)424?FF2)6<<A).)
@M02526:341:000000000-JB3KD:1:1101:8219:5798 1:N:0:AACTAAT+ACGGCAC
CGCACCTACGGGAGGCAGCAGTGGGGAATTTTGTACACTGGGGGGAACCCTGATCCAGCCATGCCGCGTGTCTGAAGAAGGCCTTCTGGTTGTAAAGGACTTTTGTTAGGGAAGAAAAGCCACGGGTTAAGAGCTAGTGGTGATGACGGTACCTAAAGAATAAGCACCGGCTAACTACGTGCCAGCAGCCGCGGTAATACGTAGGGTGCGAGCGTTAATCGGAATTACTGGGCGTAAAGCGAGCGCAGACGGTTAATTAAGTCAGATGTGAAATCCCCGAGCTTAACTTGGGAAGAGCATTTGAA
+
CCCCCGF@ACCGGGGGGEFGFFFEDEFGGGFG,;<EF,CE<EFFEGGGGGGA<FGFG9FFEGEFGCFGEEFFGGDFGFFGGGGGGF,>DGGGFGCFGGGGG<F@>@F=@FEFFGGGGGGFFGGGECCFGGFFFGGGGGGGGGGGGFGGGGGEGGGFFFFGGCGFGGGGGGGEGGGGGGGGGFGFGGGGGGGGCCGGGG7FGGCCE>FEGGEED>EDEFCGGDCEFFFGGGGFDCDD=FGGGGFGFDEGDG57BFB4@FFFFFFFF=*4FAFFFCC?FF),6997AF?FFF7?:?(8:?DFFAFAA
@M02526:341:000000000-JB3KD:1:1101:17220:5824 1:N:0:AACTAAT+ACGGCAC
ACCCCTACGGGAGGCAGCAGTGGGGAATATTGCACAATGGGGGGAACCCTGATGCAGCCATGCCGCGTGTGTGAAGAAGGCCTTCGGGTTGTAAAGCACTTTCAGTGAGGAGGAAGGGCATATATTGAATAGGTATATGCATTGACGTTACTCACAGAAGAAGCACCGGCTAACTCCGTGCCAGCAGCCGCGGTAATACGGAGGGTGCAAGCGTTAATCGGAATTACTGGGCGTAAAGGGCACGTAGGCGGATAGATAAGTTGGGTGTGAAATCCCCGGGCTCAACCTGGGAATGGCATTCAAAA
+
CCCCCGGGGGGGGGGGGGGGGGGGGGGGGGGGGGGGGGGGGGGGGGGGGGGGGGGGGGGGGFGGGGGGGGGGFGGGGGGGGGGGGGGGGGGGGGGGGGGGGGGGGGGGGGGGGGGGGGGGGGGGGGGGGGGGGGGGGGDGGGGGFGGGGGGGGGGGGGGGGGGGGGGGGGGGGGGGGGGFGGGGGGGGGGGEDGGGGGGGGGGGGGGGGGGGGGGGGGGGGGGGGGGGGGGFGGGGGGGGGGFGFGFGGGGDEFFFFFFFFFFFFEEF3<FFFGGFFF>9B;B?FFFFBF?FFFF?FFFFFFAB8
@M02526:341:000000000-JB3KD:1:1101:5798:5825 1:N:0:AACTAAT+ACGGCAC
TGGCCTACGGGGCGCAGCAGTGGGGAATCTTGCACAATGGACGCAAGTCTGATGCAGCAATGCCGCGTGAGTGATGAAGGCCTTCGGGTTGTAAAGCTCTGTCGGCTGGGACAAACGGTTCCGTATCTAATAAATACGGGAAGTGATGGTACCAGCAAAGGAAGAGGCGGCTAACTCTGTGCCAGCAGCCGCGGTAATACAGAGGCCTCGAGCGTTGTTCGGATTTACTGGGCGTAAAGGGAATGTAGGCGGTAGCGTAAGTCAGATGTGAAAGCCCTAGGCTTAACCTGGGAACTGCATTTGAT
+
CCCCCGGGGGGGGGGGGGGGGGGGGGGGGGGGGDGGGGGGFGGGEGGGGGGCFFGGCGGGGGGGGGGCFEGGGGGGGGGGGGGGGGGGGGGGGGGGGGGGGGGGGGGGGGGGGGGGGGGGGGGGGGGGGGGGGGGGGGGGGGGGGGGFFGGGGGGGGFGGGGGGGGGGGGGDGGGGGGGGGGGGGGGGGGGGGGGGGFGGGGGGGGGGFGGGGGEGGEGGGGEEGGGGGGGGGGDGE<CDDGFGFGFGGGGGEFEFFFB7F6=<FFFAFFFFFGG4F457::?BFFF?5@BFF??2?7<<24:B)
@M02526:341:000000000-JB3KD:1:1101:6959:5826 1:N:0:AACTAAT+ACGGCAC
GCCTACGGGGCGCAGCAGTAGGGAATCTTTCACAATGGGCGAAAGCCTGATGAAGCAACGCCGCGTGAATGAAGAAGGGTTTCGGCTCGTAAAATTCTGTTGCTAGAGAAGAACGTACCAAGTAGGAAATGGCTTGGTAGTGACGGTATCTGGTTAGAAAGTCACGGCTAACTACGTGCCAGCAGCCGCGGTAATACGTAGGTGGCAAGCGTTATCCGGATTTATTGGGCGTAAAGCGAGCGCAGGCGGTCACTTAAGTCCGATGTGAAAGCCTCCGGCTTAACCGAAGAAGTGCATAGGAAACT
+
CCCCCGGGGGGGEGGGGGFGFGGGGEGGGGGGGGGGGGGGGGGGGGGFGGGGFFGGGGGGGGGGGEGGGGGGGGGGGGGGGGGGGGFGGGGGFGGGGGGGGGGGGGGGFGGGGGFGGGGFFFFFGGGGGGGGGGGGEGGGGGGGGGGGGGGGGGGGGGGGGGGGGGGGGEFGGGGGGGGGGGGGGGGEGGGGGDGGFGGGGGGGGFGGFGDGGGCFFGGGGGCFGFGGGGGGGGGGGDDGGGFDEG3DGGGGFBFFFFFFFDEFFFFFFFF?FCFFFFFFFBFFBFB@05::4<BF29BBBF?<.
@M02526:341:000000000-JB3KD:1:1101:8382:5845 1:N:0:AACTAAT+ACGGCAC
CTAGCCCTACGGGGCGCAGCAGTGGGGAATATTGCACAATGGGCGCAAGCCTGATGCAGCCATGCCGCGTGTATGAAGAAGGCCTTCGGGTTGTAAAGTACTTTCAGCGGGGAGGAAGGGAGTAAAGTTAATACCTTTGCTCATTGACGTTACCCGCAGAAGAAGCACCGGCTAACTCCGTGCCAGCAGCCGCGGTAATACGGAGGGTGCAAGCGTTAATCGGAATTACTGGGCGTAAAGCGCACGCAGGCGGTTTGTTAAGTCAGATGCGAAATCCCCGGGTCCAACCTGGGAACTGCATCTGA
+
-ABCCCEGGGGGGGGGGGGGFGGGGGGC7CEGFFGDGFFGFDGGGGGGEGGGGGGGGGGGGGGGGGGGGFGGGGGGGGGGGGFFGFGGGGGGGGGGGGGFFGGGGGGGGGGGCFG7EGGEFGGGGGFGGGGGGGGGGGGGGGFFGFGGEGGGGGFGGGGGGGGGGGGGGGGGGGGGGGGGG>GGGGGGCFFEGGGGGGGEFGGCEEGGG5?CCF5C5C5<7CAE8@CCCFGGFCDDGGC7>CDC7C55CC)>::@)<F4@*=/)/00444)7B)*9?FFBB6((,9*;,<?B0:>6:<)84<9))
@M02526:341:000000000-JB3KD:1:1101:16035:5851 1:N:0:AACTAAT+ACGGCAA
CAATGCCTACGGGGCGCAGCAGTGGGGAATATTGCACAATGGGCGCAAGCCTGATGCAGCCATGCCGCGTGTATGAAGAAGGCCTTCGGGTTGTAAAGTACTTTCAGCGGGGAGGAAGGGAGTAAAGTTAATACCTTTGCTCATTGACGTTACCCGCAGAAGAAGCACCGGCTAACTCCGTGCCAGCAGCCGCGGTAATACGGAGGGTGCAAGCGTTAATCGGAATTACTGGGCGTAAAGCGCACGCAGGCGGTTTGTTAAGTCAGATGTGAAATCCCCGGGCTCAACCTGGGAACTGCATCTGA
+
CCCCCGGGGGGGGGGGGGGGGGGGGGGGGGGGGGGGGGGGGGGGGGGEGGGGGGGGGGGGGGGGGGGGGGGGGGGGGGGGGGGGGGGGGGGGGGGGGGGGGGGGGGGGGGGGGGGGFGGGGGGGGGGGGGGGGGGGGGGGGGGGGGGGGGGGGGGGGGGGGGGGGGGGFGGGGGGGGGGGGGGGGGGGGGGGGGGGGGGGGGGGGGGGGGGGGGGGGGGGGGGGEGGGGGFGGGGGGGGGGGEGFGFGGGGGFBDFEFFF=FFFFFFFFAFFFGGFFFFFFBF;BFFFFFFFFF?:BF2AABFB)
@M02526:341:000000000-JB3KD:1:1101:22855:5860 1:N:0:AACTAAT+ACGGCAC
CATACCCCTACGGGACGCAGCAGTGGGGAATTTTGGACAATGGGGGCAACCCTGATCCAGCAATGCCGCGTGAGTGAAGAAGGCCTTCGGGTTGTAAAGCTCTTTTGTCAGGGAAGAAACGGTTCTGGCTAATACCCGGAGCTAATGACGGTACCTGAAGAATAAGCACCGGCTAACTACGTGCCAGCAGCCGCGGTAATACGTAGGGTGCGAGCGTTAATCGGAATTACTGGGCGTAAAGCGTGCGCAGGCGGTTGTGCAAGACAGATGTGAAATCCCCGGGCTCAACCTGGGAATTGCATTTT
+
CCCCCGGGGGGGGGGGGGGGG9EFAFFGGDGGGFFEFFGFFGFGCGGGGGGGGGGEFGGGGGGGGGFGGGGCGGGGGGGGGGGGGGGGGGGGGGGGGGGGFGGGGFF=FGGGGGGGGGGGGGGGGGGGEGGGGGGGGGGGGGGGGGGGGGGGGGGGGGGGGGGGGGGGGGGGGGGGGGGGGGGGCFGGGGGGGGGGEGGGGGGGCEDGG=EGGGGGGCGGGGGGGGGGGGF?GGGGGCDCDFFGFGFGDC<D@DFFFFFFFFFBF?@BFAFFFDCFF:FF>FFF9FF@?F?F?637??2)6<<>)
@M02526:341:000000000-JB3KD:1:1101:9399:5881 1:N:0:AACTAAT+ACGGCAC
TATACCTACGGGAGGCAGCAGTGGGGAATTTTGGACAATGGGGGGAACCCTGATCCAGCCATGCCGCGTGTCTGAAGAAGGCCTTCGGGTTGTAAAGGACTTTTGTTAGGGAAGAAAAGCCACGGGTTAAGAGCTAGTGGTGATGACGGTACCTAAAGAATAAACACCGGCTAACTACGTGCCAGCAGCCGCGGTAATACGTAGGGTGCGAGCGTTAATCGGAATTACTGGGCGTAAAGCGAGCGCAGACGGTTAATTAAGTCAGATGTGAAATCCCCGAGCTTAACTTGGGAAGTGCACTTGAA
+
CCCCCGFGGGGGGFEGCEGFGCCGGGGGGGGGEGGGGFGGGGEGGEGGCFFGFGGGGGCFFGGFGGGGEGEGFFG?AF<FGFGFGGGDGGEFGGGGGFGGFGFGFFFGGFGFCFFGGGGGGGFGGGEGGFFFGGFGGGEFGFCFGGEGGGGFEFG<AFGGGG@FGDG@FEGGGGFG7AECCFFGGGGFGEEGGGCC>F?FF@CF>C@CGEEGGEGDEFFGGDGC=8FC<9FGGGGDEGGGGGFG3DDGGGGGFFFF?=F9@FFFFFFBFFFFFFG?6@EB9B>>448?BFBFFFB?FFFFFB9A2
@M02526:341:000000000-JB3KD:1:1101:5326:5926 1:N:0:AACTAAT+ACGGCAC
GATTGCCCGGGGGGCAGCAGTGGGGAATATTGCACAATGGGCGAAAGCCTGATGCAGCGACGCCGCGTGAGGGATGACGGCCTTCGGGTTGTAAACCTCTTTCAGCAGGGAAGAAGCGGAAGTGACGGTACCTGCAGAAGAAGCACCGGCTAACTACGTGCCAGCAGCCGCGGTAATACGTAGGGTGCGAGCGTTGTCCGGAATTATTGGGCGTAAAGAGCTTGTAGGCGGTTTGTCGCGTCTGCTGTGAAAATCCGGGGCTCAACTCCGGACTTGCAGTGGGTACGGGGAGGCTAGAGTGTGGG
+
CCCCCGGGGGGGE:FF@FFGGG@FGGGFFGGGGGFGGGGGGGGGGGDGGGGGGGGGGGGGGGGGGGGGGGGGGGGGGGGGGGGGGGGGGGGGGGGGGFGGFGGGFFFGGGGGGGGGFGGCFEFGGGGGGGGG?CC6:FGGGGGGGGGGGDCCG@EGGGGGGGGFEGGGGEGGGGGG7EFFFFFGEEEGGEE5??ECAFFEECGGCGGFFCCFGGEGGFECC?CGFGGG6CG:CEG5ADFD<CDGFGFFGGFG9B4@EFFE@:@2F473:<EFBCCF6*9).26><FFF>)(4;6::?2<)6)68(
@M02526:341:000000000-JB3KD:1:1101:6193:5941 1:N:0:AACTAAT+ACGGCAC
AGAGCCTACGGGGGGCAGCAGTAGGGAATCTTTCACAATGAACGAAAGTTTGATGAAGCAACGCCGCGTGAATGAAGAAGGGTTTCGGCTCGTAAAATTCTGTTGCCAGAGAAGAACATGCTTAGTAGGCAATGGCTAAGTATTGACGGTATCTGGTTAGAAAGTCACGGCTAACTACGTGCCAGCAGCCGCGGTAATACGTAGGTGGCAAGCGTTATCCGGATTTATTGGGCGTAAAGCGAGCGCAGGCGGTTACTTAAGTCCGATGTGAAAGCCTACGGCTTAACCGTAGAAGTGCATAGGAA
+
CCCCCGGGGGGGGGGGGDGGGGFGFGGGGGGGGGGGGGFGFGGGGGGEFGGGFFGGFFEGGGEEGGGGCFGDFGGGGGGGGGFCFGEGGGGGBCFGGFFGCFGGGGFGGGGGGGGGGGCFG@GGGGFEGGGF8>FFGFDDCGGGGCFGGGGFGGFGGG@GGFFEFGGGGGGGDGGF9CEGGGFGC8FCCGDCEG8CEGCFD+<CEGGDF6CCE8/;::?0;=8;CG00<EGGDE<DEGD:357C@)51C<>C5>BFFF4@=9@A>>>1.)0@F>*59?F?FF>F:F*91>2:?FA<B<B9<>BA<
@M02526:341:000000000-JB3KD:1:1101:23533:5961 1:N:0:AACTAAT+ACGGCAC
TCCTACGGGGCGCAGCAGTGGGGAATTTTGGACAATGGGGGGAACCCTGATCCAGCCATGCCGCGTGTCTGAAGAAGGCCTTCGGGTTGTAAAGGACTTTTGTTAGGGAAGAAAAGCCACGGGTTAAGAGCTAGTGGTGATGACGGTACCTAAAGAATAAGCACCGGCTAACTACGTGCCAGCAGCCGCGGTAATACGTAGGGTGCGAGCGTTAATCGGAATTACTGGGCGTAAAGCGAGCGCAGACGGTTAATTAAGTCAGATGTGAAATCCCCGAGCTTAACTTGGGAAGAGCATTTGAAACC
+
CCCCCGGGGGGGGGGGGGGGGGGGGGGGGCFGGGGGGGGGGGGGGGGGGGGGGGGGGGGGGGGGGGGGGGGGGGGGFGGGGGGGGGGGGGGGGGCFFFGGGGGGGGGGGGGGGGFFGGGGGGGGGGGGGGGGDFGGGGGGGGGGGGGGGGGGG,FGGGGGGGGGGGGGGGGGGGGGGGGGGFGGGGGGGGGGGGGGGGGFGGGGDEGDGGGGGGGGGGDEGGGFGGGGGGGGGGGGGDDGGGFGFGFGGGGDFFFFFF@?FFFFFFFDFFFFFGGFFFBFBFFFFFFFF>?BBFFF>FFAB<AF:
@M02526:341:000000000-JB3KD:1:1101:27227:5984 1:N:0:AACTAAT+ACGGCAC
CATCCCTACGGGAGGCAGCAGTGGGGAATTTTGGACAATGGGGGGAACCCTGATCCAGCCATGCCGCGTGTCTGAAGAAGGCCTTCGGGTTGTAAAGGACTTTTGTTAGGGAAGAAAAGCCACGGGTTAAGAGCTAGTGGTGATGACGGTACCTAAAGAATAAGCACCGGCTAACTACGTGCCAGCAGCCGCGGTAATACGTAGGGCGCGAGCGTTAATCGGAATTACTGGGCGTAAAGCGAGCGCAGACGGTTAATTAAGTCAGATGTGAAATCCCCGAGCTTAACTTGGGAAGAGCATTTGAA
+
CCCCCGGGGGGECFGGGGGGGGGGGG7FGGGGGGGGGGGGGGGGGGEGGGGFGGGGGGGGGGGGGGGGGGGGGGGGGFGGGGGGGGGGGFFGGGGGGGGEFGGGGGGGGGGGGGGGGGGGGGGEGG<CFGGGGGGGGGGGGGGGGGGGGGGDGGGGGGFGGGGCGGGGGGGGGGGFFGGGGGGGGGGGGGGGGGGGEGGGDEFGGGGGGGGG=EGGEGGGGGGGGGGGGGGGGGGGD<7CCDBG@3@DDGGGFFDFFFFFFFFFF4@AF<?FFGGFFFB9069><8@@AF><?F??BFFFFFFFA
@M02526:341:000000000-JB3KD:1:1101:12971:6019 1:N:0:AACTAAT+ACGGCAC
AGCCTACGGGGGGCAGCAGTAGGGAATCTTCCACAATGGACGAAAGTCTGATGGAGCAACGCCGCGTGGATGAAGAAGGTTTTCGGATCGTAAAATCCTGTTGTTGAAGAAGAACGTGCTAGAGAGTAACTGCTCTAGTAGTGACGGTATTCAACGAGGAAGTCACGGCTAACTACGTGCCAGCAGCCGCGGTAATACGTAGGTGGCAAGCGTTGTCCGGATTTATTGGGCGTAAAGGGAGCGCAGGCGGTTTTTTAAGTCTGAGTGTGAAAGCTCTCAGCTCAACTGAGGAAGAGCATCGGAAA
+
@CCCCFGGEGGDGGGGGGGGGGGGGGGGGGGGGGGGGGGGEFEGEGGGGGGGGFGFGGGGGGGGGGGGGDFGGGGGGGFFGGGGGG:F<FGGGGGDFGGGGGGGDFGFGGGGGFGGCFEGGGEG;FF;CFEF@<FGGGGFGFGGFF:=FECCGGGGFGGDGGGGGGCGGGGG8C9CEFFCFCGGGGFGGGGGGGGGGGGFCCCGGF>FGGGGECEGGGEGGEECGCFGGCFGCECF9:C<9<@D:D@DD<5<>F:5FFF8@=FA???<?2@F45*07*9<:>084@=F<;(5::BB??FF:6120
@M02526:341:000000000-JB3KD:1:1101:26440:6048 1:N:0:AACTAAT+ACGGCAC
CGACTGCCTACGGGAGGCAGCAGTGGGGAATATTGGACAATGGGCGCAAGCCTGATCCAGCCATGCCGCGTGGGTGATGAAGGCCCTAGGGTTGTAAAGCCCTTTCGGCGGGGAAGATAATGACGGTACCCGCAGAAGAAGCCCCGGCTAACTTCGTGCCAGCAGCCGCGGTAATACGAAGGGGGCTAGCGTTGCTCGGAATCACTGGGCGTAAAGCGCACGTAGGCGGATCGCTAAGTCAGGGGTGAAATCCTGGAGCTCAACTCCAGAACTGCCCTTGATACTGGCAATCTCGAGTCCGGGAG
+
BCCCCGGGGGGGDFGCEEEGGGGGGGGGGDGGGGGGGGGGGGGGGGGGGGGGGGGGGGGGGGGGGGGGGGGGGGGGGGGGGGGFFGGEGGG=FCGGGGGGFGGGGGGGGFDFFFGGGCFGDGGFGGGFFGGGGGDGGGEFGGFGGEGGGEGGGGGGGFGGGGGGGGGGGGGGGGGGGGGGGGGGGGGGGGGGGGGGGCEGEGGGGGGGGGGGGGGGGGGGGGGGGGGGGGGDGGGDGFGGGGFGFGFFFFGG?FFFFFFFFFFFFFFFFF:@?=FFFFFFFFFFFFFF1??D<BB??FB4:99>0
@M02526:341:000000000-JB3KD:1:1101:16324:6062 1:N:0:AACTAAT+ACGGCAC
GCCACTTACGGGGCGCAGCAGTGGGGAATATTGGACAATGGGGGGAACCCTGATCCAGCAATGCCGCGTGTGTGAAGAAGGTCTTCGGATTGTAAAGCACTTTCGTCAGGGAAGATGATGACGGTACCTGAAGAAGAAGCCCCGGCTAACTTCGTGCCAGCAGCCGCGGTAATACGAAGGGGGCAAGCGTTGCTCGGAATGACTGGGCGTAAAGGGCGTGTAGGCGGTTATTACAGTCAGATGTGAAATACCTGGGCTCAACCTGGGAGCTGCATTTGATACGTGATGACTAGAGTTCGAGAGAG
+
CCCCCGGGGGGGGGGGGGGGGGGGGGGGGGGGGGGGGGGGGGGGGGGGGGGGGGGGGGGGGGGGGGGGGGGGGGGGGGGGGGGGGGFGGCGGGGGGGGGGGGGGGGGGGGGGGGGGGGGGGGGGGGGGGGGGGGGGGGGGGGGGGGGGGGGGGGGGGGGGGGGGGGGGGGGGGGGGGGGGGGGGGGGGGEEGGCGGGGGGGFFGGGGGGEGGFGGGGGGGGGGGGEGGGEGGGFGGGGGGGGFG?FFGGGGGFFFFFFFFFFF?FFFFF>FFFG7B=F?>AF:?:FFFF?AABA746A?BF?>34
@M02526:341:000000000-JB3KD:1:1101:13857:6073 1:N:0:AACTAAT+ACGGCAC
AAGCCTACGGGACGCAGCAGTGGGGAATTTTCCGCAATGGGCGAAAGCCTGACGGAGCAATGCCGCGTGGAGGTAGAAGGCCTACGGGTCGTGAACTTCTTTTCCCGGAGAAGAAGCAATGACGGTATCTGGGGAATAAGCATCGGCTAACTCTGTGCCAGCAGCCGCGGTAATACAGAGGATGCAAGCGTTATCCGGAATGATTGGGCGTAAAGCGTCTGTAGGTGGCTTTTTAAGTCCGCCGTCAAATCCCAGGGCTCAACCCTGGACAGGCGGTGGAAACTACCAAGCTGGAGTACGGTAGG
+
CCCCCGGGGGGGGGGGGGGGGGFFGGGGGGGGGGGGGGGGGGGGGGGGGGGGGGGGGGGGGGGGGGGEGGGGGGGGGGGGGGGGGGGGGGEGGGGFFFGGGGGGGGGGGGGGGGGFGGGGGGGGGGGGGGGGGGEGGGGGGGGGGGGGGGGFGGGGGGGGFGGGGGGGGGGGGGGGGGGGGGGGGGGGGGGGEGGGGGGGGGGGGGGGGGGEGGGGGGGGGGGGGGGGGGC?CFGGGGFGDGEGEGFGGGGFFFF>BFFFFFFFF>>BFFFFFGGF:>@FF<:AAFFFD>BBB2??F:A:><:??
@M02526:341:000000000-JB3KD:1:1101:14271:6097 1:N:0:AACTAAT+ACGGCAC
GGTTTCCTACGGGGGGCAGCAGTGGGGAATTTTCCGCAATGGGCGAAAGCCTGACGGAGCAATGCCGCGTGGAGGTAGAAGGCCTACGGGTCGTGAACTTCTTTTCCCGGAGAAGAAGCAATGACGGTATCTGGGGAATAAGCATCGGCTAACTCTGTGCCAGCAGCCGCGGTAATACAGAGGATGCAAGCGTTATCCGGAATGATTGGGCGTAAAGCGTCTGTAGGTGGCTTTTTAAGTCCGCCGTCAAATCCCAGGGCTCAACCCTGGACAGGCGGTGGAAACTACCAAGCTGGAGTACGGTA
+
CCCCCGGGGGGGGGGGGGGGGGGGGFGGDGGGGGGGGGGGGGGGGGGGGGGGGGGGGGGGGGGGGGGGGGGGGGGGGGGGGGGGGGGGGGGGGGGGGGGGGGGGGGGGGGGGGGGGGGGGGGGGGGGGGGGGGGGGGGGGGGGGGGGGGGGGGGGGGGGGGGGGGGGGGGGGGGGGGGGGGGGGGGGGGGGGGGGGGGGGGGGGGGGGGGGGGGGGGGGGGGGGGGGGGGGGG?7FDFCGGCEGFGFGGGGGF:F:FFDFFFFFFFEFF6FFFGFFFFEF>F2>BFFFFFFFFFFBFFFFFFF?,
@M02526:341:000000000-JB3KD:1:1101:17354:6098 1:N:0:AACTAAT+ACGGCAC
GTCCTACGGGAGGCAGCAGTGGGGAATTTTCCGCAATGGGCGAAAGCCTGACGGAGCAATGCCGCGTGGAGGTAGAGGGCCTACGGGTCGTGAACTTCTTTTCCCGGAGAAGAAGCAATGACGGTATCTGGGGAATAAGCATCGGCTAACTCTGTGCCAGCAGCCGCGGTAATACAGAGGATGCAAGCGTTATCCGGAATGATTGGGCGTAAAGCGTCTGTAGGTGGCTTTTTAAGTCCGCCGTCAAATCCCAGGGCTCAACCCTGGACAGGCGGTGGAAACTACCAAGCTGGAGTACGGTAGGG
+
CCCCCGGGGGCGGGDGGGGGGGGGGGGGFGGGGGGGGGGFGGDGGGGGGGGGGGGGGGGGGGGGGGGGGGGGGGGGGGGGGGFGGGGGGGGGGGGGGGGGGGFGGGGGEDFGGGFFGFGGFGFGGGGGGGGGGGGGGFFGGGGGGGFGGGGGGGGGGGGGGGGGGGGGGGGGGFGGGGFFFFFGGGGGGGGGGGFGDGGGGGGGDFGGGGGGGGGGGGGGFFGGGFGGGGGGGGGCFFFGGGFGFDFGGGGFFF<BDFFFFFFFFFFFFFF:FGGFFFFFFF9ABFFFFFFFF??BFFF98:::8
@M02526:341:000000000-JB3KD:1:1101:25729:6099 1:N:0:AACTAAT+ACGGCAC
CGAGACCTACGGGGGGCAGCAGTGGGGAATTTTGGACAATGGGCGCAAGCCTGATCCAGCAATGCCGCGTGAGTGAAGAAGGCCTTCGGGTTGTAAAGCTCTTTTGTCAGGGAAGAAACGGTTGGGGCTAATATCCCCGGCTAATGACGGTACCTGAAGAATAAGCACCGGCTAACTACGTGCCAGCAGCCGCGGTAATACGTAGGGTGCAAGCGTTAATCGGAATTACTGGGCGTAAAGCGTGCGCAGGCGGTTTTGTAAGTCTGTCGTGAAAGCCCCGGGCTCAACCTGGGAATTGCGATGGG
+
CCCCCGGGGGGGGGGGGGEGGGGGGGGGGGGGGGGGGGGGGGGGGGGGGGGGGGGGGGGGGGGGGGGGGGGGGGGGGGGGGGGGGGGGGGGGGGGGGGGGGGGGGGGGGGGGGGGGGGGGGGGGGGGGGGGGGGGGGGGGGGGGGGGGGGGGGGGGGGGGGGGGGFGGFGGGGGGGGGGGGGGGGGGGGGGGEGGGGGGGGGGGGGGGGGGGGEEGGGFFGGGGGGGFGGGGGGGGG<FGGD5<;GFDDGGDEFF>FFFFFFFF=4=9FF>?FGGFF5@>BBF>FFFF?FF<68??:?F?9??B(
@M02526:341:000000000-JB3KD:1:1101:7814:6153 1:N:0:AACTAAT+ACGGCAC
GGCCTACGGGGGGCAGCAGTGGGGAATATTGCACAATGGGGGAAACCCTGATGCAGCCATGCCGCGTGTGTGAAGAAGGCCTTCGGGTTGTAAAGCACTTTCAGCGAGGAGGAAAGGTTGATGCCTAATACGTATCAACTGTGACGTTACTCGCAGAAGAAGCACCGGCTAACTCCGTGCCAGCAGCCGCGGTAATACGGAGGGTGCAAGCGTTAATCGGAATTACTGGGCGTAAAGCGCACGCAGGCGGTTGGATAAGTTAGATGTGAAAGCCCCGGGCCCAACCTGGGAATTGCATTTAAAAA
+
@<CCCFGGGGEFEGGGGGGGGGGGGGGGGGFGGGGGGGGGGGGGGGEGGGDGGGGGGGGGGGGGGGGGGGGGGGCGGGGGGGGGGGGGGFGGGGGGGGGGGGGGGGGGGGGGGGGGGFGGCGGGFGGGGGGGGGGGGGGFGFCFDGGGGGCGCFGGGGGGGGGFGFGGEDGGG?EFGFGGGGFFDGGGGGGGGGGGGGFGGEGGDGGGGFFECEEGGGGGGGGGGGFGGGGGEGD<C>DGDGEDFDB)9D)>>B9789F641=<9?F29A49)>FEFF5(,3::?E)58@7>:77><A:)6<A>)
@M02526:341:000000000-JB3KD:1:1101:8340:6156 1:N:0:AACTAAT+ACGGCAC
TTTCCTACGTGAGGCAGCAGTGTGGAATATTGCACAATGGGCGCAAGCCTGATGCAGCCATGCCGCGTGTATGAAGAAGGCCTTCGGGTTGTAAAGTACTTTCAGCGGGGAGGAAGGGAGTAAAGTTAATACCTTTGCTCATTGACGTTACCCGCAGAAGAAGCACCGGCTAACTCCGTGCCAGCAGCCGCGGTAATACGGAGGGTGCAAGCGTTAATCGGAATTACCGGGCGTAAAGCGCACGCAGGCGGTTTGTTAAGTCAGATGTGAAATCCCCGGGCTCAACCTGGGAACTGCATCTGATA
+
CCCCCDF9;@6-;-DFGG?@FE;C,C<<CCF<E@6@6EFFDGDDFGEF<EF8CCFGGGGGG,EC:F76:BEF9F9FC8,CFF<A<,B+C,@BE?EEFCFGFFEGGCC+@>:+8=,4+4B+B=,CBF<A?DF,8E?,CF?A?F,?<>7=F@GFGCCF7F,DFCCFGF<FGGC@CFGGGGDFGGGG@F6@CCG88:B>C9+3;>58EE*18<+*:CE8>FG58?EFFGECC7EGGG)*:>FG3)7)7)7)/9717>DFFFFFB4*)@FFF6:BFBD*9:5:09>0)3@FF0)445:F>?A45<9>A)
@M02526:341:000000000-JB3KD:1:1101:10757:6160 1:N:0:AACTAAT+ACGGCAC
CTCCTACGGGACGCAGCAGTGGGGAATTTTGGACAATGGGGGGAACCCTGATCCAGCCATGCCGCGTGTCTGAAGAAGGCCTTCGGGTTGTAAAGGACTTTTGTTAGGGAAGAAAAGCCACGGGTTAAGAGCTAGTGGTGATGACGGTACCTAAAGAATAAGCACCGGCTAACTACGTGCCAGCAGCCGCGGTAATACGTAGGGTGCGAGCGTTAATCGGAATTACTGGGCGTAAGGCGAGCGCAGACGGTTAATTAAGTCAGATGGGAAATCCCCGAGCTTAACTTGGGAAGAGCATTTGAAAC
+
CCCCCGGGGGEGEGGGGGGGGGGGGGGCGGGGGGGGGGGGGGGGGGGGGGGGGGGGGGGFGGGGGGGGGFGGGGGGGGGFGGGGGGGGGGGGGGGGGGGGGGGGGGGGGGGGGCGGGGGGGGGGCFGGGCGGDGGFGGGGGGGGFGGGGEFFFGGGGGGGGGGGGGDDGGGGGGGGGGCGGGGGGGF5EGCDCEGGGGG9FGGGGCGGGGGGE>EC+<>CEGGFGGGCFDGEEEGCFCDGGGFGFD3CDCDDFF4@FFF*9F?9BF)2?BFFFCFF5>59;0:6)6@?054?<:?7??FF><6.)
@M02526:341:000000000-JB3KD:1:1101:14903:6165 1:N:0:AACTAAT+ACGGCAC
ATCCCTACGGGGGGCAGCAGTGGGGAATTTTGGACAATGGGGGGAACCCTGATCCAGCCATGCCGCGTGTCTGAAGAAGGCCTTCGGGTTGTAAAGGACTTTTGTTAGGGAAGAAAAGCCACGGGTTAAGAGCTAGTGGTGATGACGGTACCTAAAGAATAAGCACCGGCTAACTACGTGCCAGCAGCCGCGGTAATACGTAGGGTGCGAGCGTTAATCGGAATTACTGGGCGTAAAGCGAGCGCAGACGGTTAATTAAGTCAGATGTGAAATCCCCGAGCTTAACTTGGGAAGTGCATTTGAAA
+
CCCCCGGGGGGGGGGGGGGGGGGGGGGGGGGGGGGGGGGGGGGGGGGGGGGGGGGGGGGGGGGGGGGGGGGGGGGGGGGGGGGGGGGGGGGGGGGGGGGFFGGGGGGGGGGGGGGGGGGGGGGGGEGGGGGGGGGGGGGGGGGGGGGGGGGGGGFGGGGGGGGGGGGGGGGDFGGGGGGGGGGGGGGGGGGGGGGGGGGGGGGGGGGGGGGGGGGGGGGGEGGFGGGCFGGGGGGGGGGGGGFGFGFGGGGDFFFFFFFFFFF>FFFBFFFFFGGFFFFFFFFFFFFFFFBBFFFF9A<A<<AF>
@M02526:341:000000000-JB3KD:1:1101:15998:6180 1:N:0:AACTAAT+ACGGCAC
GGCGACCTACGGGGCGCAGCAGTGGGGAATATTGGACAATGGGGGGAACCCTGATCCAGCAATGCCGCGTGTGTGAAGAGGGTCTTCGGATTGTAAAGCACTTTCGTCAGGGAAGATGATGACGGTACCTGAAGAAGAAGCCCCGGCTAACTTCGTGCCAGCAGCCGCGGTAATACGAAGGGGGCAAGCGTTGCTCGGAATGACTGGGCGTAAAGGGCGTGTAGGCGGTTATTACAGTCAGATGTGAAATACCTGGGCTCAACCTGGGAGCTGCATTTGATACGTGATGACTAGAGTTCGAGAGC
+
CCCCCGGGFGGGGGGGGGGGGGGGGGGGGGGGGGGGGGGGGGGGGGGGGGGGGGGGGGGGGGGGGGGGGGGGGGGGGGGGGGGGGGGGGGGGGGGGGGGGGGGGGGGGGGGGFGGGGGGGGGGGGGGGGGGGGGGGGGGGGGGGGGGGGGGGGGGGGGGGGGGGGGGGGGGGGGGGGGGGGGGGGGGGGGGGGGGGGGGGGGGGGGGFGGGGG@FGGGGGGGGGGGGGGGGGGGGGGGGGGGFGFGFG777DFFFFFFF>F@FFFFFFFBEFFC447BFBFBAFF>>FFF<2<:><<ADBBFBB(
@M02526:341:000000000-JB3KD:1:1101:9115:6187 1:N:0:AACTAAT+ACGGCAC
GTGCCTACGGGACGCAGCAGTGGGGAATATTGCACAATGGGCGCAAGCCTGATGCAGCGACGCCGCGTGGGGGATGACGGCCTTCGGGTTGTAACCTCCTTTCGCTAGGGACGAAGCGTTTTTGTGACGGTACCTGGAGAAGAAGCACCGGCTAACTACGTGCCAGCAGCCGCGGTAATACGTAGGGTGCGAGCGTTGTCCGGAATTACTGGGCGTAAAGAGCTCGTAGGTGGTTTGTCGCGTCGTTTGTGTAAGCCCGCAGCTTAACTGCGGGACTGCAGGCGATACGGGCATAACTTGAGTGC
+
CCCCCGGGGGGGGGGGGGGGGGGGGGGGGGGGGGGGGGGGGGGGGGGGGGGGGGGGGGGGGGGGGGGGGGGGGGGGGGGGGGGGGGGGGGGGGGGGGGGGGGGGGEGGGGGGGGGGGGCFGGGDGGGGGGGGGGGGGGGGGGGGGGGGGGGGGGGGGGGGGGGGGGGGGGGGGGGGGGGGGG<FGGCEGGGGGGGGGGGGGGGGGGGGGGGGGGGGGGDFFGGFGG?GGGFGGCGGGGGGGGEGEGFFGDGGFFFFFFFFFBF0BFFDFDFBFGDEFF4ABB>>FDFD?EB;6<2<?ABAA?F7<
@M02526:341:000000000-JB3KD:1:1101:4553:6202 1:N:0:AACTAAT+ACGGCAC
CGATTCCTACGGGGGGCAGCAGTAGGGAATATTGGGCAATGGTCGGAAGACTGACCCAGCCATGCCGCGTGCAGGAAGAAGGCCTTCTGGGTTGTAAACTGCTTTTATCGGGGAAGAAAATACCCTTGCGAGGGGAACTGACGGTACCCGAGGAATAAGCACCGGCTAACTCCGCGCCAGCAGCCGCGGTAATACGGAGGGTGCAAGCGTTGTCCGGATTTATTGGGTTTAAAGGGTGCGTAGGCGGCTTGATAAGTCCGTGGTGAAAGCCAACAGCTCAACTGTTGAACTGCCATGGATACTGT
+
CCCCCGGCFGCEGGEGGGGGFGCGGGGGGGG<F<F?ECFGGGGFGGEGGGGGGGGCFDECGFGGGGEGGGCEGGGGGGGGGGFGGCGGGGGGGGGGCFGGDFAFAFGGGGGGGG7C<F8,?:BCFGFGFGFDCGBCGGGFGGGEGGD@FE78E*;FFGGFDFGGGGGGGFGGGGGGGDGGGGGG>CGGGGGEGGFCC*CEEGG>FGFGGE8EGCC87E5CCGFGGGGGEEGGGGGDGGGDD3)>FC@GGDDC@6=FFF*<FFF?:?FA405@:FC.009)2:BFFF=F>FF230:)4:39BBAA6
@M02526:341:000000000-JB3KD:1:1101:10309:6216 1:N:0:AACTAAT+ACGGCAC
AGAAGCCCTACGGGAGGCAGCAGTGGGGAATATTGCACAATGGGGGGAACCCTGATGCAGCCATGCCGCGTGTGTGAAGAAGGCCTTCGGGTTGTAAAGCACTTTCAGTGAGGAGGAAGGGCATATATTGAATAGGTATATGCATTGACGTTACTCACAGAAGAAGCACCGGCTAACTCCGTGCCAGCAGCCGCGGTAATACGGAGGGTGCAAGCGTTAATCGGAATTACTGGGCGTAAAGGGCACGTAGGCGGATAGATAAGTTGGGTGTGAAATCCCCGGGCTCAACCTGGGAATGGCATTCC
+
-A@CCGGGFFF7@:FGGFG;E9FGFG@CG7FGFGA,EGAFCEGGCFEEGGGGGFDGGGFEEGGGGGFEGEGGFGDGFFFGGGGGFF@DFGG,C<8CF<CECGGCFGCFGCF<F<CECGCG:EGGGGFGFGG?FG?FCCFFGFDFGGCFGGFGGGGFGGDFC7FFG:F@F@EEG*BCGGFGGGGGGFEFGGGFGGGGGGGFFGG5EC>>EGGGG?CEEEEGGGGDDCCFCGCF6EGDGGCFCF>DFDDC<7>6>3@5579@66?AFFF95,05@CGFFF@?>6391576<F77<?B70:B?0<7<)
@M02526:341:000000000-JB3KD:1:1101:23193:6227 1:N:0:AACTAAT+ACGGCAC
GCCTACGGGGGGCAGCAGTGGGGAATATTGGACAATGGGGGGAACCCTGATCCAGCAATGCCGCGTGTGTGAAGAAGGTCTTCGGATTGTAAAGCACTTTTGTCAGGGAAGAAGATGACGGGACCTGAAGAAGAAGCCCCGGCCAACTTCGTGCCAGCAGCGGCGGGCATACGAAGGGGGCAAGCGTTGCTCGGAATGACTGGGCGTAAAGGGCGTGTAGGCGGTTATTACAGTCAGGTGTGCAATACGTGGGCTCAACCCGGGAGCTGCATTCGATACGTGATTACTAAAGTTCGGGAGAGGGT
+
<CCCCGEGEE:FGGGGGGGGGGGGGGFGGGGGGFGGGGGEGCCG7FGGGGGGGGGGGGGGGGGGGGGGGGGGGGGGGG:FGGGGG<FEFGGGGGGGGGGG,AFGFGG8CFGG,0,,<0<***1?86,,<0,0CC,A6E8/8C>**//*0<C**/*<+8C;8**:?C****3C*@*A8C**/**//11**/+32*/;*A?++<C*A**:*/3@=**1:10+++*/2:/++++033>*+*2>7<*:*****22C))))9*77)73-)0)3)()***0**0512(4()**/)152<26((((4:662(
@M02526:341:000000000-JB3KD:1:1101:16243:6238 1:N:0:AACTAAT+ACGGCAC
GCCTACGGGGGGCAGCAGTGGGGAATATTGCACAATGGGCGCAAGCCTGATGCAGCCATGCCGCGTGTATGAAGAAGGCCTTCGGGTTGTAAAGTACTTTCAGCGGGGAGGAAGGGAGTAAAGTTAATACCCTTGCTCATTGACGTTACCCGCAGAAGAAGCACCGGCTAACTCCGTGCCAGCAGCCGCGGTAATACGGAGGGTGCAAGCGTTAATCGGAATTACTGGGCGTAAAGCGCACGCAGGCGGTTTGTTAAGTCAGATGTGAAATCCCCGGGCTCAACCTGGGAACTGCATCTGATACC
+
8BCCCGGGG7FEGGGGGGGGGGGGGGGGGC<<FGGGGGGGGGGGCGGGGGG,,FGGFGCGGGGGGGGGFDFGGGGGGGGGGGGGGGGEGGGGGG,@FGEGCFCC7FEGGGGGGFGGC:FC9FGFFFGF::C,<<C,<F@CGGGGGGGGGG6:E8CGC@FGGG?@GGGGGGGGGGGGGGGGGGGGGGGGGGGGGGGGGGGGGGDEGGGGGGGGGGGGGGGGGGGGGGFGGGGGGEGGGGGDGGF<@DFGG37/7<FFFFFFBFFFFFFF?FFFFG*)<BDB:<3?F@FFFFF::BBAD2)<AADF2
@M02526:341:000000000-JB3KD:1:1101:22333:6239 1:N:0:AACTAAT+ACGGCAC
CTGTCCTACGGGAGGCAGCAGTGGGGAATTTTGGACAATGGGGGGAACCCTGATCCAGCCATGCCGCGTGTCTGAAGAAGGCCTTCGGGTTGTAAAGGACTTTTGTTAGGGCAGAAAAGCCACGGGTTAAGAGCTAGTGGTGATGACGGTACCTAAAGAATAAGCACCGGCTAACTACGTGCCAGCAGCCGCGGTAATACGTAGGGTGCGAGCGTTAATCGGAATTACTGGGCGTAAAGCGAGCGCAGACGGTTAATTAAGTCAGATGTGAAATCCCCGAGCTTAACTTGGGAAGAGCATTTGAA
+
CCCCCGGGGGGGGGGGGGGGGGGGGGGGGGGGGGGGGGGGGGGGGGGGGGGGGGGGGGGGGGGGGGGGGGGGGGGGGGGGGGGGGGGGGFGGGGGGGGGGGGGGGGGGGGG8FFGGGGGGGGGGGGGGGGFGGGGGGGGGGGGGGGGGGGGGGGGGGGGGGGGGGGGGGDGGGGGGGGGGGGGGGGGGGGGGGGGGGGGGGGGGGGGGGGGGGGGGGGGGGGGGGGGGGGGGGGGGGGGGGGFGFGFGGGGGFFFFFFFFFFFDFFFFFFFFFGG<FFFFFF>FFFFFBFFFFF?FFFF?FFFF>
@M02526:341:000000000-JB3KD:1:1101:19257:6261 1:N:0:AACTAAT+ACGGCAC
CACTCGCCTACGGGGGGCAGCAGTGGGGAATTTTCCGCAATGGGCGAAAGCCTGACGGAGCAATACCGCGTGAGGGAGGAAGGCTCTTGGGTTGTAAACCTCTTTTCTCAGGGAAGCACTCTTGACGGTACCTGTGGAATAAGCATCGGCTAACTCCGTGCCAGCAGCCGCGGTAATACGGAGGATGCAAGCGTTATCCGGAATGATTGGGCGTAAAGCGTCCGCAGGAGGTTTTGTATGTCTGCTGTTAAAGCGTTCGGCTTAACCGCATATAGGCGGTGGGAACTACAAGGCTTGAGTACGTC
+
CCC9CFFCFFGGC@7FEGCGDGGG8F8CFDG=FFGGGGFGGGGC<FFCFFFGFBF<B3CFGGG<>FDGGG<CCGGGEEGGGGGCC>FCFCGGGGFFGGGGGFGCGCC?FFFGFGE:,?,,3,<<>:FFEF*8<>2C7FFCFF9ACEFE:F*/2<++<A;CE5C08F6EFEEGGEGG:9C8E58CE<C8CG?CCC*289+*1/:@F+0C+88=CCCGC+:E;C=8*8:**25**<3>F>FF:7*0*2):6*>2/9)7))))5>3:4**()())1::@?>8129(..)9F>)4>0:,((())-)(.,
@M02526:341:000000000-JB3KD:1:1101:15543:6264 1:N:0:AACTAAT+ACGGCAC
CTGCCTACGGGACGCAGCAGTGGGGAATTTTGGACAATGGGGGAAACCCTGATCCAGCCATGCCGCGTGTCTGAAGAAGGCCTTCGGGTTGTAAAGGACTTTTGTTAGGGAAGAAAAGCCACGGGTTAAGAGCTAGTGGTGATGACGGTACCTAAAGAATAAGCACCGGCTAACTACGTGCCAGCAGCCGCGGTAATACGTAGGGTGCGAGCGTTAATCGGAATTACTGGGCGTAAAGCGAGCGCAGACGGTTAATTAGGTCAGATGTGAAATCCCCGAGCTTAACTTGGGAAGTGCATTTGAAA
+
<CCCCGGGGGGDEFEGEE@6FFFGGGGFCFFGGFF8EECFCFCFGGGECGGCGFFGEGFGEFGEFGGFCFGGEGG@FFCECEFDEFGGGEGGGG?ED?FFEEDFG@E@EGGCGGGGGGG<EFCE:>FEBFFFGGAEGGGGGGGFGGGDFGGGGG<>FCFFGFGGFFGGGGCCEGGGGGGCCFGGGFCCDC>EGGEEGFCGGFGGGF:EE8?EGGG=5EGFGE58@FGFGF5EGEGG*?CDGGEG>DDC7CG<B>FFFFFFFFFF?FFFF2?BFFG?FBBFFFFFFFFF2FFBFFF<AFFAD>BFD
@M02526:341:000000000-JB3KD:1:1101:14485:6266 1:N:0:AACTAAT+ACGGCAC
CTGGCCTACGGGACGCAGCAGTAAGGAATATTGGTCAATGGACGCAAGTCTGAACCAGCCATGCCGCGTGAAGGATGAAGGCCCTCTGGGTTGTAAACTTCTTTTACAGGGGACGAAATGCAGTTATTCTTAGCTGTTTGACGGTACCCTGGGAATAAGCACCGGCTAACTCCGTGCCAGCAGCCGCGGTAATACGGAGGGTGCAAGCGTTATCCGGATTCACTGGGTTTAAAGGGTGCGTAGGTGGGCTTGTAAGTCAGTGGTGAAATCTCCGTGCTTAACATGGAAACTGCCATTGATACTAT
+
CCCCCGFGGGGGGGGGGGGGGGGGGGGGGGGGGGGGGGGGGGGGGGGGGGGGGGGGGGGGGGGGGGGGGGGGGGGGGGGFGGGGGGGGGGGEGGFGGGGGGGGGGGGGGGGGGGGGGGGGGGGGGGGGGGGGGGGGGGGGGGGGGGGGGFGGGGGGGGGGFFGGGGGGGGGGGDEGGGGGGGGGGG>EGGDGGGGCCGGGGGGGGGGGDEGGG9FDGDEGGCFGFGGGGGGGGGGGFGGDDGEGFGF3DGGGFFFFFF?FFF@)>@FAFBFFFGC@BFFAAAAB?FFFBFBFF?7A<BBAADFA)
@M02526:341:000000000-JB3KD:1:1101:16883:6332 1:N:0:AACTAAT+ACGGCAC
ACCCTACGGGGGGCAGCAGTGGGGAATTTTGGACGATGGGCGCAAGCCTGATCCAGCAATGCCGCGTGAGTGAAGAAGGCCTTCGGGTTGTAAAGCTCTTTTGTCAGGGAAGAAACGGCAGGGGCTAATATCCCTTGCTAATGACGGTTCCTGAAGAATAAGCACCGGCTAACTACGTGCCAGCAGCCGCGGTAATACGGAGGGTGCAAGCGTTAATCGGAATTACTTGGCGTAAAGCGTGCGCAGGCGGTTTTGTTAGTCTTTCGTGAAAGCCCCGGGCCCAAACCGGGAATTGCGATGGAGAC
+
C-ACCGGGGGGFEECGGGGGCFFGGGG<FF<=8F@FGFGGGE7FEG+FFGG,BBDFGGG9FGFFGGGGGGGGGGGGGGGGDGGGGGGGCCGGGGCGCFG,FGFGFEGGGGGGGGCC<F**17CFCF7FC,,8,2?FGGF@CF<,2*=1**5,2AC9<E7FGD0CF5*>E>CG::+0*22AC@8@E66>55*:*/;C:7@*/*2:AECFGCCE*;*;FCCEEEGGFFG+AF?51/C<FDC95/<DBGD3/>9DDF5F)9=9***)*87()-9=)07@B)74,((4(8)8>E01:2<)(-:1:1<>2
@M02526:341:000000000-JB3KD:1:1101:16652:6338 1:N:0:AACTAAT+ACGGCAC
GCCTACGGGGGGCAGCAGTAGGGAATCTTCCGCAATGGGCGAAAGCCTGACGGAGCAACGCCGCGTGAGTGATGAAGGTTTTCGGATCGTAAAACTCTGTTATTAGGGAAGCACAAACGTGTAAGTAACTGTGCACGTCTTGACGGTACCTAATCAGAAAGCCACGGCTAACTACGTGCCAGCAGCCGCGGTAATACGTAGGTGGCAAGCGTTATCCGGAATTATTGGGCGTAAAGCGCGCGGAGGCGGTTTTTTAAGTCTGATGTGAAAGCCCACGGCCCAACCGTGGAGGGTCATTGGCAACC
+
CCCCCG;CFEGGGGGGGGDFGGGGGGEDFCFFG:>BEFFC=FFGGGGDFGGGGEEGGGGGGGC@BFGGGGGEAFGGGG<=CEGEGF@EFGFGGGGGGGFGGGGGGGGGGGGGGGGG<CECFGGGCEGGGGGGGFGGGFFGGFGFFGGGGGFGGGGGGGGGGGGGGEGGEEGGGGGGGGGGGGGGGGGGE:EEEG?EGF9FGGGGGGGGGCCEGGCG7:ECECF?CCEFGCC57CGG<777CD)97C>DG39DFFFFFF@7*97<60/49A=5>FGFFF:>9BFFFF@FFB<:>:?B99A:(4<::
@M02526:341:000000000-JB3KD:1:1101:8149:6343 1:N:0:AACTAAT+ACGGCAC
CCCTACGGGGCGCAGCAGTGGGGAATTTTGGACAATGGGGGGAACCCTGATCCAGCCATGCCGCGTGTCTGAAGAAGGCCTTCGGGTTGTAAAGGACTTTTGTTAGGGAAGAAAAGCCACGGGTTAAGAGCTAGTGGTGATGACGGTACCTAAAGAATAAGCACCGGCTAACTACGTGCCAGCAGCCGCGGTAATACGTAGGGTGCGAGCGTTAATCGGAATTACTGGGCGTAAAGCGAGCGCAGACGGTTAATTAAGTCAGATGTGAAATCCCCGAGCTTAACTTGGGAAGTGCATTTGAAACT
+
CCCCCGGGGGGGGGGGGGGGGGGGGGGGGGGGGGGGGGGGGGGGGGGGGGGGGGGGGGGGGGGGGGGGGGGGGGGGGGGGGGGGGGGGGGGGGGGGGGGGGGGGGGGGGGGGGGGGGGGGGGGGGGGGGGGGGGGGGGGGGGGGGGGGGGGGGGGGGGGGGGGGGGGGEEGGGGGGGGGGGGGGGGGGGGGGGGGGGGGGGGGFGGGDDGGGGCFGFGGGGGGGGGGGGGGGGEGGGGGGGGFGFDFGGGGDFFFFFFFFFFFFFFFFFFFFFGGE@EF>FFFFFFFFFFFFFFAFFF<>ADBB<
@M02526:341:000000000-JB3KD:1:1101:27753:6386 1:N:0:AACTAAT+ACGGCAC
ATCCTACGGGGGGCAGCAGTAGGGAATCTTTCACAATGGGCGAAAGCCTGATGAAGCAACGCCGCGTGAATGAAGAAGGGTTTCGGCTCGTAAAATTCTGTTGCTAGAGAAGAACGTACCGAGTAGGAAATGGCTCGGTAGTGACGGTATCTGGTTAGAAAGTCACGGCTAACTACGTGCCAGCAGCCGCGGTAATACGTAGGTGGCAAGCGTTATCCGGATTTATTGGGCGTAAAGCGAGCGCAGGCGGTCGCTTAAGTCCGGTGTGAAAGCCTTCGGCTTAACCGAAGAAGTGCATTGGAAAC
+
CCCCCGGGGGGGGGGGGGGGGGGGGGGGGGGGGGGGGGGGGGGGGGGGGGGGGGGGGGGGGGGGGGGGGGGGGGGGGGGGGGGGGGGGGGGGGGGGGGGGGGGGGGGGGGGGGGGGGGGGGGGGGGGGGGGGGGGGGGGGGGGGGGGGGGGGGGGGGGGGGGGGGGGGGGGGGGGGGGGGGGGGGGGGGGGGGGGGGGGGGGDFGGGGGGGGGGGGGGGGGGGGGGGGGGGGGGGGGGGGGGFGBGFGGGGGFFFFFFFFFFFFFFFFFFFFFFGBFFFFFFFFFFFFFFFFFBFFFAA7:?FFF
@M02526:341:000000000-JB3KD:1:1101:17880:6406 1:N:0:AACTAAT+ACGGCAC
CGGCCTACGGGAGGCAGCAGTGGGGAATTTTCCGCAATGGGCGAAAGCCTGACGGAGCAATGCCGCGTGGAGGTAGAAGGCCTACGGGTCGTGAACTTCTTTTCCCGGAGAAGAAGCAATGACGGTATCTGGGGAATAAGCATCGGCTAACTCTGTGCCAGCAGCCGCGGTAATACAGAGGATGCACGCGTTATCCGGAATGAATGGGCGTAAAGCGTCTGTAGGTGGCTTTTTAAGTCCGCCGTCAAATCCCAGGGCTCAACTCTGGACAGGCGGTGGAAACTACCAAGCTGGAGTACGGTAGG
+
@@CCCGGGGGGGGGGGGGGGGGGGGGGG@GGCG@EGGGGGGGGGGGGGGGGG@G@EGGGG9FGGGGGGGC,=F=AEGGGGGGGDGGGGGGGG:FGA,CFGCF,E?F@7>FGGGG8F<>,:8B?C7BCDD9FGCFCGA<7@FCB@>F@>CD73>EFB9C;7DD<<BFFC::41;,22BFFGGF@<79,=*33C*:+<:>C:C8;B+>2C=CEGC8C9EECE89C9CGG8*CGCC9*0+:>75<5<7DD<C>7*9)<).875?47)99?,=<6>5C)807;2)).4)/.?75(,8:B(23)-9((,(
@M02526:341:000000000-JB3KD:1:1101:26231:6412 1:N:0:AACTAAT+ACGGCAC
TACTACCCTACGGGACGCAGCAGTGGGGAATATTGGACAATGGGCGCAAGCCTGATCCAGCCATGCCGCGTGTGTGAAGAAGGCCTTATGGTTGTAAAGCACTTTAAGCGAGGAGGAGGCTTACCTAGCTAATATCTAGGCTAAGTGGACGTTACTCGCAGAATAAGCACCGGCTAACTCTGTGCCAGCAGCCGCGGTAATACAGAGGGTGCAAGCGTTAATCGGAATTACTGGGCGTAAAGCGCGCGTAGGTGGCCATTTAAGTCAAATGTGAAATCCCCGAGCTTAACTTGGGAATTGCATTC
+
CCCCCGGC<<FGDGEGEEGGE@FFFGFCGEGDGFFGGG@EFFG8F@FGECF@@E<FFEG@FFGGGGG>CFFFGGGEF,6<FF<FEGDGGGDGG7BFFGGG8FGGGGF?FEFFCCGGEDEGDG8FFGGGCEG9?F<FFGGGGGGCFFCDFDF:3@FCFGGGGGFGGFGGDCCCC@CCCFCFGGFF;?DCFGGGGGGGGCGG?FFGGGGGG=E8CGGGGGEGGGGGE=CFGFFFGFD4C5D75CFGEGFGDCDGFF7:>?47/@FAFFF9@AFFFFFF=FFB:>09>DFF>?<BFF00:?7<<4<AB
@M02526:341:000000000-JB3KD:1:1101:3533:6413 1:N:0:AACTAAT+ACGGCAC
TACATTCCTACGGGGGGCAGCAGTGGGGAATATTGGACAATGGGCGCAAGCCTGATCCAGCCATGCCGCGTGAGTGATGAAGGCCTTAGGGTTGTAAAGCTCTTTTATCCGGGACGATAATGACGGTACCGGAGGAATAAGCCCCGGCTAACTTCGTGCCAGCAGCCGCGGTAATACGAAGGGGGCTAGCGTTGCTCGGAATCACTGGGCGTAAAGGGCGCGTAGGCGGTCTTTTAAGTCGTGGGTGAAAGCCTGCGGCTCAACCACAGAATTGCCTTCGATAATGGGAGACTTGAGTTCGGAAG
+
CCC@C<FGFGGGGGGGGGEGGGG<FFGGGGFFGGFGGFGGGCDGGGGGGGGGGGFGGGGGGFGFEGGGGGGDFGGGGGGGGGGGGGG?GGCFGGGGGGEGDEGGGFGFFGGE<FCEGEFFFFGG7<BFEGB*7<F:C<BFGGGFGEEC8CFGCEGEC:EFF@F@CCF>5*:?EC+AF5CGEDG>EEEG>6:AC*;CFEEG?8FFC9@C=CC:EEFCGGDEDGGEEGGG51CCE<D>6:*7C/.*5)<FFG>FF?.5577)7@FFF@FBF:)9?6*7@?F:(4((.7*),)(-8))4,:AA06<?1
@M02526:341:000000000-JB3KD:1:1101:22769:6420 1:N:0:AACTAAT+ACGGCAC
ATAACCTACGGGACGCAGCAGTGGGGAATATTGCACAATGGGCGCAAGCCTGATGCAGCCATGCCGCGTGTATGAAGAAGGCCTTCGGGTTGTAAAGTACTTTCAGCGGGGAGGAAGGGATGATGCTTAATACGCATCGTTATTGACGTTACCCGCAGAAGAAGCACCGGCTAACTCCGTGCCAGCAGCCGCGGTAATACGGAGGGTGCAAGCGTTAATCGGAATTACTGGGCGTAAAGCGCACGCAGGCGGTCTGTTAAGTCAGATGTGAAATCCCCGGGCTTAACCCGGGAACTGCATTTGAA
+
CCCCCGGGGGGGGEGGCEGFFCFDFGGGGGGGGFCFFGGGGFGGDFGGGG@FEEEGGGGEFEGGFB@FCCFF<FGGGGFGGGGGG9CFFFGEGGGFGGGGGFGAFDCFGGDCCCF@EGEFFGFFGFFGGGGGGGGGEGG<FFDCGGGE:F>FFGGGGGCF<FFGGGG7CBEGGFF;BFGC:EGGGFGGGCCE>CCCGGGGGDGCE5;8?<<@@EGCECGFCGEGGF?@EEFGGEDDD5>*995DBGFC<DGGB@EF@@FF?86<B@F<@<BFFFGFFFEB;>BB2*09:@B199<?BF29<A4<6
@M02526:341:000000000-JB3KD:1:1101:12612:6425 1:N:0:AACTAAT+ACGGCAC
GCCTACGGGGGGCAGCAGTGGGGAATATTGGACAATGGGGGGAACCCTGATCCAGCAATGCCGCGTGTGTGAAGAAGGTCTTCGGATTGTAAAGCACTTTCGTCAGGGAAGATGATGACGGTACCTGAAGAAGAAGCCCCGGCTAACTTCGTGCCAGCAGCCGCGGTAATACGAAGGGGGCAAGCGTTGCTCGGAATGACTGGGCGTAAAGGGCGTGTAGGCGGTTATTACAGTCAGATGTGAAATACCTGGGCTCAACCTGGGAGCTGCATTTGATACGTGATGACTAGAGTTCGAGAGAGGGG
+
CCCCCGDGEGGGGGGGGGFFGGGGGGGGG?FFGG<FFGGGGGGGGGGGGGGGGGGFGGGGGGGGGCGGGGGFGGGGGGGGFGGGGGGGGGGDGGGGGFFGGGFGGGGGGGGGGGGCGFGGGEF?FFGGGGGGGGGGGCGGGGGGGGGGGGGGGGGGFGGGGGGGGGGGGFGGGFGCEGCGGGGGGGGEGG+<EGGGGFGCFGGEGG8CEFGFGGGGGGGFGGGGGGE??CFFGFCFGGGF7C=GFCFGGCFGFFFFFFFFFFFBF>B?F?4*9*2@?FFBF:,:<FF?AF>FF44:0:0;6?6:(
@M02526:341:000000000-JB3KD:1:1101:21892:6434 1:N:0:AACTAAT+ACGGCAC
AGTGAGCCTACGGGGCGCAGCAGTGGGGAATCTTGCACAATGGAGGAAACTCTGATGCAGCGACGCCGCGTGAGTGATGAAGCCCTTCGGGGTGTAAAGCTCTTTCGGCAGGGACGATAATGACGGTACCTGAAGAAGAAGCTGCGGCTAACTACGTGCCAGCAGCCGCGGTAATACGTAGGCAGCGAGCGTTGTTCGGAGTTACTGGGCGTAAAGCGTGCGTAGGCGGTGTCTTAAGTTTGTTGTGAAATCTCCCGGCTTAACCGGGAGGGTGCGGCGAATACTGAGATGCTGGAGTGCCGGAG
+
CCCCCGGGGGGGGGGGGGGGGGGGGGGGGGGGGGGGGGGGGGGGGGGGGGGGGGGGGGGGGGGGGGGGGGGGGGGGGGGGGGGFFGGGGGEGGGGGGGGGGGGGGGGGGGGGGGGGGGGGGGGGGGGGGGGGGGGGGGGGGGGGGGGGGGGGFGGGGGGGGGGGGGGGGGGGGGGGGGGGGGGGGGGGEEEGGGGGGGGGGGGGGGGGGGGGGG=GGGGGGGGGDGGGEGCEGGGG77>FGGFGFFBGDGGFFFFF>BFEFFFA?BF;BFE@@DDEFFFFBFBBFFFFFF2AAABF::?><BBF2
@M02526:341:000000000-JB3KD:1:1101:15229:6444 1:N:0:AACTAAT+ACGGCAC
TAAGCCCTACGGGACGCAGCAGTGGGGAATATTGGACAATGGGGGGAACCCTGATCCAGCAATGCCGCGTGTGTGAAGAAGGTCTTCGGATTGTAAAGCACTTTCGTCAGGGAAGATGATGACGGTACCTGAAGAAGAAGCCCCGGCTAACTTCGTGCCAGCAGCCGCGGTAATACGAAGGGGGCAAGCGTTGCTCGGAATGACTGGGCGTAAAGGGCGTGTAGGCGGTTATTACAGTCAGATGTGAAATACCTGGGCTCAACCTGGGAGCTGCATTTGATACGTGATGACTAGAGTTCGAGAGA
+
CCCCCGGGGGGGGGGGGGGGGGGGFGGGGGGGGGGGGGFGGGGGGGGGGGGGGGGGGGGGGGGGGGGGGGGGGFGGGFGGGGGGGGGGGGGCGGGGGGGGGGGGGGGGGGGGGGGGGGFGGFGDEGGEGGGGDGFGGGGGGGGGGGGGGGGGFGGGGGGGGGGGGGGGGGGGGGGGGCFGGGGEGGGFGGGEGGGGGGGGGGGGEGGFGG=EGEC@CEEGGEGGGGGGGGGGGGGGGGGGGFFGFGFGGGGGFFFFFFFFFFFFFFF?FFFFFGGFFB@BFFBFFFFFFFF>>>A?499?FB:>(
@M02526:341:000000000-JB3KD:1:1101:8138:6466 1:N:0:AACTAAT+ACGGCAC
GTGTCCTACGGGGCGCAGCAGTGGGGAATATTGGACAATGGGGGGAACCCTGATCCAGCAATGCCGCGTGTGTGAAGAAGGTCTTCGGATTGTAAAGCACTTTCGTCAGGGAAGATGATGACGGTACCTGAAGAAGAAGCCCCGGCTAACTTCGTGCCAGCAGCCGCGGTAATACGAAGGGGGCAAGCGTTGCTCGGAATGACTGGGCGTAAAGGGCGTGTAGGCGGTTATTACAGTCAGATGTGAAATACCTGGGCTCAACCTGGGAGCTGCATTTGATACGTGATGACTAGAGTTCGAGAGAG
+
CCCCCGGGGGGGGGGGGGGGGGGGGGGGGGGGGGGGGGGGGGGGGGGGGGGGGGGGGGGGGGGGGGGGGGGGGGGGGGGGGGGGGGGGGGGGGGGGGGGGGGGGGGGGGGGGGGGGGGGGGGGGGGGGGGGGGGGGGGGGGGGGGGGGGGGGGGGGGGGGGGGGGGGGGGGGGGGFFGGGGGGGGGGGGGGGGGGGDGEGGGGGGGGGGGGGGGGGGGGGGGGGGGGGGGGGDGGGGGGGGGFGFGFGGGFGFFFFFFFFFFFFFF>:D>FF67C?FFFA>FFFFFFFFFFFF>FBFBB:0111:
@M02526:341:000000000-JB3KD:1:1101:18533:6486 1:N:0:AACTAAT+ACGGCAC
TTTTTGCCTACGGGACGCAGCAGTGGGGAATCTTGGACAATGGGCGAAAGCCCGATCCAGCAATATCGCGTGAGTGAAGAAGGGCAATGCCGCTTGTAAAGCTCTTTCGTCGAGTGCGCGATCATGACAGGACTCGAGGAAGAAGCCCCGGCTAACTCCGTGCCAGCAGCCGCGGTAAGACGGGGGGGGCAAGTGTTCTTCGGAATGACTGGGCGTAAAGGGCACGTAGGCGGTGAATCGGGTTGAAAGTGAAAGTCGCCAAAAACTGGTGGAATGCTCTCGAAACCAATTCACTTGAGTGAGAC
+
CCCCCGGGGGGGGGGGGGGGGGGGGGGGGGGGGGGGGGGGGGGGGGGGGGGGGGGGGGGGGGGGGGGGGGGGGGGGGGGGGGGGGGGGGGGGGGGGGGGGGGGGGGGGGGGGGGGGGGGGGGGGGGGGGGGGGGGGGGGGGGGGGGGGGGGGGGGGGGGGGGGGGGGGGGGGGGGGGGGGGGGGGGGGGGGGGGGGGGGGGGGGGGGGGGGGGGGGGGGGGGGGGGGGGGGGGCDGGFGGGGFCEGFCFGGGFFFFFFFFF3FBFFFFFFFFFFGFFFF<BFFFFF>FFFABFAFFFFFFFFFFF
@M02526:341:000000000-JB3KD:1:1101:23188:6499 1:N:0:AACTAAT+ACGGCAC
AGTCAGCCTACGGGGGGCAGCAGTGGGGAATATTGGACAATGGGGGGAACCCTGATCCAGCAATGCCGCGTGTGTGAAGAAGGTCTTCGGATTGTAAAGCACTTTCGTCAGGGAAGATGATGACGGTACCTGAAGAAGAAGCCCCGGCTAACTTCGTGCCAGCAGCCGCGGTAATACGAAGGGGGCAAGCGTTGCTCGGAATGACTGGGCGTAAAGGGCGTGTGGGCGGTTATTACAGTCAGATGTGAAATACCTGGGCTCAACCTGGGAGCTGCATTTGATACGTGATGACTAGAGTTCGAGAG
+
CCCCCGGGGGGGGGGGGGGGGGGGGGGGGGGGGGGGGGGGGGGGGGGGGGGGGGGGGGGGGGGGGGGGGGGGGGGGGGGGGGGGGGGGGGCGEGGGGGGGGGGGGGGGGGGGGGGGGGGGGGGGGGGGGGGGGGGGGGGGGGGGGGGGGGGGGDGGGGGGGFGGFGGGGGGGGGGGGGGGGGGGGGGGGGGGGGGDGGGGGCFGGGGGGGGGGGGGGGCEEGGGGGGGGGGEGGGGFGGGGGFGFGFGGFCCFFFFFF>.8=9?FFF?F<DB>FCFFF?<FF<<?FFFB?2)4<4)4:AB??B(,
@M02526:341:000000000-JB3KD:1:1101:24663:6513 1:N:0:AACTAAT+ACGGCAC
CTTCCTACGGGAGGCAGCAGTGGGGAATATTGGACAATGGGGGAAACCCTGATCCAGCAATGCCGCGTGAGTGATGAAGGCCTTAGGGTTGTAAAGCTCTTTTACCCGGGATGATAATGACAGTACCGGGAGAATAAGCCCCGGCTAACTCCGTGCCAGCAGCCGCGGTAATACGGAGGGGGCTAGCGTTGTTCGGAATTACTGGGCGTAAAGCGCGCGTAGGCGGCTTTGTAAGTCAGAGGTGAAATCCTGGAGCTTAACTCCAGAACTGCCTTTGAGACTGCATCGCTTGAATCGTGGAGAGG
+
CCCCCGGGGGGGGGGGGGGGGGGGGGGGGGGGGGGGGGGGGGGGGGGFGGGGFGGGGGGGGGGGGGGGGGGDGGGGGFGGGGGGGFGGFGEE?FGFFGGGGGGCF<ECGGFFG8FGGGEGGGEFAFFGGGGGDDGFDAFGGEGDGGGFCFAFGGFFDGGDG@FFFCCFGEECFGGGCGGEGGGEFDGGGCGE>GGGGGGGGGEGFGGGEEGC@FGEGEEEGE5EGGGGGGGGG+>FFFFCFGFCF=4CGCFF:FFFFFFF7*64@FF?:A?FFGFFF?5:FFBF<=F3:F<?0:)6318013303
@M02526:341:000000000-JB3KD:1:1101:18530:6516 1:N:0:AACTAAT+ACGGCAC
ACCTACCTACGGGACGCAGCAGTGGGGAATATTGGACAATGGGGGGAACCCTGATCCAGCAATGCCGCGTGTGTGAAGAAGGTCTTCGGATTGTAAAGCACTTTCGTCAGGGAAGATGATGACGGTACCTGAAGAAGAAGCCCCGGCTAACTTCGTGCCAGCAGCCGCGGTAATACGAAGGGGGCAAGCGTTGCTCGGAATGACTGGGCGTAAAGGGCGTGTAGGCGGTTATTACAGTCAGACGCGAAATACCTGGGCTCAACCTGGGAGCTGCCTTTGATACGTGATGGCTAGAGTTCGAGCGA
+
@@6@CCGGGFCEGGGDEE@7FGGFFG:7@FDDAECFA<EEF8EFE::CFF:E@C9F<F5FFGGFFGG7FG:FFGFDCCFC<DFC<FCFC@+>F=BF9=FCFG<B>F,@FGGGCFGGFF@F9FFGFGFGGFCFEGG,<FFGGC*=7FGGCGG<F:44=<CCGGFFGFGCEGGGGFFG@@FGGC?EGGG8EGCCEE9:CEECGGGGGGG>@EECEFFFGD=*:;CC?CC57EECC+0CEDFD>G)1)1)9>D**96=:>4)07F729)<()-546***8**6:)),.)0<2*(47:<?<4)4(4(((
@M02526:341:000000000-JB3KD:1:1101:15001:6523 1:N:0:AACTAAT+ACGGCAC
CGGGGACCTACGGGGCGCAGCAGTAAGGAATATTGGTCAATGGACGCAAGTCTGAACCAGCCATGCCGCGTGGAGGATGAAGGTCCTCTGGATTGTAAACTTCTTTTATCTGGGAAGAAATGCAATTTTTCTAAATTGTTTGACGGTACCAGATGAATAAGCACCAGCTAACTCCGTGCCAGCAGCCGCGGTAATACGGAGGGTGCGAGCGTTATCCGGATTCACTGGGTTTAAAGGGTGCGTAGGTGGGCAGGTAAGTCAGTGGTGAAATCTCCGGGCTTAACCCGGAAACTGCCATTGATACC
+
CCCCCGGGGGGGGGGGGGGGGGGGGGGGGGGGGGGGGGGGGGGGGGGGGGGGGGGGGGGGGGGGGGGGGGGGGGGGGGGGGGGGGGGGGGGGGGGGGGGGGGGGGGGGGGGGGGGGGGGGGGGGGGGGGGGGGGFGGGGGGGGGGGGGGGGGGGGGGGGGDFGGGGGGGGGGGGGGGFGGGGGGGGGGGGGGGGGGGGGGGGGGGGGGGGGGGGGGGGCGGGGGGGGCGGGGCC7FGGGGGGFGFGFGGGFFFFFFFFFFFFFFFFFFFAFFFGGFFFFFB:ADAFFF>DBFFFF7>AAD44<A)
@M02526:341:000000000-JB3KD:1:1101:11287:6527 1:N:0:AACTAAT+ACGGCAC
GCCTACGGGGGGCAGCAGTGGGGAATATTGGACAATGGGCGCAAGCCTGATCCAGCCATGCCGCGTGTGTGAAGAAGGCCTTATGGTTGTAAAGCACTTTAAGCGAGGAGGAGGCTTACCTAGTTAATACCTAGGATAAGTGGACGTTACTCGCAGAATAAGCACCGGCTAACTCTGTGCCAGCAGCCGCGGTAATACAGAGGGTGCAAGCGTTAATCGGAATTACTGGGCGTAAAGCGCGCGTAGGTGGCCAATTAAGTCAAATGTGAAATCCCCGAGCTTAACTTGGGAATTGCATTCGATAC
+
CCCCCGGGGGGGGGGGGGGGGGGGGGGGGGGGGGGGGGGGGGGGGGGGGGGGGGGGGGGGGGGGGGGGGGGGGGGGGGGGGGGGGGGGGGGGGGGGGGGGGGGGGGGGGGGGGGGGGGGGGGGGGFGGGGGGGGGGGGGGGGGGGGFGGGGGGGGGGGGGGGGGGGGGGGGFGGGGGGGGGGGGGGGGGGGGG>EGGGFFGGGGGGGGGGGGGGGGGGGGGGFFGGGGGGGGGGGGGGGGGDEGDDFGGGGGFFFFF=?F??BBFFFAFFFFFCFFFFFF;?BFF?F?4><BF?FFAAAFFFFB>
@M02526:341:000000000-JB3KD:1:1101:19615:6567 1:N:0:AACTAAT+ACGGCAC
CCCTACGGGGCGCAGCAGTGGGGAATATTGCACAATGGGCGCAAGCCTGATGCAGCCATGCCGCGTGTATGAAGAAGGCCTTCGGGTTGTAAAGTACTTTCAGCGAGGAGGAAGGCATTAAGGTTAATAACCTTAGTGATTGACGTTACTCGCAGAAGGAGCACCGGCTAACTCCGTGCCAGCAGCCGCGGTAATACGGAGGGTGCAAGCGTTAATCGGAATTACTGGGCGTAAAGCGCACGCAGGCGGTTTGTTAAGTCAGATGTGAAATCCCCGAGCTTAACTTGGGAACTGCATTTGAAACC
+
CCCCCGGGGGGGGGGGGGGGGGGGGGGGGGGGGGGGGGGGGGGGGGGGGGGGGGGGGGGGGGGGGGGGGGGGGGGGGGGGGGGGGGGGGGGGGGGGGGGGGGGGGGGGGGGGGGGGGGGGGGGGGGGGGGGGGGGGGGGGGGGGGGGGGGGGGGGGGGGGGGGGGGGGGGGGGGGGGGGGGGGGGGGGGGGGGGGGGGGGGGGGGGGGGGGGGGGGGGGGGGGGGGGGGGGGGGGGGGGGGGFGFGFGGGGGDFF?FFFFFFFAFFFFFFFFFGGFFFF>?BFFFFFF?F?FBFFFBBFFFFFA(
@M02526:341:000000000-JB3KD:1:1101:15550:6573 1:N:0:AACTAAT+ACGGCAC
AAAACCTACGGGGGGCAGCAGTGGGGAATATTGGACAATGGGCGCAAGCCTGATCCAGCCATGCCGCGTGGATGATGAAGGCCCTAGGGTTGTAAAGTCCTTTCGGCGGGGAAGATAATGACGGTACCCGCAGAAGAAGCCCCGGCTAACTTCGTGCCAGCAGCCGCGGTAATACGAAGGGGGCTAGCGTTGCTCGGAATCACTGGACGTAAAGCGCACGTAGGCGGACTCTTAAGTCGGTGGTGAAATCCTGGAGCTCAACTCCAGAACTGCCTTCGATACTGGGAGTCTCGAGTTCGGGAGAG
+
CCCCCGCEGGGGCGGDGGGFDFGFEFCFDGGFADGFGGGGGGGGEGGFGFEGFEGGFGGGGFFGGGGGGGGGGGFGGCFGGGGGGGGFFFF:FFGGDFCFGGGGGGGGGEFBFECCFFGGGGGGGGGGGEEGGDG?FF8FEGGG5:5*AFGFGGFCEGGFF?CC>CEG5?::FFGF*;8C*/:E*CFGGECEG7FGGGEGFDGGGDCFGEGFG?F=7*:C;FFGGCG?7=E+<+:CCF*CDC7<)26CF>FG?@4>>7??*8/4@F?>7:??F5CFF33)(--))))0472>???B(-4;>6;11
@M02526:341:000000000-JB3KD:1:1101:4777:6573 1:N:0:AACTAAT+ACGGCAC
TTCCTACGGGGGGCAGCAGTGGGGAATCTTGGACAATGGGCGAAAGCCCGATCCAGCAATATCGCGTGAGTGAAGAAGGGCAATGCCGCTTGTAAAGCTCTTTCGTCGAGTGCGCGATCATGACAGGACTCGAGGAAGAAGCCCCGGCTAACTCCGTGCCAGCAGCCGCGGTAAGACGGGGGGGGCAAGTGTTCTTCGGAATGACTGGGCGTAAAGGGCACGTAGGCGGTGAATCGGGCTGAAAGTGAAAGTCGCCAAAAACTGGTGGAATGCTCTCGAAACCAATTCACTCGAGTGAGACAGAG
+
@@CCCEGG,6@:CFGCCCECF<FCFEFGGEF9FFGGG<E?F:4@>FCFFEEGEGE<<DBFGGFGGCBCEEFEEGG<FFF+CF7D<@FFEFFFGGGCFAFGFFGF@>C**1DF,4FCEFC*,,,<,?7F1CE7<:FDB@FG7:7:FC*1>CGGCCF8;*A*0CCF>E*8/51?5?9<<EE8CC**:/5*/0+0+3<:C;C*?*+00<98*1/?CEG:+;*/8/*02*0****2AFCC=D)>3740/C=F7C::@)8>>7:)8>6<6/.4@?F68*:=FD@?03106)97<4<)((-<:A7A?7:,(
@M02526:341:000000000-JB3KD:1:1101:24425:6622 1:N:0:AACTAAT+ACGGCAC
ACCTACGGGAGGCAGCAGTGGGGAATTTTCCGCAATGGGCGAAAGCCTGACGGAGCAATGCCGCGTGGAGGTAGAAGGCCTACGGGTCGTGAACTTCTTTTCCCGGAGAAGAAGCAATGACGGTATCTGGGGAATAAGCATCGGCTAACTCTGTGCCAGCAGCCGCGGTAATACAGAGGATGCAAGCGTTATCCGGAATGATTGGGCGTAAAGCGTCTGTAGGTGGCTTTTTAAGTCCGCCGTCAAATCCCAGGGCTCAACCCTGGACAGGCGGTGGAAACTACCAAGCTGGAGTACGGTAGGGG
+
CCCCCGGGGGGGGGGGGGGGGGGGGGGGGGGGGGGGGGGGGGGGGGGGGGGGGGGGGGGGGGGGGGGGGGGGGGGGGGGGGGGGGGGGGGGGGGGGGGGGGGGGGGGGGGGGGGGGGGGGGGGGGGGGGGGDGGGGGGGGGGGGGGGGGGGGGGGGGGGGGGGGGGGG7EEGGGGGGGGGGGGGGGGGGGGGGGGGGGGGGGGGGGGGGGGGGGGGGGGGGGGGGGGGGDFFGGGGFGGGGGFGFGFGGGDF?@EFFFFFFFFFFFFFFFFFFGGFEFFFFFA0:FF>BFB????B9B>BF?FF9
@M02526:341:000000000-JB3KD:1:1101:19165:6666 1:N:0:AACTAAT+ACGGCAC
CATACCTACGGGGGGCAGCAGTGGGGAATTTTCCGCAATGGGCGAAAGCCTGACGGAGCAATGCCGCGTGGAGGTAGAAGGCCCACGGGTCGTGAACTTCTTTTCCCGGAGAAGAAGCAATGACGGTATCTGGGGAATAAGCATCGGCTAACTCTGTGCCAGCAGCCGCGGTAAGACAGAGGATGCAAGCGTTATCCGGAATGATTGGGCGTAAAGCGTCTGTAGGTGGCTTTTTAAGTCCGCCGTCAAATCCCAGGGCTCAACCCTGGACAGGCGGTGGACACTGCCAAGCTGGAGTACGGTAG
+
CCCCCGGFGGGGEFGGGGGFGGGGFEGGGGGGGGGEFFECFCFFGGEGEGGGFGDGFGGDFFFGGGCGGFGGGGGGGGFGGGGFFCFGGGGGEGDEGCFGGFG@BEFGGGGFGGGGGGECCF<FGGG*=FGFGGGGEGGD@FFGFGCEFGGGGFDEFFGGGGGFGGFEEEDCE8C7@@CCFFGFGGGFGGDGGEEGFGG5=FFGGGGGCFGGGG=CGC=EGDCFGFFGFFFGFGGG?>CF:C:G@GFGGGGC4;?FFF>)7FF?FFF?FBFF:GFED7>9B(51:6?5??(6>?BB:??A?>?<4
@M02526:341:000000000-JB3KD:1:1101:4101:6679 1:N:0:AACTAAT+ACGGCAC
TCCTACGGGACGCAGCAGTAGGGAATCTTCCGCAATGGGCGAAAGCCTGACGGAGCAACGCCGCGTGAGTGATGAAGGTTTTCGGATCGTAAAACTCTGTTATTAGGGAAGAACAAACGTGTAAGTAACTGTGCACGTCTTGACGGTACCTAATCAGAAAGCCACGGCTAACTACGTGCCAGCAGCCGCGGTAATACGTAGGTGGCAAGCGTTATCCGGAATTATTGGGCGTAAAGCGCGCGTAGGCGGTTTTTTAAGTCTGATGTGAAAGCCCACGGCTCAACCGTGGAGGGTCATTGGAAACT
+
CCCCCGGGGFGGGGGGGGGGGGGGGGGGGGGGGGGGGGFGGGGGGGGGGGGGGGGGGGGGGGGGGGGGGGGGGGGFGGFGGGGGGGGGGGGGGGGGGGGGGCGGGGGGGGGGGGGGFGGGGGFGGGGGGGGGGG9?FGGGGGGGGGGGGGGGGGFGGGFGGGGGGGGGGGGGGGGGGGGGGGGGGGEGEGGGG8FGGGFGGGGGGGGGGGGEGGGGGGG=EGGGFGGGGGGGGGGCGG3CGGDGFGFGGDDGFFFF@FFFFF?2BBF<FFFFFGGFEFFFFFB??FEFFDFB9:<BFFA?B5AB.
@M02526:341:000000000-JB3KD:1:1101:28067:6685 1:N:0:AACTAAT+ACGGCAC
CGAATTCCTACGGGAGGCAGCAGTGGGGAATATTGGACAATGGGCGAAAGCCTGATCCAGCAATGCCGCGTGAGTGATGAAGGCCTTAGGGTTGTAAAGCTCTTTTACCCGGGATGATAATGACAGTACCGGGAGAATAAGCTCCGGCTAACTCCGTGCCAGCAGCCGCGGTAATACGGAGGGAGCTAGCGTTATTCGGAATTACTGGGCGTAAAGCGCACGTAGGCGGCTTTGTAAGTTAGAGGTGAAAGCCCAGAGCTCAACTCTGGAATTGCCTTTGATACTGCATCGATTGCATCCAGGAG
+
CCCCCGGGGGGGGGGGGGGGGGGGGGFG@FGGGGGGGGGGGGGGGGGGGGGGGFGGCGGGGGGGGGGGGGGG:EEFGGGGFGGGGFDGGGGGGGEGGGGGFGGGGGGGGFGGDEDCFDFGGGGCFFDFGGGEGGGGGGGCFFDEFEEGEDCFEGCFFFGG9FGGGGGCCEGGGGGGGFGGGGGEGGFG9EGEGEGG9FDCGGFGGFFGGGGGGEGGCG5EGGGGCE?E5*:EGCF>EFCDFGFGFGFFFGGGFFFFFFFFFFFFFFF<FAFBFGGFFF?BFF<AAFFFBF:(,6:)66>2:D?F,
@M02526:341:000000000-JB3KD:1:1101:18829:6694 1:N:0:AACTAAT+ACGGCAC
TGCCTACGGGACGCAGCAGTAGGGAATCTTCCACAATGGACGAAAGTCTGATGGAGCAACGCCGCGTGGATGAAGAAAGTTTTCGGATCGTAAAATCCTGCTGTTGAAGAAGAACGTGCTAGAGAGTAACTGCTCTAGTAGTGACGGTATTCAACGAGGAAGTCACGGCTAACTACGTGCCAGCAGCCGCGGTAATACGTAGGTGGCAAGCGTTGTCCGGATTTATTGGGCGTAAAGGGAGCGCAGGCGGTTTTTTAAGTCTGAATGTGAAAGCCCTCAGCTCAACTGAGGAAGAGCATCGGAAA
+
CCCCCGGGGGEGGGGGGGGGGGGGGGGGGGGGGGGGGGGGGGGGGGGGGGGGGGGGGGGGGGGGGGGGGGGGGGGGGGGGGGGGGGGGGGGGGGFGGGGGGGGGGGGGGGGGGGGGGGGGGGGGGGGGGGGGGGGGGGGGGGGGGGGGGGGGGGGGGGGGGGGGGGGGGGGGGGGGGGGGGGGGFGGGGGGGGGGGGGGGGGGFGGGGGGGGGGDGGGGGGGGGGGGGGGGGGGGGGGGGGGFGFGFGGG7<@>FFFFFFFFFAFFFFFFFFFGGFFFFFFFFFFFFFFFFFFFFFBFFFFFFF9
@M02526:341:000000000-JB3KD:1:1101:16901:6705 1:N:0:AACTAAT+ACGGCAC
ACTTCCTACGGGACGCAGCAGTGGGGAATATTGCACAATGGGGGGAACCCTGATGCAGCCATGCCGCGTGTATAAAGAAGGCCTTCGGGTTGTAAAGTACTTTCGGTGATGAGGAAGGGCGGATACTGAATAGGTATATGTTTTGACGTTAATCACAGAAGAAGCACCGGCTAACTCCGTGCCAGCAGCCGCGGTAATACGGGGGGTGCAAGCGTTAATCGGAATGACTGGGCGTAAAGGGCATGTAGGCGGATAGATAAGTTAGGTGTGAAAGCCCTGGGCTCAACCTAGGAATTGCATTTAAA
+
CCCCCGGGGGGGCGGGGGGGGGGGGGGGGFGGGGGGGGGGGGGGGEGGGGGGFGGGFGGGGGGGGGGGGGGGGGGGGGGGGFGGGGGGGGGGGGGGGGGGGGGGGGFGGGGGGGGGGGGEGGGGGFFF<FFFFGGGGGGGCFGGGGGGGGGFGGGGGEGGGGGGGGGGGGGDGGGG7EGGGGFFFFCFGGGGGGGGGGGGGGGGGGGGEGFGGGGGDGFGGGDCFFGG9FGGFGDG5CFGGG>DFGFGGGGGDFDFFFFFFFFFFFFD?:FFF72;8FF?F?FFFFFF?F2??FFFFFFFFFA<<
@M02526:341:000000000-JB3KD:1:1101:7492:6707 1:N:0:AACTAAT+ACGGCAC
TTCCTACGGGAGGCAGCAGTGGGGAATCTTGCGCAATGGGCGAAAGCCTGACGCAGCGACGCCGCGTGTGGGAGGACGGCCTTCGGGTTGTAAACCACTGTTGCCCGGGACGAACACCCCCTTTCGAGGGGGCTGACGGTACCGGGTGAGGAAGCACCGGCTAACTCCGTGCCAGCAGCCGCGGTAATACGGAGGGTGCGAGCGTTGTCCGGAATCACTGGGCGTAAAGGGCGCGTAGGTGGCTGCTTAAGCGTGTGGTGAAAGCTCGGGGCTCAACCCTGAGTCGGCCATGCGAACTGGGCGAC
+
CCCCCGGGGGGGGGGGGGGGGGGGGGGGGGGGGGGGGGGGGGGGGGGGGGGGGGGGGGGGGGGGGGGGGGGGGGGGGGGGGGGGGGGGGGGGGGGGGGGGGGGGGGGGGGGGGGGGGGGGGGGGGGGGGGGGGGGGGGGGGGGGGGGGGGGGGGGGGGGGGGGGGGGGGGGGGGGGGGGGGGGGGGGGGGGGGGGGGGGGGGGGGGGGGGGGGGGGGGGGGGGGGGGGDGGGGGGCEGGGCGFGFGF=DFGGFFFFFFFFFFFFFFFFDFBEBGG@FF>?B<?FFFEFFFFBFB:;>BBFFFFF>
@M02526:341:000000000-JB3KD:1:1101:14888:6710 1:N:0:AACTAAT+ACGGCAC
GTGCCCTACGGGAGGCAGCAGTGGGGAATATTGCACAATGGGCGCAAGCCTGATGCAGCGACGCCGCGTGGGGGATGACGGCCCTCGGGTTGTAAACTCCTTTCGCTAGGGACGAAGCGTTTTGTGACGGTACCTGGAGAAGAAGCACCGGCTAACTACGTGCCAGCAGCCGCGGTAATACGTAGGGTGCGAGCGTTGTCCGGAATTACTGGGCGTAAGGAGCTCGTAGGTGGTTTGTCGCGTCGTTTGTGTAAGCCCGCAGCTTAACTGCGGGACTGCAGGCGATACGGGCATAACTTGAGGGC
+
CCCCCGGGGGGGGGGGGGGGGGGGGGGGGGGGGGGGGGGGGGGGGGGGGGGGGGGGGGGGGGGGGGGGGGGGGGGGGGGGGGGGGGGGGGGGGGGGGGGGGGGGGGGGGGGGGGGGGGGFEGGGGGGGGGGGGGGGGGGGGGFFGGFGGGGGGGGGGGGGGGGGGGGGGGGGGEG:8EGFFGEGGGGGGGGEGGGGGEGGGGGGGGGGGGGGGGGCEEGGGGGGGGCCFG+<CEGGC<FGFD39:7>GGGFGFFFFFFD>BB>7FFFFFBFDFGGFFFFFB?>B0)05:@BF>??F?A<24:((3
@M02526:341:000000000-JB3KD:1:1101:18415:6728 1:N:0:AACTAAT+ACGGCAC
TTATCCTACGGGAGGCAGCAGTGGGGAATATTGGACAATGGGCGAAAGCCTGATCCAGCAATGCCGCGTGAGTGATGAAGGCCTTAGGGTTGTAAAGCTCTTTTACCCGGGAAGATAATGACTGTACCGGGAGAATAAGCCCCGGCTAACTCCGTGCCAGCAGCCGCGGTAATACGGAGGGGGCTAGCGTTGTTCGGAATTACTGGGCGTAAAGCGCACGTAGGCGGCTTGGTAAGTTAGAGGTGAAAGCCTGGAGCTAAACTCCAGAATTGCCTTTAAGACTGCCGAGCTAGCAGGTAAGAGAG
+
BCCCCGGGGGGGGGGGGGGGGGGGGGGGDEGGGGFFGGGEGGGGGGGGGGGGGFEFEGGCFGFEGEGGGGDGCFGGGGDFGGGFFGGGGGGGFFGEFGAEFEFGGG,EFFGEGGCFGGGGCDFGGGGGGGDCGCDFFGGGF=BFBFDCFGGG<C>DC7F<+<FF@F>FGBECGFFFDB8FC@BCC**5=C5CEGGEGEGFGGGGGGGCECC8CCFGDGCECECC6EE5:*:EC+*9?:*?*CF9F*1:CCC<>5>>F>*/*)*,/9F77<*6***9?F?AFFF?F:@5,56))2<A:()),54<4
@M02526:341:000000000-JB3KD:1:1101:16059:6735 1:N:0:AACTAAT+ACGGCAC
CCCCTACGGGGCGCAGCAGTGGGGAATATTGGACAATGGGCGAAAGCCTGATCCAGCCATGCCGCGTGAGTGATGAAGGCCTTAGGGTTGTAAAGCTCTTTCGACGGGGCCGATAATGACGGTACCCGTAGAAGAAGCCCCGGCTAACTTCGTGCCAGCAGCCGCGGCAATACGAAGGGGGCTAGCGTTGCTCGGAATCACTGGGCGTAAAGGGCGCGTAGGCGGCCGATCAAGTCAGAGGTGAAAGCCCCAGGCTCAACCTGGGAATTGCCTTTGATACTGTTCGGCTAGAGACCGGAAGAGGG
+
CCCCCGGGGGGGGGGGGGGGGGGGGGGGGGGGGGGGGGGGGGGGGGGGGGGGGGGGGGGGGGGGGGGGGGGGGGGGGGGGGGGGGFFFFGGGGGGG,EGGGFEB=FGGD+3@C7CC@@FDFEF@FGCGFFGGGFGDFGGGGE7FCGGGGC@FGGGFFFGGCGDE*F<7F7:CGCGGEEGGGDCGGCEGCEGGGGGGCFC:C?@CFFCC:8@FG87CCEG5CC6CEGDGD*>E+<:C?77C763C9:9CF3CDB::7F**07))())9:47?49C*1**8><)646@E>8.4<).4(4(4-733((
@M02526:341:000000000-JB3KD:1:1101:10737:6751 1:N:0:AACTAAT+ACGGCAC
GCACTCCCTACGGGGCGCAGCAGTGGGGAATCTTGCGCAATGCGCGAAAGCGTGACGCAGCAACGCCGCGTGAGGGAAGAAGGCCTTCGGGCTGTAAACCTCTTTCAGGAGGGACGAAGGTTCAGGCGCGAATAGCGTCCTGGACTGACGGTACCTCCAGAAGAAGCCCCGGCTAACTACGTGCCAGCAGCCGCGGTAATACGTAGGGGGCTAGCGTTGTCCGGAATCATTGGGCGTAAAGCGCGCGTAGGCGGCCCGGTAAGTCCGCTGTGAAAGTCAAAGGCTCAACCTTTGAATGTCAGCGG
+
CCCCCGGGGGGGGGGGGGGGGGGGGGGGGGGGGGFGGGGGGGGEGGGGGGGGGDGGGGGGGGCGGGGGGGGGGDFCFGGGGFFGGGGGGGGGGGGGGGGGGGGGGGGGGGGGGGGGGGGGGGGGGGGGGGGGGGGGGGGGGGGGGGGGGGGGGGGGGGGGGGGGDFGGGGGGGGGGGGGGGGGGG7EFGCGGGGGGGGGGGGGF9EGDGGEGGGGGGGDEFFGGGGGGGFG7?5CGGDDGGGEGFGFGDCDFBFDFFFFFDEFFFFFFFFFF?F7@=67<A>B<0567?F>FFFB2)5<A<BFF1
@M02526:341:000000000-JB3KD:1:1101:8658:6759 1:N:0:AACTAAT+ACGGCAC
CTTCCTACGGGACGCAGCAGTAGGGAATCTTCCACAATGGACGAAAGTCTGATGGAGCAACGCCGCGTGGATGAAGAAGGTTTTCGGATCGTAAAATCCTGTTGTTGAAGAAGAACGTGCTAGAGAGTAACTGCTCTAGTAGTGACGGTATTCAACGAGGAAGTCACGGCTAACTACGTGCCAGCAGCCGCGGTAATACGTAGGTGGCAAGCGTTGTCCGGATTTATTGGGCGTAAAGGGAGCGCAGGCGGTTTTTTAAGTCTGAATGTGAAAGCCCTCAGCTCAACTGAGGAAGAGCATCGGAA
+
CCCCCGGGGGGGGGGGGGGGGGGGGGGGGGGGGGGGGGGGGGGGGGGGGGGGGGGGGGGGGGGGGGGGGGGGGGGGGGGGGGGGGGGGGGGGGGGGGGGGGGGGGGGGGGGGGGGGGGGGGGGGGGGGGGGGGGGGGGGGGGGGGGGGGGGGGGGGGFGCEGGGGGGGGGGGGGGGGGGGFFFGGGGFEGGGGGGGGGGGGGGGGGFFFFGGGGGGGFGGGGGGGGGGGGGFGCGGFFGDGGFDE5@7DGGCFFFFFFFFFFFB=FFFFFFFFGG<FFFFFBBF?FFF0426:?FFB:????FB:
@M02526:341:000000000-JB3KD:1:1101:8331:6766 1:N:0:AACTAAT+ACGGCAC
GGCCTACGGGAGGCAGCAGTGGGGAATTTTCCGCAATGGGCGAAAGCCTGACGGAGCAATGCCGCGTGGAGGTAGAAGGCCTACGGGTCGTGAACTTCTTTTCCCGGAGAAGAAGCAATGACGGTATCTGGGGAATAAGCATCGGCTAACTCTGTGCCAGCAGCCGCGGTAATACAGAGGATGCAAGCGTTATCCGGAATGATTGGGCGTAAAGCGTCTGTAGGTGGCTTTTTTTTAAGTCCGCCGTCAAATCCCAGGGCTCAACCCTGGACAGGCGGTGGAAACTGCCAAGCTGGAGTACGGTA
+
-@CCCGGGGGFFGGGGGGGGGGGGGGG@FGGGGGGGGGGGGGGGGGGGGGGGDGGGGGGGGGGGGGGGDBCFGGGFGGCFGGCFGGGGGGGGGGGCGGGGGGGC?CGGGGGGGGC@CFGD<FFGGEGAA3=F:FDF9FFGAF@37@C:CFCBBFFFCDFGGG:F<**>7BEC@@CCG,<F7?FGGGGGG8B5CDEC58CGF++;2BBFEGC*;:<C5CEFCF?7:98@CCCFGGGD7**2:FEGFGF<9<FFFFF:63>>)5=?FF).515.//17@EB6;B2<?4BF:::?(.:(8(8(-4;?(
@M02526:341:000000000-JB3KD:1:1101:26726:6789 1:N:0:AACTAAT+ACGGCAC
TTTAACCTACGGGGGGCAGCAGTGGGGAATTTTGCACAATGGGCGAAAGCCTGATGCAGCAACGCCGCGTGTGTGATGAAGGTCTTTGGATTGTAAAGCACTTTCGACCGGGACGAACACCCTGAAGCTAACATTTTCATGCCTGACGTTACCGGGAGAAGACGCACCGGCTACCTCTGTGCCAGCAGCCGCGGTAATACAGAGGGTGCAAGCGTTGTTCGGAATTATTGGGCGTAAAGCGCGTGTAGGCGGCTTGGCAAGTCGAGTGTGAAGTCCCCCAGCCCAACTGCGGTAGTGACTCCGAA
+
CCCCCGCGGGGGGGGEEECCGGGFC,@:+EDF,BEEFDFFGC8EF==>FCFEEGFFFFFF8FE+@BGE7CGF@CC=FE@,,>F,@FC,:@F>8@@,;,@:>F@F;>C@:FE@FCFCEFC=C18<B,8,8<8C,<,?CAF,?,?:,2?A/;;>+**:88**;+*1*2CC***CE*;+<A?C+<90CC?685*:EG5:*<EG+<CGGGG5*<:+1:AC*;/<*:?2;F9CFFCF*2>5:***1)8/.9)***)).833:)**)*/3))939<47/*2=).<9B((-455?>4(((-83())-.(,4(
@M02526:341:000000000-JB3KD:1:1101:5408:6836 1:N:0:AACTAAT+ACGGCAC
AGGAGCCTAGAGGCAGCAGTGGGGAATTGTTCGCAATGGGCGCAAGCCTGACGACGCAACGCCGCGTGGAGGATGAAGATCTTCGGGTCGTAAACTCCTGTCGAGCGGGACGAACACTTATCCGGTGAATACCTGGATAGGCTGACGGTACCGCTAAAGGAAGCCCCGGCTAACTCCGTGCCAGCAGCCGCGGTAATACGGGGGGGGCAAGCGTTGTTCGGAATTACTGGGCGTAAAGGGCTCGTAGGCGGCCAACTAAGTCGGACGTGAAATCCCCAGGCTCAACCTGGGAACTGCGTCCGATA
+
CCCCCGGGGGGGGGGGGGGGGGGGGGGGGGGGGGGGGGGFFGGGGGGGGGGGGGGGGGGGGGGGGGGEGGGGGGGGGGGGGGGGGGGGGGGGFGGGGGGGGGGGGGGGGGGGGGGDFGGGGGGGGGGGGGGGGGGGGGGGGGGGGGGGGGGGGGGGGGGGGGGGGGGGGGGGGGGGGGGGGGGGFGGGGGGGGGGGGGGGGGGGGGGGGGGGGGGGGGFGDGGGGGGGGGFGDGGGGCFCCGFGFGFGF<CGEEFFF:@FFFEFFFB<:?FFFGDFFFFFFBF7?FFFFFF<>?:32<?6>69?>
@M02526:341:000000000-JB3KD:1:1101:17354:6845 1:N:0:AACTAAT+ACGGCAC
GTGCCTACGGGGCGCAGCAGTGGGGAATATTGGACAATGGGCGCAAGCCTGATCCAGCCATGCCGCGTGAGTGATGAAGGCCTTAGGGTTGTAAAGCTCTTTTATCCGGGACGATAATGACGGTACCGGAGGAATAAGCCCCGGCTAACTTCGTGCCAGCAGCCGCGGTAATACGAAGGGGGCTAGCGTTGCTCGGAATCACTGGGCGTAAAGGGCGCGTAGGCGGTCTTTTAAGTCGGGGGTGAAAGCCTGTGGCTCAACCACAGAATTGCCTTCGATACTGGGAGACTTGAGTTCGGAAGAGG
+
CCCCCGGGGGGGGGGGGGGGGGGGGGGGGGGGGGGGGGGGGGGGGGGGGGGGGGGGGGGGGGGGGGGGGGGGGGGGGGGGGGGGGGGGGGGGGGGGGGGGGGGGGGGGGGGGGGGGGGGGGGGGGGGGGGGGGGFGGGGGGGGGGGGGGGGGGGGGGGGGGGGGGGGGGCGGGGGGGGGGGGGGGGGGGG5CCGGGGGGGGGGGGGGGGGGGFGGGGGGECGEFEGGGGGGGGFGGGGGGCDFGFGFGGGGGFFFFFFF?FFB:F@FFFFFFFGGFF366>FBBBFE)4=9A<?F<<?>?098:4
@M02526:341:000000000-JB3KD:1:1101:16434:6852 1:N:0:AACTAAT+ACGGCAC
CTCCTACGGGACGCAGCAGTGGGGAATATTGCACAATGGGGGGGACCCTGCTGCAGCCATGCCGCGTGTATGAAGAAGGCCTTCGGGTTGTAAAGTACTTTCGGTGATGAGGAAGGGCGGATACTGAATAGGTATATGTTTTGACGTTAATCACAGAAGAAGCACCGGCTAACTCCGTGCCAGCAGCCGCGGTAATACGGGGGGTGCAAGCGTTAATCGGAATGACTGGGCGTAAAGGGCATGTAGGCGGATAGATAAGTTAGGTGTGAAAGCCCTGGGCTCAACCTAGGAATTGCATTTAAAAC
+
@CCCC,6F;@6@FDEF@E<FCCEFCE8CFGDEF96CAA8FBEGECF7CBE,@FGCGGF7AEFFCGDB7=FD;CFGGD8CF7:FE1<FG+<F:<<F<FFFFC<FGEG5<,<<6,0:*;EEGC>CGGGGD@020<CC0AFFC9CCEGGECEGGGFGGGDFDGGGCFGG>CGGC+8@FFGFCEDGGGGFG*?EGGEGGGGGGG=EGGGGGGCF5EECGGFGDE=EGGG:??FEGCEEDCFDDCFGFGBGFGGGDG@F???=FFFFF?8?FFF>=BFGFFFF)4(3)4:<?F?FFA:3<A4<A<4<-<7
@M02526:341:000000000-JB3KD:1:1101:22245:6890 1:N:0:AACTAAT+ACGGCAC
CTTGTGCCTACGGGACGCAGCAGTGGGGAATTTTCCGCAATGGGCAAAAGCCTGACGGAGCAATGCCGCGTGGAGGTAGAAGGCCCACGGGTCGTGAACTTCTTTTCCCGGAGAAGAAGCAATGACGGTATCTGGGGAATAAGCATCGGCTAACTCTGTGCCAGCAGCCGCGGTAATACAGAGGATGCAAGCGTTATCCGGAATGATTGGGCGTAAAGCGTCTGTAGGTGGCTTTTTAAGTCCGCCGTCAAATCCCAGGGCTCAACCCTGGACAGGCGGTGGAAACTACCAAGCTGGAGTACGGT
+
CCCCCGGGGGGGGGGGGGGGGGGGGGGGGGGGGGGGGGGGGGGGGGGGGGGGGGGGGGGGGGGGGGGGGGGGGGGGGGGGGGGGGGGGGGGGGGGGGGGGGGGGGGGGGGGGGGGGGGGGGGGGGGGGGGGGGGGGGGGGGGGGGGGGGGGGGGGGGGGGGGGGGGGGGGGGGGDGGGGGFGGGGGGGGGGGGGGGGGGGGGGGGGGGGGGGDGGGGGGGGGGGGGGGGGGGGGGGGGGGGGFDFGFGGGGGFFF:FFFDFFFFFFFFFFFFFFG>FDF>FFFFBFFFFFFFFFB:<FBFBFFF(
@M02526:341:000000000-JB3KD:1:1101:10087:6892 1:N:0:AACTAAT+ACGGCAC
AGATCCTACGGGGCGCAGCAGTGGGGAATATTGGACAATGGGCGCAAGCCTGATCCAGCCATGCCGCGTGAGTGATGACGGCCCTAGGGTTGTAAAGCTCTTTTACCTGGGAAGATAATGACGGTACCAGGGGAATAAGCCCCGGCTAACTTCGTGCCAGCAGCCGCGGTAATACGAAGGGGGCTAGCGTTGTTCGGAATCACTGGGCGTAAAGCGCACGTAGGCGGCTTTTTAAGTTAGGGGTGAAATCCCGAGGCTCAACCTCGGAACTGCCTTTGATACTGGGAATCTTGAGTCCGGGAGAG
+
@<BBCFFGGGGG@:FGGGGGGGGGGGGGGGGGGGGGGGGGGGGGGGGGGGGGGGGGGGGGFGGGGGGGGGGGGGGGGGGGGGG7FFGGGGGGGGGGGGGGGGGGGGG9FGGGCEGGGGGFGGECGGGGFFCBFGGGGGGGGGGGGGGGFGFFGGGFGGGFGGGGGGGGGGGGGGGG8FGGGGGGGGGGGGGGGGGGGGGGCGGG7EEGGGDGGGGGGGGGGGGDGGG*>EGGGFCFG*::7FEGECFCCFGGFD5BDFFF@F>7FBEBD2FFFGGFFF=<AFFA2)4)1=><))).)661929(-
@M02526:341:000000000-JB3KD:1:1101:13374:6893 1:N:0:AACTAAT+ACGGCAC
TGTCCTACGGGACGCAGCAGTGGGGAATCTTGGACAATGGGCGAAAGCCCGATCCAGCAATATCGCGTGAGTGAAGAAGGGCAATGCCGCTTGTAAAGCTCTTTCGTCGAGTGCGCGATCATGACAGGACTCGAGGAAGAAGCCCCGGCTAACTCCGTGCCAGCAGCCGCGGTAAGACGGGGGGGGCAAGTGTTCTTCGGAATGACTGGGCGTAAAGGGCACGTAGGCGGTGAATCGGGTTGAAAGTGAAAGTCGCCAAAAACTGGTGGAATGCTCTCGAAACCAATTCACTTGAGTGAGACAGA
+
CCCCCGFGGGGGGGGCFGFGGEFGGGGADEFCFEFCGGFGGGGGGGGFEFCFCFFFGGFGFEFGFGGFGGGGGGG9<FEGGGGFFCFEGGCFFGGGGFF?FGGGGGGEGGGFCDGG@FGGGGFGGED7FFFGGGG:BFGGGFG8CFGC@@FFGGCFFCCC:FFDFGGFEGGCEGGF@9CGGGEE>GGG>CCGEGGGFG>C=8ECFFGGGFCGGCEC<9*:@EG@FFGCC=EGFF7CCDGCDDFGBGFF>DCCFB5>DD>FF3).7@@7DBF?@GGFFFF23<9??FFFDFB>-6<:---)6?7?(
@M02526:341:000000000-JB3KD:1:1101:10097:6905 1:N:0:AACTAAT+ACGGCAC
CCTACCTACGGGAGGCAGCAGTGGGGAATATTGGACAATGGGCGAAAGCCTGATCCAGCAATGCCGCGTGAGTGATGAAGGCCTTAGGGTTGTAAAGCTCTTTTACCCGGGATGATAATGACAGTACCGGGAGAATAAGCCCCGGCTAACTCCGTGCCAGCAGCCGCGGTAATACGGAGGGGGCTAGCGTTGTTCGGAATTACTGGGCGTAAAGCGCACGTAGGCGGCTTTGTAAGTTAGAGGTGAAAGCCCGGGGCTCAACTCCGGAATTGCCTTTAAGACTGCATCGCTAGAATTGTGGAGAG
+
CCCCCGGGGGGGGGGGGGGGGGGGGGGGGGGGGGGGGGGGGGGGGGGGGGGGGGGGGGGGGGGGGGGGGGGGGGGGGGFGGGGGGGGGGGGGGGDGGGGGGGGGGGGGGGGGGGGGGGGGGGGGGGGGGGGGGGGGGGGGGGGGGGGGGGGGGGGGGGGGGGGGGDGGGGGGGGGGDGGGGGGGGGGGGGGGGGGGGGEGGGGGGGGGGGEE8EGGGGGGGGGEGGGGGGGGGGGGGGGGGFFG@GFGFG<FEFFFFBFFFFFFFFFFFBFFFGGFF@F2ABF???FFBFF?F><BF?>BBDFF:
@M02526:341:000000000-JB3KD:1:1101:18424:6907 1:N:0:AACTAAT+ACGGCAC
TGGATTCCTACGGGGCGCAGCAGTGGGGAATATTGCACAATGGGCGCAAGCCTGATGCAGCCATGCCGCGTGTATGAAGAAGGCCTTCGGGTTGTAAAGTACTTTCAGCGGGGAGGAAGGGAGTAAAGTTAATACCTTTGCTCATTGACGTTACCCGCAGAAGAAGCACCGGCTAACTCCGTGCCAGCAGCCGCGGTAATACGGAGGGTGCAAGCGTTAATCGGAATTACTGGGCGTAAAGCGCACGCAGGCGGTTTGTTAAGTCAGATGTGAGATCCCCGGGCTCAACCTGGGAACTGCATCTC
+
CCCCCGGGGGGGGGGGGGGGDFGGGGGGGGGGGGGGGGGGGGGDGGGGGGGGGGFGGGGGGGGGGGGGGGGGGGGGGGGGGGGGGGGGGGGGGGGGGGGGGGGGGGGFGGGGGGGGGGGGGGGGGFEFGGGGGGGGGGGGGGGGGGGGGGGGGGGGGGGGFGGGGGGGGGGGGGGGGGFGGGCEGGGGGGGGGGDGEGGGGGGGGGGGGGGGFGGGGGGG?FGGDGGGGGGGGGGGGGGGGGFGFGFGDGGGFF>E3@FFF@F<6FFBFBFFF:DFFF??FF>>BFFFFF7:??7:<>?F><>F)
@M02526:341:000000000-JB3KD:1:1101:10517:6923 1:N:0:AACTAAT+ACGGCAC
CACGACCTACGGGACGCAGCAGTGGGGAATATTGCACAATGGGGGAAACCCTGATGCAGCCATGCCGCGTGTGTGAAGAAGGCCTTCGGGTTGTAAAGCACTTTCAGCGAGGAGGAAAGGTTGATGCCTAATACGTATCAACTGTGACGTTACTCGCAGAAGAAGCACCGGCTAACTCCGTGCCAGCAGCCGCGGTAATACGGAGGGTGCAAGCGTTAATCGGAATTACTGGGCGTAAAGCGCACGCAGGCGGTTGGATAAGTTAGATGTGAAAGCCCCGGGCTCAACCTGGGAATTGCATTTAA
+
CCCCCGGGGGEFGBFGGGGGGGGGGGGGGGGGGGGGGFGGGGGGGGGGGGGGGGGGGGFGGGGGGGGGGGGGGGGGGGG@FGGGGGGGGGGGGGGGGGGGGGGGGGGGGGGGGGGGGGGGFFFGGGGGGGGGGGGGGGGGGGGGFGGGGGFFGGGGGGGGFGGGGGGGGGGGGGGGGGGGFGCFFGGDGGGGGGGGGGGGGGCEGGEGGGGEGGGGGGGGGGGGGFGGGGGGGGGCEGGGGG:DEDDDDDDDEFFFF?B?F?BB??=>F:FF?FGFFFD>B099BFFF267:??:?>7<<BABFA
@M02526:341:000000000-JB3KD:1:1101:11853:6931 1:N:0:AACTAAT+ACGGCAC
ACTTGCCTACGGGGCGCAGCAGTGGGGAATCTTGGACAATGGGCGAAAGCCCGATCCAGCAATATCGCGTGAGTGAAGAAGGGCAATGCCGCTTGTAAAGCTCTTTCGTCGAGTGCGCGATCATGACATGACTCGAGGAAGAAGCCCCGGCTAACTCCGTGCCAGCAGCCGCGGGAAGACGGGGGGGGCAAGTGTTCTTCGGAATGACTGGGCGTAAAGGGCACGTAGGCGGTGAATCGGGTTGTAAGTGAACGTCGCCAAAAACTGGCGGAATGCTCTCGAAACCAATTCACTTGAGCGAGACC
+
CCCCCGGGGGGGGGGGGGGGGGGGGGGGGGFGGG9FGGGGGGGGGGGGGGGGGGGGGGGGCGGFFGGGGGGGGGGGGGGGG?:=BDEFF@CC:FBFGFBFGGGGC<EF=CFDCFFA:CC+>B:DFCD,@,=><F7FGCGG<F7>BDFCCFBFGBDFCF@>@FG@AFFCEFEEC*B8BEGGGGGGC?EGG>88<CC@+AEC@*;8AF<@FG58;::*:8E+;EG=EG?F59CE*29D?DF*C95D)*9C>:*:*8>5>EFFFF)4BFFF@9357<CFFF*,3:(4;FF:?FFDA55<A2:((341(
@M02526:341:000000000-JB3KD:1:1101:24668:6949 1:N:0:AACTAAT+ACGGCAC
CGCAGCCCTACGGGACGCAGCAGTGGGGAATATTGCACAATGGGGGAAACCCTGATGCAGCCATGCCGCGTGTGTGAAGAAGGCCTTCGGGTTGTAAAGCACTTTCAGCGAGGAGGAAAGGTTGATGCCTAATACGTATCAACTGTGACGTTACTCGCAGAAGAAGCACCGGCTAACTCCGTGCCAGCAGCCGCGGTAATACGGGGGGTGCAAGCGTTAATCGGAATTACTGGGCGTAAAGCGCACGCAGGCGGTTGGATAAGTTAGATGTGAAAGCCCCGGGCTCAACCTGGGAATTGCATTTT
+
CCCCCGGGGGGGGGGGGGGGGGGGGGGGGGGGGGGGGGGGGGGGGGGGGGGGGGGGGGGGGGGGGGGGGGGGGGGGGGGGGGGGGGGGGGGGDGGGGGGGGGGGGGGGGGGGGGGGGGGGGFGGGGGGGGGGGGGGGGGGGGGGGGGGGGGGGGGGGGGGGGGGGGGGGGGGGGGGGGGGGGGGGGGGGGGGGGGGGGGGGGGGGGGGGGGGGGGGGGGGGGGGGDGGGGGGFGGGEGGGGGFGFGFGGGC<BFDFDF@FFFFAFFFB?>B6=FC7F>@?B99>BFFFFFF?BF<F?BFFAFFB)
@M02526:341:000000000-JB3KD:1:1101:15786:6957 1:N:0:AACTAAT+ACGGCAC
GGCCTACGGGAGGCAGCAGTGGGGAATATTGGACAATGGGGGGAACCCTGATCCAGCAATGCCGCGTGTGTGAAGAAGGTCTTCGGATTGTAAAGCACTTTCGTCAGGGAAGATGATGACGGTACCTGAAGAAGAAGCCCCGGCTAACTTCGTGCCAGCAGCCGCGGTAATACGAAGGGGGCAAGCGTTGCTCGGAATGACTGGGCGTAAAGGGCGTGTAGGCGGTTATTACAGTCAGATGTGAAATACCTGGGCTCAACCTGGGAGCTGCATTTGATACGTGATGACTAGAGTTCGAGAGAGGG
+
CCCCCGGGGGEGGGGGGGGGGGGGGGGGGGGGGGGGGGGGGGGGGGGGGGGGGGGGGGGGGGGGGGGGGGGGGGGGGGGGGGGGGGGGGGGGGGGGGGGGGGGGGGGGGGGGGGGGGGGGGGGGGGGGGGGGGGGGGGGGGGGGGGGGGGGGGGGGGGGGGGGGGGGGGGGGGGGGGGGGGGGGGGGGGGGFGGGEGGGGGGGGGGGGGGGGGGGGEGGGGGGGGGGGGGGGGGGGGGGGGGFGFGFGGGGGFFFFFFFFFFFFFFF>FFFFFDGFFFFF??7??F?FDFFA<BFF:::36??F:
@M02526:341:000000000-JB3KD:1:1101:17438:6962 1:N:0:AACTAAT+ACGGCAC
TCCTACGGGCGCAGCAGTGGGGAATATTGCACAATGGGCGCAAGCCTGATGCAGCCATGCCGCGTGTATGAAGAAGGCCTTCGGGTTGTAAAGTACTTTCAGCGGGGAGGAAGGGAGTAAAGTTAATACCTTTGCTCATTGACGTTACCCGCAGAAGAAGCACCGGCTAACTCCGTGCCAGCAGCCGCGGTAATACGGAGGGTGCAAGCGTTAATCGGAATTACTGGGCGTAAAGCGCACGCAGGCGGTTTGTTAAGTCAGATGTGAAATCCCCGGGCTCAACCTGGGAACTGCATCTGATACTG
+
CCCCCGGGGGGGGGGGGGGGGGGGGGGGFGGGGGGGGGGGGGGGGGGGGGGGGGGGGGGGGGGGGGGGGGGGGGGGGGGGGGGGGGGGGGGGGGGGGGGGGGGGGGGGGGGGGGGGGGGGGGGGGGGGGGGGGGGGGGGGGGGGGGGGGGGGGGGGGGGGGGGGGGGGGGGGGGGGGGGGGGGGGGGGGDEEGGFGGGGGGGGGGGGGGGGGGGGGGGGGGGGGGGGGGGGGGGGGGGGGGGFGFGFGGGGDFFFFBBFFFFFAFFF<FFFFFDDFFFD?FFFFFFFFFF:?3<<>FFABAFFF)
@M02526:341:000000000-JB3KD:1:1101:4451:6978 1:N:0:AACTAAT+ACGGCAC
TTGCGCCTACGGGAGGCAGCAGTGGGGAATATTGCACAATGGGCGCAAGCCTGATGCAGCCATGCCGCGTGTATGAGGAAGGCCTTCGGGTTGTAAAGTACTTTCAGCGGGGAGGAAGGGTGTAAAGTTAATACCTTTGCTCATTGACGTTACCCGCAGAAGAAGCACCGGCTAACTCCGTGCCAGCAGCCGCGGTAATACGGAGGGTGCAAGCGTTAATCGGAATTACTGGGCGTAAAGCGCACGCAGGCGTTTTGTTAAGTCAGATGTGAAATCCCCGGGCTCAACCTGGGCACTGCATCTGA
+
@A<C,:FEGGGCGC7@FFEGDGGGGGGGEGDGG6FEGDGGGCFF@FG@:FGF8EAEF6:CFF<<<FGFFEGGDAFAFF@FG:=4,CFGG7EFEGGFGFFEFF<BA<5,4C@EFEFGGF7C,>@<<F<DF9AF<>FFCECE<7@F9@DF<:CFC9FEEECCFFFGGG7:F*>ECECF;9<:CC7CCFFF>CG5C8CEDG9F+=CE**?EEE6?7@5EE55+<;?E=E8C79:+2*19E5>*:55<D5><)19C)87BFFFF*@@>F??A?4*9**:=@F>9,(((-/9.4)(((..3((32>A9>.
@M02526:341:000000000-JB3KD:1:1101:26407:6984 1:N:0:AACTAAT+ACGGCAC
GCCTACGGGGGGCAGCAGTGGGGAATTTTGGACAATGGGGGGAACCCTGATCCAGCCATGCCGCGTGTCTGAAGAAGGCCTTCGGGTTGTAAAGGACTTTTGTTAGGGAAGAAAAGCCACGGGTTAAGAGCTAGTGGTGATGACGGTACCTAAAGAATAAGCACCGGCTAACTACGTGCCAGCAGCCGCGGTAATACGTAGGGTGCGAGCGTTAATCGGAATTACTGGGCGTAAAGCGAGCGCAGACGGTTAATTAAGTCAGATGTGAAATCCCCGAGCTTAACTTGGGAAGTGCATTTGAAACT
+
CCCCCGGGGGGGGGGGGGFGCGGGGGGGGGGGGGGGGGGGGGGGGGGGGGGGGGGGGFGGGGGGGGEGGGGGGGGGGGGGGFGFGGGGEGGGGGGGGGGGGGFGGGGGGFGGGGGGGGGGGGG?CFGGFGGGGGGGGGG?CFGGGGGGCFFGGGGGGGGGGGGGGGGGGGGGGGGGGGGGGGGGGGGGGGGGGGGGGGFGGGGGGGGGGGGGGGGGGGGGGGGGGGGGGGGGGGFGGGGGGGFGFGFGGGGGFFFFBFFFF?FFFFFBFAFFFGGFBFF>?FFFF4FFFFBFFFFFFFFAAFAA.
@M02526:341:000000000-JB3KD:1:1101:22355:6990 1:N:0:AACTAAT+ACGGCAC
ATCCTACGGGACGCAGCAGTGGGGAATTTTGGACAATGGGGGGAACCCTGATCCAGCCATGCCGCGTGTCTGAAGAAGGCCTTCGGGTTGTAAAGGACTTTTGTTAGGGAAGAAAAGCCACGGGTTAAGAGCTAGTGGTGATGACGGTACCTAAAGAATAAGCACCGGCTAACTACGTGCCAGCAGCCGCGGTAATACGTAGGGTGCGAGCGTTAATCGGAATTACTGGGCGTAAAGCGAGCGCAGACGGTTAATTAAGTCAGATGTGAAATCCCCGAGCTTAACTTGGGAAGAGCATTTGAAAC
+
CCCCCGGGGGEGEGEGGFFFGFDGGGCG<FCGCGFFGEEGGGFGCGGGFFGFGGGGGGGGGDGGGGGGGGGGGGGGGGGGGGGGGGDFGGGGGGGGGGGGGGGGGGGGGGGGGGGGGGGGGGGG@EGGGGGGGGGGGGGGGGGGGGGGGGGGGGGGGGGGGGGGGGGGGGGGGGGGGGGGGGGGGGGGGGGGGEGGGGGFFGGGGEGGGGGGGGGGGGGGGGGGGGGGGGGGGD5FGGGGGCEGEGFGGGGGEFFFFFFFFFFAFFFBF<?4*C<>BD:9(:BFFFFB?FFFFFF?FFFFFFAA2
@M02526:341:000000000-JB3KD:1:1101:5642:6993 1:N:0:AACTAAT+ACGGCAC
ACCTACGGGAGGCAGCAGTAGGGAATTTTCGGCAATGGGGGGAACCCTGACCGAGCAACGCCGCGTGAAGGAAGAAGGTCTTCGGATTGTAAACTTCTGTTATAAAGGAAGAACGATACTTGTAGGGAATGACAAGTAAGTGACGGTACTTTATGAGGAAGCCATGGCTAACTACGTGCCAGCAGCCGCGGTAATACGTAGATGGCGAGCGTTATCCGGAATTATTGGGCGTAAAGAGGGAGCAGGCGGCAATAAAGGTCTGCGGTGAAAGCCTGAAGCTTAACTTCAGTAAGCCGTGGAAACCA
+
CCCCCGGGGDGGGGGGGGGGGGGGGGGGGGGGGGGGGGGGGGGGGGGGGGGGGGGGGFGGGGGGGGGGGGGGGGG8FFGDGGGGGGGGGGGGGGGGGGGGGGGGGGGGGGGGGGGGGGGGGGGFGGGFEFGGDFBFGGGGGGGGGGGGGGCFGFGGGGGGGGGGGGGGGGCGGGGGGGGGGGFCFFCCEGGGE5FGGGGGGGGGGGGGGGGGGEGGGGDEGGGGGGGGGGGGEECC?FFDC7;FFGFGGGGGF?F?FFFF??F>B>E0?4B:>4>4)?FDF2<AF4BFFFFBF<29:99B777:<
@M02526:341:000000000-JB3KD:1:1101:15566:6995 1:N:0:AACTAAT+ACGGCAC
GTTCCTACGGGACGCAGCAGTAGGGAATCTTTCACAATGGGCGAAAGCCTGATGAAGCAACGCCGCGTGAATGAAGAAGGGTTTCGGCTCGTAAAATTCTGTTGCTAGAGAAGAACGTACCGAGTAGGAAATGGCTCGGTAGTGACGGTATCTGGTTAGAAAGTCACGGCTAACTACGTGCCAGCAGCCGCGGTAATACGTAGGTGGCAAGCGTTATCCGGATTTATTGGGCGTAAAGCGAGCGCAGGCGGTCGCTTAAGTCCGGTGTGAAAGCCTTCGGCTTAACCGAAGAAGTGCATTGGAAA
+
CCCCCGGGGGGGGGGGGGGGGGGGGGGGGGGGGGGGGGGGGGGGGGGGGGGGGGGGGGGGGGGGGGGGGGGGGGGGGGGGGGGGGGGGGGGGGGGGGGGGGGGGGGGGGGGGGGGGGGGGGGGGGGGGGGGGGGGGGGGGGEGGGGGGGGGGGGGGGGGFGFGGGGGGGGGGGGGGGGGGGGGGGGGGGGGGGGGGGGGGEGGGGGGGGGGGGGGGGGGGEGGGGGGGGGGGGGGGFGGGGGFGFGFGGGDDEFFFFFFFFFFFFFEFFFFFFGGFFFFFFFFFDFFFFFF3:FFFA9<BFDFA4
@M02526:341:000000000-JB3KD:1:1101:15195:7011 1:N:0:AACTAAT+ACGGCAC
AAAGCCTACGGGAGGCAGCAGTAGGGAATTTTCGGCAATGGGGGGAACCCTGACCGAGCAACGCCGCGTGAAGGAAGAAGGTCTTCGGATTGTAAACTTCTGTTATAAAGGAAGAACGATACTTGTAGGGAATGACAAGTAAGTGACGGTACTTTATGAGGAAGCCATGGCTAACTACGTGCCAGCAGCCGCGGTAATACGTAGATGGCGAGCGTTATCCGGAATTATTGGGCGTAAAGAGGGAGCAGGCGGCAATAAAGGTCTGCGGTGAAAGCCTGAAGCTTAACTTCAGTAAGCCGTGGAAA
+
CCCCCGGGGGGGGGGGGGGGGGGGGGGGGGGGGGGGGGGGGGGGGGGGGGGGGGGGGGGGGGGGGGGGGGEGGGGGGGGGGGGGGGGGGGGFGGGGGGGGGGGGFGGEFGGGGGGGGGGGGGGGGGGGGGGGGGGGGCGGGGGGGGGGGGGGGGGG@BFGGGGFGGGGGGGGGGGGGGGGGGGGGGGGGGGGGGGGGGGGGGGGGGGGGGGEGGGGGGGGGGGGGFGFGGG=CGGGGGGGGGFGFGFGGDGGFFB)@F=FFFFFFFF>FFFF?FGFFFFB?FFDFFFF<FFFFFFFDFFFFFFFA
@M02526:341:000000000-JB3KD:1:1101:21447:7023 1:N:0:AACTAAT+ACGGCAC
CATAGCCTACGGGAGGCAGCAGTGGGGAATATTGCACAATGGGCGAAAGCCTGATGCAGCGACGCCGCGTGAGGGATGACGGCCATCGGGTTGTAAACCTCTTTCAGCAGGGAAGAAGCGCAAGTGACGGTACCTGCAGAAGAAGCACCGGCTAACTACGTGCCAGCAGCCGCGGTAATACGTAGGGTGCGAGCGTTGTCCGGAATTATTGGGCGTAAAGAGCTTGTAGGTGGTTTGTCGCGTCTGCTGTGAAAATCCGAGGCTCAACCTCGGACTTGCAGTGGGTACAGGCAGACTAGAGTGTG
+
CCCCCGGGGGGGGGGGGGGGGGGGGGGGGGGGGGGGGGGGGGGGGGGGGGGGGGGGGGGGGGGGGGGGGGGGGGGGFGGGGGGGGGGGGGGGGGGFGGGGGGGGGGGGGGGGGGGGGGGGGGGGGGGGGGGGGGGGGGGGGGGGFGGGGGGGGGGGGGGGGGGGGGGGGGGGGGGGCEGGGGG?FGGGGGEDGGGGGGGGGGGGDGGCFGCGGGGGGGFGGGDGGGGGGGGGGGGG=DFGGGFGECFGGGDFF4@FFFFD>EF?F=FFF??:DDGFF?F7?4(4:D*0<FFF:?:72A?<2>A44
@M02526:341:000000000-JB3KD:1:1101:23033:7024 1:N:0:AACTAAT+ACGGCAC
TGGGTTCCTACGGGGGGCAGCAGTAGGGAATCTTCCACAATGGACGAAAGTCTGATGGAGCAACGCCGCGTGGATGAAGAAGGTTTTCGGATCGTAAAATCCTGTTGTTGAAGAAGAACGTGCTAGAGAGTAACTGCTCTAGTAGTGACGGTATTCAACGAGGAAGTCACGGCTAACTACGTGCCAGCAGCCGCGGTAATACGTAGGTGGCAAGCGTTGTCCGGATTTATTGGGCGTAAAGGGAGCGCAGGCGGCTTTTTAAGTCTGAATGTGAAAGCCCTCAGCTCAACTGAGGAAGAGCATCC
+
?CCCCGGGGGGGGGGGGGGGGGGGGGGEEEGGGDGGGGGGGGFGGGGGGGFGB?FGGEGGGGGGGGEGGGGGGGGGGGGGGGGFGGGGGGGFGGGGGCFGGGGFGGGGGCFECFGGGGG@FFFGGGGGGGGFFGGGGFGGGFGGGGGGGGCGGGAEGGFEGGGGFGGGGGECEGEFFGFGGFGGGCGGGGFFGGEEG>EGGFGGFGGGFDGGCGFGECGGGGC=EEEGGCGCFC4DCD37>7@C>DFG)79DEE)08F?F))9>F?6<FF**9*>9@F@<?:?B:*?4,?A0)21),471:????
@M02526:341:000000000-JB3KD:1:1101:13063:7036 1:N:0:AACTAAT+ACGGCAC
TCTCCTACGGGACGCAGCAGTGGGGAATTTTGGACAATGGGGGGAACCCTGATCCAGCCATGCCGCGTGTCTGAAGAAGGCCTTCGGGTTGTAAAGGACTTTTGTTAGGGAAGAAAAGCCACGGGTTAAGAGCTAGTGGTGATGACGGTACCTAAAGAATAAGCACCGGCTAACTACGTGCCAGCAGCCGCGGTAATACGTAGGGTGCGAGCGTTAATCGGAATTACTGGGCGTCAAGCGATCGCAGACGGTTAATTAAGTCAGCTGTGAAATCCCCGAGCTTAACTTGGGAAGTGCATTTGCAA
+
CCCCCCDFCECFGEGGECCEF-@CCEGCC<C@@<@CCEFFECE++B?F@FFGE?,FGFDEFG?F7:>F:FFGA,F3>CGF8D,3B<:::8FE<<<<=<><,FFFF:FFE7<DC:FFGGG8>CF7>1**8?FFFG93>3CCCCFEDBCFFC:CC27<B,<FG@,22+=*CGEGGGFCFE@FF8+<*:8F:EGCEGC>ECCEG+;;5*2*/1:CCEE*:E9CGGDEG?+:??::5>)C=9C97*0)7*0)*1*10589=?==?FFA)*0-))9==F*/)77(19:<>9*826:((-4)5)<<F>)4-
@M02526:341:000000000-JB3KD:1:1101:13608:7066 1:N:0:AACTAAT+ACGGCAC
TGGGGCCTACGGGGGGCAGCAGTAGGGAATCTTCCACAATGGACGCAAGTCTGATGGAGCAACGCCGCGTGAGTGAAGAAGGTTTTCGGATCGTAAAGCTCTGTTGTTGGTGAAGAAGGACATTGAAAGTAACTGATCAATGTTTGACGGTAATCAACCAGAAAGTCACGGCTAACTACGTGCCAGCAGCCGCGGTAATACGTAGGTGGCAAGCGTTGTCCGGATTTATTGGGCGTAAAGCGAACGCAGGCGGGAAGACAAGTCAGATGTGAAAGGCCTCAGCTTAACTGAGGAATTGCATCTGA
+
CCCCCGGGGGGGGGGGGGGGGGGGGGGGGGGGGGGGGGGGGGGGGGGGGGGGGGGGGGGGGG,FGGGGGGGGGGGGGGGGGGGGGGGGGGGGGGGGGGGGGGGGGGGGGGGGGGGGGGGGGGGGGGGGFGGGGGGGGGGGGGGGGGGGGGGGGGGGGGGGGGGGGGGGGGDGGDGGGGGGGGGGGFGGGGGDGGGGGGGGGGGGGGGGGGGGGGGGGGGGGGGEGGGGGGCGGGGGGGGGGGFGFGFGGGGGFFFED@FFFFFFFFFFFFFBFGGFFFF<7:>DFFFFBFAFFFFFFFFFFFAB)
@M02526:341:000000000-JB3KD:1:1101:15078:7076 1:N:0:AACTAAT+ACGGCAC
AGACGCCTACGGGAGGCAGCAGTAGGGAATCTTTCACAATGAACGAAAGTTTGATGAAGCAACGCCGCGTGAATGAAGAAGGGTTTCGGCTCGTAAAATTCTGTTGCCGGAGAAGAATATGCTTAGTAGGCAATGGCTAAGTATTGACGGTATCTGGTTAGAAAGTCACGGCTAACTACGTGCCAGCAGCCGCGGTAATACGTAGGTGGCAAGCGTTATCCGGATTTATTGGGCGTAAAGCGAGCGCAGGCGGTTACTTAAGTCCGATGTGAAAGCCTACGGCTTAACCGTAGAAGTGCATAGGA
+
CCCCCGGGGGGGGGGGGGGGGGGGGGGGGGGGGGGGGGGGGGGGGGGGGGGGGGGGGGGGGGGGGGGGGGGGGGGGGGGGGGGGGGGGGGGGGGGGFFGGGGGGGGGGGGGGGGGGGGFGGGGGGGGGGGGGGGGGGGGGGGGGGGGGGGGGGGGGGGGGGFGGGGGGGGGGGGGGGGGGGGGGGGGGFGGGGGGGGGGGGGGGGGGGGGGGGGGGGGGGGGGGECCGGGGGGGDDGDFCGDFGFGFGGGGGFFEFFFFFFFFFFFFFFF=FFGGFFFFFFFFFFFFFBFFFF?4<A?BBFDB:.
@M02526:341:000000000-JB3KD:1:1101:18866:7083 1:N:0:AACTAAT+ACGGCAC
CTACCTACGGGACGCAGCAGTGGGGAATATTGGACAATGGGCGAAAGCCTGATCCAGCAATGCCGCGTGAGTGATGAAGGCCTTAGGGTTGTAAAGCTCTTTTACCCGGGATGATAATGACAGTACCGGGAGAATAAGCTCCGGCTAACTCCGTGCCAGCAGCCGCGGTAATACGGAGGGAGCTAGCGTTATTCGGAATTACTGGGCGTAAAGCGCACGTAGGCGGCTTTGTAAGTTAGAGGTGAAAGCCCAGAGCTCAACTCTGGAATTGCCTTTGATACTGCATCGCTTGAATCCAGGAGAGG
+
CCCCCFFGGGGGGGG:CGEFEFGGGFGGGGGGGGGGGGGGGGGGGGGGGGGGGGGGGGGGGGGGGGGFGGGFGGGGGGGGGGFGGGGGGGGGGGGGGGGGGGGGGGGGGGGGGGGGGGGFGGGGGGGGGGGGGGGGFGGGGGGGGGGFGGGGGGGEGGGGGGGGGGGGGGDGGCFCECEGG@EG;EGGEGGGGGGGGGGGGGGCFGGGEEEGGGDGEGGFF8?FEGGGE+?<EFGFCGGGGF@FF4?DGFGGF@FF=??6FFBAFFFFF?=FFFDFF=@<AFABBFFFFFB04:44:2<7::??2
@M02526:341:000000000-JB3KD:1:1101:12180:7103 1:N:0:AACTAAT+ACGGCAC
CGTCCTACGGGAGGCAGCAGTGGGGAATATTGCACAATGGGGGGGACCCTGATGCAGCCATGCCGCGTGTATGAAGAAGGCCTTCGGGTTGTAAAGTACTTTCGGTGATGAGGAAGGGCGGATACTGAATAGGTATATGTTTTGACGTTAATCACAGAAGAAGCACCGGCTAACTCCGTGCCAGCAGCCGCGGTAATACGGGGGGTGCAAGCGTTAATCGGAATGACTGGGCGTAAAGGGCATGTAGGCGGATAGATAAGTTAGGTGTGAAAGCCCTGGGCTCAACCTAGGAATTGCATTTAAAA
+
CCCCCGGGFGGGGGGGGGGGGGGGGGGGGGGGGGGGGGGGGGGCGGGGGGGGGGGGGGGGGGGGGGGGGEFGGGGGGGGGGGGGGGGGGGGGGGGGGFGGGGGGGGGGGGGGGGGGGGGDGGGGGGGGGGFGGG7CCCFGGFGDEGGEG6FFGGGGGGGGGGGGGGGGGGGGGGGGGGGGGGGGGGGGGGGGEGEGGGGGG8CGGGGCFGGGGGG5CGFFGEGFFGGGFGGGDGGD=FGDGFFFFGFGGGDD:BF4@?FFFFF<FF48DFFFFGGFFF@08?BBFFFFF=:?DB?FAABFF<2<>
@M02526:341:000000000-JB3KD:1:1101:17168:7113 1:N:0:AACTAAT+ACGGCAC
TGCACCTACGGGGCGCAGCAGTAGGGAATCTTCGGCAATGGACGAAAGTCTGACCGAGCAACGCCGCGTGAGTGAAGAAGGTTTTCGGATCGTAAAACTCTGTTGTTAGAGAAGAACAAGGACGTTAGTAACTGAACGTCCCCTGACGGTATCTAACCAGAAAGCCACGGCTAACTACGTGCCAGCAGCCGCGGTAATACGTAGGTGGCAAGCGTTGTCCGGATTTATTGGGCGTAAAGCGAGCGCAGGCGGTTTCTTAAGTCTGATGTGAAAGCCCCCGGCTCAACCGGGGAGGGTCATTGGAA
+
<CCCCGGGGGGGGEGGGEEEFGEGGGGGGGGGGGGGGGGGGGGGGGGEGGGGGGGGFGGGGGGGGGGGGGGGFGGGFGGGGGGGGGGGGGGGGGGCGGGGGGGGGGGGGGGGGGGGGGGFFGGGGGGGGGGGGGDFGGGGEGGGFGGGGGGGGGGGGFGGGGGGGGGFEEGGGGGGGGGGGGGGGGGGGDGGEGEGCGGGFGGGGGG>FGFCFGGGGGGGEE5C8CCGFFGGGGGGG3:FDGFGFGFDDGGDD>@FF=949FFAFFFFFFFFFFDF)<D>B>>F>FFF>BB6>;>>?BB<AADB6
@M02526:341:000000000-JB3KD:1:1101:19774:7115 1:N:0:AACTAAT+ACGGCAC
CATGGACCTACGGGGGGCAGCAGTGGGGAATTTTGGACAATGGGGGGAACCCTGATCCAGCCATGCCGCGTGCCTGAAGAAGGCCTTCGGGTTGTAAAGGACTTTTGTTAGGGAAGAAAAGCCACGGGTTAAGAGCTAGTGGTGATGACGGTACCTAAAGAATAAGCACCGGCTAACTACGTGCCAGCAGCCGCGGTAATACGTAGGGTGCGAGCGTTAATCGGAATTACTGGGCGTAAAGCGAGCGCAGACGGTTAATTAAGTCAGATGTGAAATCCCCGAGCTTAACTTGGGAAGAGCATTTG
+
CCCCCGGGGGGGGGGGGGGGGGGGGGGGGGGGGGGGGGGGGGGGGGGGGGGGGGGGGGGGGGGGGGGGGGGGGGGGGGGGGGGGGGGGGGGGGGGGGGGGGGGGGGGGGGGGGGGGGGGGGGGGGGGGGGGGGGGGGGGGGGGGGGGGGGGGGGGGGGGGGGGGGGGGGGGGGGGGGGGGGGGGGGGGGGGGGGGGGGGGGGGGGGGGGGGGGGGGGGEGGGGGGGGGFGGGGGGGGGGGGGFGFGFGGCDGFFFFFFFFFFFFFFFFF>FFFGGFFFFFFFFFFFFFFFFFFFFFFFFFFFBF)
@M02526:341:000000000-JB3KD:1:1101:15796:7162 1:N:0:AACTAAT+ACGGCAC
AACCTACGGGAGGCAGCAGTGGGGAATATTGCACAATGGGGGGGACCCTGATGCAGCCATGCCGCGTGTATGAAGAAGGCCTTCGGGTTGTAAAGTACTTTCGGTGATGAGGAAGGGCGGATACTGAATAGGTATATGTTTTGACGTTAATCACAGAAGAAGCACCGGCTAACTCCGTGCCAGCAGCCGCGGTAATACGGGGGGTGCAAGCGTTAATCGGAATGACTGGGCGTAAAGGGCATGTAGGCGGATAGATAAGTTAGGTGTGAAAGCCCTGGGCTCAACCTAGGAATTGCATTTAAAAC
+
CCCCCGGGGGGGGGGGGGGGGGGGGGGGGGGGGGGGGGGGGGGGGGGGGGGGGGGGGGGGGGGGGGGGGGGGGGGGGGGGGGGGGGGGGGGGGGGGGGGGGGGGGGGGGGGGGGGGGGGGGGGGGGGGGGGGFCGGGGGGGGGGGGGGGGGGGGGGGGGGGGGGGGGGGGGGGGGGGGGGGGGGGGGGGGGGGDGFGGGEGGGDEGGGGGGGEGDGGGGGGGGGGGGGGGGGGGGFGGDGGGFGFG?CGGDDEFFFFFFFFFFFFFFFFFFFFG>?FFF<<FFFFFF@DFFDFBFFF>FADFAFF
@M02526:341:000000000-JB3KD:1:1101:20538:7165 1:N:0:AACTAAT+ACGGCAC
TCTTACCTACGGGAGGCAGCAGTGGGGAATTTTGGACAATGGGGGGAACCCCGATCCAGCCATGCCGCGTGTCTGAAGAAGGCCTTCGGGTTGTAAAGGACTTTTGTTAGGGAAGAAAAGCCACGGGTTAAGAGCTAGTGGTGATGACGGTACCTAAAGAATAAGCACCGGCTAACTACGTGCCAGCAGCCGCGGTAATACGTAGGGTGCGAGCGTTAATCGGAATTACTGGGCGTAAAGCGAGCGCAGACGGTTAATTAAGTCAGATGTGAAATCCCCGAGCTTAACTTGGGAAGTGCATTTGA
+
CCCCCGGGGGGGGGGGGGGGGGGCEFGGGGGGGGGGGGGGGGGGGGGGGGGGGGGGGGGGGGGGGGGGGGGGGGGGGGGGGGGGGGGGGGGGGGGGFGGGGGGGGGGFGGGGCGGGGGGGGGGGGGGGGGFCCCCGFGGGGGGGGGGGGGGGGGGGGGGGGGGGGGGGGGGGGGGGGFFGGGGCGGGGGGGGGGGGGGGGGFGGGDGGGGGCEGGGGG5FGGDGCGFDGGGGFGGGG<CCFGFDEDEGGDGGFFFFFFFFFFF<FFFFFBF?FFGFFFFB9>BFFFFFFFFFFFFFFFB<AFFF.
@M02526:341:000000000-JB3KD:1:1101:21837:7166 1:N:0:AACTAAT+ACGGCAC
AACCTACGGGGCGCAGCAGTGGGGAATATTGGACAATGGGCGAAAGCCTGATCCAGCAATGCCGCGTGAGTGATGAAGGCCTTAGGGTTGTAAAGCTCTTTTACCCGGGATGATAATGACAGTACCGGGAGAATAAGCCCCGGCTAACTCCGTGCCAGCAGCCGCGGTAATACGGAGGGGGCTAGCGTTGTTCGGAATTACTGGGCGTAAAGCGCGCGTAGGCGGCTTTGTAAGTCAGAGGTGAAAGCCTGGAGCTCAACTCCAGAACTGCCTTTGAAACTACATCGCTAGAATCATGGAGAGGT
+
CCCCCGGGGGGGGGGGGGGGGGGGGGGGGGGGGGGGGGGGGGGGGGGGGGGGGGGGGGGGGGGGGGGGGGGGGGGGGGGGGGGGGGGGGGGGGGGGGGGGGGGGGGGGGGGGGGGGGGGGGGGGGGGGGGGGGGGGGGGGGGGGGGGGGGGGGGGGGGGGGGGGGGGGEGGGGGGCGGGGGGGGGGGGGGGGGGGGGGGGGGGGGGGGGGGGGGGGGGGGGGGGGGGGGGGGGDGGGGGGGGFCFFFGGGGGFFFFFFFFFFFFFFFFFFFFFGGFFFFFFB?BFFFF?BBBFAD<<DB??:?B)
@M02526:341:000000000-JB3KD:1:1101:7506:7168 1:N:0:AACTAAT+ACGGCAC
CTCCCCTACGGGGCGCAGCAGTAGGGAATCTTCCACAATGGACGCAAGTCTGATGGAGCAACGCCGCGTGAGTGAAGAAGGTTTTCGGATCGTAAAGCTCTGTTGTTGGTGAAGAAGGACATTGAAAGTAACTGATCAATGTTTGACGGTAATCAACCAGAAAGTCACGGCTAACTACGTGCCAGCAGCCGCGGTAATACGTAGGTGGCAAGCGTTGTCCGGATTTATTGGGCGTAAAGCGAACGCAGGCGGGAAGACAAGTCAGATGTGAAAGGCCTCAGCTTAACTGAGGAATTGCAGCTGAA
+
@968CFGCE@CFGDEFE@FCEDGCCFFEAFGECFGGC8EE8EFGGBFEFFF9C9@<,CFF8F:FE:EF7==FDFCCF,9BAFEEFGGD@F7FGGF7FFCFGGFGGGGG8?EC,FFFD=FGGGCCFBDFGGECFCFDFACFAF=F8B=FFGC7FGFGGCGFGCGGGGCGCC7EEFGGC@EFGGGFFGGGGGGCCEGGEGE9FEGFGEF>@89;*:EC5CFFED*/2CC?FCF=EGDGCGFG:D:C@*5CDDDGD>7>FFFFF*/6F49AFAF?=>FF>7:(4:A<4*/65=:0)(58?24))4:25
@M02526:341:000000000-JB3KD:1:1101:14551:7169 1:N:0:AACTAAT+ACGGCAC
CGCCTACGGGAGGCAGCAGTGGGGAATTTTGGACAATGGGGGGAACCCTGATCCAGCCATGCCGCGTGTCTGAAGAAGGCCTTCGGGTTGTAAAGGACTTTTGTTAGGGAAGAAAAGCCACGGGTTAAGAGCTAGTGGTGATGACGGTACCTAAAGAATAAGCACCGGCTAACTACGTGCCAGCAGCCGCGGTAATTCGTAGGGTGCGAGCGTTAATCGGAATTACTGGGCGTAAAGCGAGCGCAGACGGTTAATTAAGTCAGATGTGAAATCCCCGGGCTTAACTTGGGAAGTGCATTTGAAAC
+
C?CCCFGGGD;@FGGGGGFEFFEE@FGFCFF:FF<AFGGCGGDGGGGGGGG<FFG=FGADDGGC=>CFGEGGGF@<FFFFGFEGFCG=FGGG<DEF<F8,@FFF<BFDFFGGGGGGGGGFFGDC*><A;A<::<FFF7;FCF?F:<FFBCACFFFFGG::FGFCCFE7FC>ACFGFCF;C87CF*2:C*:8*/*:9+<5CG8C5EECE8CEE=87EDGGGC=EG99CFGGCG7CC<CGDGGGFGF37C5/117=6B7*18@F?)@F@<FAFF4FF53)),22,6<B???41,2))-)-.).:<A3
@M02526:341:000000000-JB3KD:1:1101:13270:7184 1:N:0:AACTAAT+ACGGCAC
ACCTACGGGACGCAGCAGTGGGGAATATTGGACAATGGGGGGAACCCTGATCCAGCAATGCCGCGTGTGTGAAGAAGGTCTTCGGATTGTAAAGCACTTTCGTCAGGGAAGATGATGACGGTACCTGAAGAAGAAGCCCCGGCTAACTTCGTGCCAGCAGCCGCGGTAATACGAAGGGGGCAAGCGTTGCTCGGAATGACTGGGCGTAAAGGGCGTGTAGGCGGTTATTACAGTCAGATGTGAAATACCTGGGCTCAACCTGGGAGCTGCATTTGATACGTGATGACTAGAGTTCGAGAGAGGGT
+
CCCCCGGGGGGGGGGGGGGGGGGGGGGGGGGGGGGGGGGGGGGGGGGGGGGGGGGGGGGGGGGGGGGGGGGGGGGGGGGGGGGGGGGGGGGGGGGGGGGGGGGGGGGGGGGGGGGGGGGGGGGGGGFGGFGGGGGGGGGGGGGGGGGGGGGGGGGGFGGGGGGGGGGGGGGGGGC>EGGGGGGGGGGGGGGGGGDGGGGGGGGGGGEGGCEGGDGEGEGGGGGGEGGGGGGGGGGGGCFFFCFGFDFGGG7FFFFFFFFFFFFFFFFFFFFFFDFFFFF:DF?8>*66<?A<>4-2?BFFFBBB(
@M02526:341:000000000-JB3KD:1:1101:18864:7198 1:N:0:AACTAAT+ACGGCAC
CGACATCCTACGGGGGGCAGCAGTGGGGAATATTGGACAATGGGCGAAAGCCTGATCCAGCAATGCCGCGTGAGTGATGAAGGCCTTAGGGTTGTAAAGCTCTTTTACCTGGGAAGATAATGACTGTACCGGGAGAATAAGCCCCGGCTAACTCCGTGCCAGCAGCCGCGGTAATACGGAGGGGGCTAGCGTTGTTCGGAATTACTGGGCGTAAAGCGCACGTAGGCGGCTTTGTAAGTTAGAGGTGAAAGCCTGGGGCTCAACTCCAGAATTGCTTTTAAGACTGCATCGCTTGAACGTCGGAG
+
CCCCCGGGGGGGGGGGGGGGGGGGGGGGGGGGGGGGGGGGGGGGGGGGGGGGGGGGGGGGGGGGGGGGGGGGGGGGGGGGGGGGGGGGGGGGGGGGGGGGGGGGGGGGGGGGGGGGGGGGGGGGGGGGGGGGGGGGGGGGGGGGGGGGGGGGGGGGGGGGGGGGGGGGGGGGGGGGGGGGGGGGGGGGGGGGGGGGGGGGGGGGGGGGGGGGGGGGGGGGGGGGGGGGGGGGGGFFCGGGFF?FFGFFFFGGFFFFFFFFFFFFFFFFFFFFFGGFFFFFFFAFFFFFB??FFFFFF??4:>FF1
@M02526:341:000000000-JB3KD:1:1101:26065:7201 1:N:0:AACTAAT+ACGGCAC
TCCTACGGGGCGCAGCAGTGGGGAATTTTGGACAATGGGGGAAACCCTGATCCAGCCATGCCGCGTGTCTGAAGAAGGCCTTCGGGTTGTAAAGGACTTTCGTTAGGGAAGAAAAGCCACGGGTTAAGAGCTAGTGGTGATGACGGTACCTAAAGAATAAGCACCGGCTAACTACGTGCCAGCAGCCGCGGTAATACGTAGGGTGCGAGCGTTAATCGGAATTACTGGGCGTAAAGCGAACGCAGACGGTTAATTAAGTCAGATGTGAAATCCCCGGGCTTAACTTGGGAAGTGCATTTGAAACT
+
CCCCCGEEGGEGGGGGEFFFGGGGGGGFGF7<FGGGGGGCG@FG<FGGGGG9FGFGGGGGGGDGGGGGFGGGGGGGGGGGGGGFGGGGGGGGGF<FGGGG,8,4+BFGF<FGGG<F,83>:7FFGGGCFDGFAF<9,,3,@ECGG+@FGGA@,>FFF:FFGGGGGGGGGDGGG9ECGGGGGGGGGGGGGGGGGGGGDF9B8C8CEGGEEGGGGGGGGGG5EGGGFFGGGGGGGGGFFGC)5CEGE/>GGDG54=FFFFFFFFBBFB=AFFFFFGGF)7>18?AB<FBF?F71:?A4A9<DFFA2)
@M02526:341:000000000-JB3KD:1:1101:12969:7207 1:N:0:AACTAAT+ACGGCAC
CAGCCTACGGGACGCAGCAGTGAGGAATTTTCCGCAATGGGCGAAAGCCTGACGGAGCAATACCGCGTGAGGGAGGAAGGCTCTTGGGTTGTAAACCTCTTTTCTCAGGGAAGAAATCTTGACGGTACCTGAGGAATAAGCATCGGCTAACTCCGTGCCAGCAGCCGCGGTAATACGGAGGATGCAAGCGTTATCCGGAATGATTGGGCGTAAAGCGTCCGCAGGTGGTTTTGTATGTCTGCTGTTAAAGCGTGCGGCTTAACCGCATATAGGCGGTGGAAACTACAAGACTAGAGTACGTTCGG
+
CCCCCGGGGGGGGGGGGGFGGGGGGGGGGGGGGGGGGGGGGGGGGGGGGGGGGGGGGGGGGGGGGGGGGGGGGGGGGGGGGGGGGGGGGGGGGGGGGGGGGGGGGGGGGGGGGGGGGGGGFGGGGGGGGGGGGGGGGGGGGGGGGGGGGGGGGGGGCGGGFFGFGGGGGGGGGGGGGGGGGGGGGGGGGGGGGGGGGGGGGGGGGGGGGGGGGGGGGGGGGGEGGGGGCGGGGGGGGGGGGGFGFGFGGGGGFDFFFFFFFFFFFFFFFABFFGGFBEF?FFF>AFFFDFBFFFFFAFF?<?F?0
@M02526:341:000000000-JB3KD:1:1101:18931:7219 1:N:0:AACTAAT+ACGGCAC
GGAGGGCCTACGGGGCGCAGCAGTGGGGAATTTTGGACAATGGGCGCAAGCCTGATCCAGCCATGCCGCGTGCGGGAAGAAGGCCTTCGGGTTGTAAACCGCTTTTGTCAGGGAAGAAACGCTCCGGGTTAATACCTCGGAGTAATGACGGTACCTGAAGAATAAGCACCGGCTAACTACGTGCCAGCAGCCGCGGTAATACGTAGGGTGCAAGCGTTAATCGGAATTACTGGGCGTAAAACGTGCGCAGGCGGCTTTGCAAGACAGATGTGAAATCCCCGGGCTTAACCTGGGAACTGCATTTG
+
CCCCCGGGGGGGGGGGGGGGGGGGGGGGGDGGGGGGGGGGGGGGGGGGGGGGGGGGGGGGGGGGGGGGGGGGGGGGGGGGGGGGGGGGGGGGGGGGFGGGGGGGGGGGGGFGFDFGGGGGGGGGGGGGGGGGGGGGFDFGGGGGGGGGGGGGGGGGFGGGGGGGGGGGGGGGGGGGGGGGGGGGGGGGGGGGGDGGEGDFGGGGGGGDFGGGGFGGCGGGGGGGGGCGGGFFGFFGGGGGGGFGFGFGGGGGFFFFFFFFFFF?FFFFFFFF?FGFFFFFFBBFBFFFBFFFB<<?F???FF<>)
@M02526:341:000000000-JB3KD:1:1101:19601:7234 1:N:0:AACTAAT+ACGGCAC
AGTCCTACGGGAGGCAGCAGTTGGGAATCTTGGACAATGGGGGAAACCCTGATCCAGCCATGCCGCGTGAGTGATGAAGGCCTTCGGGTTGTAAAACCCTTTCGACGGGGACGATAATGACGGTACCCGTAGAAGAAGCTCCGGCTAACTTCGTGCCAGCAGCCGCGGTAATACGAAGGGGGCTGGCGTTGTTCGGAATTACTGGGCGTAAAGCGCGCGCAGGCGGTTTTTCAAGTCAGTGGTGAAAGCCCGGAGCTCAACTCCGGAAATGCCATTGAAACTGTGAAACTTGAGGATGAGAGAGG
+
CCCCCGGGGGGGGGGEGGGGGGGGGGGGGGGGGGGGGGGGGGGGGGGGGGGGGFGGGGGGGGGGGGGGGGGGGGGGGGGGGGGGGGGGGGGGEGGCEEGGGGGGGGGGGGGGGGGGGGGGGGGGGGGGGG7BEAEFGGGDFGGGGGGGGGGGGGGGGGGGGGGGGGGGGGGGGGGCGGG>C8EGDGGGGGGGGGGGGGGGGGGGGGGGGGEGGGGGGGGGGGGGGGEGGGGGGGGGGFGGGGFGFGFCGG37>@FFFFFFFBFFB:5959?F67F??F=>DFFFA=B@AFBFFB1:50,.6?BB0
@M02526:341:000000000-JB3KD:1:1101:26782:7239 1:N:0:AACTAAT+ACGGCAC
CGTGCCTACGGGGGGCAGCAGTGGGGAATATTGCACAATGGGCGCAAGCCTGATGCAGCGACGCCGCGTGGGGGATGACGGCCTTCGGGTTGTAAACTCCTTTCGCTAGGGACGAAGCGCAAGTGACGGTACCTGGAGAAGAAGCACCGGCTAACTACGTGCCAGCAGCCGCGGTAATACGTAGGGTGCGAGCGTTGTCCGGAGTTACTGGGCGTAAAGAGCTCGTAGGTGGTTTGTCGCGTCGTTTGTGTAAGCCCGCAGCTTAACTGCGGGACTGCAGGCGATACGGGCATAACTTGAGTGCC
+
CCCCCGGGGGGGGGGGGGGGGGGGGGGGGGGGGGGGGGGGGGGGGGGGGGGGGGGGGGGGGGGGGGGGGGGGGGGGGGGGGGGGGGGGGGGGGGFGGGGGGGGGGGGGGGGGGGGEGGGGGGGGFFGGGGGGGGGGGGGGGGGGGGGGGGGGGGGGGGGGGGGGDGGGGGGGEGGGGGGGGGGGGGGGGGGGGGGGGGGGGGGGGGGGFFGGCEGGGGFGFGGGGGGGGGGGGGGCFGGGDDDDDGFGGCC7=FFFFFF>BFFFB=F9=?:D3CDFFFF786-09>:@?>>;F?<?FF9<::<D<
@M02526:341:000000000-JB3KD:1:1101:19539:7245 1:N:0:AACTAAT+ACGGCAC
AGGGCCCTACGGGAGGCAGCAGTGGGGAATTTTGGACAATGGGGGGAACCCTGATCCAGCCATGCCGCGTGTCTGAAGAAGGCCTTCGGGTTGTAAAGGACTTTTGTTAGGGAAGAAAAGCCACGGGTTAAGAGCTAGTGGTGATGACGGTACCTAAAGAATAAGCACCGGCTCACTACGTGCAAGCAGCCGCGGTAATGCGTAGGGTGCGAGCGTTAATCGGAATTACTGGACGTAAAGCGAGCGCAGACGGTTAATAAAGTCAGATGTGAAATCCACGAGCTTAACTTGGGAAGTGCATTTGG
+
<C<CCGGGFEGGGGCFFGGGGGFGCFGDEG@CDE7FFEFCFGGD:F:EGGGGGFGGGGGFG<FGGGGGGGGGGGGFFFCFF<FGCFGGGC7@FEGGCFDGF@C;FF<DF,>FGGGGGFF@F<AC@*5<CFFGFGF,<BAC,?EFFCGFF7CC*7<,,?FEG@C<FG::<*18:*0<<<<EGFC*<CGC*8*2??EEDCF7CCE5?G>@88CEGCE5:/*:CFG**;<C7?9?*2>D5*1:C<>G3/>)17<D557)*9*9*//)***./:??B*C=4/969,76?7784@47(,.(:))664:A)
@M02526:341:000000000-JB3KD:1:1101:13083:7257 1:N:0:AACTAAT+ACGGCAC
GGCAACCTACGGGGCGCAGCAGTGGGGAATTTTGGACAATGGGGGGAACCCTGATCCAGCCATGCCGCGTGTCTGAAGAAGGCCTTCGGGTTGTAAAGGACTTTTGTTAGGGAAGAAAAGCCACGGGTTAAGAGCTAGTGGTGATGACGGTACCTAAAGAATAAGCACCGGCTAACTACGTGCCAGCAGCCGCGGTAATACGTAGGGTGCGAGCGTTAATCGGAATTACTGGGCGTAAAGCGAGCGCAGACGGTTAATTAAGTCAGATGTGAAATCCCCGAGCTTAACTTGGGAAGAGCATTTGA
+
CCCCCGGGGGGGGGGGGGGGGGGGGGGGGGGGGGGGGGGGGGGGGGGFGGGGGGGGGGGGGGGGGGGGGGGGGGGGGGGGGGGGGGGGGGGGGGGGCGGGGFGGGGGGGGGGGGGGGGGGGGGGGGGGGGGGGGGGGGGGGGGGDFFGGGGGGGGGBBCFGGGG9EGGGGGDGGGGGGGGGGGGGGGGGGGEGGGEDDFGGGGGGGGGGGGD8EEEDEFGGGGGDCFGGGGFGGGGGGGGGD>DFGFGGGGGF3<3=FFFFFFDFFF<?>FBFC7B<?36>FFB09@4AFDF:?BF:<F?>D>A)
@M02526:341:000000000-JB3KD:1:1101:20562:7273 1:N:0:AACTAAT+ACGGCAC
GAAGATCCTACGGGGGGCAGCAGTGGGGAATTTTGGACAATGGGGGGAACCCTGATCCAGCCATGCCGCGTGTCTGAAGAAGGCCTTCGGGTTGTAAAGGACTTTTGTTAGGGAAGAAAAGCCACGGGTTAAGAGCTAGTGGTGATGACGGTACCTAAAGAATAAGCACCGGCTAACTACGTGCCAGCAGCCGCGGTAATACGTAGGGTGCGAGCGTTAATCGGAATTACTGGGCGTAAAGCGAGCGCAGACGGTTAATTAAGTCAGATGTGAAATCCCCGAGCTTAACTTGGGAAGAGCATTTG
+
CCCCCGGGGGGGGGGGGGGGGGGGGGGGGGGGGGGDGGGGGGGGGGGGGGGGGGGEGGGGGGGGGGGGGGGGGGGGGGGGGGGGGGGGGGGGGGGGGGGGDGGGGGGGGGGGGGGGGGGGGGFGGGGGGGGGFGGGGGGGGGGGGGFCCGGGGGGGGGGGGGGGGGGGGGG5EEGGGGGGGGGEGGFG@:FGGG8EEGCGGFG<CFGGGGCGGGGGGEEFGFGGGGGGGGGGGGGGGGDCGGFGEC7557)5<;B@EFFFFFFFFFFAFBFFFGGFF?F09>F9B?FFBFFFF<?2?F?0445>)
@M02526:341:000000000-JB3KD:1:1101:19389:7314 1:N:0:AACTAAT+ACGGCAC
TCTAGCCTACGGGGGGCAGCAGTAGGGAATCTTTCACAATGAACGAAAGTTTGATGAAGCAACGCCGCGTGAATGAAGAAGGGTTTCGGCTCGTAAAATTCTGTTGCCGGAGAAGAATATGCTTAGTAGGCAATGGCTAAGTATTGACGGTATCTGGTTAGAAAGTCACGGCTAACTACGTGCCAGCAGCCGCGGTAATACGTAGGTGGCAAGCGTTATCCGGATTTATTGGGCGTAAAGCGAGCGCAGGCGGTTACTTAAGTCCGATGTGAAAGCCTACGGCTTAACCGTAGAAGTGCATAGGA
+
CCCCCGGGGGGGGGGGGGGGGGGGGGGGGGGGGGGGGGGGGGGGGGGGGGGGGGGGGGGGGGGGGGGGGGGGGGGGGGGGGGGGGGGGGGGGGGGGGGGGGGGGGGGGGGGGGGGGGGGGGGGGGGGGGGGGGGGGGGGGGGGFGGGGGGGGGGGGGGGGGGGGGGGGGGGGGGGGGGGGGGGGGGGGGGGGGGGEEGGGGGGGGGGGGGGGGGGGGGGGGGGGGGGGGGGGGGGGGGGGGGFGFGFGGGDGEFFFFFFFFFFFFFFFFFFFFGFFF4?BFFF9BFFFBFFB::<BFFFFAFFF)
@M02526:341:000000000-JB3KD:1:1101:27985:7316 1:N:0:AACTAAT+ACGGCAC
GGACCTACGGGGCGCAGCAGTAGGGAATCTTCCACAATGGACGAAAGTCTGATGGAGCAACGCCGCGTGGATGAAGAAGGTTTTCGGATCGTAAAATCCTGTTGTTGAAGAAGAACGTGCTAGAGAGTAACTGCTCTAGCAGTGACGGTATTCAACGAGGAAGTCACGGCTAACTACGTGCCAGCAGCCGCGGTAATACGTAGGTGGCAAGCGATGTCCGGATTTATTGGGCGTAAAGGGAGCGCAGGCGGTTTTTTAAGTCTGAATGTGAAAGCCCTCAGCTCAACTGAGGAAGAGCATCGGAA
+
BCCCCGGGGGGGGGGGDEGGEFGGGGGGGGGGGGGGGCFG@ACFGGGGGEFFGCFGGCFCGGDGFGGEGGGCFFGDEEFDFCGCCFGECFBEECGGFFGCDEFFGCFFFGFG<FFBBBD7DEGGGGGGEFEFGFCDFGGGGGAFFFFEFCCGFFFA:FFEGGFFFCCGDEDGGGGEFEFGE7E8DFG,=BC5CEEGGFCC9BBEBF::9EG=E*2;F7?7CC5:CC:C?FGGC5C5CGG3>CBGECED7CDC3>>:D@FF6@*599*)/)79FF55>?>?B79:???6363::<??B:D?032?0
@M02526:341:000000000-JB3KD:1:1101:21398:7317 1:N:0:AACTAAT+ACGGCAC
TCCCTACGGGACGCAGCAGTGGGGAATATTGGACAATGGGCGCAAGCCTGATCCAGCCATGCCGCGTGTGTGAAGAAGGCCTTATGGTTGTAAAGCACTTTAAGCGAGGAGGAGGCTTACCTAGCTAATAACTAGGCTAAGTGGACGTTACTCGCAGAATAAGCACCGGCTAACTCTGTGCCAGCAGCCGCGGTAATACAGAGGGTGCAAGCGTTAATCGGAATTACTGGGCGTAAAGCGCGCGTAGGTGGCCATTTAAGTCAAATGTGAAATCCCCGAGCTTAACTTGGGAATTGCATTCGATA
+
CCCCCGGGGGGGGGGGGGGGGGGGGGGGGGGGGGGFGGGGGGGGGGGGGGGGGGGGGGGGGGGGGGGGGGGGGGGGGGGGGGGGGGGGGGGGGGGGGGGGGGGGGGGGGGGGGGGGGGGGGGGGGGGGGGGGGGGGGGGGGGGGGGGGGGGGGGGGGGGGGGGGGGGGGGGGGGGGGGGGGGGGGGGGGGGGGGGGGGGGGGGGGGGGGGGGGGGGGGGGGGGGGGGGGGGGGGGGGGGGGGFGDDBDGGGGFFFFFFFFFFFFFFFFFFF=BGGFFFFFFFFFFFFFFFB?FF??FFFFFF2:(
@M02526:341:000000000-JB3KD:1:1101:24447:7329 1:N:0:AACTAAT+ACGGCAC
TGAGCCCTACGGGGGGCAGCAGTGGGGAATATTGCACAATGGGGGAAACCCTGATGCAGCCATGCCGCGTGTGTGAAGAAGGCCTTCGGGTTGTAAAGCACTTTCAGCGAGGAGGAAAGGTTGATGCCTAATACGTATCAACTGTGACGTTACTCGCAGAAGAAGTACCGGCTAACTCCGTGCCAGCAGCCGCGGTAATACGGAGGGTGCAAGCGTTAATCGGAATTACTGGGCGTAAAGCGCACGCAGGCGGTTGGATAAGTTAGATGTGAAAGCCCCGGGCTCAACCTGGGAATTGCATTTAA
+
CB@CCGGFFEGGGGGGGFGGGGGGGGGGDGGFFF?EGGGGGGGGGGGGGGGGGFGGGGFGGGGGGDGGGGGGGGGGGGGGGGGGGGFGGGGEFGGGCFCEAFGGF@;FFGGGGGGGGGGG,<FGGAFGEFFGGCCGFFG9FGFCFGFFEFGFCCFBFCEGFGGF?EGGFGECEDFFEGGGG8CC?8:CFFFGGGGEGCFFCEC8EGDGGDEC?87C=EFCEGGGCF89?FGG:C59EGC:*)0775@GGC<D:DDFF??6=?944@*5*.9=@C7FFF36;B6(,?FFB???1:>07<A4>A2<4
@M02526:341:000000000-JB3KD:1:1101:12147:7331 1:N:0:AACTAAT+ACGGCAC
TCTCACCTACGGGGGGCAGCAGTGGGGAATTTTGGACAATGGGGGGAACCCTGATCCAGCCATGCCGCGTGTCTGAAGAAGGCCTTCGGGTTGTAAAGGACTTTTGTTAGGGAAGAAAAGCCACGGGTTAAGAGCTAGTGGTGATGACGGTACCTAAAGAATAAGCACCGGCTAACTACGTGCCAGCAGCCGCGGTAATACGTAGGGTGCGAGCGTTAATCGGAATTACTGGGCGTAAAGCGAGCGCAGACGGTTAATTAAGTCAGATGTGAAATCCCCGAGCTTAACTTGGGAAGAGCATTTGA
+
CCCCCGGGGGGDGGGGGGGGGGGGGGGGGGGGGGGFGGGGGGGGGGGGGGGGGGGGGG9FGGGGGGGGGGGGGGGGGGGGGFCFGFGGGGGGDGGGGFFFGGGGGGGGGGGGGGGGGGGGGGGGGGDGGGFCCGFGGGGGGGGGFCFFG5CGGGDCGFFGFGGGGG?FGGDEGEGGGGGGGGGEFF>C8E8CCGDEEGGEGFFGGGGGGDGDDGGGGGGGGG8:CC<CGGGFGGGGGGGGGGD95))9D)7C>BF3@F@FFBFAF?FF=AFFF:FFFF799B6037?FFFAF?B0:7::?F9:))
@M02526:341:000000000-JB3KD:1:1101:26697:7338 1:N:0:AACTAAT+ACGGCAC
GACCTACGGGAGGCAGCAGTGGGGAATTTTGGACAATGGGGGGAACCCTGATCCAGCCATGCCGCGTGTCTGAAGAAGGCCTTCGGGTTGTAAAGGACTTTTGTTAGGGAAGAAAAGCCACGGGTTAAGAGCTAGTGGTGATGACGGTACCTAAAGAATAAGCACCGGCTAACTACGTGCCAGCAGCCGCGGTAATACGTAGGGTGCGAGCGTTAATCGGAATTACTGGGCGTAAAGCGAGCGCAGACGGTTAATTAAGTCAGATGTGAAATCCCCGAGCTTAACTTGGGAAGTGCATTTGAAAC
+
CCCCCGGGGGGGGGGGGGGGGGGGGGGGGGGGGGFGGGGGGGGGGGGGGGGGGGGGGGGGGGGGGGGGGGGGGGGGGGGGGGGGGGGGGGGGGGGGGGGGGGGGGGGGGGGGGGGGGGGGGGGGGGGGGGGGGGGGGGGGGGGGGGGGGGGGGGFGGGGGGGGGGGGGGGGGGGFGGGGGGGGGGGGGGGGGGDGGGGGGGGGGGGGGGGGGGEGGGGGGEGGGGGGGGGGGGGGFGGGDGGFGFGFGGGGGFFFFFFFFFFF<FFF>@>=FFCF>EEDBF?AAAF???FF?<FFFFFFBAFFFF
@M02526:341:000000000-JB3KD:1:1101:26128:7345 1:N:0:AACTAAT+ACGGCAC
ACAGCCTACGGGACGCAGCAGTGGGGAATATTGGACAATGGGGGGAACCCTGATCCAGCAATGCCGCGTGTGTGAAGAAGGTCTTCGGATTGTAAAGCACTTTCGTCAGGGAAGATGATGACGGTACCTGAAGAAGAAGCCCCGGCTAACTTCGTGCCAGCAGCCGCGGTAATACGAAGGGGGCAAGCGTTGCTCGGAATGACTGGGCGTAAAGGGCGTGTAGGCGGTTATTACAGTCAGATGTGAAATACCTGGGCTCAACCTGGGAGCTGCATTTGATACGTGATGACTAGAGTTCGAGAGGG
+
CCCCCGGEGGGGBFGGGGGGGGGGGGGGGGGGGGCFGDGGGGGGGGGGGGGGGFGGGGGGFGFGGGGGFGGGGGGGGGGGGGGGGGGEGGGFGGGGGGGGGGGGDGGGGGGGGGGGGGGGGGGEFFGGGGGGGGGGGGGGGGGGGGGGGGGGGGFGGDGGGGGGGGGGGGGGFGGGGGCEEGGGGCEFGGGGGFFGGGGGGFGFGGGGGEDGGEEEG=EGGGGGGGGGGGGGGGGGDCCCDFFC?CFCCD>CFFFFF)<=?FFFFFFFD>@@FFFF6BFAAA?7<FFFAFF<84<:<22(((((,
@M02526:341:000000000-JB3KD:1:1101:25917:7347 1:N:0:AACTAAT+ACGGCAC
TGGGCCTACGGGAGGCAGCAGTGGGGAATTTTGGACAATGGGGGAAACCCTGATCCAGCCATGCCGCGTGTCTGAAGAAGGCCTTCGGGTTGTAAAGGACTTTTGTTAGGGAAGAAAAGCCACGGGTTAAGAGCTAGTGGTGATGACGGTACCTAAAGAATAAGCACCGGCTAACTACGTGCCAGCAGCCGCGGTAATACGTAGGGTGCGAGCGTTAATCGGAATTACTGGGCGTAAAGCGAGCGCAGACGGTTAATTAAGTCAGATGTGAAATCCCCGAGCTTAACTTGGGAAGTGCATTTGAA
+
CCCCCGGGGGGGGGGGGDGGFGGGFGFGGCFGCEAFFGGGGG7F@CFCGGGGGFGGGGGGGAFGCFGGGGGGDFGFFG@,EFGGGFFEGEE@B?EECEEFDGFGEFGG9FGFGE8FGGGGFGGGGE:FDE9<FFDF<DFFGBAF<FGGEGGGGGGG<FCCGFFGGGGGDEECE,8D9EED881,>*6DCF:C:>EDCF9;FFGCE@B*;C5CEGE5>EGGGGGEE+:<CCF5*:D<GC7:9D>))95C<FC757B46*97@FFFFF?994FF6DC??>B((90:401*6*416::B<A<B2)-))
@M02526:341:000000000-JB3KD:1:1101:9375:7359 1:N:0:AACTAAT+ACGGCAC
TCGCCTACGGGAGGCAGCAGTGGGGAATATTGCACAATGGGGGGGACCCTGATGCAGCCATGCCGCGTGTATGAAGAAGGCCTTCGGGTTGTAAAGTACTTTCGGTGATGAGGAAGGGCGGATATTGAATAGGTATATGTTTTGACGTTAATCACAGAAGAAGCACCGGCTAACTCCGTGCCAGCAGCCGCGGTAATACGGGGGGTGCAAGCGTTAATCGGAATGACTGGGCGTAAAGGGCATGTAGGCGGATAGATAAGTTAGGTGTGAAAGCCCTGGGCTCAACCTAGGAATTGCATTTAAAA
+
CCCCCGEFEGGGEGGGGGGFFGGGGGGGGGGGGGGGGGGGGGGGGGGGGGGGGGGGGGGGGGGGGGGGGGGFGGGGGGGFGGGGGGGEGGGGGGGGGGGGGGGGGEGGGGGGGGGGGGGGGGGEGGGFFGGGGGGGGGGGGGGFGFGGGGGGGGGGGGGGGGGGGGGGGGGGGGGFGG>;EGGGGGGGGGGGGEGGGGGGGGGGGGGGFFFGGEGGGGGGGEGGFGGGFFGGGGGGGGGGGGFGFGFGGGGDEEFFFFFF?FFFFFFF>BFFFGG>FFF:?B<FFFFFF@1>ADFFFFBAFFB26
@M02526:341:000000000-JB3KD:1:1101:24533:7365 1:N:0:AACTAAT+ACGGCAC
TACCTACGGGGCGCAGCAGTGGGGAATATTGCACAATGGGCGCAAGCCTGATGCAGCCATGCCGCGTGTATGAAGAAGGCCTTCGGGTTGTAAGGTACTTTCAGCGAGGAGGAAGGCATCAAGGTTAATAACCTTAGTGATTGACGTTACTTGCAGAAGAAGCACCGGCTAACTCCGTGCCAGCAGCCGCGGTAATACGGAGGGTGCAAGCGTTAATCGGAATTACTGGGCGTAAAGCGCACGCAGGCGGTTTGTTAAGTCAGATGTGAAATCCCCGAGCTTAACTTGGGAACTGCATTTGAAAC
+
CCCCCGGGGGGGFGGGGGGGGGGGGGGGGGGGGGGGGGGFGGGGGGGGGGGGGGGGGGGGGGGGGGEDGGGGGGGGGGFGGGGGGGGGGGGGGGGGGGGGGGGGGGGCEGGGGFGDGGGGGGGGGGGGGFGGGGGGGGGFFFGGGGGGGGGGGGDGFGGGGGGGGGGDGGGGGGGGGGFEFFGGGGGGGGGGGGGBFGGGDGEG>EDFFEFEGGGGGFGGGGGGGGGF?EE5>EGGDFDDDGFGFGBDGGGGFEFFFFFFBFFAF49AFFFFF:FFB@>96:AFA@FBBF?B?F?<BF92<<B<A
@M02526:341:000000000-JB3KD:1:1101:10436:7366 1:N:0:AACTAAT+ACGGCAC
GCCCTACGGGAGGCAGCAGTGGGGAATTTTGGACAATGGGGGGAACCCTGATCCAGCCATGCCGCGTGTCTGAAGAAGGCCTTCGGGTTGTAAAGGACTTTTGTTAGGGAAGAAAAGCCACGGGTTAAGAGCTAGTGGTGATGACGGTACCTAAAGAATAAGCACCGGCTAACTACGTGCCAGCAGCCGCGGTAATACGTAGGGTGCGAGCGTTAATCGGAATTACTGGGCGTAAAGCGAGCGCAGACGGTTAATTAAGTCAGATGTGAAATCCCCGAGCTTAACTTGGGAAGTGCATTGAAACC
+
CCCCCGGGGGDGGGGEGFGGGGGGGGGGGGGGGGGGGGGGGGGGGGGGGGFGGGGGGGGGGGGGGGGGGGGGFGGGGGGGGGGGGGGGGGGGGGGGGGGGGGGGGFGGGGGGGGGGGGGGGGGGGGGGGGGGGGGGGGGGGGGGGGGGGGGGGGGGGGGGGGGGGGGGGGGGGGGGGGFFGGGGGGGGGGGGGGGGGGGGFGDEGCEEGGGGEGEGGGGGG5EGGGGD0/AEGGGG?FGGGGFGFGDGGGGG:FFFFFFFFFF<BF65F<F?FFGFFFF>BFFFFFFFFF0?BF2<DF><AFFF1
@M02526:341:000000000-JB3KD:1:1101:27470:7375 1:N:0:AACTAAT+ACGGCAC
GCCTCCCTACGGGGGGCAGCAGTAAGGAATATTGGTCAATGGACGCAAGTCTGAACCAGCCGTGCCGCGTGAAGGATGAAGGTCCTCTGGATTGTAAACTTCTTTTATATGGGACGAAACCTCTTATTCTTAAGAGACTGACGGTACCATAGGAATAAGCACCGGCTAACTCCGTGCCAGCAGCCGCGGTAATACGGAGGGTGCAAGCGTTATCCGGATTCACTGGGTTTAAAGGGTGCGTAGGAGGGCAGGTAAGTCAGTGGTGAAATCTTCGAGCTTAACTCGGAAACTGCCGTTGATACTAT
+
CCCCCGGGGGGGGGGGGGGGGGGGGGGGGGGGGGGGGGGGGGGGGGGGGGGGGGGGGGGGGGGDGGGGGGGGGGGGGGGGGGFGGGFFGGGGGGGGGGGGGGGGGGGGGGGGGGGGGGGGGGGGGGGGGGGGGGGGGGGGGGGGGGGGGGGGGGGGGGGGGGGGGGGGGGGGGGGFCGGGGGGGGGGGDEGGGGGGGGGGGGGGGGGGGGGC=FGGGGGGGGGGGGGGGGGGGGGGGDGGGGFGFGFCCFGGFFFFFFFFF?FDF?FFFFF?FFGFFEFBBFFB?>BE>FFBBFFFFFFF><AA-
@M02526:341:000000000-JB3KD:1:1101:17670:7380 1:N:0:AACTAAT+ACGGCAC
GGTCCTACGGGAGGCAGCAGTGGGGAATTTTGGACAATGGGGGGAACCCTGATCCAGCCATGCCGCGTGTCTGAAGAAGGCCTTCGGGTTGTAAAGGACTTTTGTTAGGGAAGAAAAGCCACGGGTTAAGAGCTAGTGGTGATGACGGTACCTAAAGAATAAGCACCGGCTAACTACGTGCCAGCAGCCGCGGTAATACGTAGGGTGCGAGCGTTAATCGGAATTACTGGGCGTAAAGCGAGCGCGGACGGTTAATTAAGTCAGATGTGAAATCCCCGAGCTTAACTTGGGAAGAGCATTTGAAA
+
CCCCCGGGEGGGGGGGGGGFGGGFGGGGGFGGGGGGGGGFGGGGGGGGGGGGFGGGGGGGGGGGGGGGGGGGGGDGA<FGFGGGGGGGGGGGG9FEFGDGGGGGBFCAFGFGG@CEDGGGFGGGEEGGGGGFFGFGGGGGGGFEFGGGGGEGGGGFFGGGGFFGGGGGGGGDFGGGGGGGGGGGGGFGGGGGGGCEGG?CCCGC5C58EGGGGDEGCEFDEGEGGGGGDGFFGGGG5DFDCD>GE:@)>DCGF>?@BFFF?BFFF?FA65@4@F4<@:>>>;?AAFFFFF:BF?07BFFBAABD6
@M02526:341:000000000-JB3KD:1:1101:8778:7428 1:N:0:AACTAAT+ACGGCAC
ACGACCTACGGGGGGCAGCAGTAGGGAATCTTTCACAATGGGCGAAAGCCTGATGAAGCAACGCCGCGTGAATGAAGAAGGGTTTCGGCTCGTAAAATTCTGTTGCTAGAGAAGAACGTACCGAGTAGGAAATGGCTCGGTAGTGACGGTATCTGGTTAGAAAGTCACGGCTAACTACGTGCCAGCAGCCGCGGTAATACGTAGGTGGCAAGCGTTATCCGGATTTATTGGGCGTAAAGCGAGCGCAGGCGGTCGCTTAAGTCCGGTGTGAAAGCCTTCGGCTTAACCGAAGAAGTGCATTGGAA
+
CCCCCG:EEEGGGGGGGGGGFEFGFFC<DEG?FGGGGF?F@GGGGD:=FB<FFDFGGGGGFGFCEGGGEFEFGFFGGGGGGGGG@EEEGFGDCF:<<,D;FGCD@FGGGGGGGGGGGGGGCEG7FFGGFGFGGGF:+CFEGCF@<A21<CF5+:CFCCCGEFFGE@CGGD888CFGGGGEGGGGGGGGGFGDGCGEGCGGG<CFD?EGCCCC5CCCE*<9CGC5*<ECFCECCECDGFFCCD@)>7>CGG5C)8B>:7>=?=74>354)39?6>CFF6FBFF69?F?/3>B9?F>))-<)64382
@M02526:341:000000000-JB3KD:1:1101:22700:7434 1:N:0:AACTAAT+ACGGCAC
ATAGCCTACGGGACGCAGCAGTGGGGAATATTGCACAATGGGGGGGACCCTGATGCAGCCATGCCGCGTGTATGAAGAAGGCCTTCGGGTTGTAAAGTACTTTCGGTGATGAGGAAGGGCGGATACTGAATAGGTATATGTTTTGACGTTAATCACAGAAGAAGCACCGGCTAACTCCGTGCCAGCAGCCGCGGTAATACGGGGGGTGCAAGCGTTAATCGGAATGACTGGGCGTAAAGGGCATGTAGGCGGATAGATAAGTTAGGTGTGAAAGCCCTGGGCTCAACCTGGGAATTGCATTTAAA
+
C@CCCFECCFGGCC:FGGGGGFGGGEF,FFFDFDEFGFGGGFG>CFCFGGGGGGFGGFGG7:CG:BCF<<FCFFFGGG8CCFFGCF@FCGGC<FCC,C<,?FGFGGGGGGFFFFGGG*AEEG>GGFF?C:99@60:99EGGFGGECFG:CCFGGGGD9CFGGCE?CCF**/?C??C7C8FFEFGGGGGG;C5?EGGGF9CE;CGGEGEEFCFEEG5:8?<C8EGGGF70:E5=ECC75:D5DFCFC*:>49C3>39@4F*=6=AF?F?7?FFF:FFF5)-((314?@:04::7,457<<9<4:24
@M02526:341:000000000-JB3KD:1:1101:13209:7440 1:N:0:AACTAAT+ACGGCAC
AACCTACGGGGCGCAGCAGTGGGGAATATTGGACAATGGGCGAAAGCCTGATCCAGCAATGCCGCGTGAGTGATGAAGGCCTTAGGGTTGTAAAGCTCTTTTACCCGGGATGATAATGACAGTACCGGGAGAATAAGCCCCGGCTAACTCCGTGCCAGCAGCCGCGGTAATACGGAGGGGGCTAGCGTTGTTCGGAATTACTGGGCGTAAAGCGCACGTAGGCGGCTTTGTAAGTTAGAGGTGAAAGCCCGGGGCTCAACTCCGGAATTGCCTTTAAGACTGCATCGCTAGAATTGTGGAGAGGT
+
CCCCCGGGGGGGGGGGGGGGGGGGGGGGGGGGGGGGGGGGGGGGGGGGGGGGGGGGGGGGGGGGGGGGGGGGGGGGGGGGGGGGGGGGGGGGGGGGGGGGGGGGGGGGGGGGGGGGGGGGGGGGGGGGGGGGGGGGGGGGGGGGGGGGGGGGGGGGGGGGGGGGGGGGGGGGGGGGGCGGGGGGGGGGGGGGGGGGGGGGGGGGGGGGGGGGGGGGGGFGGGGGGDGDEGFGFFFGGGGGGG@FFGFGGGGDEE:>FFFFFFF?BEEBFBFFFGGFFFFFABFFFFEE?EFFBBBBFABFB:<<)
@M02526:341:000000000-JB3KD:1:1101:25362:7443 1:N:0:AACTAAT+ACGGCAC
AAGGGACCTACGGGGGGCAGCAGTGGGGAATTTTGGACAATGGGGGGAACCCTGATCCAGCCATGCCGCGTGTCTGAAGAAGGCCTTCGGGTTGTAAAGGACTTTTGTTAGGGAAGAAAAGCCACGGGTTAAGAGCTAGTGGTGATGACGGTACCTAAAGAATAAGCACCGGCTAACTACGTGCCAGCAGCCGCGGTAATACGTAGGGTGCGAGCGTTAATCGGAATTACTGGACGTAACGCGAGCGCAGACGGTTAATTAAGTCAGATGTGAAATCCCCGAGCTTAACTTGGGAAGTTCATTTT
+
CCCCCAGGFFGGGCEE@EF@CGGA=DDDGGGGGGFGFGGGGGGGEGDFEGGCCC8<FEFEGGGGGGGCGECGGCGGGFFGGGGGGBCGGGGGGEGGEFGG,8CG7<F:F?FGGGCEGGGGFGGGFDEE5CEGF9FCFFGGGGGGFG7EGDDG5E?FGFGGGGGGFGGGGFECGGGCFGFFGGFGFGEFFGGGGDC>EE5ECFCFGGG8FCE8?/:CC=5ACECEEGGG?<996*77:7C*/755)95D<C3CB>@ED=B=FFB4777<=<F4=F>47?9490((,09=9=<97:051.)6<BD9)
@M02526:341:000000000-JB3KD:1:1101:21658:7444 1:N:0:AACTAAT+ACGGCAC
GAACCTACGGGAGGCAGCAGTAGGGAATCTCTCACAATGGGCGAAAGCCTGATGAAGCAACGCCGCGTGAATGAAGAAGGGTTTCGGCTCGTAAAATTCTGTTGCTAGAGAAGAACGTACCGAGTAGGAAATGGCTCGGTAGTGACGGTATCTGGTTAGAAAGTCACGGCTAACTACGTGCCAGCAGCCGCGGTAATACGTAGGTGGCAAGCGTTATCCGGATTTATTGGGCGTAAAGCGAGCGCCGGCGGTCGCTTAAGTCCGGTGTGAAAGCCTTCGGCTTAACCGAAGAAGTGCATTGGAAA
+
C@8CCEGGE@:F:CGGEGFFGGFGG?EGGGGFGGGGFGGFFFGGGGCDGGGCE@EGGGGGGGGEEGGGG@FFGC<CAEFGGEFGGDGGG@F@:<B9EFGGGC?<F<EB,E<FFFDGGG@F?FCFDFGGCFGGGCD=DGGFFFDGGGDGGGFGGGFFF9F<CCFG@F;CEG7BFGGDGGG7DFFFFGGDG5B8EED>F<C8+5BCC9EF*9CCGEG5=F@ED/*;C+<CCG5CGG<3:7>39<5C:)7<3979>@EE3776@BF15;31757=?<<F6?>:9?B:A?F>>33,:>F<A2AB<>7B5
@M02526:341:000000000-JB3KD:1:1101:3893:7455 1:N:0:AACTAAT+ACGGCAC
TTGGCCTACGGGAGGCAGCAGTGGGGAATATTGGACAATGGGCGCAAGCCTGATCCAGCCATGCCGCGTGAGTGATGAAGGCCCTAGGGTTGTAAAGCTCTTTCGCCAGGGACGATAATGACGGTACCTGGATAAGAAGCCCCGGCTAACTTCGTGCCAGCAGCCGCGGTAATACGAAGGGGGCTAGCGTTGTTCGGAATCACGGGGCGTAAAGCGCACGTAGGCGGATCGTTAAGTCAGAGGTGAAATCCCAAGGCTCAACCTTGGAACTGCCTTTGATACTGGGGATGTTGAGTCCGGGAGAG
+
ACBCCGEGGGGDFFGGGGG<FFGGGGFGGCCGGDGGGGGGFGGGCFEGGGGGGGGGGGGGFGGGGGGGGGEGGGGGGGDGFFEGGCGGGDGGGGFDGGGGGGGGFFECEGGGFGGGCB9EF<CGGFEAFGGGGG9DBFFGD<=CFG733DCCFGFDGFFGGGGGGEGGGGEGGGGGC8EED*BCCFGGGGGGE5+8>CCGGGF*8EGGG=C;@<+:7EEE*;8CCEGG57*:*:C7<7:C79>*0:7**:*2)85@FF569.546BF:?0@?=5*@FF4264<<05@5:)5<):346<606>B?1
@M02526:341:000000000-JB3KD:1:1101:13030:7467 1:N:0:AACTAAT+ACGGCAC
TCCCCTACGGGAGGCAGCAGTAGGGAATCTTTCGCAATGGGCGAAAGCCTGATGAAGCAACGCCGCGTGAATGAAGAAGGGTTTCGGCTCGTAAAATTCTGTTGCTAGAGAAGAACGTACCAAGTAGGAAATGGCTTGGTAGTGACGGTATCTGGTTAGAAAGTCACGGCTAACTACGTGCCAGCAGCCGCGGTAATACGTAGGTGGCAAGCGTTATCCGGATTTATTGGGCGTAAAGCGAGCGCAGGCGGTCACTTAAGTCCGATGTGAAAGCCTTCGGCTTAACCGAAGAAGTGCATAGGAAA
+
CC<<@CDFFFGCGEGEDBEFGEEFG<FF@FFEGEGGGEE<FFEG:CEFFAF<@CEGGGGGCFGGGGGGG7=EFGGGGFGGGEFGGGGGGDFFGGGGGGGFGGGGGAFGGGGGGGGGGGGGGFDGGGGGGCFGDFGCEGGGGGGGGGGGGGDGGFDFFGGGGGGGGFGEEGGGGGGEGDGGGGGGGGGGGGGGGGGGGGGGGGGGFGGGGGGGGGGGCEGGGGDGGGGGGGGGGGGGGCFGGGFGEGFGGGGCFFFFFFFFBFFB>>5304@?4>CFFFFB>FBFAFFFF396B:<?A<9AF7AA:
@M02526:341:000000000-JB3KD:1:1101:16969:7470 1:N:0:AACTAAT+ACGGCAC
GACCTACGGGGGGCAGCAGTGGGGGATCTTGCGCTAATGCGCGAAAGCGTGACGCAGCGACGCCGCGTGGGGGATGAAGGCCCTCGGGTTGTAAACCCCTTTCGGCAGGGACGAAGCGAAAGTGACGGTACCTGCAGAAGAAGTCCCGGCTAACTACGTGCCAGCAGCCGCGGTAACACGTAGGGGACGAGCGTTGTCCGGATTCATTGGGCGTAAAGCGCGCGTAGGCGGCTCGGAAAGTCGGTCGTTAAATGCCGGGGCTCAACCCCGGGACTGCGTCCGATACTCTCGAGCTGGAGGCAGGG
+
CCCCCGGGGEFGGGGCG=FFFGGEGGGFGGFGGGGGGGGGGGGEFGGGEFGGGGGGGGGGGGGGGGDCFGGGGGGGGGGGFFEFFGGGGGGGFCFCGEGGGGFEGGGGGGGGGGGGGGGGEGFFFFEEEFEGFFGGGEEE?@FCGGGGGGGGGGFGGGF65EGGGFFFGGGGDEEEGGCCCCFDGEECE8EGGCGG>9FEGEGDGCF?C8ECEGGGGGGGGGDC/:=ECCEE55CGEDGGFFBC77>D*97C68FFEF:BF35)/<5:.157)9<:?@563;689>=@)71?(41281:?F:69-
@M02526:341:000000000-JB3KD:1:1101:18988:7498 1:N:0:AACTAAT+ACGGCAC
AGGCCTACGGGGCGCAGCAGTGGGGAATATTGGACAATGGGCGCAAGCCTGATCCAGCCATGCCGCGTGGGTGATGAAGGCCCTAGGGTTGTAAAGCCCTTTCGGCGGGGAAGATAATGACGGTACCCGCAGAAGAAGCCCCGGCTAACTTCGTGCCAGCAGCCGCGGTAATACGAAGGGGGCTAGCGTTGCTCGGAATCACTGGGCGTAAAGCGCACGTAGGGGGATCGCTAAGTCAGGGGTGAAATCCTGGAGCTCAACTCCAGAACTGCCCTTGATACTGGCAATCTCGAGTCCGGGAGCGG
+
CCCCCGGGGGGGGGGGGGGGGGGGGGGGGGGGGGGGGGGGGGGGGGGGGGGGGGGGGGGGGGGGGGGGGGGGGGGGGGGGGGGGGGGGGGGGGGGGGGGGGGGGGGGGGGGGGGGGGGGGGGGGGGGGGGGGGGGGGGGGGGGGGGGGGFGGGGGGGGGGGGGGGGGGGGGGGGGGGEEGGGGGDFGGGGGGDGGGGGGGGGGGGGGGGGGGGGGGGGGGGGGGGGGGGGGGGGGGGGGFGGFGFGFGGGGGFFFF:FFFFFFFFFF?FFFFFGGFFFFFFFF?FF?F?6<?F?<?FB9909(,4
@M02526:341:000000000-JB3KD:1:1101:7743:7505 1:N:0:AACTAAT+ACGGCAC
GCGTCCTACGGGAGGCAGCAGTGGGGAATATTGCACAATGGGGGGAACCCTGATGCAGCCATGCCGCGTGTGTGAAGAAGGCCTTCGGGTTGTAAAGCACTTTCAGTGAGGAGGAAGGGCATATATTGAATAGGTATATGCATTGACGTTACTCACAGAAGAAGCACCGGCTAACTCCGTGCCAGCAGCCGCGGTAATACGGAGGGTGCAAGCGTTAATCGGAATTACTGGGCGTAAAGGGCACGTAGGCGGATAGATAAGTTGGGTGTGAAATCCCCGGGCTCAACCTAGGAATGGCATTCAAA
+
CCCCCGG9FGGGGGFEGEGGGGGGGGGGGGGGGGGGGGGGGGGGEGGGGGGFDFGGCDGGGGGGFEGGEGGFFGGGAGDFGGCFGFFCFDEGGGGGAFGGGGC9==@FBFGDGGECFDGGGGGFFGGGGFGF9FFGGGGGG,@FG9CFGFFF@F;FFFGFFGFA,?FFECCEE7<<FCEFFGGGGFF8FCEGGGGGGCGFEEEGGGCEGGGDGGGGG5FGG8CEFCGCCFGGGE9DEFGGGDFDEGFGCDGD3>>:B=FFFFFFFFFBF?FFFGC9@FF;>6((56?)(???FFD?:1,8<24AA
@M02526:341:000000000-JB3KD:1:1101:10224:7508 1:N:0:AACTAAT+ACGGCAC
ATTCCTACGGGACGCAGCAGTGGGGAATCTTGGACAATGGGCGCAAGCCTGATCCAGCCATGCCGCGTGAGTGATGAAGGCCCTAGGGTTGTAAAGCTCTTTCGGCGGGGAAGATAATGACGGTACCCGCAGAAGAAGCCCCGGCTAACTTCGTGCCAGCAGCCGCGGTAATACGAAGGGGGCTGGCGTTGCTCGGAATCACTGGGCGTAAAGCGCACGTAGGCGGTTTCTTAAGTCAGGGGTGAAATCCCGGAGCTCAACTCCGGAACTGCCTTTGATACTGGGAGACTTGAGTTCGGGAGAGG
+
CCCCCGGGGGGGGGGGGGGGGGGGGGGGGGGGGGGGGGGGGGGGGGGGGGGGGGGGGGGGGGGGGGGGGGGGGGGGGGGGGGGGGGGGGGGGGGGGGGGGGGGGGGGGGGGGGGGGGGGGGGGGGGGGGGGGGGGGGGGGGGGGGGGGGGGGGGGGGGGGGGGGGGGGGGGGGGGGGGGGGGGGGGGGGGGGGGGGGGGGGGGGGGGGGGGGGGGGGGGGGGGGGGGGGGGGGGGGGGGGGGFGFGFFFGGGFFFFFFFFFFFFFFEFFFFFFGGFFFFFFFFFBFFDFFFDFFFFFF>0>BFB<
@M02526:341:000000000-JB3KD:1:1101:17054:7529 1:N:0:AACTAAT+ACGGCAC
CAATGTCCTACGGGGGGCAGCAGTAAGGAATATTGGTCAATGGACGCAAGTCTGAACCAGCCATGCCGCGTGAAGGATGAAGGCCCTCTGGGTTGTAAACTTCTTTTACAGGGGACGAAATGCAGTTATTCTTAGCTGTTTGACGGTACCCTGGGAATAAGCACCGGCTAACTCCGTGCCAGCAGCCGCGGTAATACGGAGGGTGCAAGCGTTATCCGGATTCACTGGGTTTAAAGGGTGCGTAGGTGGGCTTGTAAGTCAGTGGTGAAATCTCCGTGCTTAACATGGAAACTGCCATTGATACC
+
CCCCCGGGGGGGGGGGGGGGGGGGGGGGGGGGGGGGGGGGGGGGGGGGGGGGGGGGGGGGGGGGGGGGGGGGGGGGGGGGGGGGGGGGGGGGGGGGGGGGGGGGGGGGGGGGGGGGGGGGGGGGGGGGGGGGGGGGGGGGGGGGGGGGGGGGGGGGFGGGGGFGFGGGGGGGGGGGGGGGFGGGGGGGGGGGGGGGGGGGGGGGGGGGGGGGGGGGGGGGGGGGGFGGGGGGGGFGCDGGCDFGF:FDCDDFFFFFFF=4@FFF@FFFFDFFFFFEF:@B>>9B<FF?>FDFFFF?DFFFBFFF:
@M02526:341:000000000-JB3KD:1:1101:9991:7550 1:N:0:AACTAAT+ACGGCAC
ATCCTACGGGACGCAGCAGTGGGGAATATTGCACAATGGGGGGAACCCTGATGCAGCGACGCCGCGTGCGGGATGAAGGCCTTCGGGTTGTAAACCGCTTTTGTTGGGGAGCAAGCGAGTGTGAGTGTACCCTTCGAATAAGGACCGGCTAACTACGTGCCAGCAGCCGCGGTAATACGTAGGGTCCAAGCGCTGTCCGGATTTATTGGGCGTAAAGAGCTCGTAGGCGGTTCGTCGCGTCTGGTGTGAAAGCCCATCGCTTAACGATGGGTCTGCGCCGGATACGGGCGGGCTTGAGTGTAGTT
+
CCCCCGGGGGGGGGGDGGGGGGGGGGGGGGGGFEGGGCFGGGFGGGFGGGGGGGGFFDGGGGGEEGGGGGGGGCFGGGGFGGFGGCFGGGGGGGGGGEEGFGGGGDFGGGDGFGFG@FG*=<FFGGGGGGGDCFGG@GGCCGGGGGG>CGCFGGFDEGGCCFEGG>CGDEGECEGDFGGGDFEEFFF?CCCEEGGCFFGEGG5ECGGFGF88EE*;?CFGGGEGGGGGGGGGGGGG5>DC3*<5@FF3CFC7@F3>FFEEFF5AFBE6>34075C*.7B>696?7>B)1)4062(1()).6<)6)
@M02526:341:000000000-JB3KD:1:1101:27747:7550 1:N:0:AACTAAT+ACGGCAC
CTATCCTACGGGAGGCAGCAGTAGGGAATCTTTCACAATGGGCGACAGCCTGATGACGCAACGCCGCGTGCATGAAGAAGGGTTTCGGCTCGTAAACTTCTGTTGCTAGAGAAGAACGTACCAAGTAGGAAATGGCTTGGTAGTGACGGTATCTGGTTAGAAAGTCACGGCTAACTACGTGCCAGCAGCCGCGTTCATACGTAGGTGGCAAGCGTTATCCGGATTTATTGGGCGTAAAGCGAGCGCAGGCGGTCACTTAAGTCCGATGTGAAAGCCTTCGGCTTAACCGAAGAAGTGCATGGGAA
+
-BCCCC@FFGGGGGGGGEFCCCFFGGGGDGGGGFGFFGFGGGGG++6@EGGG,C@<,BF++@CFEEFFEF7,FFGFG9CCCGFFGGGDGDF7F7AF5CFC<<FGAFG@AEDGGFGFGGGG@FC8FF,F?<DFGGFGGEFGGCFFFFCFGGFEEGGGGGACF@3FFFGE+8B@8,DC9DBF,DFE@ED8,68::***4>=CEBCDEGGGF=@FGGGG5*+=E**:35>+4<CG*>5DC<>CDG:<7<39<9DC>)7F4*@F=9FB>:::)6BFBGGF4**4<9?6?F9*3>11:BF289<2>:01(
@M02526:341:000000000-JB3KD:1:1101:18575:7555 1:N:0:AACTAAT+ACGGCAC
GCGTGCCTACGGGGCGCAGCAGTGGGGAATTTTGGACAATGGGGGGAACCCTGATCCAGCCATGCCGCGTGTCTGAAGAAGGCCTTCGGGTTGTAAAGGACTTTTGTTAGGGAAGAAAAGCCACGGGTTAAGAGCTAGTGGTGATGACGGTACCTAAAGAATAAGCACCGGCTAACTACGTGCCAGCAGCCGCGGTAATACGTAGGGTGCGAGCGTTAATCGGAATTACTGGGCGTAAAGCGAGCGCAGACGGTTAATTAAGTCAGATGTGAAATCCCCGAGCTTAACTTGGGAAGAGCATTTGA
+
CCCCCGGGGGGGGGGGGGGGGGGGGGGGGGGGGGGGGGGGGGGGGGGGGGGGGGGGGGGGGGGGGGGGGGGGGGGGGGGGGGFFGGGGGGGGGGGGGFGGGGDGGGGGFFGGGGGGGGGGGGGFGGGGGGGGGGGGGGGGGGGGGGGGGDGGFGGGGGGGGGGGFGGGGGGGGGGGGGGGGGGGGGGFGGGGGGGGGGGGGGGGGGGGGGGEGCEGGGGGGGDEEGGGF?FGGGGGGGDGGGDGEG@DDDG<3<EFFFFFFFFFFF45=AFFFGGFFFFFF>097B@446:>?:?14((,4AA4-
@M02526:341:000000000-JB3KD:1:1101:9812:7568 1:N:0:AACTAAT+ACGGCAC
TGCCCTACGGGGCGCAGCAGTGGGGAATCTTTCACAATGGGCGAAAGCCTGATGAAGCAACGCCGCGTGAATGAAGAAGGGTTTCGGCTCGTAAAATTCTGTTGCTAGAGAAGAACGTACCGAGTAGGAAATAGCTCGGTAGTGACGGTATCTGGTTAGAAAGTCACGGCTAACTACGTGCCAGCAGCCGCGGTAACGCGTAGGTGGCAAGCGTTATCCGGATTTATTGGGCGTAAAGCGAGCGCAGGCGGTCGCTTAAGTCCGGTGTGAAAGCCTTCGGCTTAACCGAAGAAGTGCATTGGAAA
+
CCCCCGDGEDEGGGGGGGGGGGGGGGEGGFGGFEFDDCFGFEFCFFE<EECFGGGGGGGGGGGGGGGGGGGGGGGGGGGFGGGGGGDGGGGGCGGGFEGFGFGGGFFGEFGGGGGGEFGGGD:FFFDFGFFFGGGGGGGGCFFGAFGD@FF;@@9FFGGGGGGGGGGGGGGGGGGGG@:CCCG@FGGGGGGGGGC8<E53=>?E9CFF@68FC?ECFFGCG=:/<FGGGD==E5CD7DFGCD>70/5139D9>DFBFFF47=F:B>EBEFFFFGFFFF:?9?F>FFF37>;(35A242<A2??>>
@M02526:341:000000000-JB3KD:1:1101:12100:7585 1:N:0:AACTAAT+ACGGCAC
TTTTACCTACGGGGGGCAGCAGTGGGGAATATTGGACAATGGGCGAAAGCCTGATCCAGCAACGCCGCGTGAGGGATGACGGCCTTCGGGTTGTAGACCTCTTTCAGCAGGGACGAAGCGCAAGTGACGGTACCTGCAGAAGAAGCACCGGCCAACTACGTGCCAGCAGCCGCGGTAATACGTAGGGTGCGAGCGTTGTCCGGAATTATTGGGCGTACAGGGCTCGTAGGCGGTTTGTCGCGTCGGGAGTGAAAACTCAGGGCTTAACCCTGAGCCTGCTTCCGATACGGGCAGACTAAAGGTAT
+
CCCCCGGGGGGGGGGGGGGGGGFGGGGEGGFFEGCGGGGGGGGGGGGGDCFGGDFGGFGGGGGGGGGGGGGGGGGCGGGGGGGGGGGFGGFGFEGGFGGGGGGGGGGGGGGGGFGGCGGGGGEGGGGGGGGGGCFGGGGCCCGEGGGFFEEGGDFFGGGGFFGGGFGGGGFEGGGGECGGGGCFEEG?E88?EGEEEGGGGGG*:@69@F<@CFG?E*AFGGEFFCE?FG?EGGGDEGGGFGEC3D>DGD476=*7:FFFF@DBFFF2?B@F?7C?@@@?<>?F0>:B?F9236,434)).52<)
@M02526:341:000000000-JB3KD:1:1101:13896:7595 1:N:0:AACTAAT+ACGGCAC
GGGTGACCTACGGGAGGCAGCAGTGGGGAATTTTCCGCAATGGGCGAAAGCCTGACGGAGCAATGCCGCGTGGAGGTAGAAGGCCTACGGGTCGTGAACTTCTTTTCCCGGAGAAGAAGCAATGACGGTATCTGGGGAATAAGCATCGGCTAACTCTGTGCCAGCAGCCGCGGTGATACAGAGGATGCAAGCGTTATCCGGAATGATTGGGCGTAAAGCGTCTGTAGGTGGCTTTTTAAGTCCGCCGTCAAATCCCAGGGCTCAACCCTGGACAGGCGGTGGAAACTACCAAGCTGGAGTACGGG
+
CCCCCGGGGGGGGGGGGGGGGGGGGGGGGGGGGGGGGGGGGGGGGGGGGGGGGGGGGGGGGGGGGGGGGGGGGGGGGGGGGGGGGGGGGGGGGGGGGGGGGGGGGGGGGGGGGGGGGGGGGGGGGGGGGGGGGGGGGGGGGGGGGGGGGGGGGGGGGGGFGGGGGGGGGGGGGGGDFGGGCFGGGGGGGGGGGGGGGGGGDGGGGGGGGGGGGGGGGGGGGGGFGGGGGGGGGGGGGGGGGGFDDGFGGGGGFFFFFFFFFFFDFFFFFFF@FGGFFDEF>>??>FFF?F?BFFFF?F?:BAFF(
@M02526:341:000000000-JB3KD:1:1101:7803:7628 1:N:0:AACTAAT+ACGGCAC
ATTGGGCCTACGGGGCGCAGCAGTGGGGAATTTTGGACAATGGGGGAAACCCTGATCCAGCCATGCCGCGTGTCTGAAGAAGGCCTTCGGGTTGTAAAGGACTTTTGTTAGGGAAGAAAAGCCACGGGTTAAGAGCTAGTGGTGATGACGGTACCTAAAGAATAAGCACCGGCTAACTACGTGCCAGCAGCCGCGGTAATACGTAGGGTGCGAGCGTTAATCGGAATTACCGGGCGTAAAGCGAGCGCAGACGGTTAATTAAGTCAGATGTGAAATCCCCGAGCTGAACTTGGGAAGTGCATTTG
+
CCCC6<CFBFFF@FFGGGGGGFGFFGG:C7FF@FEGGEEFF@FGG@C@@<CFGG8@CFGFGC8CFGDCEGGECFGGGGGF8EEAF?FFFGGGGGBFCG?,FE,BF9?F?FFGGGCGGFFFGGC@DFEG@FCFGGGF9>FFFBFGGGGAF<CC<3FEFGG=FFFFG9FC:@E888EGGGGGGGF78C6=FC:>EGGGGCDGGGGFGGDGG=EED?=EEE==9CGGC?FEF?CEEGGGG:DGFFB77CDCG5DF5;B556FFF6*:FB?AF<*9*2:@?FFBFB006)9FBF<AF:?0<??AA):4)
@M02526:341:000000000-JB3KD:1:1101:8815:7630 1:N:0:AACTAAT+ACGGCAC
TCCTACGGGGGGCAGCAGTGGGGAATATTGCACAATGGGGGGAACCCTGATGCAGCGACGCCGCGTGCGGGATGAAGGCCTTCGGGTTGTAAACCGCTTTTGTTGGGGAGCAAGCGAGAGTGAGTGTACCCTTCGAATAAGCACCGGCTAACTACGTGCCAGCAGCCGCGGTAATACGTAGGGTGCAAGCGCTGTCCGGATTTATTGGGCGTAAAGAGCTCGTAGGCGGTTCGTCGCGTCTGGTGTGAAAGCCCATCGCTTAACGGTGGGTCTGCGCCGGATACAGGGGGGCCTGAGTGAAGTAG
+
CCCCCGGGGGGGGGGGGGGGGFGGGGGGGGGGGGCGGGGGGGGGGGGGGGGGGGGFGGGGGGGGGGFFGGGEGGGGGGGGGGGGEGCEGGGGGGGGGEGGGG8FFGGGGGGGGGGGGGEGGGGFCFGGFGGGGFGGGFGFGDD>GEGG5EGGGGGCCFGGGFEFCGFGGGGCC>ECFFCF@GGGGEGFGGGDEGGGG?8A/;@FFGCEGFE=C>CC:CC:CCEGGGCEG*>GGECGC9C<*9?><GF7DFC4F7>04))7)844>DF:DB7?4C*.7)<1((4).=F)->>0(,-,,-3)))6-.
@M02526:341:000000000-JB3KD:1:1101:24321:7635 1:N:0:AACTAAT+ACGGCAC
AGCCCCTACGGGAGGCAGCAGTGGGGAATTTTGGACAATGGGGGGAACCCTGATCCAGCCATGCCGCGTGTCTGAAGAAGGCCTTCGGGTTGTAAAGGACTTTTGTTAGGGAAGAAAAGCCACGGGTTAAGAGCTAGTGGTGATGACGGTACCTAAAGAATAAGCACCGGCTAACTACGTGCCAGCAGCCGCGGTAATACGTAGGGTGCGAGCGTTAATCGGAATTACTGGGCGTAAAGCGAGCGCAGACGGTTAATTAAGTCAGATGTGAAATCCCCGAGCTTAACTTGGGAAGTGCATTTGAA
+
CCCCCGGGGGGGGGGGGGGGGGGGGGGGGGGGGGGGGGGGGGGGGGGGGGGGGGGGGGGGGGGGGGGGGGGGGGGGGGGGGGGGGGGGGGGGGGGGGGGGGGGGGGGGGGGGGGGGGGGGGGGGGGGGGGGGGGGGGGGGGGGGGGGGGGGGGGGGGGGGGGGGGGGGGGGGGGGGGGGGGGGGGGGGGGGGGGGGGGGGGGGGGGGGGGGGGGGGGGGGGGGGGGGGGGGGGGGGGGGGGGFGFGFGGGGGFFFFFFFFFFFFFFFBBFFFFGGFF@<;>>BFBF?F>F??<B:3<<BFFADF>
@M02526:341:000000000-JB3KD:1:1101:13069:7645 1:N:0:AACTAAT+ACGGCAC
TGGGTCCTACGGGAGGCAGCAGTGGGGAATATTGCACAATGGGGGGAACCCTGATGCAGCCATGCCGCGTGTGTGAAGAAGGCCTTCGGGTTGTAACGCACTTTCAGTGAGGAGGAAGGGCATCTATTGAATAGGTATATGCATTGACGTTACTCACAGAAGAAGCACCTGCTAACTCCGTGCCAGCAGCCGCGGTAATACGGAGGGTGCAAGCGTCAATCGGAATTACTGGGCGTAAAGGGCACGTAGGCGGATAGATAAGTTGGGTGTGAAATCCCCGGGCTCAACCTGGGAATGGCATTCAA
+
CCCCCGGGFGGGGGEECFGGFGGGGGGDFG9EFFGCAFGGGGG>@CCFFEE8@=DBFGFFG?EFGDEGEF@:FFFGGGFFD,BFFFEDGGGGGEC@,3@FFGGGGCFFG9>:FC:C8B>:F<:,?FFC9;<F9FCF99FDGD@F,<;>C1=C<FGFFGGFGGF7FF7<=+?9BFGGD+4C@CEC?EF8CFCE5C*?C*::CC5EEECEGGGFDFGG*1C+<@5CEGCCE79CGEDGG357C3318D:4CDC355B3?BB*07668::?>4D=F:FBF:FB>>B0,9*5(91(8(8?B?BFFF2).
@M02526:341:000000000-JB3KD:1:1101:25785:7647 1:N:0:AACTAAT+ACGGCAC
ACGACCCTACGGGAGGCAGCAGTGGGGAATATTGCACAATGGGCGCAAGCCTGATGCAGCGACGCCGCGTGGGGGGTGACGGCCTTCGGGTTGTAAACTCCTTTCGCTAGGGACGAAGCGCAAGTGACGGTACCTGGAGAAGAAGCACCGGCTAACTACGTGCCAGCAGCCGCGGTAATACGTAGGGTGCGAGCGTTGTCCGGAATTACTGGGCGTAAAGAGCTCGTAGGTGGTTTGTCGCGTCGTTTGTGTAAGCCCGCAGCTTAACTGCGGGACTGCAGGCGATACGGGCATAACTTGAGTGC
+
CCCCCGGGGGGGGGGGGGGGGGGGGGGGGGGGGGGGGGGGGGGGGGGGGGGGGGGGGGGGGGGGGGGGGGGGGGGGGGGGGGGGGGGGGGGGGGGGGGGGGGGGGGGGGGGGFGGGGGGGGGGGGGGGGGGGGGGGGGGGGGGGGGFFFGGGGG8FFFGGGGGGGGGGGGGGGGGGEGGFGFFFFGGGGGGGGGGGGC>GFGGGGGGGGGGGGGGGGGGGCFGECEE5EE?FEGGGEFFDGGBGFGFGGGFGFF?@F)7@BFE:FFFA?BFEFGGD:FFAB:BF>F53:D>09:7AFDFF70424
@M02526:341:000000000-JB3KD:1:1101:28526:7650 1:N:0:AACTAAT+ACGGCAC
TCGCCTACGGGAGGCAGCAGTGGGGAATATTGGACAATGGGCGCAAGCCTGATCCAGCCATGCCGCGTGAGTGATGAAGGTCTTAGGGTTGTAAAGCTCTTTCGGCGGGGACGATAATGACGGTACCCGCAGACGAAGCCCCGGCTAACTTCGTGCCAGCAGCCGCGGTAATACGACGGGGGCTAGCGTTGTTCGGAATCACTGGGCGTAAAGGGCGTGTAGGCGGCTTTGTAAGTCGGGGGTGAAAGCCTGTGGCTCAACCACAGAATTGCCTTCGATACTGCATGGCTTGACACCGGTAGAGG
+
BC<CCGGGGGGGGGGGGGGGFGGGGGGGGGDGCGGGGGGGGGGGGGGGGGGGGCGGGGFGGFGEGGGGD@@FFGFFGFFGCEFG,CFFGGGGGGGG9EFGGGG:@FE:FGG@CGGGGCFF<:FFG>,@C*5@*,31>C*>@1CFD@:<,FA,:C@FFGF7FG:FDF*<<**+2A8;*:5?55585;?8C?*A8+::>8:998@9F5CEGGG*<+****:A*@C6CEEECEC+<C7*<C<9C3.9)76FFD**00<FFFFF:FD1F>6)66?F*209>7=36).)3**)(0391)43399,4:<<(
@M02526:341:000000000-JB3KD:1:1101:21585:7656 1:N:0:AACTAAT+ACGGCAC
TGCGCCTACGGGGGGCAGCAGTGGGGAATATTGGACAATGGGCGAAAGCCTGATCCAGCAATGCCGCGTGAGTGATGAAGGCCCTAGGGTTGTAAAGCTCTTTTACCAGGGATGATAATGACAGTACCTGGAGAATAAGCTCCGGCTAACTCCGTGCCAGCAGCCGCGGTAATACGGAGGGAGCTAGCGTTGTTCGGAATTACTGGGCGTAAAGCGCACGTAGGCGGCGATTCAAGTCAGAGGTGAAAGCCCGGGGCTCAACCCCGGAACTGCCTTTGAAACTAGATTGCTAGAATCCTGGAGAG
+
CCCCCGGGGGGGGGGGGGGGGGGGGDGGGGGGGGGGGGGGGGGGGGGGGGGGGGGGGGGGGGGGGGGGGGGGGGFGCEGF<FFG@GGGCGGEFGAEFGGGGGFGGGFFGGGGGGGFCEFF9CFGGGGGCCFGCGGGFFDFGGGGGGGGGGG:FGCFEEGFGGGGFGGGGECGGFEG8CEGGGGGGGGGGEE:EFFEGGECGGGGGGGGGGGEGGGCEEGG=EEGCGEDGDGFGCF>EFGG76FDFGFGCGFGFD@>E3.*9F<6>EDBEB4@FF*=FFF2AB)6)6@4<FA>BF<A<BF<?::7(
@M02526:341:000000000-JB3KD:1:1101:11082:7659 1:N:0:AACTAAT+ACGGCAC
CGGCCTACGGGGGGCAGCAGTGGGGAATTTTGGACAATGGGGGAAACCCTGATCCAGCCATGCCGCGTGTCTGAAGAAGGCCTTCGGGTTGTAAAGGACTTTTGTTAGGGAAGAAAAGCCACGGGTTAAGAGCTAGTGGTGATGACGGTACCTAAAGAATAAGCACCGGCTAACTACGTGCCAGCAGCCGCGGTAATACGTAGGGTGCGAGCGTTAATCGGAATTACTGGGCGTAAAGCGAGCGCAGACGGTTAATTAAGTCAGATGTGAAATCCCCGAGCTTAACTTGGGAAGTGCATTTGAAA
+
CCCCCGGGGGGGCEGGGGGGGGGGGGGGGGGGGGGGGGGGGGGEGGGGGGGGGGGGGGGGGGGGGGGGGGGGGGGGGGGGGGGGGGGGFGGGGGGGGGGGFGCFFGGGGGGGGGGGGGGGGGGGGEEGFGGGGGGGFFFFGGGGGGGGGGDGGGGGGGGGGGFGGGGGGGGGGGGGGGGGGGGGGGGGC>EGGGGGGGGGGGCEGGGGGDGDGECEGCGGGGGDFGGGGGGGEGDD=DFDDGDGFGE9DGGDB3=FFFFFFFFFF=?AFFFFF76?>EF1;1:<AFFFAFF<B<7?AFAB<AAD9
@M02526:341:000000000-JB3KD:1:1101:18213:7673 1:N:0:AACTAAT+ACGGCAC
AGTCCTACGGGAGGCAGCAGTGGGGAATATTGGACAATGGGGGGAACCCTGATCCAGCAATGCCGCGTGTGTGAAGAAGGTCTTCGGATTGTAAAGCACTTTCGTCAGGGAAGATGATGACGGTACCTGAAGAAGAAGCCCCGGCTAACTTCGTGCCAGCAGCCGCGGTAATACGAAGGGGGCAAGCGTTGCTCGGAATGACTGGGCGTAAAGGGCGTGTAGGCGGTTATTACAGTCAGATGTGAAATACCTGGGCTCAACCTGGGAGCTGCATTTGATACGTGATGACTAGAGTTCGAGAGAGG
+
CCCCCGGGGGGGGGGGGGGGGGGGGGGGGGGGGGGGGGGGGGGGGGGGGGGGGGGGGGGGGGGGGGGGGGGGGGGGGGGGGFGGGGGGGGGGGGGGGGGGGGGGGGGGGGGGGGGFGGGFGGFFGGGGGGGGGGGFGGGGGEFGGGGGGGGGGGGGGGGGGGGGGGGGGGGGGGGFEGGGGGEGGGGGGGGGGGGGGGGGGGFFGGGGGGGDFGDEGGEEGGGDEGGG=EGGFFFG9CFCGGFGBCFGFFGF6:@:;FFFFFFFFF)4<?FFF7:6=FFA<?BF?FFFA@<097>2>?:?BFFFB
@M02526:341:000000000-JB3KD:1:1101:19252:7682 1:N:0:AACTAAT+ACGGCAC
ATCGCCTACGGGAGGCAGCAGTCGGGAATTTTGGGCAATGGGCGAAAGCCTGACCCAGCAACGCCGCGTGAAGGATGAAGTCTTTCGGGATGTAAACTTCGTAAGAATAGGAAGAATAAATGACGGTACTATTTGTAAGGTCCGGCTAACTACGTGCCAGCAGCCGCGGTAATACGTAGGGACCAAGCGTTGTTCGGATTTACTGGGCGTAAAGGGCGCGTAGGCGGCTTGTCAAGTCAGCTGTGAAATCTCCGAGCTTAACTCGGAACGGTCAGCTGATACTGTCATGCTAGAGTACAGAAGGG
+
@CCCCC;FGEGCFEFGGGGGGGGGGDG:FDEGGD;EGFEGF8E:FGGGGGGGFFGGFGGGG8FFCFGGGGEFFFF?EFFG<EGGGEGGGCB@FGGGGAFDGGGGGF<FAF@AFGGGGGADEFC<FGGFGGGG5<FGGGFCGF,@BFFGFGGF<FFCFGCFGGGGF<EGGEEGFGGFGG>F:8CCEFCCEB8::FGG5BEGGGG?FGFGGEG8CEG=7:CE8:CC9CCGG=E=FG*>9?7FCF7:FGFCFGFC4>)<BEFFF?@>D)7:),.7>CDFB)6>2:>A47*0)*:<2<2AAA4)).(42
@M02526:341:000000000-JB3KD:1:1101:3896:7691 1:N:0:AACTAAT+ACGGCAC
CGGGCCTACGGGAGGCAGCAGTGGGGAATATTGCACAATGGGGGGGACCCTGATGCAGCCATGCCGCGTGTATGAAGAAGGCCTTCGGGTTGTAAAGTACTTTCGGTGATGAGGAAGGGCGGATATTGAATAGGTATATGTTTTGACGTTAATCACAGAAGAAGCACCGGCTAACTCCGTGCCAGCAGCCGCGGTAATACGGGGGGTGCAAGCGTTAATCGGAATGACTGGGCGTAAAGGGCATGTAGGCGGATAGATAAGTTAGGTGTGAAAGCCCTGGGCTCAACCTAGGAATTGCATTTAAA
+
CCCCCGGGGDGDGGGGGFG9AEEFAFEGGGGG,CFFFGGCGFD7FGGGGGCCFGGGGFFGEG8FF7FEFEFGGGGG9FGGCFGGGGGEGGGDFCAG@FFGGAFGE7F88CEGFGG@FDGGGGGGCFFFFFCEFF<@CCGGGGFGGGGGEGGGGGGGGFGGGGDGGGGCDCEECCCGFG?CGGGGDGGGGG>8CC?8A9<CF>CGDECGGFC7@:EE5;CFF5CEGGGGGGC7EDGCG3FGGG3*7CBFCF3C3>B?FF*9FFFA=F=4?<=6@FF57F5((48:7?FF0?2(,-4:BBA9965::
@M02526:341:000000000-JB3KD:1:1101:24803:7710 1:N:0:AACTAAT+ACGGCAC
TCCTACGGGGCGCAGCAGTAGGGAATCTTCCACAATGGACGCAAGTCTGATGGAGCAACGCCGCGTGAGTGAAGAAGGTTTTCGGATCGTAAAGCTCTGTTGTTGGTGAAGAAGGACATTGAAAGTAACTGATCAATGTTTGACGGTAATCAACCAGAAAGTCACGGCTAACTACGTGCCAGCAGCCGCGGTAATGCGTAGGTGGCAAGCGTTGTCCGGATTTATTGGGCGTAAAGCGAACGCAGGCGGGAAGACAAGTCAGATGTGAAAGGCCTCAGCTTAACTGAGGAATTGCATCTGAAACC
+
CCCCCGGGGGGGGGGGGGGGGGGGGGGGGGGGGGGGGGGGGGGGGGGGGGGGGGGGGGGGGGGGGEGGGGGGGGGGGGGGGGGGGGGGGGGGGGGGGGGGGGGGGGGGGGGGGGGGGGGGGGGGGGGGGGGGGGGGGGGGGGGGGGGGGGGGGGGGGGGGGGGGGGGGGGGGGGGGGGGGGGGGGGGGGGGGGGGGGGGGGGGGGGGGGGGGGGGGGGGGGGGGGGGGGGGGGGGGGGGGGGFGFGFGDGGGFFFFFFFFFFFFFFFFFFFFFGGF@4?DFFBDFFF@BFBFFFA2:AFFA<DF:
@M02526:341:000000000-JB3KD:1:1101:24424:7730 1:N:0:AACTAAT+ACGGCAC
CTCCTACGGGACGCAGCAGTGGGGAATTTTGGACAATGGGGGAAACCCTGATCCAGCCATGCCGCGTGTCTGAAGAAGGCCTTCGGGTTGTAAAGGACTTTTGTTAGGGAAGAAAAGCCACGGGTTAAGAGCTAGTGGTGATGACGGTACCTAAAGAATAAGCACCGGCTAACTACGTGCCAGCAGCCGCGGTAATACGTAGGGTGCGAGCGTTAATCGGAATTACTGGGCGTAAAGCGAGCGCAGACGGTTAATTAAGTCAGATGTGAAATCCCCGAGCTTAACTTGGGAAGTGCATTTGAAAC
+
CCCCCGGGGGGGGGGGGGGGGGGGGGGGGGGGGGGGGGGGGGGGGGGGGGGFGGGGGGGGGGGFGGGGGGGGFGGFGGGGGGGGGGGGEGGGGGGFGGGGDFGGGGFGGGGGGGGGFGGGGGGGGGGGGFGGCGGGGGGGFGGGGGGG@=FFGGGGFCGGGGGGGGGGGGGGGGGGGGGGGFGGCDGFEEGGGGEGCGGGGGEEGGGGDEGGGGC8EFFGG5FGGGFEFGGEGECCE7DGDG@DE::CGGGDDFFFFFFFFBF>=FFAFA===F>FEB>>FBFA94@FDFFFFFFFFAA26<B<7
@M02526:341:000000000-JB3KD:1:1101:24703:7734 1:N:0:AACTAAT+ACGGCAC
GACCTACGGGAGGCAGCAGTGGGGAATTTTGGACAATGGGGGGAACCCTGATCCAGCCATGCCGCGTGTCTGAAGAAGGCCTTCGGGTTGTAAAGGACTTTTGTTAGGGAAGAAAAGCCACGGGTTAAGAGCTAGTGGTGATGACGGTACCTAAAGAATAAGCACCGGCTAACTACGTGCCAGCAGCCGCGGTAATACGTAGGGTGCGAGCGTTAATCGGAATTACTGGGCGTAAAGCGAGCGCAGACGGTTAATTAAGTCAGATGTGAAATCCCCGAGCTTAACTTGGGAAGTGCATTTGAAAC
+
CCCCCGGGGGGGGGDGG?FGGGGGGGGGGGGGGGGGGGGGGGGGGGGGGGGGGGGGGGGGGGGGGGGGGGGGGGGGGGGGDFGGGGGGGGGGGGGGGGGGGFGGGGGGGFGEGGGGGGGGGGGGGGGGGGGGGGGGGGGGFCGGGGEGGGGGGGGG?<FFFGGGGGGGGGGGGGGGGGGGGGGFGGGGGGGGGGGGGGGGGGGGGEGGGGGGGG=89:FEECFGDGDFGF=5CEDG9*9CDGFC:DD<DDG<>=F?FFFF??FF?FFFF:=FBFGFFDBF9>AFAFFF?FFF??2<>F<<5A<6<
@M02526:341:000000000-JB3KD:1:1101:5294:7740 1:N:0:AACTAAT+ACGGCAC
ATCGCCTACGGGGGGCAGCAGTGGGGAATTTTGGACAATGGGCGCAAGCCTGATCCAGCCATGCCGCGTTCGGGAAGAAGGCCTTCGGGTTGTAAACCGCTTTTGTCAGGGAAGAAACGCGCTGGGCTAATACCCCGGCGTAATGACGGTACCTGAAGAATAAGCACCGGCTAACTACGTGCCAGCAGCCGCGGTAATACGTAGGGTGCAAGCGTTAATCGGAATTACTGGGCGTAAAGCGTGCGGCGGCGGCTTTGCAAGACAGATGTGAAATCCCCGGGCTCAACCTGGGAACTGCATTTGTT
+
CCCC?F;CFCFGGCGGGEFFF-EFGDGGGCGGGCEFGGGGGFGGGCGGGGGD=FFGGEFF?FFDGE7>>+>FFFCGEFFCGDFFG<BEGGGGGFGGFGGG*:FFFBA9FFG7FFFFGGG>FEE7CGFGGGGC9F:FGGDCEEGG?CC5C8CEGFF?<CCFGFGGGGCFGG8/80<+<CCGC5:@F*2CFGEGE>/?CCF7@9<;CGF58+<7***;7;<FFGGGGG@:+2<F=E<CEGGGD*.75)))97/CDFF4?44*97F?F576=AFFF7>:F>590(-1>FFF(71(23<:>>A)64).(
@M02526:341:000000000-JB3KD:1:1101:4803:7748 1:N:0:AACTAAT+ACGGCAC
ACCTACGGGACGCAGCAGTGGGGAATATTGGACAATGGGCGAAAGCCTGATCCAGCCATGCCGCGTGAGTGATGAAGGCCTTAGGGTTGTAAAGCTCTTTCGACGGGGACGATAATGACGGTACCCGTAGAAGAAGCCCCGGCTAACTTCGTGCCAGCAGCCGCGGCCATACGCAGGGGGCTCGCGTTGCTCGGACTCACTGGCCGTAAAGGGCGCGTAGGCGGCCGATCAAGTCAGAGGTGAAAGCCCCAGGCTCAACCTGGGAATTGCCTTTGATACTGTTCGGCCAGAGACCGGACGAGGTT
+
<CCCCGG@7FCFGDF7;CF<FD+@@<CF9@@,FFFG98@C7BFCEFGGAFGGGGC@@CF8E<FD+F@,?C?<F999CCEFCFAF9,,CFFDGCFCFFFAFFD7?:==FCC@=F7@E,<FGGEFG,CECGGCBF@BFGF+=>@7FBCGGGDGFCDCCFGGEFGDGD:F*FFCCG*B:E=87CE*=CGG>CD09?EE5C6@F?9:*;:*/:A79*8CEC:7E*<1:5:CG5>C+<E>C9***2**0/::49*>D).>46?7>FFF1>:F?=2=F?GF=7*92)).-,.0)-71470(43;((,23(.
@M02526:341:000000000-JB3KD:1:1101:20390:7763 1:N:0:AACTAAT+ACGGCAC
GCACCTACGGGACGCAGCAGTGGGGAATCTTAGACAATGGGGGCAACCCTGATCTAGCCATGCCGCGTGAGTGATGAAGGCCTTAGGGTTGTAAAGCTCTTTCAGCTGGGAAGATAATGACGGTACCAGCAGAAGAAGCCCCGGCTAACTCCGTGCCAGCAGCCGCGGTAATACGGAGGGGGCTAGCGTTGTTCGGAATTACTGGGCGTAAAGCGCACGTAGGCGGACCAGAAAGTTGGGGGTGAAATCCCGGGGCTCAACCTCGGAACTGCCTTCAAAACTATTGGTCTTGAGTTCGAGAGAGG
+
CCCCCGGGGGGGGGGGGGGGGGGGGGGGGGGGGGGGGGGGGGGGGGGGGGGGGGGGGGGGGGGGGGGGGGGGGGGGGGGGGGGGGGGGGGGGGGGGGGGGGGGGGGGGGGGGGGGGGGGGGGGGGGGGGGGGGGGGGGGGGGGGGGGGGGGGGGGGGGGGGFGFDGGGGGGGGGGGGGGGGGGGGGGGGGGGGGGGGGGGGGGGGGGGGGGGGGGGGGGGGGGGGGGGGGGGCGGGGGGGGGFGFGFGGGGGFFFFEFFFFFFBFFEFFFFFFGGFFFFF??29A?FFFFFFFFBFFFFFFFFF?
@M02526:341:000000000-JB3KD:1:1101:9917:7767 1:N:0:AACTAAA+ACGGCAC
GGAAGCCTACGGGGCGCAGCAGTAGGGAATCTTCCACAATGGACGAAAGTCTGATGGAGCAACGCCGCGTGGATGAAGAAGGTTTTCGGATCGTAAAATCCTGTTGTTGAAGAAGAACGTGCTAGAGAGTAACTGCTCTAGTAGTGACGGTATTCTACGAGGAAGTCACGGCTAACTACGTGCCAGCAGCCGCGGTAATACGTAGGTGGCAAGCGTTGTCCGGATTTATTGGGCGTAAAGGGAGCGCAGGCGGTTTTTTAAGTCTGAATGTGAAAGCCCTCAGCTCAACTGAGGAAGAGCATCGG
+
CCCCCGGGGGGGGGGGGGGGGGGGGGGGGGGGGGGGGGGGGGGGGGGGGGGGGGGGGGGGGGGGGGGGGGGGGGFGGGGGGGGGGGGGGGGGGGGGGGGGFGGGGGGGGGGGGGGGGGGGGGGGGGGGGGGGGGGGDFDGGGGGGGGGGGGGGGGGGGGEEGGGGGGGGGGGGGGGGGGGGGGGGGGGGGGGGGGGGGGGGGGGGGGGGGGGGFGCCEGGFGGEGGCGGG?FGGG<CDGGGGFDDG@D<DDDB)8@FFF5?B4)=FFBFF=BFGFF?F>FFB?:)94=(*.4?1):13??F<:14
@M02526:341:000000000-JB3KD:1:1101:22883:7770 1:N:0:AACTAAT+ACGGCAC
TAGCCTACGGGACGCAGCAGTGGGGAATTTTGGACAATGGGGGAAACCCTGATCCAGCCATGCCGCGTGTCTGAAGAAGGCCTTCGGGTTGTAAAGGACTTTTGTTAGGGAAGAAAAGCCACGGGTTAAGAGCTAGTGGTGATGACGGTACCTAAAGAATAAGCACCGGCTAACTACGTGCCAGCAGCCGCGGTAATACGTAGGGTGCGAGCGTTAATCGGAATTACTGGGCGTAAAGCGAGCGCAGACGGTTAATTAAGTCAGATGTGAAATCCCCGAGCTTAACTTGGGAAGTGCATTTGAAA
+
CCCCCGGGGGGGGGGGGGGGGGGGGGGGGGGGGGGGGGGGGGGGGGGGGGGGGGGGGGGGGGGGGGGGGGGGGGGGGGGGGGGGGGGGGGGGGGGGGGGGGGGGGGGGGGGGGGGGGFGGGGGGGGGGGGGGGGGGGGGGGGGGGGGGGGBFGGGGGGGGGGGGGGGGGGGGGGGGGGF:FGGGGGGGGGGGGGGGGGGGFGGG>CGCCEGGGGGGGGGGEGGGGGFFFGGGGGGGFGGGGGFGDDDDFDCDFEFFFFFFFFFFFFFAFBFFFGGFFFFFFB:DFFFFBFB?B?:?2<BFAADBA
@M02526:341:000000000-JB3KD:1:1101:17106:7773 1:N:0:AACTAAT+ACGGCAC
GGGTACCCTACGGGGCGCAGCAGTAGGGAATATTGGGCAATGGCGGAAACGCTGACCCAGCCATGCCGCGTGCAGGAAGAAGGCCTTCTGGGTTGTAAACTGCTTTTATCTAGGAAGAAAAAACTCTTGCGAGAGGAACTGACGGTACTAGAGGAATAAGCACCGGCTAACTCCGTGCCAGCAGCCGCGGTAATACGGAGGGTGCAAGCGTTGTCCGGATTTATTGGGTTTAAAGGGTGCGTAGGCGGCTTGATAAGTCCGTGGTGAAAGCCAACAGCTCAACTGTTGAGCTGCCATGGATACTG
+
CCCCCGGGGGGGGGGGGGGGGGGFGGGGGGGFFEGGGGGGGGFAFGGGEGGGGGGGGGGGGGGGGGGGGGGGGGGGDGGFGFA<FGGGGDCE=@FEGGGGGGGFGGGGGGAFD@EDFGGGGGGGGGGGFFEEGD7FGGGGEGGGGGGGGGGGGGGGGGGGFFGGGGGGGGGGEGGGFCCFGGGGGFDGGGGGGGGGGGGGGDGGGFGGGGEEGGGGGGGE*9CFFGCFE55FFDCFEGGGGGFC:=>DD5CG:F47F@=B>FFBF3F?F>FFFGGFFF6?DFFA?FF4<FF<?BF?<?:?FBB>)
@M02526:341:000000000-JB3KD:1:1101:6562:7780 1:N:0:AACTAAT+ACGGCAC
TCTCCTACGGGGCGCAGCAGTAGGGAATCTTTCACAATGGGCGAAAGCCTGATGAAGCAACGCCGCGTGAATGAAGAAGGGTTTCGGCTCGTAAAATTCTGTTGCTAGAGAAGAACGTACCGAGTAGGAAATGGCTCGGTAGTGACGGTATCTGGTTAGAAAGTCACGGCTAACTACGTGCCAGCAGCCGCGGTAATACGTAGGTGGCAAGCGTTATCCGGATTTATTGGGCGTAAAGCGAGCGCAGGCGGTCGCTTAAGTCCGGTGTGAAAGCCTTCGGCTTAACCGAAGAAGTGCATTGGAAA
+
CCCCCGGGGGGGGGGGGGGGGGGGGGGGGGGGGGGGGGGGGGGGGGGGGGGGGGGGGGGGGGGGGGGGGGGGGGGGGGGGGGGGGGGGGGGGGGGGGGGGGGGGGGDGGGGGGGGDGFGF:CDGGDGCFEGEFFDGGEGGFEGGGGGGGGDFCGGGEGGGGGGGFFGGGGGGGGGGGGGGGGGGGGGGGGGGGGGGGGGGFGGGGGGGGGGGGGGGFEGGGG5CFGGGGGGGGGGGDGGGGDEGFDFGGGGGEE@@FEFFFFF?>@FBFFFF?GD6=18<FBFFFFFEFF>FB?>2AFFF??B<A
@M02526:341:000000000-JB3KD:1:1101:7546:7781 1:N:0:AACTAAT+ACGGCAC
GGGGCCTACGGGGGGCAGCAGTGGGGAATTTTGGACAATGGGGGGAACCCTGATCCAGCCATGCCGCGTGTCTGAAGAAGGCCTTCGGGTTGTAAAGGACTTTTGTTAGGGAAGAAAAGCCACGGGTTAAGAGCTAGTGGTGATGACGGTACCTAAAGAATAAGCACCGGCTAACTACGTGCCAGCAGCCGCGGTAATACGTAGGGTGCGAGCGTTAATCGGAATTACTGGGCGTAAAGCGAGCGCAGACGGTTAATTAAGTCAGATGTGAAATCCCCGAGCTTAACTTGGGAAGTGCATTTGAA
+
CCCCCGCFECGGGGGGEGG<FFFGGGGGGGDG<@FFEEEEGGGEGGGGGGDBFFGGGGGGGGFGGCFEGCFGGFGGGGGGGFGGG9<FGFGEGCGGF78CFGGG9CGEFGGFFGGGGGGC8FGGGGEEFFGGFGCF:EGGGGGGFDGGEEFE?F?CFGE>CFGFFGGG>8?ECCCCCFE*28CC:>FCGC8CEC*?CFGCE9:CEE*/C88=5C7?C=FFF:CE5CF?C:6F*>CDC97CDDFCDG53597DBBFFFF6=@66<@4*6*)/=FFC4?FF9(3324@?7>FBB<BF>)))-662<<
@M02526:341:000000000-JB3KD:1:1101:28091:7784 1:N:0:AACTAAT+ACGGCAC
CCACCTACGGGAGGCAGCAGTGGGGAATTTTCCGCAATGGGCGAAAGCCTGACGGAGCAATGCCGCGTGGAGGTAGAAGGCCCACGGGTCGTGAACTTCTTTTCCCGGAGAAGAAGCAATGACGGTATCTGGGGAATAAGCATCGGCTAACTCTGTGCCAGCAGCCGCGGTAATACAGAGGATGCAAGCGTTATCCGGAATGATTGGGCGTAAAGCGTCTGTAGGTGGCTTTTTAAGTCCGCCGTCAAATCCCAGGGCTCAACCCTGGACAGGCGGTGGAAACTACCAAGCTGGAGTACGGTAGG
+
CCCCCGGGGGGGGGGGGGGGGGGGGGGGGGGFFGGGGGGGGGGGGGGGGGGGGGGGGGGGGGGGGGGGGGGGGGGGGGGGGCGGFGGGFFFFEGGGGGGGGGGFFFGGDGGGGGGGGGGGFGGGGCFFFGGGGGGGFGGGGGFFGEGCCFGGGDFCGGGGGGGGGG@FGGCCCEFGGGGGFFGGGGGGFGGGGGGGGGGGGGGBFGFGFEEGGGGFEEGGGFFGGCFFGGGFGCGFGGGGG<>757<DFF=0<@F>FFFF@=5?>>>?FFFFFFDEB5@BFFF<AF?FDFB>?1:<>BAFF(123
@M02526:341:000000000-JB3KD:1:1101:17449:7806 1:N:0:AACTAAT+ACGGCAC
GGTACCTACGGGACGCAGCAGTAGGGAATCTTTCACAATGGGCGAAAGCCTGATGAAGCAACGCCGCGTGAATGAAGAAAGGTTTCGGCTCGTAAAATTCTGTTGCTAGAGAAGAACGTATCGAGTAGGAAATGGCTCGGTAGTGACGGTATCTGGTTAGAAAGTCACGGCTAACTACGTGCCAGCAGCCGCGGTAATACGTAGGTGGCAAGCGTTATCCGGATTTATTGGGCGTAAAGCGAGCGCAGGCGGTCGCTTAAGTCCGGTGTGAAAGCCTTCGGCTTAACCGAAGAAGTGCATTGGAA
+
CCCCCGGGGGGGGGGGGGGGGGGGGGGGGGGGGGGGGGGGGGGGGGGGGGGGGGGFGGGGGGGGGGGGGGGGGGGGGGGGGGGGGGGGGGGGGGGGGGGGGGGGGGGGGGGGGGGGGGGGGGGFGGFFGFGGGGGGGGGGGGGGGGGGGGGGGGGGGGGGGGGGGDGGGGGGGGGGGGGGGGGGGGGFFGGGGGGGGGGGGGGGGGGGGGGGGE5CGGFGGGGCGGGGGGGGGGGGGGGGGGFGFGFGGGGGFFFFFFEFFFFFFFFBFFFFFGGFFFFFFFFFDFFFFFFFF07A?FFFFFFF2
@M02526:341:000000000-JB3KD:1:1101:7758:7815 1:N:0:AACTAAT+ACGGCAC
TACATGCCTACGGGGGGCAGCAGTGGGGAATCTTAGACAATGGGCGAAAGCCTGATCTAGCCATGCCGCGTGGGTGATGAAGGCCTTAGGGTCGTAAAGCCCTTTCGCCGGGGAAGATAATGACGGTACCCGATAAAGAAACCCCGGCTAACTCCGTGCCAGCAGCCGCGGTAATACGGAGGGGGTTAGCGTTGTTCGGAATGACTGGGCGTAAAGCGCGCGTAGGCGGATCGCAAAGTCTGGGGTGTAATCCCGGGGCCCAACCCCGGAATGGCCTTCGAGACTCGCGGTCTGGAGTTCGAGAG
+
C@C@CEGGEFGGGFGGGGGGDGGFF8ABCEF=EEA,FFGFC<E8B4=::CCCEG?,CBBEFGGFFFEBC+@:CF@:CE9<3,:D@BFDGD<FFGGGCF9EFFGCFFGG7CGD711<CF,:FFC21==FG?F<*1<=<CF+FG*;CE*1:/A:29<:/CEG70:C>8FEGGG??8CF+;>?>E>58:E5;CEG?:8*<CEC8CF:707@CCEGE>F9CEC*:::8C*<ECE*:5CDCEF*2*;5*77))2:C74)0.7>3)0571).82)9:546C:F?4-4::><?359)79B:0<1>154<06(
@M02526:341:000000000-JB3KD:1:1101:10721:7839 1:N:0:AACTAAT+ACGGCAC
GTTGCCTACGGGACGCAGCAGTGGGGAATATTGCACAATGGGGGAAACCCTGATGCAGCCATGCCGCGTGTGTGAAGAAGGCCTTCGGGTTGTAAAGCACTTTCAGCGAGGAGGAAAGGCTGATGCCTAATACGTATCAACTGTGACGTTACTCGCAGAAGAAGCACCGGCTAACTCCGTGCCAGCAGCCGCGGTAATACGGAGGGTGCAAGCGTTAATCGGAATTACTGGGCGTAAAGCGCACGCAGGCGGTTGGATAAGTTAGATGTGAAAGCCCCGGGCTCAACCTGGGAATTGCATTTAAA
+
CCCCCGGGGGGGGGFGCFGFGFGGGGGGGGGGGGGGGGGGGGGGGGGGFGGGGGGGGGGGFGGFGGGGGGGGGGGGGGGDGFGFEGGGGGGGEGGGGGGGGGGGGGFGGGGGEGGGGGG,8=FGGGGGGGGGGGGGGGGGFGGDFGGGF7DFCFEGGGGGGGGGGGGF>CEG8BFFCEGCFGGCEGG@EFGGGGGCEEFDFEEGGGCEGGDFFGEGGGGGGCCEFGF?7EEFGECGGCFFDGFGEDDDGGDGDFF>66=BF=FAFFFFB4FFF7CF3BF9>;(:)9F7:F2:?F:344<A):<D4
@M02526:341:000000000-JB3KD:1:1101:7921:7839 1:N:0:AACTAAT+ACGGCAC
GATCCTACGGGGCGCAGCAGTGGGGAATATTGCACAATGGGCGCAAGCCTGATGCAGCCATGCCGCGTGTATGAAGAAGGCCTTCGGGTTGTAAAGTACTTTCAGCGGGGAGGAAGGGAGTAAAGTTAATACCTTTGCTCATTGACGTTACCCGCAGAAGAAGCACCGGCTAACTCCGTGCCAGCAGCCGCGGTAATACGGAGGGTGCAAGCGTTAATCGGAATTACTGGGCGTAAAGCGCTCGCAGGCGGTTTGTTAAGTCAGATGTGAAATCCCCGGGCTCAACCTGGGAACTGCATCTGATA
+
CCCCCGGGGGGGGGGGGGGGGGGGGGGGGGGGGGGGGGGGGGGGGGGGGGGGGGGGGGGGGGGGGGGGGGGGGGGGGGGGGGGGGGGGGGGGGGGGGGGGGGGGGGGGGGGGGGGGGGGGGGGGGGGGGGGGGGGGGGGGGGGGGGGGGGGGGGGGGGGGGGGGGGGGGGGGGGGGGGGGGGGGGGGGGGGGGGGGGGGGGGGGGGGGGGGGGEGGGEFGGGEGGGGGGGGGGGGGGGGGGGFGFDDCCGGDEFFFFFFFFFFFFFFFFB?BFGGFFFE>>>BFFFFFFF?<8?BFFFFAA5>D4
@M02526:341:000000000-JB3KD:1:1101:10358:7850 1:N:0:AACTAAT+ACGGCAC
GAGCCCTACGGGGGGCAGCAGTGGGGAATATTGGACAATGGGGGCAACCCTGATCCAGCAATGCCGCGTGTGTGAAGAAGGTCTTCGGATTGTAAAGCACTTTCACCAGGGAAGATGATGACGGTACCTGGAGAAGAAGCCCCGGCTAACTTCGTGCCAGCAGCCGCGGTAATACGAAGGGGGCTAGCGTTGCTCGGAATGACTGGGCGTAAAGGGCGCGTAGGCTGTTTGTACAGTCAGATGTGAAATCCCCGGGCTTAACCTGGGAACTGCCTTTGATACGTGCAGACTAGACTCCGAGAGAG
+
CCCCCFGGDGGGDGGGGGGGGGGGGG@CFFEFFGGGGGGGGGGDGGCFFGGGFCGGGGGGCFGGGGDFGFGGGFGGGGFCFGGCFCGCCCFFFGGGGGFFGGGGFFGGGDGGGDGGF;F;AAFEGGG:9FFGGGGGG:FGF:<<=FGE@FCBFFCFE8CCDFFGGGGGGCECFGGGDFGGDECEE5CFGEGGGGGGGG8FFEDFG8AFGGGC5FFDEGDCC=CGGGGGGGGGGGGG:6:7*:@CFGB:>7CG>@BDB@@/679AF)5:FFFFF*9767/<<A?D0@FBA>>>04).5,:906;:1
@M02526:341:000000000-JB3KD:1:1101:18980:7874 1:N:0:AACTAAT+ACGGCAC
ACCTACGGGAGGCAGCAGTGGGGAATATTGCACAATGGGCGCAAGCCTGATGCAGCCATGCCGCGTGTATGAAGAAGGCCTTCGGGTTGTAAAGTACTTTCAGCGGGGAGGAAGGTATGATGCTTAATACGCATCGTTATTGACGTTACCCGCAGAAGAAGCACCGGCTAACTCCGTGCCAGCAGCCGCGGTAATACGGAGGGTGCAAGCGTTAATCGGAATTACTGGGCGTAAAGCGCACGCAGGCGGTCTGTTAAGTCAGATGTGAAATCCCCGGGCTTAACCCGGGAACTGCATTTGAAACC
+
CCCCCGGGGGGGGGGGGGGGGGGGGGGGGGGGGGGGGGGGGGGGGGGGGGGGGGGGGGGGGGGGGGGGGGGGGGGGGGGGGGGGGGGGGGGGGGGGGGGGGGGGGGGGCGGEGFGFGGGGGGGGCGGGGGGGGGGGGGGGCFCGGG7CFGGGGGGGGGGGCGGGGGGGGGGGGGGGGGGCFGGFG>FGGGGGGGGGGGGDEGE>CEGGGGGGGGGGGGGGGGGGGGGGFGGGGGGGGGGGGGFGFGFGGGGGFFFF?F@FFFF>FF6AFB8=6FGEFE:;FFF<AFFFFFF608?A2A>DAFFF.
@M02526:341:000000000-JB3KD:1:1101:2885:7875 1:N:0:AACTAAT+ACGGCAC
TGCGAACCTACGGGGCGCAGCAGTTGGGAATCTTGGACAATGGGGGAAACCCTGATCCAGCCATGCCGCGTGAGTGATGAAGGCCTTCGGGTTGTCAAACTCTTTCGACGGGGACGATAATGACGGTACCCGTAGAAGAAGCTCCGGCTAACTTCGTGCCAGCAGCCGCCGTAATACGAAGGGGGCTAGCGTTGTTCGGAATTACTGGGCGTAAAGCGCGCGCAGGCGGTTTTGCAAGTCATTGCTCTAAGCCCGCAGCTCAACTCCGGAAATGCCATTGAAACTGTGAAACTTGAGGATGAGAC
+
CCCCCGGGGGGGGDGGGGGGGGFEFFGDCAECGGCC8CCFGGFD,@:@DFGCEEFG@669CFGGAFCFD7CCE:E,<B,5,BFFFGGGE7@BFDE,AFDGGGGGGCC+:+++++@:@>=+@99B:7FFCEF7FF<+,,,,,6,7:*5515,?>BF*>*>D93C@:7F77**=**=+>********1:**0*22*/2<;5;?8<EC<9E5CE8?CF?A85>C*:5?5*:5//*2*20<*227*/0*2******/78)0.7)9*9:7/048(.86>:6?6*6249<)*9*4*.364:A).).(()).
@M02526:341:000000000-JB3KD:1:1101:25623:7887 1:N:0:AACTAAT+ACGGCAC
TAGCGCCTACGGGACGCAGCAGTGGGGAATATTGGACAATGGGGGGAACCCTGATCCAGCAATGCCGCGTGTGTGAAGAAGGTCTTCGGATTGTAAAGCACTTTCGTCAGGGAAGATGATGACGGTACCTGAAGAAGAAGCCCCGGCTAACTTCGTGCCAGCAGCCGCGGTAATACGAAGGGGGCAAGCGTTGCTCGGAATGACTGGGCGTAAAGGGCGTGTAGGCGGTTATTACAGTCAGATGTGAAATACCTGGGCTCAACCTGGGAGCTGCATTTGATACGTGATGACTAGAGTTCGAGAGG
+
CCCCCGGGGGGGGFGGGGG>FEGFGGGGGGGGFGGGGFGGGGGGGGGGGGGGGGGGG<FFGGFFGGEGGBFGGGGGGGDGFGGGGGGGGGDGFGGECGGGGGGGGGFGCFEF@FBFGGGGGGGGGCGEGGFCFGGDG@FGGFFEGGGGGFFGCGGGGGGGGGGGGGGGGGGGGGGGGGG:EEEGGCGGGGGGEG7CGGGGGGFGGFGFFEGGGGGGGGGGGGGG9<CEEGGGGDGGCFDFCF*?FFFDGF7:@==FFF@FFFFFFFFFF<))07<@FB?BBFFF>F4FA?A2<222<<B:::6;(
@M02526:341:000000000-JB3KD:1:1101:21943:7894 1:N:0:AACTAAT+ACGGCAC
TTACCCTGCGGGACGCAGCAGTGGGGAATATTGGACAATGGGGGGAACCCTGATCCAGCAATGCCGCGTGTGTGAAGAAGGTCTTCGGATTGTAAAGCACTTTCGTCAGGGAAGATGATGACGGTACCTGAAGAAGAAGCCCCGGCTAACTTCGTGCCAGCAGCCGCGGTAATACGAAGGGGGCAAGCGTTGCTCGGAATGACTGGGCGTAAAGGGCGTGTAGGCGGTTATTACAGTCAGATGTGAAATACCTGGGCTCAACCTGGGAGCTGCATTTGATACGTGATGACTAGAGTTCGAGAGAG
+
CCCCCGGGGGGGGGGGGGGGGGGGGGGGGGGGGGGGGGGGGGGGGGGGGGGGGGGGGGGGGGGGGGGGGGGGGGGGGGGGGGGGGGGGGGGGGGGGGGGGGGGGGGGGGGGGGGGGGGGGGGGGGGGGGGGGGGGGGGGGGGGGGGGGGGGGGGGGGGGGGGGGGGGGGGGGGGGGGGGGGGEGGGGGGGGGGGGGGGGG?CCFGGGGGGEDGGGCEGGGGGGCFEGGGG?CFGGDEGGGGC?CFGFGGGGGFFFFF:3@FF4?FFF?BBFFFFF4?FFDFFFFFFFFAFFFFA?B24??F?>43
@M02526:341:000000000-JB3KD:1:1101:26087:7895 1:N:0:AACTAAT+ACGGCAC
GAGAACCTACGGGACGCAGCAGTGGGGAATTGTTCGCAATGGGCGCAAGCCTGACGACGCAACGCCGCGTGGAGGACGAAGATCTTCGGGTCGTAAACTCCTGTCGAGCGGGAAGAACGCTTCCCGGGTGAATAATCCGGGGAGGTGACGGTACCGCTAAAGGAAGCCCCGGCTAACTCCGTGCCAGCAGCCGCGGTAATACGGGGGGGGCAAGCGTTGTTCGGAATTACTGGGCGTAAAGGGCTCGTAGGCGGCCAACTAAGTCGGATGTGAAATCCCCAGGCTCAACTTGGGAACTGCATCCC
+
CCCCCGGDGGGGGGGGGGGGGGGGGGGEFGGGGGGGGGGGGGGGGGGGGGGGFGGGGGGGGGGGGGGGGGGGGGGGGGGGGGGGGGGGGGGGGGGGGGCGGGGGGGGGGGGGGGGGGGGGGGGGGGGGGGGG@GGGGGGGGGBFGFGGGGGGGGGGDCGGGGGFGGGGGGGGGGGGGGGGGCCGGGGGGGGGGGGGGGGGGGFGGGGGECEDFEGGEGDEGGGGCEGGGGCCD=FGGGDGGGEDFGFG<FGGFFF@BFFFF?:>FBD>:9FFFGFFF@F1::B?7>FFF?<B:?BFBB<)5<A>:
@M02526:341:000000000-JB3KD:1:1101:16125:7906 1:N:0:AACTAAT+ACGGCAC
AACACCTACGGGACGCAGCAGTGGGGAATTTTGGACAATGGGGGAAACCCTGATCCAGCCATGCCGCGTGTCTGAAGAAGGCCTTCGGGTTGTAAAGGACTTTTGTTAGGGAAGAAAAGCCACGGGTTAAGAGCTAGTGGTGATGACGGTACCTAAAGAATAAGCACCGGCTAACTACGTGCCAGCAGCCGCGGTAATACGTAGGGTGCGAGCGTTAATCGGAATTACTGGGCGTAAAGCGAGCGCAGACGGTTAATTAAGTCAGATGTGAAATCCCCGAGCTTAACTTGGGAAGTGCATTTGAA
+
CCCCCGGGGGGGGGGGGGGGGGGGFGGGGFDGEEGGGGGGGGDGGGGFGGFGGFFGGGGGGGGGGGGGGGFGGGGGFAEFFGGGG<FGEGGGGGGFFFF<FGEDFEGGGGGGFDGGGFFCFGGEEGGG7CFFGGGGGGGFFGFEGGGGG@F7DFG<FCAC9DGGGGGGGGGCEGGCGGEFE7EFGFDGGDCGGGGGGCFEFCC8CG:CCE?C8BCEGGGGG=EEGGFCGGGGGGGGDGFGGD>C7CBGDGCC>DEFFFFFB**6=F?AFAFFF7C6@FDB9>;?4FB@BFF06:::))64A<<26
@M02526:341:000000000-JB3KD:1:1101:7190:7922 1:N:0:AACTAAT+ACGGCAC
TGACCTACGGGGCGCAGCAGTGGGGAATATTGGACAATGGGGGGAACCCTGATCCAGCAATGCCGCGTGTGTGAAGAAGGTCTTCGGATTGTAAAGCACTTTCGTCAGGGAAGATGACGACGGTACCTGAAGAAGAAGCCCCGGCTAACTTCGTGCCAGCAGCCGCGGTAATACGAAGGGGGCAAGCGTTGCTCGGAATGACTGGGCGTAAAGGGCGTGTAGGCGGTTATTACAGTCAGATGTGAAATACCTGGGCTCAACCTGAGAGCTGCATTTGATACGTGATGACTAGAGTTCGAGAGAGG
+
CCCCCGGGGGGGGGGGGGGGGGGGGGGGGGGGGGGGGGGGGGGGGGGGGGGGGGGGGGGGGGGGGGGGGGGGGGGGGGGGGGGGGGGGGGGGGGGGGGGGGGGGGGGGGGGGGGGGGGGGGGGGGGGGGGGGGGGGGGGGGGGGGGGGGGGGGGGGFGGGGGGGGGGGGEGGGGGGFGGGGGGGFGGGGGGGFGEEDCGGGGGGGGGGEEGGCFEEGGGGGGFGGGGGGGGGGGGGGGGFGG6CFGFGGGCFFFF@);F=?FFFFFF?>FFFFGGFFFFFFFFFBFFFFFBBFFFFBFFF0;BFF
@M02526:341:000000000-JB3KD:1:1101:9009:7931 1:N:0:AACTAAT+ACGGCAC
AAGCTCCCTACGGGGCGCAGCAGTGGGGAATTTTGGACAATGGGGGGAACCCTGATCCAGCCATGCCGCGTGTCTGAAGAAGGCCTTCGGGTTGTAAAGGACTTTTGTTAGGGAAGAAAAGCCACGGGTTAAGAGCTAGTGGTGATGACGGTACCTAAAGAATAAGCACCGGCTAACTACGTGCCAGCAGCCGCGGTAATACGTAGGGTGCGAGCGTTAATCGGAATTACTGGGCGTAAAGCGAGCGCAGACGGTTAATTAAGTCAGATGTGAAATCCCCGAGCTTAACTTGGGAAGAGCATTTG
+
CCCCCGGGGGGGGEGGGGGGGFGGGGGGGGGGGGGGGGGGGGGGGGGGGGGGGGGGGGGGGGGGGGGGGGGGGGGGGGGGGGGGGGGGGGGGGGGGGGGGGGGGGGGGGGGGGGGGGGGGGGGGGGGGGGGGGGGGGGGGGGGGGGGGGGGGGGGGGGGGGGGGGGGGGGGGGGGGGGGGGGGGGGGGGGGGGGGGGGGGGGG?FGGGGGGGGGDE5EGGCFGGGGGGGGGGGGGGGGGGGGFGFGFCGDDFFEFFFFFFFFFAFFFFFFFFFGGFFFF?BBBFFFFFFF2A?FFF??B0:BAF)
@M02526:341:000000000-JB3KD:1:1101:24314:7934 1:N:0:AACTAAT+ACGGCAC
ACCTACGGGGCGCAGCAGTAGGGAATCTTTCACAATGAACGAAAGTTTGATGAAGCAACGCCGCGTGAATGAAGAAGGGTTTCGGCTCGTAAAATTCTGTTGCCAGAGAAGAACATGCTTAGTAGGCAATGGCTAAGTATTGACGGTATCTGGTTAGAAAGTCACGGCTAACTACGTGCCAGCAGCCGCGGTAATACGTAGGTGGCAAGCGTTATCCGGATTTATTGGGCGTAAAGCGAGCGCAGGCGGTTACTTAAGTCCGATGTGAAAGCCTACGGCTTAACCGTAGAAGTGCATAGGAAACC
+
CCCCCGGEGGGGGGGGGGFGGGGGGGGGFGGGGGGGGEGGGDGGGFGGGFGGGGGGGGGGGGCFGFGEFGGGGGGGGGGGGGGGEGGGGGGGGGGGGGGGGGGGGGGGGGGGGGGCFGGGGGGGGGGGGGGGGGGGFGGGGGGGGGFGGFGGFGGGGGGGGGGGGGGGGGGGGGGGGFFFGFGGGGFGGGGGGGGGGGEFGCFGGDGGFGGGGGGGGGGDEGGGGGGGFGGGGGGGGGGGGGFGFDFGGGGGFFFFFFFFFFE?FFFFFFFFFGGFFEF0;DFFFFF>8BABAFFFFBFFFFF?(
@M02526:341:000000000-JB3KD:1:1101:24379:7972 1:N:0:AACTAAT+ACGGCAC
TTTACCCTACGGGAGGCAGCAGTGGGGAATATTGCACAATGGGGGGAACCCTGATGCAGCCATGCCGCGTGTGTGAAGAAGGCCTTCGGGTTGTAAAGCACTTTCAGTGAGGAGGAAGGGCATATATTGAATAGGTATATGCATTGACGTTACTCACAGAAGAAGCACCGGCTAACTCCGTGCAAGCAGCCGCGGTAATACGGAGGGTGCAAGCGTTAATCGGAATTACTGGGCGTAAAGGGCACGTAGGCGGATAGATAAGTTGGGTGTGAAATCCCCGGGCTCAACCTGGGAATGGCATTCAA
+
CCCCCGGGGGGGFGGEEGGGGGGGGGGEGGFGFFGGFGGGGGGEEGGGGD:<BFFEGGGGGGGGGGGCF:FCCGGGGGGGGGGGFGGCGGBCE:FCFFEEGGC=>FG;DFFFGGGEFFEGG@EC;@FGFCGGGGG@CFFFGGGGFFDCEFGGDCGGGGGGGCFFGGFGFEGECEGFGGGFFGGGGGDCG6CEGGGGGGGFFGGEEGDEGDEFG5CCAEGC9CGGDGFGDCFFGGGDEGCFFGEDBGFFFGFGFEF:@F=FF=@AFF>?E6DFFCDFF?F>FB91:FFFB:8????FDB08<A99<
@M02526:341:000000000-JB3KD:1:1101:21218:7984 1:N:0:AACTAAT+ACGGCAC
TTCCGCCTACGGGAGGCAGCAGTAGGGAATCTTTCACAATGGGCGAAAGCCTGATGAAGCAACGCCGCGTGAATGAAGAAGGGTTTCGGCTCGTAAAATTCTGTTGCTAGAGAAGAACGTACCGAGTAGGAAATGGCTCGGTAGTGACGGTATCTGGTTAGAAAGTCACGGCTAACTACGTGCCAGCAGCCGCGGTAATACGTAGGTGGCAAGCGTTATCCGGATTTATTGGGCGTAAAGCGAGCGCAGGCGGTCGCTTAAGTCCGGTGTGAAAGCCTTCGGCTTAACCGAAGAAGTGCATTGGA
+
CCCCCGGGGGGGGGGGGGGGGGGGGGGGFGGGGFGGGGGGGGGGGGDEGGGGGGGGGGCEGGGGGEGDGGGGGGGGGGGDGGEGGGGGGGFEBFEFEGAFGGGGGFGGGGGGGGGFGGEGGGGGGGGGGFFGGGGGGEGGGGFEFG9AFEGGGGDFGAFFGGAGGGGGGEEGGGGGGGGGGGGGCCCFFFGGGGGGECEFCFFFGGGFGGGFGCE=EEGGG=E8CGGGFGFGGC5CED57:CBGED@5DGGDF>:5>E)5=4@AFE3;5::@=7CFF@?3?BFFBF4*5B>;06,4A?AAAADB.
@M02526:341:000000000-JB3KD:1:1101:10733:7997 1:N:0:AACTAAA+ACGGCAC
AAACCTACGGGAGGCAGCAGTGGGGAATATTGGACAATGGGGGGAACCCTGATCCAGCAATGCCGCGTGTGTGAAGAAGGTCTTCGGATTGTAAAGCACTTTCGTCAGGGAAGATGATGACGGTACCTGAAGAAGAAGCCCCGGCTAACTTCGTGCCAGCAGCCGCGGTAATACGAAGGGGGCAAGCGTTGCTCGGAATGACTGGGCGTAAAGGGCGTGTAGGCGGTTATTACAGTCAGATGTGAAATACCTGGGCTCAACCTGGGAGCTGCATTTGATACGTGATGACTAGAGTTCGAGAGAGG
+
CCCCCGGGGGGGGGGGGGGGGGGGGGGGGGGGGGGGGGGGGGGGGGGGGGGGGGGGGGGGGGGGGGGGGGGGGGGGGGGGGGGGGGGGGGGGGGGGGGGGGGGGGGGGGGGGGGGGGGGGGGGGGGGGGGGGGGGGGGGGGGGGGGGGGGGGGGGGGGGGGGGGGGGGGGGGGGGGGGGGGGGGGGGGGGGGGGGGGGGGGGGGGGGGGGGGGGGGGGGGGGGGGGGGGGGGGGGFGFGGGGFGFGFFFGGGFFFFFFFFFFFBFFFBFFFFFGGFFFFFFFFFFFFFFFA:A><>BFFFFFBFB
@M02526:341:000000000-JB3KD:1:1101:16744:8023 1:N:0:AACTAAT+ACGGCAC
ATATACCTACGGGAGGCAGCAGTGGGGAATTTTGGACAATGGGGGGAACCCTGATCCAGCCATGCCGCGTGTCTGAAGAAGGCCTTCGGGTTGTAAAGGACTTTTGTTAGGGAAGAAAAGCCACGGGTTAAGAGCTAGTGGTGATGACGGTACCTAAAGAATAAGCACCGGCTAACTACGTGCCAGCAGCCGCGGTAATACGTAGGGTGCGAGCGTTAATCGGAATTACTGGGCGTAAAGCGAGCGCAGACGGTTAATTAAGTCAGATGTGAAATCCCCGAGCTTAACTTGGGAAGTGCATTTGA
+
CCCCCGGGGGDGFGGGGEGGGGGGGGGGGGGGGCFGGGGGGGGGGGGGGGGGGGGGGGGGGGGGGGGGGGGGGGGGGFGGGGGGGGGGGGGGGGGGGGGFGGGGGGGGFFGGGGGGGGGGGGGGGGGGGGGFGGGGGGGGGGGGGGGGGGGGGGGGGGFGGGGGGGGGGGGGGGGGGGGGGGGGGGCGGGGGGGDGDGGGGGGGGGEGGGGCEGGGDGGGGGGGGGCFECCFFGGGGGGCCGFGDD@GDDGGFFEFFFFFFFFAF=BAFFFFFGGFF)<>076>(7=F2?AB?:>BF>9ABFFF2
@M02526:341:000000000-JB3KD:1:1101:10230:8044 1:N:0:AACTAAT+ACGGCAC
GCCTACGGGGGGCAGCAGTGGGGAATATTGCACAATGGGCGAAAGCCTGATGCAGCGACGCCGCGTGAGGGATGACGGCCTTCGGGTTGTAAACCTCTTTCAGTAGGGAAGAAGCGTAAGTGACGGTACCTGCAGAAGAAGCGCCGGCTAACTACGTGCCAGCAGCCGCGGTAATACGTAGGGCGCAAGCGTTATCCGGAATTATTGGGCGTAAAGAGCTCGTAGGCGGTTTGTCGCGTCTGCCGTGAAAGTCCGGGGCTCAACTCCGGATCTGCGGTGGGTACGGGCAGACTAGAGTGATGTAG
+
CCCCCGGGGGGGGGGGGGGGGGGGGGGGGGGGGGGGGGGGGGGGGGGGGGGGGGGGGGGGGGGGGGGGGGGGGGGGGGGGGGGGGGGGGGGGGGGGGGGGGGGGGGGGGGGGGGGGGGGGGGGGGGGGGGGGGGGGGGGGGGGGGGGGGGGGGGGGGGGGGGGGGGGGGGGGGGGGGGGGGGGGGGGGGGGGGGGGGGGGGGGGGGGGGGGGGGGGGGGGGEGGGGGGGGGGGGFDE<DGGGFGFGDF377FFFFFFDFEFFFFFFF?FBBEFGGFFFFFF>AB0>:B9E?BFFF<?DF<B<AA.
@M02526:341:000000000-JB3KD:1:1101:26040:8047 1:N:0:AACTAAT+ACGGCAC
GGGCACCCTACGGGGGGCAGCAGTGGGGAATCTTGCACAATGGACGCAAGTCTGATGCAGCAATGCCGCGTGAGTGATGAAGGCCTTCGGGTTGTAAAGCTCTGTCGGCTGGGATAAACGGTTCCGTATCTAATAAATACGGGAAGTGATGGTACCAGCAAAGGAAGAGGCGGCTAACTCTGTGCCAGCAGCCGCGGTAATACAGAGGCCTCGAGCGTTGTTCGGATTTACTGGGCGTAAAGGGAATGTAGGCGGTAGCGTAAGTCAGATGTGAAAGCCCTAGGCTTAACCTGGGAACTGCATTT
+
CCCCCFGGFGGGGGDGGGGGGGGGGGGGGDGGGG<FGEFGFGGGGGGGGFFGGG9FGGGGGGGGGGFGGDFFGGGGGGGGGGGCFGF@FGGGGGGGGBFCC<FGGGGE@*>>FC8DFFFFCFFGCECCFGGG9FGGGGGGGGG7FGGGFFEGGG@<CFFGGGGG+;8CF5EEGGDEFGGGGGG9CFFF5@CE5/CEGCEEC:FFFFFGDD@*11:E=E=C*89CE;CGGGG?FGGGE/53CCF5:CFF>>7797:55>?@7771=@FAF<@/6:7@FF)4:F?F?FFFFF7<:<245?)>B7<4)
@M02526:341:000000000-JB3KD:1:1101:11228:8051 1:N:0:AACTAAT+CCGGCAC
GCGAAACCTACGGGAGGCAGCAGTGGGGAATATTGCACAATGGGGGGAACCCTGATGCAGCGACGCCGCGTTCGGGATGACGGCCTTCGGGTTGTAAACCGCCTTTGTTGGGGAGCAAGCGAGAGTGAGTGTACCCTTCGAATAAGCACCGGCTAACTACGTGCCAGCAGCCGCGGTAATACGTAGGGTGCAAGCGTTATCCGGATTTATTGGGCGTAAAGAGCTCGTAGGCGGTTCGTCGCGTCTGGTGTGAAAGCCCATCGCTTAACGATGGGTCTGCGCCGGATACGGTCGGGCTTGAGTGC
+
CCCCCGGGGFGFEECCGG;;;EC;C8F+BB86@F,C<@F,C,6,B+4@?+AFBB8FFGGB8+4C+>FEGG:=CFGDFG@F,+<7FFFG:F:,**88@B;F:F***3C@,<7**1=7F:CGFD**4?2,?,2C2,2FBC<8FFFGEGGFGGGGGGDCCFGGGGGGGGGGGGGGGDGG8CCECFFFCFEGGEGGGGGDGD>FCD8EEECFGGGGFFGEGG=FFGFE@FEGGGGF=CGGCDGGGGBD39>5DFFDFFF4?>FFF?DFF)5>=4>@F>FFF)7<B96>F37B:7:,(-21,416?2:5:
@M02526:341:000000000-JB3KD:1:1101:24833:8057 1:N:0:AACTAAT+ACGGCAC
TCCTACGGGGGGCAGCAGTGGGGAATATTGGACAATGGGGGGAACCCTGATCCAGCAATGCCGCGTGTGTGAAGAAGGTCTTCGGATTGTAAAGCACTTTCGTCAGGGAAGATGATGACGGTACCTGAAGAAGAAGCTCCGGCTAACTTCGTGCCAGCAGCCGCGGTAATACGAAGGGGGCAAGCGTTGCTCGGAATGACTGGGCGTAAAGGGCGTGTAGGCGGTTATTACAGTCAGATGTGAAATACCTGGGCTCAACCTGGGAGCTGCATTTGATACGTGATGACTAGAGTTCGAGAGAGGGT
+
CCCCCGGGGGGGGGGGGGGGGGGGGGGGGGGGFGGGGGGGGGGGGGGGGGGGGGFFGGGGGGGGGFGGGGGGGGGGGGGGGFGGGGGDGGGGGGGGGGEGGG:EGGGGGGGGDGGGGGGGEEGGGGCGGGGG6@FEG+3@EGGDGGGGGGGCFEEGGGGGFGGGGGEGGGGGGDFDCGGGGGGGGGG8?EGGGGGGCFGGGGGGGG:8EGFCGCEEGGGGGGGGGGEGGGGGGGGGGGGG7:BF=>B7CGFGF458@=F>FFF<FBEFF?FBB>F?*97?<2:<AFFFFF<7:)2:00213:36(
@M02526:341:000000000-JB3KD:1:1101:12442:8093 1:N:0:AACTAAT+ACGGCAC
GGTATTCCTACGGGGCGCAGCAGTGGAGAATTTTCCGCAATGGGCGAAAGCCTGACGGAGCAATGCCGCGTGGAGGTAGAAGGCCCACGGGTCGTGAACTTCTTTTCCCGGAGAAGAAGCAATGACGGTATCTGGGGAATAAGCATCGGCTAACTCTGTGCCAGCAGCCGCGGTAAGACAGAGGATGCAAGCGTTATCCGGAATGATTGGGCGTAAAGCGTCTGTAGGTGGCTTTTTAAGTCCGCCGTCAAATCCCAGGGCTCAACCCTGGACAGGCGGTGGAAACTGCCAAGCTGGAGTACGGG
+
CCCCCED<@FGGG@FGGGDGGAFFGGGFEEFGGGGGEGEEFG<FFFGCFEFGGCFEGGEEEGFFCCEGCGGGCCFE@FAFCEEABFDFF7F+6C@8=F?FG9FGFGGGFFCFEGGCG@FGFE<FGCFEED7E=<F8<+@<:CD,@;FGGGC<DCCFGE@@CCFFGGFG@CEGGECEE9:<EC:8B+:+2<CFGGGGCDC>EEGGGGG?98;@EC7EFF?CGC8CGF?CGGGEC7D70>CCF*/77>5577*08=99)07)0.<?6)74>B35)0507>EBB0(28:/92<:).(2)((.4()8((
@M02526:341:000000000-JB3KD:1:1101:12253:8098 1:N:0:AACTAAT+ACGGCAC
ATCCTACGGGGGGCAGCAGTGGGGAATATTGCACAATGGGCGCAAGCCTGATGCAGCCATGCCGCGTGTATGAAGAAGGCCTTCGGGTTGTAAAGTACTTTCAGCGGGGAGGAAGGGAGTAAAGTTAATACCTTTGCTCATTGACGTTACCCGCAGAAGAAGCACCGGCTAACTCCGTGCCAGCAGCCGCGGTAATACGGAGGGTGCAAGCGTTAATCGGAATTACTGGGCGTAAAGCGCACGCAGGCGGTTTGTTAAGTCAGATGTGAAATCCCCGGGCTCAACCTGGGAACTGCATCTGATAC
+
CCCCCGGGGGGGGGGGGGGGGGGGGGGGGGFGGGGGGGGGGGGGGGGGGGGGGGGGGGGGGGGGGGGGGGGGGGGGGGGGGGGGGGGGGGGGGGGGGGGGGGGGGGGGGGGGGGGGGGGGGGGGGGGGGGGGGGGGGGGGGGGGGGGGGGGGGGGGGGGGGGGGGGGGGGGGGGGGGGGGGGGGGGGGGGGGGGGGGGGGGGGGGGGGGGGGEGGGGGGGGGGGGGGGGGGGGGGGGGGGGGFGFGFGGGD3@EFFFFFFFFFFFFFFFFF4FFGFFFEFFFFFFFFFFFFBBBFFFFFFFFF<>
@M02526:341:000000000-JB3KD:1:1101:8698:8106 1:N:0:AACTAAT+ACGGCAC
CGAAACCTACGGGACGCAGCAGTGGGGAATCTTGGACAATGGGCGAAAGCCCGATCCAGCAATATCGCGTGAGTGAAGAAGGGCAATGCCGCTTGTAAAGCTCTTTCGTCGAGTGCGCGATCATGACAGGACTCGAGGAAGAAGCCCCGGCTAACTCCGTGCCAGCAGCCGCGGTAAGACGGGGGGGGCAAGTGTTCTTCGGAATGACTGGGCGTAAAGGGCACGTAGGCGGTGAATCGGGTTGAAAGTGAAAGTCGCCAAAAACTGGTGGAATGCTCTCGAAACCAATTCACTTGAGTGAGACA
+
CCCCCGGGGGGGGGGGGGGGGGGGGGGGGGGGGGGGGGGGGGGGGGGGGGGGGGGGGGGGGGGGGGGGGGGGGGGGGGGGGGGGGGGGGGGGGGGGGGGGGGGGGGGGGGGGGGGGGGGGGGGGGGGGGGGGGGGGGGGGGGGGGFGGGGGGGGGGGGGGGGGGGGGGGGGGGGGGGGGGGGGGGGGGGGGGFGGGGGGGGGGGGGGGGGGGGGGGGGGGGGGGGGGGGGGGGGGGGGGGGGFGFGFGGGGGFFFBFFFEFFFFF?FBFFFFFGGFFFFFBBB<BFFFFFFFFAAD>FFBBFF>(
@M02526:341:000000000-JB3KD:1:1101:12373:8123 1:N:0:AACTAAT+ACGGCAC
ACCTCCTACGGGGGGCAGCAGTAGGGAATCTTCCGCAATGGGCGAAAGCCTGACGGAGCAACGCCGCGTGAGTGATGAAGGTCTTCGGATCGTAAAACTCTGTTATTAGGGAAGAACAAATGTGTAAGTAACTATGCACGTCTTGACGGTACCTAATCAGAAAGCCACGGCTAACTACGTGCCAGCAGCCGCGGTAATACGTAGGTGGCAAGCGTTATCCGGAATTATTGGGCGTAAAGCGCGCGTAGGCGGTTTTTTAAGTCTGATGTGAAAGCCCACGGCTCAACCGTGGAGGGTCATTGGAA
+
CCCCCGGGGGGGGGGGGGGGGGGGGDCFFGFGGGGEGGGGGEGEGGGGGGGGGFG:FGGFDGGGGGGGFGGGGGGGGGCE8FGGGGGGGGGDDGGGFGGGGGGGGCFGGGGGGGGGGFFCFGGGGGGGGGGGGGGGGGGGGFFFCFGGC<CCFFFGFGGGGG6CCFGGG>CCGCFEFFGGGCCFCGG>8EEC58?CEGFFCFF>E@@5CGFGGDGGDFGFEE**:EACGG?FFEDGEDGGGGFGFGEDDGGD>B>F>BFFFFFFFF@>@AFF?CD4;47>>;9:<4?:>>:66<?><:?2)6:?4
@M02526:341:000000000-JB3KD:1:1101:4158:8131 1:N:0:AACTAAT+ACGGCAC
GCCTACGGGGGGCAGCAGTGGGGAATATTGGACAATGGGCGAAAGCCTGATCCAGCAATGCCGCGTGAGTGATGAAGGCCTTAGGGTTGTAAAGCTCTTTTACCCGGGATGATAATGACAGTACCGGGAGAATAAGCCCCGGCTAACTCCGTGCCAGCAGCCGCGGTAATACGGAGGGGGCTAGCGTTGTTCGGAATTACTGGGCGTAAAGCGCACGTAGGCGGCTTTGTAAGTTAGAGGTGAAAGCCCGGGGCTCAACTCCGGAATTGCCTTTAAGACTGCATCGCTAGAATTGTGGAGAGGTA
+
CCCCCGGGDGGGGGGGGGGGGGGDEFFGGDGGGGGFFGGGGGGGGGGGGGGGEFGFGGGGGGGGGGGGGAEGGGGFGGGGGDGGF?FGGEFGGGGFGGGGGGFGGGGCDDGGGGFCFGFGGGGGGGGGGGGGGGGGFGGGGFGGGFGGGGGG>EGGGGGGGGCGGGGEG?FGEC8EEG8818:CFGGGGGGFGGEGG6CEGGFGG>CCEGGG5EGGGGGG8@8EG5C8CEFFCFFFG77DF<BC@:54C5)CDBD7@@F??F5;)7>>FFFFF7*8*7=A)4<A<3;58@24>4>>D?4?>6??7
@M02526:341:000000000-JB3KD:1:1101:21862:8152 1:N:0:AACTAAT+ACGGCAC
CACCTACGGGACGCAGCAGTGGGGAATTTTGGACAATGGGGGGAACCCTGATCCAGCCATGCCGCGTGTCTGAAGAAGGCCTTCGGGTTGTAAAGGACTTTTGTTAGGGAAGAAAAGCCACGGGTTAAGAGCTAGTGGTGATGACGGTACCTAAAGAATAAGCACCGGCTAACTACGTGCCAGCAGCCGCGGTAATACGTAGGGTGCGAGCGTTAATCGGAATTACTGGGCGTAAAGCGAGCGCAGACGGTTAATTAAGTCAGATGTGAAATCCCCGAGCTTAACTTGGGAAGTGCATTTGAAAC
+
CCCCCGGGGGGGGGGGGGGGGGGGGGGGGGGGFGGGGGGGGGGGGGGGGGGGGGGGGGGGGGGGGGGGGGGGGGGGGGGGGGGGGGGGGGGGGGGGGGGGGGGGGGGGGGGGGGGGGGGGGGGGGGGGGGGGGGGGGGGGGGGGGGGGGGGGGGGGGGGGGGGGGGGGGGGGGGGGGGGGGGGGGGGGGGGGGGGGGGGGGFGGGGGGGGGGGDGGGGGGEGGGFGGGGGGGGGGGGGGGGGFGFG>GGGGGDFFFFFFFFFFFFFFFFFFFFGGFFFFFFFFF<?FFFF:>FFFADFFF>F<AB
@M02526:341:000000000-JB3KD:1:1101:11992:8159 1:N:0:AACTAAT+ACGGCAC
AATCCTACGGGGGGCAGCAGTGGGGAATCTTAGACAATGGGCGAAAGCCTGATCTAGCCATGCCGCGTGGGTGATGAAGGCCTTAGGGTCGTAAAGCCCTTTCGCCGGGGAAGATAATGACGGTACCCGGTAAAGAAACCCCGGCTAACTCCGTGCCAGCAGCCGCGGTAATACGGAGGGGGTTAGCGTTGTTCGGAATGACTGGGCGTAAAGCGCGCGTAGGCGGATCGCAAAGTCGGGGGTGAAATCCCGGGGCTCAACCCCGGAATGGCCTTCGAGACTCGCGGTCTGGAGTTCGAGAGAGG
+
CCCCCGGGGGGGGGGGGGGGGGGGGGGGGGGGGGGGGGGGGGGGGGGGGGGGGGGGGGGGGGGGGGGGGGGGGGGGGGGGGGGGGGGGGGGGGGGGGGGGGGGGGGGGGGGGGGGGGGGGGGGGGGGGGGGGGGGGGGGGGGGGGGGGGGGGGGGGGGGGGGGGGGGGGGGGGGGGEGGGGGGGGGGGGGGGGGGGGGGGGGGGGGGGGDGGGGGGGGGGGGGGGGGGGGGGGGGGGGGGGGFGFGFGGGGGFFBFBFFFFFFFFB>BFFFFFGGFFF>?FF??>5;@9>BBA??FFFFFFFFF?
@M02526:341:000000000-JB3KD:1:1101:25916:8162 1:N:0:AACTAAT+ACGGCAC
CACTCACCTACGGGGGGCAGCAGTGGGGAATATTGGACAATGGGCGAAAGCCTGATCCAGCAATGCCGCGTGAGTGATGAAGGCCTTAGGGTTGTAAAGCTCTTTTACCCGGGAAGATAATGACTGTACCGGGAGAATAAGCCCCGGCTAACTCCGTGCCAGCAGCCGCGGTAATACGGAGGGGGCTAGCGTTGCTCGGAATTACTGGGCGTAAAGCGCACGTAGGCGGCTTGGTAAGTTAGAGGTGAAAGCCTGGAGCTCAACTCCAGAATTGCCTTTAAGACTGCCGAGCTAGCAGGTGAGAG
+
CCCCCGGGGGGGGGGGGGGGGGGGGGGGGGGGGGGGGGGGGGGGGGGGGGGGGGGGGGGGGGGGGGGGGGGGGGGGGGGGGGGGGGGGGGGGGGGGGGGGGGGGGGGGGGGGGGGGGGGGGGGGGGGGGGGGGGGGGGGGGGFGGGGGGDGGGGGGGGGGGGGGGGGGGGGGGGGGGGGGGGEGEGGGGGGGGGGGGGGGGGGGGGGGGGGGGGGGGGGGGGGGGGGGGGG7EGGGGFFGGGFGFFFGGFGFFFFFFFFFFFFF47F?FFFFFGGFFFFFFFFFFFFFFFFFFFFFFFF:FFFA4
@M02526:341:000000000-JB3KD:1:1101:22642:8183 1:N:0:AACTAAT+ACGGCAC
AGCCTACGGGACGCAGCAGTGGGGAATTTTGGACAATGGGCGCAAGCCTGATCCAGCAATGCCGCGTGAGTGAAGAAGGCCTTCGGGTTGTAAAGCTCTTTTGTCAGGGAAGAAACGGCTGAGGCTAATACCTTTGGCTAATGACGGTACCTGAAGAATAAGCACCGGCTAACTACGTGCCAGCAGCCGCGGTAATACGTAGGGTGCAAGCGTTAATCGGAATTACTGGGCGTAAAGCGTGCGCAGGCGGTTTTGTAAGTCTGACGTGAAATCCCCGGGCTCAACCTGGGAATTGCGTTGGAGAC
+
CCCCCGGGGGGDGGGGGGGGFGGGGGGFGGGGGGGGGGGGCGGGDEGGGGGFFGGGGGGGGGGGGGGGGGGGFFGEFGFGGGGGGGGGGGGGGGCEGGGGGGGGGGGGGGGGGGGGGDGGGFGGGGGGGGGGGGGGGGGDFGGGDGDGCEGFGGGGGGGGGGGGGGGCEEGGDACGGGCFGGGGGCFGGDC8:CE9FGGEGGGGGGGGGGGGGGGGFFGDGGGGGFGGGGFGGGGFGFGGGGFGFGFDDGCDEFFFFF47=FFBF@BF>BFBFFFFFF>>02>DFFFFF578::4<?;:;?::?F
@M02526:341:000000000-JB3KD:1:1101:3911:8187 1:N:0:AACTAAT+ACGGCAC
ATGACCTACGGGGGGCAGCAGTGGGGAATATTGGACAATGGGCGCAAGCCTGATCCAGCAATGCCGCGTGGATGAAGAAGGTTTTCGGATTGTAAAGTCCTTTCGGCGGGGACGATGATGACGGTACCCGCAGAAGAAGCCCCGGCTAACTTCGTGCCAGCAGCCGCGGTAATACGAAGGGGGCTAGCGTTGCTCGGAATGACTGGGCGTAAAGGGCGCGTAGGCGGCTTAGACAGTCAGGTGTGAAATTCCTGGGCTTAACCTGGGGGCTGCACTTGATACGTTTAGGCTTGAGTAGGGAAGAG
+
CBCCCGCFGEGEGGGGD7FEEGGFGGD>E,5FEB<FCCEGG8FE7FEGGGGGDB?FGGCGDFFGGEEGE:FFCCFDGE@FFDFFFCGGGGGGGGGGGFGFFGGGGGGGDGGGGGCFF:79:CEDGG*0<8>C*/<,0@FCEG5:*:88EFFGF>;C*A9CFCFGF8EE51:8@CFC>FEG>C*88E5CE55?E7ECGGDGGFC<EF*;8:*;E+CEEGGCEGCE6EGGGG?<:CFDEF>7*2);.>6*:**:=6<3>FFFFFF<)05(8())099*/1=)).,.4?343F0277)4<A)43<:1,
@M02526:341:000000000-JB3KD:1:1101:9141:8238 1:N:0:AACTAAT+ACGGCAC
GCCTACGGGGGGCAGCAGTGGGGAATATTGCACAATGGGGGAAACCCTGATGCAGCCATGCCGCGTGTATGAAGAAGGCCTTCGGGTTGTAAAGTACTTTCAGCGGGGAGGAAGGATGGAAGTTTAATACGCTTTCATTTTGACGTTATCCGCAGAAGAAGCACCGGCAAACTCCGTGCCAGCAGCCGCGGTAATACGGAGGGTGCGAGCGTTAATCGGAATAACTGGGCGTAAAGGGCACGCAGGCGGTCTGTTAAGTCAGTTGTGAAATCCCCGGGCTCAACCCGGGAACAGCATCTGAGACC
+
CCCCCFGGGGGGGGGGGGGGGGGGDGFGGBFFGGGGFFGGGGGGFFGFGFGGGGCGGAFGGGGGGGGGGGGGGEGGGGGGFCGGDGFGGFCFGGGGGGGGGGGGGGGGGGG7EFC<FFG@FFFEGGGGGEFECC:FGGFGGGG9FEFGGGGGGGCGFGGGGGGGCCEGC5CEGGGGFGGGG88C8>FGGGEEGDGGGGDEG>EGGDGCEGEEEEFGGG5EGGGGGGDDGCGEGGGGFGGGG5@DED:DDDDDFFFFFF7FFB6>FFFFFFFFFGGBE:503<?B:E5B>@FFF?0,))):ADFF(
@M02526:341:000000000-JB3KD:1:1101:26419:8244 1:N:0:AACTAAT+ACGGCAC
TGCACCTACGGGAGGCAGCAGTAGGGAATCTTCCACAATGGACGCAAGTCTGATGGAGCAACGCCGCGTGAGTGAAAAAGGTTTTCGGATCGTAAAGCTCTGTTGTTGGTGAAGAAGGACATTGAAAGTAACTGATCAATGTTTGACGGTAATCAACCAGAAAGTCACGGCTAACTACGTGCCAGCAGCCGCGGTAATACGTAGGTGGCAAGCGTTGTCCGGATTTATTGGGCGTAAAGCGAACGCAGGCGGGAAGACAAGTCAGATGTGAAAGGCCTCAGCTTAACTGAGGAATTGCATATGAA
+
CCCCCGGGGGGGGGGGGGGGGGGGGGGGGGGGGGGGGGGGGGGGGGGGGGGGGGFFGGGGGGGDGGGGGG:CFGGGGGFGGCFEFGEGGGGEGFGGGGGG,CFGFEFFGEGGGGGGGGGFGF9EFBFFGGGGFFEGFEEGCDFFFGGGGGGEFGGGBFEFGFFFGGFFG@EGEGDGFGEA:DBDGEGFECGGGGGEEBFGGGG8BEGFCCFFFE5EGEEEEE=EGFGGGDGGFGDGGFGFDDDC>DBDDGGGBFFF>7<FFF64FFF<?<===75459>??FF24?6@AFBF0?::>2.))))--
@M02526:341:000000000-JB3KD:1:1101:4383:8251 1:N:0:AACTAAT+ACGGCAC
TGCGGCCTACGGGGGGCAGCAGTGGGGAATATTGCACAATGGGGGGAACCCTGATGCAGCCATGCCGCGTGTGTGAAGAAGGCCTTCGGGTTGTAAAGCACTTTCAGTGAGGAGGAAGGGCATATATTGAATAGGTATATGCATTGACGTTACTCACAGAAGAAGCACCGGCTAACTCCGTGCCAGCAGCCGCGGTAATACGGAGGGTGCAAGCGTTAATCGGAATTACTGGGCGTAAAGGGCACGTAGGCGGATAGATAAGTTGGGTGTGAAATCCCCGGGCTCAACCTGGGAATGGCATTCAA
+
CCCCCGEGCFGGGGGGGGGGGGGFGGGGEGFGGFGGGGGGCGGGCEGGGGGGFGGGGGGFFGGGGGGGEGGGGGGGGCFGGGGGGGAFGE8CEE<FCFGFGCFGGFGCEECFG>G>FGGGGCCC?FCEGGGCFGGGGGGGGGGGGGGGGGGGGGGGGCFCCFFGGGD>F>CD:CFGFFFC>CGGCGGGFGFEGDGGGEGC788;CGGG5:FFFC5EEEGGGFGGGGGDEEGG=FGCEDCDF5B<)*.79DGD))75F96*7?6<?)<-)45@BFG4??52(99139?F??7080>?>711<A<)6
@M02526:341:000000000-JB3KD:1:1101:8718:8256 1:N:0:AACTAAT+ACGGCAC
AATAACCTACGGGAGGCAGCAGTGGGGAATTTTGGACAATGGGGGAAACCCTGATCCAGCCATGCCGCGTGTCTGAAGAAGGCCTTCGGGTTGTAAAGGACTTTTGTTAGGGAAGAAAAGCCACGGGTTAAGAGCTAGTGGTGATGACGGTACCTAAAGAATAAGCACCGGCTAACTACGTGCCAGCAGCCGCGGTAATACGTAGGGTGCGAGCGTTAATCGGAATTACTGGGCGTAAAGCGAGCGCAGACGGTTAATTAAGTCAGATGTGAAATCCCCGAGCTTAACTTGGGAAGTGCATTTGA
+
CCCCCGGGGGGGGGGGGGGGGGGGGGGGGGGGGGGGGGGGGGGGGGGGGGGGGGGGGGGGGGGGGGGGGGGGGGGGGGGGGGGGGGGGGGGGGGGGGGGGGGFGGGGGGGGGFFGGGGGGGGGGGGGGGGGGGGGGGGGGGGGGGGGGGGGGGGFGGGGGGGGGGGGGGGGGGGGGGGGGGGGGGGGGGGGGGGGGGGGGGGGGGDGFGGGGGGGGGGGGGGGGGGGGGGFFGGGGGGGGGGFGFGFGGGGGFFFEBFFFFFF<FFFFF>FFFGGFFFFB0>B>B@B@A?BFF::BFF2<ADBA)
@M02526:341:000000000-JB3KD:1:1101:13347:8264 1:N:0:AACTAAT+ACGGCAC
GGCACACCTACGGGGCGCAGCAGTGGGGAATATTGCACAATGGGCGCAAGCCTGATGCAGCGACGCCGCGTGGGGGATGACGGCCTTCGGGTTGTAAACTCCTTTCGCTAGGGACGAAGCGTTTTGTGACGGTACCTGGAGAAGAAGCACCGGCTAACTACGTGCCAGCAGCCGCGGTAATACGTAGGGTGCGAGCGTTGTCCGGAATTACTGGGCGTAAAGAGCTCGTAGGTGGTTTGTCGCGTCGTTTGTGTAAGCCCGCAGCTTAACTGCGGGACTGCAGGCGATACGGGCATAACTTGAGG
+
CCCCCGGGGGGGGGGGGGGGGGGFGGGGEGGGGGGGGGGGGGGGGGGGGGGGGGGGGGGGGGEGGGGGGGGGGGGGGGGGGGGGGGGGGGGGGGGGGGGGGGGGGGGGGGGGGGGGDGGGGFGGGGGCFGGGGGGGGGGGGGGGGGGGGGGGGGDGGGGGGGGGGGGGGGGGGGGGGGGGGGGGFGGGGGGGGGGGGGGGGGGGGGEGGFGG?FGGGGGGGGGGGDGGEECC:CF3CGGGGGFGFGFD<DGGFFFFF??@FFF>:@FFFFFFFGDBEFFF?77<;B@:1:?FFFBB?B?FDFAB(
@M02526:341:000000000-JB3KD:1:1101:19736:8265 1:N:0:AACTAAT+ACGGCAC
CCCTACGGGACGCAGCAGTGGGGAATTTTGGACAATGGGGGGAACCCTGATCCAGCCATGCCGCGTGTCTGAAGAAGGCCTTCGGGTTGTAAAGGACTTTTGTTAGGGAAGAAAAGCCACGGGTTAAGAGCTAGTGGTGATGACGGTACCTAAAGAATAAGCACCGGCTAACTACGTGCCAGCAGCCGCGGTAATACGTAGGGTGCGAGCGTTAATCGGAATTACTGGGCGTAAAGCGAGCGCAGACGGTTAATTAAGTCAGATGTGAAATCCCCGAGCTTAACTTGGGAAGAGCATTTGAAACT
+
CCCCCGGGGEGGGGEF-CEDFGEGBECEGFEGGGGGFGGEGGDGFGEFEFGCFGFGGGCEFFGG:CFGGGFFGFGGGGGGGGGGGGGGGGGGGGGGGGGGGGGGGGGGGGGGGGGGGGGGGGGGGGGGFGGFGGGGGGGFECGGGGGGGFCFGGGFGGGGGGGGGGGGGGGGGGGGGGGGGGFGFGGGGGGGGDCC7CACGGGGGGGGGGGGGGGGGGGGEGGGDGGGGFDGGGG7CGGGDC3DBGFDGCGDFFFFFFF=FF1<F@F<F2=FFGCDFFF9?F2<AFFFFFFFB<?B?FABFF<<)
@M02526:341:000000000-JB3KD:1:1101:3986:8286 1:N:0:AACTAAT+ACGACAC
GTCCTACGGGACGCAGCAGTGGGGAATATTGCACAATGGGGGGAACCCTGATGCAGCGACGCCGCGTTCGGGATGAAGGCCTTCGGGTTGTAAACCGCTTTTGTTGGGGAGCAAGCGAGAGTGAGTGTACCCTTCGAATAAGCTCCGGCTACCTACGTGCCAGCAGCCGCGGTAATACGTAGGGTGCAAGCGTTATCCGGATTTATTGGGCGTAAAGAGCTCGTAGGCGGTTCGTCGCGTCTGGTGTGAAAGCCTATCGCTTAACGATGGGTCTGCGCCGGCTACGGGCGGGCTTGAGTGCAGTA
+
C@CCCCFGGGEGGF@CGGGFEFGGGGFEFGAG,CCFFAFGG@CGGGF+B=<?5C?EF:FD:>F+@=33+8C+33>CFFGGGGGCCFDAF:>CFGGF**5C:F:DFCAFG>::CF:FFGG*CCACGGCFGF9C,?FFDCA<F:<,2<*:CGC*;CG8:**2CFCC8E6CE>:ECE*<EGGGC*180;E6<7@*;AC8++2*/A;+0ACF9*;E=CCCC7=:98AC8;597C1CEGGG=)/9)/7*125>770?)7)/9*)75F)47>>:5:)0540@>@D>B(402>)0(.9>F((444<<26:64
@M02526:341:000000000-JB3KD:1:1101:8272:8301 1:N:0:AACTAAT+ACGGCAC
AAACCTACGGGACGCAGCAGTGGGGAATTTTGGACAATGGGCGAAAGCCTGATCCAGCCATTCCGCGTGCAGGATGAAGGCCCTCGGGTTGTAAACTGCTTTTGTACGGAACGAAACGCGCCGGGTTAATACCTCGGCGTAATGACGGTACCGTAAGAATAAGCACCGGCTAACTACGTGCCAGCAGCCGCGGTAATACGTGGGGTGCAAGCGTTAATCGGAATTACTGGGCGTAAAGCGTGCGCAGGCGGTGATGTAAGACAGATGTGAAATCCCCGGGCTCAACCTGGGAACTGCATTTGTGA
+
CCCCCGGGGGGGGGGGGGGGGGGGGGGGGGGGGGGGGGGGGGGGGGGGGGGGGGGGGGGGGGGGGGGGGGGGGGGGGGGGGGGGGGGGGGGGGGGGGGGGGGGGGGGGGGGGGGGGGGGGGGGEDGGGGGGGGFGGGGGGGGGGGGGGGGGGGGGGGGGGGGGGGGGGEEGGGGGGGGGGGGGGGFGGGDGGGDCGGGGGE8EGGGCCFFGGGCGCFF7=CCCFEGEFFFCFEEGGGGGGDGEGEDDGDDGGF>FFFFFFFFF<F?FFFBFFFGG6@DFBF1:?DFFFFFFFFFF?<A9))4>()
@M02526:341:000000000-JB3KD:1:1101:14296:8305 1:N:0:AACTAAT+ACGGCAC
CGGCCCTACGGGAGGCAGCAGTGGGGAATTTTCCGCAATGGGCGAAAGCCTGACGGAGCAATGCCGCGTGGAGGTAGAAGGCCTACGGGTCGTGAACTTCTTTTCCCGGAGAAGAAGCAATGACGGTATCTGGGGAATAAGCATCGGCCAACTCTGTGCCAGCAGCCGCGGTAATCCAGAGGATGCAAGCGTTATCCGGAATGATTGGGCGTAAAGCGTCTGTAGGTGGCTTTTTAAGTCCGCCGTCAAATCCCAGGGCTCAACCCTGGACCGCCGGTGGAAACTACCAAGCTGGAGTACGGTAG
+
AC8@8@CEEFGF7F@FGFGFFEGC<FC@<<,C@C8@FC:CF8FG@FFECFCFFGGGCFC@E<DFGGG7@:@=F:BE=CF<,,EEGGG7>=:F6F,9EEBA5EEGF<AF7@FE<FGEAF,A?FGFGG3+=F@F<F:BCF@BC,F,><>:+3@6,@;FFGF;DCC:BAFGG7B11=@,6,9:C7E@4+B+CFE8E5:>2::*CFC9<FCCGGDECE5CGG*1ACEF:<<CG6:569*90:FG77)*8D539CC*<)/)8))).1?BFD>05(0)))15).8-().(.*)<))(.:?:6:824:336(
@M02526:341:000000000-JB3KD:1:1101:21402:8319 1:N:0:AACTAAT+ACGGCAC
TCCCTACGGGACGCAGCAGTGGGGAATTTTCCGCAATGGGCGAAAGCCTGACGGAGCAATGCCGCGTGGAGGTAGAAGGCCCACGGGTCGTGAACTTCTTTTCCCGGAGAAGAAGCAATGACGGTATCTGGGGAATAAGCATCGGCTAACTCTGCGCCAGCAGCCACGGTAATACAGAGGATGCAAGCGTTATCCGGAATGATTGGGCGTAAAGCGTCTGTAGGTGGCTTTTTAAGTCCGCCGTCAAATCCCAGGGCTCAACCCTGGACAGGCGGTGGAAACTACCAAGCTGGAGTACGGTAGGG
+
CCCCCGGGGGGGGGGGGGGGFGGGGGGGGGGGGGGGGGGGGGEGGGGGGGGGGGGGGEGGGGGGGGGGGGGGGGDFGGGGGGGGGGGGGGGGGGGGGGGGGGFGGGGGGGGGFGFGFGGEFGGDGDFGFFGGGGGGGGGGGGGGGGGEECDGGGGGGGGGGGGGGGGGGGCECGGGGCFGFGF,?EFFEGGGGGGGGGG>EGGF?FGGGGGGGGGGGGGGFGGGGGGGGC6?EGGGG:CD<DFGFGFGGGGG?F@3BFF@47FFFFFBFFF:@GC5>>F24<F27FFFFFFF??F02<B>B0::6
@M02526:341:000000000-JB3KD:1:1101:9469:8324 1:N:0:AACTAAT+ACGGCAC
AACCTACGGGAGGCAGCAGTGGGGAATTTTGGACAATGGGGGGAACCCTGATCCAGCCATGCCGCGTGTCTGAAGAAGGCCTTCGGGTTGTAAAGGACTTTTGTTAGGGAAGAAAAGCCACGGGTTAAGAGCTAGTGGTGATGACGGTACCTAAAGAATAAGCACCGGCTAACTACGTGCCAGCAGCCGCGGTAATACGTAGGGTGCGAGCGTTAATCGGAATTACTGGGCGTAAAGCGAGCGCAGACGGTTAATTAAGTCAGATGTGAAATCCCCGAGCTTAACTTGGGAAGTGCATTTGAAAC
+
CCCCCGGGGGGGGGGGGGGGGGGGGGGGGGGGGGGGGGGGGGGGGGGGGGGGGGGGGGGGGGGGGGGGGGGGGGGGGGGGGGGGGGGGGGGGGGGGGGGGGGGGGGGGGGGGGGGGGGGGGGGGGGGGGGFGGGGGGGGGGGGGGGGGGGGGGGGGGGGGGGGGGGGGGGGGGGGGGGGGGGGGGGFGGGGGGGGGGGGGGGGGGEGGGGGGGGGGGGGGGGGGGGGGGGGGGGGGGFDGGG:DDDFGGGGGFFFFF=FFFFF2@FF<FAFFFGGFFFFF>BDFBBBFBF0?BB<<9AAF>BFBA
@M02526:341:000000000-JB3KD:1:1101:16486:8343 1:N:0:AACTAAT+ACGGCAC
TTTCCTACGGGGGGCAGCAGTGGGGAATATTGCACAATGGGCGCAAGCCTGATGCAGCCATGCCGCGTGTATGAAGAAGGCCTTCGGGTTGTAAAGTACTTTCAGCGGGGAGGAAGGGCGTAAAGTTAATACCTTTGCTCATTGACGTTACCCGCAGAAGAAGCACCGGCTAACTCCGTGCCAGCAGCCGCGGTAATACGGAGGGTGCAAGCGTTAATCGGAATTACTGGGCGTAAAGCGCACGCAGGCGGTTTGTTAAGTCAGATGTGAAATCCCCGGGCTCAACCTGGGAACTGCATCTGATA
+
BCCCCGGGGGEG@FFGGGGGGFGGGGGG9FGFFAGFGGGGFGGDDGEGGGGGFGGGFGDG,DGGGGGGGG@FGGAFGGGGGFFGGGGCGGGGGGDGFGGGGG;F=D<FEGFCGGFCG**=C:=FGGF:<FCCE,C2:F:CF9CFFFGEFGGG6CE5?EEFGGGGFGGGGGGGGGG7EGGGGGGGGGGGFGGCGEECGGGG5CCEEGGGGGGGG:C859CFEG8FGGFGGFFC=GGDCFGGG<DGFCBCGGGC)7<@?F4=FFFA49FAF2F4F*>F>)7366?F2?FF:@:?(4:??AB)4<AA)
@M02526:341:000000000-JB3KD:1:1101:15786:8350 1:N:0:AACTAAT+ACGGCAC
GTCGACCTACGGGGGGCAGCAGTAGGGAATCTTTCACAATGAACGAAAGTTTGATGAAGCAACGCCGCGTGAATGAAGAAGGGTTTCGGCTCGTAAAATTCTGTTGCCAGAGAAGAACATGCTTAGTAGGCAATGGCTAAGTATTGACGGTATCTGGTTAGAAAGTCACGGCTAACTACGTGCCAGCAGCCGCGGTAATACGTAGGTGGCAAGCGTTATCCGGATTTATTGGGCGTAAAGCGAGCGCAGGCGGTTACTTAAGTCCGATGTGAAAGCCTACGGCTTAACCGTAGAAGTGCATAGGA
+
CCCCCGGGGGGGGGGGGGGGGGGGGGGGGGGGGGGGGGGGGGGGGGGGFGGGGGGGGFFGGGGGGGGGGGGGGGGGGGGGGGGGGGGGGGCGGGGGGFFGGGGGGGGGGGGGGGGGGGGGGGGGGGGGGFGGGGGGGGGGGGGGGGGGGGGGGGGGGGGGGGGGGGGGGGDGGGGGGGGDGGGGGGDGGGGGGGGGGGGGGFGGGGGGGGGGGGGGGGGGGEG=CEFFGGGGGFGGGGGGGGFGFGFGGGGGFFFFFFFFFFFFFFF?EFFFFGFFFFFFFFFFFFFFFFFFBFFA))6<A>B?-
@M02526:341:000000000-JB3KD:1:1101:11316:8363 1:N:0:AACTAAT+ACGGCAC
TTAACCTACGGGAGGCAGCAGTGGGGAATATTGCACAATGGGGGGAACCCTGATGCAGCGACGCCGCGTGCGGGATGAAGGCCTTCGGGTTGTAAACCGCTTTTGTTGGGGAGCAAGCGAGAGTGAGTGTACCCTTCGAATAAGCACCGGCTAACTACGTGCCAGCAGCCGCGGTAATACGTAGGGTGCAAGCGTTATCCGGATTTATTGGGCGTAAAGAGCTCGTAGGCGGTTCGTCGCGTCTGGTGTGAAAGCCCATCGCTTAACGATGGGTCTGCGCCGGATACGGGCGGGCTTGAGTGCAG
+
CCCCCGGGGGGGGGGGGGGGGGGGGGGGGGGGGGGGGGGGGGGGGGGGGGGGGGGGGGGGGGGGGGGGGGGGGGGGGGGGGGGGGGGGGGGGGGGGGGGGGGGGGGGGGGGGGGGGGGGGGGGGGGGGGGGGGGGGGGGGGGGGGGGGGGGGGGGCGGGGGGGGGGGGGGGGGGGGGGGGGFGGGGGGGGGGGGGGGGGGGGGGGGGGGGGGGGGGGGGGGF?FEGGGGGGGGGGGGDDGGGEG@FFGGGGGFFFFFFFFFFFFFFFFFFFDFGGFFFF9?FFFFFF:<BFFFFF9?FF?FFAA6
@M02526:341:000000000-JB3KD:1:1101:18597:8363 1:N:0:AACTAAT+ACGGCAC
ATCTGCCTACGGGGCGCAGCAGTAGGGAATCTTCCACAATGGACGAAAGTCTGATGGAGCAACGCCGCGTGGATGAAGAAGGTTTTCGGATCGTAAAATCCTGTTGTTGAAGAAGAACGTGCTAGAGAGTAACTGCTCTAGTAGTGACGGTATTCAACGAGGAAGTCACGGCTAACTACGTGCCAGCAGCCGCGGTAATACGTAGGTGGCAAGCGTTGTCCGGATTTATTGGGCGTAAAGGGAGCGCAGGCGGTTTTTTAAGTCTGAATGTGAAAGCCCTCAGCTCAACTGAGGAAGAGCATCGG
+
CCCCCGGGGGGGGGGGGGGGGGGGGGGGGGGGGGGGGGGGGGGGGGGGGGGGGGGGGGGGGGGGGGGGGGGGGGGGGGGGGGGGGGGGGGGGGGGGGGGGGGGGGGGGGGGGGGGGGGGGGGGGGGGGGGGGGGGGGGGGGGGGGGGGGGGGGFGGGGGGGGGGGGGGGGGGGGGGGGGGGGGGGGGGGGGGGGGGGGGGGGGGGGGGGGGGGGGGGGGGGGGGGGGGGGGGGGGGGGGGGGFGFGFGGGGGFDDFFFFFFFFFF?FAFFFFFFDFF@FFFFFFAFFFFFFFFFFFFBBFFBF?0
@M02526:341:000000000-JB3KD:1:1101:17054:8385 1:N:0:AACTAAT+ACGGCAC
CGGGCCTACGGGAGGCAGCAGTGGGGAATTTTGCACAATGGGCGAAAGCCTGATGCAGCAACGCCGCGTGTGTGATGAAGGTCTTTGGATTGTAAAGCACTTTCGACCGGGACGAACACCCTGAAGCTAACATCTTCAGGCCTGACGGTACCGGGAGAAGAAGCACCGGCTAACTCTGTGCCAGCAGCCGCGGTAATACAGAGGGTGCAAGCGTTGTTCGGAATTATTGGGCGTAAAGCGTGTGTAGGCGGCTTGGCAAGTCGGGTGTGAAATCCCTCAGCTCAACTGAGGAAGTGCGCCCGAAA
+
CCCCCGGGGG7FFDFGGGGGGGGGGGEGGGGGGGGGGGGGGGGGGGEBEFGGDFGGGGGGGGGGGGGGGGGGEGGGGGGGGGGGGGGGGGGGGGGGGGGGGGGGGGGGGGGGGGGGGGFGGGGGGGGGGGGGGGGGGGGGGGGFCFFDEGEGFCECF@FFGGFGGGGDGGGDFFFFGGFFFGCFGGFGFGGGGGGGGGCFGDD8EGGECFGGG5*:EFFEE=E=FFGGGGGGGCCDGGGGCG>GFDFGGGCGDEEBFF@FFFF0>FE9ED464CFFFFFFFA??2@?FFF0:?7??D>6?FFB>6
@M02526:341:000000000-JB3KD:1:1101:22432:8406 1:N:0:AACTAAT+ACGGCAC
ACCTACGGGAGGCAGCAGTGGGGAATATTGCACAATGGGGGGAACCCTGATGCAGCCATGCCGCGTGTATGAAGAAGGCCTTCGGGTTGTAAAGTACTTTCGGTGATGAGGAAGGGCGGATACTGAATAGGTATATGTTTTGACGTTAATCACAGAAGAAGCACCGGCTAACTCCGTGCCAGCAGCCGCGGTAATACGGGGGGTGCAAGCGTTAATCGGAATGACTGGGCGTAAAGGGCATGTAGGCGGATAGATAAGTTAGGTGTGGAAGCCCTGGGCTCAACCTAGGAATTGCATTTAAAACT
+
CCCCCGGGGGGGGGGGGGGGGFGGGGGGGGGGGGGGGGGGGGGGGGGGGGGGGGGGGGGGGGGGGGGGGGGGGGGGGGGGGGGGGGGGGGGGGGGGGGGGGGGGGGGGGGGGGGGGGGGGGGGGGGEGGFGFFGGGGGGGGGGGGGGGGGGGGGGGGGGFGGGGGGGGGGGGGGGGGGGGGGGGGGGGGGGGGGGGGGGGGGGGGGGGGGGGGGGGGGGGGGGGGGGGGGGGGGGGGGGGGGFGFGFGGDCDFFFFFFFFFFFAFFF?F?FFFGGFFFFFB?FB?FFFFFBFFFAAD2AFFFFF3
@M02526:341:000000000-JB3KD:1:1101:22784:8412 1:N:0:AACTAAT+ACGGCAC
GGGCCCCTACGGGGCGCAGCAGTGGGGAATATTGCACAATGGGCGCAAGCCTGATGCAGCCATGCCGCGTGTATGAAGAAGGCCTTCGGGTTGTAAAGTACTTTCAGCGGGGAGGAAGGGAGTAAAGTTAATACCTTTGCTCATTGACGTTACCCGCAGAAGAAGCACCGGCTAACTCCGTGCCAGCAGCCGCGGTAATACGGAGGGTGCAAGCGTTAATCGGAATTACTGGGCGTAAAGCGCACGCAGGCGGTTTGTTAAGTCAGATGTGAAATCCCCGGGCTCAACCTGGGAACTGCATCTGA
+
CCCCCGGGGGGGGGGGGGGGGGGGGGGGGGGGGGGGGGGGGGGGGGGGGGGGGGGGGGGGGGGGGGGGGGGGGGGGGGGGGGGGGGGGGGGGGGGGGGGGGGGGGGGGGGGGFDGGGGGEGGGGGGGGGGGGGGFGGGGGGGGGGGGGGGGGGGGGGGGEGGGGGGGGGGGGGGGGGGGGGGGGGGGGGGGGDGGGGGGGFFGGGGGGGGG7EGGEGGGGGGCCGGGGGFGGGGGGGGGGGGFGFGFCD7DDBBEFFFFF=BFBFF6>F4@FFG77?FFFBFF9?FFFF@7??B58:?>FAAB4)
@M02526:341:000000000-JB3KD:1:1101:20143:8419 1:N:0:AACTAAT+ACGGCAC
CGCGTCCCTACGGGGGGCAGCAGTGGGGAATATTGGACAATGGGGGGAACCCTGATCCAGCAATGCCGCGTGTGTGAAGAAGGTCTTCGGATTGTAAAGCACTTTCGTCAGGGAAGATGATGACGGTACCTGAAGAAGAAGCCCCGGCTAACTTCGTGCCAGCAGCCGCGGTAATACGAAGGGGGCAAGCGTTGCTCGGAATGACTGGGCGTAAAGGGCGTGTAGGCGGTTATTACAGTCAGATGTGAAATACCTGGGCTCAACCTGGGAGCTGCATTTGATACGTGATGACTAGAGTTCGAGAG
+
CCCCCGGGGGGGGGGGGGGGGGGGGGGGGGGGGGGGGGGGGGGGGGGGGGGGGGGGGGGGGGGGGGGGGGGGGGGGGGGGGGGGGGGGGGGGDGGGGGGGGGGGGGGGGGGGGGGGGGGGGGGGGGGGGGGGGGGGGGGGGGGGGGGGGGGGGGGGGGGGGGGGGGGGGGGGGGGGGGGGGGGGGGGGGGGGGGGGGGGGGFGGGGGGGFGEGGGGGGGG?EGGGGGGGGGGGDGGGGGGGGFGFGFGGGFG?@FFFFFFFFFFFFFFFFDFFGG?FBFAFABBFF4:?FFABFFFFD4<?3824
@M02526:341:000000000-JB3KD:1:1101:5349:8428 1:N:0:AACTAAT+ACGGCAC
AATCCTACGGGAGGCAGCAGTAGGGAATCTTCGGCAATGGACGAAAGTCTGACCGAGCAACGCCGCGTGAGTGAAGAAGGTTTTCGGATCGTAAAACTCTGTTGTTAGAGAAGAACAAGGACGTTAGTAACTGAACGTCCCCTGACGGTATCTAACCAGAAAGCCACGGCTAACTACGTGCCAGCAGCCGCGGTAATACGTAGGTGGCAAGCGTTGTCCGGATTTATTGGGCGTAAAGCGAGCGCAGGCGGTTTCTTAAGTCTGATGTGAAAGCCCCCGGCTCAACCGGGGAGGGTCATTGGAAA
+
CCCCCGGGGGEGGGGGGGGGFGGGGGGGGGGGCEGGGGCGGGGGCGGFGGGGGGGGGGGGGGCFGGGFGGGGGGGGGGGGGGGGGGDGGEGGDFGGGGGFFFGGGGGGFGGGGFGAFGCFEGGGGGGGGGGGGGGGGGGGGGGGGGGGFGGGCGFGGGGGGGGGGFGGGGGGFGGGGGG@ECDC7EGGGGGGGGGGFGFGFGGGGGGGGGGGEEEGGFFEGGEEFGGGCCFCEGGGGGGGGG@D5CDGGCGDD:FFFFFFFFFFF?FDFAFFFF55)<BFF9:>4<FDF>0(3>B??0>9A:2>A
@M02526:341:000000000-JB3KD:1:1101:27703:8438 1:N:0:AACTAAT+ACGGCAC
ATCCTACGGGGCGCAGCAGTGGGGAATTTTGGACAATGGGGGGAACCCTGATCCAGCCATGCCGCGTGTCTGAAGAAGGCCTTCGGGTTGTAAAGGACTTTTGTTAGGGAAGAAAAGCCACGGGTTAAGAGCTAGTGGTGATGACGGTACCTAAAGAATAAGCACCGGCTAACTACGTGCCAGCAGCCGCGGTAATACGTAGGGTGCGAGCGTTAATCGGAATTACTGGGCGTAAAGCGAGCGCAGACGGTTAATTAAGTCAGATGTGAAATCCCCGAGCTTAACTTGGGAAGAGCATTTGAAAC
+
CCCCCGGGGEGGGGGGGGGGGGGGGGGGGGGGGFGGGGGGGGGGGGGGGGGGGGGGGGGGGGGGGGGGGGGGFCGGGGGGGGGGGGGGGGGGGGGGGGFGFGGGGFGFGGGGGGGGGGGGGGGGGGGGGGGGGGGGGGGGGGGGGGGGGGGGGGGGGGGGGGGGGGGGGGGGGGGGGGGGGGGGGGGGGGGGGGGGGGGGGGGGFGDGGGGGGGDGGGGGGGGGGGGGGGFGGGGFFFGGGGFGFGFGGGGGEFFFFFFFFFFBFFFFFFFFFGGFFFF99BBAAFFF?FBFFFBFF?BD>9>BF
@M02526:341:000000000-JB3KD:1:1101:9423:8469 1:N:0:AACTAAT+ACGGCAC
GCCTACGGGAGGCAGCAGTGGGGAATTTTGGACAATGGGGGGAACCCTGATCCAGCCATGCCGCGTGTCTGAAGAAGGCCTTCGGGTTGTAAAGGACTTTTGTTAGGGAAGAAAAGCCACGGGTTAAGAGCTAGTGGTGATGACGGTACCTAAAGAATAAGCACCGGCTAACTACGTGCCAGCAGCCGCGGTAATACGTAGGGTGCGAGCGTTAATCGGAATTACTGGGCGTAAAGCGAGCGCAGACGGTTAATTAAGTCAGACGTGAAATCCCCGAGCTTAACTTGGGAAGAGCATTTGAAGCT
+
CCCCCGEGCGGGGGGGGGGGGGGGGGGGGGGFGGGGGGGGGGGGGGGGGGGGGGFGGGGGGGGGGGGGGGGGGGFGGGGDFGGGGEGGGGGGGGGGGGGGGGGFGGGGGGGGGGGGGGGGGGGF@CFGGGGGGGGGGGGGGGGGGGGGEGCFGGGGFGGGFGGGGGGGGGGGGGGGGGGGGGGGGGGGGGGGGGGGGGGGGGGGG>EGGGGGGDGGGGGGGGGGGGGGGGGGGGGGGGGGGGFGFGFGGGGDFFFF?FFFFFBDFFFFFFFF46DDDFBBFFFFFFFF:>?FFFFFFFFFFFFF,
@M02526:341:000000000-JB3KD:1:1101:27146:8484 1:N:0:AACTAAT+ACGGCAC
GAGGGTCCTACGGGGGGCAGCAGTGGGGAATTTTCCGCAATGGGCGAAAGCCTGACGGAGCAATGCCGCGTGGAGGTAGAAGGCCCACGGGTCGTGAACTTCTTTTCCCGGAGAAGAAGCAATGACGGTATCTGGGGAATAAGCATCGGCTAACTCTGTGCCAGCAGCCGCGGTAATACAGAGGATGCAAGCGTTATCCGGAATGATTGGGCGTAAAGCGTCTGTAGGTGGCTTTTTAAGTCCGCCGTCAAATCCCAGGGCTCAACCCTGGACAGGCGGTGGAAACTACCAAGCTGGAGTACGGC
+
CCCCCGGGGGGGGGGGGGGGGGGGGGGGGGGFGGFGDGGGGGGGGGGGGGGGGGGGGGGGGFGGGFFGGGGGGGGGGGGFFGGGGGEGGGGGGEFEFGGGGGGGGGGGGGGGGGGGGGGGGGGGFFGGGFGGGGFFGGGGGGFGGGGGGGFGFGGGGGGGFGGCCEFGG8?GG>CCGGGGGGFG>CFGFGFGGGGGGFGGG>EFF9CFGGGGGGGGGGGEE=EFEGGGGGGGGGGGGFGGFFB<DGDGGGGGFFFFFF:>EFFDFFFBFFF>FGGFF@EB>B:><7FFFFFF?FFF?BFBFFFB(
@M02526:341:000000000-JB3KD:1:1101:21681:8511 1:N:0:AACTAAT+ACGGCAC
ATTCCTACGGGAGGCAGCAGTAGGGAATCTTCCACAATGGACGCAAGTCTGATGGAGCAACGCCGCGTGAGTGAAGAAGGTTTTCGGATCGTAAAGCTCTGTTGTTGGTGAAGAAGGACATTGAAAGTAACTGATCAATGTTTGACGGTAATCAACCAGAAAGTCACGGCTAACTACGTGCCAGCAGCCGCGGTAATACGTAGGTGGCAAGCGTTGTCCGGATTTATTGGGCGTAAAGCGAACGCAGGCGGGAAGACAAGTCAGATGTGAAAGGCCTCAGCTTAACTGAGGAATTGCATCTGAAA
+
CCCCCGGGGGGGGGGGGGGGGGGGGGGGGGGGGGGGGGGGGGGGGGGGGGGGGGGGGGGGGGGGGGGGGGGGGGGGCGGGGGGGGGGGGGGGGGGGGGGGGGGGGGGGGGGGGGGFGGGDFDGGGFCFFGFGGGGGGGGGGDGGGGGGGGGGGGGGGGGGGGGGGGGGGGEGGGGGGGGGGGGGGGGGGGGGGGGGGGGGGGGGGGGGFGGGGGGGGGGGGD=EGGGGGGGGGGGGGGGGGD:<>5>DDDGGFDEFFFFF7=6:*6@ABBFFFGGFFF?BFAFFFFBBAFFFFFF?9>AAFFFF<
@M02526:341:000000000-JB3KD:1:1101:24879:8511 1:N:0:AACTAAA+ACGGCAC
CATGGACCTACGGGAGGCAGCAGTAGGGAATCTTCCACAATGGACGCAAGTCTGATGGAGCAACGCCGCGTGAGTGAAGAAGGTTTTCGGATCGTAAAGCTCTGTTGTTGGTGAAGAAGGATAGTTAGAGTAACTGTTAATTATTTGACGGTAATCAACCAGAAAGTCACGGCTAACTACGTGCCAGCAGCCGCGGTAATACGTAGGTGGCAAGCGTTGTCCGGATTTATTGGGCGTAAAGCGAACGCAGGCGGGAAGACAAGTCAGATGTGAAAGCCCTCGGCTCAACCGGGGAATTGCATCTG
+
CCCCCGGGGGGGGGGGGGGGGGGGGGGGGGGGGGGGGGGGGGGGGGGGGGGGGGGGGGGGGGGGGGGGGGGGGGGGGGGGGGGGGGGGGGGGGGGGGGGGGGGGGGGGGGGGGGGGGGGGGGGGGGGGGGGGGGGGGGGGGGGGGGGGGGGGGGGGGGGGGGGGGGGGGGGGGGGGGGGGGGGGGGGGGGGGGGGGGGGGGGGGGGGGGGGGGCGGGGEGGGGGGGGGGGGGGGGGGGD9FGFGFGFGGGGGFFEFFFFFFFFDFFFAFFFFFGGFFFF??9BB6DFFFFFFBFFF?:<A<AA>)
@M02526:341:000000000-JB3KD:1:1101:23490:8546 1:N:0:AACTAAT+ACGGCAC
GTGCCTACGGGGCGCAGCAGTGGGGAATTTTGGACAATGGGGGGAACCCTGATCCAGCCATGCCGCGTGTCTGAAGAAGGCCTTCGGGTTGTAAAGGACTTTTGTTAGGGAAGAAAAGCCACGGGTTAAGAGCTAGTGGTGATGACGGTACCTAAAGAATAAGCACCGGCTAACTACGTGCCAGCAGCCGCGGTAATACGTAGGGTGCGAGCGCTAATCGGAATTACTGGGCGTAAAGCGAGCGCAGACGGTTAATTAAGTCAGATGTGAAATCCCCGAGCTTAACTTGGGAAGAGCATTTGAAA
+
CCCCCCCF;FFGGGGGGG@FGFGGGGGGGGGFGFG8FGFGGGGGGGGGGGFGFGGFGGGGGCGGGG:C@GGGGGGGGGGGGGFFGGGGGGGGFGGGGGGCGGGFFEFGGGGFGGGGGGFFGGGGEFCC9FBEFAFFFFFFBCCGGGGGG7<FEGGGGFFGCGGGGGGDGEGGFGGGGGFGGGGGFGGGGGGG>E*;9@CGGGDEGGGGGGED5:7EGFGGEEGF8<:+<C/:7EGG5:CGGGEGEGBGGDCDEFFF66@?8@@2687>6296=FG@:DB>90>>AF*7462?51::7)8<)))6-
@M02526:341:000000000-JB3KD:1:1101:21498:8553 1:N:0:AACTAAT+ACGGCAC
GTTCCTACGGGAGGCAGCAGTGGGGAATCTTAGACAATGGGGGCAACCCTGATCTAGCCATGCCGCGTGAGTGATGAAGGCCTTAGGGTTGTAAAGCTCTTTCAGCTGGGAAGATAATGACGGTACCAGCAGAAGAAGCCCCGGCTAACTCCGTGCCAGCAGCCGCGGTAATACGGAGGGGGCTAGCGTTGTTCGGAATTACTGGGCGTAAAGCGCACGTAGGCGGACCAGAAAGTTGGGGGTGAAATCCCGGGGCTCAACCTCGGAACTGCCTTCAAAACTATTGGTCTTGAGTTCGAGAGAGG
+
CCCCCGGGGGGDGGGGGGGGGGGGGGGGGGGGFGGGGGFGGGGGGGGGGGGGGGGGGGGGGGGGGGGGGGGGGGFEFGGGGGGGFGGGGGGGGFGFGGGGGGGFGGGGGGGGGFGGFGGGGGGGGGGGGGFGGGGGGGGGGGGGGGGGGGGGGGGGGGGGGGGFGGGGGGGGGGFGGGGDCG7EFGGGCEGGGGGCEGGGGGGFEEGGGGGGGGGGGGEFGGGDGGGGDCCC:69C7>DGDGFGFFFGGGDGFBDE>@FFFFFBFFDFFF?9FGGFFFFFFFFFB**1-@B4<?>49B<:?B?F<
@M02526:341:000000000-JB3KD:1:1101:6914:8566 1:N:0:AACTAAT+ACGGTAC
CCGCCTACGGGGGCCAGCAGTTGGGAATATTGGACAATGGGCGAAAGCCTGATCCAGCCATGCCGCGTGTGTGAAGAAGGCCTTCGGGTTGTAAAGCACTTTCAGTAGGGAAGAAAGCCTTTGACCTAATACGTCTTAGGAAGGACATCACCTACAGAAGAAGCACCGGCTAACTCCGTGCCAGCAGCCGCGGTAATACGGAGGGTGCGAGCGTTAATCGGAATTACTGGGCGTAAAGGGCGCGTAGGCGGTCCGGTAAGCCAGCTGTGAAAGCCCCGGGCTCACCCTGGGAATTGCATTTGGAA
+
6-A<B@7CBFFGG7:7@9FE<-CEFEFC9FFCFFF<@E6CE<FF:C@FGAE,<,CE<FF<@EFGCCCC:B7,CFF9<FCGFGF@E<FF,B:8BFGFC8??FFB<5F,,CCEECDF4B=E=5CF9<FFEF,C?F<,ADAA9,,3@@FGGGACFFF=F3>FGCF@C<BGED**:3@DFCCFD**?EFGGG:B*:CC*=EF91=*=8CEEGG88:CG=;=CFGGGGGGG?EG627::C*=C*>DDB3><>DDC9<35<)075=FF4()97>76?F*CC).8>29>?<2)..1:0(4(5,)6).4<):4
@M02526:341:000000000-JB3KD:1:1101:23301:8580 1:N:0:AACTAAT+ACGGCAC
TCCAGCCTACGGGAGGCAGCAGTGGGGAATTTTCTGCAATGGGCGAAAGCCTGACGGAGCAATGCCGCGTGGAGGTAGAAGGCCTACGGGTCGTGAACTTCTTTTCCCGGAGAAGAAGCAATGACGGTATCTGGGGAATAAGCATCGGCTAACTCTGTGCCAGCAGCCGCGGTAATACAGAGGATGCAAGCGTTATCCGGAATGATTGGGCGTAAAGCGTCTGTAGGTGGCTTTTTAAGTCCGCCGTCAAATCCCAGGGCTCAACCCTGGACAGGCGGTGGAAACTACCAAGCTGGAGTACGGTA
+
CCCCCGGGGGGGGGGGGGGGGGGGGGGGGGGGGGGGGGGGGGGGGGGGGGGGGGGGGGGGGGGGGGGGGGGGGGGGGGGGGGGGGGGGGGGGGGGGGGGGGGGGGGGGGGGGGGGGGGGGGGGGGGGGGGGGGGGGDGGGFGGGGGGGGGGGGGGGGGGGGGGGGGGGGGGGGGGGGGGGGGGGGGGGGGGGGGGGGFGGGEGGGGGGGGGGGGGGGGGGGGGGGGGGGFGFGGGGGGGGFGDGFGEGDDGGFFFFFFFD:F=?FFEFFFFFFGGF@D33><?FFFFFFFFFFFFF?BF?9?;:(
@M02526:341:000000000-JB3KD:1:1101:11339:8605 1:N:0:AACTAAT+ACGGCAC
ATGACCTACGGGGCGCAGCAGTGGGGAATATTGGACAATGGGCGCAAGCCTGATCCAGCCATGCCGCGTGAGTGATGACGGCCTTAGGGTTGTAAAGCTCTTTCGCGCACGACGATAATGACGGTAGTGCGAGAAGAAGCCCCGGCTAACTTCGTGCCAGCAGCCGCGGTAATACGAAGGGGGCTAGCGTTGTTCGGAATCACTGGGCGTAAAGGGTGCGTAGGCGGGGCGCTAAGTCAGGGGTGAAATGCCGGGGCTCAACCTCGGAACGGCCTTTGATACTGGTGCTCTTGAGTCCGGAAGAG
+
CCCCCGGGGGGGGGGGGGGGGGGGGGGGGGGGGGGGGGGGGGGGGGGGGGGGGGGGGGGGGGGGGGGGGGGGGGGGGGGGGGGGGGGGGGGGGGGGGGGGGGGGGGGGGGGGGGGGGGGGGGGGGGGGGGGGGGGGGGGGGGGGGGGGGGFGGGGGGGGGGGGGGGGGGGGGGGGGGGGGGGGGGGGGGGGGGGGGGGGGGGGGGGGGGEGGGGGGGGGGGGGGGGGGGGGGGGCFC>FGGGFGEGFGFGGGFFBEFF>?FF>FFFD>EFFEFGG6FFFDAB<9?FFFFFFFFA?FFA1919BF:
@M02526:341:000000000-JB3KD:1:1101:19024:8605 1:N:0:AACTAAT+ACGGCAC
ACCTACGGGACGCAGCAGTGGGGAGTTTTCCGCAATGGGCAAAAGCCTGACGGAGCAATGCCGCGTGGAGGTAGAAGGCCCACGGGTCGTGAACTTCTTTTCCCGGAGAAGAAGCAATGACGGTATCTGGGGAATAAGCATCGGCTAACTCTGTGCCAGCAGCCGCGGTAATACAGAGGATGCAAGCGTTATCCGGAATGATTGGGCGTAAAGCGTCTGTAGGTGGCTTTTTAAGTCCGCCGTCAAATCCCAGGGCTCAACCCTGGACAGGCGGTGGAAACTACCAAGCTGGAGTACGGTAGGGG
+
@CCCCGG;CCC@F:@F<EFACFG@C@8ECEG@@:FGG8AE<@F8CCGEFFGGGDEE@<FFGGGGECGGGFGGGGGFGDE=FEFBC7FFG@C8EF<FB?FG,EFGGG7FFGGGGFC=AD<AFBCF+:=DFFFG7EGG9FG9FF::FFGGFCFF=F;FG;A@7>,><F7*=:BFFGGGBC77<::;F@F88*83;>C8*:CEFEFC98BCE:8@CCE*:*50CGGFF888:CFF5FDC<CD:DDBD>DB77*9*9>).>FFF5FFFF>FFFF3FBDCDDFFAFFA??6@F?:??:<>:<<>0,23<;
@M02526:341:000000000-JB3KD:1:1101:6778:8614 1:N:0:AACTAAT+ACGGCAC
GCCCCTACGGGAGGCAGCAGTAAGGAATATTGGTCAATGGACGCAAGTCTGAACCAGCCATGCCGCGTGAAGGATGAAGGCCCTCTGGGTTGTAAACTTCTTTTACAGGGGACGAAATGCAGTTATTCTTAGCTGTTTGACGGTACCCTGGGAATAAGCACCGGCTAACTCCGTGCCAGCAGCCGCGGTAATACGGAGGGTGCAAGCGTTATCCGGATTCACTGGGTTTAAAGGGTGCGTAGGTGGGCTTGTAAGTCAGTGGTGAAATCTCCGTGCTTAACATGGAAACTGCCATTGATACTATA
+
CC8CC<FAGCGBCFF;FG@FFECCCEEFC@F<<;@CFAF<FGGEBFEEFE@,CCFF@ACFC@8CF+@FF@CFEFCFGGFDF8BFF=F@=CB4B?,CC<<FGED?FGDFEECF7F@+8FFAFFFG<E?FC<????AFFDEFEFGGDED>FDCF8,AFD<FFGGCGGGC:CA9ECFE8B>F7F@CBC@C*4C8;;EC11BEB:115++=CGGGGGEC=GGEGF?GGF*3;5+3<7<DGCCDGGCDGFGEGGGGGF?FFFFFFFFFFFFFAF<7F>C7>FFFFFFAB?@7BFFD?F?><>DBFFAFF4
@M02526:341:000000000-JB3KD:1:1101:25785:8640 1:N:0:AACTAAT+ACGGCAC
CGCCTACGGGGGGCAGCAGTGGGGAATATTGGACAATGGGCGCAAGCCTGATCCAGCAATGCCGCGTGGATGAAGAAGGTTTTCGGATTGTAAAGTCCTTTCGGCGGGGACGATGATGACGGTACCCGCAGAAGAAGCCCCGGCTAACTTCGTGCCAGCAGCCGCGGTAATACGATGGGGGCTAGCGTTGCTCGGAATGACTGGGCGTAAAGGGCGCGTAGGCGGCTTAGACAGTCAGGTGTGAAATTCCTGGGCTTAACCTGGGGGCTGCACTTGATACGTTTAGGCTTGAGTAGGGAAGAGGG
+
<CCC<FE@@FGGGGGGGGFFGGGG@FFFDDEF=BFEDFCGFGGEEEGGGCGFGFGGGGGFFGF>FG:FGEFF?FGGGGGEGGGECCFEGEFGCGCGGFGCGGG7FCGEGGCDFCCG7CGGGGGCGGGGGGGGGGGG6CFGC8E*/?FFCF<;*;EFC8F*8CFED?C8>E?++:A*1;F*?>:CFGD8CEGFFGGGGGG?CFGCG5EC=ECGCGGECC>CGGFD=CEEFCCC7F>4CCGFFFDF4CFDFGG:FFFFF4B7?FF?F;)1>?::?FC?7/*.8<7??FF:)76(2--<BFF<B1<F?
@M02526:341:000000000-JB3KD:1:1101:28503:8652 1:N:0:AACTAAT+ACGGCAC
ACCCCTACGGGACGCAGCAGTGGGGAATATTGCACAATGGGCGCAAGCCTGATGCAGCCATGCCGCGTGTATGAAGAAGGCCTTCGGGTTGTAAAGTACTTTCAGCGGGGAGGAAGGGAGTAAAGTTAATACCTTTGCTCATTGACGTTACCCGCAGAAGAAGCACCGGCTAACTCCGTGCCAGCAGCCGCGGTAATACGGAGGGTGCAAGCGTTAATAGGAATTACTGGGCGTAAAGCGCACGCAGGCGGTTTGTTAAGTCAGATGTGAAATCCCCGGGCTCAACCTGGGAACTGCATCTGATA
+
CCCCCDFFGGGFFGGGGGGGFFGGGDCGGGFCGGGFGGCEFGGGGGGGGF<FEFGGGFGGFFF@FGG:FGEGDGAEGGGGGG<FFGGGEBF=FGGFDFFCFGG<FGFGGGEFFGF<FGFFCD<A=F,C=FGAFDGGGGEGGGEG9FGGFGGAFGGDFGGFFCEGGGCGEC@@@@@FGGGGGFGCCCBF83CECCC:B?CGEEEGGGGDFCCCCEEEF@+<C7CFC@9CGGGGEGGDFFC<535<@/75>DGCB>DF:BFFF6B.896:FFFFFF>?F>D>F90<3?>?BF?7>?:))4ABFFF9)
@M02526:341:000000000-JB3KD:1:1101:14062:8652 1:N:0:AACTAAT+ACGGCAC
CGTTCCCTACGGGGGGCAGCAGTCGGGAATTTTGGGCAATGGGCGAAAGCCTGACCCAGCAACGCCGCGTGAAGGATGAAGTCTTTCGGGATGTAAACTTCGTAAGAATAGGAAGAATAAATGACGGTACTATTTGTAAGGTCCGGCTAACTACGTGCCAGCAGCCGCGGTAATGCGTAGGGACCAAGCGTTGTTCGGATTTACTGGGCGTAAAGGGCGCGTAGGCGGCTTGTCAAGTCAGCTGTGAAATCTCCGAGCTTAACTCGGAACGGTCAGCTGATACTGTCATGCTAGAGTACAGAAGG
+
CCCCCGGGGGGGGGGGGGGGGGGGGGGGGGGGGGGGGGGGGGGGGGGGGGGGGGGGGGGGGGGGGGGGGGGGGGGGGGGGGGGGGGGGGGGGGGGGGGGGGGGGGGGGGGGGFGFGGGGGGGGGGGGGGGGGGGGGGGGGGGGGGGGGGGGGGGGGGGGGGGGGGGGGGGGGGGGGGGGGGGGGGGGGGGGGGGGGGGGGGGGGGGGGGGGGGGGGGGGGGGGGGGGGGGGGGGGGGGGGGGFGF4=DGGGGFFFEFFFFFFFFFFFFFFEFFGGFFBF?FFFF>BFFFFFA<AFFFFFAA>B?:
@M02526:341:000000000-JB3KD:1:1101:12234:8654 1:N:0:AACTAAT+ACGGCAC
CAATCCTACGGGGCGCAGCAGTGGGGAATTTTGGACAATGGGGGGAACCCTGATCCAGCCATGCCGCGTGTCTGAAGAAGGCCTTCGGGTTGTAAAGGACTTTTGTTAGGGAAGAAAAGCCACGGGTTAAGAGCTAGTGGTGATGACGGTACCTAAAGAATAAGCACCGGCTAACTACGTGCCAGCAGCCGCGGTAATACGTAGGGTGCGAGCGTTAATCGGAATTACTGGGCGTAAAGCGAGCGCAGACGGTTAATTAAGTCAGATGTGAAATCCCCGAGCTTAACTTGGGAAGAGCATTTGAA
+
CCCCCGGGGGGGGGGGGGGGGGGGGGGGGGGGGGGGGGGGGGGGGGGGGGGGGGGGGGGGGGGGGGGGGGGGGGGGGGGGGGGGGGGGGGGGGGGGGGGGGGGGGGGGGGGGGGGGGGGGGGGGGGGGGGGGGGGGGGGGGGGGGGGGGGGGGGGGGGGGGGGGGGGGGGGGGGGGGGGGGGGGGGGGGGGGGGGGGGGGGGGGGGGGGGGGGGGGGGGGGGGGGGGGGGGGGGGGGGGGGGFGFGFGGGGGFF>FFFFFFFFBF?BAFFFFFGGFFFFFFFFFAFFFFFFFFFFFFBFFFFFFA
@M02526:341:000000000-JB3KD:1:1101:4973:8658 1:N:0:AACTAAT+ACGGCAC
GCAGATCCTACGGGACGCAGCAGTGGGGAATATTGCACAATGGGCGCAAGCCTGATGCAGCCATGCCGCGTGTATGAAGAAGGCCTTCGGGTTGTAAAGTACTTTCAGCGGGGAGGAAGGGAGTAAAGTTAATACCTTTGCTCATTGACGTTACCCGCAGAAGAAGCACCGGCTAACTCCGTGCCAGCAGCCGCGGTAATACGGAGGGTGCAAGCGTTAATCGGAATTACTGGGCGTAAAGCGCACGCAGGCGGTTTGTTAAGTCAGATGTGAAATCCCCGGGCTCAACCTGGGAACTGCATCTG
+
CCCCCFEGFCCFGGGGGGGDGGGGDGGDCF@FGECEGDCFFEGDGGGGGDGGFGGGE9@EGFGGGGFGGGFGGGGGGGGGGGGFGGGDGDGGDFFGGGGGGGFGGDGGGGGGGGGGGGGGGGGEFGGGCFFFCFEFDFGEF9=<FGCGGGDGFGGDEEGGDFGGGGGGGFEEEGGCFFFCEF7CGGGGDGGEE>EDEGGGDGFGGCEEGGEFFFGGEGGGGGGGGGGGC?FFGGFDED3D>735>DFGGGCCB@DFF>FFFFFFFFFA=)9*9:7*/09,,9>B6@4?:>?F??0:?0<?>:A>6
@M02526:341:000000000-JB3KD:1:1101:23135:8690 1:N:0:AACTAAT+ACGGCAC
TTAACCTACGGGACGCAGCAGTAGGGAATCTTTCACAATGGGCGAAAGCCTGATGAAGCAACGCCGCGTGAATGAAGAAGGGTTTCGGCTCGTAAAATTCTGTTGCTAGAGAAGAACGTACCAAGTAGGAAATGGCTTGGTAGTGACGGTATCTGGTTAGAAAGTCACGGCTAACTACGTGCCAGCAGCCGCGGTAATACGTAGGTGGCAAGCGTTATCCGGATTTATTGGGCGTAAAGCGAGCGCAGGCGGTCACTTAAGTCCGATGTGAAAGCCTTCGGCTTAACCGAAGAAGTGCATAGGAA
+
CCCCCGGGGGGGGGGGGGGGGGGGGGGGGGGGGGGGGGGGGGGGGGGGGGGGGGGGGGGGGGGGGGGGGGGGGGGGGG?DGGGGGGGGGGGGGGGGAFGGGGGGGGGGGGGGGGGGGGGFFGGGGFFGGGFGGGGFGGGGGFGGGGGGGEFGGGGGGGGGGDGFFGGGGDEGGGGGGGGFGGGGGGGGGGGGEGGG>FGGGGGGGGGGGFGFFEEGDFFGGD5CCFGGGGGGGGGGGFGGGGFGFGEGCDCGFFFFF??/@F?BFEDBFFFFF7DFFB=1:9FF2@?F>F9>F0:AB<DFFFF2.
@M02526:341:000000000-JB3KD:1:1101:12962:8696 1:N:0:AACTAAT+ACGGCAC
GTCCTACGGGGGCAGCAGTGGGGAATATTGCACAATGGGCGCAAGCCTGATGCAGCCATGCCGCGTGTATGAAGAAGGCCTTCGGGTTGTAAAGTACTTTCAGCGGGGAGGAAGGGAGTAAAGTTAATACCTTTGCTCATTGACGTTACCCGCAGAAGAAGCACCGGCTAACTCCGTGCCAGCAGCCGCGGTAATACGGAGGGTGCAAGCGTTAATCGGAATTACTGGGCGTAAAGCGCACGCAGGCGGTTTGTTAAGTCAGATGTGAAATCCCCGGGCTCAACCTGGGAACTGCATCTGATACT
+
CCCCCGGGGGGGGGGGGGGGGGGDGGGGGGGGGGGGGGGGGGCGFGGGGGGGGGGGGGGGGGGGGGGGGGGGGGGGGGGGGGGGGGFGGGGGGGGGGGGGGGGGGGEGDEGGGGGGGGGGGGGGGGGGGGGGGGGGGGGGGGGGGGGGGGGGGGGDGGGGGGGGGGGGGGGGGGGGGGGGFGGGGGGGGGGGDGGGGGGEEGGGGGGGGGGGGGGGGGGGGGGFGGGGGGGGGGGGGGGGGDDGBGFGGGGGFFFFFFFFFF4AFFFFFFFFFGGFFEEFFFDFFFFFFF?FFFFFFFFFFFFF)
@M02526:341:000000000-JB3KD:1:1101:7694:8696 1:N:0:AACTAAT+ACGGCAC
AAGCCCCTACGGGGGGCAGCAGTGGGGAATTTTCCGCAATGGGCGAAAGCCTGACGGAGCAATGCCGCGTGGAGGTAGAAGGCCTACGGGTCGTGAACTTCTTTTCCCGGAGAAGAAGCAATGACGGTATCTGGGGAATAAGCATCGGCTAACTCTGTGCCAGCAGCCGCGGTAATACAGAGGATGCAAGCGTTATCCGGAATGATTGGGCGTAAAGCGTCTGTAGGTGGCTTTTTAAGTCCGCCGTCAAATCCCAGGGCTCAACCCTGGACAGGCGGTGGAAACTACCAAGCTGGAGTACGGTA
+
CCCCCGGGGGGGGGGGGGGGGGGGGGGGGGGGGGGGGGGGGGGGGGGGGGGGGGGGGGGGGGGGGGGGGGGGGGGGGGGGGGGGGGGGGGGGGGGGGGGGGGGGGGGGGGGGGGGGGGGGGGGGGGGGGGGGGGGGGGGGGGGGGGGGGGGGGGGGGGGGGGGGGGGGGGGGGGGGGGGGGGGGGGGGGGGGGGGGGGGGGGGGGGGGGGGGGGGGGGGGGGGGGGGGGGGGGGGGGGGGCGBG3D@GGGGGFFFFFFFFFFFFFFEFF0FFFGFFEFD99:?FBFFFFFFFBFF?BFF?FF91(
@M02526:341:000000000-JB3KD:1:1101:12564:8699 1:N:0:AACTAAT+ACGGCAC
TCGGGTCCTACGGGAGGCAGCAGTGGGGAATATTGGACAATGGGCGCAAGCCTGATCCAGCCATGCCGCGTGAGTGATGAAGGCCTTAGGGTTGTAAAGCTCTTTCGGCGGGGACGATAATGACGGTACCCGCAGAAGAAGCCCCGGCTAACTTCGTGCCAGCAGCCGCGGTAATACGAAGGGGGCTAGCGTTGTTCGGAATCACTGGGCGTAAAGGGCGCGTAGGCGGCGTTGTAAGTCGGGGGTGAAAGCCTGTGGCTCAACCTCAGAATTGCCTTCGCTACTGCATGGCTTGAGACCGGAAG
+
-C@@CFFGGGGGGGGCGGEGGGGCFFFC;FFGDCA@CFFDGFFEGEGGGGFGFGGGGGFGGGGGGFCBECFGGGGGGGGECAE=CEFCFCCCFFGGAEEC??FEEEGGEGGGGCF>C:<FEGDC@DE<FCG@<FECFGGG@CCFGG@><:<B;CFGGCGFFGGABFF:<CCECEEFDC5C8E>EEG>888CGE58CGGGGGF9<C<CFGGGG8EGGCEE5EEGGCECEEG*>::7:FC>FDGECED559C74)956/<)))7?(0)08:>/*9*:1@=F?(3:>:*995FBFB((34(4(3699(
@M02526:341:000000000-JB3KD:1:1101:28771:8708 1:N:0:AACTAAT+ACGGCAC
GGAACCCCTACGGGGGGCAGCAGTGGGGAATATTGCACAATGGGCGCAAGCCTGATGCAGCGACGCCGCGTGGGGGATGACGGCCTTCGGGTTGTAAACTCCTTTCGCTAGGGACGAAGCGCTTTTGTGACGGTACCTGGAGAAGAAGCACCGGCCAACTACGTGCCAGCTGCCGCCGTAACACGTAGGGCGCGAGCGTTGTCCGGACTTACTGGTCGTAAAGAGCTCGTAGGTGGTTTGTCCCGTCGTTTGTGTAAGCCCGCAGCTTAACTGCGGGACTGCAGGCGATACGGGCATAACTTGAG
+
CC6ACGGGGGCBFGGCFGBFEGGFGCFDGEFFAF@FCFEFGGGFGGF@FGGGGFCG8<DDFGCC@FGG@FF<F@FC@+F8C+>F:<FFFC@,=FFFF92?FFFGG?C:*=1CCC@FDEGGC**2;9AG6,<;E88EGC+@2*+88++38<;C>****;CCF?C80;E7FF+<3C***:CCEE9E5@**/A*:EE>8851**;ACCEE5?GGFC76+2:>C8CC?*8+C52//:0*/**29****7*.//17D>47@84@0<>)-)).-066**9*8))04?F<,(8;59>06?0>070>?AA9<)
@M02526:341:000000000-JB3KD:1:1101:7566:8735 1:N:0:AACTAAT+ACGGCAC
CGACCTACGGGGGGCAGCAGTGGGGGATTTTGGACAATGGGGGGAACCCTGATCCAGCCATGCCGCGTGTCTGAAGAAGGCCTTCGGGTTGTAAAGGACTTTTGTTAGGGAAGAAAAGCCACGGGTTAAGAGCTAGTGGTGATGACGGTACCTAAAGAATAAGCACCGGCTAACTACGTGCCAGCAGCCGCGGTAATACGTAGGGTGCGAGCGTTAATCGGAATTACTGGGCGTAAAGCGAGCGCAGACGGTTAATTAAGTCAGATGTGAAATCCCCGAGCTTAACTTGGGAAGTGCATTTGAAA
+
CCCCCGGGGGGGGGGGGGGGGGGGGGGGGGGGFGGGGGGGGGGGGGGGGGGGGGGGGGGGGGGFGGGGGEFGGGGGGGGGGGGGGGGGGGGGGGGGGGGGGGGGGGGGGGGGGGGGGGGGGGGGGGGGCGGGGGGGGGGGFGGGGGGGGGGGGGGGGGGGGGFFGFEGGGGGGGGGGGGGGGGGGFFGGGGGGGGGGGGGGGGGGGGGGEGGGGGGGGGGGGGGGGGGGGGGGGGGGGGGGGFGBDECFGGGFFFFFFFFFFFFFFFDFFFFFGGFFDDFFFBFAFFFFFFFFBFFFFBFF>DFA
@M02526:341:000000000-JB3KD:1:1101:12522:8739 1:N:0:AACTAAT+ACGGCAC
TACCTACGGGGGGCAGCAGTGGGGAATATTGGACAATGGGGGGAACCCTGATCCAGCAATGCCGCGTGTGTGAAGAAGGTCTTCGGATTGTAAAGCACTTTCGTCAGGGAAGATGATGACGGTACCTGAAGAAGAAGCCCCGGCTAACTTCGTGCCAGCAGCCGCGGTAATACGAAGGGGGCAAGCGTTGCTCGGAATGACTGGGCGTAAAGGGCGTGTAGGCGGTTATTACAGTCAGATGTGAAATACCTGGGCTCAACCTGGGAGCTGCATTTGATACGTGATGACTAGAGTTCGAGAGAGGG
+
CCCCCGGGGGGGGGGGGGGGGGGGGGGGGGGGGGGGGGGGGGGGGGGGGGGGGGGGGGGGGGGGGGGGGGGGGGGGGGGGGGGGGGGGGGGGGGGGGGGGGGGGGGGGGGGGGGGGGGGGGGGGGGGGGGGGGGGGGGGGGGGGGGGGGGGGGGGGGGGGGGGGGGGGGGGGGGGGGGGGGGGGGGGGGGGGGGGGGGGGGGGGGGGGGGGGGGGGGGGGGGGGGGGGGGGGGGGGGGFGGGFGFDFGGGGGFFFFFFFFFFFFFFFFFFFFFGGFFFFFFFBFFFFFFF3<?FBFF<B?FFFFF
@M02526:341:000000000-JB3KD:1:1101:26981:8758 1:N:0:AACTAAT+ACGGCAC
CCCTACGGGGGGCAGCAGTGGGGAATTTTGGACAATGGGCGCAAGCCTGATCCAGCCATTCCGCGTGCAGGATGAAGGCCCTCGGGTTGTAAACTGCTTTTGTACGGAACGAAAAGGCGCGGGTTAATACCCTGTGCCGATGACGGTACCGTAAGAATAAGCACCGGCTAACTACGTGCCAGCAGCCGCGGTGATACGTAGGGTGCAAGCGTTAATCGGAATTACTGGGCGTAAAGCGTGTGCAGACGGTTGTGTAAGACAGATGTGAAATTCCCGGGCTTAACCTGTGAACTGCATTTGTGACC
+
CCCCCGGCFGGGGGGGGGFGGGGCCBEFFFF8EFF<EFFFGG=FCFGGGGGG<EFCFGGGFFFGGGDGFFGEGGGEFGE@C7F3F+@CBCCF3EFCF>;9F,@,@B7*8CFCCGFGEGGDCGD*<8>FFFCCFFGGGFGDED+<8CC8CEEGF8CFGFFFGFGCFEGD>C?FGCFEGEGFFCGCGGGGDGEGGGC+<8@CGD5CCECGC88;CEF?<CCE*;CA<+0A5*5CEEDFFDG5***28D:55C>)85>@*=*9<5@A48*:F>**1:CB>3<>B?4)5?5*5*.6<27>BF<6>7)6-
@M02526:341:000000000-JB3KD:1:1101:5287:8764 1:N:0:AACTAAT+ACGGCAC
CATCCTACGGGACGCAGCAGTGGGGAATATTGCACAATGGGGGGAACCCTGATGCAGCCATGCCGCGTGTGTGAAGAAGGCCTTCGGGTTGTAAAGCACTTTCAGTGAGGAGGAAGGGCATATATTGAATAGGTATATGCATTGACGTTACTCACAGAAGAAGCACCGGCTAACTCCGTGCCAGCAGCCGCGGTAATACGGAGGGTGCAAGCGTTAATCGGAATTACTGGGCGTAAAGGGCACGTAGGCGGATAGATAAGTTGGGTGTGAAATCCCCGGGCTCAACCTGGGAATGGCATTCAAAA
+
CCCCCGGGGEGGGGGEGGGGGGGGGEGGGGFGGCFGGFEGCGEFCFGGGGECEGGGGFGGGGGGGGGFGGGGCGFADFFDFFGGGGGGGGGGFFFGGGGGFCFFG=FDFFFECFCFDGGGGGGGFGGGGGGGGGGGGGGGGCFFFGGFGGGGGGGGGGGGGGGGGGFFGGGGGGGGGGGFEFGCFGGGGGGEGGGGGGGGGGGG5C>8CFFGGEGDGGDGGEGGFFFFGFGCECGDFGDDDG>C@GFGGGG3@DFFFFBFFFF:557>EDFFFGCF>BFFF6?DFFFFFFFB?FFFFFDFAFFFF
@M02526:341:000000000-JB3KD:1:1101:6039:8789 1:N:0:AACTAAT+ACGGCAC
AGCCTACGGGAGGCAGCAGTGGGGAATATTGGACAATGGGCGCAAGCCTGATCCAGCCATGCCGCGTGAGTGATGAAGGCCTTAGGGTTGTAAAGCTCTTTTACCTGGGAAGATAATGACGGTACCAGGAGAATAAGCCCCGGCTAACTTCGTGCCAGCAGCCGCGGTAATACGAAGGGGGCTAGCGTTGTTCGGATTTACTGGGCGTAAAGCGCACGTAGGCGGATCTTTAAGTCAGAGGTGAAATCCCAAGGCTCAACCTTGGAACTGCCTTTGATACTGGAGATCTTGAGTCCGGGAGAGGT
+
CCCCCGGGGGGGGGGGGGGFGGGGGGGGGGGGGGGGGGGGGGGGGGGGGGGGGGGGGGGGGGGGGGGGGGGGGGGGGGGGGGGGGGGGGGGGGGGGGGGGGGGGGGGGGGGGGGGGGGGGGGGGGGGGGGGGGGGGGGGGGGGGGGGGGGGGGGGGGGGGGGGGGGGGGGGGGGGGGGGGGGGGGGGGGGGGGGGGGGGGGGGGGGGGG=EFGGDEGGGGG=FGGGGGFGGFGFGG?>FGGGFGFGFGGGGGFFFFFFFFFFFF6@FBFFFFFGGFFFFFF<:?7FFFFFFF>AFFF>0(416:)
@M02526:341:000000000-JB3KD:1:1101:24461:8802 1:N:0:AACTAAT+ACGGCAC
CCATCCTACGGGAGGCAGCAGTGGGGAATATTGCACAATGGGCGAAAGCCTGATGCAGCGACGCCGCGTGAGGGATGACGGCCTTCGGGTTGTAAACCTCTTTCAGCAGGGAAGAAGCGGAAGTGACGGTACCTGCAGAAGAAGCACCGGCTAACTACGTGCCAGCAGCCGCGGTAATACGTAGGGTGCGAGCGTTGTCCGGAATTATTGGGCGTAAAGAGCTTGTAGGCGGTTTGTCGCGTCTGCTGTGAAAATCCGGGGCTCAACTCCGGACTTGCAGTGGGTACGGGCAGGCTAGAGTGTGG
+
6CCCCGGGFECEGGGGGGGFGGGGGDGGGGGGGFGGGGGGGGFGGGGGGGGGGGGGGGGGGGGGGGGEFGGGGGGGGGGGGGGGGGGGGGGGEFGGGGGGGGGGGGGGGGGGGGGGCEGG::FGGGGGGGGGGGGGGGGGGGGGFGGGGGGGGGGGGGGGGGGGGGGGGGGGGGGGGGGGGGGGGGGGGGGGGGGGGGGGGDEGGGGFGGGCCEGGGGGGGGGGGCFGGGGGGC7DGGGGGGFGFGFGGGGGFFB@FFF:>>EBFFFAFFFEFGGFFFFFA?FFF?FB>F>>FFF?:?7?<:A<:
@M02526:341:000000000-JB3KD:1:1101:7253:8806 1:N:0:AACTAAT+ACGGCAC
TGCACCTACGGGGCGCAGCAGTGGGGAATATTGGACAATGGGGGGAACCCTGATCCAGCAATGCCGCGTGTGTGAAGAAGGTCTTCGGATTGTAAAGCACTTTCGTCAGGGAAGATGATGACGGTACCTGAAGAAGAAGCCCCGGCTAACTTCGTGCCAGCAGCCGCGGTAATACGAAGGGGGCAAGCGTTGCCCGGAATGACTGGGCGTAAAGGGCGTGTAGGCGGTTATTACAGTCAGATGTGAAATACCTGGGCTCAACCTGGGAGCTGCATTTGATACGTGATGACTAGAGTTCGAGAGAG
+
CCCCCG9A@@CGGGGGDBFGGGFGGGEGFGGG99EFGEFGGGGDCGGGGEFFGFFGGGGGGGGGGCGEFGGGGGFGGGGGGGGGGCGEGCEEGGGGGFFGGGGG@GG7FGGGGGGGGFFGGGGGGGEGGGGGGGGG7?ECCGGF7<7C7<FFFEB7:@CC58;8CCE8>:CE@<CF88:/C8EGCGGGGGD85+0;5CGGG9@FCFF8EC:CFG<C5875;EGGGD5E=CFFF::DG=FGD:F:@>@>C:>FFFF::55*9@7:)7FF52@FFGC67@85)<B405?*)9-67279.6?(((4-4
@M02526:341:000000000-JB3KD:1:1101:23244:8875 1:N:0:AACTAAT+ACGGCAC
CATTCCCTACGGGACGCAGCAGTGGGGAATATTGGACAATGGGCGAAAGCCTGATCCAGCAATGCCGCGTGAGTGATGAGGGCCTTAGGGTTGTAAAGCTCTTTTACCCGGGATGATAATGACAGTACCGGGAGAATAAGCCCCGGCTAACTCCGTGCCAGCAGCCGCGGTAATACGGAGGGGGCTAGCGTTGTTCGGAATTACTGGGCGTAAAGCGCGCGTAGGCGGCTTTGTAAGTTAGAGGTGAAAGCCCGGAGCTCAACTCCGGAATTGCCTTTAAGACTGCATCGCTAGAATCGTGGAGA
+
CCCBCGGGGGGGG;FGGGGGDFFCFGGGEFGFD<@FFGGGGGGFG:FFGGGGGGGGGFGGFFGFGFGGDFFFGGGGGGDEGGGGGDCFGGGGGFDFFGGGGFGFFGEA=FGDE@FGGEGGGFGGFGGFFFEGGFGGGGGDGGGGGFGEGGGGCFGFFDGGGGGGGGGGGEEGD@CFGGGGGGGGGGFFFGGCGGGGGDEECGGFGFC8=EECCFGGGGGGDGGGGGDEE>C?CF>:?CG7CC?FFGFGGFF*8D>3@EFFFFFFF?3;3>FFFGGFFFFAFFFFB?FF<@?FF;DAAF?B?6<?(
@M02526:341:000000000-JB3KD:1:1101:21051:8878 1:N:0:AACTAAT+ACGGCAC
ACCTACGGGAGGCAGCAGTAGGGAATCTTCCACAATGGACGAAAGTCTGATGGAGCAACGCCGCGTGGATGAAGAAGGTTTTCGGATCGTAAAATCCTGTTGTTGAAGAAGAACGTGCTAGAGAGTAACTGCTCTAGTAGTGACGGTATTCAACGAGGAAGTCACGGCTAACTACGTGCCAGCAGCCGCGATAATACGTAGGTGGCAAGCGTTGTCCGGATTTATTGGGCGTAAAGGGAGCGCAGGCGGTTTTTTAAGTCTGAATGTGAAAGCCCTCGGCTCAACTGAGGAAGAGCATCGGAAAC
+
CCCCCGGGGGGGGGGGGGGGGGGGGGGGGGGGGGGGGGGGGGGGEGGGGGGGGGGGGGGGGGGGGGGGGGGGGGGGGGGGGGGGGGGGGGGGGGGGGGGGGGGGGGGGGGGGGGGGGGGGGFGGGGGGGGGGGGGGGGGGGGGGGGGGGGGGGGGGGGGGGGGGGGGGGGGGGGGGGGGGGGGGGFFGGGGGGGGGGGGGGGGGGGGGGGGEGGGGGGGEGGGFGGGGGGGECEGFGGGGGGFGFGEGGGDGF@EFF?BFFBBAFFFFFF4@F99?FFFFFFB2:FFF?FFBBFF7?BFF?F<B?
@M02526:341:000000000-JB3KD:1:1101:18727:8882 1:N:0:AACTAAT+ACGGCAC
GGCCTACGGGGGGCAGCAGTAGGGAATCTTCCGCAATGGACGAAAGTCTGACGGAGCAACGCCGCGTGAGTGATGAAGGTTTTCGGATCGTAAAACTCTGTTGTTAGGGAAGAACAAGTACGAGAGTAACTGCTCGTACCTTGACGGTACCTAACCAGAAAGCCACGGCTAACTACGTGCCAGCAGCCGCGGTAATACGTAGGTGGCAAGCGTTGTCCGGAATTATTGGGCGTAAAGCGCGCGCAGGCGGTCTTTTAAGTCTGATGTGAAAGCCCACGGCTCAACCGTGGAGGGTCATTGGAAAC
+
CCCCCGGGGGGGGGGGGGGGGGGGGGGGGGGGGGGGGGGGGGEEFFGGGGGGGGGGGGGGGGGGGGGGCFFFGGGGGGGGGGGGGGGGGGGGGGGGGGGGGGGGGFDGGGGGGGGGGGGGGGGGFGGGGGGGGGGGGGGGGGGGGGGGGGGGFGGGGGGGGGFGGGGGGGGGGGGGGGGGGGGGGDGGGGCGGGGGGGGFGGGGGGGGGGGGGGGGGGGG5E=CFGGFGGFGGGDFGGDGDGFC@G>GDC>DBFFFF@F=4=F<?FFABBFFFFGFE7<>9?2<?F@<0>(2:9:7(4>424<27
@M02526:341:000000000-JB3KD:1:1101:21261:8892 1:N:0:AACTAAT+ACGGCAC
ACTCGACCTACGGGACGCAGCAGTGGGGAATTTTGGACAATGGGGGGAACCCTGATCCAGCCATGCCGCGTGTCTGAAGAAGGCCTTCGGGTTGTAAAGGACTTTTGTTAGGGAAGAAAAGCCACGGGTTAAGAGCTAGTGGTGATGACGGTACCTAAAGAATAGGCACCGGCTAACTACGTGCCAGCAGCCGCGGTAATACGTAGGGTGCGAGCGTTAATCGGAATTACTGGGCGTAAAGCGAGCGCAGACGGTTAATTAAGTCAGATGTGAAATCCCCGAGCTTAACTTGGGAAGAGCATTTG
+
CCCCCGGGGGGGGGGGGGGGGGGGGGGGGGGGGGGGGGGGGGGGGGGGGGGGGGGGGGGGGGGGGGGGGGGGGGGGGGGGGGGGGGGGGGGGGGGGGGGGGGGGGGGGGGGGGGGGGGGGGGGGGGGGGGGGGGGGGGGGGGGGGGGGGGGGGGGGGGGGGGGGGGGGGGGGGGGGGGGGGGGGCGGGGFGGGGGGGGEGGGGGGFGCFGGGCEGGGGDGGGGGGGFF7<EFCCCDGGGGGGFGFGECDGDGFEFFFFFFF46<FFF2@AF==FGFFFFFFBBFFFFFFFFAF:<BF:?FFFBB)
@M02526:341:000000000-JB3KD:1:1101:15703:8903 1:N:0:AACTAAT+ACGGCAC
ACCCTCCTACGGGACGCAGCAGTAGGGAATCTTTCACAATGGGCGAAAGCCTGATGAAGCAACGCCGCGTGAATGAAGAAGGGTTTCGGCTCGTAAAATTCTGTTGCTAGAGAAGAACGTACCAAGTAGGAAATGGCTTGGTAGTGACGGTATCTGGTTAGAAAGTCACGGCTAACTACGCGCCAGCAGCCGCGGTAATACGTAGGTGGCAAGCGTTATCCGGATTTATTGGGCGTAAAGCGAGCGCAGGCGGTCACTTAAGTCCGATGTGAAAGCCTTCGGCTTAACCGAAGAAGTGCATAGGA
+
CCCCCGGGGGGGGGGGGGGGGGGGGGGGGGGGGGGGGGGGGGGGGGGGGGGGGGGGGGGGGGGGGGGGGGGGGGGGGGGGGGGGGGGGGGGGGGGGGGGGGGGGGGGGGGGGGGGGGGGGGGGGGGGDFGDGGGGGGGGGGGGGGGGGGGGGGGGGGGGGCGGGGGGGGGEGGGGGGGGGGGGGGGGGGGGGGGGGGGGGGGGGGGGGGGGGGGGGGGGGGGGGGGGFFGFGGGGGGGGGGGFGFGD<DGGGFFFFFFFFFFFFFFE?EF?FFCFFFFFFF?FFFFFFFF>;BFFFF?FFBFFF3
@M02526:341:000000000-JB3KD:1:1101:6235:8914 1:N:0:AACTAAA+ACGGCAC
GTGGCCTACGGGACGCAGCAGTGGGGAATATTGGACAATGGGCGAAAGCCTGATCCAGCAATGCCGCGTGAGTGATGAAGGCCCTAGGGTTGTAAAGCTCTTTTACCAGGGATGATAATGACAGTACCTGGAGAATAAGCTCCGGCTAACTCCGTGCCAGCAGCCGCGGTAATACGGAGGGAGCTAGCGTTGTTCGGAATTACTGGGCGTAAAGCGCACGTAGGCGGCGATTCAAGTCAGAGGTGAAAGCCCGGGGCTCAACCCCGGAACTGCCTTTGAAACTAGATTGCTAGAATCCTGGAGAG
+
CCCCCGGGGGGGGGGGGGGGGGGGGGGGGGGGGGGGGGGGGGGGGGGGGGGGGCFGGGGGGGGGGGGGGGGGGGGGGGGGGGGGGGGGGGGGGGGGGGGGGGGGGGGGGGGGGGGGGGGGGGGGGGGGGGGGGGGGGGGGGGGGGGGGGGGGGGFGGGGGGGGGGGGGGGGGGGGGGGGGGGGGCFGGGGDEGFGGGGGGGGGGGGGGGGGGGGGGGGGGGGGGGGGGGGCFGGFGGGGGGGFGFGFGGGFGFFFFFEFFFF><FFEBFFFFFGGFFFFBBFFAFFFFFFFFFFBAA?FFF??44
@M02526:341:000000000-JB3KD:1:1101:22560:8946 1:N:0:AACTAAT+ACGGCAC
GGCCTACGGGGCGCAGCAGTGGGGAATTTTGGACAATGGGGGGAACCCTGATCCAGCCATGCCGCGTGTCTGAAGAAGGCCTTCGGGTTGTAAAGGACTTTTGTTTGGGAAGAAAAGCCACGGGTTAAGAGCTATTGGTGATGACGGTACCTAAAGAATAAGCACCGGCTAACTACGTGCCAGCAGCCGCGGTAATACGTAGGGTGCGAGCGGTAATCGGAATTACTGGGCGTAAAGCGAGCGCAGGCGGTTAATTAAGTCAGATGTGAAGTCCTCGAGCTTAACTTGGGTAGATGATTTGAAAC
+
C9CCCGGGGG+8:FGGGGGGGGGGCGGCFGG:@FGGGGGGGGEGGGGGGGGA<FGGG7F9FFGGGGGG:==EFAFGGGG73FGGGG7FGGGGGGFA8FFGGG9FG,8FGGGGGGGC:,,=FGG>*18?<F:,2?,,7C2*2,?<F7*41*<?:2,7,<?9AGG?*AEG58?C:+++/0;*;92*;FG**////:89A9CGG:CC*:*?8*:8*2:*+<C5=;C?+03++:**1:/*0:CC)).1><))9)1C.//09?87=F69=?=96:*16:**5;.((5<--06825(--).).4.:92A4)
@M02526:341:000000000-JB3KD:1:1101:23266:8950 1:N:0:AACTAAT+ACGGCAC
CAGCCTACGGGGGGCAGCAGTGGGGAATATTGGACAATGGGCGAAAGCCTGATCCAGCAATGCCGCGTGAGTGATGAAGGCCTTAGGGTTGTAAAGCTCTTTTACCCGGGATGATAATGACAGTACCGGGAGAATAAGCCCCGGCTAACTCCGTGCCAGCAGCCGCGGTAATACGGAGGGGGCTAGCGTTGTTCGGAATTACTGGGCGTAAAGCGCGCGTAGGCGGCTTTGTAAGTCAGAGGTGAAAGCCTGGAGCTCAACTCCAGAACTGCCTTTGAAACTACATCGCTAGAATCATGGAGAGG
+
CCCCCGGGGGEGGDGGEG9FFGGGGGGFFGGFGGGGGGGGGGGGGGGGGGGGGGGGGGGFGGGGGGGGGGGGGGGGGCFGGGGGGGGGGGGGGGGFGEGGGGGGCFAFGGGGDFGGGGG9FFFGFCFEDGDEDFEFGCCFFGEGGGGFGGGGGGFGGGGGFGGGGGGGG5:F7CCECGDGGDEGFGGGCG8CCGGGGGFGGGGGGGGGC:8CCGGGGGDECEDGGGGGGGGGGFFGGFGGFFFGFGFFFFGGFFFFFFFFFFFBFFF?@FFFFGGF?FF<>A>DBFFBFFBFFBADFD>3:??84
@M02526:341:000000000-JB3KD:1:1101:18814:8955 1:N:0:AACTAAT+ACGGCAC
GCCTACGGGAGGCAGCAGTGGGGAATATTGCACAATGGGGGAAACCCTGATGCAGCCATGCCGCGTGTGTGAAGAAGGCCTTCGGGTTGTAAAGCACTTTCAGCGAGGAGGAAAGGTTGATGCCTAATACGTATCAACTGTGACGTTACTCGCAGAAGAAGCACCGGCTAACTCCGTGCCAGCAGCCGCGGTAATACGGAGGGTGCAAGCGTTAATCGGAATTACTGGGCGTAAAGCGCACGCAGGCGGTTGGATAAGTTAGATGTGAAAGCCCCGGGCTCAACCTGGGAATTGCATTTAAAACC
+
CCCCCE;,@C:@FGGGGFCFGGGFGGGGGGGFGFFGGGGGGGGGEEGGGGGGGGGGGGGGGGGGGGGGGGGGGGGGGGGGGGGGGGGGGFGGGGGGGGGGGGGGGGGGGGGGGGGGCFFGGGGGGGGGGGGGGGGGGFGCEGGGGGGGEDFDFGDEGFFGGGGGGGDGCEGGGGGGGGGGGGCGGGGGGGGGEGGGGGGE=GGGDGGGGGGGGEFGFGGGCFGGGGGGGGG=5EGGFDGGGGFD:9>GGCGGDFFFFFFFFFFBF?*68<F@@CDEDFF027?1:F4>::::B?9)4>24>66)-
@M02526:341:000000000-JB3KD:1:1101:3427:8958 1:N:0:AACTAAT+ACGGCAC
CAGGCCTACGGGAGGCAGCAGTGGGGAATTGTTCGCAATGGGCGCAAGCCTGACGACGCAACGCCGCGTGGAGGACGAAGATCTTCGGGTCGTAAACTCCTGTCGAGCGGGACGAACGCTTCCCGGGTGAATAATCCGGGGAGGTGACGGTACCGCTAAAGGAAGCCCCGGCTAACTCCGTGCCAGCAGCCGCGGTAATACGGGGGGGGCAAGCGTTGTTCGGAATTACTGGGCGTAAAGGGCTCGTAGGCGGCCAACTAAGTCGGATGTGAAATCCCCAGGCTCAACTTGGGAACTGCCTCCGA
+
CCCCCD@FGGGGGGG@FGGGGGFFGG@;EGGGGGGGGEFFEFFGGGGDGGGFGGEGGEGGGGGEGGGECGGGGGEGFEGE:?FFFCGGGGGGGF?FGGGGGGGGF@@GGGGG+<FGGGGGGGGFGGGGGGEGFGGGGGGGGFEGGGGGGGGGGGGGGEGGG?FGGGGGGEEGGGGGGGGGGGEGG6:8:ECEEGG?EGGGGGGGGDGGGGG5**:EGGGGGGGGGF?EGFGC7FDDCDGGGDDFF3@DF3FD@DEB>F?@4FFADE)->2BFF*>?F47:????BFFFDFA?<6?B02<(,764-
@M02526:341:000000000-JB3KD:1:1101:5880:8973 1:N:0:AACTAAT+ACGGCAC
TCATCCTACGGGACGCAGCAGTAGGGAATATTGGGCAATGGGCGCAAGCCTGACCCAGCCATGCCGCGTGGAGGATGACGGCGCTCAGCGTTGTAAACTCCTTTTATCTGGGAAGAACAGCAGGTGTGCGCACTTGTGTGACGGTACCAGAGGAATCAGCACCGGCTAACTCCGTGCCAGCAGCCGCGGTAATACGGAGGGTGCAAGCGTTGTCCGGATTTATTGGGTTTAAAGGGTGCGTAGGTGGGGCCTCAAGTCTGATTTGAAAGCTAGCTGCTCAACAGTTAGATGTGGTTGGAAACTGG
+
CCCCC<FFGGGGGGGGGEGGGGGGGGGGGGGGFGFGGCFGGGGGGGGGGGGGGGGGGFFGGGGGGEFGEGGGGGGGGGGGGGEG:FGGGGGGGGGGGGGGGGGGGGGGGGGGGGGFGGGFGGGGGGGCGGGGGGGGGGGGGGGGGGGGCCGGGGGGGGGGGGFG<FGGGGGGGGGDEGFFGGGGGDGGGGCEGGGGE58CEGGGGGFGDGGGGGGEE=CCCCEGGFFEGCFG7CF:C3*)9<DGFGFGDD<D@<?FFF?66B?A6=4>=1BF@GD@@6728?)()9*94?2))5:::9):<?A>2
@M02526:341:000000000-JB3KD:1:1101:20757:8981 1:N:0:AACTAAT+ACGGCAC
GGGGCCTACGGGAGGCAGCAGTGGGGAATATTGGACAATGGGCGCAAGCCTGATCCAGCCATGCCGCGTGAGTGATGACGGTCTTAGGATTGTAAAGCTCTTTCACCGGTGAAGATAATGACGGTAACCGGAGAAGAAGCCCCGGCTAACTTCGTGCCAGCAGCCGCGGTAATACGAAGGGGGCTAGCGTTGTTCGGATTTACTGGGCGTAAAGCGCACGTAGGCGGACTTTTAAGTCAGGGGTGAAATCCCAGAGCTCAACTCTGGAACTGCCTTTGATACTGGAAGTCTTGAGTATGGTAGAG
+
CCCCCGGFGGGG>FGGGGGGGFGGFGGGGGGGGGGGGGGGGGGGGGGGDGGGGGGGGGGGGGGGGGGGFGGGGGGGFGGGGGGGGGGGGGFGGGGGGGGGGGGGGGGGGGGDGEGFGGGFGGGGGGGGGGDGGEGFFCFF8FFFGGEGGGGGGGFFGGGFGGGGFGGGGGGGGGGGGGGGGGGGGGGGGGGGGGGGDGGGGGCGGGGGDGGEGGGGGGGGGGGGGGGEGGGGGGGDFGGDFDEGEGFFGG4CFFFFFFFF@FB>BFFF??@FFGGFFFFFFFFF?FFFFFFFFFFBFBDBDFFF)
@M02526:341:000000000-JB3KD:1:1101:7217:9043 1:N:0:AACTAAT+ACGGCAC
ACCTACGGGACGCAGCAGTGAGGAATATTGGACAATGGGTGGAAGCCTGATCCAGCCATCCCGCGTGAAGGACTAAGGGCCTATTGCCTGTAAACTTCTTTTGTACGGGGATAAACCTATCTACGCGTAGATAGCTGAAGGTACCGTCCGAATAAGCACCGGCTAACCCCGTGCCAGCAGCCGCGGTAATACGGAGGTTGCGAGCGTTATCCGGATTTACCGGGTTTTAAGGGTCCGTAGGCGGGCCTGTGAGTTGGAGGTGAACTCCCGCGGCCCCACCGCGGACCCGCCTTCCGTTCCTCGGG
+
<@8B8EB;+6@FFGGGGGC9<@EE<FGGGFA,C,C<@E8FFG@FF,,C6,@9,CFGCCGG8@6C6@@,CFGF@FFGC:,:??,C,<C9C9CAEC<,<5F?EFCE,,=FFC7FFGGGG89:,<9?+++@+4+@@,BF95=<D8,A?CF+=+=:C+,,33><<<FCGEG,6>B>@*:9,*4D7>@8:CCC>G9?ED*131*3CE5BC@8CC=FDCC5==?+++2:8:CE*3++<:>F5*19*17@);DEDF7*0/**1)/))).*,1**))-.75575))0--(((4.7B(.(-(4((.)(())-(-
@M02526:341:000000000-JB3KD:1:1101:25809:9043 1:N:0:AACTAAT+ACGGCAC
TCGCTCCTACGGGAGGCAGCAGTGGGGAATATTGCACAATGGGCGAAAGCCTGATGCAGCGCCGCCGCGTGAGGGATGACGGCCTTCGGGTTGTAAACCTCTTTCAGCAGGGAAGAAGCGCAAGTGACGGTACCTGCAGAAGAAGCACCGGCTAACTACGTGCCAGCAGCCGCGGTAATACGTAGGGTGCGAGCGTTGTCCGGGATTATTGGGCGTAAAGAGCTTGTAGGCGGGTTGTCGCGTCTGACGTGAAAATTCGAGGCTCAACCCCGAACTTGCGGTGGGTATGGGCAGCCTAGAGTGGG
+
@<CC8EF66F@FCC@FGCGC<CCCFECCEG9E@,CF@EC@C<F<7:@@:CCF<C<,ECFGG+@C@FG@>77F=FF:FG<BE7F:FE<+48B=+8F@5?<4???EE<<B9FFGGE@FF=,=>++>>F<D738+CFCCF<@<,@><<FC7>FEDE<FF<3<16DCB>FGFG@81*=EG78E,+45B;C52=8C8*:*2/*1+A>8*/:;FGFG6*:C?5E:<FFFGG8C+0+07:*/***0**9.))1*0195*09**9@5@)))(8?/,.(7)./95/@4>0-30(0*)5<10(,(.,).5))5((
@M02526:341:000000000-JB3KD:1:1101:17303:9044 1:N:0:AACTAAT+ACGGCAC
CAGACCCCTACGGGGCGCAGCAGTGGGGAATATTGGACAATGGGCGAAAGCCTGATCCAGCAATGCCGCGTGAGTGATGAAGGCCTTAGGGTTGTAAAGCTCTTTTACCCGGGATGATAATGACAGTACCGGGAGAATAAGCCCCGGCTAACTCCGTGCCAGCAGCCGCGGTAATACGGAGGGGGCTAGCGTTGTTCGGAATTACTGGGCGTAAAGCGCGCGTAGGCGGCTTTGTAAGTCAGAGGTGAAAGCCTGGAGCTCAACTCCAGAACTGCCTTTGAAACTACATCGCTAGAATCATGGAG
+
CCCCCGGGGGGGGGGGGGGGGGGGGGGGGGGGGGGGGGGGGGGGGGGGGGGGGGGGGGGGGGGGGGGGGGGGGGGGGGGGGGGGGGGGGGGGGGGGGGGGFGGGGGGGGGGGGGGGGGGFGGGGGGGGGGGGGGGGGGGGGGGGGGGGGGGGGGGGGGGGGGGGGGGGGGGGGGGGGGGGGGGGGGGGGGGGGGGGGGGGGGGGGGGGGGGGGGGGGGGGGGGGGGGGGGGGGGGGGGGGGGFGFGFGFGGGFFFFFFF>FFFFFFFFFFFFFFFFFFF><<DADFFFFFF<6:;4<<<<ABFF2
@M02526:341:000000000-JB3KD:1:1101:3275:9045 1:N:0:AACTAAT+ACGGCAC
ACCTACGGGGCGCAGCAGTGGGGAATATTGCACAATGGGGGGAACCCTGATGCAGCCATGCCGCGTGTGTGAAGAAGGCCTTCGGGTTGTAAAGCACTTTCAGTGAGGAGGAAGGGCATATATTGAATAGGTATATGCATTGACGTTACTCACAGAAGAAGCACCGGCTAACTCCGTGCCGGCAGCCGCGGTAATACGGAGGGTGCAAGCGTTAATCGGAATTACTGGGCGTAAAGGGCACGTAGGCGGATAGATAAGTTGGGTGTGAAATCCCCGGGCTCAACCTGGGAATGGCATTCAAAACT
+
C9@CCFFDFEGGGGGGGFFGGG7CEGGGGCFFDFCGGGGCGGGGCFFGGFFGGGGGGGGGGG>CFGGFGGGGGGGGGGGFGG@FGG<EEFFFGGGGGGDFGACFG?FGCGGGGGDG7FG:@;FFGF@F9FFCFGGDFCGGGG:FGGCCEGFGGFGGGGGGCFGGGGGG8?FCFCFGG>8/CEGEGGCE>E>>E5:7CFECEGGEGGGGGGEC8?FCEFGC8FFGFFGGGGGEDEFGG3DGDGFF55*95CDDFFF?FBF?FF74>5>AF<FF?6*73>FF?B?71@FFF@?08:??FFF<A)4:.
@M02526:341:000000000-JB3KD:1:1101:27128:9058 1:N:0:AACTAAT+ACGGCAC
TCCTACGGGAGGCAGCAGTGGGGAATATTGCACAATGGGGGGAACCCTGATGCAGCCATGCCGCGTGTGTGAAGAAGGCCTTCGGGTTGTAAAGCACTTTCAGTGAGGAGGAAGGGCATATATTGAATAGGTATATGCATTGACGTTACTCACAGAAGAAGCACCGGCTAACTCCGTGCCAGCAGCCGCGGTAATACGGAGGGTGCAAGCGTTAATCGGAATTACTGGGCGTAAAGGGCACGTAGGCGGATAGATAAGTTGGGTGTGAAATCCCCGGGCTCAACCTGGGAATGGCATTCAAAACT
+
CCCCCGGGGGGGGGGGGGGGGGGGGGGGGGGGGGGGGGGGGGGGGGGGGGGGGGGGGGGGGGGGGGGGGGGGGGGGGGGGGGGGGGGGGGGGGGGGGGGGGCG@FGFEFGGGGGGGGGGCGGGGGGGGGGAGGGGGGGGGGFGGGGGGGFGGGGGGGGGGGGGGGGGGGEGGGGGGGGGGGGGGGGGGDGGDGGGGGGGGGGGGGGGGFGGGGGGGGGGGGFGGGGGGFGEGGEGGGDGGGGFGFGFGGGGGFFFFFFFFFFEFFFBDFFFFFDF>BFF>FF?B?FFF?FFFFB7<>ABFB<>B)
@M02526:341:000000000-JB3KD:1:1101:12897:9063 1:N:0:ACCTAAT+ACGGCAC
ATGGTACCTACGGGACGCAGCAGTGGGGAATATTGGACAATGGGCGAAAGCCTGATCCAGCCATGCCGCGTGAGTGATGAAGGCCTTAGGGTTGTAAAGCTCTTTCGACGGGGACGATAATGACGGTACCCGTAGAAGAAGCCCCGGCTAACTTCGTGCCAGCAGCCGCGGTAATACGAAGGGGGTTAGCGTTGCTCGGAATCACTGGGCGTAAAGGGCGCGTAGGCGGCCGATCAAGTCAGAGGTGAAAGCCCCAGGCTCAGCCTGGGAATTGCCTTTGATACTGTTCGGCTGGAGACCGGAAG
+
@CCCCCEGEGGGGGGGCGGGGGGEFFGGGGGGGGF@AFGGG@CFFGGGDGCFGGFEDGGFGGGGGGGGGGGGGGGGGGGGGGGGGGGFGCCF=CGGFGGGAFGGGGGFBFGEGGGGGEEEGG<F+>FF@FDFGGEGDGFGFFGGD7FGFGFEFFGGFGGGGGFGGGGGGGGGGCGGGFCBE@G@EEEFGGEEEDG+<:C>E*<CFGGGGGGEEG5FC8EEGGGGGDF8:5:CE5DG6C::>>F4>9>:DCGG5>@:>F3754F0?FF?3365?6FFFF?9454ADFF64.9>F(,4:??B>>13,
@M02526:341:000000000-JB3KD:1:1101:22085:9068 1:N:0:AACTAAT+ACGGCAC
TCAATCCTACGGGGGGCAGCAGTAGGGAATATTGCGCAATGGGCGGAAGCCTGACGCAGCAACGCCGCGTGGGGGATGAAGGCCTTCGGGTTGTAAACCTCTTTCAGCAGGGAAGAAGCTTTCGGGTGACGGTACCTGCAGAAGAAGGACCGGCTAACTACGTGCCAGCAGCCGCGGTAATACGTAGGGTCCAAGCGTTGTCCGGAATTATTGGGCGTAAAGAGCTCGTAGGTGGTGTGTCGCGTCGGATGTGAAATCCCGGAGCTTAACTCCGGGTCTGCATTCAGTACGGGCATGCTGGAGTT
+
CCCCCGGGGGGGGGGGGGGGGGGGGGGGGGGGGGGGGGGGGGGGGGGGGGGGGGGGGGGGGGGGGGGGGGGGGGGGGGGGGGGGGGGGGGGGGGGGGGGGGGGGGGGGGGGGGGGGGGGGGGGGGGGGGGGGGGGGGGGGGGGGGGGGGGGGGGGGGGGGGGGGGGGGGGGGGGGGGGGGGGGGGGGGGGGGGGGGGEGGEGGGGGGGGGGFFGGGGGGGGGGGGGGGGGGGGGGGGGGGGGFGEDFGDGGGFFFFFFFFFFFFFFFFFFFFFGGFEFFFFADFFBFF>?:;>FFFBFBFF:?F7
@M02526:341:000000000-JB3KD:1:1101:3635:9087 1:N:0:AACTAAT+ACGGCAC
GTTTACCTACGGGACGCAGCAGTGGGGAATATTGCACAATGGGGGGAACCCTGATGCAGCGACGCCGCGTGCGGGATGAAGGCCTTCGGGTTGTAAACCGCTTTTGTTGGGGAGCAAGCGAGAGTGAGTGTACCCTTCGAATAAGCACCGGCTAACTACGTGCCAGCAGCCGCGGTAATACGTAGGGTGCAAGCGCTTTCCGGATTTATTGGGCGTAAAGAGCTCGTAGGCGGTTCGTCGCGCCTGGTGTGAAAGCCCATCGCGTAACGGTGGGTCTGCGCCGGATACGGGCGGGCTTGAGTGCA
+
CCCCCGGGGGGGGGGGGGGGGGFFEGGEG<FFFFGGGGGGGGGEGGGGFBFGFFGEBFGFGGGGGGGGGEE7FCFG@FGGGGB:<C@FG@F*>>FFFGGGGG7FFG@:<FGGGGGGFG7<CGGFAF:E<FFF<:<9<EFCFGGGCC:@@CCEEEGGFGGG6@F>FFGCCC;::EDCGG7:CGFCFGGFEGGGC8C***2<CCEG?5AFCCFGGGGEGC*CCFGGE=CC*:A>E/)9:59D3C))09>7CFGGF485))58.8)(85:25;)5<5)<5./,--317)864@B>BBB((((34-8))
@M02526:341:000000000-JB3KD:1:1101:23934:9099 1:N:0:AACTAAT+ACGGCAC
AGCTACCTACGGGAGGCAGCAGTGGGGAATATTGCACAATGGGCGCAAGCCTGATGCAGCCATGCCGCGTGTATGAAGAAGGCCTTCGGGTTGTAAAGTACTTTCAGCGGGGAGGAAGGGAGTAAAGTTAATACCTTTGCTCATTGACGTTACCCGCAGAAGAAGCACCGGCTAACTCCGTGCCAGCAGCCGCGGTAATACGGAGGGTGCAAGCGTTAATCGGAATTACTGGGCGTAAAGCGCACGCAGGCGGTTTGTTAAGTCAGATGTGAAATCCCCGGGCTCAACCTGGGAACTGCATCTGA
+
CCCCCGGGGGGGGGGGGGGGGGGGGGGGGGGGGGGGGGGGGGGGGGGGGGGGGGGGGGGGGGGGGGGGGGGGGGGGGGGGGGGGGGGGGGGGGGGGGGGGGGGGGGGGGGGGGGGGGGGGGGGGGGGGGGGGGGGGGGGGGGGGGGGGGGGGGGGGGGGGGGGGGGGGGGGGGGGGGGGGGGGGGGGGGGGGGGGGGGGGGGGGGGGGGGGGGGGGGCGGGGGGGGGGGGGGGGGGGGGGGGFGFGFGGGGGFBFFEFFFFFFFFFFFFBFFFGGFFFF>>BFFFFFFB?:?BF5::?<BBAAD-
@M02526:341:000000000-JB3KD:1:1101:11451:9099 1:N:0:AACTAAT+ACGGCAC
GCCTACGGGAGGCAGCAGTCGGGAATTTTGGGCAATGGGCGAAAGCCTGACCCAGCAACGCCGCGTGAAGGATGAAGTCTTTCGGGATGTAAACTTCGTAAGAATAGGAAGAATAAATGACGGTACTATTTGTAAGGTCCGGCTAACTACGTGCCAGCAGCCGCGGTAATACGTAGGGACCAAGTGTTGTTCGGATTTACTGGGCGTAAAGGGCGCGTAGGCGGCTTGTCAAGTCAGCTGTGACATCCCCGAGCTTAACTCGGAACGGTCAGCTGATACTGGCCTGCAAGTGTGCAGGAGGGCCC
+
CCCCCF@CCG@FFGGGF9EFC>F+@CECFC7@<,6C6;EEC@CF7@ECE,EFEFF8CEEFGGECFCCB,CC,E8,<<C<C<<EF=+=>F<<?B<FBABB?F<,<F<?F,5=B8FEBFGGGGFGGGCF9FFC<FFAD8FDD=+@@@<DE,@EFFFGFDGGGCBF:>F<F:;;;D>F8*1DGCCFC9B,,:22BE5=C>CFGC;8E>E**3/>AC*1=EGGE8FGGE=EC:FC?F+?77979:<**9:**/*9)<)<?=*096)8(.053B4)0976*6*9):)2(,))).9)6)).6-(-(-,(,(
@M02526:341:000000000-JB3KD:1:1101:22068:9102 1:N:0:AACTAAT+ACGGCAC
TGGTCCTACGGGAGGCAGCAGTAAGGAATCTTCCACAATGGCGAAAGCCTGATGGAGCAACGCCGCGTTCAGGATGAAGGCCCTCGGGTTGTAAACTGCTTTTATGAGTGAAGAATATGACGGTAACTCATGAATAAGGGTCGGCTAGCTACGTGCCAGCAGCCGCGGTCATACGTAGGACCCAAGCGTTATCCGGAGTGACTGGGGGTAAAGAGTTGCGTAGGTGGCTTGTAAAGTGAATAGTGAAATCCGGTGGCTCAACCATTCAGGCCATTATTCAAACTCACAAGCCCGAAAACAGCAGG
+
CCCCCGGGGGGGGGGGGGGGGGGGGGGGGFGGGGGGGGGGGG+7FGEFGG@,@CF8C<6FFC@C@F@@+,,CF=CFFGCFFGGCF:FGC,:=<EGE9E9?FFG<,CCF9FCEE?E9??<,,4C8<?<,55,,AF9<F9EGA<+C++8A8<@<+8<<FFGCDD,DFB:B55*;;EC,@DE9?D::D7>C:E8:,BCE>C*2,2+<=F**3=FF7+A1@71:88:C<CC*:=E6AFGF<*2:0:9***9C:**).))85)/9@4@:?F9)*5<))*:*19*)6<23)0)9<58((44(-401((..(
@M02526:341:000000000-JB3KD:1:1101:16540:9128 1:N:0:AACTAAT+ACGGCAC
ACCTACGGGACGCAGCAGTGGGGAATATTGGACAATGGGCGAAAGCCTGATCCAGCCATGCCGCGTGTGTGAAGAAGGCCTTCGGGTTGTAAAGCACTTTCAGTGGGGAAGAAGGCGTGAGTGCTAATACCGCTCACGAAGGACATCACCCACAGAAGAAGCACCGGCTAACTCCGTGCCAGCAGCCGCGGTAATACGGAGGGTGCGAGCGTTAATCGGAATTACTGGGCGTAAAGGGCGCGTAGGCGGTGCGTTAAGCCAGATGTGAAAGCCCCGGGCTTAACCTGGGAACGGCATTTGGAACC
+
CCCCCGGGGGGGGGGGGGGGGGGGGGGGGGGGGGGGGGGGGGGGGGGGGGGGGGGGGGGGGGGGGGGGGGGGGGGGGGGGGGGGGGGGGGGGGGGGGGGGGGGGGGGGGGGGGGGGGGGGGGGGGGGGGGGGGGGGGGGGGGGGGGGGGGGGGGGGGGGGGGGGGGGGGGGGGGGGGGGGGGGGGGGGGGGGGGGGGGGGGGGGGGGGGGGGGGGGGGGGGGGGGGGGGGGGGGGGDGGGGG>GFGFGGGCDFFFFFFFFFFFFFFFAFFFFFGGFFFFBFDADFFFFFFFF<?F>FFAAFFFF0
@M02526:341:000000000-JB3KD:1:1101:10688:9146 1:N:0:AACTAAT+ACGGCAC
TGCCTACGGGGGGCAGCAGTAGGGAATCTTTCACAATGGGCGAAAGCCTGATGAAGCAACGCCGCGTGAATGAAGAAGGGTTTCGGCTCGTAAAATTCTGTTGCTAGAGAAGAACGTACCGAGTAGGAAATGGCTCGGTAGTGACGGTATCTGGTTAGAAAGTCACGGCTAACTACGTGCCAGCAGCCGCGGTAATACGTAGGTGGCAAGCGTTATCCGGATTTATTGGGCGTAAAGCGAGCGCAGGCGGTCGCTTAAGTCCGGTGTGAAAGCCTTCGGCTTAACCGAAGTAGTGCATTGGAAAC
+
CCCCCGGGGGGGGGGGGGGGGGGGGGGGGGGCGGGGGGGGGGGG>CFGGGGFGGGGFGGGGGGGGGGGEGGFCGGFGGGGGFGCECGFGGGGFGGGGGGDFGGGDFFGGGGCFGGGGGFEE7<FFGCGGGGGGGGGGGGGEFGFGGGC*CF@FG9EFGCFGGGGDFEEGGGGFCCFGGGFGGFGGFGGGGCGEECFGGGFFGGC9FFEGFGEGGDC<CGG=EEGF<FFGGGDC555::9DDGEGEC>D<D5C>E3>)=@BFF:9B>B16<B?FCFFF@FFFFFFABED67(6AB044<>>?>AAB
@M02526:341:000000000-JB3KD:1:1101:21750:9148 1:N:0:AACTAAT+ACGGCAC
TCTCCTACGGGAGGCAGCAGTGGGGAATCTTGGACAATGGGCGAAAGCCCGATCCAGCAATATCGCGTGAGTGAAGAAGGGCAATGCCGCTTGTAAAGCTCTTTCGTCGAGTGCGCGATCATGACAGGACTCGAGGAAGAAGCCCCGGCTAACTCCGTGCCAGCAGCCGCGGTAAGACGGGGGGGGCAAGTGTTCTTCGGAATGACTGGGCGTAAAGGGCACGTAGGCGGTGAATCGGGTTGAAAGTGAAAGTCGCCAAAAACTGGTGGAATGCTCTCGAAACCAATTCACTTGAGTGAGACAGC
+
CCCCCGGGGGGGGGGGGGGGGGGGGGGGGGGGGGGGGGGGGGGGGGGGGGGGGGGGGGGGGGGGGGGGGGGGGGGGGGGGGGGGGGGGGGGGGGGGGGGGGGGGGGGGGGGGGGGGGGGGGGGGGGGGGGGGGGGGGGGGGGGGGGGGGGGGGGGGGGFGGGGGGGGGGGGGGGGGGGGGGGGGGGGGGGGGGGGGGGGGGGGGGGGGGGGGGGGGGGGGGGGGFGGGGGGGGGGGG:GGGGFFFDFFCGGDFFBFFFF?>FFFFFF?FBFFFGDF=F>D<2;BFFFFFFFFFFB3<A9?A?BB0
@M02526:341:000000000-JB3KD:1:1101:28264:9159 1:N:0:AACTAAT+ACGGCAC
ACCTACGGGGCGCAGCAGTGGGGAATATTGCACAATGGGGGGAACCCTGATGCAGCCATGCCGCGTGTGTGAAGAAGGCCTTCGGGTTGTAAAGCACTTTCAGTGAGGAGGAAGGGCATATATTGAATAGGTATATGCATTGACGTTACTCACAGAAGAAGCACCGGCTAACTCCGTGCCAGCAGCCGCGGTAATACGGAGGGTGCAAGCGTTAATCGGAATTACTGGGAGTAAAGGGCACGTAGGCGGATAGATAAGTTGGGTGTGAAATCACCGGGCTCAAACTGGGAATGGCATTCAAAACC
+
CCCCCGGGGGGGGGGGGGGGCFGEGFGGCCEFEEEFFACFFGDFGGGBDFFGGGCGGGGGGFEGG=C7DFFCFGGFC@F<,<CC:BFEF@FCCF9D>>8FFCFD<AFGGCGGG:BECC<FGGGCF@FFGFGGFFGEGGGFC<2?CFGF@@EFGG92<FFFC:F7FCFGGGGGGGEG@CEFGGGFCGGGGDC?*;?CEC5EEEEEG>@ECFG85EGFEF5:ECFG7C985*2:<CFDGCCFGG>C>DFDGG>5:@=/9==@F?@63>BFF4@=66>BBEF(().).*971)(,47:()5:4<4)33
@M02526:341:000000000-JB3KD:1:1101:25298:9160 1:N:0:AACTAAT+ACGGCAC
GCCTACGGGGGGCAGCAGTAGGGAATCTTCCACAATGGACGCAAGTCTGATGGAGCAACGCCGCGTGGATGAAGAAGGTTTTCGGATCGTAAAATCCTGTTGTTGAAGAAGAACGTGCTAGAGAGTAACTGCTCTAGTAGTGACGGTATTCAACGAGGAAGTCACGGCTAACTACGTGCCAGCAGCCGCGGTAATACGTAGGTGGCAAGCGTTGTCCGGATTTATTGGGCGTAAAGGGAGCGCAGGCGGTTTTTTAAGTCTGAATGTGAAAGCCCTCAGCTCAACTGAGGAAGGGCATCGGAAAC
+
CCB<@E@@FGGDFF===CFECCGFG<EGEEFDGD<??=ABC+@FECAF<<E<C@F@7,8CC@:FG@F7B<FFF<,>D<3EFG9<C:CB<@AFFFGFGGDGGFGGFCFG9FCFFGDCFDGCBBFFCFFGGCB:<BF9C>CCFFCFFFF:FGGF:C7FEGGFC<F<F58EEDCEGGG8:88::8EGGGGGGCGGC>EGG5<6CCCGGGFFE88C5/ACG5E**;CFGGFG55CC/:FCF57DDGB<>7@DDD37>FF49FFFFF7>FFFFFAFFFFFFFFF?DBF20@F/:F?(.(43?B?10::67
@M02526:341:000000000-JB3KD:1:1101:20411:9160 1:N:0:AACTAAT+ACGGCAC
CCCCTACGGGGGGCAGCAGTAGGGAATCTTCCGCAATGGGCGAAAGCCTGACGGAGCAACGCCGCGTGAGTGATGAAGGTCTTAGGATCGTAAAACTCTGTTGTTAGGGAAGAACAAATTTGTTAGTAACTGAACAAGTCTTGACGGTACCTAACCAGAAAGCCACGGCTAACTACGTGCCAGCAGCCGCGGTAATACGTAGGTGGCAAGCGTTATCCGGAATTATTGGGCGTAAAGCGCGCGTAGGCGGTTTCTTAAGTCTGATGTGAAAGCCCACGGCTCAACCGTGGAGGGTCATGGGAAAC
+
CCCCCGGGGGGGGGGGGGGGGGGGGGGFGGFGFGGGGGGGGGGGGGGGGGG8F:EGGGGGGGGGGGGGGGCFGAGGFGGGFGGAFGGGCGGGGGGGGGGGGGGGCFFCGGFEGGGGGGGG?;;FCA8@CAFGCFCCFGFGGFDGGEECFG9<FGFCF@F@<<FGGGCCGGGG?FGGG8FCFFGGGCEFGECEGEEFC7EECCEFGGGGGGGGEGE/C7=E8E*89:<CG5:CEEG<+><)19>CBD>=CDGGFB49=F?FBBF9FFFB@:=FFC*.7B>(,1548575(016:9:72A))4<??:
@M02526:341:000000000-JB3KD:1:1101:17251:9180 1:N:0:AACTAAT+ACGGCAC
TTCCTACGGGGCGCAGCAGTGGGGAATTTTGGACAATGGGGGGAACCCTGATCCAGCCATGCCGCGTGTCTGAAGAAGGCCTTCGGGTTGTAAAGGACTTTTGTTAGGGAAGAAAAGCCACGGGTTAAGAGCTAGTGGTGATGACGGTACCTAAAGAATAAGCACCGGCTAACTACGTGCCAGCAGCCGCGGTAATACGTAGGGTGCGAGCGTTAATCGGAATTACTGGGCGTAAAGCGAGCGCAGACGGTTAATTAAGTCAGATGTGAAATCCCCGAGCTTAACTTGGGAAGAGCATTTGAAAC
+
CCCCCGGGGGGGGGGGGGGGGGGGGGGGGGGGGGGGGGGGGGGGGGGGGGGGGGGGGGGGGGGGGGGGGGGGGGGGGGGGGGGGGGGGGGGGGGGGGGGGGGGGGGGGGGGGGGGGGGGGGGGGGGFGGGGGGGGGGGGGGGGGGGGGGEGGGGGGGGGGGGGGGGGGGGGGGGGGGGGGGGGGGGGGGGGGGGGGGGGFGGGEFGECEGGGGEGGFFGGGGGGGGGGGFGEGGGFGGGDDGFDDG>FG7CDDFFFFFFF4@FBFFF2FFFFFCGFFFFFFFA9AFFFFF?FBFFF?FFBBBBAD
@M02526:341:000000000-JB3KD:1:1101:21575:9201 1:N:0:AACTAAT+ACGGCAC
TCTAGTCTACGGGGGGCAGCAGTAGGGAATCTTCCACAATGGACGAAAGTCTGATGGAGCAACGCCGCGTGGATGAAGAAGGTTTTCGGATCGTAAAATCCTGTTGTTGAAGAAGAACGTGCTAGAGAGCAACTGCTCTACTAGTGACGGTATTCAACGAGGAAGTCACGGCTAACTACGTGCCAGCAGCCGCGGTAATACGTAGGTGGCAAGCGTTGTCCGGATTTATTGGGCGTAAAGGGAGCGCAGGCGGTTTTTTAAGTCTGAATGTGAAAGCCCTCAGCTCAACTGAGGAAGAGCATCGC
+
CCCCCGGGGGGGGGGGGGGGGGGGGGGGGGGGGGGGGGGGGGEGCFGGGGGGGGGGGGGGFGGGGGGGGGGGGGGFGGGGFGGGGGGGGGGGGGGFGGFGGGGGGDGGGGGGGGGFGGGGGGGFFFGGGGGGGGGGGGGGGGGGGGGFGGGGGGGGGGGGGDGGGGGGGGGGGDGGGCGGGFGGGGGGGGGGGGGGGCGEFGFCFCFGGGGGFGGGG=EGGG=5CEGFGGGCGGD<*>CGGGFDFGFGD5<DEDEFFFFF?FF>FFF<?<FFFGFFFFFB??FB909FFF?>?:::?F???F?F(
@M02526:341:000000000-JB3KD:1:1101:12596:9208 1:N:0:AACTAAT+ACGGCAC
ACCAAGCCTACGGGGCGCAGCAGTGGGGAATTTTGGACAATGGGCGCAAGCCTGATCCAGCAATGCCGCGTGAGTGAAGAAGGCCTTCGGGTTGTAAAGCTCTTTTGTCAGGGAAGAAACGGCGGTTTCGAATAAAGATCGCTAATGACGGTACCTGAAGAATAAGCACCGGCTAACTACGTGCCAGCAGCCGCGGTAATACGTAGGGTGCAAGCGTTAATCGGAATTACTGGGCGTAAAGCGTGCGCAGGCGGTTTTGTAAGTCTGACGTGAAATCCCCGAGCTTAACTTGGGAATTGCGTTGG
+
CCCCCGGGGGGGGGGGGGGGGGGGGGGGGGGGGGGGGGGGGGGGGGGGGGGGGGGGGGGGGGGGGGGGGGGGGGGGGGGGGGGGGGGGGGGGGGGGGGGGGGGGGGGGGGGGGGGGGGGGGGGGGGGGGGGGGGGGGGGGGGGGGGGGGGGGGGGGGGGGGGGGGGGGGGGGGGGGGGGGGGGGGGGGGGGGGGGGGGGGGGGGGGGGGGGGGGGGGGGGGGGGGGGGGFGGGGGGGGGGGGFGFGFGGGGGFFFFEFFFF?FFFFFFFFFFFGGFFFFFFFB;>FFFFFFA?<BFFFFFF>?>2
@M02526:341:000000000-JB3KD:1:1101:27977:9213 1:N:0:AACTAAT+ACGGCAC
GGGCCTACGGGAGGCAGCAGTGGGGAATTTTGGACAATGGGCGCAAGCCTGATCCAGCCATTCCGCGTGCAGGATGAAGGCCCTCGGGTTGTAAACTGCTTTTGTACGGAACGAAAAGGCGCGGGTTAATACCCTGTGCCGATGACGGTACCGTAAGAATAAGCACCGGCTAACTACGTGCCAGCAGCCGCGGTAATACGTAGGGTGCAAGCGTTAATCGGAATTACTGGGCGTAAAGCGTGCGCAGGCGGTTGTGTAAGACAGATGTGAAATCCCCGGGCTTAACCTGGGAACTGCATTTGTGA
+
CCCCCGGGGGGGGGGGGGGGGGGGGGGGGGGGGGGGGGGGGGGGGGGGGGGGGGGGGGGGGGGGGGGGGGGGGGGGGGGGGGGGGGGGGGGGGGGGGGGGGGGGGGGGGGGGGGGGGFGGGGGGGGGGGGGGGGGGGGGGGGGDEGGGGGGGGGGGGGGGGGGGGGGGGGGGGGGGGGGGGGGGGGGGGGGGGGGGGGGGGGGGGGGGGGGGGGGGGGGGGDGGGGGGFGC=CEGGGGGGGGFGEDDGGGDDEFFFFFFF=?FFFFFB4AFFFFGFFEF>FF??FFFFFF?F>BFFFFFFA>AF)
@M02526:341:000000000-JB3KD:1:1101:19251:9213 1:N:0:AACTAAT+ACGGCAC
ATCCTACGGGGCGCAGCAGTGGGGAATTTTGGACAATGGGCGAAAGCCTGATCCAGCAATGCCGCGTGCAGGAAGAAGGCCTTCGGGTTGTAGACTGCTTTTGTACGGAACGAAAAGGTTCTTTTTAATAACGAGGACTGATGACGGTACCGTAAGAATAAGCACCGGCTAACTACGTGCCAGCAGCCGCGGTAATACGTAGGGTGCGAGCGTTAATCGGAATTACTGGTCGTAAAGCGTGCGCAGGCGGTGATGTAAGACATATGTGAAATCCCCGGGCCCAACCTGGGAACTGCATTTGTGAC
+
CCCCCAFFE:FEEDFGGFFF9ECCE@FF9CEGE<C,CE@CAB:CCC<FG,,C@FGFG@FG<8ECFGG7,=FEFGFEFGGDEAFGF7+BFGFF5A?E<,CFFGGGGGG7B@G=:FE:DCFGFFFFFGF8FFG,CFEFGGFG<=>=C7ECDFGGGG*D=,>FFF:FFD@CGGEEGGCF8FCFE@8:7CEFE558:=5BCFCEFB*8CGE8*/?C:*5C?7CE8CGGGGGC++0>EF713*9>37>3.C7C395/<6@FFBB=?4*66=F)*)=FFF<F3B:1(-,81>:>?87??427><F22)(:<
@M02526:341:000000000-JB3KD:1:1101:18689:9214 1:N:0:AACTAAT+ACGGCAC
TGCCTACGGGGAGGCAGCAGTGGGGAATATTGGACAATGGGCGCAAGCCTGATCCAGCCATGCCGCGTGAGTGATGAAGGCCTTAGGGTTGTAAAGCTCTTTCGGCGGGGACGATAATGACGGTACCCGCAGAAGAAGCCCCGGCTAACTTCGTGCCAGCAGCCGCGGTAATACGAAGGGGGCTAGCGTTGTTCGGAATCACTGGGCGTAAAGGGCGCGTAGGCGGCTTTGTAAGTCGGGGGTGAAAGCCTGTGGCTCAACCACAGAATTGCCTTCGATACTGCATGGCTTGAGACCGGAAGAGG
+
CCCCCGGGGGGGGGGGGGGGGGGGGGGGGGGGGGGGGGGGGGGGGGGGGGGGGGGGGGGGGGGGGGGGGGGGGGGGGGGGGGGGGGGGGGGGGGGGGGGGGGGGGGGGGGGGGGGGGGGGGGGGGGGGGGGGGGGGGGGFGGEGGGGGGGGGGGGGGGGGGGGGGGGGGGGGGGGGGGGGGGGGGGGGGGGGGGGGGGGGGGGGGGGGGGGGGGGGGGGGGGGGGGGGGGGGFGGGGGGGGGFGFFFGGGGGFFFFFFFFFFFFFFF?FFFFFGGFFFFFFFBFFFFF?::>FFFFFFBFFFFF?
@M02526:341:000000000-JB3KD:1:1101:21954:9215 1:N:0:AACTAAT+ACGGCAC
ACGATGCCTACGAGACGCAGCAGTGGGGAATTTTCCGCAATGGGCGAAAGCCTGACGGAGCAATGCCGCGTGGAGGTAGAAGGCCTACGGGTCGTGAACTTCTTTTCCCGGAGAAGAAGCAATGACGGTATCTGGGGAATAAGCATCGGCTAACTCTGTGCCAGCAGCCGCGGTAATACAGAGGATGCAAGCGTTATCCGGAATGATTGGGCGTAAAGCGTCTGTAGGTGGCTTTTTAAGTCCGCCGTCAAATCCCAGGGCTCAACCCTGGACAGGCGGTGGAAACTACCAAGCTGGAGTACGGG
+
CCCCCGGGGGGGGGGGGGGGGGGGGGGGGGGGGGGGGGGGGGGGGGGGGGGGGGGGGGGGGGGGGGGGGGGGGGGGGGGGGGGGGGGGGGGGGGGGGGGGGGGGGGGGGGGEDFGGGGGGGGGGGGGGGGGGGGGGGGGGGGGGGGGGGGGGGGGGGGGGGGGGGGGGGGGGGGGGGGGGGGGGGGGGGGGGGGGCGGGGGGGGGGGGGGGGGGGGGGGGGGGGGGFGGGGGGGGGFGGGGGFGFGFGGGGGFF6FFFFFFFFFFFFFFF>)<6CFF3>69;B)<F?F0??B<B2280(4:2:6(
@M02526:341:000000000-JB3KD:1:1101:3940:9216 1:N:0:AACTAAT+ACGGCAC
TGTGATCCTACGGGGGGCAGCAGTGGGGAATTTTGGACAATGGGCGCAAGCCTGATCCAGCCATGCCGCGTGCGGGAAGAAGGCCTTCGGGTTGTAAACCGCTTTTGTCAGGGAAGAAACGCGCTGGGCTAATACCCCGGCGTAATGACGGTACCTGAAGAATAAGCACCGGCTAACTACGTGCCAGCAGCCGCGGTAATACGTAGGGTGCAAGCGTTAATCGGAATTACTGGGCGTAAAGCGTGCGCAGGCGGCTTTGCAAGACAGATGTGAAATCCCCGGGCTCAACCTGGGAACTGCATTTT
+
CCCCCFGGGGGGGCGGGGGGGFGGGFGGGGGGGGGGGGFFGEFFFGGGGGGGGFGGGGGGGGGGGFGGGGGFGGGGFGGGGGGGGFGGGGGGGGGGGGFFCGEGGGGGGGGG:EFGGGFGFGGGGGGGGGGGGGGGGGGCEGGGDFGGGGGGGGGGGGGGFGGGGGGGGGGGGGGGGGGGGGFG>CGGGGGGGGGGDEGF?@FGGGGGGGGGGGGGGDEGGGFDGGGGGGGCCFGGGDGGGGBGFGFDGDDGEFF>BFFFF9*4FF:76<66@*:BFFFBFFFFFFFFFFF:???BBFFFFFBB.
@M02526:341:000000000-JB3KD:1:1101:7971:9235 1:N:0:AACTAAT+ACGGCAC
GTTATCCTACGGGACGCAGCAGTGGGGAATATTGCACAATGGGGGGAACCCTGATGCAGCCATGCCGCGTGTGTGAAGAAGGCCTTCGGGTTGTAAAGCACTTTCAGTGAGGAGGAAGGGCATATATTGAATAGGTATATGCATTGACGTTACTCACAGAAGAAGCACCGGCTAACTCCGTTCCAGCAGCCGCGGTAATACGGAGGGTGCAAGCGTTAATCGGAATTACTGGGCGTAAAGGGCACGTAGGCGGATAGATAAGTTGGGTGTGAAATCCCCGGGCTCAACCTGGGAATGGCATTCAA
+
CCCCCGGGEGGGG@FGGGGGGGGGGGGGGG9FG9EFGGGGGGGGGGGGGGGGGGGGGGGGGFGGGGGGGGEGGGGGGGGGGGGGGGGGGGGGGGGGGGGGGGGGCCGGGFDGGGGGGGDGGGGFGGGGGGG9BCFCFGGGFGGGG,?FFGGDEFGCBFFFGGGGGDGCGGGGG*CEF9B8;+AF+<CCFGGGGGGCCEFFFFGCCEGGGGCFFFEGGEFGEFGGGGGGGGEFG=CGGGGFFGEGB<>C5DFDE3>DFFFFFFB<@F32>27BFCF??FFF06(7?FFFFFB0(((37?B:A>><:
@M02526:341:000000000-JB3KD:1:1101:8275:9253 1:N:0:AACTAAT+ACGGCAC
TTCCTACGGGGGGCAGCAGTGGGGAATATTGCACAATGGGCGCAAGCCTGATGCAGCGACGCCGCGTGGGGGATGACGGCCTTCGGGTTGTAAACTCCTTTCGCTAGGGACGAAGCGTAAGTGACGGTACCTGGAGAAGAAGCACCGGCTAACTACGTGCCAGCAGCCGCGGTAATACGTAGGGTGCGAGCGTTGTCCGGAATTACTGGGCGTAAAGAGCTCGTAGGTGGTTTGTCGCGTCGTTTGTGTAAGCCCGCAGCTTAACTGCGGGACTGCAGGCGATACGGGCATAACTTGAGTGCTGT
+
CCCCCGGGGGGGGGGGGGGGGGGGGGGGGGGGGGGGGGGGGGGGGGGGGGGGGGGGGGGGGGGGGGGGGGGGGGGGGGGGGGGGGGGGGGGGGGGGGGGGGGGGGGGGGFGGGGGGGGGGGGGGGGGGGGGGGGGGGFGGGGGGGGGGGGGGGGGGGGGGGGGGGGGGGGGGGGGGGGGGGGGGGGGGGGGGGGGGGGGGGGGGGGGGGGGGGGGGGCGGFGGGGGGGGGGGGGGGGGGDGGDGFGFGGFFFFF@FFFFFFFFFFFFFEFFFFGGFFFFFFFFFFFFE;:::BB>FFFFFFFFA5
@M02526:341:000000000-JB3KD:1:1101:20875:9263 1:N:0:AACTAAT+ACGGCAC
TACCGTCCTACGGGGGGCAGCAGTGGGGAATTTTGGACAATGGGGGGAACCCTGATCCAGCCATGCCGCGTGTCTGAAGAAGGCCTTCGGGTTGTAAAGGACTTTTGTTAGGGAAGAAAAGCCACGGGTTAAGAGCTAGTGGTGATGACGGTACCTAAAGAATAAGCACCGGCTAACTACGTGCCAGCAGCCGCGGTAATACGTAGGGTGCGAGCGTTAATCGGAATTACTGGGCGTAAAGCGAGCGCAGACGGTTAATTAAGTCAGATGTGAAATCCCCGGGCTTAACTTGGGAAGTGCATTTT
+
BCCC<C@FFEFFGGC7@CGECCEFEFDECGG,EFEFFFFFGFGFB>FCFC:F:FGGGGGGGGF9FGGGGGGGGGGGGGGGGGGGGGGGGGGGDGGGGGGGGGGGGGGGGGGGGGGGGGGGGGGGGGGGGGFGGGDGGCFFGGGFFGCGGGGGGGGGGGGGGGGGGGGGDFGGGGGGGGGGGGGGGGGGGFGGGGGGGEGGGGGGGGG50CEGGCEGEGG7CCGGEGGG70<C6EFGGGDFFC5*7>EGGGD<B>>D>69BFF4<FFB<FBFFFGGFFFFB9(,9>FFFF4)).4<03289<BB2)
@M02526:341:000000000-JB3KD:1:1101:17235:9265 1:N:0:AACTAAT+ACGGCAC
TCCCTACGGGGGGCAGCAGTGGGGAATATTGCGCAATGGGCGGAAGCCTGACGCAGCGACGCCGCGTGAGGGATGACGGCCTTCGGGTTGTAAACCTCTTTCAGCAGGGACGAATTTGACGGTACCTGTAGAAGAAGCACCGGCCAACTACGTGCCAGCAGCCGCGGTAATACGTAGGGTGCGAGCGTTGTCCGGAATTATTGGGCGTAAAGAGCTCGTAGGCGGTCTGTCGCGTCGAATGTGAAATCCCGGGGCTGAACTCCGGGCTTGCATTCGATACGGGCAGGCTAGAGTTCGGTAGGGGG
+
CCCCCGGFGGGDGGGCEG?FGGGGCCGGGGFFGDGGGGGGGGGGGEFFGGGG@EF7FGGGGEGGD@FGECA7:>CFFGGDGEFCFGGGGCCCFG9BFGGGGFFAFCAFFFFGCFC8E7CGEDGEC?FCGFEE@E,<+<6;C5CG5ECFCCCE@FDGFFFFFF*:E*/:*;:<72<FFC5*8>ECEE52;CEG9E58?*A+<C<CCGGGGGGD?CCFG5C*;EG8=8:87+<**>CC>93CD:@CFGFG4CDGF3>5)59<*/083:D>.45F8CG?BFFFFFF>F30>3:?2).)-3(-4(3:;(
@M02526:341:000000000-JB3KD:1:1101:8456:9267 1:N:0:AACTAAT+ACGGCAC
CGCCCTACGGGGGGCAGCAGTGGGGAATATTGGACAATGGGCGAAAGCCTGATCCAGCAATGCCGCGTGAGTGATGAAGGCCTTAGGGTTGTAAAGCTCTTTTACCCGGGAAGATAATGACTGTACCGGGAGAATAAGCCCCGGCTAACTCCGTGCCAGCAGCCGCGGTAATACGGAGGGGGCTAGCGTTGTTCGGAATTACTGGGCGTAAAGCGCACGTAGGCGGCTTTGTAAGTTAGAGGTGAAAGCCCGGGGCTCAACTCCGGAATTGCCTTTAAGACTGCATCGCTAGAATTGTGGAGAGG
+
CCCCCGGGGGGGGGGGGGGGGGGGGGGGGGGGGGGGGGGGGGGGGGGGGGGGGGGGGGGGGGGGGGGGGGGGGGGGGGGGGGGGGGGGGGGGGGGGGGGGGGGGGGGGGGGGGGGGGGGGGGGGGGGGGGGGGGGGGGGGGGGGGGGGGGGGGGGGGGGGGGGGGGGGGGGGGGGGGGGGGGGGGGGGGGGGGGGGGGGGGGGGGGGGGGGGGGGGGGGGGGGGGGGGGGGGGGGGGGGGGGFGFGFGGGGGFFFFEFFFFFFFFFEFFFFFFGGFBFFBFFFFFFFFBF69BABFFFFFFF?F?
@M02526:341:000000000-JB3KD:1:1101:15508:9315 1:N:0:AACTAAT+ACGGCAC
TACCTACGGGGGGCAGCAGTGGGGAATATTGGACAATGGGGGGAACCCTGATCCAGCAATGCCGCGTGTGTGAAGAAGGTCTTCGGATTGTAAAGCACTTTCGTCAGGGAAGATGATGACGGTACCTGAAGAAGAAGCCCCGGCTAACTTCGTGCCAGCAGCCGCGGTAATACGAAGGGGGCAAGCGTTGCTCGGAATGACTGGGCGTAAAGGGCGTGTAGGCGGTTATTACAGTCAGATGTGAAATACCTGGGCTCAACCTGGGAGCTGCATTTGATACGTGATGACTAGAGTTCGAGAGAGGG
+
CCCCCGGGGGGGGGGGGGGGGGGGGGGGGGGGGGGGGGGGGGGGGGGGGGGGGGGGGGGGGGGGGGGGGGGGGGGGGGGGGGGGGGGGGGGGGGGGGGGGGGGGGGGGGGGGGGGGGGGGGGGGGGGGGGGGGGGGGGFGGGGGGGGGGGGGGGGGGGGGGGGGGGGGGGGGGGGGGGGGGGGGGGGGGGGGGGGGGGGGGGGGGGGGGGGGGGGGGGGGGGGGGGGDGGGGGFGGGGGGGGFGFGFGGGGGFFFFFFFFFFFFFFFFFBFFFD7BFFFFFFBFFFFFFFFFFFFFB?F?FFFB8
@M02526:341:000000000-JB3KD:1:1101:17883:9330 1:N:0:AACTAAT+ACGGCAC
TCCTACGGGGGGCAGCAGTAAGGAATATTGGTCAATGGACGCAAGTCTGAACCAGCCATGCCGCGTGAAGGATGAAGGTCCTCTGGATTGTAAACTTCTTTTATATGGGACGAAACCTCTTATTCTTAAGAGACTGACGGTACCATAGGAATAAGCACCGGCTAACTCCGTGCCAGCAGCCGCGGTAATACGGAGGGTGCAAGCGTTATCCGGATTCACTGGGTTTAAAGGGTGCGTAGGAGGGCAGGTAAGTCAGTGGTGAAATCTTCGAGCTTAACTCGGAAACTGCCGTTGATACTATCTGT
+
CCCCCGGGGGGGGGGGGGGGFGGFGGGGGGGGGGGGGGFGGGGGGGGGGGGGGGGGGGFFFGGGGGGGGGGGGGGGGGGFGGGGGGGGGGGGGGFGGGGGGGGGGGGG::FFGDGGGGGGGGGGGGGGFFFGGGGGFFGGGGGGGGGGGFGGGGGGGGGGGGGGGGGGGD@8EGGGGFFFFGGGGGGGGGFGCCEGGGEGGGGGGGGDFGGEEEGEGGGG9@FECEF7CGGDF595CDG37FFDFGFGGGCFFFFFFFFFFFFFFFFFF?FFBGGBFFFA?BFFFFFFDF;FF?(:<BFAAFFF4
@M02526:341:000000000-JB3KD:1:1101:16009:9333 1:N:0:AACTAAT+ACGGCAC
CGCCTCCTACGGGGCGCAGCAGTGGGGAATTTTGGACAATGGGGGCAACCCTGATCCAGCCATGCCGCGTGCGGGAAGAAGGCCTTCGGGTTGTAAACCGCTTTTGGCCGGGAAGAAAAGGCGAGGGATAACACCCTTCGTTTTTGACGGTACCGGCAGAATCAGCACCGGCTAACTACGTGCCAGCAGCCGCGGTAATACGTAGGGTGCGAGCGTTAATCGGAATTACTGGGCGTAAAGCGTGCGTAGGCGGTTCGTTGTGTCTGTGGTGAAAGCCCCGGGCTTAACCTGGGAATGGCCATGGC
+
CCCCCGGGGGGGGGGGGGGGGGGGGGGGGGGGGGGGGGGGGGGGGGGGGGGGGGGGGGGGGGGGGGGGGGCGGGGGGGGGGGGGGGGGGGGGGGGGGGGGGGGGGGGGGGGGGGGGGGGGGGGGGGGGGGGGGGGGGGGGGGGGGGGGGGGGGGGGGGGGGFGGGGGGGGGGGGGGGGGGGGGGGGGGFGGGGGGGGCGGGGGGGGGGGGGGGGGGGEGFCGGGGGGGFGGGFGGGGGFGGGFDFGFGGGFGFFFDFFFFFFF<BFFF@<FF?>>?FFFFB>;9:?FF<FFF?:27B>F?FBB:(
@M02526:341:000000000-JB3KD:1:1101:25419:9344 1:N:0:AACTAAT+ACGGCAC
GCCTACGGGGGGCAGCAGTGGGGAATATTGGACAATGGGGGGAACCCTGATCCAGCAATGCCGCGTGTGTGAAGAAGGTCTTCGGATTGTAAAGCACTTTCGTCAGGGAAGATGATGACGGTACCTGAAGAAGAAGCCCCGGCTAACTTCGTGCCAGCAGCCGCGGTAATACGAAGGGGGCAAGCGTTGCTCGGAATGACTGGGCGTAAAGGGCGTGTAGGCGGTTATTACAGTCAGATGTGAAATACCTGGGCTCAACCTGGGAGCTGCATTTGATACGTGATGACTAGAGTTCGAGAGAGGGT
+
CCCCCGGGGGGGGGGGGGGGGGGGGGGGGGGGGGGGGGGGGGGGGGGGGGGGGGGGGGGGFGGGGGGGGGGGGGGGGGGGGGGGGGGGGGDGGGGGGGGGGGGGGGGGGGGGGGGGGGGGGGGGGGGGGGGGGGGGGGGGGGGGEGGGGGGGGGGGGGGGGGGGGGGGGGGGFGGGGGGGGGFGGGGGGGGGGGGECEFGGGGGFGGDGGGGGGGGEC=FGGGGGGDGGGFGDGGGGGGGGGFGFGFGGGGFFF>F@FFFFFF:<DB?FFFFFDFFFFFFF?:?AFFFAFB?AAFFB?FF??:B(
@M02526:341:000000000-JB3KD:1:1101:22321:9344 1:N:0:AACTAAT+ACGGCAC
TCCTACGGGAGGCAGCAGTAGGGAATCTTCCGCAATGGGCGAAAGCCTGACGGAGCAACGCCGCGTGAGTGATGAAGGTCTTAGGATCGTAAAACTCTGTTGTTAGGGAAGAACAAATTTGTTAGTAACTGAACAAGTCTTGACGGTACCTAACCAGAAAGCCACGGCTAACTACGTGCCAGCAGCCGCGGTAATACGTAGGTGGCAAGCGTTATCCGGAATTATTGGGCGTAAAGCGCGCGTAGGCGGTTTCTTAAGTCTGATGTGAAAGCCCACGGCTCAACCGTGGAGGGTCATTGGAAACT
+
CCCCCGGGGGGGGGGGGGGGGGGGGGGGGGGGGGGGGGGGGGGGGGGGGGGGGGGGGGGGGGGGGGGGGGGGGGGGGGGGGGGGGGGGGGGGGGGGGGGGGGGGGGGGGGGGGGGGGGGGGGGGGGGGGGGGGGGGGGGGGGGGGGGGGGGGGGGGGGGGGGGGGGGGGGGGGGGGGGGGGGGGGGGGGGGGGGGGGGGGGGGGGGFFGGGGGGGGGGGGGCFGGGGGGGGGGGGGGGGGGGFGFGFGGGGGFFFFFFFFFFFFFFFFFFFFFFGEFFF>?FFF?EBFB>?FFFFFFBFFF>BF)
@M02526:341:000000000-JB3KD:1:1101:23358:9347 1:N:0:AACTAAT+ACGGCAC
TAATTCCTACGGGACGCAGCAGTGGGGAATTTTGCACAATGGGCGAAAGCCTGATGCAGCAACGCCGCGTGTGTGATGAAGGTCTTTGGATTGTAAAGCACTTTCGACCGGGACGAACACCCTGAAGCTAACATCTTCAGGCCTGACGGTACCGGGAGAAGAAGCACCAGCTAACTCTGTGCCAGCAGCCGCGGTAATACAGAGGGTGCAAGCGTTGTTCGGAATTATTGGGCGTAAAGCGCGTGTAGGCGGCTTGGCAAGTCGGGTGTGAAATCCCTCAGCTCAACTGAGGAAGTGCGCCCGAA
+
CCCCCGGGGGGGGGGGGGGGGGGGGGGGGGGGGGGGGGGGGGGGGEGGGGGGGGGGGGGGGGGGGGGGGGGGGGGGGGCFGGGGGGGGGGGGGGGGGGGGGGGGGGGGGGGGGGGGGGGGGGGGGGGGGGGGGGGGGGGGGGGGGGGGGGGGGGGGFE@FGGGGGGGGGGGGGGGGGGGGGGGGGGGGGGGGGGGGEFGGGGGGGGGGGGGGGGGCGEGGGGEGGGCCGGFGGGGGEDGGDGEGFG>FDGGGDEFFFFFFFFFFFDF>:<FF?FGFFFFFFF<??FF4:BDF7?B0)66;<BBF(
@M02526:341:000000000-JB3KD:1:1101:25578:9379 1:N:0:AACTAAT+ACGGCAC
CGCACCTACGGGGGGCAGCAGTGGGGAATTTTGGACAATGGGCGAAAGCCTGATCCAGCAATGCCGCGTGCAGGAAGAAGGCCTTCGGGTTGTAAACTGCTTTTGTACGGAACGAAAAGGTTCTTTTTAATAATGAGGACTGATGACGGTACCGTAAGAATAAGCACCGGCTAACCACGTGCCAGCAGCCGCGGTAATACGTAGGGTGCGAGCGTTAATCGGAATTACTGGGCGTAAAGCGTGCGCAGGCGGTGATGTAAGACAGATGTGAAATCCCCGGGCTCAACCTGGGAACTGCATTTGTG
+
CCCCBC9FFFGGGGGGGCCGFGGGGGCFGGECDGGGGFGGDFGDEEGGFGGF=AGGGGGCFGFGGGGGGGGGGF7B@FGGGGGFDB@:7F@<FGFFGGEECFGFGFGFGGGCFC7F:FDGFGGGFFFF:<C2CCGGCEFGDFGGGGFGGGGGA:FGG8?@FEGFF988?5C>CFF*<CE88C;ECCFGGF>EEEEG>+<?8ECF*CCECE?EGGGGGFCGGCE5FGGG7:CCFE377FFFDDDGFGD)>CDG5>>=667FFFF?FFFA4)99@CFFFFB>B;9:?=)5?@:0?B6,8<244>B4(
@M02526:341:000000000-JB3KD:1:1101:4426:9398 1:N:0:AACTAAT+ACGGCAC
TTCCTACGGGAGGCAGCAGTGGGGAATATTGGACAATGGGCGCAAGCCTGATCCAGCAATGCCGCGTGGATGAAGAAGGTTTTCGGATTGTAAAGTCCTTTCGGCGGGGACGATGATGACGGTACCCGCAGAAGAAGCCCCGGCTAACTTCGTGCCAGCAGCCGCGGTAATACGAAGGGGGCTAGCGTTGCTCGGAATGACTGGGCGTAAAGGGCGCGTAGGCGGCTTAGACAGTCAGGTGTGAAATTCCTGGGCTTAACCTGGGGGCTGCACTTGATACGTTTAGGCTTGAGTAGGGAAGAGGG
+
CCCCCGGGGGGGGGGGGGGGGGGGGGGGGGGGGGGGGGGGGGGGGGGGGGGGGGGGGGGGGGGGGGGGGGGGGGGGGGGGGGGGGGGGGGGGGGGGGGGGGGGGGGGGGGGGGGGGGGGGGGGGGGGGGGGGGGGGGGGGGGGGGDGFGGGGG@FGGGGGGGGGGGGGGGGGGGGCEEGGGGGGGGGGGGGGG8E>EEFGGGG5FGGGG8EGG>EGGGGGGCGGGGECEGFGGGGGGGGGGGB=?*8>FGGGF:>>FFFFFFF:F:5>E:EFFGFFFF*6<<7?:4?F>?>B7A><<?::37???
@M02526:341:000000000-JB3KD:1:1101:9306:9399 1:N:0:AACTAAT+ACGGCAC
TCGCCTACGGGGGGCAGCAGTAGGGAATTTTCGGCAATGGGGGGAACCCTGACCGAGCAACGCCGCGTGAAGGAAGAAGGTCTTCGGATTGTAAACTTCTGTTATAAAGGAAGAACGATACTTGTAGGGAATGACAAGTAAGTGACGGTACTTTATGAGGAAGCCATGGCTAACTACGTGCCAGCAGCCGCGGTAATACGTAGATGGCGAGCGTTATCCGGAATTATTGGGCGTAAAGAGGGAGCAGGCGGCAATAAAGGTCTGCGGTGAAAGCCTGAAGCTTAACTTCAGTAAGCCGTGGAAAC
+
C@BCCGGGGGGGGGGGGGGGGGGGGGGGFGGGCGGGGGGGGCFEGGG7FGGGGCGGGGGGGGGGGGGGGGCAFFFGGGGGGFGGGGGGGDGGGGGG9FGGGGGGGGGGGGGGGGGGGGGEGC7<EC9EECEFGGFGGGGG::FGFG>GG8E9<CGC?9?FFF8CE>F8EG8<CG99CEE@EFG:EEFFFGE5EE:E9@F5<C>EGCGG8EECCGGDE<E7E5EGGGGGGGGGGE3CGFGGGGEDFGFGG3CCBDFFF?F69=F1?@F::<FFFGF@>FF??FFFAF=6<@AFFFFF?0307?728
@M02526:341:000000000-JB3KD:1:1101:5366:9402 1:N:0:AACTAAT+ACGGCAC
TGGGCCTACGGGACGCAGCAGTGGGGAATATTGGACAATGGGCGCAAGCCTGATCCAGCCATGCCGCGTGAGTGATGAAGGCCTTAGGGTTGTAAAGCTCTTTTATCCGGGACGATAATGACGGTACCGGAGGAATAAGCCCCGGCTAACTTCGTGCCAGCAGCCGCGGTAATACGAAGGGGGCTAGCGTTGCTCGGAATCACTGGGCGTAAAGGGCGCGTAGGCGGCGTTTTAAGTCGGGGGTGAAAGCCTGTGGCTCAACCACAGAATGGCCTTCGATACTGGGACGCATGAGTATGGTAGAG
+
8C8ABFDDGGGGGGGGGGDGGGGCGGFGGGGGGGGGFGGGGFGG>C@C@FGGGGGGGGGGGGGGGGGGGGGGGGGGFGG9ECFEDDFGGFGGGGFFGCFGGGGGFFF9CCFGCFFGEGGEDFCCECEGGDEEGGGFGGGG8<FFGGGGGGGCGDGGEGGGECGFGGG7FEGEGGGGC7EGGGGGGGCFGEGGGCCGDGG>6CGGGGGGGEGG*AC=EEGDEGGCFGGGG5CEGGGGGGDGGG>DBCFCGGGCF6?F>)9??@70)8>BFAFF:4C@?F79:>BF?FF>>>(,82):4.::A9)45
@M02526:341:000000000-JB3KD:1:1101:25015:9405 1:N:0:AACTAAT+ACGGCAC
CCTGCCTACGGGAGGCAGCAGTGGGGAATTTTCCGCAATGGGCGAAAGCCTGACGGAGCAATGCCGCGTGGAGGTAGAAGGCCTACGGGTCGTGAACTTCTTTTCCCGGAGAAGAAGCAATGACGGTATCTGGGGAATAAGCATCGGCTAACTCTGTGCCAGCAGCCGCGGTAATACAGAGGATGCAAGCGTTATCCGGAATGATTGGGCGTAAAGCGTCTGTAGGTGGCTTTTTAAGTCCGCCGTCAAATCCCAGGGCTCAACCCTGGACAGGCGGTGGAAACTACCAAGCTGGAGTACGGTAG
+
CCCCCGGGGGGGGGGGGGGGGGGGGGGGGGGGGGGGGGGGGGGGGGGGGGGGGGGGGGGGGGGGGGGGGGGGGGGGGGGGGGGGGGGGGGGGGGGGGGGGGGGGGAFGGGGGCGGGGGGGGGGGGGGGGGGGGGGGGFGGGGGGGECGGGGGFGGGGGFGGGGGGGGGGGGGDGGGFGGGGGGGFGGFGFGG5EGGFGEEEGGGGCFGGGGGGGGGGGGGGGGGGGGGGGGGGGGGGDGGFDFG@DEGGFDGF@FFF>DFFFFFFEFFF:FFFGGFF:D>FF289@FFFF6?70::7:?<?91((
@M02526:341:000000000-JB3KD:1:1101:13039:9408 1:N:0:AACTAAT+ACGGCAC
TGCCTACGGGAGGCAGCAGTGGGGAATATTGGACAATGGGGGGAACCCTGATCCAGCAATGCCGCGTGTGTGAAGAAGGTCTTCGGATTGTAAAGCACTTTCGTCAGGGAAGATGATGACGGTACCTGAAGAAGAAGCCCCGGCTAACTTCGTGCCAGCAGCCGCGGTAATACGAAGGGGGCAAGCGTTGCTCGGAATGACTGGGCGTAAAGGGCGTGTAGGCGGTTATTACAGTCAGATGTGAAATACCTGGGCTCAACCTGGGAGCTGCATTTGATACGTGATGACTAGAGTTCGAGAGAGGG
+
CCCCCGGGGGGGGGGGGGGFGGGGGGGGGGGGGGGGGGGGGGGGGGGGGGGGGGGGGGGGGGGGGGGGGGGGGGGGGGGGGGGGGGGGGGGGGGGGGGGGGGGGGGGGGGGGGGGCGGGGGGGGGGGGGGGGGGGGGGGGGGGGGGGGGGGGGGGGGGGGGGGGGGGCGGGGGGGGGGGGGGGGGGGGGGGGGGGGGGGGGGGGGGGGGGFGGGGGGGGGGGGGGGGGGGGGFGGFGGGGGGFGFGFGGFGGFF>>FFFFFFFFFFFFFFFFFC>FFFFFFFFFFFFFAF:<?AB:86??FFFF<
@M02526:341:000000000-JB3KD:1:1101:5387:9408 1:N:0:AACTAAT+ACGGCAC
ACCTACGGGGGGCAGCAGTAGGGAATCTTTCACAATGGGCGAAAGCCTGATGAAGCAACGCCGCGTGAATGAAGAAGGGTTTCGGCTCGTAAAATTCTGTTGCTAGAGAAGAACGTACCGAGTAGGAAATGGCTCGGTAGTGACGGTATCTGGTTAGAAAGTCACGGCTAACTACGTGCCAGCAGCCGCGGTAATACGTAGGTGGCAAGCGTTATCCGGATTTATTGGGCGTAAAGCGAGCGCAGGCGGTCGCTTAAGTCCGGTGTGAAAGCCTTCGGCTTAACCGAAGAAGTGCATCGGAAACT
+
CCCCCGGECGGGGDGGGGGGGAGGGGGGGFCEFFGGGGFGGGCFCFDGGGGGGGGGGGGGEEGGGFGGCGFGFFGGGGEGGGGEEGGGGGEGFGGGGFC,FFCFGGCGGGGGGGGGGGCF7FFFGGGFCGGG:<CCCFG:F:CFGGGGGCCGFGFGGGGGGGDGGE>GGGGGGGGGGCFFGFGGFG5EGGGEEEGGFC99:;:CFGFGGGGGEEGF7EC5CECFGGGFCFGGDGFCFCDD))8C:3)>D5CD:>FBBFF?FF54))).94@F4D:6<@BF>?AF<)..3@?06244)<::??9<)
@M02526:341:000000000-JB3KD:1:1101:25678:9413 1:N:0:AACTAAT+ACGGCAC
TCCCCCTACGGGGCGCAGCAGTGGAGAATATTGCACAATGGGGGAAACCCTGATGCAGCCATGCCGCGTGTGTGAAGAAGGCCTTCGGGTTGTAAAGCACTTTCAGCGAGGAGGAAAGGCTGATGCCTAATACGTATCAACTGTGACGTTACTCGCAGAAGAAGCACCGGCTAACTCCGTGCCAGCAGCCGCGGTAATACGGAGGGTGCAAGCGTTAATCGGAATTACTGGGCGTAAAGCGCACGCAGGCGGTTGGATAAGTTAGATGTGAAAGCCCCGGGCTCAACCTGGGAATTGCATTTAAA
+
<BCCCC:@EGCEGG7FB@FFGGGGGD<CFAEDEFGGGF9EFGECGCEFCEG,CFGGGGGGGDAFFG7CFEGGGGGGGGCE8DFCAEF+4FFCFGGFFGFFGEEFFFEFFF@CE+FFDFD,BF,:BF8?FFGGGGDGFGGGGFF@<FE>FECCFFEGGGDGGGGGGGGCFC@C8CEFGCEFGGCGGGG7CFCGGGGGEFFCEEEGGDGD5FFGGGGD//<7EGC5EGGDC<77=EDDC<CFD35<B53/9CDDB>3)91@F=78-=B69FF466:C4)0<1(373??FFF::(.3,48<-6<44.)
@M02526:341:000000000-JB3KD:1:1101:8408:9416 1:N:0:AACTAAT+ACGGCAC
GGCCTACGGGAGGCAGCAGTGGGGAATTTTCCGCAATGGGCGAAAGCCTGACGGAGCAATGCCGCGTGGAGGTAGAAGGCCTACAGGTCGTGAACTTCTTTTCCCGGAGAAGAAGCAATGACGGTATCTGGGGAATAAGCATCGGCTAACTCTGTGCCAGCAGCCGCGGTAATACAGAGGATGCAAGCGTTATCCGGAATGATTGGGCGTAACGCGTCTGTAGGTGGCTGTTTAAGTCCGCCGTCAAATCCCAGGGCTCAACCCTGGACAGGCGGTGGAAACTACCAAGCTGGAGTACGGTAGGG
+
CCCCCGE;,78C@@FE;CEFEGFGG;C8,CCFGGEFGGGFFGCC@CFGGGGGGEGCFGGG@EG7C:8F7,6BCC=EGA<,4CEFGG??AFFFGD<EF<ECB?CF?F=::4FFGC<F=<EFGGE7FB<CFCDFG7FGCGGGF<F==75F<FCGCFCGC<>7D<,@@7CFGCEG9FGG9DFGFC822<FG8;:;,298EE5CF++?B78:8:EE*;*2CG5=<FCC@<8:7*:C0<77AFF57<>DF*5>FDGGFFFE:7@?F@:<:>@?5?53:CG5<>>?DFAA:FFF<F>F<<?FF<<>:?6?6
@M02526:341:000000000-JB3KD:1:1101:26636:9433 1:N:0:AACTAAT+ACGGCAC
AGGTCCTACGGGGCGCAGCAGTGGGGAATATTGCACAATGGGCGCAAGCCTGATGCAGCCATGCCGCGTGTATGAAGAAGGCCTTCGGGTTGTAAAGTACTTTCAGCGGGGAGGAAGGGAGTAAAGTTAATACCTTTGCTCATTGACGTTACCCGCAGAAGAAGCACCGGCTAACTCCGTGCCAGCAGCCGCGGTAATACGGAGGGTGCAAGCGTTAATCGGAATTACTGGGCGTAAAGCGCACGCAGGCGGTTTGTTAAGTCAGATGTGAAATCCCCGGGCTCAACCTGGGAACTGCATCTGAT
+
CCCCCGG9EFFGGGGEGEGGGGGGGGEFGFGFCFCAFGG@FGGGEGGGGGGGGG<C9CEGEFFGGGGGE7?=FAF9FGGFDFEEFGFGGGGEG<9@9FCDFGGGAFGFGGGGGGGGGEDFEFGGGGGGGGGGGGGGGGGGGFGGGCFGGGGGGGGGGGGGGGGGGGGGGGGGGGGCGGGGGGCFGGGGGGGGGG8CEGGGGGGGGGGGGGGCGGGGGGGGGGGGGGGGFGGGGGGGGGGGGGFGEGDCDGGDBEEDF:F6=BFAF?79@<BFFGG@FFEF9B>1?FFFFFFFBF8?>FF>AD>D)
@M02526:341:000000000-JB3KD:1:1101:3046:9447 1:N:0:AACTAAT+ACGGCAC
ATCCTACGGGACGCAGCAGTGGGGAATATTGGACAATGGGCGCAAGCCTGATCCAGCAATGCCGCGTGGATGAAGAAGGTTTTCGGATTGTAAAGTCCTTTCGGCGGGGACGATGATGACGGTACCCGCAGAAGAAGCCCCGGCTAACTTCGTGCCAGCAGCCGCGGTAATACGAAGGGGGCTAGCGTTGCTCGGAATGACTGGGCGTAAAGGGCGCGTAGGCGGCTTAGACAGTCAGGTGTGAAATTCCTGGGCTTAACCTGGGGGCTGCACTTGATACGTTTAGGCTTGAGTAGGGAAGAGGG
+
CCCCCGGGGDGGGGGGGFGGGGGGGGGEFGFFEFGGGGGGGGGGGGGGFGGGGGFGGGGGGGGGGGEGGGGGGGGGGGGFGGFGGGGGGGGGGFFGGGGGGGGGGCEGGGGEEFFFCGGGGGGGGGCGGGD>FGGCFGGGGGGDEDGGEFGGGGGGGGGGGGGGGGGGGGGFGGGFEDG5EGGGGGEEEGDFGDCE>FG:7CFFGGG88=FGFGGGEGGCCEGGCGCEGGGGC**9F7<CFGFFF*8C>FGGF3>4@FFBB=>BFFFF)256<F49???.32,846@F)8933<)6<1(34(..4
@M02526:341:000000000-JB3KD:1:1101:27516:9460 1:N:0:AACTAAT+ACGGCAC
GAAGTCCTACGGGAGGCAGCAGTGGGGAATATTGGACAATGGGCGCAAGCCTGATCCAGCCATGCCGCGTGAGTGATGACGGCCTTAGGGTTGTAAAGCTCTTTCGCACGCGACGATAATGACGGTAGCGTGAGAAGAAGCCCCGGCTAACTTCGTGCCAGCAGCCGCGGTAATACGAAGGGGGCTAGCGTTGTTCGGAATCACTGGGCGTAAAGGGTGCGCAGGCGGGTTCATAAGTCAGGGGTGAAATCCCAAGGCTCAACCTCGGAACTGCCTTTGATACTGTGGATCTTGAGTCCGGAAGA
+
CCCCCGGGGGGGGGGDGGGGFGGGFGGGGGGGGGGGGGFGFGGFGGGGGGGGGGGGGGGGGGGGGGGGGEGEGGGGGFFGGGGGDFGGGFGGGCAFGGFEEGGGGGGGGGDCEGGCGGDGGDGDGGFGGGGECFGGGGGGGFBFGGGG*DFDGFEGFEFFFGGGGFGGGGCGGFFGFFEEGGGGGGFCG8BEGGGGEEG*1<7?C@>>=E=EGFFFDGGGGD8CCEGGGGGG7CCCC*::>4><DD:7>FG69FFFF:)0?FF7?)7:>0@F47FFFBF>AABB9@@:)/4<45)4-.9?6:>1(
@M02526:341:000000000-JB3KD:1:1101:7979:9460 1:N:0:AACTAAT+ACGGCAC
AAAGAGCCTACGGGGGGCAGCAGTGGGGAATTTTGGACAATGGGGGGAACCCTGATCCAGCCATGCCGCGTGTCTGAAGAAGGCCTTCGGGTTGTAAAGGACTTTTGTTAGGGAAGAAAAGCCACGGGTTAAGAGCTAGTGGTGATGACGGTACCTAAAGAATAAGCACCGGCTAACTACGTGCCAGCAGCCGCGGTAATACGTAGGGTGCGAGCGTTAATCGGAATTACTGGGCGTAAAGCGAGCGCAGACGGTTAATTAAGTCAGATGTGAAATCCCCGAGCTTAACTTGGGAAGTGCATTTT
+
CCCCCGGGGFGGGGFGGFGGGGGGGGGGGGGGGGGDGGGFGGGGGCGGGGGGGGGFGGGGGGGGGGFBEGGGGGGGGGGCGGGGGGGGGGGGGGGGGGFFGGGGGGGGGGGGGGGGGGGGGGEGGGEGEEGFGFGGGGGGGGFEGGGDGGDGGGGGGGGGGGGGGGGGGGGGGGGGFFGGGGGGFFGGGFGGEGGGD*AFCGFF?FEGGDGGGGGGGGGGGFGEGDGFC9EGGGFGCDDCGGECEGFDGDGGBDE>>=FFFFFFFBFA4<FFFG7699::>>;BFFFF>@A2:61:?F?<>4<B2
@M02526:341:000000000-JB3KD:1:1101:16153:9470 1:N:0:AACTAAT+ACGGCAC
GCCTACGGGGCGCAGCAGTGGGGAATTTTCCGCAATGGGCGAAAGCCTGACGGAGCAATGCCGCGTGGGGGTAGAAGGCCTACGGGTCGTGAACTTCTTTTCCCGGAGAAGAAGCAATGACGGTATCTGGGGAATAAGCATCGGCTAACTCTGTGCCAGCAGCCGCGGTAATTCAGAGGATGCAAGCGTTATCCGGAATGATTGGGCGTAAAGCGTCTGTAGGAGGCTTTTTAAGTCCGCCGTCAAATCCCAGGGCGCAACCCTGGACAGGCGGTGGAAACTACCAACCTGGAATATGGATGGGG
+
CCCCCGGGGDEGGGGGGGGGFGGGGG@FE<<@:@BFCC<@FE7@FGCEGCFCFG7F@FCEEE:CFFF7+7FF+:FFDFDEF=FF7+44@=+=D??ADFFFD5,,38+@:<FCFF,FF=F9,@++@<3@;;@7F:F9;>,:F:***DF@>C<3?@,,CFGGGGG:FG>71412++?992*2BFF+<FG7:>8CG7CCEGG8997AEG5*2:CFD?EG5C=C+CF+0***2<9+2CCF?:*)9D>5)1***09CF>))))0<>4<7FFFB6(75)>D5::4)4:A0?FF)4FFF1(-4)6)))),.-
@M02526:341:000000000-JB3KD:1:1101:17356:9475 1:N:0:AACTAAT+ACGGCAC
GGCGAGCCTACGGGGCGCAGCAGTGGGGAATATTGGACAATGGGCGAAAGCCTGATCCAGCAATGCCGCGTGAGTGATGAAGGCCCTAGGGTTGTAAAGCTCTTTTACCCGGGAAGATAATGACTGTACCGGGAGAATAAGCCCCGGCTAACTCCGTGCCAGCAGCCGCGGTAATACGGAGGGGGCTAGCGTTGTTCGGAATTACTGGGCGTAAAGCGCACGTAGGCGGCTTTGTAAGTTAGGGGTGAAAGCCCGGAGCTCAACTCCGGAATTGCCTTTAAGACTGCATCGCTTGAACGTCGGAG
+
CCCCCGGGGGGGGGGGGGGGGGGGGGGGEGGGGGGFGGGGGGGGGGGGGGGGGGGGGGGGGGGGGGGGGGGGGGGGGGGGGGGGGGGGGGFGGGGGGGGGGGGGGGGGGGGGGGGGGGGGGGGGGGGGGGGGGGGGGFGGGGGGGGGGGGGGGGGGGGGGGGGGGGGGGGGGGGGGGGGGGGGGGGGGGGGGGGGGGGGGGGGGGGGGGGGGGGGGGG=EGGGGFGGGGGEECFGGFFGGGGFF@GFGFFGGF@D@:DFFFFFFFF?BF::FFGGFFFF9ABAFFF?FA46:B?FFFFFFFB>B2
@M02526:341:000000000-JB3KD:1:1101:10795:9476 1:N:0:AACTAAT+ACGGCAC
GCCTACGGGAGGCAGCAGTGGGGAATATTGGACAATGGGGGGAACCCTGATCCAGCAATGCCGCGTGTGTGAAGAAGGTCTTCGGATTGTAAAGCACTTTCGTCAGGGAAGATGATGACGGTACCTGAAGAAGAAGCCCCGGCTAACTTCGTGCCAGCAGCCGCGGTAATACGAAGGGGGCAAGCGTTGCTCGGAATGACTGGGCGTAAAGGGCGTGTAGGCGGTTATTACAGTCAGATGTGAAATACCTGGGCTCAACCTGGGAGCTGCATTTGATACGTGATGACTAGAGTTCGAGAGAGGGT
+
CCCCCGGGGGGGGGGGGGGGGGGGGGGGGGGGGGGGGGGGGGGGGGGGGGGGGGGGGGGGGGGGGGGGGGGGGGGGGGGGGGGGGGGGGGGGGGGGGGGGGGGGGGGGGGGGGGGGGGGGGGGGGGGGGGGGGGGGGGGGGGGGGGGGGGGGGGGGGGGGGGGGGGGGGGGGGGDEGGGGGGGGGGGGGGGGDGGGGGGGGGGGGGGGGGGGGGGEGGGGGGGGGGGGGGGGGGGGGFGGGGFGFGFGGGGGFFFFFFFFFFFFFDFFFFFFFFGF=?BFFF?BFFFFF@<DFFFFFFF>?F?F,
@M02526:341:000000000-JB3KD:1:1101:21974:9486 1:N:0:AACTAAT+ACGGCAC
TCATCCTACGGGACGCAGCAGTGGGGAATATTGGACAATGGGCGCAAGCCTGATCCAGCAATGCCGCGTGAGTGATGAAGGCCTTAGGGTTGTAAAGCTCTTTTACCCGGGATGATAATGACAGTACCGGGAGAATAAGCCCCGGCTAACTCCGTGCCAGCAGCCGCGGTAATACGGAGGGGGCTAGCGTTGTTCGGAATTACTGGGCGTAAAGCGCACGTAGGCGGCTTTGTAAGTCAGGGGTGAAAGCCTGGAGCTCAACTCCAGAACTGCCTTTGAGACTGCATCGCTTGGATCCGGGAGAG
+
CCCCCGDGGGGGGEFGDGGGGFGGGGGGGGGGGGFGGFGGFGGGGGGGGGGGFCFGGGGGGGFGCCFGEGGDCFE<FFGFGGGGGGGGGFF:FGGGGE,FAFGGGC<FGGFDCGGGGGFFFG9FGGGFGEEFGGGGFGCFGGD@CCFGGGGGG7>FFGGGGGGGG@FFFCEGGGGGGDGGGDGGGGFGGE5CE5CEGDGGGGCFGGGGGGGG5FGGCCGGGFF=FGDGG=GFGF7CCFGGFCEDDGFGFGGFF@FFFFFF45*5;FFAFBFF?4>FF4??<?D:0?FF:D<3667<??8990968
@M02526:341:000000000-JB3KD:1:1101:11110:9496 1:N:0:AACTAAT+ACGGCAC
GACTGCCTACGGGGGGCAGCAGTGGGGAATATTGGACAATGGGGGGAACCCTGATCCAGCAATGCCGCGTGTGTGAAGAAGGTCTTCGGATTGTAAAGCACTTTCGTCAGGGAAGATGATGACGGTACCTGAAGAAGAAGCCCCGGCTAACTTCGTGCCAGCAGCCGCGGTAATACGAAGGGGGCAAGCGTTGCTCGGAATGACTGGGCGTAAAGGGCGTGTAGGCGGTTATTACAGTCAGATGTGAAATACCTGGGCTCAACCTGGGAGCTGCATTTGATACGTGATGACTAGAGTTCGAGAGA
+
CCCCCGGGGGGGGGGGGGGGGGGGGGGGGGGGGGGGGGGGGGGGGGGGGGGGGGGGGGGGGGGGGGGGGGGGGGGGGGGGGGGGGGGGGGGGGGGGGGGGGGGGGGGGGGGGGGGGGGGGGGGGGGGGGGGGGGGGGGGGGGGGGGGGGGGGGGGGGGGGGGGGGGGGGGGGGGGGGGGGGGGGGGGGGGGGGGGGGGGGGGGGGGGGGGGGGGGGGGGGGGGGGGGGGGGGGGGFGGGGGGFGFGFGGGGGFFFFFFFFFFFFFFFFFFFFFGGFFFFFFFFF?FFFFFFFFFBFFAFF:??F(
@M02526:341:000000000-JB3KD:1:1101:19125:9500 1:N:0:AACTAAT+ACGGCAC
TCCTACGGGGCGCAGCAGTGGGGAATATTGGACAATGGGCGAAAGCCTGATCCAGCAATGCCGCGTGAGTGATGAAGGCCTTAGGGTTGTAAAGCTCTTTTACCCGGGATGATAATGACAGTACCGGGAGAATAAGCTCCGGCTAACTCCGTGCCAGCAGCCGCGGTAATACGGAGGGAGCTAGCGTTGTTCGGAATTACTGGGCGTAAAGCGCACGTAGGCGGCCATTCAAGTCAGAGGTGAAAGCCCAGGGCTCAACCTTGGAACTGCCTTTGAAACTAGATGGCTAGAATCCTGGAGAGGCC
+
CCCCCGGGGGGGGGGGFGFFGGGGGGGGGFGGGGGGGGGGGEGGGGGGGGGGGGGGGGGGGGGGGFGGGGGGGGGGGGGGGGGGGGGGGGGGGGGGGGGGGGGGGGGGFGGGGGGGGGGFGGGGGGGGGGGGGGGGGGGGGGGGGGGGGGGGGGGGGGGGGGGGGGGGGGGGGGGGGGGGGGFGGGGGGGGGGGGGGGGGGGGGGGGGGGGGDGGGGGGGGGGEGEEEFFFGFGGGGGGGGFFGFGFGGGGDEE@FFFFFFFFFF4<?=>FFFCDFFFFAA7)64?F<<54>FB?AAF::((8?0
@M02526:341:000000000-JB3KD:1:1101:23728:9526 1:N:0:AACTAAT+ACGGCAC
CCATTCCTACGGGGCGCAGCAGTGGGGAATATTGGACAATGGGCGCAAGCCTGATCCAGCAATGCCGCGTGGATGAAGAAGGTTTTCGGATTGTAAAGTCCTTTCGGCGGGGACGATGATGACGGTACCCGCAGAAGAAGCCCCGGCTAACTTCGTGCCAGCAGCCGCGGTAATACGAAGGGGGCTAGCGTTGCTCGGAATGACTGGGCGTAAAGGGCGCGTAGGCGGCTTAGACAGTCAGGTGTGAAATTCCTGGGCTTAACCTGGGGGCTGCACTTGATACGTTTAGGCTTGAGTAGGGAAGG
+
CCCCCGGGGGGGGGGGGGGGGGGGGGGGGGGGGGGGGGGGGGGGGGGGGGGGGGGGGGGGGGGGGGGGGGGGGGGGGGGGGGGGGGGGGGGGGGGGGGGGGGGGGGGGGGGGGGGGGGGGGGGGGGGGGGGGGGGGGGGGGGGGGGGGGGGGGGGGGGGGGGGGGGGGGGGGGGGGGGGGGGGGGGGGGGGGGGGGGGGGGGGGFGGGGGDGGGGGGGGGGGGGGGGGGGDGGGCGGGGFGGFGFGFGGGGGFFFFFFFFFFFFFFFFFFFFFD<FFFF>AA<??FFFAFF?0;BB<B>>?:??(
@M02526:341:000000000-JB3KD:1:1101:22921:9553 1:N:0:AACTAAT+ACGGCAC
TCCTACGGGGGGCAGCAGTGGGGAATTTTCCGCAATGGGCAAAAGCCTGACGGAGCAATGCCGCGTGGAGGTAGAAGGCCCACGGGTCGTGAACTTCTTTTCCCGGAGAAGAAGCAATGACGGTATCTGGGGAATAAGCATCGGCTAACTCTGTGCCAGCAGCCGCGGTAATACAGAGGATGCAAGCGTTATCCGGAATGATTGGGCGTAAAGCGTCTGTAGGTGGCTTTTTAAGTCCGCCGTCAAATCCCAGGGCTCAACCCTGGACAGGCGGTGGAAACTACCAAGCTGGAGTACGGTAGGGC
+
CCCCCGGGCGGGGGGGGGGGGGGGGGGGGAFGEGGGGGGGGGGGGGGGGGGGGGGGGGGGGGGGGGGGGGGGGGGGGGGGGGGGGGGGGFGGGGGGGGGGGGGFGGCFEGFFGEGFFGFEGGGCGFGGGGF<FFGFGGFFGFGGGGGGGGGGGFGGGGFGGDFGGGGGEGGGGGGGGGDGGGGGGGGGGGGGGFGEEEGGGGGGGCFGGGGFGGGGGGGGGGFGGGCGGGFGGGGFGDDG7)>GFG?FGGGGF>BE57FFFF><F>FFFF5FDCDDDFFF?FF?FFFFFFF:?4,8<?><6:2:(
@M02526:341:000000000-JB3KD:1:1101:14392:9557 1:N:0:AACTAAT+ACGGCAC
GCACCTACGGGACGCAGCAGTGGGGAATATTGGACAATGGGGGGAACCCTGATCCAGCAATGCCGCGTGTGTGAAGAAGGTCTTCGGATTGTAAAGCACTTTCGTCAGGGAAGATGATGACGGTACCTGAAGAAGAAGCCCCGGCTAACTTCGTGCCAGCAGCCGCGGTAATACGAAGGGGGCAAGCGTTGCTCGGAATGACTGGGCGTAAAGGGCGTGTAGGCGGTTATTACAGTCAGATGTGAAATACCTGGGCTCAACCTGGGAGCTGCATTTGATACGTGATGACTAGAGTTCGAGAGAGG
+
CCCCCGGGGGGGGGGGGGGGGGGGGGGGGGGGGGGGGGGGGGGGGGGGGGGGGGGGGGGGGGGGGGGGGGGGGGGGGGGGGGGGGGGGGGGGGGGGGGGGGGGGGGGGGGGGGGGGGGGGGGGGGGGGGGGGGGGGGGGGGGGGGGGGGGGGGGGGGGGGGGGGGGGGGGGGGGGGGGGGGGGGGGGGGGGGGGGGGGGGGGGGGGGGGGGGGGGGGGGGGGGGGGGGGGGGGGGGGGGGGGFGFGFGGGGGFFFFFFFFFFFFFFFFFFFFFGGFFFFFFFFFFFFFFFFFFFF<<?BFF>?B?
@M02526:341:000000000-JB3KD:1:1101:20397:9563 1:N:0:AACTAAT+ACGGCAC
CATCGACCTACGGGGCGCAGCAGTGGGGAATATTGCACAATGGGCGCAAGCCTGATGCAGCCATGCCGCGTGTATGAAGAAGGCCTTCGGGTTGTAAAGTACTTTCAGCGGGGAGGAAGGGAGTAAAGTTAATACCTTTGCTCATTGACGTTACCCGCAGAAGAAGCACCGGCTAACTCCGTGCCAGCAGCCGCGGTAATACGGAGGGTGCAAGCGTTAATCGGAATTACTGGGCGTAAAGCGCACGCAGGCGGTTTGTTAAGTCAGATGTGAAATCCCCGGGCTCAACCTGGGAACTGCATCTC
+
CCCCCGGGGGGGGGGGGGGGGGGGGGGGGGGGGGGGGGGGGGGGGGGGGGGGGGGGGGGGGGGGGGGGGGFGGGGGGGGGFGGGGGGGGGGFGGGGGGGGGGGGGGGGGGGGGGGGGGGGGGGGGGGGFGGGGGGGGGGGGGFGGGGGGGGFGGGGGGGGGGGGGGGGGGGGEEEFCEGGGGGGGFGGGGGFEGGGGGGGGCFGDGCCCE=FFGGGCEGGCCEEEGGGGGGGGGGGEDGGGGFGFGFDGDGGEFE>>EFFF4FFFFFFFFFFFGGFFFFB>9;BFFFFFFFFFF?FFFFFF2<>)
@M02526:341:000000000-JB3KD:1:1101:7773:9576 1:N:0:AACTAAT+ACGGCAC
TCACCTACGGGAGGCAGCAGTGGGGAATATTGGACAATGGGGGCAACCCTGATCCAGCAATGCCGCGTGGGTGAAGAAGGTCTTCGGATTGTAAAGCCCTTTCGGCGGGGACGATGATGACGGTACCCGCAGAAGAAGCCCCGGCTAACTTCGTGCCAGCAGCCGCGGTAATACGAAGGGGGCTAGCGTTGCTCGGAATTACTGGGCGTAAAGGGCGCGTAGGCGGTCTGCCAAGTCAGGCGTGAAATTCCTGGGCTTAACCTGGGGGCTGCGCTTGAGACTGGTGGGCTAGAGGACGGAAGAGG
+
CCCCCGGGGGGGGGGGGGGGGGGGGGGGGGGGGGGGGGGGGGGGGGGGGGGGGGGGGGGGGGGGGGGGGGGGGGGGGGGGGGGGGGGGGGGGGGGGGGGGGGGGGGGGGGGGEGGGGGGGGGGGGGGGGGGGGGGGGGGGGGGGGGGGGGGGGGGGGGGGGGGGGGGGGGGGGGGDGGGGGGGGGGGGGGGDFGGGGGGGGGGGGGGGGGGGGGGGGGGGGGGGGGGGGGGGGGGGGGGGGGFGEGFGGGGGFFFFFFFFFFFFFFF9EFFFFGDFFFFFFFFFFFFFFFFFFFFBBFFF?FFBB
@M02526:341:000000000-JB3KD:1:1101:21076:9589 1:N:0:AACTAAT+ACGGCAC
TTCCTACGGGACGCAGCAGTGGGGAATCTTGCGCAATGGGCGGAAGCCTGACGCAGCAACGCCGCGTGGGGGATGACGGCCTTCGGGTTGTAAACCTCTTTCGCGATCGACGAAGCTCCATCTTCTGGTTGGGGTGACGGTAGGTCGAGAAGAAGCACCGGCCAACTACGTGCCAGCAGCCGCGGTAATACGTAGGGTGCGAGCGTTGTCCGGAATTATTGGGCGTAAAGAGCTCGTAGGCGGTGTGTCGCGTCGGCCGTGAAAACCTGGGGCTCAACTCTGGGCGTGCGGTCGATACGGGCATC
+
CCCCCGGGGGGGGGGGGGGGGGGGGGGGGGGGGGGGGGGGGGGGGGGGGGGGGGGGGGGGGGGGGGGGGGGGGGGGGGGGGGGGGGGGGGGGGGGGGGGGGGGGGGGGGGGGGGGGGGGGGGGGGGGGGGGGGGGGGGGGGGGGGGGFGFGGGGGGGGGGGGGGGGGGGGGGGGGGGGGGGGGGGGGGGGGGCGGGGGGGGGGGGGGGGGCEGDEFF7CGGGGGGGGGGGGGGFGGGGGDGGFGFGFGGGGGDFFFFFFD3FFAFFFFFBF>D3DFFF?><FFFFF)7?FFFFFFFBF?FFF9?:
@M02526:341:000000000-JB3KD:1:1101:29198:9594 1:N:0:AACTAAT+ACGGCAC
TCCTGCCTACGGGACGCAGCAGTGGGGAAGGGAGAGAAAGGGGAGAAAGCCGGAAGGAGAAAAGAAGAGGGGAGGAAGAAGGAAGAAGGGAAGAGAAAGGAGGGGGAGGGAGAAGAAGAAAGGACGGGAGAGGGGGAAGAAGAAAAGGAGAAAGAGGGGACAGCAGCCGCGGTAATACAGAGGATGCAAGCGTTATCCGGAATGATTGGGCGTAAAGCGTCTGTAGGTGGCTTTTGAAGGCCGCCGGACAAAGAAAGGGGCCAACCCTGGACAGGCGGTGGAACATACCAAGCAGGAGGTCGGTA
+
BCCACGGGGGGGGGGGGGGG9FFDCFD@;88,,,88:66,6:@7@78<A,,86:68:8@:,,,9:,9:666::@C,4=<8=<,::4:9<:,:8,:<<:,9::++8+6++3:B:8A<8=:,<,3,,6:838+83:@C:7*3,<33,63:663,366,36:*=FCEFFFGGDGGGGGGFFGCGG>;CEEGGGGGEGGGGGGGECEGGGFGGFGGGGGGGGGGGGGGFFGGGGGGGGG***:**10C:7))/)**)/.))))).))4@>@BFFFFFGGF:D36BBF((9**(/,(4(((40((.((4(
@M02526:341:000000000-JB3KD:1:1101:12955:9604 1:N:0:AACTAAT+ACGGCAC
CCCTACGGGGGGCAGCAGTGGGGAATATTGGACAATGGGCGCAAGCCTGATCCAGCCATGCCGCGTGAGTGATGAAGGCCTTAGGGTTGTAAAGCTCTTTTACCTGGGAAGATAATGACGGTACCAGGAGAATAAGCCCCGGCTAACTTCGTGCCAGCAGCCGCGGTAATACGAAGGGGGCTAGCGTTGTTCGGATTTACTGGGCGTAAAGCGCACGTAGGCGGATCTTTAAGTCAGAGGTGAAATCCCAAGGCTCAACCTTGGAACTGCCTTTGATACTGGAGATCTTGAGTCCGGGAGAGGTG
+
CCCCCGGGGGGGGGGGGFGGGGGGGGGGGGGGGGGGGGGGGGGGGGGGGFGGGGGGGGGGGGGGGGGDGGGGGGGGGGGGGGFGGGGGGGGGGGGGGGGGGGGAFGGGGGGGGGGGGGGGGGGGGGGGGGGGFGGGGGGGGEGGGGGGGGGGGGGFGGGGGGGGGGGEGGGGGGGGGGGGGGGGGGGGGGGGGGCGGGGGGGGFCC:CGGGGGGGGGGGGGGGGGEGGGGGGGGGGGGGGGGFG?FFFGGGGFFFFF?FFFFFFFFF?FFFFFCFFBFFFFFB:08@BFFAFDFFFF4>BBF?:(
@M02526:341:000000000-JB3KD:1:1101:13795:9607 1:N:0:AACTAAT+ACGGCAC
TCACCTACGGGAGGCAGCAGTGGGGAATTTTCCGCAATGGGCGAAAGCCTGACGGAGCAATGCCGCGTGGAGGTAGAAGGCCCACGGGTCGTGAACTTCTTTTCCCGGAGAAGAAGCAATGACGGTATCTGGGGAATAAGCATCGGCTAACTCTGTGCCAGCAGCCGCGGTAAGACAGAGGATGCAAGCGTTATCCGGAATGATTGGGCGTAAAGCGTCTGTAGGTGGCTTTTTAAGTCCGCCGTCAAATCCCAGGGCTCAACCCTGGACAGGCGGGGGAAACTGCCAAGCTGGAGTACGGTAGG
+
CCCCCGGGGGGGGGGGGGGGGGGGGGGGGGGGGGGGGGGGGGGGGGGGGGGGGGGGGGGGGGGGGGGGGGGGGGGGGGGGGGGGGGGGGGGGGGGGGGGGGGGGGGGGGGGGGGGGEFGGFGGGGGGGGGGGGGGGGGGGGGGGGGDGGGGGGGGGGGGGGGGGGGGGGGGEEGFGGGGGGGGGGGGGGGGGGFGGGGGECF9F?FGGGEGGGGGGGGEGGGGGGGGGGGGDC6CGGGFGDG>C>CDDGGGFFF?FDFFFFFFFFFF6><4<>CDE)7@>FBF2)74?:4::BB:?>BBFF13?3
@M02526:341:000000000-JB3KD:1:1101:16106:9618 1:N:0:AACTAAT+ACGGCAC
CCCTACGGGACGCAGCAGTGGGGAATTTTGGACAATGGGGGGAACCCTGATCCAGCCATGCCGCGTGTCTGAAGAAGGCCTTCGGGTTGTAAAGGACTTTTGTTAGGGAAGAAAAGCCACGGGTTAAGAGCTAGTGGTGATGACGGTACCTAAAGAATAAGCACCGGCTAACTACGTGCCAGCAGCCGCGGTAATACGTAGGGTGCGAGCGTTAATCGGAATTACTGGGCGTAAAACGAGCGCAGACGGTTAATTAAGTCAGATGTGAAATCCCCGAGCTTAACTTGGGAAGTGCATTTGAAACC
+
CCCCCGGGGGGGGGGGGGGGGGGGGGGGGGGGGGGGGGGGGGGGGGGGGGGGGGGGGGGGGGGGGGGGGGGGGGGGGGGGGGGGGGGGGGGGGGGGGGGGGGGGGGGGGGGGGGGGGGGGGGGGGGGGGGGGGGGGGGGGGGGGGGGGGGGGGGGGGGGGGGGGGGGGGGGGGGGGGGGGGGGGGGGGGGGGGGGGGGGGGGGGGGGGGGGGGGGGGGGGCFGGGGGGGGGGGGGGGGGGGGFG>DFGGGGGFFFFFFFFFFFFFFFFFFFF4FF>EFFFFFFFFFFFBFFFFFFFFFDADFBF(
@M02526:341:000000000-JB3KD:1:1101:17876:9626 1:N:0:AACTAAT+ACGGCAC
ACCTACGGGGCGCAGCAGTCGGGAATTTTGGGCAATGGGCGAAAGCCTGACCCAGCAACGCCGCGTGAAGGATGAAGTATTTCGGTATGTAAACTTCGAAAGAATGGGAAGAATAAATGACGGTACCATTTATAAGGTCCGGCTAACTACGTGCCAGCAGCCGCGGTAATACGTAGGGACCAAGCGTTGTTCGGATTTACTGGGCGTAAAGGGCGCGTAGGCGGCGTGGTAAGTCACTTGTGAAATCTCTGAGCTTAACTCAGAACGGCCAAGTGATACTGCTGTGCCAGAGTGCAGAAGGGGCC
+
CCCCCGGGGGGGGGGGGGGGGGGGGGGGGGGGGGGGGGGGGGGGGGGGGGGGGGGGGGGGGGGGGGGGGGGGGGGGGGGGGGGGGGGGGGGGGGGGGGCFGGGGGGGGGGGGGGGGGGGGGGGGGGGGGGGGGGGGGGGGGGGGGGGGGGGGGGGFGGGGGGGGGGGGGGGGGGGGEDGGGGGGGGCEEGGGGGGGDGGGGGGGGGGGGGGGGGGGGGGGGGGGGGGGEEGGGGGGGGGGGGFG@FFGGFGFFFFFFFFFFF?7FFFFFFFFFFGFFFFFFFFFB@FFFFF?AAFFF>?(,:>F1
@M02526:341:000000000-JB3KD:1:1101:28182:9638 1:N:0:AACTAAT+ACGGCAC
GTGACCTACGGGACGCAGCAGTGGGGAATATTGGACAATGGGCGCAAGCCTGATCCAGCCATGCCGCGTGTGTGAAGAAGGCCTTATGGTTGTAAAGCACTTTAAGCGAGGAGGAGGCTTACCTAGCTAATATCTAGGCTAAGTGGACGTTACTCGCAGAATAAGCACCGGCTAACTCTGTGCCAGCAGCCGCGGTAATACAGAGGGTGCAAGCGTTAATCGGAATTACTGGGCGTAAAGCGCGCGTAGGTGGCCATTTAAGTCAAATGTGAAATCCCCGAGCTTAACTTGGGAATTGCATTCGA
+
CCCCCGGGGGGGEGGGGEGGCFAEGEFGGGFFGG@GFGGGGGGGGGGGGGGGGFGFFGGGGGFGGCGEGGGGGGGGGGGGGGEGGGCGGFGGGGGFGGGGCGCGGGGGGGGGGGGGEGGGGGGGGGGGGGGGGFFGGGGFGEDFFGGFCFFFGFFC@FEGGGGGGGGGGGGGGGGGEEGGGGGFGFGGGGFEGG>:CCFGGGEEFG88CC@FGDGGGECFGGGGEGFGGGGFGGGGGGF:FGF3>CDGGGGG>FFFFFFF4@@AFF46@<FFFGGFF?>6BFFFBFFFAF<D?BFFF?FF<BDF)
@M02526:341:000000000-JB3KD:1:1101:17674:9663 1:N:0:AACTAAT+ACGGCAC
GTAACCTACGGGGGGCAGCAGTGGGGAATTTTGGACAATGGGGGGAACCCTGATCCAGCCATGCCGCGTGTCTGAAGAAGGCCTTCGGGTTGTAAAGGACTTTTGTTAGGGAAGAAAAGCCACGGGTTAAGAGCTAGTGGTGATGACGGTACCTAAAGAATAAGCACCGGCTAACTACGTGCCAGCAGCCGCGGTAATACGTAGGGTGCGAGCGTTAATCGGAATTACTGGGCGTAAAGCGAGCGCAGACGGTTAATTAAGTCAGATGTGAAATCCCCGAGCTTAACTTGGGAAGAGCATTTGAA
+
CCCCCGGGGGGGGGGGGGGGGGGGGGGGGGGGGGGGGGGGGGGGGGGGGGGGGGGGGGGGGGGGGGGGGGGGGGGGGGGGGGGGFFGGGGGGGGGGGGGGGGGGGGGGGGGGGGDGGGGGGGGGGGGGGGGGGGGGGFGGGGGGGFGGGGGGGGGGGGGGGGGGGGGGGGGGGGGGGGGGGGGGGGGGGGGGGGGGDGGGGGGGGGGGGGGGGGGGGGGGGGGGGGGGGGGCFGGGDGGGGGFGFGFGDGGGFFFFFFFFFFF>F4=<FFFFFGGFFFEFFF>?>FFF>FBFFBBB??FBFDA<9
@M02526:341:000000000-JB3KD:1:1101:28559:9673 1:N:0:AACTAAT+ACGGCAC
ACCTACGGGACGCAGCAGTAGGGAATCTTCCACAATGGACGAAAGTCTGATGGAGCAACGCCGCGTGGATGAAGAAGGTTTTCGGATCGTAAAATCCTGTTGTTGAAGAAGAACGTGCTAGAGAGTAACTGCTCTAGTAGTGACGGTATTCAACGAGGAAGTCACGGCTAACTACGTGCCAGCAGCCGCGGTAATACGTAGGTGGCAAGCGTTGTCCGGATTTATTGGGCGTAAAGGGAGCGCAGGCGGTTTTTTAAGTCTGAATGTGAAAGCCCTCAGCTCAACTGAGGAAGAGCATCGGAAAC
+
CCCCCGGGGGGGGGGGGGGGGGGGGGGGGGGGGGGGGGGGGGGGGGGGGGGGGGGGGGGGGGGGGGGGGGGGGGGGGGEGGGGGGDGGGGGGGGF@FGGGGGGGGFGGGGGGGGGEGGGGGGGGGGGGGGGGGGGGGGGGGGGGGGGGGFGGGGGGGGGGGGGGGGGGGGGGGGGGGGGGGGGGGGGGGGGGGDGGGGGGGGGGGGGGFFEGG>EDGGGGGGGGFGGGFGGGDGGGEGGGDGFCEDEGGGDGFFBFFFFF679<FFFFFFFFFGDFF>776>F>B=FFB:78:??:7??FFFF>?
@M02526:341:000000000-JB3KD:1:1101:10171:9691 1:N:0:AACTAAT+ACGGCAC
CTCGCCCCTACGGGACGCAGCAGTGGGGAATATTGGACAATGGGCGCAAGCCTGATCCAGCCATGCCGCGTGAGTGATGAAGGCCCTAGGGTTGTAAAGCTCTTTCGCCAGGGACGATAATGACGGTACCTGGATAAGAAGCCCCGGCTAACTTCGTGCCAGCAGCCGCGGTAATACGAAGGGGGCTAGCGTTGTTCGGAATCACTGGGCGTAAAGCGCACGTAGGCGGATCTTTAAGTCAGAGGTGAAATCCCAAGGCTCAACCTTGGAACTGCCTTTGATACTGGGGATCTTGAGTCCGGGAG
+
CCCCCGGGGGGGGGFGGGGGGGGGGGGGGGGGGGGFGGGGGFDDGGGGGGGGGCFEGGGGGGGCGGGGGGGGGGFGGGGGGGGGCFGGGGDFEGGGGGGGGGGGGGEGGDGGGGGGGGGGGGGGGGCGGGGGGGGGGFDDDFGGGDFCF:>FGFGGGGGGGGG7<FGGGEGGCEF9CGFGGEEEGGGGFGECGGGGGGGGGGGGGGGDDGGE=E52CEGGE8CFC=C5C5CGFFGF?FGGDGFGFGFDFGGFFFFFFFF@FFFF@:=>?>FFFFG??FF24<<ABFFF>F??ABAABAFA<6B>(
@M02526:341:000000000-JB3KD:1:1101:27834:9692 1:N:0:AACTAAT+ACGGCAC
GCAAGCCTACGGGAGGCAGCAGTGGGGAATATTGCACAATGGGGGGAACCCTGATGCAGCCATGCCGCGTGTATGAAGAAGGCCTTCGGGTTGTAAAGTACTTTCGGTGATGAGGAAGGGCGGATACTGAATAGGTATATGTTTTGACGTTAATCACAGAAGAAGCACCGGCTAACTCCGTGCCAGCAGCCGCGGTAATACGGGGGGTGCAAGCGTTAATCGGAATGACTGGGCGTACAGGGCATGTAGGCGGATAGATAAGTTAGGTGTGAAAGCCCTGGGCTCAACCTAGGAATTGCATTTAA
+
C<CBBFGGGGCCCDFGGGGGGG@@FGG;CCFGGFFGGGGGGGGEGGGGGEGG=FFGGGGGGFGFG=CCFFGC@E<@FGFEGFGFDF9FFDFF@FF3,@DAA<FGGG7><:FFD<C8EGE7>@F:FBF9;BFGEF:2,<CFCFFG@C@FCGFGGFGGFGGGGCFGFGAFGGEGDGGF:<FEFFCFGFGGGGFE:>EE5CGGGGGE**::=8E7<C=;=E=F@C88858CGGCF=F<DG)9:73:5:5=C*:*5550796F?86@<F@F<?<D*9CF4<@??:::?FF?F?F>DF7AFBFF<AB9-.
@M02526:341:000000000-JB3KD:1:1101:11559:9698 1:N:0:AACTAAT+ACGGCAC
CCGCCTACGGGAGGCAGCAGTGGGGAATATTGGACAATGGGCGCAAGCCTGATCCAGCCATGCCGCGTGAGTGATGAAGGCCTTAGGGTTGTAAAGCTCTTTTGTCCGGGACGATAATGACGGTACCGGAAGAATAAGCCCCGGCTAACCTCGTGCCAGCAGCCGCGGTAATACGAAGGGGGCTAGCGTTGCTCGGAATCACTGGGCGTAAAGGGCGCGTAGGCGGTGTTTTAAGTCGGGGGTGAAAGCCTGTGGCTCAACCACAGAATGGCCTTCGATACTGGGACACTTGAGTTCGGAAGAGG
+
CCCCCGGGGGGGGGGGGGGGGGGGGGGGGGGGGGGGGGGGGGGGGGGGGGGGGGGGGGGGGGGGGGGGGGGGGGGGGGGGGGGGGGGGGGGGGGGGGGGGGGGGGGGGGGGGGGGGGGGGGGGGGGGGGGGGGGGGGGGGGGGGGGGGGGGGGGGGGGGGGGGGGGGGGGGFGGGGGGGGGGGGGGGGGGGGGGGGGGGGGGGGGGGGGGGGGGGGGGG=EGGGGGGGCGGGGGGGGGGGGGFG>DFGGGGGFFF>FFFF@FFFFFFFFFFFFGGFF>6?>ADF?:FF<@BFAF<FFFF?FFFF?
@M02526:341:000000000-JB3KD:1:1101:6198:9698 1:N:0:AACTAAT+ACGGCAC
CTGGGCCTACGGGAGGCAGCAGTGGGGAATATTGGACAATGGGCGCAAGCCTGATCCAGCCATGCCGCGTGAGTGATGAAGGCCTTAGGGTTGTAAAGCTCTTTTACCTGGGAAGATAATGACGGTACCAGGAGAATAAGCCCCGGCTAACTTCGTGCGAGCAGCCGCGGTAATACGAAGGGGGCAAGCGTTGTTTGGATTTTTTTGGTGTAAAGCGCACGTAGGCGGATCTTTAAGTCAGAGGTGAAATCCCAAGGCTAAACCATGGAACTGCCTTTGATACTGGAGAACTTGAGTCCGGGAAA
+
CCCC<AFCDCGG:C:FC@;BFF<F@DFCFGCFCFGAF?8C<FG,@:F:F866FE,9EFEGFGFG8C6@:F@FFEDDF<F9?,CCFCFGF@EE7BAFGGF9E?:E?E,,CB,BFEE?,5E9?@E@++B+5:BF7FFCBFE9C,ABE:7=CFF,,,6,38++@+CC:,CEGD*>4BD;@*2>81B***6;>C*3*1**5=?<F9++***2*2AED7CE5*//:CF8/9:8*:*+:<>FCC>>F==36<FGFGCC?F?4550)0*).)**.???)*02*9969)))6:)8)5)3):43).))-3(4(.
@M02526:341:000000000-JB3KD:1:1101:19487:9701 1:N:0:AACTAAT+ACGGCAC
TTTACCCTACGGGGGGCAGCAGTGGGGAATATTGCACAATGGGGGGGACCCTGATGCAGCCATGCCGCGTGTATGAAGAAGGCCTTCGGGTTGTAAAGTACTTTCGGTGATGAGGAAGGGCGGATACTGAATAGGTATATGTTTTGACGTTAATCACAGAAGAAGCACCGGCTAACTCCGTGCCAGCAGCCGCGGTAATACGGGGGGTGCAAGCGTTAATCGGAATGACTGGGCGTAAAGGGCATGTAGGCGGATAGATAAGTTAGGTGTGAAAGCCCTGGGCTCAACCTGGGAATTGCATTTAA
+
CCCCCGGGGGGGGGGGFGGGGGGGGGGGGGGGGGGGGFGGGGGGGGGGGCE@FGGGG9CFGFGGGGDGGGCGGFFFFGGGGGGGGFGGGGGGGGGGGGGGGGGGGGGGGGGFGGGGGGGGGGGGGGGGGGGGGGGGF?FFGGGGGGGGEGGGGGFGGGGGGGGGGGGGGGGGGGGGGGGGGGGGFGGGGGGGGGGGEGGGGGGGGGGGGGGGGGGGDDGGGGGGGGGGGGFGGGGGEGFGGGFGFGFGGD=CEF>BFFFFFFFFFFFFF>FFFDGF@F56?FF7?@FFF@B?FF0:)3AAA<AB2
@M02526:341:000000000-JB3KD:1:1101:9623:9701 1:N:0:AACTAAT+ACGGCAC
CACATCCTACGGGGCGCAGCAGTGGGGAATTTTGGACAATGGGGGGAACCCTGATCCAGCCATGCCGCGTGTCTGAAGAAGGCCTTCGGGTTGTAAAGGACTTTTGTTAGGGAAGAAAAGCCACGGGTTAAGAGCAAGTGGTGATGACGGTACCTAAAGAATAAGCACCGGCTAACTACGTGCCAGCAGCCGCGGTAATACGTAGGGTGCGAGCGTTAATCGGAATTACTGGGCGTAAAGCGAGCGCAGACGGTTAATTAAGTCAGATGTGAAATCCCCGAGCTTAACTTGGGAAGAGCATTTGA
+
CCCCCGGCGGGGGGGFGGGGGGGGGGGGGGGGFE@FGGGGGGGEGGGGGGGGGDGGGGGGGEDFGGGDGDEGGFGGFGGGGG7FEFGGGGGEGGGGGGGFGGGCFGFGGGGFFGG,FFFB:FFGGEG<=FFC<FCGFEFFFGCFGFECFGEGGGFG:FFCFFFG?E7EGCEGD8@EGDCGFGG5CCFG8CGEEC/88C+<ACCGFGE88E85?>CECC7FG8;==FG7CG7C*A3DGGGF=D)C>/;D3<C<58<54@=*67=4@*9<F5@BF>CF)/>>FF1(5*9646:,3:8?B:<:><9<.
@M02526:341:000000000-JB3KD:1:1101:3249:9713 1:N:0:AACTAAT+ACGGCAC
TTGTACCTACGGGGGGCAGCAGTAGGGAATCTTTCACAATGGGCGAAAGCCTGAGGATGCAACGCCGCGTGAATGAAGAAGGGTTTCGGCTCGTAAAATTCTGTTGCAAGAGAAGAACGTACCAAGTAGGAAATGGCTTGGTAGTGCCGGTATCTGGTTAGAAAGTCACGGCTAACTACGTGCCAGCAGCCGCGGTAATACGGAGGTGGCAAGCGTTATCCGGATTTATTGGGCGTAAAGCGAGCGCAGGCGGTCACTTAAGTCCAATGTGAAAGCCCTCGGCTTAACCGCAGAAGTGCATAGGG
+
-ACC@6C,CAFCFDFCCF7-C9CCE,,,4E,,B,<A<AF<FGGGG7@FFCF8EE,BF,,4,C5:=@F7F>@F?DF,,DCGGCF>C:,>B@*@CF*,1@FF?FFC@F,,3?<AFGDGFGEG8*=33=,@C,?F8F:<<+41<<FFGG,C<C=BFF9:@FE:@F7C?G@0<E//:CCFF:+*A>*;+35*0*2:C*::*;0C7C*;/://;8=C82**2;*+3;=C8E+<79CF559D*9CD795D@5>579DD:>:3)8=*76@AF6*695B?47>:))).73(,67BB)80;;((.<?<><5<?(
@M02526:341:000000000-JB3KD:1:1101:17665:9719 1:N:0:AACTAAT+ACGGCAC
GTCAGCCTACGGGGGGCAGCAGTGGGGAATTTTGGACAATGGGGGGAACCCTGATCCAGCCATGCCGCGTGTCTGAAGAAGGCCTTCGGGTTGTAAAGGACTTTTGTTAGGGAAGAAAAGCCACGGGTTAAGAGCTGGTGGTGATGACGGTACCTAAAGAATAAGCACCGGCTAACTACGTGCCAGCAGCCGCGGTAATACGTAGGGTGCGAGCGTTAATCGGAATTACTGGGCGTAAAGCGAGCGCAGACGGTTAATTAAGTCAGATGTGAAATCCCCGAGCTTAACTTGGGAAGAGCATTTGA
+
CCCCCGGGGGGGGGGGGGGGFGGGGGGGGGGGGGGGGGGGGGGGGGGGGGGGGGFGGGGGGGGGGGGDGGGGGGGGGGGGGGGFGGGGGGGGGGGGFFGFGGGFGGGFGGFGGGGGGGGGGGGGGGGGGGGGGGGGGGGGGEGGGGCGGGGGGGGGGGGGGGGGCGGGGGGGGGFGGGGGGGGGGGGGGGFEGEGGGGGGGGGGGGGGDGGDGGGGGGGGGGGE=FGGCFGFFGGGEDFFGGFGFGDDD5CGDEFEFFFFFF@AFF?AFF*6@:>@F6F6(46>?=FFFFA?FFF<?7:,44<A)
@M02526:341:000000000-JB3KD:1:1101:17480:9720 1:N:0:AACTAAT+ACGGCAC
GGCACCTACGGGAGGCAGCAGTGGGGAATATTGGACAATGGGCGAAAGCCTGATCCAGCAATGCCGCGTGAGTGATGAAGGCCTTAGGGTTGTAAAGCTCTTTTACCCGGGATGATAATGACAGTACCGGGAGAATAAGCTCCGGCTAACTCCGTGCCAGCAGCCGCGGTAATACGGAGGGAGCTAGCGTTATTCGGAATTACTGGGCGTAAAGCGCACGTAGGCGGCTTTGTAAGTTAGAGGTGAAAGCCCAGAGCTCAACTCTGGAATTGCCTTTGATACTGCATCGCTTGAATCCAGGAGAG
+
CCCCCGGGGGGGGGGGGGGGGGGGGGGGGGGGGGGGGGGGGGGGGGGGGGGGGGGGGGGGGGGGGGGGGGGGGGGGGGGGGGGGGGGGGGGGGGGGGGGGGGGGGGGGGGGGGGGGGGGGGGGGGGGGGGGGGGGGGGGGGGGGGGGGGGGGGGGGGGGGGGGGGGGGGGGGGGGGGEGGGGGGGGGGGGGGGGGCGEGGGGGGGGGGGGGGGFGGGGGGGGGGGGGGGGGGGGFGGGGGGGFG3>FGGGFGFFFFFFFFFFFFFFFBFDFFFGGFFFFFFFFAFFFFFFBFFFFFFFFFFFFF0
@M02526:341:000000000-JB3KD:1:1101:6331:9728 1:N:0:AACTAAT+ACGGCAC
TCCTACGGGACGCAGCAGTGGGGAATCTTGGACAATGGGCGAAAGCCCGATCCAGCAATATCGCGTGAGTGAAGAAGGGCAATGCCGCTTGTAAAGCTCTTTCGTCGAGTGCGCGATCATGACAGGACTCGAGGAAGAAGCCCCGGCTAACTCCGTGCCAGCAGCCGCGGTAAGACGGGGGGGGCAAGTGTTCTTCGGAATGACTGGGCGTAAAGGGCACGTAGGCGGTGAATCGGGTTGAAAGTGAAAGTCGCCAAAAACTGGTGGAATGCTCTCGAAAACAATTCACTTGAGTGAGACAGAGG
+
CCCCCGGEGGGGGGGGEGGGGFDGEGGGGGGGGFGGGGGGGDDEGGGGGGEGGGGGGGGFAFF:F:FGGGGGFGGGGGGCFGGGGGGGEGGGGGGGGGGGGFFEFFGGEAFGGGGGGFGGGGFGGGGGFGGGEGCGGGGGGBFFGGGGEFGGFGGGGGGGGGGGFGGGGGGGEFC9CEGGGGGGGE5@9@FGCG99E>CECFGF9@E@FGEEGC:@CDFGEFGF89C=>E=F<07CEG3CF>8C@F?FCG7*7>7:7?7>5<F?@FEBF2?F4:>=>48:,4::?F47:FF92)624,-<4::?B
@M02526:341:000000000-JB3KD:1:1101:2317:9734 1:N:0:AACTAAT+ACGGCAC
ACCTACGGGACGCAGCAGTGGGGAATTTTCCGCAATGGGCGAAAGCCTGACGGAGCAATGCCGCGTGGAGGTAGAAGGCCTACGGGTCGTGAACTTCTTTTCCCGGAGAAGAAGCAATGACGGTATCTGGGGAATAAGCATCGGCTAACTCTGTGCCAGCAGCCGCGGTAATACAGAGGATGCAAGCGTTATCCGGAATGATTGGGCGTAAAGCGTCTGTAGGTGGATTTTTAAGTCCGCCGTCAAATCCCAGGGCTCAACCCTGGACAGGCGGTGGAACCTACCAAGCTGGAGTACGGTAGGGG
+
CC<CCFGGG@FG7EECF-FFGDFFGGGGGCF@CFEEEFFGGCFGGGGGGGGGGGBC@FD,@9::FGEGFEFFFGEGFGFFEGCCCGGEG=C<<,BBFFG9F9,,=:>FCFFGDE8FFGGD,BFFGF,==>>FCG8FAF9FDG77<CGGGC9@FD9=DCF*DF@FGE7B<CCFF@F,4C1<7,=,?C*8C813+2;CEG8B?C+28;88CECGF7=E58CCFGGFFG*+<?+3C?>:<:7DD7>DB7*CC*27657:>@FF@5)(07@?FFF3@G5:)8=24(401@F4:)4:BFFFA?9B??<03
@M02526:341:000000000-JB3KD:1:1101:17364:9737 1:N:0:AACTAAT+ACGGCAC
GGCCGTCCTACGGGGCGCAGCAGTGGGGAATCTTGGACAATGGGCGAAAGCCCGATCCAGCAATATCGCGTGAGTGAAGAAGGGCAATGCCGCTTGTAAAGCTCTTTCGTCGAGTGCGCGATCATGACAGGACTCGAGGAAGAAGCCCCGGCTAACTCCGTGCCAGCAGCCGCGGTAAGACGGGGGGGGCAAGTGTTCTTCGGAATGACTGGGCGTAAAGGGCACGTAGGCGGTGAATCGGGTTGAAAGTGAAAGTCGCCAAAAACTGGTGGAATGCTCTCGAAACCAATTCACTTGAGTGAGAC
+
CCCCCGGGDFFGDFEGGFGCFFFEGFFGFGGGGGF9EFGFFGGGGGGGCFGEFECEEFEGGG8???FFGCGGECCE<FFG8=B:FE7EFECC:FCEFGGGAFGGGGFFFEFGGDFFGFGGEGFGGGFG<DDFFCFGGGGG?FGGGC3D<FCFEEFGCGDE>BFFCCFFFGGGGGGG7CFGGGGGGDGGGG>8;39@2C?::8E5E:EC9CFC*;CEEDGD7EEF=E;E5*3CE:DGD:095<)9><6?FFD7@**0@@F557F0@E?9@AF3>CC??FFA<:4(,75>FFFDFFFAAF?A<B?A?
@M02526:341:000000000-JB3KD:1:1101:17467:9747 1:N:0:AACTAAT+ACGGCAC
GCTTTCCTACGGGACGCAGCAGTGGGGAATATTGGACAATGGGCGCAAGCCTGATCCAGCCATGCCGCGTGTGTGAAGAAGGCCTTATGGTTGTAAAGCACTTTAAGCGAGGAGGAGGCTTACCTAGCTAATATCTAGGCTAAGTGGACGTTACTCGCAGAATAAGCACCGGCTAACTCTGTGCCAGCAGCCGCGGTAATACAGAGGGTGCAAGCGTTAATCGGAATTACTGGGCGTAAAGCGCGCGTAGGTGGCCATTTAAGTCAAATGTGAAATCCCCGAGCTTAACTTGGGAATTGCATTCC
+
CCCCCGGGGGGGGGGGGGGGGGGGGGGGGGGGGGGGGGGGGGGGGGGGGGGGGGGGGGGGGGGGGGGGGGGGGGGGGGGGGGGGGFGGGGGGGGGGGGGGGGGGGGGGGGGGGGGGGGGGGGGGGGGGGGGGGGGGGGFGGGGGGGGGGGGGGGGGGGGGGGGGGGGGGGGGGGGGGGGGGGGGGGGGGGGGGGGGGGDDFGGGGGGGGGGGCFFGGGGGGGGGGGGGGEGFGGGGGGD5CFFGFGFDGGGGFFFFFFFFFFFAFFFF4AFFFGGFFFFFB96BFFFFFFFDF?BF?DFFFFFF2
@M02526:341:000000000-JB3KD:1:1101:16680:9748 1:N:0:AACTAAT+ACGGCAC
CGAGGCCTACGGGGCGCAGCAGTGGGGAATATTGGACAATGGGCGCAAGCCTGATCCAGCCATGCCGCGTGAGTGATGAAGGCCTTAGGGTTGTAAAGCTCTTTCGGCGGGGACGATAATGACGGTACCCGCAGAAGAAGCCCCGGCTAACTTCGTGCCAGCAGCCGCGGTAATACGAAGGGGGCTAGCGTTGTTCGGAATCACTGGGCGTAAAGGGCGCGTAGGCGGCTTTGTAAGTCGGGGGTGAAAGCCTGTGGCTCAACCACAGAATTGCCTTCGATACTGCATGGCTTGAGACCGGAAGA
+
CCCCCGGGGGGGGGGGGGGGGGGGGGGGGGGGGGGGGGGGGGGGGGGGGGGGGGGGGGGGGGGGGGGGGGGGGGGGGGGGGGGGGGGGGGGGGGGGGGGGGGGGGGGGGGGGGGGGGGGGGGGGGGGGGGGGGGGGGGGGGGGGGGGGGGGGGGGGGGGGGGGGGGGGGGGGGGGGGGGGGGGGGGGGGGGGGGGGGGGGGGGGGGGGGGGGGGGGGGGGGGGGGGGGGGGGGGGGGGGGGGFGFGFGGGGGFFFFFFFFFFFFFFFFFFFFFGFFBFF6AFBFBFFFFFFFFF?FF?FFFFFF(
@M02526:341:000000000-JB3KD:1:1101:20693:9769 1:N:0:AACTAAT+ACGGCAC
AAGGCGCCTACGGGAGGCAGCAGTGGGGAATTTTGGACAATGGGGGGAACCCTGATCCAGCCATGCCGCGTGTCTGAAGAAGGCCTTCGGGTTGTAAAGGACTTTTGTTAGGGAAGAAAAGCCACGGGTTAAGAGCTAGTGGTGATGACGGTACCTAAAGAATAAGCACCGGCTAACTACGTGCCAGCAGCCGCGGTAATACGTAGGGTGCGAGCGTTAATCGGAATTACTGGGCGTAAAGCGAGCGCAGACGGTTAATTAAGTCAGATGTGAAATCCCCGAGCTTAACTTGGGAAGTGCATTTG
+
CCCCCGGGGGGGGGGGGGGGGGGGGGGGGGGGGGGGGGGGGGGGGGGGGGGGGGGGGGGGGGGGGGFGGGGGGGGGGGGFGGFGGGFGGGGGGGGGGGGGGGGCFFGGGGGGGGGGGGGGGGGGGGGGGCFGGGGGGGGGGGGGGGGGGGGGGGGGGGGGGGGGGGGGGGGGGGGGGGGGGGFGGGGGGGGGGGGGGGGGGGGFFGGGGGGGGGGGGGGGGGGGGGGGGGGGGGGGDGGGGGFGEGFDGGGGFFFFFFFF?FB4?F4<F>FFFGGFFFF0>FFFFFFFA?BFB??F?:7ADBFF)
@M02526:341:000000000-JB3KD:1:1101:19567:9779 1:N:0:AACTAAT+ACGGCAC
GAGTCCTACGGGGGGCAGCAGTGGGGAATTTTGGACAATGGGGGGAACCCTGATCCAGCCATGCCGCGTGTCTGAAGAAGGCCTTCGGGTTGTAAAGGACTTTTGTTAGGGAAGAAAAGCCACGGGTTAAGAGCTAGTGGTGATGACGGTACCTAAAGAATAAGCACCGGCTAACTACGTGCCAGCAGCCGCGGTAATACGTAGGGTGCGAGCGTTAATCGGAATTACTGGGCGTAAAGCGAGCGCAGACGGTTAATTAAGTCAGATGTGAAATCCCCGAGCTTAACTTGGGAAGAGCATTTGAA
+
CCCCCGGGGGGGGGGGGGGGGGGGGGGGGGGGGGGGGGGGGGGGGGGGGGGGGGGGGGGGGGGGGGGGGGGGGGGGGGGGGGGGGGGGGGGGGGGGGGGGGGGGGGGGGGGGGGGGGGGGGGGGGGGGGGGGGGGGGGGGGGGGGGGGGGGGGGGGGGGGGGGFGFGGGGGGGGGGGGGGGGGGGGGGGGGGGGGGGGGGGGGGGGGGGGGGGGGGCFGGGGGDFGGGGGGGGGGGGGGGGGFGFGFDDGGGFFEFFFFFFFFFFFFFFFFFFGGFFFFFFBFFFFFFFFFFFFFFBBFFFFFF2
@M02526:341:000000000-JB3KD:1:1101:23322:9782 1:N:0:AACTAAT+ACGGCAC
CCACCTACGGGGGGCAGCAGTGGGGAATTTTGGACAATGGGGGGAACCCTGATCCAGCCATGCCGCGTGTCTGAAGAAGGCCTTCGGGTTGTAAAGGACTTTTGTTAGGGAAGAAAAGCCACGGGTTAAGAGCTAGTGGTGATGACGGTACCTAAAGAATAAGCACCGGCTAACTACGTGCCAGCAGCCGCGGTAATACGTAGGGTGCGAGCGTTAATCGGAATTACTGGGCGTAAAGCGAGCGCAGACGGTTAATTAAGTCAGATGTGAAATCCCCGAGCTTAACTTGGGAAGTGCATTTGAAA
+
CCCCCGGGGGGGGGGGGGGGGGGGGGGGGGGGGGGGGGGGGGGGGGGGGGGGGGGGGGGGGGGGGGGGGGGGGGGGGGGGGGGGGGGGGGGGGGGGGGGGGGGGGGGGGGGGGGGGGGGGGGGGGGGGGGGGGGGGGGGGGGGGGGGGGGGGGGGGGGGGGGGGGGGGGGGGGGGGGGGGGGGGGGGGGGGGGGGGGGGGGGGGGGGGGGGGGGGGGGGGGGGGGGGGGGGFGGGGGGGGGGFGFGFGGGGCEFFFFFFFFFFFFFFBFFFFFGFFFFFFF>FBFFFFFFFF>BFFFFBABFFB<
@M02526:341:000000000-JB3KD:1:1101:21202:9803 1:N:0:AACTAAT+ACGGCAC
TTCCCTACGGGGCGCAGCAGTCGGGGATTTTGGGCAATGGGCGAAAGCCTGACCCAGCAACGCCGCGTGAAGGATGAAGTCTTTCGGGATGTAAACTTCGTAAGAATAGGAAGAATAAATGACGGTACTATTTGTAAGGTCCGGCTAACTACGTGCCAGCAGCCGCGGTAATACGTAGGGACCAAGCGTTGTTCGGATTTACTGGGCGTAAAGGGCGCGTAGGCGGCTTGTCAAGTCAGCTGTGAAATCTCCGAGCTTAACTCGGAACGGTCAGCTGATACTGTCATGCTAGAGTACAGAAGGGG
+
CCCCCGGGGGGGGGGGGGGGGGGGGGGGGGGGGGGGGGGGGGGGGGGGGGGGGGGGGGGGGGGGGGGGGGGGGGGGGGGGGGGGGGGGGGGGGGGGGGGGGGGGGFGGGGGGGGGGGGGGGGGGGGGGGGGFGGGGGGGGGGGGGGGGGGGGGGGGGGGGGGGGGGGGGGGGGGGGGGGGGGGGGGGGEGGGGGGGGGGGGGGGGGGGGGGGGGGGGGGEGGGGGGGGGGGGGGGGGGGGGGFGFGFGGGFGFFFFFFFFFFFFFDEFFFFFFGGFFFFFFFF>2=FFFF>AFFFFFFA>B?FF>
@M02526:341:000000000-JB3KD:1:1101:18285:9807 1:N:0:AACTAAT+ACGGCAC
ACTCGGCCTACGGGGGGCAGCAGTGGGGAATTTTGGACAATGGGGGGAACCCTGATCCAGCCATGCCGCGTGTCTGAAGAAGGCCTTCGGGTTGTAAAGGACTTTTGTTAGGGAAGAAAAGCCACGGGTTAAGAGCTAGTGGTGATGACGGTACCTAAAGAATAAGCACCGGCTAACTACGTGCCAGCAGCCGCGGTAATACGTAGGGTGCGAGCGTTAATCGGAATTACTGGGCGTAAAGCGAGCGCCGACGGTTAATTAAGTCAGATGTGAAATCCCCGAGCTTAACTTGGGAAGAGCATTTG
+
C9CCCGGGGGGGGGGGGGGGGGGGGGGDGBF<FGGGGGGFCFGGGGGGEGGGGGGGGGGGGGGGGGGGGGGGGDGGGGGGFCCG@FFFGDGCGGECFGGG6FFGGGGGGGGGGGGGGGGGGGG>EECE:>CDGFGFFDCCEGGGGGG7FCGGCC@CGF<CGGGCGFGGGGEDDEGGGGG::FGGGGGG?FG8C>CGGGGGD:E6+@EE2:CE*?CCEGGGGG@EEEGGGGGFGDFDEGGGGGED@DBD)9/75>5>>FFFFFFFFFF9FA97=F79FFF?>>BB06*967:A3<B(,328))6:)
@M02526:341:000000000-JB3KD:1:1101:19449:9817 1:N:0:AACTAAT+ACGGCAC
CTTCCTACGGGGGGCAGCAGTGGGGAATATTGGACAATGGGCGGAAGCCTGATCCAGCCATGCCGCGTGTGTGAAGAAGGCCTTATGGTTGTAAAGCACTTTAAGCGAGGAGGAGGCTACTTAGATTAATACTCTAGGATAGTGGACGTTACTCGCAGAATAAGCACCGGCTAACTCTGTGCCAGCAGCCGCGGTAATACAGAGGGTGCGAGCGTTAATCGGATTTACTGGGCGTAAAGCGTGCGTAGGCGGCTTTTTAAGTCGGATGTGAAATCCCCGAGCTTAACTTGGGAATTGCATTCGAT
+
CCCCCGGGGGGGGGGGGGGGGGGGGGGGGGGGGGGGGGGGGGGGGGGGGGGGGGGGGGGGGGGGGGGGGGGGGGGGGGGGGGGGGGGGGGGGGGGGGGGGGGGGGGGGGGGGGGGGGGGGGGGGGGGGGGGGGGGGGGGGGGGGGGGGGGGGGGGGGGGGGGGGGGGGGGGGGGGGGGGGGGGGGGGGGGGGGGGGGGGGGGGGGGGGGGGGGGGGGGGGGGGGGGGGGGGFGGGGGGGGGGFGFGFGGGGGFFFFFFFFFFFFFFFFFFFFFGGFFFFBFFFF<FFFFFFFFFFFFFFFFBFF)
@M02526:341:000000000-JB3KD:1:1101:7382:9824 1:N:0:AACTAAT+ACGGCAC
GCCTACGGGGGGCAGCAGTAGGGAATTTTCGGCAATGGGGGGAACCCTGACCGAGCAACGCCGCGTGAAGGAAGAAGGTCTTCGGATTGTAAACTTCTGTTATAAAGGAAGAACGATACTTGTAGGGAATGACAAGTAAGTGACGGTACTTTATGAGGAAACCATGGCTAACTACGTGCCAGCAGCCGCGGTAATACGTAGATGGCGAGCGTTATCCGGAATTATTGGGCGTAAAGAGGGAGCAGGCGGCAATAAAGGTCTGCGGTGAAAGCCTGAAGCTTAACTTCAGTAAGCCGTGGAAACCA
+
CCCCCGGGGGGGGGGGGGGGGGGGGGGGGGGGGGGGGGGGGGGGGGGGGGGGGGGGGGGGGGGGGGGGGGGGGGGGGGGFGGGGGGGGGGGGGGGGGGGGGGGGGGGGGGGGGGGGGGGGGGGGGGGGGGGGCFGFGGGGGGGGGGGGGGGGGGGGGGGG+CFGGGFFGGGGGGGGGGFGGFGGGGGGGGGGGGGGGFGGFGFGGGGGGGGEEGGGGGGDCGGGFGGFGGGGGDCFEGGDGGFGFGFGGGDGFFFFFFFFFFBBFEF?=>FFFFFFFFFFFFF<96FF9FA<AFF>FFFFF<BFF
@M02526:341:000000000-JB3KD:1:1101:21677:9828 1:N:0:AACTAAT+ACGGCAC
TCCTACGGGGCGCAGCAGTGGGGAATATTGGACAATGGGCGAAAGCCTGATCCAGCAATGCCGCGTGAGTGATGAAGGCCTTAGGGTTGTAAAGCTCTTTTACCCGGGATGATAATGACAGTACCGGGAGAATAAGCCCCGGCTAACTCCGTGCCAGCAGCCGCGGTAATACGGAGGGGGCTAGCGTTGTTCGGAATTACTGGGCGTAAAGCGCGCGTAGGCGGCTTTGTAAGTCAGAGGTGAAAGCCTGGAGCTCAACTCCAGAACTGCCTTTGAAACTACATCGCTAGAATCATGGAGAGGTT
+
CCCCCGGGGGGGGGGGGGGGGGEGGGGGGGGGGGGGGGGGGGGGGGGGGGGGGGGGGGGGGGGGGGGGGGGGGGGGGGGGGGGGGGGGGGGGGGGGGGGGGGGGGGGGGGGGGGGGGGGGGGGGGGGGGEGGGGGGGGGGGGGGGGGGGGGGGGGGGGGGGGGGGGGGGGGGGGDEGGGGGGGGGGGGGGGGGGDEGGGGGGGGGGGGGGGGGGDGGGGGGGGGGGGGGGGGGGGGGFGGGGF6@GFGGGGGFFFFFFFFFF?BFFF>4<@?FGG=F7FABFFFFFFF?FF<9BAA>?BBFF<D?
@M02526:341:000000000-JB3KD:1:1101:2983:9838 1:N:0:AACTAAT+ACGGCAC
TAACCTACGGGAGGCAGCAGTGGGGAATATTGCACAATGGGCGCAAGCCTGATGCAGCCATGCCGCGTGTATGAAGAAGGCCTTCGGGTTGTAAAGTACTTTCAGCGGGGAGGAAGGGAGTAAAGTTAATACCTTTGCTCATTGACGTTACCCGCAGAAGAAGCACCGGCTAACTCCGTGCCAGCAGCCGCGGTAATACGGAGGGTGCAAGCGTTAATCGGAATTACTTGGCATAAAGCGCACGCAGGCGGTTTGTTAAATCAGATGTGAAATCCCCGGGCTCAACCTGGGAACCGCATCTGCTT
+
CCCCCGGFC6CF@CFF@FFFFF?FDGGGFGG9FGGGDFFDG8FCFF7<FDA<FFFGFFGCFFGGEFE@@FFGCDFCDFCFGGGGG7,4EFCFFAECFFGFGF9A,94:+4+@FGG@CFFGGFCFDGGGGFFAGFAD,CFGGGG,@AF@CCEGGDFC*@FFGF3FFGG7:CC:2D9>8BCB:;FGG7>FB:13=:EB9BFGCE>*8C*;C9::;C78C?F5CC*2A7<@9C+<++9C?*:93)8<B).79739@EEFFF6**97)194-*6=?B749>>31-4<FF@@)()4,80(((4:FA4)6)
@M02526:341:000000000-JB3KD:1:1101:24367:9842 1:N:0:AACTAAT+ACGGCAC
CTCCTACGGGAGGCAGCAGTAGGGAATCTTCCACAATGGACGAAAGTCTGATGGAGCAACGCCGCGTGGATGAAGAAGGTTTTCGGATCGTAAAATCCTGTTGTTGAAGAAGAACGTGCTAGAGAGTAACTGCTCTAGTAGTGACGGTATTCAACGAGGAAGTCACGGCTAACTACGTGCCAGCAGCCGCGGTAATACGTAGGTGGCAAGCGTTGTCCGGATTTATTGGGCGTAAAGGGAGCGCAGGCGGTTTTTTAAGTCTGAATGTGAAAGCCCTCAGCTCAACTGAGGAAGAGCATCGGAAA
+
CCCCCGGCGGGGGGGGGGGGGGGGGGGGGGGGGGGGGGGGGGGGGGGGGGGGGGGGGGGGGGGGGGGGGGGGGGGGGGGGGGGGGGGGGGGGGGGGGGGGGGGGGGGGGGGGGGGGGGGGGGGGGGGGGGGGGGGGGGGGGGGGGGGGGGGGGGGGGGGGGGGGGGGGGGGGGGGGGGGGGGGGGGGGGGGGGGGGGGGEGGGGGGGGGGGGGGGGGGGGGDGGGGGGGGGGGGGGGGGGGCEGFGFGGGDCDFFFFFFFFFFFFFFFFFFFFGFF:FFBFFFFFFFFAFFFFFFFFF<??FFF;
@M02526:341:000000000-JB3KD:1:1101:26816:9854 1:N:0:AACTAAT+ACGGCAC
ATTTCCTACGGGGGGCAGCAGTGGGGAATTTTGGACAATGGGCGAAAGCCTGATCCAGCAATGCCGCGTGCAGGAAGAAGGCCTTCGGGTTGTAAACTGCTTTTGTACGGAACGAAAAGGTTCTTTTTAATAAAGAGGACTGATGACGGTACCGTAAGAATAAGCACCGGCTAACTACGTGCCAGCAGCCGCGGTAATACGTAGGGTGCGAGCGTTAATTGGAATTACTGGGCGTAAAGCGTGCGCAGGCGGTGATGTAAGACAGATGTGAAATCCCCGGGCTCAACCTGGGAACTGCATTTGTG
+
CCCCCGGGGGGGGGGGGGGGGGGGGGGGGGGGGGGGGGGGGGGGGGGGGGFGGGGGGGGGGGGGGGGGGGGGGGGGGGGGGGGGGGGGGGGGGGGGGGGGGGGGGGGGGGGGGGGCFDGDGGGGGGGGGGGGGGGGGGGGGGGGFGGGGGGGFGGGGGGGGGGGGGGGGGGGGGGGGGGGGGGGGGGGGGGGGGGCGGFGGFGGGCFGEGGGGGGGGGGGGGFGGGGG?EF5CGGGGGFGDGFGFDBGGGGG::>?BFF7?BFFF5FA@<FF?FGFFFFB;>9:B??7>FFBF>??F?FFA26A(
@M02526:341:000000000-JB3KD:1:1101:15142:9858 1:N:0:AACTAAT+ACGGCAC
ACCTACGGGAGGCAGCAGTGGGGAATATTGCACAATGGGCGAAAGCCTGATGCAGCGACGCCGCGTGAGGGATGACGGCCTTCGGGTTGTAAACCTCTTTCAGCAGGGAAGAAGCGCAAGTGACGGTACCTGCAGAAGAAGCACCGGCTAACTACGTGCCAGCAGCCGCGGTAATACGTAGGGCGCGAGCGTTGTCCGGAATTTTTGGGCGTAAAGAGCTTGTAGGCGGTTTGTCGCGTCTGCCGTGAAAATTCGGGGCTCAACCCCGGACTTGCGGTGGGTACGGGCTGACTAGAGTGTGGTAG
+
CCCCCGGCEGBEGGCFGGFGAFEGGGGGGD9F<CECFEDCEEGE:CDGGEFAEFFGGGGGGFEGG>CFFFEGFFGGEC@F78E<B+BC@FGDCFGFE<<<FG,<E,F4AFGGECDFEGFGD,DAFF+B:==FDGGAFGFCCACBBCEF*>CC9FFE3,>D9>FGGCFEEGDEGG<FGG5FFGG+CBEEEG?8?CG?:EDED*8+0<>E8*??ECCGGC*+<:CFC?CE*/1/2:CCFD)1**9CB<57**:2)*85)7;B)/9<F55>>9DB47>::.73694:4:@E>B<<<<:47)6<A?<<.
@M02526:341:000000000-JB3KD:1:1101:7775:9859 1:N:0:AACTAAT+ACGGCAC
TACCTACGGGAGGCAGCAGTGGGGAATTTTGGACGATGGGGGGAACCCTGATCCAGCCATGCCGCGTGTCTGAAGAAGGCCTTCGGGTTGTAAAGGACTTTTGTTAGGGAAGAAAAGCCACGGGTTAAGAGCTAGTGGTGATGACGGTACCTAAAGAATAAGCACCGGCTAACTACGTGCCAGCAGCCGCGGTAATACGTAGGGTGCGAGCGTTAATCGGAATTACTGGGCGTAAAGCGAGCGCAGACGGTTAATTAAGTCAGATGTGAAATCCCCGAGCTTAACTTGGGAAGTGCATTTGAAAC
+
CCCCCGGFGGGGGGEGG@EFGGGGFGFGFFFEFFFGEFGGGGGGGCFGG@FFGGGGGGGGGGGGGEFDFGGGDGGGGGGGGGGGGGGFGEFEGGGAFGFGFGFFFFGGGEECFGGGGDBGFCEDFGGGFGGGGGFFFGGGGGGFFF@CC@>E,<CFECGGGGFGCGGGC88CGGGGGFGGFGGGGGGGGGEEE>EGFGG9FCGGG8CE*?EGEGE/:EE5ECCGGFGG6==E=EDGFDGDDGDGE<5CC<DGBFFFFFF@FF=9FFF<=AFF=6DFFD>71>ABFFBF?44:?,8<ABAADBFF<
@M02526:341:000000000-JB3KD:1:1101:26170:9880 1:N:0:AACTAAT+ACGGCAC
TACCTACGGGACGCAGCAGTGGGGAATTTTGGACAATGGGCGCAAGCCTGATCCAGCCATGCCGCGTGCAGGATGAAGGCCTTCGGGTTGTAAACTGCTTTTGTACGGAACGAAAAGGCTCTGGATAATACCTGGGGTCCATGACGGTACCGTAAGAATAAGCACCGGCTAACTACGTGCCAGCAGCCGCGGTAATACGTAGGGTGCGAGCGTTAATCGGAATTACTGGGCGTAAAGCGTGCGCAGGCGGGGGTGTAAGACAGTTGTGAAATCCCCGGGCTTAACCTGGGAACTGCATCTGTGAC
+
CCCCCGGGGGEEGEGGGGG@EFFGGGCFFDFGGAEGEDFGFFGGEC@DGG<@FA@FGGDFFEFCG@@FCDCEFCCFGGGGGGGGGEDGGGCCFGGGGGCEFGGGGGGGGGFGGGGGGGGCGGGGGGGGGGGGGGGGGGGGGGGGGGGGGGGGGGGGGGGGGGGGGGGGGGGGG?FGCFGGGGGGGGGGGGGGGGGGGGGEGGGGGGEGGGGG=CEFGGGGGEGGGGGGGGGGGGGGGGDGGGEGEGFGDG))77B>FFFFFFF<?FFFFFFFFGFFBEEBFF>AAFFFFFFFFF??F244>A2<B
@M02526:341:000000000-JB3KD:1:1101:22827:9887 1:N:0:AACTAAT+ACGGCAC
CGCTACCTACGGGAGGCAGCAGTGGGGAATTTTGGACAATGGGGGCAACCCTGATCCAGCCATGCCGCGTGCGGGAAGAAGGCCTTCGGGTTGTAAACCGCTTTTGGCCGGGAAGAAAAGGCGAGGGATAACACCCTTCGTTTTTGACGGTACCGGCAGAATCAGCACCGGCTAACTACGTGCCAGCAGCCGCGGTAATACGTAGGGTGCGAGCGTTAATCGGAATTACTGGGCGTAAAGCGTGCGTAGGCGGTTCGTTGTGTCTGTGGTGAAAGCCCCGGGCTTAACCTGGGAATGGCCATGGG
+
CCCCCGGGGGGGGGGGGGGGGGGGGGGGGGGGGGGGGGGGGGGGGGGGGGGGGGGGGGGGGGGGGGGGGGGGGGGGGGGGGGGGGGGGGGGGGGGGGGGGGGGGGGGGGGGGFGGGGGGGGGGGGGGGGGGGGGEGGGGGGGGGGGGGGGGGGGGGGGGGGGGGGGGGGGGGGGGGGGGGGGGGGGGGGGGGGGGGGGGGGGGGGGGGGGGGGGGGGGGGGGEGEGGGGGGGGGGGGGGGGGFGFGFGGGGGFFFFB:FFFFFFFFFFFFFFFGGFFFF>FBFFFFFFFFFB?B?BFBB:BFFF(
@M02526:341:000000000-JB3KD:1:1101:15131:9890 1:N:0:AACTAAT+ACGGCAC
AACCTACGGGAGGCAGCAGTGGGGAATATTGGACAATGGGCGCAAGCCTGATCCAGCCATGCCGCGTGAGTGATGAAGGCCTTAGGGTTGTAAAGCTCTTTTACCTGGGAAGATAATGACGGTACCAGGAGAATAAGCCCCGGCTAACTTCGTGCCAGCAGCCGCGGTAATACGAAGGGGGCTAGCGTTGTTCGGATTTACTGGGCGTAAAGCGCACGTAGGCGGATCTTTAAGTCAGAGGTGAAATCCCAAGGCTCAACCTTGGAACTGCCTTTGATACTGGAGACCTTGAGTCCGGGAGAGGT
+
CCCCCEFGGF7FCFGGGFGGGGGGGGGFGGGGGGGFGGGFGGGGGFFDGFGEFFGFGFGGEGGEGGGGGGGGGGGFCGFGGGGCFGGGGGGGGGFGGGGGGGGFGGGGGGGGGGGGGGFFG>GEF?FGGGGGGGFCGGF7FBFGFCDGGDDCGGGGGGGGGGGGGGGGGGGGGCFDGGGG:EEDDGGGECBCCEEGGGGGGFGGFGGGGGF+>ECG5CCFGGGGGGGGGGGGFFGGGGGGGG3>FG?>6*>F>:>FFFFF:FFF6)7,9>=F@7C*=??ABF>??F)04?<FDFFA3>909(31,
@M02526:341:000000000-JB3KD:1:1101:21048:9900 1:N:0:AACTAAT+ACGGCAC
GCCTACGGGACGCAGCAGTGGGGAATATTGGACAATGGGGGGAACCCTGATCCAGCAATGCCGCGTGTGTGAAGAAGGTCTTCGGATTGTAAAGCACTTTCGTCAGGGAAGATGATGACGGTACCTGAAGAAGAAGCCCCGGCTAACTTCGTGCCAGCAGCCGCGGTAATACGAAGGGGGCAAGCGTTGCTCGGAATGACTGGGCGTAAAGGGCGTGTAGGCGGTTATTACAGTCAGATGTGAAATACCTGGGCTCAACCTGGGAGCTGCATTTGATACGTGATGACTAGAGTTCGAGAGAGGGG
+
CCCCCGGGGGGGEEEFGGFFGGGGGGGGGGGGGGGGGGGGGGGGFFGGFDGGGGGGGGGGGGGGGGGGGGGGGGGGGGGGGGGGGGDGGGGGGGGGGFBFGGGGGGGGGGGGGGGGGGGGGGGGGGGGGGGGGGGGGGGGGGGGGGGGGGGGGGGGGGGGGGGGGGGGGGGGGGGGGGGGGGGGGGGGGGGGGGGGGGGGGGGGGGGGGGGGGGGCEEGGGGGGGGCFGGGGGGGGGGGGGGFGFGFGGGGGFFFFFFFFFFFFFFFFFFFB?DFBFFFFFF6<DFFFFFFFFFF<:BBB?FFF(
@M02526:341:000000000-JB3KD:1:1101:21570:9936 1:N:0:AACTAAT+ACGGCAC
TCCTACGGGGGGCAGCAGTCGGGAATTTTGGGCAATGGGCGAAAGCCTGACCCAGCAACGCCGCGTGAAGGATGAAGTATTTCGGTATGTAAACTTCGAAAGAATGGGAAGAATAAATGACGGTACCATTTATAAGGTCCGGCTAACTACGTGCCAGCAGCCGCGGTAATACGTAGGGACCAAGCGTTGTTCGGATTTACTGGGCGTAAAGGGCGCGTAGGCGGCGTGGTAAGTCACTTGTGAAATCTCTGAGCTTAACTCAGAACGGCCAAGTGATACTGCTGTGCTAGAGTGCAGAAGGGGCC
+
CCCCCGGGGGGGGGGGGGGGGGGGGGGGGGGGGGGGGGGGGGGGGGGGGGGGGGGGGGGGGGGGGGGGGGGGGGGGGGGGGGGGGGGGGGGGGGGGGGGGGGGGGGGGGGGGGGGGGGGGGGGGGGGGGGGGGGGGGGGGGGGGGGGGGGGGGGGGGGGGGGGGGGGGGGGGGFGFGGGGGGGGGGGGGGGGGECGGGGGGGGGGGGGGGGGGGGGGGGGGGGGGGGGGGGGGGGGGGGGGGFGFGFGGGGGFFFFFFF?FFFFFF@:F>FFFGFFFFFFFFABBFFFFFFFFFFFA<BFFFFF9
@M02526:341:000000000-JB3KD:1:1101:18862:9937 1:N:0:AACTAAT+ACGGCAC
TCTCCTACGGGAGGCAGCAGTAGGGAATCTTTCACAATGGGCGAAAGCCTGATGAAGCAACGCCGCGTGAATGAAGAAGGGCTTCGGCTCGTAAAATTCTGTTGCTAGAGAAGAACGTACCGAGTAGGAAATGGCTCGGTAGTGACGGTATCTGGTTAGAAAGTCACGGCTAACTACGTGCCAGCAGCCGCGGTAATACGTAGGTGGCAAGCGTTATCCGGATTTATTGGGCGTAAAGCGAGCGCAGGCGGTCGCTTAAGTCCGGTGTGAAAGCCTTCGGCTTAACCGAAGAAGTGCATTGGAAA
+
CCCCCGGGGGGGGGGGGGGGGGGGGGGGGGGGGGGGGGGGGGGGGGGGGGGGGGGGGGGGGGGGGGGGGGGGGGGGGGGGGGGGGGGGFGGGGGGGGGGGGGGGGGGGGGGGGGGGGGGGGGGGGGGGGGGGGGGFFFCGGGGGGGGGFGFGGGGGGFGGGGGGGGGGGGGGGGGGGGGGGGGGGGGGGGGGGGGGGGGGGGGGGGGGGGGGGGGGGGGGGGGGGGGGGG=FEGGGGGGGGGFDFGFGGGGDEFFFFFFFFFFFFFF:FFFFFGGFFFFFFFFFFFFF9BF1:BFFAFFF<??A4
@M02526:341:000000000-JB3KD:1:1101:14383:9955 1:N:0:AACTAAT+ACGACAC
CCCTACGGGACGCAGCAGTAGGGAATCTTTCACAATGGGCGAAAGCCTGATGAAGCAACGCCGCGTGAATGAAGAAGGGTTTCGGCTCGTAAAATTCTGTTGCTAGAGAAGAACGTACCAAGTAGGAAATGGCTTGGTAGTGACGGTATCTGGTTAGAAAGTCACGGCTAACTACGTGCCAGCAGCCGCGGTAATACGTAGGTGGCAAGCGTTATCCGGATTTATTGGGCGTAAAGCGAGCGCAGGCGGTCACTTAAGTCCGATGTGAAAGCCTTCGGCTTAACCGAAGAAGTGCATAGGAAACC
+
@@CCCFBEC@@@CFGGFDFCFFBFFFFFGGGA@,,C,C@,FCCFGGEFF@C<CGCCEFFEEF@CF@FECGGGDEDFGG7CE:9?:C,?C@C==EA,B<AE5?AFGGCEFFGGGGGDFG7FFF8BFDGG@FE<FG8FFFGED@D9CF=<<DF<,CFGF,@FF<@FFE+>F8;FGGCEGGGGFFG7,6DCE14:**22?:FG8CF?EF9<FG5/8**>1**:*8+CEG9955>:CGDF?7CGGGDD5D><CDGG)9F?F?B4@DB?B)@2B>F)5*2?@53(())-55>@95246<<<-)),.630.
@M02526:341:000000000-JB3KD:1:1101:12913:9969 1:N:0:AACTAAT+ACGGCAC
ACCGCTCCTACGGGAGGCAGCAGTGGGGAATATTGCACAATGGGCGCAAGCTTGATGCAGCCATGCCGCGTGTATGAAGAAGGCCTTCGGGTTGTAAAGTACTTTCAGCGGGGAGGAAGGGAGTAAAGTTAATACCTTTGCTCATTGACGTTACCCGCAGAAGAAGCACCGGCTAACTCCGTGCCAGCAGCCGCGGTAATACGGAGGGTGCAAGCGTTAATCGGAATTACTGGGCGTAAAGCGCACGCAGGCGGTTTGTTAAGTCAGATGTGAAATCCCCGGGCTCAACCTGGGAACTGCATCTG
+
[truncated: 46,445,105 more chars]
