# Supplementary material for: Bacterial communities of indoor surface of stingless bee nests
Source: PLoS One. 2021 Jul 9;16(7):e0252933. doi: 10.1371/journal.pone.0252933 (PMC8270128; doi:10.1371/journal.pone.0252933)
Supplement: S8 Appendix — (FASTQ) [file pone.0252933.s009.fastq]

@M02526:341:000000000-JB3KD:1:1101:22808:1952 2:N:0:AACTAAT+ACGGCAC
CCGACCGGACTACCGGGGTATCTAATCCTGTTCGCTCCCCACGCTTTCGCGCCTCAGCGTCAGTATCGAGCCAGGTTGCCGCCTTCGCAACCGGTGTTCTTCCCAATATCTACGAATTTCACCTCTACACTGGGAATTCCACAACCCTCTCTCGAACTCTAGTCATCACGTATCAAATGCAGCTCCCAGGTTGAGCCCAGGTATT
+
CCCCCGCF@FFGGGGGGGGGGGGGEGGGDFGGGGGCFEGGGGGGGGGGGDGGGGGDGGECFGGGFFG=C@CGGDGFFGFGGGGGGFGGGGGGGGBCGGGGGGGGGGGGDDFGGGGGGGGGCG9=DDFGGG;FGFGGGEGGGCFDEEGGG?EFGGGGG5CEFFGFFGGGGGGGFGGGG>DCF>F>FCGFECCFGFGGGGGGGFFFF
@M02526:341:000000000-JB3KD:1:1101:22842:1962 2:N:0:AACTAAT+ACGGCAC
GCGGGGACTACTGGGGTTTCTAATCCTGTTTGCTACCCACGCTTTCGAGCATGAACGTCAGTGTTATCCCAGGAGGCTGCCTTCGCCATCGGTATTCTTCCACATCTCTACGCATTTCACTGCTACACGTGGAGTTCTACCTCCCTCTGACACACTCTAGTCTGCCAGTTTCAAATGCACTTCCCAAGTTAAGCTCGGGGATTTC
+
CCCCCGGGGGGGGGFGGGGGGGGGGGGGGGGGGGGGGGGGGGGGGGGGGGGGGGGGGGGGGGGGGGGGGGGGGFGGGGGGGGGGGGGGGGECGGGGGGGGGGGGGGGGGGGGGGGDGGGGGGGGGGGGGGGGGGGCBFGGGFFGGGGGGGFGGGDDGGGGGGGGGGDDDGGG@FDG7D7ADDDFGGGGGGGGGG7FCCDDC9AF9
@M02526:341:000000000-JB3KD:1:1101:14308:2021 2:N:0:AACTAAT+ACGGCAC
TGGGGACTACCGGGGTTTCTAATCCTGTTTGCTCCCCACGCTTTCGCACCTCAGCGTCAGTCTTTGTCCAGGGGGCCGCCTTCGCCACCGGTATTCCTCCACATCTCTACGCATTTCACCGCTACACATGGAATTCTACCCCCCTCTACAAAACTCTAGATACACAGTTTTGAATGCCATTCCCAGGTTGAGCCCGGGGATTTCC
+
CCCCCGDFEDFGGGGGGGGGGGGGAFGGDEFGGGFGGGGGGG@FG:FFGF,EFFFGGG@CFGFFDFEFGCGGGGF7FFGDGCGFEEFGEGDGGGFFGGGEGGGGGGGGGGGGGGGGGGGFGGGGGGGGFDFGFF,@FFG9FF6EGGGGGGF,9:9FGGGGGGGGGGGGGA:CGFGGGGGFBFFC,7;8C=CCGCFGGGDCDFFF6
@M02526:341:000000000-JB3KD:1:1101:7511:2041 2:N:0:AACTAAT+ACGGCAC
GTAGGGACTACCGGGGTTTCTAATCCTGTTTGCTCCCCACGCTTTCGAGCATGAACGTCAGTGTTATCCCAGGAGGCTGCCTTCGCCATCGGTATTCTTCCACATCTCTACGCATTTCACTGCTACACGTGGAGTTCTACCTCCCTCTGACACACTCTAGTCTGCCAGTTTCAAATGCACTTCCCAAGTTAAGCTCGGGTATTTC
+
CCCCCD8CEGGFGGGGGGGGGFGEFGGAGGGGGG,EFFFFGGGGFFG<C@+EFF99CFD@FFFFD@EAFGF<FDEGEGGGGFCGFFFGC@FGFBDFGAFCFF,AFFCFGGGFG7FCGGGEEF@FEFEG@8A+6@9DC,>@D=ECEFGGC;FGF1CF+=DAFGGGFGF8DDEE98D9+=9DGDGC8D8:ECCA<<+<C6?0<CFFA
@M02526:341:000000000-JB3KD:1:1101:20017:2047 2:N:0:AACTAAT+ACGGCAC
ATGGACTACTAGGGTATCTAATCCTGTTTGATCCCCACGCTTTCGTGCCTCAGTGTCAATCAACCTGTAGCCAGCTGCCTTCGCAATCGGTGTTCTATGTCATATCTAAGCATTTCACCGCTACATGACATATTCCGCTGACCTCCAGATAATTCAAGACCTATAGTATCAATGGCAGTTTCCATGTTAAGCACGGAGATTTCAC
+
CCCCCGGGGGGGGGGGGGGGGGGGGGGGGGGGGGGGGGGGGGGGGGGGGGGGGGGGGGGGGGGGGGGGGGGGGGGGGGGGGGGGGGGGGGGGGGGGGGGGGGGGGGGGGGGGGGGGGGGGGGGGGGGGGGGGGGGGGGGGGGGFFGFCFGFFGGGGGGGGGDFGGGGGGGGGGGGGGGFFGGGGGGGGGGGGGGGGGDGGGFFFF
@M02526:341:000000000-JB3KD:1:1101:17058:2058 2:N:0:AACTAAT+ACGGCAC
GGAGCGGGACTACACGGGTTTCTAATCCTGTTTGCTCCCCACGCTTTCGCACCTCAGCGTCAGTCTTTGTCCAGGGGGCCGCCTTCGCCACCGGTATTCCTCCACATCTCTACGCATTTCACCGCTACACATGGAATTCTACCCCCCTCTACAAAACTCTAGATACACAGTTTTGAATGCCATTCCCAGGTTGAGCCCGGGGATT
+
CCCCCGGGGGGGGGGGGGGGGGGGGGGGGGGGGGGGGGGGGGGGGGGGGGDGGGGGGGGGGGGGGGGGGGGGGG8FFGGGGGGGGGGGGGGGGGGGGGGGFGGFGGGGGGGGGGGGGGGGGGGGGGGGGGFFGGGGGGGGGGGFFGGGGCGGGGDGGGGFCFGFFFCGFEFGG7C>F>DFD7=CFGGCGCCFGGDFGGGG3>DDF
@M02526:341:000000000-JB3KD:1:1101:17911:2087 2:N:0:AACTAAT+ACGGCAC
ACGGACTACCCGGGTTTCTAATCCTGTTTGCTACCCACGCTTTCGCGCCTCAGCGTCAGTGTCAGTCCAGAAGGCCGCCTTCGCCACTGGTATTCCTCCAGATCTCTACGCATTTCACCGCTACACCTGGAATTCTACCCTCCTCTCCTGCACTCAAGTCCGCCAGTTCCAAATGCCGTTCCCAGGTTAAGCCCGGGGCTTTCAC
+
C9CCCGGGFGGGGGGGGGGGGGGGGGGGGGGGFGGGGGGGGGGGGGGGGGGGGGGGGGGGG,9,ECFFGGGCG?86CFGGGGGGGBFAFGE9FC9FGGGF=EFFGGGGGGGCGGFGFG?FGGGGGG4,@AFFEGGEGGGFFDCFFDGGDGFGGAF6DD=DB+=CGCGFFFGGGG78+0@?CDGAF7CCFFFGCGGGGGGGGFFAC
@M02526:341:000000000-JB3KD:1:1101:15906:2106 2:N:0:AACTAAT+ACGGCAC
ATTTGGACTACAGGGGTTTCTAATCCTGTTCGCTCCCCTAGCTTTCGCGCCTCAGCGTCAGGCAAGGCCCAGAGGTCCGCCTTCGCCACCGGTGTTCCTCCTGATATCTGCGCATTTCACCGCTACACCAGGAATTCTGATCTCCCCTACCTGCCTCCAGCTCGACAGTATCGGACGCAGTCCCGGGGTTGAGCCCCGGCATTTC
+
CCCCC9EDFGDGGCDGGGGGGF<ECEFFGGGEGCGEGGFGGGGGGFDFGGFGGGGGGGDFCEFGFGGFFEEGEFFFGGCEGECGGDFGFGGGFGGEGGGGGGDGGGGGGGFFG+?BFEFGEEEGEGGGFGFGGGGGG,7=DFGGFGCGGGFGGGGGGFGCDAFG8+5@CCCED+3;CD9AD9FGC>=C5CE6<8CCDDGDG3A=+
@M02526:341:000000000-JB3KD:1:1101:21275:2154 2:N:0:AACTAAT+ACGGCAC
GAGCGGACTACCAGGGTATCTAATCCTGTTTGCTACCCACGCTTTCGAGCATGAACGTCAGTGTTATCCCAGGAGGCTGCCTTCGCCATCGGTATTCTTCCACATCTCTACGCATTTCACTGCTACACGTGGAGTTCTACCTCCCTCTGACACACTCTAGTCTGCCAGTTTCAAATGCACTTCCCAAGTTAAGCTCGGGGATTTC
+
C@CCCDGGGGGGGGGGGGGGGGGGGGGGGGGGGGGGGGGGGGGGGGGGGGGGGGGGGGGGGGGGGGGGGGGGGGGGGGGGGGGGGGGGGGGGGGGGGGGGGGGGGGGGGGGGGGGGGFGGGGGGGGGCEGGGGGGGGGGGGGGGGGGGGGGFFGGGGGFFFGGFFGFGGGGGGGGGGGGFFGGG8=EGGGGGGGGGGGCDGFFF9
@M02526:341:000000000-JB3KD:1:1101:7198:2214 2:N:0:AACTAAT+ACGGCAC
GTGGACTAATAGGGTATCTAATCCTGTTTGCTCCCCACGCTTTCGCACCTCAGCGTCAATACCTATCCAGTTAGTCGCCTTCGCCACTGGTGTTCTTCCGAATATCTACGAATTTCACCTCTACACTCGGAATTCCACTAACCTCTCCAGGATTCTAGCAATCTAGTTTCAAAGGCAGTTCCGGGGTTGATCCCCGGGCTTTCAC
+
CCC98,;E,<FG<,,C8FAFDFE,E9FG<8CEGGFCFD:@@:9,,6,@:6,<,CCC:,,CFE8C69C:<<C,C,,6@CFG7F7@:,BFFCG8ACFGGG,4C@CGC9;AEFC,A:4,ACF,@EFGF,AFFGE>+@E9ED==,DEDFF8F;D,+63?9=+6=F8DD@ADD8@E,69?++869F??CC6@EEG,@9,=@DG5C**<+?
@M02526:341:000000000-JB3KD:1:1101:24102:2223 2:N:0:AACTAAT+ACGGCAC
GAAGGACTACCCGGGTATCTAATCCTGTTTGCTACCCACGCTTTCGAGCATGAACGTCAGTGTTATCCCAGGAGGCTGCCTTCGCCATCGGTATTCTTCCACATCTCTACGCATTTCACTGCTACACGTGGAGTTCTACCTCCCTCTGACACACTCTAGTCTGCCAGTTTCAAATGCACTTCCCAAGTTAAGCTCGGGGATTTCC
+
CCCCCGGGGGGGGGGGGGGGGGGGGGGGGGGGGGGGGGGGGGGGGGGGGGGGGGGGGGGGGGGGGGGGGGGGGGGGGGGGGGGFGGGGGGGGGGGGFGFGGGGGGGGGGGGGGGGGFGGGGGGGGGGGGFGGGGGGGGGGFGGGGGGFGGGGGGGGGFDGGGGGGGFGGGG8@E?FFFFFCFGGGC8==DFFD,AEGDDDGFFF1
@M02526:341:000000000-JB3KD:1:1101:22557:2272 2:N:0:AACTAAT+ACGGCAC
GCCTGGACTACAGGGGTATCTAATCCTGTTTGCTACCCACGCTTTCGAGCATGAACGTCAGTGTTATCCCAGGAGGCTGCCTTCGCCATCGGTATTCTTCCACATCTCTACGCATTTCACTGATACACGTGGAGTTCTACCTCCCTCTGACACACTCTAGTCTGCCAGTTTCAAATGCACTTCCCAAGTTAAGCTCGGGGATTTC
+
9<BCCGFFGEGGDCFGGGGGGGGEFGCFFGGGFGFGGGFGGGGGGCEGGDGGGGGFGFGEGGG@FGACGGGCFFFFDGGG<?FGFCFGGGEDBAFGFCFEFFGGGGGFFGFG:CGGGGG9;E,,@FEGGGEFG,9>>BDGFEA,@8DFFAFGC8==F?GCFDFGGGGFFGGGF,=?FFGFD+AFFDFGGFC=DECD6DDGD5@F+
@M02526:341:000000000-JB3KD:1:1101:10937:2374 2:N:0:AACTAAT+ACGGCAC
TCTGTCGGACTACAGGGGTTTCTAATCCTGTTCGCTCCCCACGCTTTCGCGCCTCAGCGTCAGTATCGAGCCAGGTTGCCGCCTTCGCAACCGGTGTTCTTCCCAATATCTACGAATTTCACCTCTACACTGGGAATTCCACAACCCTCTCTCGAACTCTAGTCATCACGTATCAAATGCAGCTCCCAGGTTGAGCCCAGGTATT
+
CCCCCGGGGGGGGGEFGGGGGGFFGGGGGGGGGGGEGDGGGEGGGEGGGGEGGGGGGFGGGGGGGGGDFFEGEGGGGGFGGGGGGFGGEGGGGFG=FEGGGGGGGGGEGGGGGGCGGFFGGGGGGGGGGGGF?E@FGFGGGGGGG6EGG8@EDGFFDDFFGGACFFGA?CFG8EGCCCFFGDDDGGFGGGFGFFFGGFCCFFFAF
@M02526:341:000000000-JB3KD:1:1101:22831:2392 2:N:0:AACTAAT+ACGGCAC
GGAGGACTACAGGGGTTTCTAATCCTGTTCGCTCCCCACGCTTTCGCGCCTCAGCGTCAGTTCCGAGCCAGGTTGCCGCCTTCGCAACCGGTGTTCTTCCCAATATCTACGAATTTCACCTCTACACTGGGAATTCCACAACCCTCTCTCGGACTCTAGTCTGCACGTATCAAATGCAGTTCCCAGGTTAAGCCCGGGGATTTCA
+
CCCCCGGGGGGGGGGGGGGGFGGGGGGGGGGGGGGGGGGGGGGGGGGGGGGGGGGGGDGGGGGGGGGGGGGGGGGGGGGGGGGGGGGGGGGGGGGGEFGGGGGGGGGGGGGGGGGGGGGGGGGGGGGGGGGGGGGGGGGGGGGEGGGGGGEDDGGGFGGGG7==FCEGGGGCG<+?7@>FGGGGGGGGGGGFG?FEGGGDCFFF6
@M02526:341:000000000-JB3KD:1:1101:11682:2410 2:N:0:AACTAAT+ACGGCAC
TTCAATGGACTACATGGGTTTCTAATCCTGTTCGCTCCCCTAGCTTTCGCGCCTCAGCGTCAGGCAAGGCCCAGAGATCCGCCTTCGCCACCGGTGTTCCTCCTGATATCTGCGCATTTCACCGCTACACCAGGAATTCCGATCTCCCCTACCTGCCTCCAGCTCGAGAGTATCGGACGCAGTCCCGGGGTTGAGCCCCGGCATT
+
CCCCCGGGGGGGGGGGGGGGGGGGGGGGGGGGGGGGGGGGGGGGGGGGGGGGGGGGGGGGGGGGGGGGGGGGGGGGGGGGGGGGGGGGGGGGGGGGGGGGGGGGGGGGGGGCGGGGGGGGGGGGGGGGGGGGFEFGGGGFG>CGGGGGGGGGFGGGGFGGGGG8FGDEGDGFCFCDDGCEDDDGCDEEGGGCCGGGFGGGGFEFF
@M02526:341:000000000-JB3KD:1:1101:8121:2426 2:N:0:AACTAAT+ACGGCAC
ATGTGGACTACTGGGGTTTCTAATCCTGTTTGCTCCCCACGCTTTCGCACCTCAGCGTCAATACATGTCCAGTCAGTCGCCTTCGCCACTGGTGTTCTTCCGAATATCTACGAATTTCACCTCTACACTCGGAATTCCACTGACCTCTCCATGATTCAAGCGATGCAGTCTTAAAGGCAGTTCCGGAGTTGAGCTCCGGGCTTTC
+
CCCCCGGGGFGGGGGGGGGGGGGGGGGGGGGGGGGGGGGGGGGGCGGGGGGCFGFFGGGGGGGFFGGGGGCFGGGGGGGGGGGGGGGGECG8FGGGGGGGGGGGGGGGGGGGGFGGGGGFGGGGGGGGDGGGGGGFGGGFFFFGGGGCGFGDDFFGGFEFG>8@CEEFGFFF+:DFGGGEGFG9EGGDGGGGGGGGGGGGGDAA>
@M02526:341:000000000-JB3KD:1:1101:19047:2506 2:N:0:AACTAAT+ACGGCAC
TCGGACTACTGGGGTTTCTAATCCCGTTCGCTCCCCATGCTTTCGCACTCCAGCGTCGGTGGGGACCCAGAGAGCTGCCTTCGCTTTTGGCCTTCCTTCGTAGATCTCCGGATTTCACCCCTACACACGAAATTCCACTCTCCTCTGTCTCACTCAAGTGAATTGGTTTCGAGAGCATTCCACCAGTTTTTGGCGACTTTCACTT
+
@CCBCGGGGGFGGGGGGGGGGGGFEGEFFCEFGGGGFEFFFFGFGGEEEFGG<ECC@EEFDGECFG7FFGGGGGGGGGGGGDFE7<FEFFGGGGGGGDFDEDF:EEF9FGGCCCFGDFGAE8EFEFGGGGG+BFGGGG=F98FGG88@CAFEFA8?D+22@,@ECF<7,7+++@7+2;+?5CFGGCFFFGGE>E;E9CDCGF8CF
@M02526:341:000000000-JB3KD:1:1101:15040:2552 2:N:0:AACTAAT+ACGGCAC
CGGACTACTAGGGTTTCTAATCCTGTTCGCTCCCCATGCTTTCGAGCCTCAGCGTCAGTTACAGACCAGAGAGCCGCCTTCGCCACTGGTGTTCTTCCATATATCTACGCATTTCACCGCTACACATGGAGTTCCACTCTCCTCTTCTGCACTCAAGTCTTCCAGTTTCCGATGCTCTTCCTCAGTTAAGCTGAGGGCTTTCACA
+
CCCCCGGFGGGGGFGGGGGGGGGGGGGGGGGGGGGGGGGGGGGGFGGGGGGGGGGGGGGGGGGGGGGFGGGGGGGGGGGGGGGEGGGGGGGGGGGGGGGGGGGGGGGGGGGGGGGGGFGGGGEFGFFFGGGGGGGGFADFGGGGGGGGGGGGGGGGGGFGGGGGGGGGDGDGGGGCGGGFGGGGGGGGCGGCCFGGDGGFGFFFF
@M02526:341:000000000-JB3KD:1:1101:11801:2594 2:N:0:AACTAAT+ACGGCAC
CACGGACTACAGGGGTATCTAATCCTGTTTGCTACCCACGTTTTCGTGTCTCAGCGTCAGCTATGGTCCAGAAAGCCGTCTACACCACAGGTGTTCCTCCTGATATCTACGCATTTCACCGCTACACCAGGAATTCCGCTTTCCTCTCCCACGCTCAAGCACTTCAGTTTCCGGCGCACCCTCCCACTTGAGCCAGGAGATTTCA
+
CBCCCGG7FE8F,CFC@@E@FA<F<CFGEF<F<EEGGG::,,CBF66:C<9CFAECCFGGFCFC9FGGGGCEAFGG@@B:AAF9FGDC@C,C9CFFFCFFCA9F=FG,4CDGFEFFEEGAEG7>EEAE+4@B88,@,>+@8=,6@;A,@A,8+@8C6C?AED,6@D936=@DC+@+=095=3*0AF,4@2,22CG5***4*++4=
@M02526:341:000000000-JB3KD:1:1101:7452:2617 2:N:0:AACTAAT+ACGGCAC
GGATGGGACTACTGGGGTATCTAATCCTGTTCGCTCCCCACGCTTTCGCGCCTCAGCGTCAGTATCGAGCCAGGTTGCCGCCTTCGCAACCGGTGTTCTTCCCAATATCTACGAATTTCACCTCTACACTGGGAATTCTACAACCCTCTCCCGCACTCTAGCCATCCCGTATCAAATGCAGCCCCCAGGTTGAGCCCAGGTATTT
+
-8,A,,FAEGGG,;CFGF,EFGFGGGGFFFG9FF@FGGGFGGGEGGGF7FGGGFG?FGGGE7<6,C66,@@FG7,6,EFEGG7FGFG7FGC7=FGGFG,EFF8CEF=FGAFE@+AEFBFFFFFGCFGFGE,:,>@DDG,7E8,6=EGG8?,88>CDGG8A:,@<,<,,;A+,;7?<FC>BCC*<C**4;C9,,9FGGC4**+=B@
@M02526:341:000000000-JB3KD:1:1101:18856:2627 2:N:0:AACTAAT+ACGGCAC
GAAAGGGACTACTCGGGTATCTAATCCTGTTTGCTACCCACGCTTTCGTGCCTCAGCGTCAGTTATGGTCCAGTAAGCCGTCTACACCGCAGGTGTTCCTCCTGATATCTACGCATTTCACCGCTACACCAGGAATTCCGCTTACCTCTCCCATACTCAAGCCTCCCAGTTTTCGGCGCACCCTCCCAGTTGAGCCGGGAGATTT
+
CCCCCGGGGGGGGGGGGGGGGGGGGGGGGGGGGGGGGGGGGGGGGGGGGGGGGGGGGGGGGGGGGGGGGGGGGGGGGGGGGGGGGGGGGGGGGGGGGGGGGGGGGGGGGGGGGGGGGGGGGGGGGGGGGGGGGGGGGGGGGGGGGGGGGGGGGGGGGGGGGGGGGGGGGGGGGGGGGDGFGGGFGGGGGFGGGGGGGGGDGEFFF
@M02526:341:000000000-JB3KD:1:1101:14619:2630 2:N:0:AACTAAT+ACGGCAC
CCCTGGGACTACAGGGGTATCTAATCCTGTTTGCTCCCCACGCTTTCGCACCTGAGCGTCAGTCTTCGTCCAGGGGGCCGCCTTCGCCACCGGTATTCCTCCAGATCTCTACGCATTTCACCGCTACACCTGGAATTCTACCCCCCTCTACGAGACTCAAGCCTGCCAGTTTCAAATGCAGTTCCCGGGTTAAGCCCGGGGATTT
+
@CCCCGCGGGGGGGGGGGGGGGGGGGDCFFEEGGGGGGGDFEEFEFGDEGEGCD@FGGGGGGGGGGGGGGGGGGGGGGGGGGGGGCGGGGGGGGGGGGGGGGGGGFGGGGGGGGEGGGGGGGGGGGGGGGGGGGFGGGGGGGGGGGGGGGGGGEGGGGGGGGFGGGGGGGGGG@FGGCGFFFFGGG9CCEGGFCFFGGCDD33A=
@M02526:341:000000000-JB3KD:1:1101:19203:2646 2:N:0:AACTAAT+ACGGCAC
CGGACTACCGGGGTATCTAATCCTGTTTGCTACCCACGCTTTCGAGCATGAACGTCAGTGTTATCCCAGGAGGCTGCCTTCGCCATCGGTATTCTTCCACATCTCTACGCATTTCACTGCTACACGTGGAGTTCTACTTCCCTCTGACACACTCTAGTCTGCCAGTTTCAAATGCTCTTCCCAAGTTAAGCTCGGGGATTTCACA
+
CCCCCGF@8@+@@FFGFFFDFGFACFE<ECFFG<<66+FCCCE@@C7@<@EE<8C,BBFGFDFGDFFG8DD:,BFG@@AF@BF::?<:B4=6EEFDG<?E?,A,CBEFCF@:=9FGDFDGA,EFG7::B@,99>=DD,,@EDFFGCFF,21=+1AD=CF8ADEDDFGGFC:=CGG+=ECD?8==,=EFDFCAE6CCGDGG>EF@4
@M02526:341:000000000-JB3KD:1:1101:22929:2652 2:N:0:AACTAAT+ACGGCAC
TCTAGGGGACTACCCGGGTTTCTAATCCGGTTTGCTCCCCACGCTTTCGTGCATGAGCGTCAGTCTTGACCCAGGGGGCTGCCTTCGCCATCGGTGTTCCTCCACATCTCTACGCATTTCACTGCTACACGTGGACTTCTACCCCCCTCTGCCAGACTCCAGCATTGCAGTCTCCAACGCAATTCCCAAGTTAAGCTCGGGGATT
+
CCCCCGGGDEFGGFGGGGGGGDGGGFF9FEGGGGFFGGGEGGGGGGGFGGGGGGGDFGECEGGFGDFFCGGGGGGGGGGGDDFBFGGGG7FE@E:FCCGGGGFGCDGGGA=AFDCGGCBEGGAGC=FG9=:AA@E,6@EADF8@F@++==8D+@F7?6@55<D1<CDEF<F72E?CCG5?57DCGGGFGGFGGGGFC<DCCB)/)
@M02526:341:000000000-JB3KD:1:1101:12064:2666 2:N:0:AACTAAT+ACGGCAC
CCCTGGGCTACACAGGTGTCTCTAACTCTTTTTGCCCCCCACGCTCTTGCACCTGAGCGTCAGTCTTTGTAGAGGGGGCCCCCCTCGCCACCGGTTTCCCCCCAGCTCTCCACGCTTCTCACCGACACACCTGGAATTCCACCCCTCTCTCCAACTCTATACCTGCACACACATAAACGCAATCCCCATGGTGCCCCCGGGTTTT
+
B6,-AF,,,,,;F,EE6,F,C,,,,,,,=,C,,7CFGG+C+C+7F,,,CFF,,,C,C,6+6,,C<F,69<,,,CCC++8>+7+++8++4B+4+7C+4,9E,+@F+,@FF:,4A6++@+3C,,,++++@633,,3,7,@333@D>E*@FC,4129**;C9,,,5,,,49,,***,51+*//))10=C58,**3<+*2*)1C)0):5
@M02526:341:000000000-JB3KD:1:1101:22489:2694 2:N:0:AACTAAT+ACGGCAC
AGCTGGACTACTGGGGTTTCTAATCCTGTTCGCTCCCCACGCTTTCGCGCCTCAGCGTCAGTATCGAGCCAGGTTGCCGCCTTCGCAACCGGTGTTCTTCCCAATATCTACGAATTTCACCTCTACACTGGGAATTCCACAACCCTCTCTCGAACTCTAGTCATCACGTATCAAATGCAGCTCCCAGGTTGAGCCCAGGTATTTC
+
CCCCCGGGGGFCEG8FGGGDFGGGFFFFGGGGGFGGGGGGCDCFEF:FFGC@CFGGGGGGGEFDG7EDGEFGGGGGGGDGGGGGGGGGGGGCGGEGGGGGGGGGGGGGGGGGDGGGGGGGGGDDFGGGCEFD@8ECGGGGGGGGGGGDGGG6FGGCGGCFFGGGGF?>:EFFDCFG7D73;9CCCFG>CFCEGGG5FGCGC9ACF
@M02526:341:000000000-JB3KD:1:1101:21697:2695 2:N:0:AACTAAT+ACGGCAC
GGGACTACCCGGGTTTCTAATCCTGTTTGATCCCCACGCTTTCGTGCCTCAGTGTCAATATTCGGGTAGTAAGCTGCCTTCGCAATTGGTGTTCTATGTCATATCTAAGCATTTCACCGCTACATGACATATTCCGCTTACCTCCACGGTATTCAAGACTGATAGTATCAATGGCAGTTTCCGGGTTAAGCCCGGAGATTTCACC
+
CCCCCGGGGGGGGGGGGGGGGGGGGGGGGGGGGGGGGGGGGGGGGGGGGGGGGGGGGGGFGGGGCGGGGGGGFGGGGFGGGGGGGGGGFGDFGGGFGGGGGGGGGGGFFGGGGFGGGGGGGGGGGGGGGGFGGGGGGGGGGGGGGGGGGGGGGGGCG7EGGFFGGGGFGFEGGGGCDGGFGGGDGGGGGGFFGGGG>CFCCFFFF
@M02526:341:000000000-JB3KD:1:1101:19164:2709 2:N:0:AACTAAT+ACGGCAC
GCAGGGACTACCAGGGTTTCTAATCCTGTTTGCTACCCACGCTTTCGAGCATGAACGTCAGTGTTATCCCAGGAGGCTGCCTTCGCCATCGGTATTCTTCCACATCTCTACGCATTTCACTGCTACACGTGGAGTTCTACCTCCCTCTGACACACTCTAGTCTGCCAGTTTCAAATGCACTTCCCAAGTTAAGCTCGGGGATTTT
+
CCCC<FGFFGDGGFCFGFEEE9C@ECFECFEGGGCFGCFC7BFG@AG,6FECFGFF?DCBE<FFFG<,EFECEGGDFEEFGFC@<:BEEGGEC<FDEAAFG,C4AFF==EF?:?=CGGAFGGCA>;FCE=84@9@EFG;DB,4@+@=FGGG9AEGFFDFEFGGGAD?==FGFFDFCDGDDFG6FGAGCDGDEBD+@00=9C?5A+
@M02526:341:000000000-JB3KD:1:1101:20827:2716 2:N:0:AACTAAT+ACGGCAC
CGCTAGGACTACCGGGGTATCTAATCCTGTTTGCTCCCCACGCTTTCGCACCTCAGCGTCAGTCTTTGTCCAGGGGGCCGCCTTCGCCACCGGTATTCCTCCACATCTCTACGCATTTCACCGCTACACATGGAATTCTACCCCCCTCTACAACACTCTAGGTACACAGTTTTGAATGCCATTCCCAGGTTGAGCCCGGTGATTT
+
9CCCBCCEC@FGGGCEFGG8CEFFCGEFGGGEEGFFGFGGCGGFEFGEGGGE<ECCFGGGGGFFGFCFEFCFGGDGGGGGGGG7EFGE@@ECEFCFFGFGGEFFGGGGEGCEEFGEF9EGFFGD7CFFGGEEGG9>,@FGGGGGGCCEFAFGD,=C8DCFCDEGGFCCE<:<FGDGGGCF>8:+=;<FGGF,<=F6FDG)9)1@;
@M02526:341:000000000-JB3KD:1:1101:7252:2728 2:N:0:AACTAAT+ACGGCAC
GCGGGACTACCAGGGTATCTAATCCTGTTTGCTACCCATGCTTTCGAGCCTCAGCGTCAGTAACAGACCAGACAGCCGCTTTCGCCACTGGTATTCTACCATATATCTACGCATTTCACCGCTACACATGGTGTTCTACTGTCCTCTTCTGTACTCAAGTCGCCTAGTTTCCAATGCACTTCTTCGGTTAAGCCGAAGGCTTTCA
+
CCCCCGGGGGGGGDCGGGGGGGGGGGFGGGGGGGGGGGGGGFFGGGFGGGGGGCGGGGGGGGFGGCGGGGGCFGGGGGGGGGGGEGGGGG?FFGGGEFGGGGGGGFGGGGGGGGGGGCFGGGGGGGGGGEFFGGGGGGGGGGGGGGGFGGGGGGGGFDFFGDGGGG8@,@FGGGGFGCFDGFCDGG68EEFGGGGG67CC>FFF+
@M02526:341:000000000-JB3KD:1:1101:13008:2749 2:N:0:AACTAAT+ACGGCAC
GTGTGGACTACACGGGTATCTAATCCTGTTTGCTCCCCACGCTTTCGTGCATGAGCGCCAGTGCAGGCCCAGGGGATTGCCTTCGCCATCGGTGTTCCTCCGCATATCTACGCATTTCACTGCTACACGCGGACTTCCATCCCCCTCTGCCGCACTCCAGCCGTGCAGTCACAACTGCAGTTCCCAGGTTAAGCTCGGGGATATC
+
CCCCCDGGGGFGGGGGFEGGGGFGG<FFFCFDFFGGGGCGFGEEFEEFFGGGFFGGGGG@CGFGDF,CCEGGGEC@:A@9EF<FFGGC7<FDCC?CFC<EEGGFGGCFDCE@FE:BFGAFGCGGFGCCEE7FD+CBFCF8BFFG+6AF@@=EC+999?C7FGG>*43@5,2@+@57DDC*;+2:CDCDC69C??+48C4CC));+
@M02526:341:000000000-JB3KD:1:1101:22507:2799 2:N:0:AACTAAT+ACGGCAC
TCGGACTACAGGGGTATCTAATCCTGTTCGCTCCCCACGCTTTCGCTCCTCAGCGTCAGTAACAGCCCAGAGACCTGCCTTCGCCATTGGTGTTCTTCCCGATATCTACACATTCCACCGTTACACCGGAAATTCCAGTCTCCCCTACTGCACTCAAGCCCGCCCGTATCCGGCGCAGACCCACCGTTAAGCGATGGGCTTTCAC
+
CCCCCGEFGFGGGGGGGGGGGGGGGGGGGGGGGGGGGGGGGGGGGGGGGGGGFGGEGGGGGGGGGGGGGGC8FGGGFGGGGGGDGGGGGGGGGGGFGGGGGGGGGGGGGGGGGGGGGGGGGGGGGGGGDGDEGGFGGGGGDFGFCFGGGGGGGGGGGGG6DEGGGGGGGGGGGGGGGG4AGG>DGGGGGGGGCGDGDFGGFAFFF
@M02526:341:000000000-JB3KD:1:1101:24882:2808 2:N:0:AACTAAT+ACGGCAC
GGGGACTACTGGGGTATCTAATCCTGTTTGCTCCCCACGCTTTCGCACCTCAGCGTCAATACATGTCCAGTCAGTCGCCTTCGCCACTGGTGTTCTTCCGAATATCTACGAATTTCACCTCTACACTCGGAATTCCACTGACCTCTCCATGATTCAAGCGATGCAGTCTTAAAGGCAGTTCCGGAGTTGAGCTCCGGGCTTTCAC
+
CCCCCGGGGGFFGGGEFGGGGGGGGGGGGGGFFGGGGGGGGGCGGGGGG<FFGGGGGGGGCFGGGGGGGGGGGFEGGGEGCGDDGCGGGGF8FFGGFGGGGGGGGGGGGFGGGGFGGGGGGBEFFGGGGGGCDFFGGFFDFGGGG8DGAFD9=FF?E+EC==AEFGCGGGEGG,=?+=6BDD8C68:@CFFE9@@CGGC9;*AFE
@M02526:341:000000000-JB3KD:1:1101:12521:2815 2:N:0:AACTAAT+ACGGCAC
GGGTGGACTACAGGGGTTTCTAATCCTGTTTGCTCCCCACGCTTTCGCACCCCAGCGTCAATACCTGTCCAGTTAGCCGCCTTCGCCACTGGTGTTCTTCCGAATATCTACGAATTTCACCTCTCCACTCGGAATTCCACTAACCTCTCCAGGATTCTAGCAATCTAGTTTCAAAGCCAGTTCCGGGGTTGAGCCCCGGGCTTTC
+
@C@CCC@@CFE<FGGCGGGAEGEEG<CCFGGDFFGGGGGGDFGGD@BF@FE,@FC<@CF76E<F@FFG<CC@EFA9FA@FCG:=?C::FFGDF8FFFGGC9FG@FFD=9FCCGGFG?<,C>=E=,99EAFF:C@DDFGGGG==F831@D8F?+8?8+?=EFGEGEAA,2@:2=2?@+0=6DD<=CCE6E5:<,@;C9C*3CBFF=
@M02526:341:000000000-JB3KD:1:1101:18846:2837 2:N:0:AACTAAT+ACGGCAC
GCGAGGACTACTGGGGTTTCTAATCCTGTTCGCTCCCCACGCTTTCGCGCCTCAGCGTCAGTATCGAGCCAGGTTGCCGCCTTCGCAACCGGTGTTCTTCCCAATATCTACGAATTTCACCTCTACACTGGGAATTCCACAACCCTCTCTCGAACTCTAGTCATCACGTATCAAATGCAGCTCCCAGGTTGAGCCCAGGTATTTC
+
CCCCCGGGGGGGGGGGGGGGGGGGGGGGGGGGGGGGGGGGGGGGGGGGGGGGGGGGGGGGGGGGGEGGGGGGGGGGGGGGGGGGGGGGGGGGGGGGGGGGGGGGGGGGGGGGGEGGGGGGGGGGGGGGDGFGACFGGGGGGGGGCGGFGDFCFGGGGGGGGGFGGGFECFGGGG8C7CGFGGGGGGGGGGFGGG*AFGGGGFFF6
@M02526:341:000000000-JB3KD:1:1101:20100:2858 2:N:0:AACTAAT+ACGGCAC
GACGGGACTACCCGGGTATCTAATCCTGTTTGCTCCCCACGCTTTCGCACCTGAGCGTCAGTCTTTGTCCAGGGGGCCGCCTTCGCCACCGGTATTCCTCCAGATCTCTACGCATTTCACCGCTACACCTGGAATTCTACCCCCCTCTACAAGACTCTAGCTTGCCAGTTTCAAATGCAGTTCCCAAGTTAAGCTCGGGGATTTC
+
CCCCCGGGGGGGGGGGGGGGGGGGGGGGGGGGGGGGGGGGGGGGGGGGGGGGGGGGGGGGGGGGGGGGGGGGGGGGGGGGGGGGGGGGGGGGGDGGGGGGGGGAGGGGGGGGGGGGGGGGGGGGGGGGGGGGGGGGGGGGGGGGGGGGGGGGG7DGGGGFGGGFGGGGGGDGGGGGGGGBDGGGGGGGGGGGGGCGD:GGDEFF=
@M02526:341:000000000-JB3KD:1:1101:11686:2871 2:N:0:AACTAAT+ACGGCAC
GGAGGACTACCAGGGTATCTAATCCTGTTTGCTACCCACGCTTTCGAGCATGAACGTCAGTGTTATCCCAGGAGGCTGCCTTCGCCATCGGTATTCTTCCACATCTCTACGCATTTCACTGCTACACGTGGAGTTCTACCTCCCTCTGACACACTCTAGTCTGCCAGTTTCAATTGCACTTCCTAAGTTAAGCTCTGGGATTTCC
+
CC,AC7CFFC@EF7;E@FEGG9FCCFFGFFFFF@FGGDE@@BECFGDGGGGGGGFGEFEFGEGG9ECCCC@7<,6BE<FFGGG@C,CFFC:?B<AFFGG<EAF:EF>E9?7FCCFCDEFFFFGFFG8CE8C=:EGDDG9A>DE6,@D?FGFEC+8=FFCEFGGFADEFGAFDD,?F9?+<D=D+7+DDFG=AF,AF+++0=6;<+
@M02526:341:000000000-JB3KD:1:1101:11925:2873 2:N:0:AACTAAT+ACGGCAC
TGGACTACTAGGGTATCTAATCCTGTTTGCTACCCACGCTTTCGCGCCTCAGCGTCAGTGTCAGTCCAGAAGGCCGCCTTCGCCACTGGTATTCCTCCAGATCTCTACGCATTTCACCGCTACACCTGGAATTCTCCCTTCCTCTCCTGCACTCAAGTCCGCCAGTTCCAAATGCAATTCCCAGGTTGAGCCCGGGGCTTTCACA
+
CCCCCGDFFEGGGGDCFGGGGGGGGG<<ECCAFFGGEEGEFEGDD6+7,BEFFEBEEGGGFF@CEFFG89CFD,CCFFGGFFGGGEGG?FAFFCD,F8F@FFE;FF,,AC,?BFFGGEG77>B=FEFFF49F?EE,@D8DFEFGG8E,6@FCDFGFFG,@CE=@?DDDDG:7=9=++?8D@CGF+A?F6,@EE6?EC5*CGFAF1
@M02526:341:000000000-JB3KD:1:1101:6961:2927 2:N:0:AACTAAT+ACGGCAC
TCGGGACTACTCGGGTATCTAATCCTGTTTGCTCCCCACGCTTTCGAGCCTCAGCGTCAGTTACAGACCAGAGAGCCGCCTTCGCCACTGGTGTCCCTCCATATATCTACGCATTTCACCGCTACACATGGAATTCCACTCTCCTCTTCTGCACTCAAGTCTCCCAGTTTCCAATGACCCTCCCCGGTTGAGCCGGGGGCTTTCC
+
C?CCC>EGEEEGCFEGGGGGGGFGAFGGGGG9FEGGGFGGEGGGGEG?:FEF<CCFCGFGGGFDG99E@EE8EEFGGGGGGGG74BCFGEFFFBF9<9AFEC?;FDFGGGFEGGGGGFFF8CGDDFGC@AE:FFGD;,EEFC8FFGGGFFDCFFGFFC9=E:=EFGG8EFGFDDC+9?6D=+=96CGGE5@,21*19*):)/?8+
@M02526:341:000000000-JB3KD:1:1101:22483:2929 2:N:0:AACTAAT+ACGGCAC
CGAGGACTACTAGGGTATCTAATCCTGTTTGCTCCCCACGCTTTCGCACCTCAGCGTCAGTCTTTGTCCAGGGGGCCGCCTTCGCCACCGGTATTCCTCCACATCTCTACGCATTTCACCGCTACACATGGAATTCTACCCCCCTCTACAAAACTCTAGATACACAGTTTTGAATGCCATTCCCAGGTTGAGCCCGGGGATTTCA
+
CCCCCGGGGGGGGGGGGGGGGGGGGGGGGGGGGGGGGGGGGGGGGGGGGGGGGGGGGGGGGGGGGGGGGGGGGGGGGGGGGGGGGGGGGGGGGGGGGGGGGGGGGGGGGGGGGGGFGGGGGGGGGGGGGDGGGGGGGGGGFGGGGGGGGGGGGGGGFGGGGGGGGGG9FG;FDGGGGGGFGGDGGGGGGEGGGFCGGGGGGFFF8
@M02526:341:000000000-JB3KD:1:1101:13464:2945 2:N:0:AACTAAT+ACGGCAC
TGCGGGACTACCGGGGTTTCTAATCCTGTTTGCTCCCCACGCTTTCGCATCTCAGCGTCAGTATCTGTCCAGAAGGTCGCCTTCGCCACCGGTATTCCTCCACATCTCTACGCATTTCACCGCTACACGTGGAATTCTACCTCCCTCTACAGTACTCTAGTTAGACAGTTTTAAATGCAATTCCTAGGTTGAGCCCAGGGCTTTC
+
C9CCCGDEGGGG@::FFBFGGGF@DCFEGGGGGGCEFGCFEGGEFGGGGGGGGFGGGECEGGGGGCGGGGFEAFFGGGGDGGGGGGGEF8FDFGGGGGGGFFFFFGFF;EFGEGGGFGGGG=8EGGGFEG,CCFGGGGGGGGFGDFGGGGGGC=DGDFGGGGGGGGGGGGGGGCFFFGCAGGGG,?:8BC,@CDFFGD5?>FFF+
@M02526:341:000000000-JB3KD:1:1101:23199:2992 2:N:0:AACTAAT+ACGGCAC
CCGGCGGGACTACAAGGGTATCTAATCCTGTTTGCTACCCACGCTTTCGAGCATGAACGTCAGTGTTATCCCAGGAGGCTGCCTTCGCCATCGGTATTCTTCCACATCTCTACGCATTTCACTGCTACACGTGGAGTTCTACCTCCCTCTGACACCCTCTCGTCTGCCAGTTTCAAATGCACTTCCCAAGTTAAGCTCGGGGATT
+
6A8-,:+FCFGGGFCFGEFFGGGGDGG9EGEGGGFFCGCFEEEDGGGGGGGD7<@F9DFGC?CF9FECD6CFFF<FEGEFAFGCF<4FFD=GGGEFDFFGGG<E4,>:EFG,C4FEEEGGAECGFFFGGF7FGGGFF8DE=D,ED?CFFG8=DF++=+@7,34@D976?FGG7,=C7>=AF:FCEGCE@GGGF@BC7**@D44?A
@M02526:341:000000000-JB3KD:1:1101:15736:2995 2:N:0:AACTAAT+ACGGCAC
GCCCAGGGACTACTCGGGTATCTAATCCTGTTCGCTCCCCACGCTTTCGCGCCTCAGCGTCAGTATCGAGCCAGGTTGCCGCCTTCGCAACCGGTGTTCTTCCCAATATCTACGAATTTCACCTCTACACTGGGAATTCCACAACCCTCTCTCGAACTCTAGTCATCACGTATCAACTGCAGCTCCCAGGTTGAGCCCAGGTATT
+
CCCCCCF@FGG@EDFCCEFFFCFGEGGFGGGGGGG@FFGGGGDGEEGG:FFFFEGC<FCFG,@E<<FCC7FG@,D@FGGG77:?EGFD,@F8CFCCFFFGGGG8E:=EEEG9F+?>=DFF9E>@EF,A,AFEC,>8D8F8;E@CEGEGG,,,=6=++=DG,,3@3@A,<CFGF,+;++=6:F7>F5A>9F@<,@CCCC>9498=B
@M02526:341:000000000-JB3KD:1:1101:13485:3005 2:N:0:AACTAAT+ACGGCAC
CTGAAGGACTACCCGGGTATCTAATCCCATTCGCTCCCCTAGCTTTCGTCTCTCAGTGTCAGTGTCGGCCCAGCAGAGTGCTTTCGCCGTTGGTGTTCTTTCCGATCTCTACGCATTTCACCGCTCCACCGGAAATTCCCTCTGCCCCTACCGTACTCCAGCTTGGTAGTTTCCACCGCCTGTCCAGGGTTGAGCCCTGGGATTT
+
CCCCCGGGGGGGGGGGGGGGGGGGGGGGGGGGGGGGGGGGGGGGGGGGGGGGGGGGGGGGGGGGGGGGGGGGGGGGDGGGGGGGGGGGGGGGGGGGGGGGGGGGGGGGGGGGGGCGGGGGGGGGGGGGGGGGGGGGGGGGGGGGGGFFGGGGGGGGGGGGGGGGGGGGGGGGGGGGGGGFGGCGFFG?>>FGGGGGFGFGGFFFF
@M02526:341:000000000-JB3KD:1:1101:12470:3023 2:N:0:AACTAAT+ACGGCAC
AGAATGGACTACTAGGGTATCTAATCCTGTTTGCTCCCCACGCTTTCGTGTCTCAGCGTCAGTCATCGTCCAGAAGGCCGCCTTCGCCGCAGGTGCTCTGCTTGATATCTACGAATTTCACCTCTACACCAAGCATTCCACCTTCCTCTCCGAGACTCGAGCGACGCAGTTTTGGATGCACGTCCACGGTTGAGCCGTGGGATTT
+
CCCCCGGGGGGGGGGGGGGGGGGGGGGGGGGGFGGGGGGGGGGGGGGGGGGGFGGGGGGGGGGGGGGGGGGGGGGGGGGGGGGGGGGGGGGGGGGGGGGGGGGGGGGGGGGGGGDFGGGGGFFGGGGGGGGFFFGGGGCDFGGGGGGGGGGGGGGGGGFGEEGGG=C+9EGGGGGGC*AC>FGFE7EEGGGGFCFGGG:DGFFAF
@M02526:341:000000000-JB3KD:1:1101:25270:3050 2:N:0:AACTAAT+ACGGCAC
TCGGACTACCGGGGTTTCTAATCCTGTTTGCTCACCACGCTTTCGTGCATGAGCGTCAATCTTGACCCAGGGGGCTGCCTTCGCCATCGGTGTTCCTCCACATCTCTACGCATTTCACTGCTACACGTGGAATTCTACCCCCCTCTGCCAGATTCAAGCCTTGCAGTCTCCATCGCAATTCCCAGGTTGAGCCCGGGGCTTTCAC
+
CCCCCGGGFGGGGGGGGGGGGFGGGGGGGGGGGGGGGGGGGGGGGGGGGGGGGGGGGGGGGGFFGGGGGGGGGCFGGGGGGGGGGGGGGGGGGGGGFGFGGGGGGGGGGGGGGGGGGGGGGGGGGGGGFGGFGDFGGGGGGGGGGGGGGGG8DGGFGGGGGGFFGGGGGGFGGGCDCDGFGGFFC?FGG7CGCGGGC)79CA8@F
@M02526:341:000000000-JB3KD:1:1101:21852:3062 2:N:0:AACTAAT+ACGGCAC
CTGGGACTACTGGGGTATCTAATCCTGTTTGCTCCACACGCCTTCTCACCTCAGCGTGAGTATCCAGCCAGTGAGCCGCCTTTGCCACTGGTGTTCTTGCGAATATCCACGAATTTCACCCCTACACCCGCAGTTCCAATCACCTCTCCCGAACTCCAGTCTCCCAGGATCAAAGGCCGTTCCGGAGTTGAGCTCCGGGATTTCA
+
-ACCC@FC8C96,66@,@EF@66CCCE,;EEDF,C,CCCGG,EF@,;CFF9EGD<:F@C,FG<F,,;,9C66CFD<BCE:BF,99,EF<ADFF=C?F?<F++@FFCG,E8,+8,AEE9,C,>DDGG8,647@+8,4@4;,=D88,=,,@D>@DGD=+=,,@=:9,,,++6=,2DD6@++<;F6CE=9?F:CFC7*4*3;9;@FC+
@M02526:341:000000000-JB3KD:1:1101:11087:3063 2:N:0:AACTAAT+ACGGCAC
AGTGTGGACTACCAGGGTATCTAATCCTGTTTGCTACCCACGCTTTCGAGCATGAACGTCAGTGTTATCCCAGGAGGCTGCCTTCGCCATCGGTATTCTTCCACATCTCTACGCATTTCACTGCTACACGTGGAGTTCTACCTCCCTCTGACACACTCTAGTCTGCCAGTTTCAAATGCTCTTCCCAAGTTAAGCCCGGGGATTT
+
CCCCCGGGGGGFFGFFEGGGCFCFGGFGGGGGGGGGGGGGGCGGGECFGGGGFGGGGGGGECFDDFGGCF,CCFGGGGGGGGFGGDEFGGGGGC8FEGGGGGGGGGG9EFG9FGGGGCGGGGGGFFGGGGGCFECGGGGGGGFAGECFGGGF68DGGGG86,,34@=D8DFFF,=63632+CDFG6A8DFGG8=7=++=D+0<C9
@M02526:341:000000000-JB3KD:1:1101:20428:3088 2:N:0:AACTAAT+ACGGCAC
TGCGGACTACCGGGGTTTCTAATCCTGTCCGCTCCCCATGCTTTCGAGCCTCAGCGTCAGTTACAGACCAGAGAGCCGCCTTCGCCACTGGTGTTCTTCCATATATCTACGCATTTCACCGCTACACATGGAGTTCCACTCTCCTCTTCTGCACTCAAGTCTTCCAGTTTCCGATGCTCTTCCTCAGTTGAGCTGAGGGCTTTCC
+
CCCCCGEGGGGEGGGCGGGGGGGGGGFGGGGGDFEGGGGGGGGGGCEGEGFDFGGGGGGGFFFFFFDFGGGGFGDGGGGGGGGFGFGGGGGGDGGGGGGGGBFFGGGGGGGECFGFF?=EC7=CCEFGGFFGGGGCFFG=F9DDFDGGGCFFDFGGDGGGGGGGGGGGGGGFCEDGD8297B8FGFGGGFCFFGGC?CCCCAFA+
@M02526:341:000000000-JB3KD:1:1101:15071:3094 2:N:0:AACTAAT+ACGGCAC
GGGACTACACGGGTATCTAATCCTGTTTGCTCCCCACGCTTTCGCACCTGAGCGTCAGTCTTTGTCCAGGGGGCCGCCTTCGCCACCGGTATTCCTCCAGATCTCTACGCATTTCACCGCTACACCTGGAATTCTACCCCCCTCTACAAGACTCTAGCTGGACAGTTTTAAATGCAATTCCCAGGTTGAGCCCGGGGCTTTCACA
+
CCCCCGGGGGGGGGGGGGGGGGGGGGGGGGGGGGGGGGGGGGGGGGGGGGGGGGGGGEGGGGGGGGGGGGGGGGGGGGGGGGGGGGGGGGGGGGGGGGGGGGGGGGGGGGGGGGGGGGGGGEGGGGGGGGGGGGGGGGGGGGGGGGGGGDGGGGGGGGGGGGGFGFFGGGGFGGGGGGGFGGGGFGGGG?FCGGGGGGGGGFFFA
@M02526:341:000000000-JB3KD:1:1101:15442:3129 2:N:0:AACTAAT+ACGGCAC
TGGACTACCGGGGTATCTAATCCTGTTCGCTCCCCACGCTTTCGCTCCTCAGCGTCAGTAACAGCCCAGAGACCTGCCTTCGCCATTGGTGTTCTTCCCGATATCTACACATTCCACCGTTACACCGGGAATTCCAGTCTCCCCTACTGCACTCAAGCCCGCCCGTGTCCGGCGCAGACCCATCGTTAAGCGATGGGCTTTCACC
+
CCCCCGGGGGDEGGGGGGGGGGGGGGGGGGGGGGGGGGGGGGGGGGGGGGGGGGGGGGGGGGGGGGGGGEGGGGFGGGGGGGGGGGGGGGGGGGGGGGGGEEGGGGGGGGGGGGGGGGGGGGGGGGGGDGGGGGGGGGGCGFGGGGGGFGGGFGGGGGGFGGGGGE@FGGGDGCDGG4DFGGGGGGGGGGGGGGGDGGGCGFFF4
@M02526:341:000000000-JB3KD:1:1101:24044:3168 2:N:0:AACTAAT+ACGGCAC
GGCGGGACTACACGGGTTTCTAATCCTGTTTGCTACCCACGCTTTCGAGCATGAACGTCAGTGTTATCCCAGGAGGCTGCCTTCGCCATCGGTATTCTTCCACATCTCTACGCATTTCACTGCTACACGTGGAGTTCTACCTCCCTCTGACACACTCTAGTCTGCCAGTTTCAAATGCTCTTCCCAAGTTAAGCTCGGGGATTTC
+
CCCCCDEGGGGGGGGGGEGGGGGGGGGGGGGGGGGGGGFEEGGGGGGGGGGGGGGGDGGGGGGGGGGGGGGGGGGGGGGGFCFGGGGGGGDEGFGGFGGGGGGGCGGDGCGGGDGGGGGGGGGGGGGGGGCCCGDFFADGGGAEGGGGFDGGG?D?DD=EGGGGGGGGGGGGGGGGGGGFGGGGGCCC9<FAEFGGGDGGDEAA9
@M02526:341:000000000-JB3KD:1:1101:6089:3176 2:N:0:AACTAAT+ACGGCAC
GCCGGGACTACCCGGGTTTCTCATCCTGTTTGCTACCCACGCTTTCGAGCATGAACGTCAGTGTTATCCCAGGAGGCTGCCTTCGCTATCGGTATTCTTCCACATCTCTACGCATTTCACTGCTACCCGTGGAGTTCTACCTCCCTCTGACACACTCTAGTCTGCCAGTTTCAAATGCACTTCCCAAGTTAAGCTCGGGGATTTC
+
BACCC7@EFF<,C:+@@FC<F,CFFGG9F,FEFGEGEFGG@E:@,EF,,,6CFGGFAFGGGGGGCE,<,CF@C78@FGG,A5AFEG,,BB?:F,,EF@A?55C?A@FFGGGGC@C@FGGGGCCEAF,ACB?:C@EEFD=FG==DEFFGFE8,8D===C,EADGG8=FGGGFGCFF+=++5+=8+,+4,,7@,@<B@DD+C596C;
@M02526:341:000000000-JB3KD:1:1101:9015:3178 2:N:0:AACTAAT+ACGGCAC
GATAGGACTACTCGGGTTTCTAATCCTGTTTGCTCCCCACGCTTTCGCACCTCAGCGTCAGTAATGGTCCAGTGAGCCGCCTTCGCCACTGGTGTTCCTCCGAATATCTACGAATTTCACCTCTACACTCGGAATTCCACTCACCTCTACCATACTCAAGACTTCCAGTATCAAAGGCAGTTCCAGAGTTGAGCTCTGGGATTTC
+
CCCCCGGGGGGGGGGGGGGGGGGGGGGGGGGGGGGGGGGGGGGGGGGGGGGGGGGGGGGGGGGGGGFGGGGGGGGGGGGGGGGGGGGGGGGGGGGGGGGGGGGGGGGGGGGGGGGGGGGGGFGFGGGGGGGGGGGGGGGGGGGGGGGGGGGGGGGGDGFFGGGDFGGGGGGGGGGGFFD5DF9CFGCGCGGGGGGFCCGGGFFF1
@M02526:341:000000000-JB3KD:1:1101:12625:3191 2:N:0:AACTAAT+ACGGCAC
TGTCGGACTACCGGGGTTTCTAATCCTGTTCGCTCCCCACGCTTTCGCGCCTCAGCGTCAGTATCGAGCCAGGTTGCCGCCTTCGCAACCGGTGTTCTTCCCAATATCTACGAATTTCACCTCTACACTGGGAATTCCACAACCCTCTCTCGAACTCTAGTCATCACGTATCAAATGCAGCTCCCAGGTTGAGCCCAGGTATTTC
+
CCCCCGGGGGGGGGGGGGGGGGGGGGGGGGGGGGGGGGGGGGGGGGGGGGGGGGGGGGGGDGGGGGGGGGGGGGGGGGGGGGGGGGGGGGGGGGGGGGGGGGGGGGGGGGGFFFGGGGGGGGGGGGGGGGGGB,>EFGGGCFGGGGGGGGGGGGGGGGGFFGFAFGGGGGFG9FFGGGFFFCGF>FFGFFCGFFG7CGGFCFCF8
@M02526:341:000000000-JB3KD:1:1101:23810:3208 2:N:0:AACTAAT+ACGGCAC
TGGGGACTACTAGGGTTTCTAATCCTGTTCGCTCCCCATGCTTTCGAGCCTCAGCGTCAGTTACAGACCAGAGAGCCGCCTTCGCCACTGGTGTTCTTCCATATATCTACGCATTTCACCGCTACACATGGAGTTCCACTCCCCTCTTCTGCACTCAAGTCTTCCAGTTTCCGATGCTCTTCCTCAGTTGAGCTGAAGGCTTTCC
+
CCCCCGGGGGGGGGFGFGGGGGGGFG9FFDE@@FGGGGFGGGGGGGGDEG8FC<EEFGGGGFGGEG9FGFDF@ACFGGGE:7F<FE@CFFGECGEFGGGCCC9EAFGFGGGE:FFGGGGGDGGEGGGE@D:EGGFGGF9C8,@EGGG8EFFGFGFFC69CFCFFG,=DDDE@86?>DF9ED+=FFFFGCA74,,;9++5@FAAFA
@M02526:341:000000000-JB3KD:1:1101:13516:3239 2:N:0:AACTAAT+ACGGCAC
AATAGGACTACTGGGGTATCTAATCCTGTTTGCTCCCCATGCTTTCGCACCTCAGTGTCAGTATTAGGCCAGAAGGCTGCCTTCGCCATCGGTATTCCTCCAGATCTCTACGCATTTCACCGCTACACCTGGAATTCTACCTTCCTCTCCTATACTCTGGCCATCCAGTATCGAATGCAATTCTCAAGTTAAGCTCGGGGATTTC
+
CCCCCGGGFGDFF?DFEGGFGEECEFFGCCCEFGFGGGFGGFDFFFFGGGGGFGF@FEDFFGFCFGCFGFC@FGFGGGDGGFGDF>FG@EFEG<DDFGGFFEFCFCCFGGGGGGGCGGFGG,@EGGC:ECED?8ECFG;DGFGG8DGEFGF?G8?FGFD@FF?D?D4AFGFD8?8FCDGFCDF+3C:===DFGF9,=DCGDBAA1
@M02526:341:000000000-JB3KD:1:1101:17365:3316 2:N:0:AACTAAT+ACGGCAC
GGTCGGACTACCAGGGTATCTAATCCTGTTTGCTCCCCACGCTTTCGCATCTCAGCGTCAGTATCTGTCCAGAAGGTCGCCTTCGCCACCGGTATTCCTCCACATCTCTACGCATTTCACCGCTACACGTGGAATTCTACCTCCCTCTACAGTACTCTAGTTAGACAGTTTTAAATGCAATTCCTAGGTTGAGCCCAGGGCTTTC
+
CCCCCGDGGGGGGGGGGGGGGGGGGGGGGGGGGGGGGGGGGGGGGGGGGGGGGGGGGGGGGGGFGGGGGGGGGGGGGGGGGGGGGGGGGFGGGGGGGGGGGGGGFGGGGGGFEDGDGGGGGGGGGGGGGGFECGGGGGGGGGGDEGGGGGGGGGGGFGGFFGCFGGGGGGGGGGGGGG+?FGGGGGGFDCFCFCGGGGGCGFFF<
@M02526:341:000000000-JB3KD:1:1101:14626:3338 2:N:0:AACTAAT+ACGGCAC
GTGGACTACAAGGGTTTCTAATCCCGTTCGCTCCCCATGCTTTCGCACTCCAGCGTCGGTGGGGACCCAGAGAGCTGCCTTCGCTTTTGGCCTTCCTTCGTAGATCTCCGGATTTCACCCCTACACACGAAATTCCACTCTCCTCTGTCTCACTCAAGTGAATTGGTTTCGAGAGCATTCCACCAGTTTTTGGCGACTTTCACTT
+
CCCCCDGGGGGFFGGGGFGFGFGGGGGGGEGGGGGGFFFGGGGGGGGGGGGGGGGGGCCGGGDGGGBFG@CFGGGFFGGGCFGGGFFFG7FEGGGGGFGGGGFGG9EGFGGGCEGGFFGG7@DFGGGGGCCFGGGF;EFGGGGGFFC==3@EDFGG?DFFGGGFDEA8==EGG6995CCF79:>:CAF7EFEGGD5CDDGF>9FF
@M02526:341:000000000-JB3KD:1:1101:9080:3355 2:N:0:AACTAAT+ACGGCAC
ATGGACTACACGGGTATCTAATCCCATTCGCTCCCCTAGCTTTCGTCTCTCAGTGTCAGTGTCGGCCCAGCAGAGTGCTTTCGCCGTTGGTGTTCTTTCCGATCTCTACGCATTTCACCGCTCCACCGGAAATTCCCTCTGCCCCTACCGTACTCCAGCTTGGCAGTTTCCACCGCCTGTCCAGGGTTGAGCCCTGGGATTTGAC
+
CCCCCGGGGGGGGGGGGGGGGGGGGGGGGGGGGGGGGGGGGGGGGGGGGGGGGGGGGGGGGGGGGGGGGGGGGGGGGGGGGGGGGGGGGGGGGGGGGGGFGGGGGGGGGGGCEDGGGGGDGDGGGGGGGGGDGGGGGGFGFGGFGGGGGGGGGGGGFCFGGGGG968EGGGGGGGDGGGFG5CF?DGGGGDGGGGGGGC>FFFF+
@M02526:341:000000000-JB3KD:1:1101:16862:3376 2:N:0:AACTAAT+ACGGCAC
GGGACGGACTACAGGGGTATCTAATCCTGTTTGCTCCCCACGCTTTCGCACCTCAGCGTCAGTACCGGGCCAGTGAGCCGCCTTCGCCACTGGTGTTCTTGCGAATATCTACGAATTTCACCTCTACACTCGCAGTTCCACTCACCTCTCCCGGACTCAAGATCTCCAGTATCAAAGTCAGTTCCAAGGTTGAGCCTTGGGATTT
+
CCCCCGD@FGGGFFGGGEFGGGGGGFGGGGGGGGFGGGGGGEGEEGGGGGGG8@EEFGGGGGGGECEG+CFGFGGFEFGEGGFGGFGFGGGBEG,,8?FGFGEGEGGGGGGGG:F8FFGGGGGGFEGGGFG7FBE=BDFGGGGGGGGGGGGFG+=DGGGFFA:CFGG9CGFCDAG>F+DCFFGGGDFGC?E>7CDFCF*;?*9;6
@M02526:341:000000000-JB3KD:1:1101:20688:3376 2:N:0:AACTAAT+ACGGCAC
GTCGCTGGACTACCCGGGTTTCTAATCCTGTTTGCTCCCCACGCTTTCGAGCCTCAGCGTCAGTAATGAGCCAGTGTGTCGCCTTCGCCACTGGTGTTCTTCCGAATATCTACGAATTTCACCTCTACACTCGGAGTTCCACACACCTCTCTCATACTCAAGACACCCAGTATCAAAGGCAATTCCGAGGTTGAGCCCCGGGATT
+
CCCCCGGGGGGGGG8FCC@FFFGFGGGGGGGGGGGGGGGGGGGGGGGGGGGGGGGFFGC:CGGG<FGFFFFGGGEFGCFGGGGGGG<,BC7AFGFGF:FG9FGGDEGGFGFGGGEGGGGFGEEEDFFGGGGGGGGDEFFGGGFG>EGGGFGDFFFFG=FGDDAGFGGGGFGFGGCF77DFFGF+@FGD9CGFCCCGGGGDD:BBF
@M02526:341:000000000-JB3KD:1:1101:18097:3407 2:N:0:AACTAAT+ACGGCAC
ACGGACTACCAGGGTATCTAATCCTGTTCGCTCCCCACACTTTCGCTCCTCAGCGTCAGGTAATGCCCAGAGAACCGCCTTCGCCACCGGTGTTCCTCCTGATATCTGCGCATTTCACCGCTACACCAGGAATTCCGTTCTCCCCTGCATACCTCCAGTCTGCCCGTATCGAAAGCACGTTCACAGTTAAGCTGTGAAATTTCAC
+
CCCCCGGGFGGGGGGGGGGGGGGGGGGGGGGGGGGGGGGGGGGGGGGGGGGGGGGGGGGGGGGGGGGGGGGGGGGGGGGGGGGGGGGGGGGEGGGGGGGGGFGGGGGGGGGGGGGGGGGGGGGGGGEFFGGGGGGGGFGGGGGGGGGGGGGGGGGFGGGGGGGGGGGGFGEGGGGG+=DFFGCCEFGGGGGGGGGFFGGGGFFFE
@M02526:341:000000000-JB3KD:1:1101:20334:3409 2:N:0:AACTAAT+ACGGCAC
GAGGACTACACGGGTATCTAATCCCGTTCGCTCCCCATGCTTTCGCACTCCAGCGCCGGTGGGGACCCAGAGAGCTGCCTTCGCTTTTGGCCTTCCTTCGTAGATCTCCGGATTTCACCCCTACACACGAAATTCCACTCTCCTCTGTCTCACTCCAGTGAATTGGTTTCGAGAGCATTCCACCAGTTTTTGGCGACTTTCACTT
+
CCCCCGGGGGGGGGGGGGGGGGGGGGGGGGGGGGGGGGGGGGGGGGGGGGGGGGGGGGGGGGGGGGGGGGGGGGGGCFGGGGGGGFGGGDFGGGGGGGGGGBFGGGGGGGGGDFFGGGDGEFGGGGGGGFGGGGGGGGGGFGGGGGGGGDFGGA=+=DGFFFGGCFGGGGGGF?>FDDGF7?CGGGGFFGGEGCDGGGGFG>FFF
@M02526:341:000000000-JB3KD:1:1101:13874:3412 2:N:0:AACTAAT+ACGGCAC
GCCTATGGACTACACGGGTTTCTAATCCTGTTTGCTCCCCACGCTTTCGCACCTGAGCGTCAGTCTTCGTCCAGGGGGCCGCCTTCGCCACCGGTATTCCTCCAGATCTCTACGCATTTCACCGCTACACCTGGAATTCTACCCCCCTCTACGAGACTCAAGCCTGCCAGTTTCAAATGCAGTTCCCGGGTTAAGCCCGGGGATT
+
CCCCCGGGGGGGGGGGGGGGDGGFGGCGGGGGGGGGGGGGGGGGGGGGGGGGGGGFFGGGGGGGFGGGGGGGGGFGGGGGGGGGGGGGGGGGGGGGGGGGGGGGG9EGCGGFGGGDGGGGGGGCEGGGGGGGFGGDGFFGGGGGGCCGGGGGGGDDGFGG6CFGEGGGGGGGGGG+=FCAFGGGFGGECCGEGGGG<2CDGDF:A
@M02526:341:000000000-JB3KD:1:1101:19984:3432 2:N:0:AACTAAT+ACGGCAC
CGTTGGACTACACGGGTATCTAATCCTGTTTGCCCCCCACGCTTTCGCACCCCAGCGTCAGTTCCGGCCCAGTGACCCCCCTTCGCCACTGGTTTTCTTCCGAATATCTACGAATTTCCCCTCTACCCTCGCATTTCCCCTCACCTCTCCCGGACTCAAGATCACCAGTACAAAAGGCATCTCCGAGTTTGGCCCTCGGGTTTTC
+
9C@<C@<,<E8,,BC+8+;C<F,,C6<,CC,,C,CFGDB@6+CF8@:B,C@,+8B,B@:,,CFGC@++@:6E=F,,:A4@+=,A,BC++,:,5,:+,C,,5+8+++4,,49+F,AD<A,CE,+,,6=,6+8=8+8>@>,,3+,@=@D,=,,+3+30;F6,,ECG,:,1@,,,?,*0**A4*++3**=*::1*0=C5?GD4*:5.3
@M02526:341:000000000-JB3KD:1:1101:23730:3446 2:N:0:AACTAAT+ACGGCAC
GGAGGTCTTCTGCAGACGCCAGTCAAGTTTCCCACCCATGCTGACAACTCCCGGTGTCCTTACTCTATTCCCCATCCCACTTCGCCTCACCTACCCGCCGCTCCTCCCACCCACCCCACAGCCTTCCTTCGCAGTCACCCACCGTATCCCACCTTCTAGCCACATGACCAGCATCCGCAGTCTCCCGCCCTACCTCCTCCTGATC
+
--,6,,6C,,<<<,,,,++++6;C9;,,;,,,,,;8@,,;,,,6,,;,,,,,8C++,6C,C@,,,<,,6C6,669B,,,,,,,,,4B4@4:,,4,94+=+4@=+:,4+94+++4+4+84+,,4,,44,,46++48,,77,++++6+,=,@,,+=+6++,7,6,,,,,2@,,@+,++33+*03+5<>***=*,,1*4;0***)+++
@M02526:341:000000000-JB3KD:1:1101:8109:3452 2:N:0:AACTAAT+ACGGCAC
CTTGGGACTACACGGGTATCTAATCCTGTTTGCTACCCACGCTTTCGAGCATGAACGTCAGTGTTATCCCAGGAGGCTGCCTTCGCCATCGGTATTCTTCCACATCTCTACGCATTTCACTGCTACACGTGGAGTTCTACCTCCCTCTGACACACTCTAGTCTGCCAGTTTCAAATGCACTTCCCAAGTTAAGCTCGGGGATTTC
+
<CC<A,CFGGGF<CGCCF8@FFEEAFFGFFDFFGFGC@CF:CGGFGGGGGEGGG9F<CCBCEEFFGDG@<EFFFE>@@,@=<FG,BFGEEGGG8FGFFFFGFF:F8EGFFGCEFEEFF=FF9EDFC9FGFFGGCEDFGFFFGFFGFDGFFFGFGD8DFFGGGGGGD88=DFFGGC9@F8DF?F?DD?EDFA,=AFEDGD67?FFF
@M02526:341:000000000-JB3KD:1:1101:23089:3464 2:N:0:AACTAAT+ACGGCAC
GGGGTTGGACTACAAGGGTTTCTAATCCTGTTTGATCCCCACGCTTTCGCACATCAGCGTCAGTTACAGACCAGAGAGCCGCCTTCGCCACTGGTGTTCCTCCATATCTCTGCGCATTTCACCGCTACACATGGAATTCCACTCTCCTCTTCTGCACTCAAGTTCCCCAGTTTCCACTGACCCTCCACGGTTGAGCCGTGGGCTT
+
CCCCCGGGDFGGGGGGGGGGGG9FGGGGGCGGGGGGGGGGCGGGGGGGGGDEFF@EFGDEGG7FGGGGFCGGGGGFGDFGEGGGGGGG7BFGG,EFGGGGGGGGGD,CEFEEGGGGEGFE,CEEGGDGGGGGFFGFEEFGGG8EAFGGGGGFDFGFG?FGFGGGGGFF?CC,?DFG+?DD=+==CGGGG+CGG,AFFDGCG@?FF
@M02526:341:000000000-JB3KD:1:1101:24639:3479 2:N:0:AACTAAT+ACGGCAC
GGGGACTACTCGGGTATCTAATCCTGTTTGCTACCCACGCTTTCGCGCCTCAGCGTCAGTGTCAGTCCAGAAGGCCGCCTTCGCCACTGGTATTCCTCCAGATCTCTACGCACTTCACCGCTACACCTGGAATTCTACCTTCCTCTCCTGCACTCAAGTCCGCCAGTTCCAAATGCCGTTCCCAGGTTAAGCCCGGGGCTTTCAC
+
<CCCCCCFCFGGGGGCEEGGFGGFFCGGGDGFFGG8CF@CEGGG7E@FC,CF8E@@@F:FDEFFFFGGGGGGFFGFFGGGGCFGGGDFGCFGGGGGCGFGGFFG=FF;F:C=FF8FFGE:EE=EGEFFGDECFFFGG;D9,@DFE;EFDGG8D=0=8+EFGEGGC8FGGGGCF8+2?770=CCCC6CG,A,<FGGGC/9DGA>9A
@M02526:341:000000000-JB3KD:1:1101:19265:3482 2:N:0:AACTAAT+ACGGCAC
GCGAGGGACTACCGGGGTTTCTAATCCTGTTTGATCCCCACGCTTTCGTGCCTCAGCGTCAATTAAACTTTAGTAAGCTGCCTTCGCAATTGGTGTTCTGTGACATATCTATGCATTTCACCGCTACTTGTCACATTCCGCCTACCTCAGGTTCATTCAAGCCCATCAGTATCAACGGCACTGCGATGGTTGAGCCACCGTCTTT
+
CCCCCGGDGGGGGGGGGGGEGGFFGGGGGGGGGFFFGGGGGGCFGGGEDFGGFGGGGGGGGGG9FF<FGFGGGGGGGGGGGGGGGFGGGGGGGGFFGGGGGGGGGFGAFGGGGFGGGFCEGGGGGGGDC,AEFGGGGGGGGGGGGFEG88DFDGFGGD8DFGG6DFFDFGGADGG8DDD>GGGGGGFCEF:9<7??CGFC?A5?C
@M02526:341:000000000-JB3KD:1:1101:20084:3497 2:N:0:AACTAAA+ACGGCAC
CAAGGACTACCAGGGTTTCTAATCCTGTTTGCTACCCACGCTTTCGAGCATGAACGTCAGTGTTATCCCAGGAGGCTGCCTTCGCCATCGGTATTCTTCCACATCTCTACGCATTTCACTGCTACACGTGGAGTTCTACCTCCCTCTGACACACTCTAGTCTGCCAGTTTCAAATGCTCTTCCCAAGTTAAGCTCGGGGATTTCC
+
CCCCCGGGGGGGGGGGGGGGGGGGGGGGGGGGGGGGGGGGGGGGGGGGGGGGGGGGGGGGGGGGGGGGGGGGGGGGGGGGGGGGGGGGGGGGGGGGFGGGGGGGGGGGGGGGGGGGGGGGGGGGGGGGFFGCFGGGGGGGGGGGGGGFFGFGGGFGGFGGGFDGFGFFGGGF9EDDGFGFFGGGDFGGGEFEGAFGGG+=7:AF+
@M02526:341:000000000-JB3KD:1:1101:14658:3522 2:N:0:AACTAAT+ACGGCAC
TGGACTACAGGGGTTTCTAATCCTGTTTGCTACCCATGCTTTCGAGCCTCAGCGTCAGTGACAGACCAGACAGCCGCTTTCGCCACTGGTATTCTACCATATATCTACGCATTTCACCGCTACACATGGTGTTCTACTGTCCTCTTCTGTACTCAAGTCGCCTAGTTTCCAATGCACTTCTTCGGTTAAGCCGAAGGCTTTCACA
+
CCCCCGGGGGGGGGGGGGGGGGGGGGGGGGGGGGGGGGGGGGGGGGGGGGGGGGGGGGGGGGGFGGGGGGGGGGGGGGGGGGGGGGGGGGGGGGGGGGGGGGGGGGGGGGGGGGGGGGGGGGGGGGGFGGGFGGGGGGGG9?FGGGGGGGGGGGGGGGGGGGGGFGGGGGGGFFGGGGGFGGGFGDGGGGGGGGGGGGGGGFFF6
@M02526:341:000000000-JB3KD:1:1101:16763:3534 2:N:0:AACTAAT+ACGGCAC
ATGCCCGGACTACTAGGGTATCTAATCCTGTTTGATCCCCACGCCTTCGCTCATCACCGTCAGTTCCAGCCCAGAAAGTCGCCTTCGCTACTGGTGTTCTTCCATCTCTCTCCGCATTTCTCCCCCACACCTTGTATTCCACTTTCCTCTTCTGCACTCAAGTTTTCCAGTTTCCAATGACCCTCAACGGTTGAGCCGTCGGCTT
+
C<C<6,8C+6FF8,,E,C66,,<,,C@9,,6C<,E<<,,,,@66,6666,,;@F,;,,BCB86CF,,9,,CF,6C,9,:AF7,B:9,,,B+,,,C,4@?,EF9F;,=,,C:,AF+84+E,,,C,++@+4++4,449,,,7,7@EAFAFG,E,?,+3+?DF86@E8,3@:D3EF8++?2+=++0=1+,6+44++,=9++=*70*0*
@M02526:341:000000000-JB3KD:1:1101:22463:3535 2:N:0:AACTAAT+ACGGCAC
CTCGGACTACTCGGGTATCTAATCCTGTTTGCTCCCCACGCTTTCGCACCTCAGCGTCAGTATCGAGCCAGTGAGCCGCCTTCGCCACTGGTGTTCCTCCGAATATCTACGAATTTCACCTCTACACTCGGAATTCCACTCACCTCCCTCGAACTCAAAACCAATAGTTTTGAAGGCAGTTCCGAGGTTGAGCCCCGGGATTTCC
+
@CCCCGD>@FGGGGGG7<FGEECFGGGGGGGGFGGGGGGC:CFGGGG,CF<FGGGF@@FGGGDGGGGDG,FFGFEFC6+@BCC@FEFFFGG,4FEGE?FEGGDCGFC;F9EEFGGGGA9F9EFGFGG,EF@F@DGGDFG8FGGGGG,+@D@EGEDCF6,6@8DGGGGGFFGGCEF767CFCFFD>C5CCECFGC?C/@C74;*1+
@M02526:341:000000000-JB3KD:1:1101:13326:3551 2:N:0:AACTAAT+ACGGCAC
AGGACTACAAGGGTATCTAATCCTGTTTGCTACCCACGCTTTCGAGCATGAACGTCAGTGTTATCCCAGGAGGCTGCCTTCGCCATCGGTATTCTTCCACATCTCTACGCATTTCACTGCTACACGTGGAGTTCTACCTCCCTCTGACACACTCTAGTCTGCCAGTTTCAAATGCTCTTCCCAAGTTAAGCTCGGGGATTTCACA
+
CCCCCGGGGGFGEGGGGGGGGGGGGGGGGGGGGGGGGGGGGGGGGGGGGGGGGGGGGGGFGGGGGGGGGGGGGGGGGGGGGGGGGGGGGF<DACFFGEGGGACEEGGGGGGGGFGGGGGGGGGGGGGFEEGGGGGGGGGGG>FFGCEFCF8>FD8FD9;CE8FFF=FFGGG:DFG8?DFFGCDGCFGG=8D,=@DEDC>F@FFFA
@M02526:341:000000000-JB3KD:1:1101:14000:3601 2:N:0:AACTAAT+ACGGCAC
CGGACTACCAGGGTATCTAATCCTGTTCGCTCCCCACGCTTTCGCTCCTCAGCGTCAGTAACAGCCCAGAGACCTGCCTTCGCCATTGGTGTTCTTCCCGATATCTACACATTCCACCGTTACACCGGGAATTCCAGTCTCCCCTACTGCACTCAAGCCCGCCCGTATCCGGCGCAGACCCACCGTTAAGCGATGGGCTTTCACA
+
CCCCCGGGGGGGGGGGGGGGGGGGGGGGGGGGGGGGGGGGGGGEGCGGGGGFGGECGFGGGGCFGGGGGGGGCF?GGGGGGGGGGCFGGGGGGGGGFGGGGGGGGGGGGGGGGFGGGGGGGGGGGGDGGGGGGFGGGGCFGGGEGGGGGGGGGGCGGG?FEG=E6EEGFGGCDGDGDDDFFFGDGGGG59?7:7CGCFFCDF+@+
@M02526:341:000000000-JB3KD:1:1101:24212:3604 2:N:0:AACTAAT+ACGGCAC
TCGGTGGACTACAGGGGTATCTAATCCTGTTTGCTCCCCACGCTTTCGCACCTCAGCGTCAATATCCGTCCAGATCGCCGCCTTCGCCACTGGTGTTCCTCCCGATATCTACGAATTTCACCTCTACACCGGGAATTCCGCGATCCTCTCCGGTATTCAAGCTCAGTAGTTCGGAAAGCACTTCCTCGGTTAAGCCGAGGGCTTT
+
CCCCCDGGGGGGGGGDGGGGGGGGGGGGGGGGGGGGGGGGEGGGGGGGGGGGGGGGGGGGCF@CDGGGGGGGGGGGGGGGGGGGGGGGGGGFGGFGGGGGG?GG=FEGGGGGGGGGGGGCEGGGCFGGGGGGFGGGGGFGGGGEGGFCGGGD7ECGGG:EGG,@DFGGCFGGGE>5D>FFCFG7CCFGGGGCC?FGGCC<)8AFF
@M02526:341:000000000-JB3KD:1:1101:10879:3616 2:N:0:AACTAAT+ACGGCAC
GGGACTACCGGGGTATCTAATCTCGTTCGCTCCCCATGCTTTCGCACTCCAGCGTCGGTGGGGACCCAGAGAGCTGCCTTCGCTTTTGACCTTCCTTCGTAGATCTCCGGATGTCACCCCTACACACGAAATTCCACTCTCCTCTGTCTCACTCAAGTGAATTGATTTCGAGAGCATTCCACCAGATTTTGTCGACTTTCACTTT
+
6-,-6CA@,66++8C8C6CCEG,C<FCG6@C8F,6@C,E<C,CF,,++66<,,8B7F++,++@:@=F8,=<,=6FFD,,CEFGGG<=,,55<C44?F,4A,A4EE,,446+8+,CE,8,@>@E8E9::E:+A,CEDAFG8=DEF8,E=F=2229=?+?,@E:@6,23,59+,0;D55@7;;8**1*,,797,=C4@7C8CF>:BF
@M02526:341:000000000-JB3KD:1:1101:20614:3617 2:N:0:AACTAAT+ACGGCAC
TGGACTACCAGGGTTTCTAATCCTGTTTGCTCCCCACGCTTTCGCACCTCAGCGTCAATATGTGTCCAGTAAGTCGCCTTCGCCACTGGTGTTCTTCCGAATATCTACGAATTTCACCTCTACACTCGGAATTCCACTTACCTCTCCACAATTCTAGCGATGCAGTCTTAAAGGCAATTCCGGAGTTGAGCCCCGGGCTTTCACC
+
CC@CCGGGFFGGGGGGCF<FAFGFGGGD@,,CEDEFG:@@CFCCFC:@6EFGGGBC@CFGGGF,CAFFFCFG<CFEGEECGGGGEEFGF?FFGGCFGFEG:FFGGGGEDGGFGCFA,?ECD9FGGGGC+@FDFCEFGCG=BEDF8=DFGC@=DG@F=FEDCEEGGGFFGGGDFFDGFFFFGD6C8=FFGFCCCEDEDDDGFC6+0
@M02526:341:000000000-JB3KD:1:1101:9483:3633 2:N:0:AACTAAT+ACGGCAC
TGGGACTACAGGGGTATCTAATCCTGTTTGCTACCCACGCTTTCGAGCATGAACGTCAGTGTTATCCCAGGAGGCTGCCTTCGCCATCGGTATTCTTCCACATCTCTACGCATTTCACTGCTACACGTGGAGTTCTACCTCCCTCTGACACACTCTAGTCTGCCAGTTTCAAATGCACTTCCCAAGTTAAGCTCGGGGCTTTCAC
+
C@CCCGFGGE<DCE@CCE@EEFFGGDFEEFFFAFEFEFCC7FF<F@FFFFDGEGGGGGGGFFFFCFCFG@DGECEFDGGG9A,:CE7FGCEF@EGFEGG<FGEGDE@=FF:CF,AFDGGCGGGG@FGC8FGFFEGGCFD8@,8D?FF;,,2@+,=?DFDGF8E,DFGG88:=C:@FG7=DC8?D@+2@=2@2@DD+69+;+;CFA
@M02526:341:000000000-JB3KD:1:1101:23199:3646 2:N:0:AACTAAT+ACGGCAC
CTAATAGGACTACCCGGGTATCTAATCCCATTCGCTCCCCTAGCTTTCGTCTCTCAGTGTCAGTGTCGGCCCAGCAGAGTGCTTTCGCCGTTGGTGTTCTTTCCGATCTCTACGCATTTCACCGCTCCACCGGAAATTCCCTCTGCCCCTACCGTACTCCAGCTTGGTCGTTTCCCCCGCCTGTCCAGGGTTGAGCCCTGGGATT
+
CCCCCE9EFGGFGGFC:7FGGGGGDFCAFDCFGGGEFFEGGC@F<,CFCGGC6;CCC6EFGCCFGGGGDGGGGGGFG8@AAFE9E,BFCFGGC,B=FFG,5AFF,,8:?F=E9+@8@:A=,,48B7=:@EF>7@>>94EFGGGGGD8DF86,=>D8D6FEG8@EE?+E,4;77@F7CD>?G5C>@9<,=C974=A,?****2))/
@M02526:341:000000000-JB3KD:1:1101:6443:3647 2:N:0:AACTAAT+ACGGCAC
AGGACTACAGGGGTATCTAATCCTGTTTGCTACCCATGCTTTCGAGCCTCAGCGTCAGTAACAGACCAGACAGCCGCTTTCGCCACTGGTATTCTACCATATATCTACGCATTTCACCGCTACACATGGTGTTCTACTGTCCTCTTCTGTACTCAAGTCACCCAGTTTCCTATGCACTTCTTCGGTTAAGCCGAAGGCTTTCACA
+
CCCCCE8CCCCBCF,6CFGC9E<AFEEGGCFFEGFGDGGC9CEFE8FCF@DFDBC@FGGCFC@FFGGGFEGGG?FFGFF<FFG,@@FF<E,,5C,A@FFG?9FF,EFC=@FG:A;@,5@=C+@FBE8?=AAA@EC=FG?@FFGDGGGGGGGGC,B?8=,@==D8=D,3:EDCCDCFFG?5D8EF6=EC8,@@@CCE79F6+++3?
@M02526:341:000000000-JB3KD:1:1101:8718:3649 2:N:0:AACTAAT+ACGGCAC
CCGGACTACCGGGGTTTCTAATCCTGTTTGCTCCCCACGCTTTCGTGCCTGAACGTCGGTACTGGTCCAGGAAGTCGCTTTCGCCACTGATGTTCCTTCCGATATCTACGCATTTCACCGCTACACCGGAAATTCCACTTCCCTCTACCGTACCCTAGCTATTCAGTCTCGAATGCAATTCCCAGGTTGAGCCCGGGGCTTTCAC
+
@9@CCEE8EF7@C7FGD9CEDG,EF9CFFGGGE,D:FFGGGFFGEG8CFGGGG8EFFGGEFEFGG@EEDF@FFGCF:FEF<FE7CFCDGGGEFGGFGGF==B7=7==EFGC@CFGGGF9F=CGEGDGGG7>E9EF;=6,=,@3EFC82@EGGCEFCFGGGFFGCG:FGE7,<;CFFGC7A@BFF?C?CEF67=CDE>CC?C48A1
@M02526:341:000000000-JB3KD:1:1101:18613:3662 2:N:0:AACTAAT+ACGGCAC
TAATCAGGACTACACGGGTTTCTAATCCTGTTTGCTACCCACGCTTTCGAGCATGAACGTCAGTGTTATCCCAGGAGGCTGCCTTCGCCATCGGTATTCTTCCACATCTCTACGCATTTCACTGCTACACGTGGAGTTCTACCTCCCTCTGACACACTCTAGTCTGCCAGTTTCAAATGCACTTCCCGAGTTAAGCTCGGGGATT
+
CCBCCGFGDFFGFFG@FGCGGGGFGGGGADFFD8FFCG<CFG:FGC<EFGGGD@FFGFGGGDGGGGGGGF9<<FFGEFGGGGGGGGGG@CFGDGGGGGGGFGGGGFFGGFEGGGGGGGGGGGCDEFGGGFGGCEGGFGGGGGGGGGGGGFFFGFGFCFGGGGGGGGGGGGGGGGFFFGGFGGGGGGGGGEGGGGGGFGGGGB>5F
@M02526:341:000000000-JB3KD:1:1101:24936:3666 2:N:0:AACTAAT+ACGGCAC
TGGGACTACACGGGTATCTAATCCTGTTTGCTCCCCACGCTTTCGCACCTCAGCGTCAATATGTGTCCAGTAAGTCGCCTTCGCCACTGGTGTTCTTCCGAATATCTACGAATTTCACCTCTACACTCGGAATTCCACTTACCTCTCCACAATTCTAGCGATGCAGTCTTAAAGGCAATTCCGGAGTTGAGCCCCGGGCTTTCAC
+
CCCCCGGGGGGGGGGGGGGFFGGGGGGGGGGFGGGGGGGGGGGGGGGGGCFFCFGGGGFGGGGGGFGFGGFGGGGGGGGGEGGGGGGGFFGCGGFGGGGGGDGGGGGFGGGGGGGGGGGCGGGG;EEAFEGDGGGFGFGFGG=D=?FDFFG8?EFGGCGGEFEGCFGGGGGA+=DFF8DD?CD8@>EFFGG?FCDEC5DC*@BFC
@M02526:341:000000000-JB3KD:1:1101:18357:3683 2:N:0:AACTAAT+ACGGCAC
CGGACTACCGGGGTTTCTAATCCTGTTTGCTCCCCACGCTTTCGTGCCTCAGCGTCAGTGTTAGCCCAGGGGGCTGCCTTCGCCATCGGTGTTCCTCCGCATCTCTACGCATTTCACTGCTACACGCGGAATTCCACCCCCCTCTGCCACACTCCAGCCCGCCAGTTTCCATGGCCATTCCCAGGTTAAGCCCGGGGCTTTCACC
+
C@8@CEFDGCC@F8@FGGCAFGDFFGFCGGEFA@@EGECCCFGEC<BCCCF8CGGGE:C<FEFG<FG@<FE7CCGE:?AEGGECFGEGDGDFGGDEFGGGG@FGGCDFGG7+=EFGEFDGGGGGGGEBC7+=F9;F9?C+@CEG,69CGGGGGGG75;CE5ECGG?F7CC@FFCD<FCCBGGFGD9C7=BCFFCD58C3*7++;F
@M02526:341:000000000-JB3KD:1:1101:15523:3726 2:N:0:AACTAAT+ACGGCAC
TTAGGACTACCCGGGTATCTAATCCTGTTTGCTACCCACGCTTTCGCGTCTCAGCGTCAGTTACCGTCCAGATGGCCGCCTTCGCCACCGGTGTTCCTCCCCATATCTACGAATTTCACCTCTACTCGGGGAATTCCGCCATCCTCTCCGGCACTCAAGCTAAGCAGTTTCGGGCGCACTTCCTCAGTTGAGCTGAGGGATTTCA
+
CCCCCGGGGGGGGGGGGGGGGGGGGGGGGGGGGGGGGGGGGGGGGGGGGGGGGGGGGGGGGGGGFGGGGGFFGDFGGGGGGGGGGGGGGGGGGGGGGGGGGGGGGGGGGGGEGGGGGGGGGGGGGGGGGGGEGGGGGGGEEGGGGGGGGGCGGGGGGGGGGGGGFCFGGGGGGGGGG>DEGGG>9>?FGGGGGGFFGFG4;FFF6
@M02526:341:000000000-JB3KD:1:1101:11402:3743 2:N:0:AACTAAT+ACGGCAC
CGGACTACCGGGGTATCTAATCCTGTTTGCTACTCACGCTTTCGAGCATGAACGTCAGTGTTATCCCAGGAGGCTGCCTTCGCCATCGGTATTCTTCCACATCTCTACGCATTTCACTGCTACACGTGGAGTTCTACCTCCCTCTGACACACTCTAGTCTGCCAGTTTCAAATGCTCTTCCCAAGTTAAGCTCGGGGATTTAACA
+
CCCC@@CFGG@FCFDFAE<EFCFCF,CEFFFFF,CFEEGE@@CFFFECFGGAGF<6@FFFEEFFCFGGGGDFEEFFFGGAF7FCGEGGC@CFA,<95?F<FFE;E,,CDC::,9AEGAFGCFGCE@EFC@,,,C@>EG9=>+98DG=FFGGG?,=+9=FCFCGGD=3=D::,=AF+B=7D@+208=CA=EF8DEGGGDDG5+384
@M02526:341:000000000-JB3KD:1:1101:12040:3764 2:N:0:AACTAAT+ACGGCAC
AGGACTACAAGGGTTTCTAATCCTGTTTGCTACCCACGCTTTCGAGCATGAACGTCAGAGTTATCCCAGGAGGCTGCCTTCGCCATCGGTATTCTTCCACATCTCTACGCATTTCACTGCTACACGTGGAGTTCTACCTCCCTCTGACACACTCTAGTCTGCCATTTTCAACTGCACTTCCCAAGTTAAACTCGGGGATTTCACA
+
CC8<AF,,CC,C8CEC9FG,CDCE,CFG,,,<,@E9C:@F7F,@<FGGG<@F<<F,@F,CFCE9CE<6;CFFGG8,B@B<?,@FF@EFEED@EBFGGGGF?<?E,FG;CC=4==E;ECFGGCA=E79AEECF=AFDDF,EEGGEF8;=DGEG?F++6+=AEEGF,@,E,,6,?D+20++5+==8=?E8@,,,@ED>>9CFG9?7+
@M02526:341:000000000-JB3KD:1:1101:19083:3775 2:N:0:AACTAAT+ACGGCAC
TAGAGGACTACCCGGGTTTCTAATCCCATTCGCTCCCCTAGCTTTCGTCTCTCAGTGTCAGTGTCGGCCCAGCAGAGTGCTTTCGCCGTTGGTGTTCTTTCCGATCTCTACGCATTTCACCGCTCCACCGGAAATTCCCTCTGCCCCTACCGTACTCCAGCTTGGCAGTTTCCACCGCCTGTCCAGGGTTGAGCCCTGGGATTTG
+
CCCCCGGGGGGGCFEGGGGGGGGGGGGGGGGGGDGGGGCFGDFGGGGGE@FGGGGGFGGFFFFGECEGFGGGGCFFFGGGGFGGGGGGGCEGGFGGGCGFGGEGDEDGGGGGEEBEFGGGGGGGEGGGGGG7FEFFGGGGGGGGGGGGGGGGGGGGG?GGGGAEGGDEGGFGGCGGGGGFGFGGGGGGGGECEGGGGFFGGFFA+
@M02526:341:000000000-JB3KD:1:1101:22539:3776 2:N:0:AACTAAT+ACGGCAC
GCTGGACTACCGGGGTATCTAATCCTGTTTGCTACCCACGCTTTCGAGCATGAACGTCAGTGTTATCCCAGGAGGCTGCCTTCGCCATCGGTATTCTTCCACATCTCTACGCATCTCACTGCTACACGTGGAGTTCTACCTCCCTCTGACACACTCTAGTCTGCCAGTTTCAAATGCTCTTCCCAAGTTAAGCTCGGGGATTTCC
+
CCCCA8C<FA8CEDGCGF,@<CEE,<E6;FFFEFG<@FEEC,BFEE8E7@,EEAGD@9FCFCCEFGG9FFGFGEEGFG@FGG9CF@FEGEGGFG9FEC?FFFGFGGFDFG@7+::>?EGGCECCFFFEF=CF8=EDFA>8>@DEC?DFE;E?DEFF?DBEGAGDDFGGGGG,==DFGG7DFFD?GGDD=FF=F:+@CGGGGA*@1
@M02526:341:000000000-JB3KD:1:1101:15242:3781 2:N:0:AACTAAT+ACGGCAC
ACAGGACTACTGGGGTATCTTATCCTGTTTGCTCCCCCCCCTGTCGCCCCTCCGCGTCAGCAACCGCCCAGCAGACCCCCCTCGCCACTGATGTTCTTCCCGATCTCTTCCCATTCCACCGCTACACCGGGAATTCCATCCGCCTCCACCGTTCTCAAACCTGACAATTTAGAAGGCCGCCCTGCCGTTAAGCCCCAGGATTTCC
+
CC@BC?<<,EE,<EE@7@CE,C,,,,,6=FC<,CEGG+:+@66C;96,8@,@,6@+886,:,:,,@@FF,,994,BB,4C+@@=C:+FD,CF9ECE9?E<FC+4=,EB,3,,,336C9DA@@8BE9,=++8+84>,@,,@,*5@*91,,@9,*47+5+:<A6=,D6,,4:7,*1+?6/55C784/*237/*4+<***/***2669
@M02526:341:000000000-JB3KD:1:1101:8922:3795 2:N:0:AACTAAT+ACGGCAC
TTTCTAGGACTACCCGGGTTTCTAATCCTGTTCGCTCCCCATGCTTTCGAGCCTCAGCGTCAGTTACAGACCAGAGAGCCGCCTTCGCCACTGGTGTTCTTCCATATATCTACGCATTTCACCGCTACACATGGAGTTCCACTCTCCTCTTCTGCACTCAAGTCTTCCAGTTTCCGATGCTCTTCCTCAGTTGAGCTGAGGGCTT
+
CCCCCGFGGGGGFDEFGGFGGGGGGGGGGGGGGGGGGGGGGGGGGGGGGFGG@FGGGGGGGGGFGGFGGGGGGGGGFGGGGGGGGGG@FGGGGGGGFGGFGGFGGGGGGGGFGFGGG>FEFGGGGGGGGGGGGGGGGGGGGGGG8DCGGGFGGGGGGGGGFDFGGGGGGGFGGGGCDDDDDGCFEGFGGGGGFFGEGGFCFAAFF
@M02526:341:000000000-JB3KD:1:1101:25682:3829 2:N:0:AACTAAT+ACGGCAC
CGGACTACCCGGGTATCTAATCCCATTCGCTCCCCTAGCTTTCGTCCCTCAGTGTCAGTACAGGCCTAGCAGAGCGCCTTCGCCACCGATGTTCTTCCCAATCTCTACGCATTTCACCGCTACACTGGGAATTCCCTCTGCCCCGAACGTACTCTAGTCTTGTAGTTTCCACCGCCTATATGCGGTTCAGCCGCACGCTTTAACC
+
CABCCFFGGE:CFGGGGGE,E@C<<ACGFGGF+CFGGGAF<9FCFF,BCEG@C@C9EFEFGGFFFGGF@,CCFF8@CF7@E<@B?CGD7FDGGGCGGCCFFEGF9FEGGGGGG9,@9E+CC=C4EF?FGD8=@EGFGCFFGGFFG6+=@A8FDCFG?CFFFGE,3=,,==FD=?>=C+++<=D6@DG*:FFDGE4C4C47CA+1*
@M02526:341:000000000-JB3KD:1:1101:25664:3839 2:N:0:AACTAAT+ACGGCAC
AATGGACTACCAGGGTATCTAATCCTGTTCGCTCCCCATGCTTTCGAGCCTCAGCGTCAGTTACAGACCAGAGAGCCGCCTTCGCCACTGGTGTTCTTCCATATATCTACGCATTTCACCGCTACACATGGAGTTCCACTCTCCTCTTCTGCACTCACGTCTTCCAGTTTCCGATGCTCTTACTCAGTTGAGCTGAGGGCTTTCC
+
9CCCCCDFGGGFGGGGGFC9C@FFAFGFFFEG:EG,@FCECFFF9:D<CFGGGGDCCGGG,CEFFFACFGFFE<:BECG7FGGCCG7FFGGFG<FFGGG9F,?A,CE,AF7+?F4CFF,4BEEGG@8FEFFFGGE4D=>=F8DFGG8,;=FE+8D+=+1DFGFFD,=C,@E8=CC=86=DA===D+AEFG777A?9++3+:*0<3
@M02526:341:000000000-JB3KD:1:1101:24271:3842 2:N:0:AACTAAT+ACGGCAC
GATGGTGGACTACTAGGGTATCTAATCCTGTTTGATCCCCACGCTTTCGTGCCTCAGTGTCAATCAACCTGTAGCCAGCTGCCTTCGCAATCGGTGCTCTATGTCATATCTAAGCATTTCACCGCTACATGACATATTCCGCTGACCTCCAGATAATTCAAGACCTATAGTATCAATGGCAGTTTCCATGTTAAGCACGGAGATT
+
CCCCCGGCFGGGGGGGGGGGGGGGGGGGGGGGGGGGGGGCFGGGGGGGGGGDFEGGFGGGGGGGGGGGGGFGGGGGGGGGGGGGGGFEGGGDGEGGEDFGGGGGGGGGEFGGGGFGGGGGGGGCDCGEFGGGGGGGGGGFFGGGGGGGGGGGGGGDFFGGGGGFFFGGGGGGGGGFFFGB=>DFFGDDDGGGGGFG?FGGGFEFF
@M02526:341:000000000-JB3KD:1:1101:11343:3853 2:N:0:AACTAAT+ACGGCAC
GTAGGACTACTCGGGTATCTAATCCTGTTTGCTACCCATGCTTTCGAGCCTCAGCGTCAGTAACAGACCAGACAGCCGCTTTCGCCACTGGTATTCTACCATATATCTACGCATTTCACCGCTACACATGGTGTTCTACTGTCCTCTTCTGTACTCAAGTCGCCTAGTTTCCAATGCACTTCTTCGGTTAAGCCGAAGGCTTTCA
+
CC6@CC8@,CCFGGGGDF@FGADFFFFGGGGF9F,FFGFEGGGGGGGGGCFGFGGGG@CCFGFGFFFE<FGFEFGGF:F+=F<CGCGGGGD<<?9FEFGGG9FFGGFFG,FGEC,@,CF=CGCECCFGGGFGCEEDFG;D94,@FEG8==FGGAF8?=8@DC8E6@D9=FGD9C8???FDFGF7CFECE>EDFF>+?DGGCFFA+
@M02526:341:000000000-JB3KD:1:1101:22773:3860 2:N:0:AACTAAT+ACGGCAC
ACTGGACTACAGGGGTTTCTAATCCTGTTCGCTCCCCACACTTTCGCTCCTCAGCGTCAGGTAATGCCCAGAGAACCGCCTTCGCCACCGGTGTTCCTCCTGATATCTGCGCATTTCACCGCTACACCAGGAATTCCGTTCTCCCCTGCATACCTCCAGTCTGCCCGTATCGAAAGCACGTTCACAGTTAAGCTGTGAAATTTCA
+
CCCCCGGGGGGGGGGGGGGGGGGGGGGGGGGGGGGGGGGGGGGGGGG7FGGGGGGGGGGGGGGFGGGGGGGGGFFGGGGEGGGFCFGGGGGGGGGGGGGGGGGGGGGGGGGGGDGGGGFGGGGGGGGGGGGGGGGC=DDGGCFFGGGGGGGGGGCF6DDDF8DEFGGEEFFGGCDGGGGFDFGGGGC<AFACCFGFGGGFDAFF6
@M02526:341:000000000-JB3KD:1:1101:22048:3872 2:N:0:AACTAAT+ACGGCAC
GGGACTACAGGGGATCTAATCCTGTTTGATCCCCACGCTTTCGCACATCAGCGTCAGTTACAGACCAGAAAGTCGCCTTCGCCACTGGTGTTCCTCCATATCTCTGCGCATTTCACCGCTACACATGGAATTCCACTTTCCTCTTCTGCACTCAAGTTTTCCAGTTTCCAATGACCCCCCACGGTTGGGCCGTGGGCTTTCACAC
+
CCCCCC@FG@EFGGGGGGACAEECFFA@CEF@FFGGGGCCGCFGGGCFGGGFGGGGGFCGGGEDE<FFGGGGGFEEF7CCGGGGEA9BAFF7BB,?=FEFFGFGGE@@CFEEGFGG9@FG8@E@FFBEFFGFGG99,@AA@=DG,@,@DD8AF802?@FGGGGD3DFFFF886BDGF++389C6E69EEF5@9:DEDG*9+1+1*
@M02526:341:000000000-JB3KD:1:1101:23686:3889 2:N:0:AACTAAT+ACGGCAC
TGGACTACTAGGGTATCTAATCCTGTTTGCTGCCCATGCTTTCGAGCCTCAGCGTCAGTAACAGACCAGACAGCCGCTTTCGCCACTGGTATTCTACCATATATCTACGCATTTCACCGCTACACATGGTGTTCTACTGTCCTCTTCTGTACTCAAGTCACCCAGTTTCCTATGCACTTCTTCGGTTAAGCCGAAGGCTTTCACA
+
CCCCCGFCFG9FGGGFFGGGCFGGCFGGGGGGGGGGGGGFFGGG8CFGEG<CFEEFEEF9EGFFEFGGGGGGGGGGGCEGECGGGGGFGGFFGGFDBFFGGDFEFGGGGGGGGGGGFGGGGGGGGGGGGGGFGGABFF9FGGGGGGGGGE=;+@D8?=AEFDEF81@FGG8D8=8++6=DGGFFGGGD8EFGG6C>D?CGFFFF7
@M02526:341:000000000-JB3KD:1:1101:17110:3899 2:N:0:AACTAAT+ACGGCAC
AGTAGGACTACTCGGGTATCTAATCCTGTTCGCTCCCCACGCTTTCGCGTCTCAGCGTCAGTACCGTCCCAGAGAGCCGCCTTCGCCACGGGTGTTCCTCCTGGTATCTGCGCATTTCACCGCTACACCAGGAATTCCACTCTCCTCTTCCGGACTCTAGCCAGATGGTTTCCGCCGACGTCTCGAGGTTGAGCCTCGAGTTTTC
+
CCCCCGGGGGGGGGGGGGGGGGGGGGGGGGGGGGGGGGGGGGGGGGGGGGGFGGGGGGGGGGGGGGGGGGGGGGGGGGGGGGGFGGGGGGGGGGGGGGGGGGGGGGGGGGFGGGGGGGGGGEECGGGGGGGGGGGGGGGGGGAGGFGGGGGDGGGDGGGGGGGGGCCECGFGGGGGGGGFGG49FCGGGGGGGGG6478DGFFF6
@M02526:341:000000000-JB3KD:1:1101:5283:3939 2:N:0:AACTTAT+ACGGCAC
AGAGGACTACACGGGTTTCTAATCCTGTTTGCTCCCCACGCTTTCGCACCTGAGCGTCAGTCTTCGTCCAGGGGGCCGCCTTCGCCACCGGTATTCCTCCAGATCTCTACGCATTTCACCGCTACACCTGGAATTCTACCCCCCTCTACGAGACTCAAGCTTGCCAGTACCAGATGCAGTTCCCAGGATGAGCCCGGGGATTTCA
+
CCCCC<D@@CECFGGGGGG<CEF9CAFEECGFDA,6@FGC@::<<FEF7CFC@E<@CFF@FF<FFFFGE:<F7:+8=FCFCGFGFCFGGG:>C4,A?EGGFG9:FFEFGGFECF:,CFF:@7CECDD=>FDD,@,>FCFGG??CECEC7@77CEFCCDF6,D?C,@8@F,2=*=*;>*??CEF>C>C*,6,4,=*=9DC)10*;+
@M02526:341:000000000-JB3KD:1:1101:22346:3978 2:N:0:AACTAAT+ACGGCAC
ACAGGGGACTACTAGGGTTTCTAATCCTGTTTGCCCCCCATGCTTTCGCCCCTCAGTGTCAGTATTAGGCCAGAAGGCTGCCCTCCCCATCGGTATTCCCCCAGCTCTCTACGCATTTCACCGCTACACCTGGAATTCTACCTCCCTCCCCTACACTCTAGCCATCCAGTATCCAATGCAATTCCCACGTTAAGCTCGGGGATTT
+
C9CCC7C+6,,,=FEEFGGFA96C9,C@,;C<,E,CF@F7<CDF9EFFG,@F,@CEF6C9@EF,C,@6<CCCFGCE,AF,@?,9F,8C,9E,FC<7,5C,AFF7,?EAF,@FCCFGGFFC@FCE8EFF8FEDF,@,664DEFF,1@8,++1,=,+=9=DFAFG,,@DG9=,==,+=2=DFD++=CFA,44:?+,+,;DG5@?:3;
@M02526:341:000000000-JB3KD:1:1101:23203:3984 2:N:0:AACTAAT+ACGGCAC
GGGACTACCGGGGTATCTAATCCTGTTTGCTCCCCACGCTTTCGCACCTCAGCGTCAGTCTTTGTCCAGGGGGCCGCCTTCGCCACCGGTATTCCTCCACATCTCTACGCATTTCACCGCTACACATGGAATTCTACCCCCCTCTACACAACTCTAGATACACAGTTTTGAATGCCATTCCCAGGTTGAGCCCGGGCATTTCACA
+
CCC@CFFFEGCEFGEGGGFAFGFFCFGFGGGGGDGGGCFCFFECEBFGGGGAFEGGGCGGGGGGGGGGF@:@@G7CFGC:EEF,=FAFCG7DGGGGGGEC@CEFGG9FFG:+?FGGFAFGCEEEGGC:DCFGGGFGGGG6CEEE6,@C6EEGGFFF=<CACFG?@:AA2CCFEAFGGFF6EFCC*24,=C,,4/CE):*4:+:+1
@M02526:341:000000000-JB3KD:1:1101:7914:3997 2:N:0:AACTAAT+ACGGCAC
GTTGGTGGACTACTCGGGTATCTAATCCTGTTTGCTACCCACGCTTTCGAGCATGAACGTCAGTGTTATCCCAGGAGGCTGCCTTCGCCATCGGTATTCTTCCACATCTCTACGCATTTCACTGCTACACGTGGAGTTCTACCTCCCTCTGACACACTCTAGTCTGCCAGTTTCAAATGCACTTCCCAAGTTAAGCTCGGGGATT
+
CCCCCGGGGFDFFGGGGGDEGGGGGGGFCFEGGGGGGGEFGGGCGGDGCFFGCEFFGGFGFF@FFGGGGGGGGGGFEEECFCFFFGGGEGGGGGGGGGGGGGCFFCFGFFGGGFGEEGGGGGG9EFGGGGGGGGGGGGF,9=AEFD=DGFCFGEFGD8EGGGGDFGDFF8FFFGGGGGC78=DDFFCGC8AEGGGFCDCGDBBFF
@M02526:341:000000000-JB3KD:1:1101:14790:4010 2:N:0:AACTAAT+ACGGCAC
TGGACTACTAGGGTATCTAATCCTGTTTGCTACCCACGCTTTCGAGCATGAACGTCAGTGTTATCCCAGGAGGCTGCCTTCGCCATCGGTATTCTTCCACATCTCTACGCATTTCACTGCTACACGTGGAGTTCTACCTCCCTCTGACACACTCTAGTCTGCCAGTTTCAAATGCTCTTCCCAAGTTAAGCTCGGGGATTTCACA
+
CCCCCF<FEFC8CFEFEFGDFAFF@CFFFCFFGGGGG:CFEFEGGGDEGGFF<FF<@FFEG9ECEDF8;CFFCEGEGFFFGGD,?BD,@FGGGGGGGFAFFAFGD9FCFGE,FGGGGGAE=EC9=E:4>FFBEFFDGF,9>CDDGFFEFGGG?EDFDDCCD;F8@EDE,3=D?EF99+AB?0=6DFFFFF=E==CCDD77DFFF?
@M02526:341:000000000-JB3KD:1:1101:9528:4015 2:N:0:AACTAAT+ACGGCAC
GTCGGGACTACAGGGGTATCTAATCCTGTTTGATCCCCACGCTTTCGTGCCTCAGTGTCAATATTCGGGTAGTAAGCTGCCTTCGCAATTGGTGTTCTATGTCATATCTAAGCATTTCACCGCTACATGACATATTCCGCTTACCTCCACGATATTCAAGACAGATAGTATCAATGGCAGTTTCCGGGTTGAGCCCGGAGATTTC
+
CCCCCG@GGGGGGGGGGGGGGGGGGFGGGGFCGGGGGGGGGDGGFGGGGGGCGGGGGGGGGGGGGGGGGGGCFGFGFGGFGGGGGEGGGGGGGGGGGGGGGGGGGFFGGGGGGGG9?FCAFGGGGGGGGGGFGGGGDFGGGEGFGGGGGGGGDGGGGFFFFGGGDGGGGC8FGGGCFGGA8@FGGGGGGGGGGFGGGGDGGFFF=
@M02526:341:000000000-JB3KD:1:1101:10818:4030 2:N:0:AACTAAT+ACGGCAC
AGCTGGACTACTCGGGTTTCTAATCCTGTTCGCTACCCATGCTTTCGAACCTCAGCGTCAGTTACAGACCAGAGAGCCGGCTTCGCCACTGGTGTTCTTCCATATATCTACGCATTCCACCGCTACACATGGAGTTCCACTCTCCTCTTCTGCACTCAAGAAAGGCAGTTTCAGATGCAATTCCTCAGTTAAGCTGAGGCCTTTC
+
CCCCCGGGDGGFGGGGGGGGGGGGGGGGGGGGGGGGGGGGGGGGGGGGFGGFGGGGGGGGGGGGGGGGGGGFFFFDGFGC7CFGDDGDGGGGFDGDGFEGGGGGGGGGGGGFGGGGGGGGGGGGGGGGGGGFFGGGGGGGGGFGGDGFFGGGDFC?FGGGGGGGGFGGGGDFGACD7FGB7DFGDGGGFEFGDGGFGFGGGFFF+
@M02526:341:000000000-JB3KD:1:1101:24472:4044 2:N:0:AACTAAT+ACGGCAC
GTGTGGGACTACCAGGGTTTCTAATCCCATTCGCTCCCCTAGCTTTCGTCTCTCAGTGTCAGTGTCGGCCCAGCAGAGTGCTTTCGCCGTTGGTGTTCTTTCCGATCTCTACGCATTTCACCGCTCCACCGGAAATTCCCTCTGCCCCTACCGTACTCCAGCTTGGTAGTTTCCACCGCCTGTCCAGGGTTGAGCCCTGGGATTT
+
CCCCCGEG<FEFGGGGGGGD<FGFDGEFFGGGEC:FGGGFF@EFGEFEGG8C9FF@@<<FFCFFDEEEGGEGFFGF?BF@FGGFF:FG:CCGCFDF:FFFFGGC:F=,A4ECFGEGGGFFGGEGEE:EFFEGCGEGGGAEBE@@FFGFGGGGGF8=87AFGGG8@+67=EED;;C<?;DAGFCD7FG,AFGG,@FG4FCFGAFFF
@M02526:341:000000000-JB3KD:1:1101:16105:4080 2:N:0:AACTAAT+ACGGCAC
GCGGGACTACCGGGGTTTCTAATCCCTTTCGCCCCCCCAGCTTTCGTCTCCAAGTGTCAGTGTCGGCCCAGCAGAGTCCTTTCGCCGTTGGTTTCCTCTCCGATCTTCACGTTTTTCCCCGCCCCCCCGGAAATTCCCCCTCCCCCCACCGTACTCCAGCTTGGCAGTTCCCACCGCCTGTCCAGGGTTGACCCCTGGCATTTCC
+
9<CCCC766C@FGE7FCG,,;F,;,;6CCFFG@FGGE+7,,CC,CC@CFF9,CCC@CFEE@<,,B+@=FFGFFF,?5,:C?<F,7B++88FG7:C,A<,A@C7?B4,,9=,,,8@8F,AF+++38+8>CFE:3,,>;DF***4=;*1/4:574C5+*2,=6C9/80*A+++002C1CDDF+*2+<45C*=6+3:95*7**2/9**
@M02526:341:000000000-JB3KD:1:1101:13232:4098 2:N:0:AACTAAT+ACGGCAC
CAGATTGGACTACTAGGGTTTCTAATCCTGTTTGCTCCCCACGCTTTCGCATCTCAGCGTCAGTATCTGTCCAGAAGGTCGCCTTCGCCACCGGTATTCCTCCACATCTCTACGCATTTCACCGCTACACGTGGAATTCTACCTCCCTCTACAGTACTCTAGTTAGACAGTTTTAAATGCAATTCCTAGGTTGAGCCCAGGGCTT
+
@BCCCGFGG<,CEFCEFFCFGGGFCFFFD@FDEGGFG<FDC@:F@,FGEGG@@,CEEFEGCB@@<EE<FCE<CF@DEEGGGGGE@CDCEFBE@7FF7@<5CEE:FEE:?FDFFGGGC=,ED;F8EEGGCGGG8>ECFCDCCFE@=,1@8=EFG8DGFGEADD=,7=89FFD8+,=D+?DFG+9=A9FFEG==ECF?+37:?50**
@M02526:341:000000000-JB3KD:1:1101:10914:4114 2:N:0:AACTAAT+ACGGCAC
GAAAGGACTACCCGGGTTTCTAATCCCATTCGCTCCCCTAGCTTTCGTCTCTCAGTGTCAGTGTCGGCCCAGCAGAGTGCTTTCGCCGTTGGTGTTCTTTCCGATCCCTACGCATTTCACCGCTCCACCGGAAATTCGCTCTGCCCCTACCGTACTCCAGCTTGGCAGTTTCCACCGCATGTCCAGGGTTGAGCCCTGGGATTTG
+
CCCCCEF<CFGGCFG+8C,CFFCFG,@FFG<DDEFFG:CF88FGFGGCGFFDGG@EDCAFEFF;FG:FEGG88FG8B@E@AE@<BFCCGGG?FFGGGDE,5CCC:>,AEFFGEFGGGA=E,>@CE+:,@FGG7BECE4BEECEGCAD888AE0D>D??8@8,@CEE,@EF7F+@7+0<*<D2+5EFF5@:*??F>ED?77CAF*4
@M02526:341:000000000-JB3KD:1:1101:16524:4130 2:N:0:AACTAAT+ACGGCAC
CGGGGACTACCGGGGTATCTAATCCTGTTTGCTACCCACGCTTTCGAGCATGAACGTCAGTGCTATCCCAGGAGGCTGCCTTCGCCATCGGTATTCTTCCACATCTCTACGCATTTCACTGCTACACGTGGAGTTCTACCTCCCTCTGACACACTCTAGTCTGCCAGTTTCAAATGCACTTCCCAAGTTAAGCTCGGGGATTTCA
+
CCCCCC@FCFGGGGGFCFFGGGC<CFDGAFGGFGFGFGGGG:FGGGGGGGGGFGGGGGGGGGGGGGGGGGGGGGGGGGGFFGG?F@FGDEGC<FAFGGGGGGFGGGGFDFFGGGGGGGFCEFFGGGGGGGGGFFCGFGGEFF8AFGGGGGGGDC?DGGGFGGGADFFFGGGGFGGGGFGF6FFFGGFFGGGGG7:EDDGGC5AC=
@M02526:341:000000000-JB3KD:1:1101:13170:4140 2:N:0:AACTAAT+ACGGCAC
GGGACTACCCGGGTATCTAATCCTGTTTGCTCCCCATGCTTTCGCACCTCAGTGTCAGTATTAGGCCAGAAGGCTGCCTTCGCCATCGGTATTCCTCCAGATCTCTACGCATTTCACCGCTACACCTGGAATTCTACCTTCCTCTCCTATACTCTAGCCATCCAGTATCGAATGCAATTCCCAAGTTAAGCTCGGGGATTTCACA
+
CCCCCGGGGGGGGGGGGGGGGGGGGGGGGGGGGGGGGGGGGGGGGGGGDGGGFGGGGGGGGGGGGGGGGGGGGGGGGGGGGGGGGGGGGGGG<CFGGGFGGGGGGGGGGGGGGGGGGGGGGGGGGEGGFGGGFFFFGGGGGFGGFFFGGGGGGGGGFGGFGFCFGGGGGGGGGGGGGGGDDGGGGGGFGGGBFEGGGGGGGFFFF
@M02526:341:000000000-JB3KD:1:1101:24062:4159 2:N:0:AACTAAT+ACGGCAC
AACGGGACTACACGGGTTTCTAATCCTGTTTGCTCCCCACGCTTTCGTGCATGAGCGTCAGTGCAGGCCCAGGGGATTGCCTTCGCCATCGGTGTTCCTCCGCATATCTACGCATTTCACTGCTACACGCGGAATTCCATCCCCCTCTGCCGCACTCCAGCCGTGCAGTCCCAAATGCAGTTCCCAGGTTAAGCCCGGGGATTTC
+
CCCCCGDGGGGGGGCCG@FG9FEEGFGFACAFG<FG,B<F7FC,FF@GGGGFGGGGGGGGDFG9FFFEEGGGFDGEEECFD9E,?CFFGFGGCFGGDGBF@BEEFGAF9F=@F+4+?FEE9BEDAEEA8FF@:B+36>ECF,@+@=A=?FG6CG6;F6C76EE7;E>CA1,@C1;2+=@9+=@=,;F14<=FGGGF))7))))*1
@M02526:341:000000000-JB3KD:1:1101:11238:4174 2:N:0:AACTAAT+ACGGCAC
CAACAGGACTACTCGGGTATCTAATCCTGTTTGCTCCCCACGCTTTCGCACCTCAGCGTCAGTCTTTGTCCAGGGGGCCGCCTTCGCCACCGGTATTCCTCCACATCTCTACGCATTTCACCGCTACACATGGAATTCTACCCCCCTCTACAAAACTCTAGATACACAGTTTTGAATGCCATTCCCAGGTTGAGCCCGGGGATTT
+
BCCCCFE@FFGGFFGGGGGGGGFFGFGGGFFG8FFGGGGGGEGGGGGGGGGGCE,CAFFGGGGGGGEFGDFGGGGDGGGGEGGGGGGGGGGGGGCBEGGAAGFBFFGGGGGFFE7CFGGGGGGGCEGFFFGGGCF9@FFGF8DFCEGGDGGGGFGGGGFFCFGGGCGDCECD<,?GGCG>DFFGGFGGGGGGGGGGGGGGGFFFF
@M02526:341:000000000-JB3KD:1:1101:9924:4187 2:N:0:AACTAAT+ACGGCAC
GGGCATGGACTACAGGGGTTTCTAATCCTGTTTGCTACCCACGCTTTCGAGCATGAACGTCAGTGTTATCCCAGGAGGCTGCCTTCGCCATCGGTATTCTTCCACATCTCTACGCATTTCACTGCTACACGTGGAGTTCTACCTCCCTCTGACACACTCTAGTCTGCCAGTTTCAAATGCTCTTCCCAAGTTAAGCTCGGGGATT
+
CCCCCGGGEEEGCFGGGGEFGGGGGGGGGGGGGGGGGGGGGGGGGGGGGGGGEGFGGGGGGGGGGGGGGGGGGFGGGGGGGGGGGCFEGGGCGEGGGGGGGGGGGGGGFFGGGGGGGGGGCGGGGGFGGGGGFGGGDFGFEFFGGGGGGGGGGGG6?DEC@;FFFFGGGGGGGGFGGGGFF8F?FGFGGGGGGGGG78D7DBEFF
@M02526:341:000000000-JB3KD:1:1101:7853:4207 2:N:0:AACTAAT+ACGGCAC
TGTAGGACTACACGGGTATCTAATCCTGTTTGCTCCCCACGCTTTCGCACCTCAGCGTCAATATGTGTCCAGTAAGTCGCCTTCGCCACTGGTGTTCTTCCGAATATCTACGAATTTCACCTCTACACTCGGAATTCCACTTACCTCTCCACAATTCTAGCGATGCAGTCTTAAAGGCAATTCAGGAGTTGAGCCCCGGGCTTTC
+
CCCCCGGFGGGGGGGGCFFEGGGFGFFFCEEFDCCFGD8@F@7@CFG,FGGGDDFGEGGG,CC<AFFGCCAD@EFFGE7F@:FDFCB@FFFGG<?FFFFGGEGGGDEDFGGGCFGCGGC9E,>EGGGGGFGEC@FGF>,@DAFD1EFG8=DFC@F9?DC,@=68CE8E3,9F+==?FDFF??F+@?FGGGGGGGGFGGC9DA>F5
@M02526:341:000000000-JB3KD:1:1101:14056:4268 2:N:0:AACTAAT+ACGGCAC
TGCAGGACTACACGGGTATCTAATCCTGTTTGCTACCCACGCTTTCGAGCATGAACGTCAGTGTTATCCCAGGAGGCTGCCTTCGCCATCGGTATTCTTCCACATCTCTACGCATTTCACTGCTACACGTGGAGTTCTACCTCCCTCTGACACACTCTAGTCTGCCAGTTTCAAATGCTCTTCCCAAGTTAAGCTCGGGGATTTC
+
CCCCCGGGGGGGGGGGGGGGGGGGGGGGGGGGGGGGGGGGGGGGGGGGGGGGGGGGGGGGGGGGGGGGGGGGGGGGGGGGGGGGGGGGGGGGDGGGGGGGGGGGGGGGGGGGGGGGGGGGGGGGGGGGGGGGGGGGGGGGGGGGGGGGGFGGGGGGGGGGGGGGGFGGGGFGGGGGGGGFGGGGGGGGFGGGGGGGGGGGGFFF6
@M02526:341:000000000-JB3KD:1:1101:7874:4269 2:N:0:AACTAAT+ACGGCAC
CTGGACTACAGGGGTATCTAATCCCATTCGCTCCCCTAGCTTTCGTCCCTCAGTGTCAGTGTCGGCCCAGCAGCGTGCTTTGGCCGTTGGGGTCCTTTCCGATCTCTACGCCTTTAACCGTTCCACCGGAAATTCCCTCTGCCCCTACAGTACTCCAGCTTGGCAGTTTCAACCGCCTGTCCAGGGTTGAGCCCTGGGATTTGAA
+
@-,<BED<FF8FGEGDC9@FFGCF8,=CFFD:E+,,CF<CC@6<B,@,8,,,,;,,;,CCF9FE+7B+@FCGC,CF@FFAE,AFCC=:?F++8B,AA5AECEC@FGGGGD@>F+4,,,4+84@8;FE>844C:9=,4,8,,,@,A+8D,=3,+7?D8+6=,,+@,@@=FG88+,=+9?+<+*+*1043*9<,@**79**3*9:A+
@M02526:341:000000000-JB3KD:1:1101:9318:4283 2:N:0:AACTAAT+ACAGCAC
ATTGGGGACTACTAGGGTATCTAATCCTGTTTGCTACCCATGCTTTCGAGCCTCAGCGTCAGTAACAGACCAGACAGCCGCTTTCGCCACTGGTATTCTACCATATATCTACGCATTTCACCGCTACACATGGTGTTCTACTGTCCTCTTCTGTACTCAAGTCACCCAGTTTCCTATGCACTTCTTCGGTTAAGCCGAAGGCTTT
+
CCCCC<FGGGGGGGGGFGGGGGGGGFGGGDFGGGGGGGGFGGGFGGGGGFCGGGGFFGGGGCFGGGGGGGFGGDGFGGFEGEEGFFCFGGGGGGGGGGGGGFGGGGGFCFGGGGEEGG9FF>EDCCFGGGFFGGGGGFGGGGGGGGGCFFE8=CFGGCF=9DFGGDD?DFGFGGGFF+ADF8FGFDE8EGEEFFGGGCDGGF9CF
@M02526:341:000000000-JB3KD:1:1101:16044:4293 2:N:0:AACTAAT+ACGGCAC
AATCGGACTACTCGGGTATCTAATCCTGTTTGCTACCCATGCTTTCGAGCCTCAGCGTCAGTTACAGACCAGACAGCCGCTTTCGCCACTGGTATTCTACCATATATCTACGCATTTCACCGCTACACATGGTGTTCTACTGTCCTCTTCTGCACTCAAGTTACCCAGTTTCCTATGCACTTCTACGGTTAAGCCGTAGGCTTTC
+
CCCCCGDGGEFFFCFEGEGGGGFFGGFGGGGGGFGGGGGGGGFFGGGGGDEFGDFGGCGCGFFGGGGGGGGGGGGGGGGG7FGGCFGGGGGGGDAEGFG??FGGGG9FGGGGGGGEGFAFFEGGGG@DFGFGGGFGGGGGGFAGGGGGFGGGGGGGGFFGGGGGGGFGGDGFGDGGGGGFGCFGGGGGGEEDFG?EDD+@?9?A?
@M02526:341:000000000-JB3KD:1:1101:15966:4317 2:N:0:AACTAAT+ACGGCAC
TTGGACTACTCGGGTTTCTAATCCTGTTTGCTCCCCACGCTGTCGTGCCTCAGCGTCAGTTCCGGACCAGTGAGCCGCCTTCGCCACCGGTGTTCTTGCGAATATCTACGAATTTCACCTCTACACTCGCAGTTCCACTCACCTCTTCCGGACTCAAGATCCACAGTATCAAAGGCAGTTCCGAGGTTGAGCCCCGGGATTTCAC
+
CCCCCGGGGGGGGGGGGGGGGGGAFGGGGGGGGFGGGGGGGGGGGFGGGGGGGGGFGGGFGEFCCGGGGGGGGGGGGGGGGGGGGGGGGGF:FEFGGGGGGCBFGGGGGGDBFGGGGGGFGGDGGGGFFGCEGDACFF;EFGG=FF,EFECEGCDD+=EFGFFFGGGAFGGAFC?FC7AFGGGDG5@8CFFC,*/7/?C5C*1BF
@M02526:341:000000000-JB3KD:1:1101:7579:4342 2:N:0:AACTAAT+ACGGCAC
GGACAAGGACTACAAGGGTTTCTAATCCTGTTCGCTCCCCACACTTTCGCTCCTCAGCGTCAGGTAATGCCCAGAGAACCGCCTTCGCCACCGGTGTTCCTCCTGATATCTGCGCATTTCACCGCTACACCAGGAATTCCGTTCCCCCCTGCATACCTCTAGTCTGCCCGTATCGGAAGCAGGCTCAGGGTTAAGCCCTGAGTTT
+
CCCCCGFGGGGGGGGGGGGGGGGGGGGGGGGGGGGGGGGGGGGGGGGGGECGGGGGGGGGGGGGGGGGGGGGGGGGGGGGGDGGGGGGGGDGGGGGGGGGGGGDFGGGFGGGGGGGGGGGGGGGEGGGGFFGGGGG?FGGGGGGGGGGEGGGGGGGGGGGGGGGGFAFGGGGGGGGDCGFGGGG7CGGGGGGGGGGGGGGGFFFF
@M02526:341:000000000-JB3KD:1:1101:19529:4373 2:N:0:AACTAAT+ACGGCAC
ATGGACTACAAGGGTATCTAATCCTGTTTGCTACCCACGCTTTCGAGCATGAACGTCAGTGTTATCCCAGGAGGCTGCCTTCGCCATCGGTATTCTTCCACATCTCTACGCATTTCACTGCTACACGTGGAGTTCTACCTCCCTCTGACACACTCTAGTCTGCCAGTTTCAAATGCACTTCCCAAGTTAAGCTCGGGGATTTCAC
+
CCCCCDFFGGGGGGGGGFGGGGGGGGGGGGGGGGGGGGGGGGGGDGGGGGGGEGGGGGGGGGGFGGGGGGGGGGGGFGGGGGGGGGGGGGGGDGGGGGGGGGGGGGGGGGEGGGGGGFGFGFGGGGGGGGGGEFGGGGFAGGGGGGGGGGGG>@@F8=;EFGGFFGGFCGGGGC@9FCGFGGGGFGGGGGGA9DDEGG>DGAFFC
@M02526:341:000000000-JB3KD:1:1101:23706:4391 2:N:0:AACTAAT+ACGGCAC
GGGGACTACCCGGGTTTCTAATCCTGTTTGCTACCCACGCTTTCGAGCATGAACGTCAGTGTTATCCCAGGAGGCTGCCTTCGCCATCGGTATTCTTCCACATCCCTACGCATTTCACTGCTACACGTGGAGTTCTACCTTCCTCTGACACACTCTAGTCTGCCAGTTTCAAATGCACTTCCCAAGTTAAGCCCGGGGCTTTCAC
+
CCCC<FEECF8FGGCGG9C,EC;F6CCFGEC9<FGGG@6@,CF<@C6B@E9EFDEFD7:@@FC<<E@E,6,C:,C@@FGDF@<FF:@FCG:<<?E<FEF,E=5:,,,,44@446E@<@=,@4C;E84E,@CCAE=D,,@FD@=@AF8,@@,,060+B8@EDEFGEFDD:CD=D=3BFF=*+=DF1?@DD@DE=FGDGG*3@ACA6
@M02526:341:000000000-JB3KD:1:1101:13735:4395 2:N:0:AACTAAT+ACGGCAC
TGGTTAGGACTACACGGGTTTCTAATCCTGTTTGCTCCCCACGCTTTCGCACCTGAGCGTCAGTCTTCGTCCAGGGGGCCGCCTTCGCCACCGGTATTCCTCCAGATCTCTACGCATTTCACCGCTACACCTGGAATTCTACCCCCCTCTACGAGACTCAAGCTTGCCAGTATCAGATGCAGTTCCCAGGTTGAGCTCGGGCATT
+
<@C@@FEF,ECCFFGGDE@CFEFGGGEEFGFEFAA<EG<@ECC@6@CF::F@FF,@CA@FCBFCE6C<DEF@F@FFECBFC:F?BEFF7FC,84@:<F9A55FF@:9,A,44F@EGGGGGGF9BE8@FG,F8FB8DGFG:AFG8+1:CEFE:?7+;;FFCEFFECCF6,4<CDG9DGFGFD:22DFCGGG8<FGCF+84?4):;6
@M02526:341:000000000-JB3KD:1:1101:5138:4396 2:N:0:AACTAAT+ACGGCAC
TGCTTTTGACTACCAGGGTTTCTAATCCTGTTTGCTACCCACGCTTTCGAGCATGAACGTCAGTGTTATCCCAGGAGGCTGCCTTCGCCATCGGTATTCTTCCACATCTCTACGCATTTCACTGCTACACGTGGAGTTCTACCTCCCTCTGACACACTCTAGTCTGCCAGTTTCAAATGCACTTCCCAAGTTAAGCTCGGGGATT
+
B9B-AF,6,CEF<CEEDEGFGGGGGGGAEGFE@CFGGGCFC@+FFECEEF?BEFGCFDGGDECFCFFEAFFAFF<@FFCE?F<BE9,BC7@ECEBEBFCGFGCEFF@FCFGGFC7,C@F9=DGG9E=FFFFGGG@DGGGFFDFDF88A8,,@@FGFDFGCE8=,;DFDGGGGGGFDFCC@++=8D=8,@D96=D79D8DG6?**5
@M02526:341:000000000-JB3KD:1:1101:24098:4397 2:N:0:AACTAAT+ACGGCAC
CGGGACTACCCGGGTATCTAATCCTGTTTGCTCCCCACGCTTTCGCACCTGAGCGTCAGTCTTTGTCCAGGGGGCCGCCTTCGCCACCGGTATTCCTCCAGATCTCTACGCATTTCACCGCTACACCTGGAATTCTGCCCCCCTCTACAAGACTCTAGCTGGACAGTTTTAAATGCAATTCCCAGGTTGAGCCCGGGGCTTTCAC
+
CCCCCGGGGGGGGGGGGGGGGGGGGGGGGGGGGGGGGGGGGGGGGGGGGGGGGGGGGGGGGGGGGGGGGGFGGGGGGGGGGGGGGGGGGGGGGGGGGGGGGGGGGGGGGGGGGGGGGGGGGGGGGGGGGGGGGGGGG9FFGGGGGGGGGGCEGGGGGGGDCCGGD7@CCGGGGGGGGGFFCGFGGGGGGGGGGGGGDCGGGFFF@
@M02526:341:000000000-JB3KD:1:1101:13114:4424 2:N:0:AACTAAT+ACGGCAC
CGGACTACTAGGGTATCTAATCCTGTTTGCTCCCCACGCTTTCGCACCTCAGCGTCAATATGTGTCCAGTAAGTCGCCTTCGCCACTGGTGTTCTTCCGAATATCTACGAATTTCACCTCTACACTCGGAATTCCACTTACCTCTCCACAATTCTAGCGATGCAGTCTTAAAGGCAATTCCGGAGTTGAGCCCCGGGCTTTCACC
+
CCCCCGGGGGGGGGGGGGGGGGGGGGGGGGGGGGGGGGGGGGGGGGGGGGGGGGGGGGGGGGGGGGGGGGGGGGGGGGGGGGGGGGGGGGGGGGGGGGGGGGGGGGGGGGGGGGGGGGFGGGGGGGGGGGGGGGGGGGGGGGGGGGFGGGGGGGGGGGGGGGGGGGGGGGGGGGGGGGGFGGGGGGGGGGGGGGDCDGGGGFF@F
@M02526:341:000000000-JB3KD:1:1101:25875:4437 2:N:0:AACTAAT+ACGGCAC
CCTAAGGGACTACTCGGGTTTCTAATCCTGTTCGCTCCCCACACTTTCGCTCCGCAGCGTCAGGTAATGCCCAGAGAACCGCCTTCGCCACCGGTGTTCCTCCTGATATCTGCGCATTTCACCGCTACACCAGGAATTCCGTTCTCCCCTGCATACCTCCAGTCTGCCCGTATCGAAAGCACGTTCACAGTTAAGCTGTGAAATT
+
88BCC8FGGGCE6E8C,@6CFGG@EFFFGGGCFCFGFGGGF:FGGG9FDGGGC,BFCGDGDFGFGGGCFG,,:,CFE@DAFEF@7FGG7FC<CFEE=FGFAE?F8,9,9EF;,>FE+@AFAF98C=BE@FGGGGGG?EGGG@,@?FFF8F=E=9DF0=D,1@69,<9,@CC>7CC7FD>;;CC;@;9<=A?::,=7+2+*+4B+4
@M02526:341:000000000-JB3KD:1:1101:20609:4458 2:N:0:AACTAAT+ACGGCAC
GGAGGGGACTACAAGGGTATCTAATCCTGTTTGCTACCCACGCTTTCGAGCATGAACGTCAGTGTTATCCCAGGAGGCTGCCTTCGCCATCGGTATTCTTCCACATCTCTACGCATTTCACTGCTACACGTGGAGTTCTACCTCCCTCTGACACACTCTAGTCTGCCAGTTTCAAATGCACTTCCCAAGTTAAGCTCGGGGATTT
+
CCCCCGGGGGGGGGFGGGGGGGGGGGGGGGGGGGGGGGGGGGGGGGGGGGGGGGGGGGGGGGGGGGGGGFGGGGGGGGGGGGGGGGGGGGGGGGGGCGGGGGGGGGGGGGGCGGGGGGGGGGGGGGGGGGGGGGGGFFCEFCFFGGGFGGGGGGGDGGGFGGGGGGGGGGGGGGGGGGGFGGGGCGGFFGGGEFGFGDDGGBFFF
@M02526:341:000000000-JB3KD:1:1101:16935:4471 2:N:0:AACTAAT+ACGGCAC
TGGGACTACCCGGGTATCTAATCCTGTTTGCTACCCACGCTTTCGTGCCTCAGCGTCAGTTATGGTCCAGTAAGCCGTCTACACCGCAGGTGTTCCTCCTGATATCTACGCATTTCACCGCTACACCAGGAATTCCGCTTACCTCTCCCATACTCAAGCCTCCCAGTTTTCGGCGCACCCTCCCAGTTGAGCCGGGAGATTTCAC
+
<CC<CCEF,CFGGGGGGGGGEFG<EFGGGGFFFFGGGGDGGGGFEGCFF@EFCFEBFEGGFFGGCEFGGFA<EEFFGCCF@EGGEEEEGFGGGGGF<FFFFE9FGGGAFEGDEFFGGGGEEECEGGGGGCGEFGGGDEEGGG=;D?FGGGGGCCCFDDE+6DFGGGFFGCFGCGDGGGDFGGGGGGGF7BFGGECEDCGGGFFFF
@M02526:341:000000000-JB3KD:1:1101:25494:4471 2:N:0:AACTAAT+ACGGCAC
CGCGTAGGACTACCCGGGTTTCTAATCCTGTTTGATCCACACGCTTTCGCACATCAGCGTCAGTTACAGACCAGAAAGTCGCCTTCGCCACTGGTGTTCCTCCATATCTCTGCGCATTTCACCGCTACACATGGAATTCCACTTTCCTCTTCTGCACTCAAGTTTTCCAGTTTCCAATGACCCTCCACGGTTGAGCCGTGGGCCT
+
@C,-A76BC6EFGGGGGGF;CFC@F<;,6C;CF8<CF,,,;CFF@,,,866@F,6CCF+8F,CC<D@@,C@,C@<EFFE9F+,4@FG7,=F=A,??=:@A,EFFGG944CFDF7+@4+9,E,CC8CF7EEF:FGGEGEG8=ECGDF8=;=99+=D9DD?88D:@:A,=EF=26,?99BGB8DFGC7,@>6C76C7,CCGG55>*/
@M02526:341:000000000-JB3KD:1:1101:17524:4483 2:N:0:AACTAAT+ACGCCAC
GAGCACTACTTGGGTAGCTATTCATGTTTGTTACCCATGCTTTCGATCCTCCATGTCAGTAACAGACCAGACAGCCGCTTTCGCCACTGGTCTGCTACCATATATCTACGCACTTCACCGCTACCCACGCTGTTCTACTGTCCTCTTCTGTACGCAAGCTACCCAGTCTCCTACGAACCTCTTCGCTTAATCCGAAGGCGGTCAT
+
8-A-,,,;,;,6,,,,,,=E,66,;@6CFG,C,9FE,,6C66,C@,,C,E,,,,<;,<CF9E<,;,69<@6FFF<,@CFGCF:,,,8,5,:,:,5,,5A,,:9,,9EFDF7F+@4=,,,,44+4,,C+4+8++,,@,99,,9@FF,@=8;F;F++=+++,788D,,6,=,,7?,++=8+0=+=+6++++,5,,+040+;?*059+
@M02526:341:000000000-JB3KD:1:1101:12302:4504 2:N:0:AACTAAT+ACGGCAC
AACTTTGGACTACCAGGGTATCTAATCCTGTTTGCTCCCCATGCTTTCGCACCTCAGTGTCAGTATTAGGCCAGAAGGCTGCCTTCGCCATCGGTATTCCTCCAGATCTCTACGCATTTCACCGCTACACCTGGAATTCTACCTTCCTCTCCTATACTCTAGCCATCCAGTATCGAATGCAATTCCCAAGTTAAGCTCGGGGATT
+
CCCCCGGGGGGGGGGGGGGGGGGGGGGGGGGGGGGEGGGGGGGGGGGGGGGGGGGGGFGGGGGGGGGGGGGGGGGGGGGGGGGGGGGGGGGGGGGGGGGGGGGGGGGGGGGGGGGGGGGFGGGGGGGG9FGGGGFFGGGGFGGGGGFGGGFGGGGCFFGGGGGGFGG?E9FGFGGGGDCD?FGGGG8@FFGGGGGC=FGDGDEEF
@M02526:341:000000000-JB3KD:1:1101:9600:4514 2:N:0:AACTAAT+ACGGCAC
CAGGACTACTAGGGTTTCTAATCCTGTTTGATCCCCACGCTTTCGCACATCAGCGTCAGTTACAGACCAGAAAGTCGCCTTCGCCACTGGTGTTCCTCCATATCTCTGCGCATTTCACCGCTACACATGGAATTCCGCTTTCCTCTTCTGCACTCAAGTTTTCCAGTTTCCAATGACCCTCCACGGTTGAGCCGTGGGCTTTCAC
+
CCCCCGGGGGGGGGFGGGGGGGGGGGGGGGGGGGGGGGGGGGGGGGDGGGGGGFGGGGGGGGGGGGGGGGGGGGGGGGGGGGGGGGGGGGGGGGGGGGGGGGGGFGGGGGGGGGGGGGGGGGGGGGGGEGGGFGGGGGGGGGGGGGGGGGGGGGGGGGFGGGGGGGGGGGGGGG6DGGGFGGGGGGGGGGGGDEGGGGGGFFFFB
@M02526:341:000000000-JB3KD:1:1101:26444:4533 2:N:0:AACTAAT+ACGGCAC
TTGGACTACAAGGGTTTCTAATCCTGTTTGCTCCCCACGCTTTCGTGCCTCAGTGTCAGTGCTGGTCCAGGGTGCCGCCTTCGCTACGGATGTTCCTCCCGATATCTACGCCTTTCACTGCTACACCGGGAATTCCGCACCCCTCTACCGCACTCTAGTAAGCCAGTTTCCAATGCAGTTCCCAGGTTGAGCCCAGGGCTTTCAC
+
CC8CCGGGGGCFFGFGGGGGGFGGGGGGGCGGGGGGGGEGEGGGDFGGGAFEFGGGFGFGG9DEEFFGGGGCFEGDEGGCGGGGCFCCEF7:FGGGGGGEECC7CECAEDF+,4AE9D=FG>EGGGGGGGGGGGEDGGCCBEGFEGFGGDGCDEFGDGF:DFFG6CDGFGGGGC7CD++1?<CC2<@D,49CEFCFD>**;6>B:
@M02526:341:000000000-JB3KD:1:1101:25662:4535 2:N:0:AACTAAT+ACGGCAC
AATGGACTACAGGGGTTTCTAATCCTGTTTGCTCCCCACGCTTTCGCACCTGAGCGTCAGTCTTCGTCCAGGGGGCCGCCTTCGCCACCGGTATTCCTCCAGATCTCTACGCATTTCACCGCTACACCTGGAATTCTACCCCCCTCTACGAGACTCAAGCTTGCCAGTATCAGATGCAGTTCCCAGGTTGAGCCCGGGGATTTCA
+
CCCCCGGGGGGGGGGGGGGGGGGGGGGGGGGGGGGGGGGGGGGGGGGGGGGGGGGGGGGGGGGGGGGGGGGGGGGGGGGGGGGGGGGGGGGGDGGGGGGGGGGGGGGGGGGGGGGGGGGGGGGGGGGGGGFF,=FDGGGGGGGGGGGGGGGGGGGGGGGGGGFGGFGGAAFFFGGGGGGFDGGGGGGDFCGGGGGEGDGGGFFF6
@M02526:341:000000000-JB3KD:1:1101:25075:4585 2:N:0:AACTAAT+ACGGCAC
GATGGACTACCGGGGTATCTAATCCTGTTCGCTCCCCACGCTTTCGCGCCTCAGCGTCAGTATCAAGCCAGGTTGCCGCCTTCGCAACCGGTGTTCTTCCCAATATCTACGAATTTCACCTCTACACTGGGAATTCCACAACCCTCTCTCGAACTCTAGTCATCACGTATCAAATGCAGCTCCCAGGTTGAGCCCAGGTATTTCA
+
CCCCCGGGGGGGGGGGGGGGGGGGGGGGGFGGGGGGGGGDGGGGGGEEGEGGGGGGGGGGGGGGCE<FDFGGGGGGFGGGGGGFGGGDFGGGGGGGGGGGGGFGGGGGGGGGGGCGGGGGFGGGGGFFFFGGGGGGGGGGC6CGFG@=9?ECFFGGGCACDFF7,@6CG@CFCCC@8DFAFGDG,*@FFDFCCC9?FGC+=EF6+
@M02526:341:000000000-JB3KD:1:1101:13670:4601 2:N:0:AACTAAT+ACGGCAC
GGGGACTACACGGGTATCTAATCCTGTTTGCTACCCATGCTTTCGAGCCTCAGCGTCAGTAACAGACCAGACAGCCGCTTTCGCCACTGGTATTCTACCATATATCTACGCATTTCACCGCTACACATGGTGTTCTACTGTCCTCTTCTGTACTCAAGTCACCCAGTTTCCTATGCACTTCTTCGGTTAAGCCGAAGGCTTTCAC
+
CCCCCGGFF<FEEGCEFEECFGD<@CCFFGDFGA,CFF<EF@FAFFEFCGFDFFGEGGCGGGGGDFCGGCGGGC<D@BC:F9@@@C:E=<C,9CFFGGF@FDA;EGGFGGC=CGGC<EGGGGEGFGFEGGGA:BEFGFF8DC8C,3EAFGGF98DFFG=,@F8,3=6AEEFEG,++?8?DGGGGGGGD>EFG8EGC9D?CD5?A9
@M02526:341:000000000-JB3KD:1:1101:12937:4604 2:N:0:AACTAAT+ACGGCAC
GTGTGGGGACTACAAGGGTATCTAATCCTGTTTGCTACCCACGCTTTCGAGCATGAACGTCAGTGTTATCCCAGGAGGCTGCCTTCGCCATCGGTATTCTTCCACATCTCTACGCATTTCACTGCTACACGTGGAGTTCTACCCCCCTCTGACACACTCTAGTCTGCCAGTTTCAAATGCACTTCCCAAGTTAAGCTCGGGCACT
+
8-A8A;7:C6@F@6CEFE<FGG9@AFFFE6FEEAFFFCF8C6@C,,:EB8EFF9FEFEDFE7FA6CFG9<,,9,9A@@FECEG,:F<@@C=BED:A,CF,<?E=F@,E9EFF9=FE+8,;=@=AFGG;DGEG:8+@8,>EFG,,1+@=C,,,3@=FD=8@EA@ADG8,2=@9D:+C?F77D8=29+,5@F<7<EFC++@6C*<*3
@M02526:341:000000000-JB3KD:1:1101:21128:4636 2:N:0:AACTAAT+ACGGCAC
TGCGGACTACCGGGGTTTCTAATCCCGTTCGCTCCCCATGCTTTCGCACTCCAGCGTCGGTGGGGACCCAGAGAGCTGCCTTCGCTTTTGGCCTTCCTTCGTAGATCTCCGGATTTCACCCCTACACACGAAATTCCACTCTCCTCTGTCTCACTCAAGTGAATTGGTTTCGAGAGCATTCCACCAGTTTTTGGCGACTTTCCCT
+
<<@CCDEGGGGGGGGCFGGGGGGGGFGGGGGGGGGGGGDFGGFGGGEFGGGFFFGGGGGGGGGGGGEEGGGCGGGGF<FGGGGGGFGGGGDDEGGGGGFGGFFGGGGFGGGDGGGGDEGGGGGGGGGFEGGGGGGGGFG9D=D@ED9AFGGGFGGC??C<EDCCFFGGGGGGG9*0CGFFFFFF?7CFG@FC>*9C4:C9DB+/+
@M02526:341:000000000-JB3KD:1:1101:10077:4646 2:N:0:AACTAAT+ACGGCAC
GCTGGACTACAGGGGTTTCTAATCCTGTTTGCTCCCCACGCTGTCGCGCCTCAGTGTCAGCCAGAACCCAGCAGGCCGCCTTCGCCACCGGTGTTCTTCCGGATCTCTACGCATTCCACCGCTACACCCGGAATTCCACCTGCCTCTATTCTGCTCGAGCGATGCAGTTCGCACGGCCGACCCGAGGTTGAGCCTCGGGCTTTCC
+
CCCCCGGGGGGGGGGGGGGGGGGGGGGGGGFGGGGGGGGGGGGGGGDGGGGGGGGGGGGGFGGFGGGGGGGGGGGGGGGGGGGGGGGGGGEGGGGAFFGFGGGGGGGGGGGGGGGGGGGGEGGGGGGGGGGGEGGGGGGGGGG?GGFFGGGGFCFFGGEGGGFEDFFGFGG>CEDDGGGF<)9C=DGEFGFGGGC*/:5D3AFF+
@M02526:341:000000000-JB3KD:1:1101:6957:4646 2:N:0:AACTAAT+ACGGCAC
CGAAAGGACTACCAGGGTATCTAATCCTGTTCGCCCCCCACGCTTTCGCGCCTCAGCGTCAGTTCCGAGCCAGGTTGCCGCCTTCGCAACCGGTGTTCTTCCCAATACCTACGAATTTCACGTCTCCACTGGGAATTCCACAACCTCCTCTAGGACCATAGTCTGCACGTTTCAAAGACAGTTCCCGGGTTAGGCCGGGGGTTTT
+
-6A@AF<C,,66C,CF7F,,,,C<,C9,,EF9@+,BFG7@76+BF,;BC@F@:@<<@+8,8,<C<<F7BC:E<7FEA8F4F+C:,4BCEFEG74+@=5,AEFGG8==,,,A,4C,@F?;=E,,8,,376==:>B,D>F7:,@FGG=1@,AB,+,+2+5,,,@,;9,@77,,,3E95+040*CFFG*1=*114,,;4):59)):>8
@M02526:341:000000000-JB3KD:1:1101:18534:4655 2:N:0:AACTAAT+ACGGCAC
AGGACTACTGGGGTATCTAATCCTGTTTGCTCCCCACGCTTTCGCACCTCAGCGTCAGTCTTAGTCCAGGGGGTCGCCTTCGCCACCGGTATTCCTCCAGATCTCTACGCATTTCACCGCTACACCTGGAATTCCACCTCCCTCTACAGGACTCAAGCCTGTCAGTCTCAGATGACGTTCCCGGGTTGAGCCCGGGGATTTCACA
+
@CCCCGGGCFGGEFGGGGGGGGGGDE@@FFGGFFGGGEGGGGGGD7@@,;CF<@FEEFGCFF,@FAAC@,,8@+8FECGFGG7CFG,CCF@FBEA,E<E4EGGGCF=FF:@FFFDFGGGGGEGGF,=FFGDGFF,>E,,,3@DFGFGG8,@DFE6DF6FF?DFGGG7EGG,EFF++33=?C9*CEDEGGGGGDCD>D)?DGFFF8
@M02526:341:000000000-JB3KD:1:1101:6211:4690 2:N:0:AACTAAT+ACGGCAC
AACCGGACTACCAGGGTTTCTAATCCGGTTTGCTACCCATGCTTTCGAGCCTCAGCGTCAGTAACAGACCAGACAGCCGCTTTCGTCACTGGTATTCTACCATATATCTACGCATTTCACCGCTACACATGGTGTTCTACTGTCCTCTTCTGTACTCAAGTCACCCAGTTTCCTATGCACTTCTTCGGTTAAGCCGAAGGCTTTC
+
CCCCCBFFCFGGGGGD@FFFFGCFGG+:@FC@CEFGG8EEEEFGFC@FFGF<CCEE:B:CEFFDFC<DGGGGFGGFGGGGDGGGGGEGGDGG??FEAFGGG@FGGFGGGG9,>CFEGGGGFE@@8C,AEGFFF9EBFGGGGFGGF;,EFGGCD=DF=?DAAFFGFGFGGAAFFGCE7DF?FGFF@7A+@EG@FGGGCCD*;C>F+
@M02526:341:000000000-JB3KD:1:1101:23380:4699 2:N:0:AACTAAT+ACGGCAC
GATTATGGACTACAAGGGTATCTAATCCTGTTTGCTCCCCACGCTTTCGCACCTGAGCGTCAGTCTTCGTCCAGGGGGCCGCCTTCGCCACCGGTATTCCTCCAGATCTCTACGCATTTCACCGCTACACCTGGAATTCTACCCCCCTCTACGAGACTCAAGCTTGCCTGTATCAGATGCAGTTCCCAGGTTGAGCCCGGGGATT
+
CCCCCGGGGFFGGGGGGGGGGGGGGFGF<FGGGGGGGGGDFGEG@CCCFDCCCFFE<FD@FGEAFG9A<C:@CFFCCGGECEEGGGGDGGEGGEEGGGGGGGGFFGGGGFGGGCC8CFFF9;9==@FEGGFGDD=DGCGGGDFGG8CEECFGF1CGGD,296CCGGGF,,<EFFCCF@CAGC8:?2,>C*CFF6*=CDD5D;>8A
@M02526:341:000000000-JB3KD:1:1101:24657:4713 2:N:0:AACTAAT+ACGGCAC
TCCGGACTACCCGGGTTTCTAATCCTGTTCGCTCCCCATGCTTTCGAGCCTCAGCGTCAGTTACAGACCAGAGAGCCGCCTTCGCCACTGGTGTTCTTCCATATATCTACGCATTTCACCGCTACACATGGAGTTCCACTCTCCTCTTCTGCACTCAAGTCTTCCAGTTTCCGATGCTCTTCCTCAGTTGAGCTGAGGGCTTTCA
+
CC@CCGGGGGGFGGGFEEFGFGGGGGGGG,BFCFGGGDFGGGGFGGGGGGFGGGGGGGE@FFGGFFDGGGGGDFFFGFGGGGGGGGDDFGGGGGGGGGGGGGFGGGGGGGGGGGGGGGGGGGGGGGGGGFFGGEFGGFGCE8DFGGGGGFGGGGGGG?FFC:DEGEFGGFADDGGDGCFAGG+=,5@FGGFGGDGGFF59FFFF+
@M02526:341:000000000-JB3KD:1:1101:19235:4755 2:N:0:AACTAAT+ACGGCAC
TCGGACTACTCGGGTTTCTAATCCTGTTTGCTCCCCACGCTTTCGCACCTCAGCGTCAATTCCGGTCCAGTAAGCCGCCTTCGCCACTGGTGTTCTTCCGAATATCTACGAATTTCACCTCTACACTCGGAATTCCACTTACCTCTCCCGGATTCAAGCGATGCAGTCTCAAAGGCAGTTCTGGAGTTGAGCTCCAGGCTTTCAC
+
C6ACCGGGGGCGGGGGGGGGGGGGGGGGGGGGGCFGGGGGGGGGGGGEC@FGFGGGGGGGGGGGGGGGGGGGGGGGGGGGGGGGGGCGGGGGFGGGGGGGGGGGGGGGGGGFFFFGFGGFFGGGGGG?FGGGGGGFDFEGGGFGGGGGDGEE8=DDFFDEGFCEEFFGGGGGGGGGGGGA9E?F9??FCFGG79>CGGGFCFFFF
@M02526:341:000000000-JB3KD:1:1101:24859:4767 2:N:0:AACTAAT+ACGGCAC
GGGGACTACCGGGGTTTCTAATCCTGTTTACTCCCCCCGCTGTCGCGCCCCAGTGTCAGCCACTGCCCAGGCGCCCGCCTCCGAAACCGGTGTCCTTCCGGATCTCAACCCATTCACCCGTTACACCCGAAATCCCCCCTCCTTCTATAGTGCCCAAGCTCAGCGTTTCACACGCCGGACACGGGTTTGAGCCGCGAGCTTTCAC
+
8BC-,+;,6E7FC:@F,C,C,,C,,CEFC,6;CFGC+6++@+8,,,+++66,,6,,<,,,6,C66E=,:,,6@+++4@+8+,+++8@BF++8B55C,,,8@+84,4,9,,=+6FF,9F,+3,3+=>,@>+++@,D>63**3@5<9,,,7,2,+5;A**=,,,,,*4=5F,,=??55C5)))///=95A*+*+**)*/))998@=6
@M02526:341:000000000-JB3KD:1:1101:22327:4779 2:N:0:AACTAAT+ACGGCAC
GTCAAGGACTACCCGGGTATCTAATCCTGTTCGCTCCCCACGCTTTCGCGCCTCAGCGTCAGTATCGAGCCAGGTTGCCGCCTTCGCAACCGGTGTTCTTCCCAATATCTACGAATTTCACCTCTACACTGGGAATTCCACAACCCTCTCTCGAACTCTAGTCATCACGTATCAAATGCAGCTCCCAGGTTGAGCCCAGGTATTT
+
CCCCCGGGGGGGFGGGGGGGGGGGGGGGGGGGGGGGGGGGGGGGGGGGGGGGGGGGGGGGGGGGGGCGGGGGGGGGGGGGGGGGGGGGGGGGGGGGGGGGGGGGGGGGGGGGGGGGGGGGGGGGGGGGGGGGGGGGGGGDGGGGEGGGCG?GGGGGGGGGGGGGGGFGGGFF?FGGGGGFGFGGGGGGGGCEGFGGGGGGGFFFF
@M02526:341:000000000-JB3KD:1:1101:17220:4787 2:N:0:AACTAAT+ACGGCAC
GCAGGACTACAGGGGTTTCTAATCCTGTTTGCTCCCCACGCTTTCGTGCATGAGCGTCAATCTTGACCCAGGGGGCTGCCTTCGCCATCGGTGTTCCTCCACATCTCTACGCATTTCACTGCTACACGTGGAATTCTACCCCCCTCTGCCAGATTCAAGCCTTGCAGTCTCCATCGCAATTCCCAGGTTGAGCCCGGGGCTTTCA
+
CCCCCGGGGGGGGGGGGGGGGGGGGGGGGGGGGGGGGGGGGGGGGGFGCGGGGGGGGGGGGGGGGGGGGGGFGCCGGGGGGGGGGGGGGGGGCFEGGFGGGGGGGGGFGGGGGGGGGFGGGGGGGGGGG@F@F9EGFGGDFGEDEGGGGFGGG,DGCFGGGGFGGCFGGFGGGGGDGGD>FGG7EC5DCC?ECFFDDGDGGAAA+
@M02526:341:000000000-JB3KD:1:1101:14794:4792 2:N:0:AACTAAT+ACGGCAC
ATCGGACTACAAGGGTATCTAATCCTGTTCGCTCCCCACGCTTTCGCGCCTCAGCGTCAGTATCGAGCCAGGTTGCCGCCTCCGCAACCGGTGTTCTTCCCAATATCTACGAATTTCACCTCTACACTGGGAATTCCACAACCCTCTCTCGAACTCTAGTCATCACGTATCAAATGCAGCTCCCAGGTTGAGCCCAGGTATTTCA
+
CCCCCGGGGGGGGGGGGGGGGGGGGGGGGGGGGGGGGGGGGGGGGGGGGGGGGGGGGGGGGGDGGGGGGGGGGGGGGGGGGGGGGGGGGGGGGGGGGGGGGGGGGGGGGGGGGGGGGGGGGGGGGGGGGGGGGGGGGGGFGGEDGGGG9?GGFGGGGGGGGGFGGGGGGFGGGGGGGGGFGGGGGGFFGGGGGGGGGGDFGFFF9
@M02526:341:000000000-JB3KD:1:1101:24723:4846 2:N:0:AACTAAT+ACGGCAC
TGGGACTACAGGGGTTTCTAATCCTGTTTGATCCCCACGCTTTCGCACATCAGCGTCAGTTACAGACCAGAGAGCCGCCTTCGCCACTGGTGTTCCTCCATATCTCTGCGCATTTCACCGCTACACATGGAATTCCACTCTCCTCTTCTGCACTCAAGTTCCCCAGTTTCCAATGACCCTCCCCGGTTGAGCCGGGGGCTTTCAC
+
CCCCCGGGGGGGGGGGGGGGGGGGGGGGGGGGGGFGGGGGEGFGGGGGGFGGGGGGGGGGGGGGGGGGGGGGGGGGGGGGGGGGGGGGGGGGGGGGGGGGGGGGGGGCEFGEGGGFGFGGGGGGGGGGGGGGGGGF=FCG9DEFGGGGGGGGFDFGGFFGCEFGGGEE8=8EGGGGGGGFGDGDGGGGGGGGGGGDDGGDFFFFF
@M02526:341:000000000-JB3KD:1:1101:22323:4851 2:N:0:AACTAAT+ACGGCAC
AGGGGACTACTAGGGTTTCTAATCCTGTTTGCTCCCCACGCTTTCGCACCTCAGCGTCAGTCTTTGTCCAGGGGGCCGCCTTCGCCACCGGTATTCCTCCACATCTCTACGCATTTCACCGCTACACATGGAATTCTACCCCCCTCTACAAAACTCTAGATACACAGTTTTGAATGCCATTCCCAGGTTGAGCCCGGGGATTTCA
+
C@CCCF:EFAGGGGCAFC9FFEED,FFGGGFGFEGGEGGG@FGGGGGGG@<FC<FFGGGGGGGGGGGGGGGGEGG@FECCGC9?FBBF8FEFGGGGFFGAFGGGECFFGGGEEGGGFGGFGGGGGGGGGGGGGGGGGGGGGGGGGGGGFFFGFDFFGGFCEFGGGG6<EE:;C,<9D*3BDGCCCF5DECFFF6FGGDGDDF6C+
@M02526:341:000000000-JB3KD:1:1101:20608:4855 2:N:0:AACTAAT+ACGGCAC
ATGGGACTACACGGGTATCTAATCCTGTTTGCTACCCATGCTTTCGAGCCTCAGCGTCAGTAACAGACCAGACAGCCGCTTTCGCCACTGGTATTCTACCATATATCTACGCATTTCACCGCTACACATGGTGTTCTACTGTCCTCTTCTGTACTCAAGTCGCCTAGTTTCCAATGCACTTCTTCGGTTAAGCCGAAGGCTTTCA
+
CCCCCCFFDFFDFGEGGGFGGGGFGGGGGFGGGFGGGG8@EGCDFGGGCGGGFGGGGGFGGGGFAFFGG<FGGFFGGGGGG@GGGGGEGGGGGGCFAGACFGGGGGGGGGGGGGEGGGCGCEGGGGGGGGGGFG8FFEGGGGFGGGGCEFF;9FGFGFGGGEGE>>DGCFFFCCFGFFFBGGG?ECEGGGGGGGDGGC7CFFAFA
@M02526:341:000000000-JB3KD:1:1101:22973:4891 2:N:0:AACTAAT+ACGGCAC
CCATGGACTACTGGGGTATCTAATCCTGTTTGCTCCCCACGCTTTCGCACCTGAGCGTCAGTCTTTGTCCAGGGGGCCGCCTTCGCCACCGGTATTCCTCCAGATCTCTACGCATTTCACCGCTACACCTGGAATTCTACCCCCCTCTACAAGACTCTAGCTGGACAGTTTTAAATGCAATTCCCAGGTTGAGCCCGGGGCTTTC
+
CCCCCGGGGGGGFGGGGGGGGGGGGGGGGGGGGGGGGGGGGGGGGGGGGGGFGGGGGGGGGGGGGGGGGGGGGGGGGGGGGGGGGGGGGGGGGGGGGGGGGGGGGGGGGGGGG@FEGFGGGGGGGGGGFFGDGGGGGGGGGGGGGGGGGGGGGFFDGGGGGGGFGGGGFFGCFCGGGGG5@DCGF*7DGFGGGGGGGG4CDFFF=
@M02526:341:000000000-JB3KD:1:1101:10980:4911 2:N:0:AACTAAT+ACGGCAA
GTAGGACTACCGGGGTTTCTAATCCTGTTTGCTACCCACGCTTTCGAGCATGAACGTCAGTGTTATCCCAGGAGGCTGCCTTCGCCATCGGTATTTTTCCACATCTCTACGCATTTCACTGCTACACGTGGAGTTCTACCTCCCTCTGACACACTCTAGTCTGCCAGTTTCAAATGCTCTTCCCAAGTTAAGCTCGGGGCTTTCA
+
CCCCCGGGGGAFGGGGDGGGGGGGGGGGGGGGGGGGGGG7FEGGGGGGGGGFGGGGGGGGGGGGGACFGGGFC,FGFGGGGGGGGGGEGGGGCGG<FGGGG9FGFGGGGGGGGGGGGGGFGGGGGGGCFFEFGGGGGGGCD8DEFGGC;=@EFGGGGGGGGGGDGGGGGGGEFGGGG7DFGFG?8DDFGGGFGGDE>DG*<5AF+
@M02526:341:000000000-JB3KD:1:1101:14891:4940 2:N:0:AACTAAT+ACGGCAC
GGGACTACCGGGGTTTCTAATCCTGTTCGCTCCCCATGCTTTCGAGCCTCAGCGTCAGTTACAGACCAGAGAGCCGCCTTCGCCACTGGTGTTCTTCCATATATCTACGCATTTCACCGCTACACATGGAGTTCCACTCTCCTCTTCTGCACTCAAGTCTTCCAGTTTCCGATGCTCTTCCTCAGTTGAGCTGAGGGCTTTCACA
+
CCCCCGGGFFGGGGGGGGGGGGGGGGGGGGGGGGGGGGGGGGGGGGGGGGGGGGGGGGGGGGGGGGGGGGGGGGGGGGGGGGGGGGGGGEGFEGGGGGGGGGGGGGGGGGGGGGGGCFGDGGGGGGGGGGGGGGGGGGFGGGFGGGGGGGGGGGGGGGGFG:FGGGGGGGGGGGG=FFGFG7CFGGGGGGGGGGGGGGGGGFFFF
@M02526:341:000000000-JB3KD:1:1101:20332:4941 2:N:0:AACTAAT+ACGGCAC
GGGACTACCCGGGTATCTAATCCTGTTCGCTCCCCATGCTTTCGAGCCTCAGCGTCAGTTACAGACCAGAGAGCCGCATTCGCCACTGGTGTTCTTCCATATATCTACGCATTTCACCGCTACACATGGAGTTCCACTCTCCTCTTCTGCACTCAAGTCTTCCAGTTTCCGATGCTCTTCCTCAGTTGTGCTGAGGGCTTTCACA
+
-BCCCFG,CEFGGGEGGFGGCEF<CCFGBF,<@CF@FGEFECFGGFGCFGGCGGGGGGGCF<CEGGFGCD<@CGGGG+BFGFC:CFD8FFE<=<FEFC,EFCC;FGE;?+@CGFGFDG=>EGDFFFGFGG,9?EGFF446@@FG83EFGGG8D8=??=EEFGADEFCFDAE+=C?=DFGFFGF=EDEF,;AEGGGG7DGGGAFF+
@M02526:341:000000000-JB3KD:1:1101:20958:4986 2:N:0:AACTAAT+ACGGCAC
GCGGACTACCCGGGTTTCTAATCCTGTTTGCTCCCCACGCTGTCGTGCCTCAGCGTCAGTTCCGGACCAGTGAGCCGCCTTCGCCACCGGTGTTCTTGCGAATATCTACGAATTTCACCTCTACACTCGCAGTTCCACTCACCTCTTCCGGACTCAAGATCCACAGTATCAAAGGCAGTTCCGAGGTTGAGCCTCGGGATTTCAC
+
CCCCCCCGGFGFEGBEFGGGGGGGGGGGEGFGGGGGFGGGGGGDFGGGGFFGEGGGGGGGGFGGGGGGGGGGGGGGGGGGGGGGGGGGGGFGGGGGGGGGGGGGGGGGGGGGGGGGGGGGGGGGGGGGGGGGGGGGGGGGGGGGGGGGFGGGGGGGGFGGGGGGGGGG7EGGGFGGGGGFGGGGGGGGGFGGGGGGGGGGGFFCA
@M02526:341:000000000-JB3KD:1:1101:4511:4993 2:N:0:AACTAAT+ACGGCAC
ACGGACTACCGGGGTTTCTAATCCTGTTTGCTCCCAACGCTTTCGTGCATGAGCGTCAGTCTTGACCCAGGGTGCTGCCTTCGCCATCGGTGTTCCTCCACATCTCTACGCATTTCACTGCTACACGTGGAATTCTACCCCCCTCTGCCAGACTACAGCCTTGCCGTCTCCAACGCAATTCCCAGGTTGAGCCCGGGGATTTCAC
+
AC<CCC@CEFF7C7@+@CE,CCFFFFG<C<9FEFG,,@BCGGGGGGGGGGGG,CF@B@CFECF@FE9F<@<,,8@<EEFGFF<F7?FGDCF7B:EC,C9<EFCFF?DE=F74??FC?F;;EEEF9,@FGGG,,,;EGDFCDG>6C?,=,@@@D2+62=FFDA,@,=6@6,:B7FGGGCDFF8*2<>FDGF6?,=/;C42/66CCB
@M02526:341:000000000-JB3KD:1:1101:17446:4998 2:N:0:AACTAAT+ACGGCAC
GAAGGGACTACACGGGTATCTAATCCTGTTCGCTACCCATGCTTTCGCTCCTCAGCGTCAGTTACTGCCCAGAGACCTGCCTTCGCCATCGGTGTTCCTCCTGATATCTGCGCATTCCACCGCTACACCAGGAATTCCAGTCTCCCCTACAGCACTCAAGTTATGCCCGTATCGCCTGCAGTCCCGCAGTTAAGCTGCGGGCTTA
+
CCCCCGGGGGGGGGGGGGGGGGGGGGGGGGGGGDGGGGGGGGGGGGGGGGGGGGGGGGGGGGGGGGGGGGGGGFGGGGGGGGGGGGGGGGGGGDGGGGGGGGGGGGGGGGGGGGGGGEEFFGGGDGFFGGGGGGGGGGFA>FFGGGGGGGGGGGGCGGG8EFCCEFFF+@C8D6==CFGFGGGGGGGGGGGGFCGFFGGGGFFF6
@M02526:341:000000000-JB3KD:1:1101:21064:4998 2:N:0:AACTAAT+ACGGCAC
GGGACTACTCGGGTTTCTAATCCTGTTTGCTACCCATGCTTTCGAGCCTCAGCGTCAGTAACAGACCAGACAGCCGCTTTCGCCACTGGTATTCTACCATATATCTACGCATTTCACCGCTACACATGGTGTTCTACAGTCCTCTTCTGTACTCAAGTCGCCTAGTTTCCAATGCACTTCTTCGGTTAAGCCGAAGGCTTTCACA
+
CCCCCGGGGGGGGGGGGGGGGGGGGGGGGGGGGGGGGGGGGGFFGGGGGGGGGGGGGDGGGGGGGGGGGGGGGGGGGGGGGGGGGGGGGGGGGGGGGGFGGGGGGGGGGGGGGGGGGGGGGGGGGGGGGGGGGGGGGGGGGGGGGGGGGGGGGGGGGGGGGEGGGGGGGGGGGGF9FFGFCFFFGGGGGGGGGG>ED?FGGFFA1
@M02526:341:000000000-JB3KD:1:1101:11043:5034 2:N:0:AACTAAT+ACGGCAC
GGGGACTACACGGGTTTCTAATCCTGTTTGCTCCCCACGCTTTCGCACCTCAGCGTCAGTTCCGGGCCAGTGAGCCGCCTTCGCCACTGGTGTTCTTGCGAATATCTTCGAATTTCACCTCTACACTCGCAGTTCCACTCACCTCTCCCGGACTCAAGATCCCCAGTATCAAAGGCAGTTCCAAGGTTGAGCCTTGGGATTTCAC
+
CCCCCGGGGGGGGGGGGGGGGGGGGGGGGGGGGGGGGGGGGGGGGGGGGGGGGGGGGGGGGGGGGGGGGGGGGGGGGGGGGGGGGGGGGGGGGGGGGGGGGGGGGGGGGGCGGGGGGGGGGGGGGGGGGGGGGGGGGGGGCFGGCFFGGGGGGGGGFGGGGGGGGGGGGGGGGGGGGGFFFGF>?FFG>FGGGGGCGC4CFFFFF
@M02526:341:000000000-JB3KD:1:1101:21758:5077 2:N:0:AACTAAT+ACGGCAC
TGAGGGACTACTGGGGTTTCTAATCCTGTTTGATCCCCACGCTTTCGTGCCTCAGTGTCAATATACCTGTAGCCAGCTGCCTTCGCAATTGGTGTTCTATGTCATATCTAAGCATTTCACCGCTACATGACATATTCCGCTGACCTCCAGATAATTCAAGACCTATAGTATCAATGGCAGTTTCCATGTTAAGCACGGAGATTTC
+
CCCCCECFGACF,CFGGGGFFGGFFGFFFGGFGGDFGGGGCFGGGGDEFGGGCGCFGGF<FFAFGGGGFGAEFFFFDG8EFCF@DBF7FF<E5AEFFF9FF<EAEEFFGGGGF:FFG?@;EC@EC8=EFEGEGGFGGGGEG++@=;=DEGDGF,3++6@C9DEF=3,@EDE@CDCF?66?GGGFGFADFGEFG8DGC6@>6*=;+
@M02526:341:000000000-JB3KD:1:1101:14073:5078 2:N:0:AACTAAT+ACGGCAC
AATATGGGACTACCAGGGTATCTAATCCCATTCGCTCCCCTAGCTTTCGTCTCTCAGTGTCAGTGTCGGCCCAGCAGAGTGCTTTCGCCGTTGATGTCCTTTCCGATCTCTACGCATTTCACCGCTCCACCGGAAATTCCCTCTGCCCCTACCGTACTCCAGCTTGGCAGTTTCCACCGCCTGTCCAGGGTTGAGCCCTGGGATT
+
CCCCCGGGGGGGGGGGGGGGGGGGGGGGGGGGGGGGGGGGGGGGGGGGGGGGGGFGGGGGGGGGGGGGGGGGGGGGGFGGGGGGGGGGGGGGGGGGGGGGGGGGGGDGGGGGGGGDGGGGGGGGGGFGGGGGG>EGGGGGGGGGFFGCGGGGGGGGGGGGGGGGGGGGGGGGGGGGGGGFGDGCFFFFFGFFEGGGCFGFG>FFA
@M02526:341:000000000-JB3KD:1:1101:21825:5086 2:N:0:AACTAAT+ACGGCAC
GGTAAGGGACTACCCGGGTTTCTAATCCTGTTTGCTACCCATGCTTTCGAGCCTCAGCGTCAGTGACAGACCAGACAGCCGCTTTCGCCACTGGTATTCTACCATATATCTACGCATTTCACCGCTACACATGGTGTTCTACTGTCCTCTTCTGTACTCAAGTCGCCTAGTTTCCAATGCACTTCTTCGGTTAAGCCGAAGGCTT
+
CCCCCGGGGGGGGGGGGGGGGGGGGGGGGGGGGGGGGGGGGGGGGGGGGGGGGGGGGGGGGGGGGGGGGGGGGGGGGGGGGGGGGGGGGGGGGGGGGGGGGGGGGGGGGGGGGGGGGGGGGGGGGGEGGGGGGGGGGGGCFGGGGGGGGGGGGGGGGGGGGFGGGGGGGGGGGGFGGGGFGGGGGGGGGDGGGGFGFGG>DEFFF
@M02526:341:000000000-JB3KD:1:1101:15923:5089 2:N:0:AACTAAT+ACGGCAC
GAGAGGACTACCGGGGTATCTAATCCTGTTTGCTACCCACGCTTTCGAGCATGAACGTCAGTGTTATCCCAGGAGGCTGCCTTCGCCATCGGTATTCTTCCACATCTCTACGCATTTCACTGCTACACGTGGAGTTCTACCTCCCTCTGACACACTCTAGTCTGCCAGTTTCAAATGCTCTTCCCAAGTTAAGCTCGGGGATTTC
+
CCCCCGGGGGGGGGGGGGGGGFGGFGGGGGGGGGFGGGGGGGCGFGEFFGGGGGGGGGFGGGFDGGGGGGGGFFGEGGGGG@FGFGGGGEGGFGFCFF9FECFGGCEFFGGGDEEGAFGFGFGDEGGGGGGCEF8BFCADEFGFCFGGGGGFF?DGGGGGGGGG9EGFFGGGFGGGGGGFFFGGFG?FGGGFGG+7DC>G5AFA+
@M02526:341:000000000-JB3KD:1:1101:14215:5105 2:N:0:AACTAAT+ACGGCAC
AATTGTGGACTACCGGGGTTTCTAATCCTGTTCGCTCCCCATGCTTTCGAGCCTCAGCGTCAGTTACAGACCAGAGAGCCGCCTTCGCCACTGGTGTTCTTCCATATATCTACGCATTTCACCGCTACACATGGAGTTCCACTCTCCTCTTCTGCACTCAAGTCTTCCAGTTTCCGATGCTCTTCCTCAGTTGAGCTGAGGGCTT
+
CCCCCGGGGGGGGGGGGGGGGGGGGGGGGGGGGGGGGGGGGGGGGGGGGGGGGGGGGGGGGGGGGGGGGGGGGGGGGGGGGGGGGGGGGGGGGGGGGGGGGGGGGGGGGGGGGGGGGGGGGGGGGGGGGGGGGGGGGGFGGGGGGGGGGGGGGGGGGGGGGGGGGGGGGGGGGGGGGGGFGGGGGGGGGGGGGGDGGCFG5BDFF
@M02526:341:000000000-JB3KD:1:1101:5804:5107 2:N:0:AACTAAT+ACGGCAC
GGAGTGGGACTACTCGGGTATCTAATCCTGTTTGCTACCCACGCTTTCGAGCATGAACGTCAGTGTTATCCCAGGAGGCTGCCTTCGCCATCGGTATCCTTCCACATCTCTGCGCATTTCACTGCTACACGTGGAGTTCTACCTCCCTCTGACACACTCTAGTCTGCCAGTTTCAAATGCACTTCCCAAGTTAAGCTCGGGGATT
+
CC8CCGFFFGGGGGGGGGGGGGGGGGGGGGGGGGGGGGGGGGGGGGGGGGGDGGGGCFGGGDGGGGGGGGGGGGGGGCCGGGGGGGGGGGGGGGGGGGGGGGGGGGGGGGGGGGGGGGGGGCGFGGGGGGGG8@EFGGGGGGGGGGGGGGGAFDFDGGGGGGGGFGGGGGGGGGGGGGGFFDGGGGGF?DGGGDCG7DDGGFAAF
@M02526:341:000000000-JB3KD:1:1101:23206:5111 2:N:0:AACTAAT+ACGGCAC
AGGACTACTCGGGTTTCTAATCCTGTTCGCTCCCTACGCTTTCGCGCCTCAGCGTCAGTATCGAGCCAGGTTGCCGCCTTCGCAACCGGTGTTCTTCCCAATATCTACGAATTTCACCTCTACACTGGGAATTCCACAACCCTCTCTCGAACTCTAGTCATCACGTATCAAATGCAGCTCCCAGGTTGAGCCCAGGTATTTCACC
+
CCCB@FFGGE@FGGC@FFFGGA9FEEFEF@G<FGCEFFE:@FFEEEEFCGGFGCFGG:FECF7FGGC8<C:EFDCFGGE=FCC=FFGE7CEGGGGGGGGDF,FEFDEF7:,4AE;4?E9E=EFFGD==EGG8E>@AE=?E>@DE?FCE8,,@?FGFGDDFG=F,=FGGG7:9<CG7DG7AF+=C?768?6EFGF99;8@CGFFC*
@M02526:341:000000000-JB3KD:1:1101:20705:5119 2:N:0:AACTAAT+ACGGCAC
GGGACTACTAGGGTATCTAATCCTGTTTGCTCCCCACGCTTTCGCACCTCAGCGTCAGTATCGAGCCAGTGAGCCGCCTTCGCCACTGGTGTTCCTCCGAATATCTACGAATTTCACCTCTACACTCGGAATTCCACTCACCTCTCTCGAACTCAAGACCAATAGTTTTGAAGGCAGTTCCGAGGTTGAGCCCCGGGATTTCACC
+
CCCCCGGGGGFGGGGGGGGGGGGGGGGGGGGGFGGGGGGGGGGGGGGGGGGGGGGGGGGGGGEGCFGGGGGGGGGGGGGGGGGGGGGGGGGGGGGGGGGGGGGGGDGGGGCGGGFGGGGGGGGGGGGGGGGGGGGGGGGGGGGGGGGGGGGGFFFD=+,@EGGCCF,EF8EFGFGFDFFFGGD>CGGGFEGGGGGGGGC7FFFFF
@M02526:341:000000000-JB3KD:1:1101:21684:5127 2:N:0:AACTAAT+ACGGCAC
GAACGGACTACAGGGGTATCTAATCCTGTTGGCTACCCATGCTCTCGTGCCTCAGTGTCAATCGGGTCCTAGCTGCCTGCCTTCGCAATCGGTGTTCTGGGTCATATCTATGCATTTCACCGCTACATGACCCGTTCCGGCAGCCGCCAACCCATTCAAGTCCCCCAGTTTCCAGCCACATCGACCGGTTGAGCCGCCCGCTTTC
+
CCCCC7FGGFGGGGEGGGFFFFGGGGGGGFGFGGGGGFGGGGGDFGGGGGGGGGGGGGGGGGGGECGGGFGFGEAFFGGGFGGGGGEEGGGGGDF@GG9D8FGGFF;FCFGFGGGGGG9AE@GGGGGGCF8FGGG8DGDEECEGDCGEGGG>?EFGGD8:FGGGGGGC1=D=DCCC;DG5;C7D+;CD9C>E9F;?DGC5C8BFA
@M02526:341:000000000-JB3KD:1:1101:11904:5150 2:N:0:AACTAAT+ACGGCAC
AGGACTACCGGGGTTTCTAATCCTGTTTGCTCCCCACGCTTTCGCACCTGAGCGTCAGTCTTTGTCCAGGGGGCCGCCTTCGCCACCGGTATTCCTCCAGATCTCTACGCATTTCACCGCTACACCTGGAATTCTACCCCCCTCTACAAGACTCTAGCTGGACAGTTTTAAATGCAATTCCCAGGTTGAGCCCGGGGCTTTCACA
+
CCCCCGGGGGGEGGGGGGGGGGGGGGGGGGGGFGGGGDEGEGGGGGGGGGGGGGGGGGGGGGGGGDGGGGGDDGGGGGGGGCEGCGGGGGDGGGGGGGGGGGGGGGFGGGGGGGGGGGGGGGGGGGGGGGFGGGGGGGGGEGGGGGGGGGGGGGGGGGGGGGGGGGFFGG?CFGGGGGGFGFDCCFGFGCFFGGG=CDCCD=C6+
@M02526:341:000000000-JB3KD:1:1101:15984:5152 2:N:0:AACTAAT+ACGGCAC
ATTGGACTACACGGGTATCTAATCCTGTTTGCTCCCCACGCTTTCGCGCCTCAGCGTCAGTAAAAGGACCAGGTCGCCGCCTTCGCCACCGGTGTTCTTCCCAATATCTACGAATTTCACCTCTACATTGGGAATTCCACGACCCTCTTCCCTACTCAAGCCTAAACGTATCAAGTGCAGCCCCCAGGTTAAGCCCAGGAATTTA
+
CCCCCGGGGGGGGGGGGGGGGGGGCGGGGGGGGGGGGCFDGGGGGGGGGGEGGGGGGGGGGGGGGGGGGGGGGFGGGGGGGGGGFGDGGFGGGDGFGGGDGGGGGGGGGGGGGGGGGFGGGGGGGGGFGGGFGGEEFGGGCEEGGGGFFG,A8EGGFFF89@FGDCE97EAFF7DGGGGFDCG5EDGGGG,DFG>1*99CFF6:+
@M02526:341:000000000-JB3KD:1:1101:13771:5158 2:N:0:AACTAAT+ACGGCAC
GTAGGACTACCGGGGTATCTAATCCTGTTCGCTCCCCACGCTTTCGTGCCTCAGCGTCAGTTTCGGCCTAGCGAGCTGCCTACGCAATCGGGGTTCTTGGTGGTATCTATGCATTTCACCGCTACACCACCAGTTCCGCCCGCCTCGACCGAACTCAAGCCCGCCAGTATCAACGGCAGTTCCAGGGTTGAGCCCTGGGATTTCA
+
CCCCCGGGGGGGGGGGGGGGGGGGGGGGGGGGGGGGGGGGGCGGGGGGGGGGGGGGGGGGGGGGGGGGGFFGGEGGGGGGGFGGGGGEGGGGGGGGGGGGGGGGGG;;=FEFFGGGAFCAEEEGGGGGGGGGGGGGGGGGGCCEGGGGGGGGGEFGGGCFFGCEE>C?C<FEGGGGGC58DFCFFFEFFE6CFFDG**58;A*61
@M02526:341:000000000-JB3KD:1:1101:7591:5162 2:N:0:AACTAAT+ACGGCAC
ACCGGACTACTCGGGTATCTAATCCTGTTTGCTCCCCACGCTTTCGCACCTGAGCGTCAGTCTTTGTCCAGGGGGCCGCCTTCGCCACCGGTATTCCTCCAGATCTCTACGCATTTCACCGCTACACCTGGAATTCTACCCCCCTCTACAAGACTCTAGCTGGACAGTTTTAAATGCAATTCCCAGGTTGAGCCCGGGGCTTTCC
+
CCCCCGGGGGGGGGGGGGGGGGGGGGGGGGGGGGGGGGGGGGGGGGGGGGGGGGGGGGGGGFGGGGGGGGGGGGGGGGGGGGGGGGGGGGGGDGGGDGGGGGGGGGGGGGGGGGGGFGGFGGGGGGGGGGGGGGGGGGGGGGGGGGGGGGGGGGGGGGGGGGGGFGGGGGGFFFFFGFGAFFCGGGFFGGGGGFGEDGGG3FFA+
@M02526:341:000000000-JB3KD:1:1101:17084:5173 2:N:0:AACTAAT+ACGGCAC
GGGGACTACACAGGGTATCTAATCCTGTTTGCTCCCCACGCTTTCGCATCTCAGCGTCAGTATCTGTCCAGAAGGTCGCCTTCGCCACCGGTATTCCTCCACATCTCTACGCATTTCACCGCTACACGTGGAATTCTACCTCCCTCTACAGTACTCTAGTTAGACAGTTTTAAATGCAATTCCTAGGTTGAGCCCAGGGCTTTCA
+
CCCCCGGFCFGGGGGGGGGGGGGGGGGGGGGGGGGGGGGGGGGGGGGGCGGGGGGGGGGGGGGGGGEGGGGFGGGFGGGGGGGGGGGGGGGGGGGGGGGGGDFGGGGGGGGGGGGFGGGGGGGGGGGGGGGGGGGGFGGGEDFEGGGGGGGGGGGGGGGFGGGGGGGGDFEFGGGGGGFBDDFFGGGGGGGGGGGGGG76CFFF;
@M02526:341:000000000-JB3KD:1:1101:16989:5183 2:N:0:AACTAAT+ACGGCAC
GGGACTACACGGGTATCTAATCCTGTTTGATCCCCACGCTTTCGTGCCTCAGTGTCAATCAACCTGTAGCCAGCTGCCTTCGCAATCGGTGTTCTATGTCATATCTAAGCATTTCACCGCTACATGACATATTCCGCTGACCTCCAGATAATTCAAGACCTATAGTATCAATGGCAGTTTCCATGTTAAGCACGGAGATTTCACC
+
CCCCCGGGGGGGGGGGGGGGGGGGGGGGGGGGGGGGGGGGGGGGGGGGGGGGGGGGGGGGGGGGGFGGFGGGGGGGGGFFGGGGGGGGGGGGGGGGGGGGGGGFFFGGGGGGGGGGGGGGEGGGGGGGGGGGGCFFGEEGGGFFGFGGGGFFFGGGGGGGGGFGGGGGGAGGGGGGGFGFGFG@FGGGGGGGGGGGGCFGGFFFA
@M02526:341:000000000-JB3KD:1:1101:18458:5225 2:N:0:AACTAAT+ACGGCAC
GGAACTGGACTACCGGGGTATCTAATCCTGTTCGCTCCCCATGCTTTCGCTTCTCAGCGTCAGTAGTGGCCCAGAGACCTGCCTTCGCCATCGGTGTTCCTCCTGATATCTGCGCATTCCACCGCTACACCAGGAATTCCAGTCTCCCCTACCACACTCTAGCCTGCCCGTACCCACTGCAAGTCCGGAGTTGAGCCCCGGATTT
+
CCCCCGGDFGGGGGGGGEGGFGGGGGGFGGGGGGGGGCFGGGGGGGGGGGGGCFFGGGGGGGGGGGGGGGGGGGGGGGGGGGGGFGGGGGGGDGGGGGGGGGGGFGGEAEF;FGGGFEGFGGGGGG74EFGGGGGGGGGGGCFGFGFGGGGGF?FGGFGGGCFGGGGGGGGGGGGGGFFF+;FGGGGGGGGGFCFG7CC*;*:);
@M02526:341:000000000-JB3KD:1:1101:23293:5237 2:N:0:AACTAAT+ACGGCAC
GGGACTACCGGGGTTTCTAATGCAATTCGCACCCCTAGCATTGGTCTCTCAGTTTTTTTATCTTCATATCTGAGTGCTGTCGTCGTTAGTGTTCTTCCCGATCTCTACTGTTATAGCCGATACAGTGTAGACTCCTTCATGCCCTACGCTTCTCCAGCTTCCGTGCTTCCGTCGCTTATCGACGGTTCAGCCCTCGGATATTACG
+
--,-AF8F,++++=+,,<,<<,C,C,,,:B,768+966;,6E,,;,,,<,,,6,<,6++,,<6,C,,,,9,CE,,9,<,:C,,B+@7,,,,,,,,C55,,,++9,,,9,,4,,:,,5,@+68+C,4C4,,,,94,,4,,,,,,6,,,@=+++?AD?F+,6,3+6@+6=,,+2=690=+2B++0340@*@,,,@:9C74**+++1)
@M02526:341:000000000-JB3KD:1:1101:10507:5274 2:N:0:AACTAAT+ACGGCAC
CAGGACTACAAGGGTATCTAATCCTGTTCGCTCCCCACGCTTTCGCGCCTCAGCGTCAGTATCGAGCCAGGTTGCCGCCTTCGCAACCGGTGTTCTTCCCAATATCTACGAATTTCACCTCTACACTGGGAATTCCACAACCCTCTCTCGAACTCTAGTCATCACGTATCAAATGCAGCTCCCAGGTTGAGCCCAGGTATTTCAC
+
CCCCCGGGGGGGGGGGGGGGGGGGGGGGGGGGGGGGGGGGGGGGGGGGGGGGGGGGGGGGGGGGGGGGGGGGGGGGGDGGGGGGGGGGGEGGGGGGGGGGGGGGGGGGGGGGGGGGGGGGGGGGFGGGGGGGGGGGGGGGGGGGGEGGGGGGGGGGGGGGGGGGGGGGGGGGGCFFF?FA?FGGGGGFFGGGGGDFCFCGGFFFF
@M02526:341:000000000-JB3KD:1:1101:25771:5287 2:N:0:AACTAAT+ACGGCAC
TCGGACTACTCGGGTATCTAATCCTGTTCGCTCCCCACGCTTTCGCGCCTCAGCGTCAGTATCGAGCCAGGTTGCCGCCTTCGCAACCGGTGTTCTTCCCAATATCTACGAATTTCACCTCTACACTGGGAATTCCACAACCCTCTCTCGAACTCTAGTCATCACGTATCAAATGCAGCTCCCAGGTTGAGCCCAGGTATTTCAC
+
CCC9CGGGGFFGDGGGGGGGFFFGGGGGFCEFECFGGGGGGGGG@FGGGEFGDGGGGGGGGFGEGGCFFGCDECGGGGGGGGGGGCGFCGFGGGGGGGGCFFB8@FGGFFEGGGFDCFGFGGGGEG;,EFFEBF>DFEDFGECFG8EEGE?,=8DFFGFDEFA:CGCFGGGFF:D7CGGF6C03@5CCC<??FGGGGGF9+1=+=
@M02526:341:000000000-JB3KD:1:1101:19515:5327 2:N:0:AACTAAT+ACGGCAC
CTGCTGGACTACTGGGGTTTCTAATCCTGTTTGCTCCCCACGCTTTCGTGCATGAGCGTCAGTCTTGACCCAGGGGGCTGCCTTCGCCATCGGTGTTCCTCCACATCTCTACGCATTTCACTGCTACACGTGGAATTCTACCCCCCTCTGCCAGACTCCAGCCTTGCAGTCTCCAACGCAATTCCCAGGTTGAGCCCGGGGATTT
+
CCCCCGGGGGGGGGFGGGGGGGGGGGFGFEFEGGGGGGGGGGGGGGGGGGGGGGGGFGGGGGGGGGDEGFGGFGFEGCGGGGGGGGGGGGGGGGDCGGFFGFDFFGDGDFGFGGGGGGGGGGGGFGGGGGFFGGGGGGFFFGG?=CGGFGGGGGGGGGGFGGGGGFGGGGGGGFGGG>DBGGGG7DC,7CGGGFG,@CGDGEEFF
@M02526:341:000000000-JB3KD:1:1101:9170:5332 2:N:0:AACTAAT+ACGGCAC
AGGGACTACCAGGGTATCTAATCCTGTTTGCTACCCACGCTTTCGAGCATGAACGTCAGTGTTATCCCAGGAGGCTGCCTTCGCCATCGGTATTCTTCCACATCTCTACGCATTTCACTGCTACACGTGGAGTTCTACCTCCCTCTGACACACTCTAGTCTGCCAGTTTCAAATGCACTTCCCAAGTTAAGCTCGGGGATTTCAC
+
CCCCCGGGGGGGGGGGGGGGGGGGGGGGGGGGGGGG96@CFGGC:@6,@@@FECCF<@@CFFAFEGGCCF<DFEEEGGFGFCFGGEG<FCF=FDFGGGCFFGFF;=EC=BFGGGG9ECE,>CFGCC7AFC69A8E,4@EDFGGGF?=,=9?,=8=DD9=@C=A?8DFGFFGG+:DG+?FFDG?F,=E:C=2@,,=>DD6DGAACC
@M02526:341:000000000-JB3KD:1:1101:18756:5338 2:N:0:AACTAAT+ACGGCAC
TGGAGCGACTACTCGGGTATCTAATCCTGTTTGCTCCCCATGCTTTCGCACCTCAGTGTCAGTATTAGGCCAGAAGGCTGCCTTCGCCATCGGTATTCCTCCAGATCTCTACGCATTTCACCGCTACACCTGGAATTCTACCTTCCTCTCCTATACTCTAGCCAACCAGTATCGAATGCAATTCCCAAGTTAAGCTCGGGGATTT
+
CCCCCGGGGECFGGGGEGGGGGGGGGFGGGGGFFFFFFEGGGGGGGGGC@EGGGCEEFFGGAEFDG<FFGGGGGGGGGGGGGGCFCCFC@<FEEFGGGGGG8FFFGFFFGGGGDCEEGGGGGGDECGGFFGF:B=CFGGEF9DGGGGGGG89DGGGGGGGGGGGGGGCEGGF9=CGF?DDFGFFGGEGEDFGGF?,5CGD6*9AA
@M02526:341:000000000-JB3KD:1:1101:24146:5343 2:N:0:AACTAAT+ACGGCAC
TGGTCGGACTACTGGGGTTTCTAATCCTGTTCGCTCCCCATGCTTTCGAGCCTCAGCGTCAGTTACAGACCAGAGAGCCGCCTTCGCCACTGGTGTTCTTCCATATATCTACGCATTTCACCGCTACACATGGAGTTCCACTCTCCTCTTCTGCACTCAAGTCTTCCAGTTTCCGATGCTCTTCCTCAGTTGAGCTGAGGGCTTT
+
CCCCCGGGGGGGGGGGGGGGGGGGFGGGGGGGGGGGGGGGGGGGGGGGFGGGGGGGGGGGDGGGGGGGGGFGGGGGGFFGGGGGGGGF@FGGGFGGGGGGGGGFGGGGGGGGFGGGGGGGGFGGEEGGGGGGFF8EFDGGGGGGGFFFGGFGGGFGDD8DGGGGFCEGGGGGFD>8CDCFGGGGGGGGFGGGGGCEFF>FDFFFF
@M02526:341:000000000-JB3KD:1:1101:21042:5351 2:N:0:AACTAAT+ACGGCAC
GGGACTACAAGGGTTTCTAATCCTGTTTGCTCCCCACGCTTTCGCACCTGAGCGTCAGTCTTCGTCCAGGGGGCCGCCTTCGCCACCGGTATTCCTCCAGATCTCTACGCATTTCACCGCTACACCTGGAATTCTACCCCCCTCTACGCTACTCAAGCTAGCCAGTATCTGATGCAGTTCCCGGGTTGAGCCCGGGGATTTCACA
+
CCCC@FFFFE9EEECFCFFFFF9CEGAGG<FGGFGGGDGCEGGDG@FGGGFEFGGEGCFFFCCCEGGGD8@FCFGGDCBCEFGCCGG@@C7DE<E9E,4,,AFF,EECFEF7BFGGG<?:C=B9=@:=@D8D:DFG>DGCEEEGG,=++++@?EF6+2,,258<,@,2,,,,<,+4+5=A7;/7CGC*,,,:**27C3D>*++3+
@M02526:341:000000000-JB3KD:1:1101:12681:5356 2:N:0:AACTAAT+ACGGCAC
ATAAGGACTACCCGGGTTTCTAATCCTGTTTGCTCCCCACGCTTTCGCGCCTCAGCGTCAGTGTCGGACCAGTTGGCCGCCTTCGCCACCGGTGTTCTTGCGAATATCTACGAATTTCACCTCTACACTCGCAGTTCCACCAACCTCTTCCGAACTCAAGTCTCCCAGTATCGAAGGCAATTCTGTGGTTGAGCCACAGGCTTTC
+
CCCCCGGGGGGGGGGGGGGGGGGGGGGGGGGGGGGGGGGGGGGGGGGGGGGGGGGGGGGGGGGGGGGGGGGGGGGGGGGGGGGGGGGGGGGGGGGGGGGGGGGGGGGGGGGGGGGGGGGGGGGGGGGGGGFGGGGGGGGGGGGGGGGGGGGGGDGGGGGGGGGGGGGGGGGGDGGGGGGFGGGGFFGGGGGGGGGGGGG4CFFF=
@M02526:341:000000000-JB3KD:1:1101:9089:5391 2:N:0:AACTAAT+ACGGCAC
GTATGCGGACTACCGGGGTTCTAATCCCATTCGCTCCCCTAGCTTTCGTCTCTCAGTGTCAGTGTCGGCCCAGCAGAGTGCTTTCGCCGTTGGTGTTCTTTCCGATCTCTACGCATTCCACCGCTCCACCGGAAATTCCCTCTGCCCCTACCGTACTCCAGCTTGGTAGTTTCCACCGCCTGTCCAGGGTTGAGCCCTGGGATTT
+
CCCCCGGGGGGGGGGGGGGGGGGGGGGGGGGGGGGGGGGGGGGGGFGGGGGG<FGGGDECFFGGGGGDGDGGGGGGFGGEGFGFGGDGE+=FGGGGGGGGGGGGGGGFDGGGGGGGGGGC9EEDCEGGGGGDGGCGGGGGG88=?98DGCFFGFCCGGFGGF,E:>FFF7@:FGG8797?DFCGGFGG5=CEGGGFGFDGG4AFA
@M02526:341:000000000-JB3KD:1:1101:11137:5415 2:N:0:AACTAAT+ACGGCAC
AATAAGGACTACTAGGGTATCTAATCCCATTCGCTCCCCATGCTTTCGCACCCCAGCGTCGGTAGGGACCCAGAGAGCTGCCTTCGCTTTTGGCCTTCCTTCGTAGATCTTCGGATTTCACCCCTCCTCACGAAATTCCACTCTCCTCTGTCTCACTCAAGTGAATTGGTTTCGAGAGCATTCCGCCAGTTTTTGGCGACTTTCA
+
CCCCCGGGGGGDFGAFGGGGGGEDGDFEFGGGGGGGGGGGG,FEFGGGGGGC@@CGGGG@BEGFCFEF@F:FGCCGGGGFGGGFFFCFFCGFCFGGGGFGGGGGGFGCAF;FG7@8@,FAE,>EDEEA@FFC?BBECE,CF,,==DD8=2EFFFGFGGGDDFC@@FF887@DFGGF?C+3+DD+@778@9@CCE*C5C59CE=C4
@M02526:341:000000000-JB3KD:1:1101:9296:5424 2:N:0:AACTAAT+ACGGCAC
ACGGACTACCGGGGTATCTAATCCTGTTTGCTCCCCACGCTTTCGCACCTCAGCGTCAGTCTTTGTCCAGGGGGCCGCCTTCGCCACCGGTATTCCTCCACATCTCTACGCATTTCACCGCTACACATGGAATTCTACCCCCCTCTACACAACTCTAGATACACAGTTTTGAATGCCATTCCCAGGTTGAGCCCGGGGATTTCAC
+
CBCCCGGGG,+CEGGEFGGGGGGGGGGGGDGGGGGGGGGGGEFGGCGGGGGGGGGGGGGGGGGCEGGGGGGGDGGGGGGGGGGGEGGCCGF=FFFGG9AFCFGCFGGGGGGGGGGGGGGGGGGGGGFGGFG=FGGCFGAFGEGDGGGFC6EGCCFGGF7EAA9CGGGFGC,@DGGDFFGFCCGGFCCF:CC6CC55DG3:C=FAA
@M02526:341:000000000-JB3KD:1:1101:13212:5434 2:N:0:AACTAAT+ACGGCAC
GCGGACTACTTGGGTATCTAATCCTGTTTGCTCCCCACGCTTTCGCATCTCAGCGTCAGTATCTGTCCAGAAGGTCGCCTTCGCCACCGGTATTCCTCCACATCTCTACGCATTTCACCGCTACACGTGGAATTCTACCTCCCTCTACAGTACTCTAGTTAGACAGTTTTAAATGCAATTCCTAGGTTGAGCCCAGGGCTTTCAC
+
CCCCCEDEGGEGGGGGGGGGGAGDGGGGGGGGGGGEGGGGC7FGGGGGGGGGFFGGGGGGGFGFEFGGGGFGGGGGGGGGGGGDGGGGGGGGGGGGGGGGGGFFFGGGGGGGGGGGGGGGGGGEFGGG8FFGDEFGGGGGG,AEGGGGGGGGGGGGGFGGGGGGGFGGFEGF?CFFFGF52DG?F+ED?EFGDFFCFGDGGFFFB
@M02526:341:000000000-JB3KD:1:1101:24329:5444 2:N:0:AACTAAT+ACGGCAC
CAGGACTACAAGTGTATCTAATCCTGTTTGCTACCCACGCTTTCGAGCATGAACGTCAGTGTTATCCCAGGAGGCTGCCTTCGCCATCGGTATTCTTCCACATCTCTACGCATTTCACTGCTACACGTGGAGTTCTACCTCCCTCTGACACACTCTAGTCTGCCAGTTTCAAATGCACTTCCCAAGTTAAGCCCGGGGATTTCAC
+
A-A<66,CCFG,,;;,6@F,C@,CE<C<FGCF@FE8,@+@F,D<F8,BCD@FFGGG,@@6CEFDDG,FFFD@F7FGGGC<?<FEC:CBFBFGFFF9@,EFGC,A9,@EAFCG@FFFFGGCFGA;ECEF8=?FGF;DFDCCGE6F8DG=;=@F8EDFGGGGFCFDGGCFDF8E=DFCF?D5=?DFFCGGGFGA,6=1+3+@C*1?;
@M02526:341:000000000-JB3KD:1:1101:18097:5465 2:N:0:AACTAAT+ACGGCAC
GTGTGAGGACTACCCGGGTTTCTAATCCTGTTTGCTACCCATGCTTTCGAGCCTCAGCGTCAGTTACAGACCAGACAGCCGCTTTCGCCACTGGTATTCTACCATATATCTACGCATTTCACCGCTACACATGGTGTTCTACTGTCCTCTTCTGCACTCAAGTTACCCAGTTTCCTATGCACTTCTACGGTTAAGCCGTAGGCTT
+
BB8BCEFGFFG@EEFFGGGCFECCEFGCEEFFAEGCEFGGGD<FGCDGEG,BFGFFG?:FCCBF9EEFFFDEEFEB@F8DFEECFFGFGGFGCGGCFGE<BGFFGGGGF;AFFFGGG:;FCEGCEEFGGG9:,@EGGEGGGGGCCDFFFAGGGCGFFDDED,=E8CDF?DFGDG?DC+=DDF?FGDGG+=8CEG;AC9C76*9:C
@M02526:341:000000000-JB3KD:1:1101:19005:5469 2:N:0:AACTAAT+ACGGCAC
CGGACTACTCGGGTTTCTAATCCTGTTTGCTACCCACGCTTTCGAGCATGAACGTCAGTGTTATCCCAGGAGGCTGCCTTCGCCATCGGTATTCTTCCACATCTCTACGCATTTCACTGCTACACGTGGAGTTCTACCTCCCTCTGACACACTCTAGTCTGCCAGTTTCAAATGCACTTCCCAAGTTAAGCTCGGGGATTTCACA
+
CCCCCGFGFGGGEFGGGFFFFGGGGFGGGGGGGEGGGGGEDFGGGEGGGFFGGGGGDGGGFGEGFGGGGGGGGGGGGGGGGGGGGGGGGFFGGGGGFGGGGGFGGGGGGGGGCGFGGGGGGGGGGGGGGGGGDEFGFGGGGGGD8=AFFGG6+@DFGGGFGG8ADEGGGFFFGGGFF+=DDCFDCFEFGGGEFEDCDDGCFFFF7
@M02526:341:000000000-JB3KD:1:1101:19337:5477 2:N:0:AACTAAT+ACGGCAC
ACGGACTACTAGGGTTTCTAATCCTGTTTGCTCCCCACGCTTTCGCACCTGAGCGTCAGTCTTCGTCCAGGGGGCCGCCTTCGCCACCGGTATTCCTCCAGATCTCTACGCATTTCACCGCTACACCTGGAATTCTACCCCCCTCTACGAGACTCAAGCTTGCCAGTATCAGATGCAGTTCCCAGGTTGAGCCCGGGGATTTCAC
+
CCCCCGGFFGGGGGGGGGGGGGGGGGGGGGGGGGFFGGGGGGGGGGEGGFFFGFGGGGGGGGGGGFGGGGGGGGGGGGGGGGGGGGGGGGGGGGGGGGGGGGGGFGGGGGGGGGGGGGGEGEGGGGGGGG8FFFFDGGGGFGGCGGGGGGGEGGFGGGGGGGGGGGGGGC7EGFCGGGGFFGGGGGFGGGGGGGGDDDCCCAFAA
@M02526:341:000000000-JB3KD:1:1101:8911:5485 2:N:0:AACTAAT+ACGGCAC
CGGACTACAGGGGTATCTAATCCTGTTTGCTCCCCACGCTGTCGCGCCTCAGCGTCAGCAACGGCCCAGCAGACCGCCTTCGCCACTGATGTTCTTCCCGATCTCTACGCATTCCACCGCTACACCGGGAATTCCATCTGCCTCTACCGTGCTCAAGCCTGACAGTTTAGAAGGCAGCCCTGCGGTTAAGCCGCAGGATTTCACC
+
CCCCCCFGFGFGGGGEFEFGGGGDFGGGGGCFGGEFEGCCFFEGGDGECEFFGDGGGGGGGGCGGCEEGGGGGGFGGGD@@FDCGGG8FFGFG<9FFBACGFGGGGGGFEGB:FFGGGFF+>E@FG@F8=CE,=EDGEFAFC,D,==EGFGGGGGGGD@,@EFC99<;;7,E@FGG5DFBFGFC>CEGFFGCCEDD4C4166AAF
@M02526:341:000000000-JB3KD:1:1101:18131:5505 2:N:0:AACTAAT+ACGGCAC
GGGACTACCGGGGTATCTAATCCTGTTTGATCCCCACGCTTTCGTGCCTCAGTGTCAATCAACCTGTAGCCAGCTGCCTTCGCAATCGGTGTTCTATGTCATATCTAAGCATTTCACCGCTACATGACATATTCCGCTGACCTCCAGATAATTCAAGACCTATAGTATCAATGGCAGTTTCCATGTTAAGCACGGAGATTTCACC
+
CC8CCGGAEEEGGGGGGGGFCF<EGGGGGFGGFGGGGGGGGGGGEFGGEGFEFGGFGFDGFEDD@GGGGGFEFGFBFFFFGDGEGGGC7FGGGGGDDDFGBEFGGGG=EGE;FFGFGC:FCBEGFFFGGGGGGFFGEC>8>@FFGFCF8@D=@FGFFGCEGDAFFFDGGAF,+@6=DDFDFGG9EFGGFFFGGGD6CCF:CFFC;
@M02526:341:000000000-JB3KD:1:1101:7592:5508 2:N:0:AACTAAT+ACGGCAC
GAAACGGACTACAGGGGTATCTAATCCTGTTTGCTACCCACGCTTTCGAGCATGAACGTCAGTGTTATCCCAGGAGGCTGCCTTCGCCATCGGTATTCTTCCACATCTCTACGCATTTCACTGCTACACGTGGAGTTCTACCTCCCTCTGACACACTCTAGTCTGCCAGTTTCAAATGCACTTCCCAAGTTAAGCTCGGGGATTT
+
AB,CCGGGEEFGGGFGBFEGGGGGGGGEEFFGGGGGGDGGGGGGGGGGGGGGFFFGFGGGGDGGCFFDFGGGGGD@CFGGGGGGGFEEFGGGG=B=FDAFGGGG8FGGGGGGGGGGGGGFGG9DGDGGG7F,@>8DDGGFGAFEGGGGGGFGD?FD=FGGGGGGGGGFDGGEFFGGDDFBF?DDGFFGFFEGDGGGGDGGGFFAF
@M02526:341:000000000-JB3KD:1:1101:21412:5527 2:N:0:AACTAAT+ACGGCAC
CGGGACTACTAGGGTATCTAATCACATTCGCTCCCCTAGCTTTCGTCTCTCAGTGTCAGTGTCGGCCCAGCAGAGTGCTTTCGCCGTTGTTGTTCTTTCCGTTCTCTACGCATTTCACCGCTCCACCGGAAATTCCCTCTGCTCCTACCGTCCTCCAGCTTGGTAGTTTCCACCGCCTGTCCAGGGTTGAGCCCTGGGATTTGAC
+
CCC9C7E<F@;<8FEFCFFD96<,;<666C,BF@CC<F,CFGGCFEF@FCF,<C6,C,;<6<,,8BC@C8C<F,,<@6C,FFF7,77C78E,BFF9FGGC,,AF@F;FD7+8CCFAFGDGD>CEF,A=7+++?4ED9DEF,4,@8@FFG6E++13AC6=E8=C=@FE8=C==ADG+;;DAGGG6,@1,@,<7,1C,75*0*/+1+
@M02526:341:000000000-JB3KD:1:1101:17236:5534 2:N:0:AACTAAT+ACGGCAC
TCCAGGACTACCAGGGTATCTAATCCTGTTCGCTCCCCACGCTTTCGCGCCTCAGCGTCAGTATCGAGCCAGGTTGCCGCCTTCGCAACCGGTGTTCTTCCCAATATCTACGAATTTCACCTCTACACTGGGAATTCCACAACCCTCTCTCGAACTCTAGTCATCACGTATCAAATGCAGCTCCCAGGTTGAGCCCAGGTATTTC
+
CCCCCDFGGGGGGGGGGGGGGGGGGGGGGGGGGGGGGGGGGGGGGGGGGGGGGGGGGGGGFGGCGEGFGGGGGGGGGGGGGGGGGGGGGGGGGGGGGGGGGGGGGGGGGGGGGGGGGGGGGGGGFGGGGGGGGGGGGGGGGGGGGGGDGGGDGGFFGGGCFGGGFFFGGFFGGGGGFGFFGGGGGGGGGGGFFGGFCCDFGCFF9
@M02526:341:000000000-JB3KD:1:1101:19607:5536 2:N:0:AACTAAT+ACGGCAC
GGGACTACCGGGGTATCTAATCCTGTTTGCTCCCCACGCTTTCGCACCTCAGCGTCAGTCTTTGTCCAGGGGGCCGCCTTCGCCACCGGTATTCCTCCACATCTCTACGCATTTCACCGCTACACATGGAATTCTACCCCCCTCTACAAAACTCTAGATACACAGTTTTGAATGCCATTCCCAGGTTGAGCCCGGGGATTTCACC
+
CCCCCGGGGGGGGGGFGGGGGGGGGGGGGGGGGGGGGGGGGGGGGDGGDGGFGGGGGEFFFGGGGGGGGGCFGGGGGGGGG<FGGGGGGGGGGGGGGGEGGGGGGGAFGGEGGGGFFGEGGEGGGCGGGFGGGGGGGGFDEEDGFFGGC6CGGGFCG?FFC7<CFGGGGCEF7@CGGGFF@FGGCGGGGGFFGGD5CDDCFFFF=
@M02526:341:000000000-JB3KD:1:1101:21045:5541 2:N:0:AACTAAT+ACGGCAC
AGTGGACTACCCGGGTTTCTAATCCTGTTCGCTACCCATGCTTTCGAACCTCAGCGTCAGTTACAGACCAGAGAGCCGCCTTCGCCACTGGTGTTCTTCCATATATCTACGCATTCCACCGCTACACATGGAGTTCCACTCTCCTCTTCTGCACTCAAGAAAGGCAGTTTCAGATGCAATTCCTCAGTTAAGCTGAGGCCTTTCA
+
CCCCCGGGGGGGGEGGGGGGGGGGGGGGGGGGG@GGGGDFGGGGGG@EGGGGGGGGGGGGGAFFFFEEFCFFCCFGFGGGGGGFGFE@<EFFDFGGGGGF9FGGGGGGGFGGGGGGGGGGGGGGGGG@E,E,4@FGGAFD==FEFGGGGF8,?FGGGFG8==D=ECGGGGGFF=DFG?DFGGFGGCFGFFG7ECD,=?CCGFFA+
@M02526:341:000000000-JB3KD:1:1101:20151:5557 2:N:0:AACTAAT+ACGGCAC
GAGCTGGACTACTAGGGTTTCTAATCCTGTTTGCTCCCCACGCTTTCGCACCTCAGCGTCAATACCTGTCCAGTTAGTCGCCTTCGCCACTGGTGTTCTTCCGAATATCTACGAATTTCACCTCTACACTCGGAATTCCACTAACCTCTCCAGGATTCTAGCAATCTAGTTTCAAAGGCAGTTCCGGGGTTGAGCCCCGGGCTTT
+
CCCCCGFGGGGGGGGGGGGGGGGGGGGGGGGGGGFGGGGGGEGGGGGGGGGG@GGGGGGGGGGFGGGGGGGGGGGGGGGGGGGGGFGCFGGGGGGFGGGGGGGDGGGGGGGGGDFGGGGGGGFGGGGGGGGGGDGGGGFFGGGGGGGGGFGGGGCFGGGGGGGEGGGGGGGGGGGGGCDF=FGGGGEGGGGGFFGFGGDDDFFFF
@M02526:341:000000000-JB3KD:1:1101:16243:5561 2:N:0:AACTAAT+ACGGCAC
ATGGACTACACGGGTATCTAATCCTGTTTGCTACCCATGCTTTCGAGCCTCAGCGTCAGTGACAGACCAGACAGCCGCTTTCGCCACTGGTATTCTACCATATATCTACGCATTTCACCGCTACACATGGTGTTCTACTGTCCTCTTCCGTACTCAAGTCGCCTAGTTTCCAATGCACTTCTTCGGTTACGCCGAAGGCTTTCAC
+
CCCCCFGGGGF;CFE+CFFFEGEGGGGGGFGGGGGFGGFFGFGFCE<FGGGGAAFFGGGGCEFDF8F<@@EDFGGGGGECFG7FGGGGGF?AFFGGGGGGG@FFGGGGFGGGGDGGEGGGGGGGEGGGDCFA9CFGADGGGGGGGGGGEGGGG8FG==DD68CEEDEDEF8=FF?F?DFFGGGGF>EE72;C779:5;?CGFF6E
@M02526:341:000000000-JB3KD:1:1101:17959:5577 2:N:0:AACTAAT+ACGGCAC
TGGACTACCGGGGTTTCTAATCCTGTTCGCTCCCCACGCTTTCGCTCCTCAGCGTCAGTAACAGCCCAGAGACCTGCCTTCGCCATTGGTGTTCTTCCCGATATCTACACATTCCACCGTTACACCGGGAATTCCAGTCTCCCCTACTGCACTCAAGCCCGCCCGTATCCGGCGCAGACCCATCGTTCAGCGATGGGCTTTCACA
+
C@C<CF8FE@FCFFGDFGFEGGGGCFFGDG@EEGEFE@FGGGGDE@FGFCFGFGGGGGEGFFFAFGGGGFGDFGG,EGFGGGGGGGGCDA<FGGGGGFDGGGFGEFF;;FGGGGFFEG7FEE7EE@FFD:CFGFGFGGGCDDFCE=EF8EDFGGGGDFDFGGG>:E+@@CE55*@9D;D>C;68*::,,=CE*:5*;C7776@FA
@M02526:341:000000000-JB3KD:1:1101:17289:5580 2:N:0:AACTAAT+ACGGCAC
GGGCGGACTACTGGGGTTTCTAATCCTGTTTGCTCCCCACGCTTTCGAGCATGAACGTCAGTGTTATCCCAGGCGGCTGCCTTCGCCCTCGGTATTCTTCCACATCTCTACGCATTTCACTGCTACACGTGGAGTTCTACCTCCCTCTGACACCCTCTAGTCTGCCAGTTTCAAATGCTCTTCCCACGTTAAGCTCGGGGATTTC
+
-6<BC@+@C,EC@8C788@FF<<EFGF<EEC8FG,EFG,F@FE>CF:<@CFCC9<FEFG:FF<EF<CFGGGCC,+6@=CFFGGG7FF7FG77?,=EFEGGGCG:EFFGGGGDGCF8FG;FF,CEFGFG7F,@+>@DGGFGGFGGGGGGE,E@F+=CFG99@FF<FF,@@AFF+<+=;B=CCGGGG7,*@?7C,D+CCC9<)8)A8
@M02526:341:000000000-JB3KD:1:1101:14972:5593 2:N:0:AACTAAT+ACGGCAC
CTGCTGGGACTACAAGGGTATCTAATCCCGTTCGCTCCCCATGCTTTCGCACTCCAGCGTCGGTGGGGACCCAGAGAGCTGCCTTCGCTTTTGGCCTTCCTTCGTAGATCTCCGGATTTCACCCCTACACACGAAATTCCACTCTCCTCTGTCTCACTCAAGTGAATTGGTTTCGAGAGCATTCCACCAGTTTTTGGCGACTTTC
+
CCCCCG,B@FFFGCEFFFGGGFGCFGGFFGFFGGGCFGEGGGGGEFGGGGGDGGGGGGGGGDCFGGGGGGGGFGGGGGFGEFFFGFGGGGGGAFFGGGGGGFBDG8+FA;EDGEGCCBFD;E9F@DDGFGFEDCEEGGGGGGGGFGGGGGGGGGGGGFGGF9=FAFFGFGG6CCDFGGD?CGGGGFGGDGGGGGCEGGCCDFFFA
@M02526:341:000000000-JB3KD:1:1101:15442:5593 2:N:0:AACTAAT+ACGGCAC
TGGACTACAAGGGTTTCTAATCCTGTTTGCTCCCCACGCTTTCGCACCTCAGCGTCAGTTCCGGGCCAGTGAGCCGCCTTCGCCACTGGTGTTCTTGCGAATGTCTACGAATTTCACCTCTACACTCGCAGTTCCACTCACCTCTCCCGGACTCAAGATCCCCAGTATCAAAGGCAGTTCCACGGTTGAGCCTTGGGATTTCACC
+
CCCCCGGGFGGGGGGGGGECFFGGGGGGFGGGGEGGGGGGGGGGGGGGGGGCFEGGGGFGGGEGGGGGGGGGGGGGGGGGGGGGGGFGGGGGGGGGGGGGDGGGGFGGGDFGGGGGGG@FFGGGGCFEGDFGGGGGG9F8DGGGDDGGGGGGGGDFFGGFFDD8AFCG<C:9@FGGC?CFGG+@5;CC6CFGGGGGGGGGFFFFF
@M02526:341:000000000-JB3KD:1:1101:23142:5596 2:N:0:AACTAAT+ACGGCAC
TCCGGACTACACGGGTATCTAATCCTGTTTGCTACCCACGCTTTCGAGCATGAACGTCAGTGTTATCCCAGGAGGCTGCCTTCTCCATCGGTATTCTTCCACATCTCTACGCATTTCACTGCTACACGTGGAGTTCTACCCCCTCCTGACACACTCTCGTCTGCCAGTTTCAACTGCTCTTCCCACGTTAAGCTCGGGGATTTCC
+
@@CC8FFGC<FG7@@GGGGGD9FGCEFGGG<FGAFGG@FFGGEGGC,CF@C,,;ECGGGFEAFFGCAFF<C7C@CFG<FGFDF,EF<FGC,B?FGGGGGF9EFGGGGGEAFG7FGGA<FGAFGE;EG@EE+@:EEFGEGG8+64=@FD,=A8FE8F?++6CD+,D,,@EEF,3,?68D?;=FFGAA+DC,:,@:C+>C*<D6A9+
@M02526:341:000000000-JB3KD:1:1101:4226:5601 2:N:0:AACTAAT+ACGGCAC
ATGTTGGGACTACCTGGGTATCTAATCCTGTTTGCTACCCACGCTTTCGAGCATGAACGTCAGTGTTATCCCATGAGGCTGCCTTCGCCATCGGTATTCTTCCACATCTCTACGCATTTCACTGCTACACTTGGAGTTCTACCTCCCTCTGACACACTCTAGTCTGCCAGTTTCAAATGCTCTTCCCAAGTTAAGCTCGGGGATT
+
-A,8B,,+6EECFE@,;CFFGFG<FDCE9<FFE,EFAGCF9B@CE7@C:C,CCF,@EF<FG::FC6C,ECAF,,,9<,BBABFFGC,BCBFFB8B,=E<FGCCFCE8EFFFCF7@,@FFFGF,49E=A9?4C,@EDGFGG=@FGGGEGGD,,?,=?DFEC,77ED8AF?=@=8ED=8DDFFGGGFFF9,,6@EA78=D+6+99AF
@M02526:341:000000000-JB3KD:1:1101:13424:5604 2:N:0:AACTAAT+ACGGCAC
ATGGACTACCGGGGTATCTAATCCTGTTTGCTCCCCGCGCTTTCGCACCTCAGCGTCAGTCTTTGTCCAGGGGGCCGCCTTCGCCACCGGTATTCCTCCAGATCCCTACGCATTTCACCGCTACACCTGGAATTCCACCCCCCTCTACAAGACTCCAGCCTGTCAGTCTCAGATGCTGTTCCCGGGTTGAGCCCGGGGATTTCAC
+
CCCCCGGGGGGGGGGGGGGGGGGGGEGGGGGGGGGGGGEGGGGGGGGGGGGGFGGGGGGGGGGGGGGGGGGGGEGGGGGGGGGGGGGGGGGGFGGGGGGGGGGGGGGGGGGEGGGGGGGDGGEGGGGGGGG=EFGGFGGGGGGGGGGGGEGDGGGGGGGGGGGGGGGGGGGG>FCGFDDFGGGDGDEG5,=FFGGGGGGGGFFCF
@M02526:341:000000000-JB3KD:1:1101:17119:5605 2:N:0:AACTAAT+ACGGCAC
GGGGGACTACAGGGGTATCTAATCCTGTTTGCTACCCACGCTTTCGAGCATGAACGTCAGTGTTATCCCAGGCGGCTGCCTTCGCCATCGGTATTCTTCCACATCTCTACGCATTTCACTGCTACACGTGGACTTCTACCTCCCTCTGACCCCCTCTAGTCCGCCCGTTTCAAATGCACTTCCCAAGTTAAGCCCGGGGATTTCC
+
@C<BCGGGEFGFFG>FDCFGGEGGGF,CFFFGC,FGG<C:@6FFG,:,B@F,@CGFGFC:@CFFFAGGFEAF,@7F+6=FGGF,:F7FD:CG8FFGFGGGFGCE4CEF,C+C7:FEGEGGGGDCF@G7E8++,8EE;,@E,4DEFGG8,6,60@+==+6@E,6@+++171<:C,=8<+5<CCDG,9EEF,:;E,9@*3*//;/=+
@M02526:341:000000000-JB3KD:1:1101:26534:5675 2:N:0:AACTAAT+ACGGCAC
CACGATGACTACCGGGGTATCTAATCCTGTTTGCTCCCCACGCTTTCGCACCTCAGCGTCAATACCAGTCCAGTGAGCCGCCTTCGCCACTGGTGTTCTTCCGAATATCTACGAATTTCACCTCTACACTCGGAATTCCACCCACCTCTCCTTGATTCAAGCGATGCAGTATCAAAGGCAATTCCAGAGTTGAGCTCTGGGCTTT
+
CCCC<,C9FGGGFFG7CFGGGG<@EFFGGEGCEGDFGFGCB6FEFGGG@CGG6ECAFGGGC6EFFG<EFGGGGF9ECFC:FCFFFCGGFCFDEEDFBGGGGAF7+@=AFEGEDC8ECEGGCEBE9EE?F=DCC>=>8BFGG,=@>CDFGGGG+,63CFAEAEEEF6C9EE8=FF+?FF7A6;FGGG,@CCA7;CFFGG**99599
@M02526:341:000000000-JB3KD:1:1101:25988:5695 2:N:0:AACTAAT+ACGGCAC
CGGACTACTGGGGTTTCTAATCCCGTTCTCTCCCCATGCTTTCGCACTCCAGCGTCGGTGTGGACCCAGAGAGCTGCCTTCGCTTTTGGCCTTCCTTCGTAGATCTCCGGATTTCACCCCTACACACGAAATTCCACTCTCCTCTGTCCCACTCAAGTGAATTGGTTTCGAGAGCACTCCACCTGTTTTTGGCCACTTTCTCTCT
+
CCCCCG86@,,CFFGGCF,6CECFCFFD,EFF,EF<,C@E,CC,C@@FGGC8<F8C++8F,,B<CFF,9EFF@FF8FE<E<9F:,4=?+B<FFF<5A?44,,@FFGG9C+8?=FE;F?FG@+9EGGGFEFEFGE9,@4>8DF=EG8EFF9,8?F6+?==CDFF8,6DF8++,6@??+3+;9C7+@DAEGFC5C,;>FGGG+1=*/
@M02526:341:000000000-JB3KD:1:1101:23764:5707 2:N:0:AACTAAT+ACGGCAC
CTGGACTACCAGGGTTTCTAATCCTGTTTGCTACCCATGCTTTCGAGCCTCAGCGTCAGTGACAGACCAGACAGCCGCTTTCGCCACTGGTATTCTACCATATATCTACGCATTTCACCGCTACACATGGTGTTCTACTGTCCTCTTCTGTACTCAAGTCGCCTAGTTTCCAATGCACTTCTTCGGTTAAGCCGAAGGCTTTCAC
+
CCCCCGGGFFFEFGFGGGGCGGGGGEFFGFGGDFGGFDAFGGGGC8,BFGGFEE@FGGEFFFFFGGGFCF,CEFGGDEEGGGECF,CFFCEBFFGGGFGC<A<@EFFGGGG=FG=BFDEFGECEEGGGFFGFFGD;,EE,EFGGGFGGG=E8DGGDF+@EGGEGD8=CFFGA+@@D+A89DDDD1=@EEF,=DCD:9DDC?CFCC
@M02526:341:000000000-JB3KD:1:1101:6881:5723 2:N:0:AACTAAT+ACGGCAC
GCGAGAGGACTACTCGGGTATCTAATCCTGTTCGCTACCCATGCTTTCGAACCTCAGCGTCAGTTACAGACCAGAGAGCCGCCTTCGCCACTGGTGTTCTTCCATATATCTACGCATTCCACCGCTACACATGGAGTTCCACTCTCCTCTTCTGCACTCAAGAAAGGCAGTTTCAGATGCAATTCCTCAGTTAAGCTGAGGCCTT
+
CCCCCGGGFGGGGGGGGGGGGGGFFGGGGGFGGCGGGGCFGGGGGGGGGGGGGFGGGGEGGGGGGGGGGGGGGGGGFFFGGGFDFGGDGGGGGGF8A@FGGGGGGGFGGGGGGGGGGGGGGGGEEGGGGGCGFGGGGGGGFGCF9DFFFGCFF=D?=DGGC@9??FCF,AEGGGG??F?D8DFDGFEF@,@EF7D9=2:+;5CFF
@M02526:341:000000000-JB3KD:1:1101:9100:5735 2:N:0:AACTAAT+ACGGCAC
TCCAAGGGACTACTAGGGTTTCTAATCCTGTTTGCTCCCCACGCTTTCGCATCTCAGCGTCAGTATCTGTCCAGAAGGTCGCCTTCGCCACCGGTATTCCTCCACATCTCTACGCATTTCACCGCTACACGTGGAATTCTACCTCCCTCTACAGTACTCTAGTTAGACAGTTTTAAATGCAATTCCTAGGTTGAGCCCAGGGCTT
+
@86B<EGCGGGGGFEGGGGGGGGGGGGGGGGGGGGGGGGGGGGGGGGGGGG7FGGGGGGGGGGGCEFGGGGGGGFGFGFGGGGGGGGGGGGGGGGGGGGGGGGGGGGGGGGGGGGGGGGGGGGGGGGGGGEGFGGGGGGGGGFCGGGGGGGGGFGFFGGF8FDE=DAEA?FGGG7FGFGFG7CFGGD:A?FGCCCFCF6CFFFFF
@M02526:341:000000000-JB3KD:1:1101:9188:5761 2:N:0:AACTAAT+ACGGCAC
TGGACTACAGGGGTTTCTAATCCCATTCGCTCCCCTAGCTTTCGTCTCTCAGTGTCAGTGTCGGCCCAGCAGAGTGCTTTCGCCGTTGGTGTTCTTTCCGATCTCTACGCATTTCACCGCTCCACCGGAAATTCCCTCTGCCCCTACCGTACTCCAGCTTGGTAGTTTCCACCGCCTGTCCAGGGTTGAGCCCTGGGATTTGACG
+
CCCCCGGGGGGGGGGGGGGGGGGGGGGGGGGGGGGGGGGGGGGGGGGGGGGGGGGGGGGGGGGGGGGGGGGGGGGGGGGGGGGGGGGGGGGGGGGGGGGGGGGGGGGGGGGGGGGGFGGGGGGGGGGGGGGGGGGGGGGGGGCFGGGGGGGGGGGGGGGGGGGGGGGGGGGGGGGGGGGFGGGGECGGDGGDGGFGGGG>>BFFB
@M02526:341:000000000-JB3KD:1:1101:16923:5775 2:N:0:AACTAAT+ACGGCAC
GGGACTACACGGGTATCTAATCCTGTTTGCTCCCCACGCTTTCGTGCATGAGCGTCAGTCTTGACCCAGGGGGCTGCCTTCGCCATCGGTGTTCCTCCACATCTCTACGCATTTCACTGCTACACGTGGAATTCTACCCCCCTCTGCCAGACTCCGGCCTTGCAGTCTCCAACGCAATTCCCAGGTTGAGCCCGGGGATTTCACG
+
CCCCCGGGGGGGGGGGGGGGGGGGGGGGGGGGGGGGGGGGGGGGGGGGGGGGGGGGGGGGGGGGGGGGGGDGGGEGGGGGGGGGGDGGGGGGGGGGGGGGGGGGGGGGGGEGGGGGGGGGGGGGGGGGGGGGGGGGGFFGGGGGGGGGGGGGGGDDGDEGGGGGGA,2EEFCFGGDGGGFGGGGGGGGGFGGGGGGGGCGGFFF6
@M02526:341:000000000-JB3KD:1:1101:6377:5788 2:N:0:AACTAAT+ACGGCAC
AATGGACTACAGGGGTTTCTAATCCTGTGTGCTCCCCACGCTTTCGTGCATGAGCGTCAGTACAGGTCCAGGGGATTGCCTTCGCCATCGGTGTTCCTCCGCATATCTACGCATTTCACTGCTACACGCGGAATTCCATCCCCCCCTACCGTACACTAGCCATGCAGTCACAGATGCCATTCCCAGGTTGGGCCCGGGGATTTCC
+
96,@C98,6,CEFEG8:C,<C6,;,=CE,CF9,C@FEAF@EE7CEEFGE@,,@,,@+88@CC<CC,9C@FCE@C+B,9E@F,,<FB@FFGC6FG7F9,CE+C+?FE,C4,AF:BCC,9E94=,,9CE+@@+++@EAFC>==DG++@@8=@+AC>+?@C9,A,998F,@77E,+,5+:**=:EG9:*;8,9**,=CC495)/AA:+
@M02526:341:000000000-JB3KD:1:1101:8219:5798 2:N:0:AACTAAT+ACGGCAC
GGTTGGACTACCGGGGTATCTAATCCTGTTTGCTACCCACGCTTTCGAGCATGAACGTCAGTGTTATCCCAGGAGGCTGCCTTCGCCATCGGTATTCTTCCACATCTCTACGCATTTCACTGCTACACGTGGAGTTCTACCTCCCTCTGACACACTCTAGTCTGCCAGTTTCAAATGCTCTTCCCAAGTTAAGCTCGGGGATTTC
+
BB@@CGGFGGGGGGGGG;FGGGGGGGGGGGGGGG,FGGAFGGGGGGGGGGGGAFGGGGGEEGAFFGGGGGGC,DFGFGGGGGGGGGGGDEF7C=FGGGGGGD<FEFFFGGGGEFGGGGGGGFGGGGFGGGGGE8ECFEDC4EFGGGGGE=E?D8DGGF=DEDDDFGG?DEGGGCFGGGDFGGGGC7ADEEGGFG+CCCDDGDFFC
@M02526:341:000000000-JB3KD:1:1101:17220:5824 2:N:0:AACTAAT+ACGGCAC
GGGACTACACGGGTATCTAATCCTGTTTGCTCCCCACGCTTTCGCACCTCAGCGTCAGTCTTTGTCCAGGGGGCCGCCTTCGCCACCGGTATTCCTCCACATCTCTACGCATTTCACCGCTACACATGGAATTCTACCCCCCTCTACAAAACTCTAGATACACAGTTTTGAATGCCATTCCCAGGTTGAGCCCGGGGATTTCACA
+
CCCCCGGGGGGGGGGGGGGGGGGGGGGGGGGGGGGFGGGGGGGGGGGG@FFGGGGGGGGGGGGGGGGGGGGGGGGGGGGGGGGGGGGGGGDGGGGGFGGGGCFGGGGGGGGGGGGGGGGGDGGGGGFFFFGGGGCGGGGGGGGGGGGGFCGGGF;FFGGFGFGGDGGGGGGGGFGGGGFFGGGGGGGGGGGGGGGGGDDGF@+@+
@M02526:341:000000000-JB3KD:1:1101:5798:5825 2:N:0:AACTAAT+ACGGCAC
AGGCGGACTACTCGGGTTTCTAATCCTGTTTGCTACCCACGCTTTCGAATCTCAGCGTCAGTTACGAGCCAGAAAGCTGCCTTCGCCATTGGTATTCCTCCAGATATCTACGGATCTCACCCCTACACCTGGAATTCCACTTTCCTCTCTCGCACTCTAGCAGCACAGTATCAAATGCAGTTCCCAGGTTAAGCCTAGGGCTTTC
+
CCCCCDGGGGGCFCEGGGDFGDFGFFGDFFGGGGGGGFGGEGG7FAFCFG:,CE<FCCCCGFGFGGFCFBGFFDAFGG8FG9EGGG@FDGGGGGFGGGGGGFFFGGCGDFD@CGGDEFEFD,@BFFG?EFFC8EGFGGGGFGGGGGGGF?CEGGGDCF8EFEFGGG8ED8=DFGFGGGGBADCDCCFFFG:E7EFG7;7*;9AF>
@M02526:341:000000000-JB3KD:1:1101:6959:5826 2:N:0:AACTAAT+ACGGCAC
TGGGACTACTAGGGTATCTAATCCTGTTTGCTACCCATGCTTTCGAGCCTCAGCGTCAGTAACAGACCAGACAGCCGCTTTCGCCACTGGTATTCTACCATATATCTACGCATTTCACCGCTACACATGGTGTTCTACTGTCCTCTTCTGTACTCAAGTCACCCAGTTTCCTATGCACTTCTTCGGTTAAGCCGGAGGCTTTCAC
+
CCCCCDCFFGGGGCFEFGGGGGGGGGGGFGGGGGFGGGGGGGGGGGFGDFGG<@@FGGGFFGFAEGGGFFGGFGGFFGGGGGGGGGGGGGGGGGGGGGGGGGGGFGGGGGGGGEFGGGGCEGGGGGGGGGGGGGGGGGGGGGGGGGGGGGGGGGGGFGGFEFCGGGGGA;FFGFFGGGGFGGGGGGGGGGGGGGGCGGDGCFFF=
@M02526:341:000000000-JB3KD:1:1101:8382:5845 2:N:0:AACTAAT+ACGGCAC
GTTGGGACTACCGGGGTATCTAATCCTGTTTGCTCCCCACGCTTTCGCACCTGAGCGTCAGTCTTCGTCCAGGGGGCCGCCTTCGCCACCGGTATTCCTCCAGATCTCTACGCATTTCACCGCTACACCTGGAATTCTACCCCCCTCTACGAGACTCAAGCTTGCCAGTATCAGATGCAGTTCCCAGGTTGAGCCCGGGGCTTTT
+
CCCCC7FFGGFEFGGD:@FFF<@FE<FAFCF@F<FCGGG:@@CE@F>FEGGG,CCFEEGEGFGCFGCE@F@FFC@FGGGDGFCGFGDCECGDGEFCGGCCF<=,9E6EAEFFGEC+ABFDFEGGEGCGFEGCCF9@FEGGAGDG9CEFAEECDGDGGG79C3;9D6>AC7:CBC997>*9D2BC9:65<E8FFGCCDDDD)85;*
@M02526:341:000000000-JB3KD:1:1101:16035:5851 2:N:0:AACTAAT+ACGGCAA
AGGACTACAGGGGTATCTAATCCTGTTTGCTCCCCACGCTTTCGCACCTGAGCGTCAGTCTTCGTCCAGGGGGCCGCCTTCGCCACCGGTATTCCTCCAGATCTCTACGCATTTCACCGCTACACCTGGAATTCTACCCCCCTCTACGAGACTCAAGCTTGCCAGTATCAGATGCAGTTCCCAGGTTGAGCCCGGGGATTTCACA
+
CCCCCGGGGGGGGGGGGGGGGGGGGGGGGGGGGGGGGGGGGGGGGGGGGGGGGGGGGGGGGGGGGGGGGGGGGDGGGGGGGGGGGGGGGGGGGGGGGGGGFGGGGGGGGGGGGGGGGGGGEGGGGGGGGGGGGGGGGGGFGGGGGGGGCCEGGGGGGGGGGGGCGGEGGGGGGGGGDGGFCFGGGFGGGGGGGGG5<D:FGFFF+
@M02526:341:000000000-JB3KD:1:1101:22855:5860 2:N:0:AACTAAT+ACGGCAC
TCGGACTACACGGGTTTCTAATCCTGTTTGCTCCCCACGCTTTCGTGCATGAGCGTCAGTGTTATCCCAGGGGGCTGCCTTCGCCATCGGTATTCCTCCACATCTCTACGCATTTCACTGCTACACGTGGAATCCTACCCCCCTCTGACACACTCTAGCCGTGCAGTCACAAATGCAATTCCCAGGTTGAGCCCGGGCATTTCAA
+
CCC<BFGGGGFGCCC@BEFGGGGGGGG9FCEGGGGGGGGGGGGCCFEGGFGG,FCFED76EFGFGGGG@AFCFGGGGGF<DFDFFGGFGGF@CFFDFFEFCFFCG;BDFGGGEGCEFGD;EGFGC@FGFDEGGFGGGGG=DGGGGFCGFFGGD8DGFFGGGGGCDGFGGFGE+E=CGG79FGFC7DFFFFCDGFDCG*3;FFF++
@M02526:341:000000000-JB3KD:1:1101:9399:5881 2:N:0:AACTAAT+ACGGCAC
TGGTGGACTACCAGGGTATCTAATCCTGTTTGCTACCCACGCTTTCGAGCATGAACGTCAGTGTTATCCCAGGAGGCTGCCTTCGCCATCGGTATTCTTCCACATCTCTACGCATTTCACTGCTACACGTGGAGTTCTACCTCCCTCTGACACATTCTAGTCTGCCAGTTTCAAGTGCACTTCCCAAGTTAAGCTCGGGGATTTC
+
CCCCCGGEFFG<<<;7CFGECEGA<<EA<FFFFGGGGGGCEGGCCFGGGGGGGGFFGCFCGFGGGGGGGFGG,CFD7EEF8EFFGEGEGGD78FFGFGFGEFFCBFEEEGFD@CFEGAAFFGGGFDGFCGGGGGGFGGCFGCDGGGDGF8@9DF++3CDFGFGGFDDFFGGAF=DGFGGFGF?FD?8DAFG8EF+==>DGCEFF+
@M02526:341:000000000-JB3KD:1:1101:5326:5926 2:N:0:AACTAAT+ACGGCAC
GGGGGGGACTACCGGGGTTTCTAATCCTGTTCGCTCCCCATGCTTTCGCTTCTCAGCGTCAGTAGTGGCCCAGAGACCTGCCTTCGCCATCGGTGTTCCTCCTGATATCTGCGCATTCCACCGCTACACCAGGAATTCCAGTCTCCCCTACCACACTCTAGCCTGCCCGTACCCACTGCAAGTCCGGAGTTGAGCCCCGGATTTT
+
CCCCCGGGCGGGGGGGGGGGGGGGGGGGGGGGGGGGGGGGGGGGGGFGGGCFFGGGGGEFGGGGGGGGGCGGGGGGGGGGGFGGGGGGGGFGGEG@FCFCGGCAC<EDEGF9CFGGEG?FC@EC>EGFEFGFEDFG?CGGGGGCGCFGGGGGGDF<7C+?:@CGCGGGGE*C<C634<C?FGGGGGCCEGEFGFGFCGGG385?F
@M02526:341:000000000-JB3KD:1:1101:6193:5941 2:N:0:AACTAAT+ACGGCAC
CGCCTGGACTACTCGGGTATCTAATCCTGTTTGCTACCCATGCTTTCGAGCCTCAGCGTCAGTTACAGACCAGACAGCCGCTTTCGCCACTGGTATTCTACCATATATCTACGCATTTCACCGCTACACATGGTGTTCTACTGTCCTCTTCTGCACTCAAGTTACCCAGTTTCCTATGCACTTCTACGGTTAAGCCGTAGGCTTT
+
CC@@BFDFFGGGGFG@FFGCGAFFGGGDFGGGGFGGGGCFCFFFGGFEFFF+CEFGFCF@:FGFGGF<FDCECD@EFGGGDGGGGGGDGGFGC?EEFGGGFGFFG,E@,FFFGGGGFD;FGEBEGGGCFF8FFAEFGGDGGFFFCEGFADDDG8=DFFFCEFGFGG?FCFDCF:DD8=DFFGCDEDED>AEEGFDDDDCCCAAF5
@M02526:341:000000000-JB3KD:1:1101:23533:5961 2:N:0:AACTAAT+ACGGCAC
TGGGGACTACTGGGGTATCTAATCCTGTTTGCTACCCACGCTTTCGAGCATGAACGTCAGTGTTATCCCAGGAGGCTGCCTTCGCCATCGGTATTCTTCCACATCTCTACGCATTTCACTGCTACACGTGGAGTTCTACCTCCCTCTGACACACTCTAGTCTGCCAGTTTCAAATGCTCTTCCCAAGTTAAGCTCGGGGATTTCC
+
CCCCC;FGGGGGGGGGGGGGGGGGGGGGGFGFGFGGGGGDGGEGGGGGFGGGGGGGGGGGGGGGGFGGGGGGGDCGGFCEGGGCEGGGGGGGGGFGGCGGGGGGGGGGGGGGDGGGGDGGF9;EGFGDFGEEF=FGCDFGGGGGGGG8=FGGFEFGGFCFGGGGGC8EDCGG?DEGGGGFGGGGF?CGGA8=D=AGGC6;CA6C+
@M02526:341:000000000-JB3KD:1:1101:27227:5984 2:N:0:AACTAAT+ACGGCAC
GAGGACTACTCGGGTTTCTAATCCTGTCTGCTACCCACGCTTTCGAGCATGAACGTCAGTGTTATCCCAGGAGGCTGCCTTCGCCATCGGTATTCTTCCACATCTCTACGCATTTCACTGCTACACGTGGAGTTCTACCTCCCTCTGACACACTCTAGTCTGCCAGTTTCAAATGCTCTTCCCAAGTTAAGCTCGGGGATTTCAC
+
CCCCCDGGGGGGGGGGGGGGGGGGGGGGGGGGFGGGGGGGGGGGGGGGGGGEGGCGGGGFAFFAFFGGGFFGGGDFGGGGGGGGGGDGGGGGGGGFFGG9EFEGGGGGGFGGEGGGGGGCEFFGGGF?8FFCFGFGGFFGCFCFGDFFGFGGG?FGFGCGGGGGF?FDFGG:DGFG98DD?FGGG6FGC88EDGG6=7DCFFFAC
@M02526:341:000000000-JB3KD:1:1101:12971:6019 2:N:0:AACTAAT+ACGGCAC
CGGGTGGACTACAGGGGTTTCTAATCCTGTTCGCTCCCCATGCTTTCGAGCCTCAGCGTCAGTTACAGACCAGAGAGCCGCCTTCGCCACTGGTGTTCTTCCATATATCTACGCATTTCACCGCTACACATGGAGTTCCACTCTCCTCTTCTGCACTCAAGTCTTCCAGTTTCCGATGTCCTTCCTCAGTTGAGCTGAGGGCTTT
+
BCCCCF>CDFFDAF8,@CF;@FGFG,;FFGGFGG,FCFEGD8ECEGF>FFFEFFFGFEGGGC,<EFF,EFGGDAA@E?E:@FECFFF:FGG8DFFEGFEGG,AEFAF4C=FA@>:=C?D9EEECG@+F@,,,8,,4@BF;D,@6A8=E97@,?=88DFGCC=8C8,,7@EFE7,=>6=+25+?8:F,77E77:,;B+=;5*9A**
@M02526:341:000000000-JB3KD:1:1101:26440:6048 2:N:0:AACTAAT+ACGGCAC
TTCAAGGACTACAGGGGTATCTAATCCTGTTTGCTCCCCACGCTTTCGCACCTCAGCGTCAGTACCGGGCCAGTGAGCCGCCTTCGCCACTGGTGTTCTTGCGAATATCTACGAATTTCACCTCTACACTCGCAGTTCCACTCACCTCTCCCGGACTCGAGATTGCCAGTATCAAGGGCAGTTCTGGAGTTGAGCTCCAGGATTT
+
CCCCCFFGGF@EFGEG:BFGGGFEEFFGC@CFGGCFDFC<F+@FGGGGGGFF<FEFGGFGGGGGGGGGGGGEGGGGGGFGGGGDCDCGGGGGDGGGGGGGDAFGFFGFFAFFGEGGGFGGFC=EFFGGG;FGEGGGFGBGG8=DFFG?@FGFDCGGGF+DE?FFGGCF6EGEGGGGGGGFDFDFFGGGGFC?CGGCG>FFGFFFF
@M02526:341:000000000-JB3KD:1:1101:16324:6062 2:N:0:AACTAAT+ACGGCAC
GACGGACTACTCGGGTATCTAATCCTGTTCGCTCCCCACGCTTTCGCGCCTCAGCGTCAGTATCGAGCCAGGTTGCCGCCTTCGCAACCGGTGTTCTTCCCAATATCTACGAATTTCACCTCTACACTGGGAATTCCACAACCCTCTCTCGAACTCTAGTCATCACGTATCAAATGCAGCTCCCAGGTTGAGCCCAGGTATTTCA
+
CCCCCGGDGGGGGGGGDGGGGGGGFGGGGGGGEGEGEGGGGGGGGGGDGGFGGGGGEGDGEFGGFGGGGGGGGGGGGGGGGGGGGDGGGGGGGGGGGGGGGGGGGGGGGGGDFGGGGGGFDGDFGGGGGGGFGGGGGGGGGGGGGGDEEGGGGGGGGGGGGGGGGGGGGGGGGGGGGGFF>DFGGGFGGGGGGGGGGGGGGFFF+
@M02526:341:000000000-JB3KD:1:1101:13857:6073 2:N:0:AACTAAT+ACGGCAC
AAGTGGACTACTGGGGTATCTAATCCCATTCGCTCCCCTAGCTTTCGTCTCTCAGTGTCAGTGTCGGCCCAGCAGAGTGCTTTCGCCGTTGGTGTTCTTTCCGATCTCTACGCATTTCACCGCTCCACCGGAAATTCCCTCTGCCCCTACCGTACTCCAGCTTGGTAGTTTCCACCGCCTGTCCAGGGTTGAGCCCTGGGATTTG
+
CCCCCGFGGCGG9CDCGGGEEGGEG<FGDEDGGGFFFGGFFFGGGGGGGGGGEFGFCGGAFGGGACBFEGGGGGG@DGFGF<DFC:FCGGGGGGGGGGFGFDGGDCFEFGGGGCCEGFFGGGCEGDGGGGGEGGFGG>BFGGFGFEGGGGGGFFGGGDGGGGGGDE9DEGFDDFGGGD6ACGFFGFFE6CE?FGFFGGFGFFFF6
@M02526:341:000000000-JB3KD:1:1101:14271:6097 2:N:0:AACTAAT+ACGGCAC
GGGACTACCAGGGTATCTAATCCCATTCGCTCCCCTAGCTTTCGTCTCTCAGTGTCAGTGTCGGCCCAGCAGAGTGCTTTCGCCGTTGGTGTTCTTTCCGATCTCTACGCATTTCACCGCTCCACCGGAAATTCCCTCTGCCCCTACCGTACTCCAGCTTGGTAGTTTCCACCGCCTGTCCAGGGTTGAGCCCTGGGATTTGACG
+
CCCCCGGGGGGGGGGGGGGGGGFGGGGGGGGGGGGGGGGGGGGGGGGGGGGGGGGGGGFFGGGGGGEEGGGGGGGFGGFAF@FGGFFGGGGGGGFGGFFGGGGGGGGGGGGGFGGFGGGGGGCFGGGGCFGGGGGGGGGFGGGGGC=FEFGGGGGFGFGCGGGAFFFGGGGGGGCD>FFA7FC:6?FEGFGFGFFGG>FCGFFF:
@M02526:341:000000000-JB3KD:1:1101:17354:6098 2:N:0:AACTAAT+ACGGCAC
GGCGGACTACCAGGGTATCTAATCCCATTCGCTCCCCTAGCTTTCGTCTCTCAGTGTCAGTGTCGGCCCAGCAGAGTGCTTTCGCCGTTGGTGTTCTTTCCGATCTCTACGCATTTCACCGCTCCACCGGAAATTCCCTCTGCCCCTACCGTACTCCAGCTTGGTAGTTTCCACCGCCTGTCCAGGGTTGAGCCCTGGGATTTGA
+
CCCCCGGGGGGGGGGGGGGGGGGGGGFGGGGGGGGGGGGGGGGGGGGGGGGGGFGGGGGGGGGFGGGGGGGGGGGGGGGGGGGGGGGGGGFFGGGGGGGGGGGGGGGGGFGDEFDGGGGGGGGGGFGGGG7BFGGGGGGGG?FFFFGCFCCECGGGFGFFFDFCFGGACGGGGGFDDGGFFFGGDFEECCECGGGGGGCFGFFF+
@M02526:341:000000000-JB3KD:1:1101:25729:6099 2:N:0:AACTAAT+ACGGCAC
GGGACTACTAGGGTTTCTAATCCTGTTTGCTCCCCACGCTTTCGTGCATGAGCGTCAATCTTGACCCAGGGGGCTGCCTTCGCCATCGGTGTTCCTCCACATCTCTACGCATTTCACTGCTGCACGTGGAATTCTACCCCCCTCTGCCAGATTCAAGCCTTGCAGTCTCCATCGCAATTCCCAGGTTGAGCCCGGGGCTTTCACG
+
CCCCCGGGGGGGGGGGGGGGGGGGGGGGGGGGGGGGGGGGGGGGGGGGGGGGGGGGGGFGGGGGGGGGGGGGGGGGGGGGGGGGGGGGGGGGGGGGGGGGGFGGGGGGGGGGGGGFGGGGGGGFGGGGGDCGGGGGGADDEGGGGGGGGGCFGGFGGGFGGGGGGGGCGFGGGGGGDGF+?DCFGGGGGGGFEEDGCDG4FAAF;
@M02526:341:000000000-JB3KD:1:1101:7814:6153 2:N:0:AACTAAT+ACGGCAC
CCCGGGACTACCGGGGTATCTAATCCTGTTTGCTCCCCACGCTTTCGCACCTGAGCGTCAGTCTTTGTCCAGGGGGCCGCCTTCGCCACCGGTATTCCTCCAGATCTCTACGCATTTCACCGCTACACCTGGAATTCTACCCCCCTCTACAAGACTCTAGCTGGACAGTTTTAAATGCAATTCCCAGGTTGAGCCCGGGGCTTTC
+
@<ACCGGGGGGGGGGGGGGGGGGGGGGGGGGGGGGGGGGGGGGGGGGGGGGGGGFGGGGGGGGGGGGGGGGGGGGGGGGGGGGGGGGGGGGGGGGGFGGGGGGGGGGGGGGGGGGGGGGGGGGGDGGGGGGFFGGGGFGC=@=C>EGFFFGGF>FGG>FECGGGGGGGG7EFFFDFGGGFCGGFGFGGGGGFGG<C<DDCCEFF=
@M02526:341:000000000-JB3KD:1:1101:8340:6156 2:N:0:AACTAAT+ACGGCAC
GCTCCTACCGGCGTATCTAATCCCGCTTGCTCCCCACGCTTTCGCACCTGAGCGTCAGTCTTCGTCCAGGGGGCCGCCTTCGCCACCGGTATTCCTCCAGATCTCTACGCATTTCACCGCTACTCCTGGCATTCTACCCCCCTCTACGAGCCGCAAGCTTGCCAGTTTCAGATGCAGTTCCCAGGTTGAGCCCGGGTATTTCACC
+
A-,-,C<FC@@+@@@@FG9@EGC,6++,,9C,C6BE+@FED8966@@CFFC,6+8C@:C,,,,,CBFEG,?C@EGGFEFGB@7BC?8@F7=A?BCAFCC8A?,9EFBF7F7+6,7CFF7CC+3,3DD@8,3,@E@DGCE6+:;CGGFG54****3*3*22,;8<F<11=1:,4<+8+0:8:=>0=;C*2AE*/=3C)/*++;;FA
@M02526:341:000000000-JB3KD:1:1101:10757:6160 2:N:0:AACTAAT+ACGGCAC
GGCGGACTACACGGGTTTCTAATCCTGTTTGCTACCCACGCTTTCGAGCATGAACGTCAGTGTTATCCCAGGAGGCTGCCTTCGCCATCGGTATTCTTCCACATCTCTACGCATTTCACTGCTACACGTGGAGTTCTACCTCCCTCTGACACACTCTAGTCTGCCAGTTTCAAATGCTCTTCCCAAGTTAAGCTCGGGGATTTCA
+
@CC9CCFGGFGGEEGFGGGGGGGGFFGGGGFFGG<CFGGGGFCFGGGGGGGGGGGGGFGEFGGGGGEEFGGGG7BFGGGGGGGCFFGCFEGGGGCGGGGFGGGGGGGGGCGGCF@CFGGGGGGGFGGGGGF7FEFGGGGGDFFCGGGGFFGGG==DGGFDDFFGGG8=DGDC8:DDFCGFF7=DFCFGGGGGG7FEGGGG>FFA+
@M02526:341:000000000-JB3KD:1:1101:14903:6165 2:N:0:AACTAAT+ACGGCAC
AGGACTACTAGGGTTTCTAATCCTGTTTGCTACCCACGCTTTCGAGCATGAACGTCAGTGTTATCCCAGGAGGCTGCCTTCGCCATCGGTATTCTTCCACATCTCTACGCATTTCACTGCTACACGTGGGGTTCTACCTCCCTCTGACACACTCTAGTCTGCCAGTTTCAAATGCACTTCCCAAGTTAAGCTCGGGGATTTCACA
+
CCCCCGGGGGGGGGGGGGGGGGGGGGGGGGGGGEGGGGGGGGGGGGGGGGGGGGGGGGGGGGGGCFGGGGGGGGGGGGGGGCFGGGGGGGGGGGGGGGGGGGGGGGGGGGGGDGGGGFGGGGGGGDGCGGGGGGGGGGGGGGGGGGADFGGGFE8DDEDFGGFGGFGFGDEEFGGGGGGFGGGGFFFFGFGAFEGGDGGGGFFF6
@M02526:341:000000000-JB3KD:1:1101:15998:6180 2:N:0:AACTAAT+ACGGCAC
GGGGACTACCGGGGTATCTAATCCTGTTCGCTCCCCACGCTTTCGCGCCTCAGCGTCAGTATCGAGCCAGGTTGCCGCCTTCGCAACCGGTGTTCTTCCCAATATCTACGAATTTCACCTCTACACTGGGAATTCCACAACCCTCTCTCGAACTCTAGTCATCACGTATCAAATGCAGCTCCCAGGTTGAGCCCAGGTATTTCAC
+
CCCCCGGGGGGGGGGGGGGGGGGGGGGGGGGGGGGGGGGGGGGGGGGGGGGGGGGGGGGGGGGGDGGGGGGGGGGGGGGGGGGGGGGGEEGGGGGGGGGGGGG8FFGGGGGGGGGGGGGFFGGGGGGGGGFGGGGGGGGGGGGGGGGGGGGGGGGGGGGGGFGGGGGFCFGGFGGGGGG5CFGGFFGGGGGG?FGGGGGGGFFFF
@M02526:341:000000000-JB3KD:1:1101:9115:6187 2:N:0:AACTAAT+ACGGCAC
TGTTGGGACTACCGGGGTATCTAATCCTGTTCGCTACCCATGCTTTCGCTCCTCAGCGTCAGTTACTGCCCAGAGACCTGCCTTCGCCATCGGTGTTCCTCCTGATATCTGCGCATTCCACCGCTACACCAGGAATTCCAGTCTCCCCTACAGCACTCAAGTTATGCCCGTATCGCCTGCAGTCCCGCAGTTAAGCTGCGGGCTT
+
CCCCCGGGGGGGGGGGGGGGGGGGGGGGGGGGGGGGGGGGGGGGGGGGGGGGGGGGGGGGGGGGGGGGGGGGGGGGGGGGGGGGGGGGGGGGGGGGGGGGGGGGGGGGGGGGGGGGGGGGGGGGGGGGGGGGGGGGGGGGGGGGGGGGFGGGGFGGGGGGGGGGGGGGGGGGCFGGGGGFGGGGFGGGGGGGGGGGGGGGGFFFA
@M02526:341:000000000-JB3KD:1:1101:4553:6202 2:N:0:AACTAAT+ACGGCAC
GGGACTACCGGGGTTTCTAATCCTGTTCGCTCCCCACGCTTTCGTGTCTCAGCGTCAGTTACAGCCTAGTAAGCTGCCTTCGCAATCGGTGTTCTTGATGGTATCTATGCATTTCACCGCTACACCATCAATTCCGCCTACCTCGTCTGTACTCAAGCCCGACAGTATCCCTGGCAGTTCAACAGTTGAGCTGTTGGCTTTCACC
+
-ACCCEF,6@7CGCFGGGD@CCDEEGF<CCF@CECFGG:CFGG@6D,CFFGFFGG7BCFGGFEF8CFGFGAFGGGGF<<FFFDGEGGGDGGEGEDFFG9FFFGGG9FGFCECFFFFFGGGGGEGGGGGGGGGG9AFGGGG88EGGGGGE===33=FFD1@++@EEGGG,=,,+45=0=DF@CC?FGGGGGGDFCFFFCCFGFFFF
@M02526:341:000000000-JB3KD:1:1101:10309:6216 2:N:0:AACTAAT+ACGGCAC
GCGCAGGACTACAAGGGTCTCTAATCCTGTTTGCTCCCCACGCTTTCGCACCTCAGCGTCAGTCTTTGTCCAGGGGGCCGCCTTCGCCACCGGTATTCCTCCACATCTCTACGCATTTCACCGCTACACATGGAATTCTACCCCCCTCTACAAAACTCTAGATACACAGTTTTGAATGCCATTCCCAGGTTGAGCCCGGGGATTT
+
B6CCCB7,D,@C6CFDGF,C@E9C66@EEGFDFGCAFG@FCC@B,C@FGDGG8F8EE7F@:CEE@9EFG<6CCAFGC6FFF:B@FGG7?CFE7C:+<FE,C,=,ABEE9FFG77FE:FFGFG@C8EGGG9FGGCFCD;=DDFFD=EEGGFGGG9?;FFFCA3EFG9899EFG>,9:DGFACFBCG4CFG79ACCF,9CDDGB:F6
@M02526:341:000000000-JB3KD:1:1101:23193:6227 2:N:0:AACTAAT+ACGGCAC
AGGACTACCCGGGTATCTAATCCTGTTCGCTCCCCACGCCTTCGCGCCTCAGCGTCAGTATCTAGCCAGGGTGCCGCCTTCGCCACCGGTGTTCTTCCCAATATCTACGACTTTCACCTCTACACCGGGAATTCCACACCCCCCTCTCGAACCCTAGTCATTACGTATCAAAAGCAGCTCCCAGGTTGAGCCCAGGTAATTCACC
+
@CC9C@<CEEGGGCC<@<9FEFGA@FF@,@,;CFG<B+@,CF@,B7@C@CGCF@FEEF@@@,,C<FGF8F,:@CGGEG,B<,C,,8B74744B,<5?FEB8EA,,99,+8+4CF;,CFFF99F;E4@FEEGFDAD9E,+@@C+=+1,5+,,4+@7**5E,E,,7*@,@6<,,*,4**37AFG4***=8C,,:=6CF6F+=B+:C*
@M02526:341:000000000-JB3KD:1:1101:16243:6238 2:N:0:AACTAAT+ACGGCAC
CACTAGGACTACACGGGTTTCTAATCCTGTTTGCTCCCCACGCTTTCGCACCTGAGCGTCAGTCTTCGTCCAGGGGGCCGCCTTCGCCACCGGTATTCCTCCAGATCTCTACGCATTTCACCGCTACACCTGGAATTCTACCCCCCTCTACGATACTCAAGCCTGCCAGTATCAGATGCAGTTCCCAGGTTGAGCCCGGGGATTT
+
<@@BC@<FGGGGEFGGD:FGGGCEGGCGGFGGGGFGGGGGE@F7FGGGGGGGG,E@EF@B@,C,CFGGEFEGFG77CF@@CGGGGGGEF7AFGGD<FGGGGCE499@FFFFFEGGGGGFGG9BEEEEGFGFGFD>BFFGGG9DDGGGGG7E@6+:CDGDECF*13@E?EF7,B@DF+88A72BFGF,,AC9,8EDFFG4<D5);*
@M02526:341:000000000-JB3KD:1:1101:22333:6239 2:N:0:AACTAAT+ACGGCAC
CGGACTACTAGGGTATCTAATCCTGTTTGCTACCCACGCTTTCGAGCATGAACGTCAGTGTTATCCCAGGAGGCTGCCTTCGCCATCGGTATTCTTCCACATCTCTACGCATTTCACTGCTACACGTGGAGTTCTACCTCCCTCCGACACACTCTAGTCTGCCAGTTTCAAATGCTCTTCCCAAGTTAAGCTCGGGGATTTCACA
+
CCCCCGGGGGGGGGGGGGGGGGGGGGGGGGGGGGGGGGGGGGGGGGGGGGGGGGGGGGGGGGGGGGGGGFGGGGGGGGGGGGGGGGGGGGGGGGGFGGGGGGGGGGGGGGGGGGGGGGGGGGGGGGGGGGGGGFGGGGGGGGGGGDGGGGGGDFGGGGGGGGGGGGGFGCGFDGGGGGGFFFF8EGFFCCDADGGGCDGGGFFF?
@M02526:341:000000000-JB3KD:1:1101:19257:6261 2:N:0:AACTAAT+ACGGCAC
GCCCAGGACTACCGGGGTATCTACTCCCATTCGCTCCCCTAGTTTCCGCCCCTCAGTGTCAGTACAGGCCTAGCAGAGCGCCTTCCCAACCGTTGTTCTTCCCAACTTCTACGCATTCCACCGCAAAACTGAGAATTCCCTCTGCCCCGAACGTACTCTACTCTAGTAGTTTCGACCCCCTATATTCGGTTAAGCCGCACGCTTT
+
8B,-8;C<DEFF<FEGG:6ECFG,6C@@,CE9C@6CFG:6,;;<F6CB,BFC,BC,,,<,,<CFAFF,,,6C,,,@,,4+>4C=E,=,9BBF,?=@<?EGFGFG,4,,9C,,+++4@54,C>8B+@+,8A,,,8,6,77@,@,,@21@@C+8+6+++=,=,7,2,,@,7,2,?1=C>**09**+,+,@,=;12,;,/*3:D)/?)
@M02526:341:000000000-JB3KD:1:1101:15543:6264 2:N:0:AACTAAT+ACGGCAC
ATAATAGGACTACTAGGGTATCTAATCCTGTTTGCTACCCACGCTTTCGAGCATGAACGTCAGTGTTATCCCAGGAGGCTGCCTTCGCTATCGGTATTCTTCCACATCTCTACGCATTTCACTGCTACACGTGGAGTTCTACCTCCCTCTGACACACTCTAGTCTGCCAGTTTCAAATGCACTTCCCAAGTTAAGCTCGGGGATT
+
@CBCCF@<FF<CFG<CCD;C@CE<@@@@CECCCCA<C@@CFGGGEGGGGGGGGGFD@CECD:FGGGGDGGCGEE@F@FCGECDAFEFDEGEG7FC==AAEFFGGEG@E,AFEF@FEBFGGGFEEFGFDE=FFGG7DFGGGDDF8=@EFGFEADD?FD8DFDGGGGGGGFGGGFGC9=DGF+A?FGG=A=D9EDGCFCGGGGD*09
@M02526:341:000000000-JB3KD:1:1101:14485:6266 2:N:0:AACTAAT+ACGGCAC
GAAGGGACTACCAGGGTTTCTAATCCTGTTTGATCCCCACGCTTTCGTGCCTCAGTGTCAATCAACCTGTAGCCAGCTGCCTTCGCAATCGGTGTTCTATGTCATATCTAAGCATTTCACCGCTACATGACATATTCCGCTGACCTCCAGATAATTCAAGACCTATAGTATCAATGGCAGTTTCCATGTTAAGCACGGAGATTTC
+
CCCCCDFGFGGGGGGGGGGGGGGGGGGGGGGGDGGGGGGGEGGGGGGGEFGGGGGGGGGFGGGGGGGFGFGGGGFGGGGFGFGGGGGCFGGEGGEFGGGGGGGGGGGGGGFGGGGGGGGGGGGEGGGGGGGGGFFFGGGGGGGGGGGF?FFFFFFGGGGGGGGGGGGGGGDFDAFCDG6?=DGGFFGGGGGGGGGFDGG>DFCFF
@M02526:341:000000000-JB3KD:1:1101:16883:6332 2:N:0:AACTAAT+ACGGCAC
CTCGCGGACTACAAGGTTATCTAATCCTGTCTGCTCCCTACGCCGTCGCGCATGAGCGTCAATCTTTACACAGGGTGCTGCCTTCGCCATTGGTGTTCCTCCACTCCTCTACGCACCTCACTGCTACACGTGGAACTCTACCCCCCTCTACTAGATTCACGCATTGCCGTATCCACCGCAACGCTCAGGCTGAGCGCGGTGCCTT
+
-A<<,++C@FE,,E,,6,;CE@9@F,,,;C,;,C9E6F,6,6+6+8CE767C,,99EFF,,B,,,<,,,,,CF<F,8:B?,AC,C,,=,,,<,:49?<,?,A,A,49,A,,9+@C++,A,@>,E,8=A@+A:++@,@,7,>,@+6+@6,,@,62=7<C;,,@+1;2,,*411*7=*;7C447*/**/,=,,/,=F*97))/:)+3
@M02526:341:000000000-JB3KD:1:1101:16652:6338 2:N:0:AACTAAT+ACGGCAC
GGGACTACCGGGGTATCTAATCCTGTTTGATCCCCACGCTTTCGCACATCAGCGTCAGTTACAGACCAGAAAGTCGCCTTCGCCACTGGTGTTCCTCCATATCTCTGCGCATTTCACCGCTACACATGGAATTCCACTTTCCTCTTCTGCACTCAAGTTTTCCAGTTTCCAATGACCCTCCACGGTTGGGCCGTGGGCTTTCACC
+
C?<CC8FDDF76:FFECFF9FAEG@FFFGFGFG8FFGEECFGGGEG>CCF<<@FBFE76E@ED9,CD8FEFDFFGGGGGGGGDGGGGGGFGGGGGGGGDECDG9,,9CBEEG7F9;?FBFEGGGGFEGG8A:E;EFFGCGGGGGFGGGGGGG8FG8==:8EGGFGADDC:DFFGGCFGCF88FG7=CC67CFG*@>CCC>@>++*
@M02526:341:000000000-JB3KD:1:1101:8149:6343 2:N:0:AACTAAT+ACGGCAC
GTTGGACTACTCGGGTTTCTAATCCTGTTTGCTACCCACGCTTTCGAGCATGAACGTCAGTGTTATCCCAGGAGGCTGCCTTCGCCATCGGTATTCTTCCACATCTCTACGCATTTCACTGCTACACGTGGAGTTCTACCTCCCTCTGACACACTCTAGTCTGCCAGTTTCAAATGCACTTCCCAAGTTAAGCTCGGGGATTTCA
+
CCCCCGGGGGGGGGGGGGGGGGCFGGGGGGGGGGGGGGGGGGGGGGGGGGGGGGGGGGGGGGGGGGGGGGGGGGGGGGGGGGGCFFGGGGGGGGGGGGGGGFGGGGGGFGGGDEGGGGGGFGGEGGGGGBCFGGGGGGGGGGGGGGGGGGGGGGFGFFGGGGGGG?FFGGGG=DFFGGGFGGGGGGFGGGGGFBDCDDG>DFFF+
@M02526:341:000000000-JB3KD:1:1101:27753:6386 2:N:0:AACTAAT+ACGGCAC
AGGACTACCGGGGTATCTAATCCTGTTTGCTACCCATGCTTTCGAGCCTCAGCGTCAGTAACAGACCAGACAGCCGCTTTCGCCACTGGTATTCTACCATATATCTACGCATTTCACCGCTACACATGGTGTTCTACTGTCCTCTTCTGTACTCAAGTCGCCTAGTTTCCAATGCACTTCTTCGGTTAAGCCGAAGGCTTTCACA
+
CCCCCGGGGGGGGGGGGGGGGGGGGGGGGGGGGGGGGGGGGGGGGGGGGGGGGGGGGGGGGGGGGGGGGGGGGGGGGGGGGGGGGGGGGGGGGGGGGGGGFGGGGGGGGGGGGGGGGGGGGGGGGGGGGGGGGGGGGGFGGGFFGGGGGGGGGGGGDGGGGGGGGGGGGGGGGGGGGGGFGGGGGGGGGDGFE>DEGGGFGFFF9
@M02526:341:000000000-JB3KD:1:1101:17880:6406 2:N:0:AACTAAT+ACGGCAC
CAGGACTACCGGGGTTTCTAATCCCATTCGCTCCCCTAGCTTTCGTCTCTCAGTGTCAGTGTCGGCCCAGCAGAGTGCTTTCGCCGTTGGTGTTCTTCTCGATCTCTACGCATTTCACCGCTCCACCGGAAATTCACTCTGCCCCTCCCGTACTCCAGCTTGGTATTTTCCACCGCCAGTACAGGGTTGACCCCTGGGTTTTGAC
+
BCC<,,@,6FGGG>@:6CEFA@F,CFGGF@C,EFGGAC,@FFF<FCF6E,,,C6@,C<<F6CCF7FF7CECFG<,<,CFGA,,,74C4F8?<F4FFF,,9,,,9,9@,,96+@F;,9C,@==C=48?FEG>:F,E,@ED96E6DD=++++6+0++6=+@=E,+=,,@,,,4@D:++3**;+==C,*93=,,2,*/*3*3;*2)24
@M02526:341:000000000-JB3KD:1:1101:26231:6412 2:N:0:AACTAAT+ACGGCAC
CGCGGACTACCCGGGTATCTAATCCTGTTTGCTCCCCATGCTTTCGCACCTCAGTGTCAGTATTAGGCCAGAAGGCTGCCTTCGCCATCGGTATTCCTCCAGATCTCTACGCATTTCACCGCTACACCTGGAATCCTACCTTCCTCTCCTATACTCTAGCCATCCAGTATCGAATGCAATTCCCAAGTTAAGCTCGGGGATTTCA
+
C<CCCG7C,C@FGGGG7FCCEC@FAECFC<<D9FGG@C@<@FGCECE,@:;C8EF<<FFFEDFF9E6EFCFDFF68,BEAE??FFCF7E=7CFF,E??F8=FF9DAEF9DFGCE7=A<FC@7CEEGGFGGF,AE,=E@EG9@D=@ACFG8@==,6=?DFGFF9F=89E8:=@?=D++==F+==?FG8E8EEA7,=CDGD5DAFA+
@M02526:341:000000000-JB3KD:1:1101:3533:6413 2:N:0:AACTAAT+ACGGCAC
GAGGACTACTAGGGTATCTAATCCTGTTTGCTCCCCACGCTTTCGCGCCTCAGCGTCAGTGTCGGACCAGTTGGCCGCCTTCGCCACCGGTGTTCTTGCGAATATCTACGAATTTCACCTCTACACTCGCAGTTCCACCAACCTCTTCTGAACTCAAGTCTCCCAGTATCGAAGACAATTCTGTGGTTGAGCCGCAGGCTTTCAC
+
C9CCCGDGGFGEEFFGGGGGGGFGGFGGF@FGGFDGGGGDCGFDEGGGGGGG8FGGGE@F,CC8:+:BFCGGGGGGGGGDFGFEGGGCCCFE@FFGCEG74:FFDGE9FFEFD@DDEFG@EFGGGGGDD7:FGGDC>F8DDE6DCFAE,2:@6=?FDCFFGD3A?=:FGGEGC6+5:+=@F7=@@>>DE,49,@C977*;FFF6=
@M02526:341:000000000-JB3KD:1:1101:22769:6420 2:N:0:AACTAAT+ACGGCAC
AGGACTACCGGGGTTTCTAATCCTGTTTGCTCCCCACGCTTTCGCACCTGAGCGTCAGTCTTCGTCCAGGGGGCCGCCTTCGCCACCGGTATTCCTCCAGATCTCTACGCATTTCACCGCTACACCTGGAATTCTACCCCCCTCTACGAGACTCAAGCCTGCCAGTTTCAAATGCAGTTCCCGGGTTAAGCCCGGGGATTTCACA
+
CCCCCGDGGGECF@FCGGF<FFFGGGGFGGFGFGGGGGGGGGGG7FCGGF<EFGCF@BGG<FFGCFGDFF>6@FGECFCGGGGCG7EFGGDG9AEB<FFFFAFFGGGGGGGCGGGFF<FEE=CC@FFGFGECDFEGGFD?EGGECFACE5ECCGGD7DCFGGGGGGG@<:=BC:+5DFGFFGG)4C5CC::FGGG=D38547CFF
@M02526:341:000000000-JB3KD:1:1101:12612:6425 2:N:0:AACTAAT+ACGGCAC
TGTTGGACTACCCGGGTTTCTAATCCTGTTCGCTCCCCACGCTTTCGCGCCTCAGCGTCAGTATCGAGCCAGGTTGCCGCCTTCGCAACCGGTGTTCTTCCCAATATCTACGAATTTCACCTCTACACTGGGAATTCCACAACCCTCTCTCGAACTCTAGTCATCACGTATCAAATGCAGCTCCCAGGTTGAGCCCAGGTATTTC
+
CCCCCGGGGGGGGGGGGGCCGGGGGFGGGGGGGGGGGGGGGGGGGGGGGGGGGGGGGGGGGGGGGDGFEGGGGGGGGGGDGCCGGGGGGGGGGG:FGGGGGGGGGCEGFGGGGGG7DFGGGGGGGGGGGGFGFEEFGGFCFFGGGGG8DDGD?FGGGGFGGGGFGFGEGGACCEGFFGFFG5DDFFFCCGGG9CFGFFGGGFAF9
@M02526:341:000000000-JB3KD:1:1101:21892:6434 2:N:0:AACTAAT+ACGGCAC
CCCGGGACTACAGGGGTTTCTAATCCTGTTTGCTACCCACGCTTTCGTGCCTCAGCGTCAGTTACCGTCCAGTAAGCCGTCTACACCGCAGGTGTTCCTCCTGGTATCTACGCATTTCACCGCTACACCAGGAATTCCGCTTACCTCTCCGGCACTCCAGCATCTCAGTATTCGCCGCACCCTCCCGGTTAAGCCGGGAGATTTC
+
CCCCCGGGGGGGGGGGGGGGGGGGGGGGGGGGGGGGGGGGGGGDGCFEGGGFGCEGGGGEDGGGGGGGGGGGGGGGGGGGGGGFGGGEGGGGGGGGGGGFGG8EGGGGGC9DFGEGGGGGGDGEEGGGG@GGGFGGFFDGG6CGGFGGGGGCDCDFF?88DEDF7FFGCGGGGGGGGGGEGGCFCGGEGGE7CFGGDDGGD4AF7
@M02526:341:000000000-JB3KD:1:1101:15229:6444 2:N:0:AACTAAT+ACGGCAC
GGGACTACTGGGGTATCTAATCCTGTTCGCTCCCCACGCTTTCGCGCCTCAGCGTCAGTATCGAGCCAGGTTGCCGCCTTCGCAACCGGTGTTCTTCCCAATATCTACGAATTTCACCTCTACACTGGGAATTCCACAACCCTCTCTCGAACTCTAGTCATCACGTATCAAATGCAGCTCCCAGGTTGAGCCCAGGTATTTCACA
+
CCCCCGGGG<CFGEGGGGGCGGGGGGGGGGGGGGGGGEGGGGGGGGGGGCFGF@FGGDG@EECGCFCGFGCFGGGGEGEGGFGDGEFEB>@FEFGGGGGCE<FDFGGGBCEEFFGGGF,FEA9>EFFGGGGGGGGFGD8?EGGG8ED8EC?DFGGC72EDGGGGG8FCE@@A?9@C8F+;CFDC>*<DEFEGGCGEF7CFGFFC+
@M02526:341:000000000-JB3KD:1:1101:8138:6466 2:N:0:AACTAAT+ACGGCAC
GCCAGGACTACCCGGGTATCTAATCCTGTTCGCTCCCCACGCTTTCGCGCCTCAGCGTCAGTATCGAGCCAGGTTGCCGCCTTCGCAACCGGTGTTCTTCCCAATATCTACGAATTTCACCTCTACACTGGGAATTCCACAACCCTCTCTCGAACTCTAGTCATCACGTATCAAATGCAGCTCCCAGGTTGAGCCCAGGTATTTC
+
CCCCCGGGGGGGGGGGGGGGGGGGGGGGGGGGGGGGGGGGGGGGGGGGGGGGGGGGGGGGGGGGGGGGGGGGGGGGGGGGGGGGGGGGGGGGGGGGGGGGGGGGGGGGGGGGGGGGGGGGGGGGGGGGGGCCFGGGGGGGGGGGGGGDFGGGGGGGFGGGGGGCFFGGGFGGGFGGGGGFG7DCFFFGGGGG?FFGGGGGGFFFC
@M02526:341:000000000-JB3KD:1:1101:18533:6486 2:N:0:AACTAAT+ACGGCAC
CACGGACTACCCGGGTATCTAATCCCGTTCGCTCCCCATGCTTTCGCACTCCAGCGTCGGTGGGGACCCAGAGAGCTGCCTTCGCTTTTGGCCTTCCTTCGTAGATCTCCGGATTTCACCCCTACACACGAAATTCCACTCTCCTCTGTCTCACTCAAGTGAATTGGTTTCGAGAGCATTCCACCAGTTTTTGGCGACTTTCACT
+
CCCCCGGGGGGGGGGGGGGGGGGGGGGGGGGGGGGGGGGGGGGGGGGGGGGGGGGGGGGGGGGGGGGGGGGGGGGGGGGGGGGGGGGGGGGGGGGGGGGGGGGGGGGGGGGGGGGGGGGGGGGGGGGGGGGGGGGGGGGGGGGGGGGGGGFFFGGGGFGGGGGGGGGGGGGGGGDGGGGFGGGGGGGGGGGGGGGGDGGGGFFFF
@M02526:341:000000000-JB3KD:1:1101:23188:6499 2:N:0:AACTAAT+ACGGCAC
AGGACTACAAGGGTATCTAATCCTGTTCGCTCCCCACGCTTTCGCGCCTCAGCGTCAGTATCGAGCCAGGTTGCCGCCTTCGCAACCGGTGTTCTTCCCAATATCTACGAATTTCACCTCTACACTGGGAATTCCACAACCCTCTCTCGAACTCTAGTCATCACGTATCAAATGCAGCTCCCAGGTTGAGCCCAGGTATTTCACA
+
CCCCCGGGGGGGGGGGGGGGGGGGGGGFGGGGGGGGGGGGGGGGGGGGGGGGGGGGGGGGGGGFGGGGGGGGGGGGGGGGGGGGGGGGGEGGGGGGGGGGGGGGGGGGGG:FGGGGGGGGGGGGGGGGGGGGGGGGGGGGGGGGFFGGGEFGFGGGGGGGGGGGGGFGGGGGGGGGGG?AFG7CGGGGGGFGGGGGGGGGGFFFF
@M02526:341:000000000-JB3KD:1:1101:24663:6513 2:N:0:AACTAAT+ACGGCAC
TTGTTGGACTACTAGGGTTTCTAATCCTGTTTGCTCCCCACGCTTTCGCACCTCAGCGTCAATACGTGTCCAGTAAGTCGCCTTCGCCACTGGTGTTCTTCCGAATATCTACGAATTTCACCTCTACACTCGGAATTCCACTTACCTCTCCACGATTCAAGCGATGCAGTCTCAAAGGCAGTTCTGGAGTTAAGCTCCAGGCTTT
+
CCCCCEFFGFGFGFEFFGGGGFGFFFCFGGGF,F<EGGGGEEGEEFGGDEGG@EEEDGGGGCFEEGF@EGGGGGGGG@FFGGBCF@FEEGGGGEEFCFGFGCECFGGGGDFFFCAF<@FAEFDFEDFEGCFGD8C68FGGGGGGG?AFFDFGGCDDDDGCEFEGC6=EGAFCDFGFFDGFGGGGGF8,8<@CE98,A?DF7*3*3
@M02526:341:000000000-JB3KD:1:1101:18530:6516 2:N:0:AACTAAT+ACGGCAC
GCTCAAGGACTACCAGGGTTTCTAATCCTGTTCGCTCCCCACGCTTTCGCGCCTCAGCGTCAGTATCGAGCCAGGTTGCCGCCTTCGCAACCGGTGTTCTTCCCAATATCTACGAATTTCACCTCTACACCGGGAATTCTACAACCCTCTCTCGAACTCTAGTCATCACGTATCAAATGCAGCTCCCAGGTTGAGCCCAGGTATT
+
B@@C@@FGGGGFGFFGGG<@FGGGGGGGGGEG9CECEEGEGGGG>CFGEFFDC@FGGG@FEEEC<F@,6,8@FFG,9FFFEEGGDGGD,>C<C=FEFFGBFGGC:F=9AFFGG@+@ACFGGFF?GCGGFG,+6@ECEFF,>E8EFEGGC8,,=1+=FFGGGG=F7:F<9EG,@CCFGGFFFF*C7FG>FFGFGGC6CFGFF98+=
@M02526:341:000000000-JB3KD:1:1101:15001:6523 2:N:0:AACTAAT+ACGGCAC
GACCTGGACTACACGGGTATCTAATCCTGTTTGATCCCCACGCTTTCGTGCCTCAGTGTCAATATTCGGGTAGTAAGCTGCCTTCGCAATTGGTGTTCTATGTCATATCTAAGCATTTCACCGCTACATGACATATTCCGCTTACCTCCACGGTATTCAAGACTGATAGTATCAATGGCAGTTTCCGGGTTAAGCCCGGAGATTT
+
CCCCCGGGGGGGGGGGGGGGGGGGGGGGGGGGGGGGGGGGGGGGGGGGGGGGGGGGGGGGGGGGGGGGGGGGGGGGGGGGGGGGGGGGGGGGFGFGGGGGGGGGGGGGGGGGGGGGFGGGGGECGGGGGDCGGGGGGGGGGGGGFGGGGGGGGGFGGGGGFGGGGGGGGGGFGGFFGGGFGFGGGFGGGGGGGGGGGGGGCEFCE
@M02526:341:000000000-JB3KD:1:1101:11287:6527 2:N:0:AACTAAT+ACGGCAC
CTGAGGACTACCCGGGTATCTAATCCTGTTTGCTCCCCATGCTTTCGCACCTCAGTGTCAGTATTAGGCCAGAAGGCTGCCTTCGCCATCGGTATTCCTCCAGATCTCTACGCATTTCACCGCTACACCTGGAATTCTACCTTCCTCTCCTATACTCTAGCCAACCAGTATCGAATGCAATTCCCAAGTTAAGCTCGGGGATTTC
+
CCCCCGGGGGGGGGGGGGGGGGGGGGGGGGGGGGGGGGGGGGGGGGGGGFGFGGGGGGGGGGGGGGGGGGGGGGGGGGGGGGGGGGGGGGGGGGGGGGGGGGGGGGGGGGGGGGGGGGGGGGGGGGGGGGGGGEGGGGGGGGGGGGGEGGGGFGGGGGGGGGGGGGGGGGGGDFGGGGGFGGG?EFCGGGGDFGDGGGGGGFFFC
@M02526:341:000000000-JB3KD:1:1101:19615:6567 2:N:0:AACTAAT+ACGGCAC
AAGGACTACACGGGTATCTAATCCTGTTTGCTCCCCACGCTTTCGCACCTGAGCGTCAGTCTTTGTCCAGGGGGCCGCCTTCGCCACCGGTATTCCTCCAGATCTCTACGCATTTCACCGCTACACCTGGAATTCTACCCCCCTCTACAAGACTCTAGCTTGCCAGTTTCAAATGCAGTTCCCAAGTTAAGCTCGGGGATTTCAC
+
CCCCCGGGGGGGGGGGGGGGGGGGGGGGGGGGGGGGGGGGGGGGGGGGGGGGGGGGGGGGGGGGGGGGGGFGGGGGGGGGGGGGGGGGGGGGGGGGGGGGGGGGGGGGGGGGGGGGGGGGGGGGGGGGGGGGGGGGGGGFFGGGGGGGGFGGGGGGGGGGGGGGGGGGFGFGGGGGGGGFGFGGGFGGGGGGGGGGGG4DGFFFF
@M02526:341:000000000-JB3KD:1:1101:15550:6573 2:N:0:AACTAAT+ACGGCAC
TGGACTACCGGGGTATCTAATCCTGTTTGCTCCCCACGCTTTCGCACCTCAGCGTCAGTACCGGGCCAGTGAGCCGCCTTCGCCACTGGTTTTCTTGCGAATATCTACGAATTTCACCTCTACACTCGCAGTTCCACTCACCTCTCCCGGACCCGAGACTCTCAGTATCCAAGCAAGTTCTGCAGTTGAGCTCCAGGATTTCACC
+
C<B@CEGGGCEG7+8E,@FC<AFA,CFFCF<FFF:<CCCGE@CCFGEGF,,6;:8@,FEACEFGDEG7<,96,9,BCEE:=,@,@F8ECE,B49E9,,@B@7+A,CE;=?A8FAD=CFEE@9EF8>,+@=8CFFGFC,,3@DEGGFG8C++1+++3397,45,2,2,,@,@,****35;9@C+:1A9,:1=EG60CF*;F4++=B
@M02526:341:000000000-JB3KD:1:1101:4777:6573 2:N:0:AACTAAT+ACGGCAC
GGGACTACTCGGGTTTCTAATCCCGTTCGCTCCTCATGCTTTCGCACTCCAGCGCCGGTGGGGATCAAGAGAGCTGCCTTCGCTTTTGGCCTTCCTTCGTAGTTCTCCGGATTTCACCCCTACACACGAAATTCCACTCTCCTCTGTCTCACTCAAGTAAATTGGTTTCGAGAGCATTCCACCAGTTTTTGGCGACTTTCACTTT
+
<9A<CF@F,C@@F6;BECCFF9,,@,,,8@@FF,;@CEFFAF<:CB@FF@CFCF@C+@@C:8+,,C,C@F,,8C,=FG,9,9@,AA55@FEF<,=F,E+,AF+,,99,4@+?=A9FF,,+@+=8,ECFEF:3=,>=>>8@>D=D,2,7:@F,+,+0=C,,,E,6,7@,,@F,;C?:DGGCFFGF9@9F,@@?F>DCCGGGGFFFF
@M02526:341:000000000-JB3KD:1:1101:24425:6622 2:N:0:AACTAAT+ACGGCAC
GTGGACTACCCGGGTTTCTAATCCCACTCGCTCCCCTAGCTTTCGTCTCTCAGTGTCAGTGTCGGCCCAGCAGAGTGCTTTCGCCGTTGGTGTTCTTTCCGATCTCTACGCATTTCACCGCTCCACCGGAAATTCCCTCTGCCCCTACCGTACTCCAGCTTGGTAGTTTCCACCGCCTGTCCAGGGTTGAGCCCTGGGATTTGAC
+
CCCCCGGGFGGGGGGGGGGGGGGFGGGGGGGGGGGGGGGGGGGGGGGGGGGFFGGGFFGGGGGGGGGGGGGGGCFGGGGFGGGGGGGGGGGGGGGGGGGGGGDFFGGGGGGGGGGGGGGGGDGGGGGGGGGGGGGGGGGF?EGG=DFGGGGGGGGGGGGGGGEFGGGGGGGGGGCGGGGFG5BCCCFGGGGGGGGGGGGGGFFF+
@M02526:341:000000000-JB3KD:1:1101:19165:6666 2:N:0:AACTAAT+ACGGCAC
GAGGACTACCCGGGTTTCTAATCCCATTCGCTCCCCTAGCTTTCGTCTCTCAGTGTCAGTGTCGGCCCAGCAGAGTGCTTTCGCCGTTGGTGTTCTTTCCGATCTCTACGCATTTCACCGCTCCACCGGAAATTCCCTCTGCCCCTACCGTACTCCAGCTTGGCAGTTTCCACCGCCTGTCCAGGGTTGAGCCCTGGGATTTGAC
+
6-ACCGGGGFGGGGGGGGGGGGGGC<FGGGGGGGGGFCEGGGGGGCF8CFGGGDGGGGGGDGG7F7CFGGF@D,9EFC@FGGDGG7F=FF=<FGGEGCGFEGGEGGGGGGEGGGGGFFF7EECGGGC@E@FFGGGGGBE,6DF8FF6F=EFFGGGCFFGFF3=FFGFFGGGG8FDG?C9<C9CCGCFDCCCFFGGGGG>F7/8>9
@M02526:341:000000000-JB3KD:1:1101:4101:6679 2:N:0:AACTAAT+ACGGCAC
TGCTTGGGACTACTAGGGTTTCTAATCCTGTTTGATCCCCACGCTTTCGCACATCAGCGTCAGTTACAGACCAGAAAGTCGCCTTCGCCACTGGTGTTCCTCCATATCTCTGCGCATTTCACCGCTACACATGGAATTCCACTTTCCTCTTCTGCACTCAAGTTTTCCAGTTTCCAATGACCCTCCACGGTTGAGCCGTGGGCTT
+
C9CCCFEGGGGGGGGGGGFGGGGGGGGGGGGGGGGGGEFGGGGGGGGGGGGGGGGGGGGGGGGGGGGGGCFDGGGGGGGGGGDGGGGDGGGGGGGGGGGGGGGGGFFGFFGAFGGGGGGGGGGGGGGGGGFGGGGGGGGGFGGGGGGCGGGDGGGGGGGGGGGGGGGGGGGGGGGGGFCFG+DG8DGGGGGGGGGGGGGDCBFFC
@M02526:341:000000000-JB3KD:1:1101:28067:6685 2:N:0:AACTAAT+ACGGCAC
ATGGGGACTACTAGGGTTTCTAATCCTGTTTGCTCCCCACGCTTTCGCACCTCAGCGTCAATACCAGTCCAGTGAGCCGCCTTCGCCACTGGTGTTCTTCCGAATATCTACGAATTTCACCTCTACACTCGGAATTCCACTCACCTCTCCTGGATTCAAGCGATGCAGTATCAAAGGCAATTCCAGAGTTGAGCTCTGGGCTTTC
+
CCCCCEE@@EGGDGFGFC@DFGGFEFGFFGGEECGGGGGGGG@FFGGGEECE<@6CFFDGGFCF,FCFGFEGGFFFDG7CCCG@<?BCEGDDFFFGCFFAFGGEGDFCEGGGGGGGG9EF99@EFEGFAFFGDGFFGDFFGGG8==8D8ED?8DGG?=:CE=CG8CGD9=DF9DF?FFFFGFFFFGCGGGAFGGFGFGGCCFFF<
@M02526:341:000000000-JB3KD:1:1101:18829:6694 2:N:0:AACTAAT+ACGGCAC
ACAAGAGGACTACAGGGGTTTCTAATCCTGTTCGCTCCCCATGCTTTCGAGCCTCAGCGTCAGTTACAGACCAGAGAGCCGCCTTCGCCACTGGTGTTCTTCCATATATCTACGCATTTCACCGCTACACATGGAGTTCCACTCTCCTCTTCTGCACTCAAGTCTTCCAGTTTCCGATGCTCTTCCTCAGTTGAGCTGAGGGCTT
+
CCCCCGGGGGGGGGGGGGGGGGGGGGGGGGGGGGGGGGGGGGGGGGGGGGGGGGGGGGGGGGGGGGGGGGGGGGGGGGGGGGGGGGGGGGGGGGGGGGGGGGGGGGGDGGGGGGGGGGGGGGGGGGGGGGGGGGGGGGGGGGGGGGGGGGGGGGGGGGGGGGGGGGGGGGGGGGGGGGGF?DGGGGGGGGGGGGGGGGGGGFFFF
@M02526:341:000000000-JB3KD:1:1101:16901:6705 2:N:0:AACTAAT+ACGGCAC
GGGATTGGACTACACGGGTATCTAATCCTGTTTGCTCCCCACGCTTTCGCATCTCAGCGTCAGTATCTGTCCAGAAGGTCGCCTTCGCCACCGGTATTCCTCCACATCTCTACGCATTTCACCGCTACACGTGGAATTCTACCTCCCTCTACAGTACTCTAGTTAGACAGTTTTAAATGCAATTCCTAGGTTGAGCCCAGGGCTT
+
CCCCCGGGGFGGGGGGGGGGGGGGGGGGGGGGGGGGGGGGGGGGGGGGGGGGGEGGGFGGGGGGGGGCEGGGGGGGGFGFGGGGGGGGGGGGGGGGGGGFCFGFGGGGFFFGGGGGGGFGGGGGG@FGFGCGGGCFGGFF9DFFGGGGGGGGGGGGGDFFGDFGGGFGGGFFF8D?9FGFG++6EDCCFCGGGGGDFCCCFFFFF
@M02526:341:000000000-JB3KD:1:1101:7492:6707 2:N:0:AACTAAT+ACGGCAC
GTGGACTACAGGGGTATCTAATCCTGTTTGCTCCCCACGCTGTCGCGCCTCAGTGTCAGCAACTGCCCAGCAGGCCGCCTTCGCCACCGGTGTTCTTCCGGATCTCTACGCATTCCACCGCTACACCCGGAATTCCACCTGCCTCTACAGTGCTCCAGTCGCCCAGTTCGCATGGCCGACTCAGGGTTGAGCCCCGAGCTTTCAC
+
CCCCCGGGGGGGGGGGGGGGGGGGGGGGGGGGGGGGGGGGGGGGGGGGGGGGGGGGGGGGGGGGGGGGGGGGGGGGGGGGGGGGGGGGGGFEGGGGGGGGEGGGGGGGGGGGGGGGGGGGGGGGGGGGGGGDGGGGGGGGGGGGGGDGGFF,6@DFGFFGGGGGGGFFGGGGDGCCFDGFCGFGGGFGG?CGGGGGDDGDCFFFF
@M02526:341:000000000-JB3KD:1:1101:14888:6710 2:N:0:AACTAAT+ACGGCAC
TGTGGACTACCAGGGTTTCTAATCCTGTTCGCTACCCATGCTTTCGCTCCTCAGCGTCAGTTACTGCCCAGAGACCTGCCTTCGCCATCGGTATTCCTCCTGATATCTGCGCATTCCACCGCTACACCAGGAATTCCAGTCTCCCCTACAGCACTCAAGTTATGCCCGTATCGCCTGCAGTCCCGCAGTTAAGCTGCGGGCTTAC
+
CCCCCGGGGGGGGGGGGGGGGGGGGGGGGGGGGGGGGGGGGGGGGGGGGGGGGGGGGGGGGGGGGGGGGGGGGGGGGGGGGGGGGGGGGGGGGGGGGGGGGGGGGGGGGGGGGGGGGGGGGGGGGGGGGGGGGGGGGGGGGGGGGGGGGGGGGGGGGGGGGGGCGGGGGGGGGGGGFGGFGGGGGGGGGGGFFGGGGGGGGFFFA
@M02526:341:000000000-JB3KD:1:1101:18415:6728 2:N:0:AACTAAT+ACGGCAC
CGGACTACCCGGGGTCTAATCCTGTTTGCTCCCCACGCTTTCGCACCCCAGCGTCCAGTATGAGCCAGTAAGCCGCCTTCGCCACTGGTGTTCTTCCGATTATCTACGAATTTCACCTCTACACTCGGAATTCCACTTACCTCTCTCACCTGCTAGCTCGGCAGTCTTAAAGGCAATTCTGGAGTTGAGCTCCAGGCTTTCACCT
+
CCCC@F,EE<:@C7F@DEA9,FFG<E;6C6E<F,C+6@F@CF:F7CF,7,,C@FE+66CFE<<CE,CEC,C<AGCC+F:FDGECF4<ABFE,CD9<,6@+@C,C;FGFE:EBEEE9F,AFFEGFAFGBC+8?=E=AEGDGGGFDE=?A8=ED8ADGGGGEDG8>D7C:C;9<C7CFF7F9DGGFF>FFGG9@7771@7FCDFF>*
@M02526:341:000000000-JB3KD:1:1101:16059:6735 2:N:0:AACTAAT+ACGGCAC
GGGACTACAGGGGTTTCTAATCCTGTTTGCTCCCCACGCTTTCGCGCCTCAGCGTCAGAACCGGACCAGTTAGCCGCCTTCGCCACTGGTGTTCTTGCGAATATCTACGAATTTCACCTCTACACTCGCAGTTCCACTAACCTCTTCCGGTCTCTAGCCGAACAGTATCAAAGGCAATTCCCAGGTTGAGCCTGGGGCTTTCACC
+
CCCCCGGGGGGGGGGGGGGGGGGGGGGGGGGGGGGGGGGGGGGGGGGGGGGGGGGGGGAFGGGGGGGGGGGGGGGGGGGGGGGGGGGGGGGGGGGGGGGG@FGGGGGGGGGGGGGGGG:FEGGGGFGGGGGGDGGABEGGGGFGGGGGGGGGGDFF+BFGGGGGGGGFGGCCGFGGGGGFGGGG5DCFGGGGEGGF4D<FFFFFF
@M02526:341:000000000-JB3KD:1:1101:10737:6751 2:N:0:AACTAAT+ACGGCAC
GTAGGGACTACCCGGGTATCTAATCCTGTTCGCTCCCCACGCTTTCGCGCCTCAGCGTCAGTACCGTCCCAGCGAGCTGCCTTCGCCGTTGGTGTTCCTCCTGATATCTGCGCATTCCACCGCTACACCAGGAATTCCACTCGCCTCTTCCGGACTCTAGCCCGGCAGTATCCGCTGACATTCAAAGGTTGAGCCTTTGACTTTC
+
CCCCCE8FFGGGGGGDCGGGGFGGGGGGFFGFGGGGGGGGGGGGGGGGEGGEGGFGEGGGGFGGG@FGGFFGGDGCGGGGGGGGGEGEFGGGGGGFGFGGGGEC9FFDFGGGGGGGGFFGGGGG8CGGGG:=7D8FGGGFFGCEG6EGGGG>9;DGGGF9CFGG8CCGGFGFF5C9*;C6CGGGGGCFCGEEEGDCGCD>FFFF6
@M02526:341:000000000-JB3KD:1:1101:8658:6759 2:N:0:AACTAAT+ACGGCAC
ACGGACTACTAGGGTATCTAATCCTGTTCGCTCCCCATGCTTTCGAGCCTCAGCGTCAGTTACAGACCAGAGAGCCGCCTTCGCCACTGGTGTTCTTCCATATATCTACGCATTTCACCGCTACACATGGAGTTCCACTCTCCTCTTCTGCACTCAAGTCTTCCAGTTTCCGATGCTCTTCCTCAGTTGAGCTGAGGGCTTTCAC
+
CCCCCGGGGGGGGGGGGGGGGGGGGGGGGGGGGGGGGGGGGGGGEFGGGGGGGGGGGGGFFGGGGGGGGGGGGGGGGGGGGGGGGGGGGGGGGGFGGGFGGGGGGGGGGGGGGGGGFDGDGGEGGGGGGGGGGGGGGGGG,,DFFGGGGGGGGGGGFGGGGGGGGGGGGGGGGGGD=DGFG999@DEGFFGGG6F9CDGGGFFFF
@M02526:341:000000000-JB3KD:1:1101:8331:6766 2:N:0:AACTAAT+ACGGCAC
GTGGGACTACTAGGGTTTCTAATCCCATTCGCTCCCCTAGCTTTCGTCTCTCAGTGTCAGTGTCGGCCCAGCAGAGTGCTTTCGCCGTTGGTGTTCTTTCCGATCTCTCCGCATTTCACCGCTCCCCCGGAAATTCCCTCTGCCCCTACCGTACCCCAGCTTGGCAGTTTCCACCGCCTGTCCAGGGTTGAGCCCTGGGTTTTGC
+
CCCCC?<FCFF9DFEGGD@CFC9FCCFFGFD7,CFFD@,,,CF9EFFG?F<@96@<CE<FFC;EFEGGCE8AFG,69,BAEE?@FE+@,@?FCGFGGA<,?4?CCE=@,A@7=CF;A,EFE8+@B+44@FDFFFDGCEGDGDG@FGGGGCCEFC+6+=+@EE,+,,3@A,@,?50+=C09DF?+@7*DECFCC73;CFF3*?5)*
@M02526:341:000000000-JB3KD:1:1101:26726:6789 2:N:0:AACTAAT+ACGGCAC
TAGGGACTACACGGGTTTCTAATCCTGTTTGCTACCCCCACTTTCGCGTCCCAGCGTCAGTTACCGTCCAGATGGCCCCCTTCGCCACCTGTGTTCCTCCCCATATCTACGAATTTCACCTCTCCTCGCGGCATTCCGCCATCCTCTCCGCCACTCACGCTACGCAGTTTCTGGCTCCCTTCCTCAGTTTAGCTCAGGGATCTCC
+
-68-,8F<C<FG,@FFEG,F,,,C,<,CEFE<FGFDG,CFFE@FD,B@@C6@,,C@FE,,C@9,@,,8@@FGF99<F,+74,4,@C,B4,,C=F8??,9AFC,E?FCFDF+6A4+C<,C:,@4,9@,++88+6=EAC,@=++6,2=DF?+++66+=00,@78+1:>*1,@,,5,**4*;9:*9C9>,2<,,2,5+4;****);+*
@M02526:341:000000000-JB3KD:1:1101:5408:6836 2:N:0:AACTAAT+ACGGCAC
GGTGGACTACCAGGGTTTCTAATCCCGTTTGCTCCCCTGGCTTTCGCTCCTCAGCGTCAATGCCGGTCCAGGATGCCGCCTTCGCCACCGGTATTCCTCCAGATATCTACGCATTTCACCGCTACACCTGGAATTCTGCATCCCTCTCCCGGATTCAAGCCATCCAGTATCGGACGCAGTTCCCAGGTTGAGCCTGGGGATTTCA
+
CCCCCGFFGGGGGGGGGGGGGFGGFGGGGGGGGGGGGGGGGGGGGGGFFFFGGGGGEGFGGGGFGGGGGGFGFGGGGGG:FGGGGGGGGG@FDGGGDFFGGGAFFFFFGGGGGDEGGGGGGGDGGGGFFGGGGGGGGDFGGGGGGGFGGGGGGGCFF9@EGGCGFC9DFFGGGDDGGGGFGGGGCCCFF7,7CFGGGGGGGFFF+
@M02526:341:000000000-JB3KD:1:1101:17354:6845 2:N:0:AACTAAT+ACGGCAC
CTGGGACTACTAGGGTATCTAATCCTGTTTGCTCCCCACGCTTTCGCGCCTCAGCGTCAGTGTCGGACCAGTTGGCCGCCTTCGCCACCGGTGTTCTTGCGAATATCTACGAATTTCACCTCTACACTCGCAGTTCCACCAACCTCTTCCGAACTCAAGTCTCCCAGTATCGAAGGCAATTCTGTGGTTGAGCCACAGGCTTTCC
+
CCCCCGGGGGGGGGGGGGGGGGGGGGGGGGGGGGGGGGGGGGGGGGGGGGGGGGGGGGGGGGGGGGGGGGGGGGGGGGGGGDGGGGGGGGGGGGGGGGFGGGGGGGGGGGGGGGGGGGGGGGGGGGGGGCE+=CFGFFGGGGGGGGGGGGGEGGGGGGFFG7@FGGGGGGGGFGGGGGFFGGGGGGFGGGFGGF>77DGFFF>F0
@M02526:341:000000000-JB3KD:1:1101:16434:6852 2:N:0:AACTAAT+ACGGCAC
GGGGACTACACGGGTTTCTAATCCTGTTTGCTCCCCACGCTTTCGCACCTCAGCGTCAGTATCTGTCCAGAAGGTCGCCTTCGCCACCGGTATTCCTCCACATCTCTACGCATTTCACCGCTACACGTGGAATTCTACCTCCCTCTACAGTACTCTAGTTAGACAGTTTTAAATGCAATTCCTAGGTTGAGCCCAGGGCTTTCAC
+
CCCC87@@C8E;@CC7BFCFE<FGGAEFF<CFCEFDEF7@@CFGEC6+@CFFGFECCBC@<,6,CE<CFE6,,C9,66@FEGFG7F7EFGC+BFFDCF<,4EB,CFFGGGG:FGFGDFFB8EGE9,@F=+?,A@EF9DGFGGC=EDGGD=EGF==DGG3=6@9EGGGGGACF=29BDDFFGDC+20BF76CFC+@FCCGFFFFFF
@M02526:341:000000000-JB3KD:1:1101:22245:6890 2:N:0:AACTAAT+ACGGCAC
CTGGACTACTCGGGTTTCTAATCCCATTCGCTCCCCTAGCTTTCGTCTCTCAGTGTCAGTGTCGGCCCAGCAGAGTGCTTTCGCCGTTGGTGTTCTTTCCGATCTCTACGCATTTCACCGCTCCACCGGAAATTCCCTCTGCCCCTACCGTACTCCAGCTTGGTAGTTTCCACCGCCTGTCCAGGGTTGAGCCCTGGGATTTGAC
+
CCCCCGGGGGGGGGGGGGGFGGGGGGGGGGGGGGGGGGGGGGGGGGGGGGGGGGGGGGGGGGGFGGFGGGGGGDFGGGGAFGGGGGEGGGGGGGGGGGGGGGGGGGGGGFGEGGGGGGGGGCGGGGGGGGGGGGGGGGGCDEFGGGGGGGGGGGGGGDFFCFDGGGGGGGGFGGGGGGGFGGGDGGGGGF?FGGCEGG>CFF8+B
@M02526:341:000000000-JB3KD:1:1101:10087:6892 2:N:0:AACTAAT+ACGGCAC
GCGCCCGGTCTACCGGGGTTTCTAATCCTTTTTGCTCCCCACTCTTTCGCACCACAGCGTCAGTTCCGGGCCAGTGAGCCGCCTTCGCCACTGGTGTTCTTGCGAATATCTACGAATTTCACCTCCACACTCGCATTCCCACACACCTCTCCCGGACTCAAGATTCCCAGTATCAACGGCAGTTCCGAGGTTGAGCCTCGGGTTT
+
@@CC8C@B+6@CE@CG7+F+C,6,,<66F,CF,6E,EF<FEG,@E,CFBF76F,6,C,+8C,8EF,9,6+@:,9CF,6BF:=+,@F<FF::E,AF<?FGC?EDC::E+C,99?A+,6+8C,;EGD,DF8F:D7B++6,,@,6+@++@DF,@GF+++=D74,33EAE,9,2@E9<++***/330+4=5*:*==8,0AF4CCD3)58
@M02526:341:000000000-JB3KD:1:1101:13374:6893 2:N:0:AACTAAT+ACGGCAC
AGGGGGACTACCCGGGTATCTAATCCCGTTCGCTCCCCATGCTTTCGCACTCCAGCGCCGGTGGGGACCCAGAGAGCTGCCTTCGCTTTTGGCCTTCCTTCGTAGATCTCCGGATTTCACCCCTACACACGAAATTCCACTCTCCTCTGTCTCACTCAAGTGAATTGGTTTCGAGAGCATTCCACCAGTTTTTGGCGACTTTCAC
+
B-6ABEGGGGGGFFGGGGGGGGGGGGGGGGG:FBFGGGDFAEFGGGDGCBEGFEFG>FGGGGG7CEGGGGFGGGGGFGGCGGGGGGEFFGEGFGFGGGGGGGFFFCGGFGGEGCCGGGGFFG8F7FGGFG7CFEGGGGGGCEFGGGGG6FGGGFG7:9FFGAFE3@:CFGGG5>7C*CFA=FF9E7,=CFF,?G4FGC8CG=AA:
@M02526:341:000000000-JB3KD:1:1101:10097:6905 2:N:0:AACTAAT+ACGGCAC
AGGAGGACTACTCGGGTTTCTAATCCTGTTTGCTCCCCACGCTTTCGCACCTCAGCGTCAATATGTGTCCAGTAAGTCGCCTTCGCCACTGGTGTTCTTCCGAATATCTACGAATTTCACCTCTACACTCGGAATTCCACTTACCTCTCCACAATTCTAGCGATGCAGTCTTAAAGGCAATTCCGGAGTTGAGCCCCGGGCTTTC
+
CCCCCGGGGGGGGGGGGGGGGEGGGGGGGGGGGGGGGGGGGGGGGGGGGGGGGGGGGGGGDGGGGGGGGGGGGGGGGGGGGGGGGGGGGGGGGGGGGGGGGGGGGGGGGGGGGGGGGGGGGGGGGGGGGGGG>EGGGGGGGGGGGGFEGGGGGGGGGGFFGEGGEGGGGGGGGFGGGGGFGGGGFDGGGGGGGGGGDGGGDEAF+
@M02526:341:000000000-JB3KD:1:1101:18424:6907 2:N:0:AACTAAT+ACGGCAC
AGTTGGACTACTGGGGTATCTAATCCCGTTTGCTCCCCACGCTTTCGCACCTGAGCGTCAGTCTTCGTCCAGGGGGCCGCCTTCGCCACCGGTATTCCTCCAGATCTCTACGCATTTCACCGCTACACCTGGAATTCTACCCCCCTCTACGAGACTCAAGCTTGCCAGTATCAGATGCAGTTCCCAGGTTGAGCCCGGGGATCTC
+
CCCCCGGGGGGGGGGGGGGGGGGGGGGGGGGGGGGGGGGGGGGGGGGGGGGGGDGGGGGGGGGGGGGGGGGGGGGGEGGGGGGGGGGGGGGGGGGGGGGGGGGFGGGGGGGGGGGGGGGGGGGGGGGGGGGGGGGGGFGGFFGGGGGGGGGGDGGGGGGGGGGGGGGGG9:FFFFDGGGFGGGFGGGGGGFFGGGGGGGGGFFFF
@M02526:341:000000000-JB3KD:1:1101:10517:6923 2:N:0:AACTAAT+ACGGCAC
ACTAAGGACTACTGGGGTTTCTAATCCTGTTTGCTCCCCACGCTTTCGCACCTGAGCGTCAGTCTTTGTCCAGGGGGCCGCCTTCGCCACCGGTATTCCTCCAGATCTCTACGCATTCCACCGCTACACCTGGAATTCTACCCCCCTCTACAAGGCTCTAGCTGGACAGTTTTAAATGCAATTCCCAGGTTGAGCCCGGGGCTTT
+
CCCCCGGGGGGGGGGGGGGGGGGFGGGGGGGGGGGGGGGGGEGGGGGGGGGGGFFGGGGGEGGGGGGGGGGGGGGDEGGGDGGGGFEGGEGGGG7FGGGGGGGG=FGGGGGGGGGGGGGGGGGGGGGFGGGGGFFGGGGGGGGGGGGGGGGGFCFFGGGGGGGGFGGGFCGFGGGCFFGFGGGGGGGG>CGGCFFFGGGGGFFFF
@M02526:341:000000000-JB3KD:1:1101:11853:6931 2:N:0:AACTAAT+ACGGCAC
TTGGACTACCGGGGTATCTAATCCCATTCGCTCCCCATGCTTTCGCACCCCAGCGTCGGTAGGGACCCAGAGAGCTGCCTTCGCTTTTGGCCTTCCTTCGTAGATCTTCGGATTTCACCCCTCCTCACGAAATTCCACTCTCCTCTGTCTCGCTCAAGTGAATTGGTTTCGAGAGCATTCCGCCAGTTTTTGGCGACTTTCACTT
+
CCCCCGGGGGGGGGGGGGGGGGGGC@FFFGGGGGGGGFGGGGGGGGEGGCGGGDGGGDGGGGFC<CFGGG86CFECGGGGGGGGF@CGGGFEFGGGGGGEFGEGGGGCGG?FGGGGGGGCGG=EFG98EFCCGGGGGGGFCEGGGGF@=CE8@GGD?D@DFFCD9?FGGGCD+@=FGGGFGCDD*CFGGFG**=DDDDGGG6AA@
@M02526:341:000000000-JB3KD:1:1101:24668:6949 2:N:0:AACTAAT+ACGGCAC
TACGAGGACTACCCGGGTATCTAATCCTGTTTGCTCCCCACGCTTTCGCACCTGAGCGTCAGTCTTTGTCCAGGGGGCCGCCTTCGCCACCGGTATTCCTCCAGATCTCTACGCATTTCACCGCTACACCTGGAATTCTACCCCCCTCTACAAGACTCTAGCTGGACAGTTTTAAATGCAATTCCCAGGTTGAGCCCGGGGCTTT
+
CCCCCGGGGGGGGGGGGGGGGGGGGGGGGGGGGGGGGGGGGGGGGGGGGGGGGEGGGGGGGGGGGGGGGGGGGGGGGGGGGGGGGGGGGGGGGGCGGGGGGGGFCGGGGGAFFGGDGGGGGGGGGGGGGGGGGGGGGGGGGFGGGGGGGGGGGFFGGGGGDGGGGFGGGGGGGGGFGGGF=FGGFGGGGGGGGGGGGGCD3BDFA
@M02526:341:000000000-JB3KD:1:1101:15786:6957 2:N:0:AACTAAT+ACGGCAC
CGACGGACTACTCGGGTTTCTAATCCTGTTCGCTCCCCACGCTTTCGCGCCTCAGCGTCAGTATCGAGCCAGGTTGCCGCCTTCGCAACCGGTGTTCTTCCCAATATCTACGAATTTCACCTCTACACTGGGAATTCCACAACCCTCTCTCGAACTCTAGTCATCACGTATCAAATGCAGCTCCCAGGTTGAGCCCAGGTATTTC
+
CCCCCGGGGGGGGGGGGGGGGGGGGGGGGGGGGGGGGGGGGGGGGGGGGGGGGGGGGGGGGGFGGGGGGGGGGGGGGGGGGGGGGGGGGGGGGGGGGGGGGGFGGDGFGFGGGGGGGGGGGGGGFGGGGGGGFFGGGGGGGFGGGGGGGGGGGFGGGGGGGGGGGGGGGGGGFFFGGGGFGGFCGFGGGGG6FGGGGGGGFFFF9
@M02526:341:000000000-JB3KD:1:1101:17438:6962 2:N:0:AACTAAT+ACGGCAC
TCGGACTACAAGGGTATCTAATCCTGTTTGCTCCCCACGCTTTCGCACCTGAGCGTCAGTCTTCGTCCAGGGGGCCGCCTTCGCCACCGGTATTCCTCCAGATCTCTACGCATTTCACCGCTACACCTGGAATTCTACCCCCCTCTACGAGACTCAAGCTTGCCAGTATCAGATGCAGTTCCCAGGTTGAGCCCGGGGATTTCAC
+
CCCCCGGGGGGGGGGGGGGGGGGGGGGGGGGGGGGGGGGGGGGGGGGGGGGGGGGGGGGGGGGGGGGGGGFGGGGGGGGGGGGGGGGGGGGGGGGGGGGGGGGGGGGGGGGGGGGGGGGGGGGGGGGGGGGGGGGGGGGGGGGGGGGGGGGGGGGGGGGGGGGGGGGGGGGGGGGGGGGFGGGGGGGGFGFGGGGGGGGDGFFFF
@M02526:341:000000000-JB3KD:1:1101:4451:6978 2:N:0:AACTAAT+ACGGCAC
CGGACTACAGGGGTATCTAATCCTGTTTGCTCCCCACGCTTTCGCACCTGAGCGTCAGTCTTCGTCCAGGGGGCCGCCTTCGCCACCGGTATTCCTCCAGATCTCTACGCATTTCACCGCTACACCTGGAATTCTACCCCCCTCTACGAGACTCAAGCTTGCCAGTATCAGATGCAGTTCCCAGGTTGAGCCCGGGGATTTCACA
+
C-A<CECFE<<7F@,ECEFFAFGFAEFGC<,CFFGGEB@@FF98C7@FEF,,C@@@C,CEACFGG:F,6@7BFGGGG7=FG?F:?@FC7FCFFDF<FA,<<FFGFGF97FFFFGGCFG>CEGGGGGF,=BFFDGCAFAFGGEGGFGFG+@::C6++2;@E9>CF8ECFGF7EF7D7+;@FF7**;?F>77FEF5:5CD5<FFFF+
@M02526:341:000000000-JB3KD:1:1101:26407:6984 2:N:0:AACTAAT+ACGGCAC
TTGGACTACAAGGGTATCTAATCCTGTTTGCTACCCACGCTTTCGAGCATGAACGTCAGTGTTATCCCAGGAGGCTGCCTTCGCCATCGGTATTCTTCCACATCTCTACGCATTTCACTGCTACACGTGGAGTTCTACCTCCCTCTGACACACTCTAGTCTGCCAGTTTCAAATGCACTTCCCAAGTTAAGCTCGGGGATTTCAC
+
CCCCCGGGGGGGGGGGGGGGGGGGGGGGFGFFGGGGFGGGGGFGGCFGGGGEFGGGGGGFGGG9FFGGGGGFEGGGGGGGGGGGGGGGEGEEGGGGGGGGGG<FFFGGGGGGD=FGGGGGGGGGGGFFFFGFFGGGGGGGGGEFGGCGDFF?DFFFGGGGCCFGCGDDAA=F+@FFGGGFGGGFFGGGGFGF9DDG>6+=FFFF?
@M02526:341:000000000-JB3KD:1:1101:22355:6990 2:N:0:AACTAAT+ACGGCAC
GCTGGACTACAAGGGTTTCTAATCCTGTTTGCTACCCACGCTTTCGAGCATGAACGTCAGTGTTATCCCAGGAGGCTGCCTTCGCCATCGGTATTCTTCCACATCTCTACGCATTTCACTGCTACACGTGGAGTTCTACCTCCCTCTGACACACTCTAGTCTGCCAGTTTCAAATGCTCTTCCCAAGTTAAGCTCGGGGATTTCA
+
CCCCCDFGFF@EGGGEFGGGGGGGGGGGGGGGGGGGGGGGGGGGGGGGGGGGGGGGGGGGGGGGGGGGGGGGGGGGGGGGGGGGGCFGGGDFFGGGGGGGGGGFGGGGFGFGGGGGGGGGGGGGGGGCFGGGGGGCFGGFGGGGGGGGGGGGGGGFG8=ECFEGGGCFGGGGGFFGGFFFCGGGGFG8@FGF89DGGGGGGFFF7
@M02526:341:000000000-JB3KD:1:1101:5642:6993 2:N:0:AACTAAT+ACGGCAC
ACCGGACTACTGGGGTTTCTAATCCTATTTGCTCCCCACGCTTTCGGGACTGAGCGTCAGTTACATCCCAGATCGCCGCCTTCGCCACTGGTGTTCCTCCATATATCTACGCATTTCACCGCTACACATGGAATTCCACGATCCTCTAATGCACTCCAGCTATTTGGTTTCCACGGCTTACTGAAGTTAAGCTTCAGGCTTTCAC
+
CCCCCGGGDGGFFGGCFEGGGGGGGGGFEFGGGGCDCEFCEGGGGGGGGGCGFFGCGG:FEFFFGFGGGG?FFGFEG+=FGEGGGGDFGFFFGGEGGGGGGG9FGA=ECGGGE+?DEGGGCE@EGFGFFFGGDA8EFGCEGFFGGAFGFF89+=88+=DED,E=D=DGEDFFGGGDC0@AFG7+2*@FFA7CDF>7FFGF4A?BF
@M02526:341:000000000-JB3KD:1:1101:15566:6995 2:N:0:AACTAAT+ACGGCAC
TATGCGGACTACTAGGGTTTCTAATCCTGTTTGCTACCCATGCCTTCGAGCCTCAGCGTCAGTAACAGACCAGACAGCCGCTTTCGCCACTGGTATTCTACCATATATCTACGCATTTCACCGCTACACATGGTGTTCTACTGTCCTCTTCTGTACTCAAGTCGCCTAGTTTCCAATGCACTTCTTCGGTTAAGCCGAAGGCTTT
+
CCCCCGGGGGGGGGGGGGGGGGGGGGGGGGGGGGGGGGGGGEGGGGGG<FGGGGGGGGGGGGGGGGGGGGGGGGGGGGGGGGGGGGGGGGGGGGGGGGGGGGGGGGGGGGGGGGGGGGGGGGGGGGGGGGGEFGGGGGGGGGGGGGGGGGGGGGGGGGGGGGGGGGGGGGGGGGGCFFGFGDDFGGGGGGGGCGFGGDCDGFFFF
@M02526:341:000000000-JB3KD:1:1101:15195:7011 2:N:0:AACTAAT+ACGGCAC
ACCGGACTACCGGGGTTTCTAATCCTATTTGCTCCCCACGCTTTCGGGACTGAGCGTCAGTTACATCCCAGATCGCCGCCTTCGCCACTGGTGTTCCTCCATATATCTACGCATTTCACCGCTACACATGGAATTCCACGATCCTCTAATGCACTCTAGCTATTTGGTTTCCACGGCTTACTGACGTTAAGCTTCAGGCTTTCAC
+
CCCCCGGGGGGGGGGGGGGGGGGGGGFGGGGGFEGFGGGGGGGGGGFGGGGFGGGGGG@FFGGFGGGGGGGGGGGGGGGGGGGFGGDGGFGGCGFGGGGGGGGGGAF;EGDG:FFFF<FFEEEGGGG9E:=DFDCEGGGGDGGGGGGGGCDFFGGGGGGGGG8==ECFGGGFGGGGDGGFGFFF,<:FGDGGGGG9>FFGGFF69
@M02526:341:000000000-JB3KD:1:1101:21447:7023 2:N:0:AACTAAT+ACGGCAC
CGGGGACTACACGGGTATCTAATCCTGTTCGCTCCCCATGCTTTCGCTTCTCAGTGTCAGTAATGGCCCAGAGACCTGCCTTCGCCATCGGTGTTCCTCCTGATATCTGCGCATTCCACCGCTACACCAGGAATTCCAGTCTCCCCTACCACACTCTAGTCTGCCTGTACCCACTGCAAGTCCGAGGTTGAGCCTCGGATTTTCA
+
CCCCCGGGGGGEEEGGGGGGGGGGGGGGGGGGGGGGGGGGGGGGGGGGGGGGGGGGGGGGGGGGGGGGGGGGGGGGGFGGGGGGGGGGGGGGGGGGGGGGGFFGGGGGGGGGGGGGAEGGGGGGGGGGGGGGGGGGGGGGGGGGGGGGGGGGGGFDGFCFFGGGGGGGGGGGGGGGGGFFGGGGCDEGFGGGGGGG>D59C5CF+
@M02526:341:000000000-JB3KD:1:1101:23033:7024 2:N:0:AACTAAT+ACGGCAC
GGTGGACTACCCGGGTTTCTAATCCTGTTCGCTCCCCATGCTTTCGAGCCTCAGCGTCAGTTACAGACCAGAGAGCCGCCTTCGCCACTGGTGTTCTTCCATATATCTACGCATTTCACCGCTACACATGGAGTTCCACTCTCCTCTTCTGCACTCAAGTCTTCCAGTTTCCGATGCCCTTCCTCAGTTGAGCTGAGGGCTTTCC
+
CCCCCGGGGGGGGGGCFGGFGFGEGGFFFGEG@FGGGGGCCAFGG7@@FG8FECFEGGEGFFGGGFGGGGGGGFGGGGGG>FFFGGGGGDGECFFG<FGEFGGFA;ECFFGGC@GGGGGGCGGGCED?ECGFGGGFGFFFFGFGF@EFGFGGFGGGCFGGGFGGGFGGGDEGGGGDD+=DC?D?C:<FE,5@FA6,;7DDFFF>0
@M02526:341:000000000-JB3KD:1:1101:13063:7036 2:N:0:AACTAAT+ACGGCAC
CGCGGGACTACAGGGGTTTCTAATCCTGTTTGCTACCCACGCTTTCGAGCATGAACGTCAGTGTTATCCCAGGAGGCTGCCTTCGCCATCGGTACTCATCCACATCTCTACGCATTTCACTGCTACATGTATAGTTCTACCTCCCTCTGACACACTCTAGTCTGCCAGTTTCAAATTCACTTCCCAAGTTAAGCCCGGTGATCTC
+
A-@@8FGBC<C@F,,6FFG,6EGC9,;@CF6,6C,,,CF7+7,,,;8,C,@@F<FFCF,,8<,9C,F<<C,66,,BC,9,4,9BD:F,?F?F4B,,C,?9,,4,9,,4C,A44++4FC=,4=EGA,C,E,,,C,4,,,@EG=F?G,D==3622,0==+,,@D==,,D22==:22?9+2?9=9+=6DCG,@C,@F++9++3*?+44
@M02526:341:000000000-JB3KD:1:1101:13608:7066 2:N:0:AACTAAT+ACGGCAC
GGGACTACCGGGGTTTCTAATCCTGTTCGCTACCCATGCTTTCGAACCTCAACGTCAGTTACAGACCAGAGAGCCGCCTTCGCCACTGGTGTTCTTCCATATATCTACGCATTCCACCGCTACACATGGAGTTCCACTCTCCTCTTCTGCACTCAGGAAAGGCAGTTTCAGATGCAATTCCTCAGTTAAGCTGAGGCCTTTCACA
+
CCCCCGGGGGGGGGGGGGGGGGGGGGGGGGGGGGGGGGGGGGGGGGGGGGGGGGGGGGGGGGGGGGGGGGGAFFGGGGGGGGGGGGGGGGGGGGGGGGGGGGGGGGGGGGGGGGGGGGGGGGGGGGGGGGFFGGGGGGGGGGGGGGGGGGGGGGFGGGGGFGF,=EFFGGGGG,DFGGGFGFGGGGGCFAGGDGGGGFGGGFFF?
@M02526:341:000000000-JB3KD:1:1101:15078:7076 2:N:0:AACTAAT+ACGGCAC
CCCGGACTACTAGGGTATCTAATCCTGTTTGCTACCCATGCTTTCGAGCCTCAGCGTCAGTTACAGACCAGACAGCCGCTTTCGCCACTGGTATTCTACCATATATCTACGCATTTCACCGCTACACATGGTGTTCTACTGTCCTCTTCTGTACTCAAGTTACCCAGTTTCCTATGCACTTCTACGGTTAAGCCGTAGGCTTTCA
+
CCCCCGGGGGGGGGGGGGGGGGGGGGGGGGGGGGGGGGGGGGGGGGGGGGGGGGGGGGGGGGGGGFGGGGGGGGGGGGGGGGGGGGGGGGGGGGGGGFGGGGGGGGGFGGGGGGGGGGGGGGGGGFFGGGGGGDGGGGGGGGGGGGGGGGGFGGGGGGGGFFGGGGGGGGGFFFGCGFGFGGGGGGDGGGGGGGGGDDDGFFFF+
@M02526:341:000000000-JB3KD:1:1101:18866:7083 2:N:0:AACTAAT+ACGGCAC
GGGACTACAGGGGTTTCTAATCCTGTTTGCTCCCCACGCTTTCGCACCTCAGCGTCAATACCAGTCCAGTGAGCCGCCTTCGCCACTGGTGTTCTTCCGAATATCTACGAATTTCACCTCTACACTCGGAATTCCACTCACCTCTCCTGGATTCAAGCGATGCAGTATCAAAGGCAATTCCAGAGTTGAGCTCTGGGCTTTCACC
+
CCCCCGGGGGGGGGGGGGGGGGGGGGGFGGGGGGGGGGGGGGGGGEGGGGGGGGGGGGGGGGGGGGGGGGGGGGGGGGGGGGGGGG8FGGGGGGGGGCGGGGGGGGGGGGGGGGGGGGGGGGGGGAFGGGGGGGGGGEGEFGGGGFGFGGGFFGGGFFECFEEGGGFDG8D8=DFG?FFDFGFDGGGFGGGE?A7E:FGFGFFFF
@M02526:341:000000000-JB3KD:1:1101:12180:7103 2:N:0:AACTAAT+ACGGCAC
GGGGGACTACTGGGGTTTCTAATCCTGTTTGCTCCCCACGCTTTCGCATCTCAGCGTCAGTATCTGTCCAGAAGGTCGCCTTCGCCACCGGTATTCCTCCACATCTCTACGCATTTCACCGCTACACGTGGAATTCTACCTCCCTCTACAGTACTCTAGTTAGACAGTTTTAAATGCAATTCCTAGGTTGAGCCCAGGGCGTTCC
+
CCCCCGD@EFEEC@F@CFGGGGFGDGAFGGFFGGFGGEGEG@FFE:C:FGFGG9@FGGEGFGGCFFFGGGDFG6FEF@FCGEGDGGDC<BCCCG9EEGGGFFFF:FGGGGDGEC:EE9FE7EGDEGGG@,@=F,@EE@FGCGGG=FF9FCDGGGGGG89:,3,A=E@EDEGF+@D?DB7EFDFGFCCCC,@<6CG?+@DG*<@9*
@M02526:341:000000000-JB3KD:1:1101:17168:7113 2:N:0:AACTAAT+ACGGCAC
AGGGACTACCGGGGTATCTAATCCTGTTTGCTCCCCACGCTTTCGAGCCTCAGCGTCAGTTACAGACCAGAGAGCCGCCTTCGCCACTGGTGTTCCTCCATATATCTACGCATTTCACCGCTACACATGGAATTCCACTCTCCTCTTCTGCACTCAAGTCTCCCAGTTTCCAATGACCCTCCCCGGTTGAGCCGGGGGCTTTCCC
+
CCCCCGGFGGCDCEEGGGGGGGGGGGGGGGGGGGCBCFGGGCFGDD<F@FGFFFEFEGGGEFFGGGGGCF@EFGGGGGGGGGFDGGGFGGGGFG9EGFFGGDGGGGGGGDGFCGFFCDFGGG7@@FGFFFGGEEF;9=>@EEFGGGGGGAF8DFGFGFFAFFFFDDEFGGGGFGCGG8FAGGDGGGGGD677EGG*/:DCDFF+6
@M02526:341:000000000-JB3KD:1:1101:19774:7115 2:N:0:AACTAAT+ACGGCAC
CGGACTACCAGGGTATCTAATCCTGTTTGCTACCCACGCTTTCGAGCATGAACGTCAGTGTTATCCCAGGAGGCTGCCTTCGCCATCGGTACTCTTCCACATCTCTACGCATTTCACTGCTACACGTGGAGTTCTACCTCCCTCTGACACACTCTAGTCTGCCAGTTTCAAATGCTCTTCCCAAGTTAAGCTCGGGGATTTCACA
+
CCCCCGGGGGGGGGGGGGGGGGGGGGGGGGGGGGGGGGGGGGGGGGGGGGGGGGGGGGGGGGGGGGGGFGGGGGGGGGGGGGGGGGGGGGGGGGGGGGGGGGGGGGGGGGGGGGGGGGGGGGGGFGG8EFGGGGGGGFEGGGGGGFGGGGEGGGGGGGGGGGGGGGGGGGDFFGGFGGGFGGGGGGGG8EFEGGGGGGDFGFFF@
@M02526:341:000000000-JB3KD:1:1101:15796:7162 2:N:0:AACTAAT+ACGGCAC
TGCGGACTACCGGGGTATCTAATCCTGTTTGCTCCCCACGCTTTCGCATCTCAGCGTCAGTATCTGTCCAGAAGGTCGCCTTCGCCACCGGTATTCCTCCACATCTCTACGCATTTCACCGCTACACGTGGAATTCTACCTCCCTCTACAGTACTCTAGTTAGACAGTTTTAAATGCAATTCCTAGGTTGAGCCCAGGGCTTTCA
+
CCCCCGGGGGGGGGGGGGGGGGGGGGGGGGGGGGGGGGGGGGGGGGGGGGGGGGGGGGGGGGCFGGGGGGGGGGGGGGGGGGGFGGGGGGGGGGGGGGGGGGGGGGGGGGGGGGGGGGGGGGGGGGGGGGGDGGGGGGGFGGGGGGGGGGGGGGGGGGGGGFFGGGGGGGGGGGGDGGGFGGGGGGGGGGGGGGGGFCGGGFAF+
@M02526:341:000000000-JB3KD:1:1101:20538:7165 2:N:0:AACTAAT+ACGGCAC
GCGGAGGGACTACCGGGGTTTCTAATCCTGTTTGCTACCCACGCTTTCGAGCATGAACGTCAGTGTTATCCCAGGAGGCTGCCTTCGCCATCGGTATTCTTCCACATCTCTACGCATTTCACTGCTACACGTGGAGTTCTACCTCCCTCTGACACACTCTAGTCTGCCAGTTTCAAATGCACTTCCCAAGTTAAGCTCGGGGATT
+
CCCCCGGDGGGGGGGGGGCFGGGDEGGGGGGGGGGGGGGGGGGGEEFGGFGGGGGGGGGFGGGGGGGGGGGGCFF@FGGGGGGGGGGGEGGGGGGGGGGGGFGFFGGGGGGEGGGGEGGGGGGFCGGGFGCG,BCFEFFGFGGFGFGFGGGAFCFFD6DFFGFGGFGG??DAFG@DDD9@CDGGGGF7AFFFG:CGGGCDGE*99
@M02526:341:000000000-JB3KD:1:1101:21837:7166 2:N:0:AACTAAT+ACGGCAC
TAGGACTACACGGGTTTCTAATCCTGGTTGCTCCCCACGCTTTCGCACCTCAGCGTCAATACATGTCCAGTTAGTCGCCTTCGCCACTGGTGTTCTTCCGAATATCTACGAATTTCACCTCTACACTCGGAATTCCACTAACCTCTCCATGATTCTAGCGATGTAGTTTCAAAGGCAGTTCTGGAGTTGAGCTCCAGGCTTTCAC
+
CCCCCGGGGGGGGGGGGGGGGGGGGGGGGGGGGGGGGGGGGGGGGGGGGGGGGGGGGGGGGGGGGGGGGGGGGGGGGGGGGGGGGGGGGGGGGGGGGGGGGGGGGFGGGGGGGGGGGGGGGGGGGGFGGGGGGGGGGGGGGGGGGGGGGGGGGGGGGGGGDGDDGFGGGGGFGC?GGGGFGGGGFGGGGGGGGGGGFCFGCFBFF
@M02526:341:000000000-JB3KD:1:1101:7506:7168 2:N:0:AACTAAT+ACGGCAC
AAGGACTACCGGGGTTTCTAATCCTGTTCGCTACCCATGCTTTCGAACCTCAGCGTCAGTTACAGACCAGAGAGCCGCCTTCGCCACTGGTGTTCTTCCATATATCTACGCATTCCACCGCTACACATGGAGTTCCACTCTCCTCTTCTGCACTCAAGCAAGGCAGTTTCAGATGCAATTCATCATTTAAGCTGAGGCCTTTCAC
+
<A<@8CFCGG:F+6@FEGFFEAF<@@EECFDGDCCEGGFGFDEECDAGD<ED<<C@B7FG9FC,,,F<E<,CFFG8FFGGFGF:,8B=EFFFGE<EFEFEGFDFDFGGCFGGD:F;9?,@88=8E=FFF:F488=D;E9DEFGG?D99==E=6=DF6+,@8@6+@6,26=EA+7=8++50++?+72@,@<:,@<+@7@FF;8A<+
@M02526:341:000000000-JB3KD:1:1101:14551:7169 2:N:0:AACTAAT+ACGGCAC
CGGCGGACTACAGGGGTATCTAATCCTGTTTGCTACCCACGCTTTCGAGCATGAACGTCAGTGTTATCCCAGGAGGCTGCCTTCGCCATCGGTATTCTTCCACATCTCTACGCATTTCACTGCTACACGTGGAGTTCTACCTCCCTCTGACACACTCTAGTCTGCCAGTTTCAAATGCACTTCCCAAGTTAAGCTCGGGGATTTC
+
CCC?C77FEFGGFFECGDGEGGFFGGF<6CFFGF<@EFFGFGG,DF76EFCAFFFGGGGECE@FFGGGGFFCGFD7FGGDGGGG?FGCEFEEGGGGGGGGFGGGGGGGGGGGDEFEGGGE=EFGGFGGGGCF7EFGGGGGG?FGGGGGG,BEG?DCDFDFFGGGFGGGGCGGFF2?FFFFGGGGGGF?,@FCCFCFGGDC5B6>9
@M02526:341:000000000-JB3KD:1:1101:13270:7184 2:N:0:AACTAAT+ACGGCAC
GTTGGGACTACAAGGGTTTCTAATCCTGTTCGCTCCCCACGCTTTCGCGCCTCAGCGTCAGTATCGAGCCAGGTTGCCGCCTTCGCAACCGGTGTTCTTCCCAATATCTACGAATTTCACCTCTACACTGGGAATTCCACAACCCTCTCTCGAACTCTAGTCATCACGTATCAAATGCAGCTCCCAGGTTGAGCCCAGGTATTTT
+
CCCCCGGGGGGGGGGCGGGGGGGGGGGGGGGGGGGGGGDGEEGGGGGGGGGGGGGGGGGGGGGGGGGGGGGGGGGGGGGGGGGGGGGEGGGGGGGGAFGGGGGGG@BBFGGGGGGGGGGGGGGGGGGGFGGG@EFFGGAF8DCGGGF,ADF6F8DFFFE=CECDDFGGGFAECFGGGFGFFGGGFGGGGGFFGGGGGGFGCFE:+
@M02526:341:000000000-JB3KD:1:1101:18864:7198 2:N:0:AACTAAT+ACGGCAC
GTGGGGACTACCCGGGTATCTAATCCTGTTTGCTCCCCACGCTTTCGCACCTCAGCGTCAACAGTCGTCCAGTGAGCCGCCTTCGCCACTGGTGTTCTTCCGAATATCTACGAATTTCACCTCTACACTCGGAATTCCACTCACCTCTCCGACGTTCAAGCGATGCAGTCTTAAAAGCAATTCTGGAGTTGAGCCCCAGGCTTTC
+
CCCCCGGGGGGGGGGGGGGGGGGGGGGGGGGGGGGGGGGGGGGGGGGGGGGGGGGGGGGGGGGGGGGGGGGGGGGGGGGGGGGGGGGGGGGGGGGGGGGGGGGGGGGGGGGGGFGGGGGGGGGGGGGGGGGGGGGGGGGGGGGGGGGGGGGGGGGGGGGGGGGGGGGGGGGGGGGG?DFFFGGGGGACGGGGGGGGGDDF46AF;
@M02526:341:000000000-JB3KD:1:1101:26065:7201 2:N:0:AACTAAT+ACGGCAC
GGGGACTACTGGGGGTTCTAATCCTGTTTGCTACCCACGCTTTCGAGCATGTACGTCAGTGTTATCCCAGGAGGCTGCCTTCGCCATCGGTATTCTTCCACATCTCTACGCATTTCACTCCTACACGTGGAGTTCTATCTCCCTCTGACACACTCTAGTCTGCCAGTTTCAAATGCACTTCCCAAGTTAAGCTCGGGGATTTCAC
+
BC,B,66E@C6CFG+7CFG966CC<@F@F8@66<FGFGCF,8DEC<FGGCAEFFG<66,CFG,<FG,@F,6CFGG<,B<@5<DF@,B<,?8BBEEF,F<AFG,4EFG,9=F+8@FFAF,,@,,CEF:49?::A9>E,,@4EFG,A?,@==8@DCDG8=3==,@EC,6@E:A,+,69+A=*+==2,===E:BE7AC6DDG599B+?
@M02526:341:000000000-JB3KD:1:1101:12969:7207 2:N:0:AACTAAT+ACGGCAC
GGTAGGACTACAAGGGTATCTAATCCCATTCGCTCCCCTAGCTTTCGTCCCTCAGTGTCAGTACAGGCCTAGCAGAGCGCCTTCGCCACCGATGTTCTTCCCAATCTCTACGCATTTCACCGCTACACTGGGAATTCCCTCTGCCCCGAACGTACTCTAGTCTTGTAGTTTCCACCGCCTATATGCGGTTAAGCCGCACGCTTTA
+
CCCCCGGGGGGGGGGGGGGGGGGGGFGGGGGGGGGGGGGGGFGGGGGGGGGGGGGGFGGGGGGGGGGGGGGCFGGGGGGGGGGGGGGGGGGGGGGGGFGGGGGGGGGGGGGGGGGGGGGGGGGGDGFGGGFGGFFGGGGGGGGGG8=CCCEGGGGGC8FDGGGGGGFFGGGGGGGG6DGFGFDG7CEGGGGGGGGGGC9DGEFF>
@M02526:341:000000000-JB3KD:1:1101:18931:7219 2:N:0:AACTAAT+ACGGCAC
GGGGACTACTCGGGTTTCTAATCCTGTTTGCTCCCCACGCTTTCGTGCATGAGCGTCAGTGCAGGCCCAGGGGATTGCCTTCGCCATCGGTGTTCCTCCGCATATCTACGCATTTCACTGCTACACGCGGAATTCCATCCCCCTCTGCCGCACTCCAGCCATGCAGTCACAAATGCAGTTCCCAGGTTAAGCCCGGGGATTTCAC
+
CCCCCGGGGGGGGGGGGGGGGGGGGGGGGGGGGGGGGGGGGGGGGGGGGGGGGGGGGGGGGGGGGGGGGGGGGGGGGGGGGGGGGGGGGGGGGGGGGGGGGGGGGGGGGGGGGGGGGGGGGGGGGGGGGGFGGGGGGGGGGGGGGGFFFGGGGGGGGGGGGGGGCGCECFFGGFGGGGGFGG>>FFGG7?GGGGDGGGGGGFFF>
@M02526:341:000000000-JB3KD:1:1101:19601:7234 2:N:0:AACTAAT+ACGGCAC
TACCGGACTACACGGGTTTCTAATCCTGTTTGATCCCCACGCTGTCGCGCCTGAGCGTCAGAAATGAGCCAGTGAGCCGCCTTCGCCACCGGTGTTCTTCCCAATATCTACGAATTTCACCTCTACACTGGGAATTCCACTCACCTCTCTCATCCTCAAGTTTCACAGTTTCAATGGCATTTCCGGAGTTGAGCTCCGGGCTTTC
+
CCCCCGDGGGGGGGDDG;FGFDF@@FFFGGFCCGGGGGGGCEG7C@FG7CGGG<<EEECE@EDGGD,C@FFGGGGGGGGGGCFGCEGCFD7FGGGGGGGGGCFGGBF;==FGGGGGFGGGGGF9EFEFGGGGDDEC;BFEFGECEGGGD,2,=,A6FFGGG=FFGG,=FGGFGGF70@7CF5<C>D689EFFCC793@5D*?FF?
@M02526:341:000000000-JB3KD:1:1101:26782:7239 2:N:0:AACTAAT+ACGGCAC
AGGACTACTAGGGTTTCTAATCCTGTTCGCTACCCATGCTTTCGCTCCTCAGCGTCAGTTACTGCCCAGAGACCTGCCTTCGCCATCGGTGTTCCTCCTGATATCTGCGCATTCCACCGCTACACCAGGAATTCCAGTCTCCCCTACAGCACTCAAGTTATGCCCGTATCGCCTGCAGTCCCGCAGTTAAGCTGCGGGCTTACAC
+
C@@CCGGGGGGGGGGGGGGGGGGGGGGGGGGGGGGGGGGGGGGGGGGGGGGGGGGGGGGGGGGGGGGGGGGGGGGGGGGGGGGGGGGCGGGGGGGGGGFFFGFGGGFGGFGGGGGGGGGEEGGGGGCFGGEGGGGGGGGDFGGGGCGGGGGGGGGGGGGCFEGGGGG8EGCEGGGGFFGFGGGGG6CEFGFGGFF*CCGGFFFF>
@M02526:341:000000000-JB3KD:1:1101:19539:7245 2:N:0:AACTAAT+ACGGCAC
AGACTTGGACTACTGGGGTATCTACTCCTGTTTTCTACCCACGCTTTCGAGCATGAACGTCAGTGTTATCCCAGGAGGCTGCCTTCGCCATCGGTATTCTTCCACATCTCTACGCATTTCACTGCTACACGTGGAGTTCTACCTCCCTCTGACACCCTCTAGTCTGCCAGTTTCAAATGCACTTCCCAAGTTAAGCTCGGGGATT
+
-6,8ACFE8EA8FGGGG7F;F9<,,6CCF<FFC,CCEFGG9F@+CFF9FG8@+CF6CC6C@:BE,EF<@FEF@<,B7,@@<79CDF,BF7@<,BFCFDEA,95C?F=EGGFFGC7,@:,=,9,,4>FF9EFFF+>,@4,E,4=9EGDGG,@EGGG+@=DFGFGFGCA9D2AA9@F+33BF??DFG?D888EFF82E=FGGC**@:
@M02526:341:000000000-JB3KD:1:1101:13083:7257 2:N:0:AACTAAT+ACGGCAC
AGCGGACTACACGGGTATCTAATCCTGTTTTCTACCCACGCTTTCGAGCATGAACGTCAGTGTTATCCCAGGAGGCTGCCTTCGCCATCGGTATTCTTCCACATCTCTACGCATTTCACTGCTACACGTGGAGTTCTACCTCCCTCTGACACACTCTAGTCTGCCAGTTTCAAATGCTCTTCCCAAGTTAAGCTCGGGGATTTCC
+
CCCCCEGGGGGGGGGGGGGGGGGGGGGGGGGGGGGGGGGGGGGGGGGGDGGGGGGGGGGGGGGGGGGGGGGGGDGGGGGGGGGFGGGGGGGGGFGGGGFGGGGGGGGGGGGGGGGGGGFGGFGGGGGGG8FGGGGGGGGGGGGGGFGGGGGGGGGGGGAFFDDFGGDFDFGGCFGGFGGFGGGGAFFGGGGGGGGGGG>CGFFF+
@M02526:341:000000000-JB3KD:1:1101:20562:7273 2:N:0:AACTAAT+ACGGCAC
AGGTGGGACTACTGGGGTATCTAATCCTGTTTGCTACCCACGCTTTCGAGCATGAACGTCAGTGTTATCCCAGGAGGCTGCCTTCGCCATCGGTATTCTTCCACATCTCTACGCATTTCACTGCTACACGTGGAGTTCTACCTCCCTCTGACACACTCTAGTCTGCCAGTTTCAAATGCTCTTCCCAAGTTAAGCTCGGGGATTT
+
CCCCCGCCFFFGGGGGGGGGGGFFE<FGGGGGGGGEFGGGGGGGGGGGGGECGGFFEFGGGGFGGGGGAFGGGGG7FGGFEECFFGDEGGGGGGGGGGGGGGFFGGGGFGGGGGEG7EFFEFGCAFGGGGGFGDC>DGFGFF8EDEGGGGFGGGCGGGAFGGGFGGG=?GGFFGGGGDFFDFGFGGGFGFFGFFG,=DD7CEBA9
@M02526:341:000000000-JB3KD:1:1101:19389:7314 2:N:0:AACTAAT+ACGGCAC
GTCCGGACTACTAGGGTTTCTAATCCTGTTTGCTACCCATGCTTTCGAGCCTCAGCGTCAGTTACAGACCAGACAGCCGCTTTCGCCACTGGTATTCTACCATATATCTACGCATTTCACCGCTACACGTGGTGTTCTACTGTCCTCTTCTGTACTCAAGCTACCCAGTTTCCTATGCACTTCTACGGTTAAGCCGTAGGCTTTC
+
CCCCCGGGGGGGGGGGGGGGGGGGGGGGGGGGGGGGGGGGGGGGGGGGGGGGGGGGGGGGGGGGGGGGGGGGGGGGGGGGGGGGGGGGGGGGGGGGGGGGGGGGGGGGGGGGGGGGGGGGGGGGGGGGGFGGGGGGGGGGGGGFGFGGGGGGGGGGGGGGGGGGGGDGGGGGGGDGGGGFGGGGGGGGGGEGGGGCCGCDGFFFF
@M02526:341:000000000-JB3KD:1:1101:27985:7316 2:N:0:AACTAAT+ACGGCAC
AAAGGACTACCGGGGTATCTAATCCTGTTCGCTCCCCATGCTTTCGAGCCTCAGCGTCAGTTACAGACCAGAGAGCCGCCTTCGCCACTGGTGTTCTTCCATATATCTACGCATTTCACCGCTACACATGGAGTTCCACTCTCCTCTTCTGCACTCAAGTCTTCCAGTTTCCGATGCTCTTCCTCAGTTGAGCTGAGGGCTTTCA
+
CCCCCGGGGGGGGEG@FGGGGGGGGGGGGFGGGGGGGGGFGGGGGGGGEEGFGGGGGGGGFFGFFGGGGGGGGGEGGGGGGGGGGEGGGGGFCFEGFGGGGGGGGGGGGGFGGGEEGGGGGGGGGGGGGGGGGDFGGGGFGFGGGGCDE8AGGEGGGGGFCFCFFGGGGFGGGGGGC=C7FGDCCFFFCFAFCCCFGGG>5AFFB
@M02526:341:000000000-JB3KD:1:1101:21398:7317 2:N:0:AACTAAT+ACGGCAC
AAGGTCGGACTACACGGGTATCTAATCCTGTTTGCTCCCCATGCTTTCGCACCTCAGTGTCAGTATTAGGCCAGAAGGCTGCCTTCGCCATCGGTATTCCTCCAGATCTCTACGCATTTCACCGCTACACCTGGAATTCTACCTTCCTCTCCTATACTCTAGCCATCCAGTATCGAATGCAATTCCCAAGTTAAGCTCGGGGATT
+
CCCCCGGGGGGGGGGGGGGGGGGGGGGGGGGGGGGGGGGGGGGGGGGGGGGGGGGGGGGGGGGGGGGGGFGGGGGGGGGGGGGGGGGGGGGGGGGGGGGGGGGGGGGGGGGGGGGGGGGGGGGGGGGGGGGGGGGFGFGGGGGGGGEGGGGGGFGGGGGGGGGGGGGGGGGFGGCGGGGFGCFGGGGGDFFGGGGGDFGDGFFFF
@M02526:341:000000000-JB3KD:1:1101:24447:7329 2:N:0:AACTAAT+ACGGCAC
CTTGGACTACCAGGGTATCTAATCCTGTTTGCTCCCCACGCTTTCGCACCTGAGCGTCAGTCTTTGTCCAGGGGGCCGCCTTCGCCACCGGTATTCCTCCAGATCTCTACGCATTTCACCGCTACACCTGGAATTCTACCCCCCTCTACAAGACTCTAGCTGGACAGTTTTAAATGCAATTCCCAGGTTGAGCCCGGGGCTTTCC
+
CCCCCGGGFGGGGGGGGGGGGGGGGGGGGGGG<FGGGGGCFGEGGDGGGGGGGGGDGGG>CFFFGGEGGGGGGE@GEEGFEFFFFEEGFGGFCF,CF@F8A8FCFGGGCCFGG:BEFGGFECCEGGGGGFFFDED3DDGGGGGGGGGGGGGCFFGGD799CGD6DFFAE7CGG@CFCC+?*=BDEG5A6;E6AE4>9))9?F)?8
@M02526:341:000000000-JB3KD:1:1101:12147:7331 2:N:0:AACTAAT+ACGGCAC
GGTGCCGGACTACTCGGGTATCTAATCCTGTTTGCCACCCACGCTTTCGAGCATGAACGTCAGTGTTATCCCAGGAGGCTGCCTTCGCCATCGGTATTCTTCCACATCTCTACGCATTTCACTGCTACACGTGGAGTTCTACCTCCCTCTGACACACTCTAGTCTGCCAGTTTCAAATGCTCTTCCCACGTTAAGCTCGGGGATT
+
CCCC?FCFGEGGGGGGGDFGGGDGAAFFGGGGGGG,EG@FFG7CF@CFCFFGGGGDDFGGGGCGGGGGGGGGFGCFEGGGGDFCFGCEGGGFG>FGCGGGGFGGFFGGDE,EFFGEGGGGCFGFGGGDEFEG8EGC8EGGGGGGGDE8FG8DFFGGGGGF,@@EFFGFGCF8FF+=FGDFCGGC9DGG,7C@@FGGFFG69?>?F
@M02526:341:000000000-JB3KD:1:1101:26697:7338 2:N:0:AACTAAT+ACGGCAC
GGGGACTACTGGGGTTTCTAATCCTGTTTGCTACCCACGCTTTCGAGCATGAACGTCAGTGTTATCCCAGGAGGCTGCCTTCGCCATCGGTATTCTTCCACATCTCTACGCATTTCACTGCTACACGTGGAGTTCTACCTCCCTCTGACACACTCTAGTCTGCCAGTTTCAAATGCACTTCCCAAGTTAAGCTCGGGGATTTCAC
+
CCCCCGGGGGGGGGGGGGGGGGGGGGGGGGGGGGGGGGGGGGGGGGGGGGGGGGGGGGGGGGGGGGGGGGGGGGGGGGGGGGGGGGGGGGGGGGGGGGGGGGGGGGGGGGGGGGGGGGGGGGFGGGGGGGFCFFGGGGGEFGGGGGGGGGGGGGGGCCGGGFGGGGGGGGGGGGGGGGGFGGFFFCGFGFDGCFCEGGGDGFFF?
@M02526:341:000000000-JB3KD:1:1101:26128:7345 2:N:0:AACTAAT+ACGGCAC
GCGGACTACCCGGGTTTCTAATCCTGTTCGCTCCCCACGCTTTCGCGCCTCAGCGTCAGTATCGAGCCAGGTTGCCGCCTTCGCAACCGGTGTTCTTCCCAATATCTACGAATTTCACCTCTACACTGGGAATTCCACAACCCTCCCTCGAACTCTAGTCATCACGTATCAAATGCAGCTCCCAGGTTGAGCCCAGGTATTTCAC
+
CCCCCGGGGFGGGGGGFGGGGGGGGCFGGGGGGGGGCGCEFGDGGEEGGCFGGGGGGGGEFEEGG<FGGGFFFFGGGGGGEGGG7FGGGDF@FEGGGGGGGGDGG9,AFGGF:FGCGGGFFEGGFG9F>DCFG?FC;FEFGGGFG+@,@C=D?:FGFG29EGFEGC@FFGGGGDFCGFF5C?CFCCFFGG,7F97;>C+7=EFFF
@M02526:341:000000000-JB3KD:1:1101:25917:7347 2:N:0:AACTAAT+ACGGCAC
GGGACTACCGGGGTATCTAATCCTGTTTGCTACCCACGCTTTCGAGCATGAACGTCAGTGTTATCCCAGGAGGCTGCCTTCGCCATCGGTATTCTTCCACATCTCTACGCATTTCACTGCTACACGTGGAGTTCTACCTCCCTCTGACACACTCTAGTCTGCCAGTTTCAAATGCACTTCCCATGTTAAGCCCGGGAATTTCACA
+
CCCCCGGGFF:+:76CDCEFEAF@<FECDDGEGEGCGFB@F@CFFF@CC<EFGFFFFC@9CF6<EFGC<,CF,@@8@AAF<<@G,BEEGF8BFFGCGFCFFGCDAF@EDG@C@E,;A54E,>EGG8AA7+?:ACF9EGGFFC,==DCFFGGG+D+9=9=EGCF8=FGGEGF8==?DGCDF8=D+A@F===A,@C+@++042;+B+
@M02526:341:000000000-JB3KD:1:1101:9375:7359 2:N:0:AACTAAT+ACGGCAC
TAGGTGGACTACTGGGGTTTCTAATCCTGTTTGCTCCCCACGCTTTCGCATCTCAGCGTCAGTATCTGTCCAGAAGGTCGCCTTCGCCACCGGTATTCCTCCACATCTCTACGCATTTCACCGCTACACGTGGAATTCTACCTCCCTCTACAGTACTCTAGTTAGACAGTTTTAAATGCAATTCCTAGGTTGAGCCCAGGGCTTT
+
CCCCCGGFGGGGGGGGG@FEGGGGGGGGGGGGGGGGFGGGEGDFGGGGGGGGGGGGGGGGGGGGGGFGGGFGGGGFGGGGGGGGGEFGGGFGGGGGGGGGGGFFD?EFGGGGGGDGGGGGGGEG@EFF8?AECEFFGGGGGFDE8C?DFGCFCFDDFGGGD=EGGGGFGGGGGGFGGDGFG?DGGGGFFECFGGGGFFGF7AFFF
@M02526:341:000000000-JB3KD:1:1101:24533:7365 2:N:0:AACTAAT+ACGGCAC
AGGACTACTGGGGTTTCTAATCCTGTTTGCTCCCCACGCTTTCGCACCTGAGCGTCAGTCTTTGTCCAGGGGGCCGCCTTCGCCACCGGTATTCCTCCAGATCTCTACGCATTTCACCGCTACACCTGGAATTCTACCCCCCTCTACAAGACTCTAGCTTGCCAGTTTCAAATGCAGTTCCCAAGTTAAGCTCGGGGATTTCACA
+
CCCCCGGGGFGGGGGGGGGGGGGGGFGGGGGGGGGGGEDCFGGGGGEGG@DFGGGGGGEFGGGGGGGGGG@FEGGGGGDGGGGGGGGGGGGGFGGGGGGGCEFFGGGGGEG>@EFCAGGGGGGGGGGGFDDFFGGGGG=FCEGGGFGG69?FCGGGFCFFEFGFG,EEGG:@FF7+<<CFCGFG,=CFCFC9AE9EG4D;FFFFF
@M02526:341:000000000-JB3KD:1:1101:10436:7366 2:N:0:AACTAAT+ACGGCAC
AGGACTACTCGGGTATCTAATCCTGTTTGCTACCCACGCTTTCGAGCATGAACGTCAGTGTTATCCCAGGAGGCTGCCTTCGCCATCGGTATTCTTCCACATCTCTACGCATTTCACTGCTACACGTGGAGTTCTACCTCCCTCTGACACACTCTAGTCTGCCAGTTTCAATGCACTTCCCAAGTTAAGCTCGGGGATTTCACAT
+
CCCCCGGGGGGGGGGGGGGGGGGGGGGGGGGGGGGGGGGGGGGGGGGGGGGGGGGGGGGGGGGGGGGGGGGGGGGGGGGGGGGGGGGGGGGGGGGGGGGGGGGGGGGGGGGGGGGGGGGGGGGGGGGFGCFGGGGGGGGGGGGGGGGGGGGGGGGGFFGGGGGGGGGGGFDFGGGGGGGFFDG?FDFFDGCDEEC69DCDGFFC+
@M02526:341:000000000-JB3KD:1:1101:27470:7375 2:N:0:AACTAAT+ACGGCAC
CCCGGGACTACCCGGGTTTCTAATCCTGTTTGATCCCCACGCTTTCGTGCCTCAGAGTCAATATTCGTGTAACGAGCTGCCTTCGCAATTGGTGTTCTATGTCATATCTAAGCATTTCACCGCTACATGACATATTCCGCTCATCTCCACGGTATTCAAGACAGATAGTATCAACGGCAGTTTCCGAGTTAAGCTCGAAGATTTC
+
C@CCCGGGGGGGGGGG@EFGDFGGGGGGGGGGGGGGGGGGGGEGGGGGGGGCGGGGGGGGGFDFGGGGGGGGGGGGGGGGGGGGGGGGGGGGGGGGFGGFGFGGGGGGFGGGGGGFGGGGGDGDEGFACFGFGGGGGGGGGGEGGGGGGGGGGGGGFCGGGGGCDFAEFFEGGGGGGGGFGFGGGGGGGGGGAFD6;@CGGFFF<
@M02526:341:000000000-JB3KD:1:1101:17670:7380 2:N:0:AACTAAT+ACGGCAC
CGGACTACTAGGGTTTCTAATCCTGTTTGCTACCCACGCTTTCGAGCATGAACGTCAGTGTTATCCCAGGAGGCTGCCTTCGCCATCGGTATTCTTCCACATCTCTACGCATTTCACTGCTACACGTGGAGTTCTACCTCCCTCTGACACACTCTAGTCTGCCAGTTTCAAATGCTCTTCCCAAGTTACGCTCGGGGATTTCACA
+
CCCCCGGGGFEDCGGEGGGGGGGGGGGGFGGDFF@FECF>FGGGGGGGGGGGGGGFGGGGGGGGGFEFFGGGGECFGCEGFFECEGGGEGGGGGGF9EEGCGGGFFFGGGEGDGGGGGGGGGGGGEGG>FGCGGGGGGGGGEG?GGGFGGGGDGFGGGGGGG@?,DCGGG8@FGFGGGGFGGGD?DGG,+@8CGGGC0@CFFFF+
@M02526:341:000000000-JB3KD:1:1101:8778:7428 2:N:0:AACTAAT+ACGGCAC
CATGGACTACCAGGGTTTCTAATCCTGTTTGCTACCCATGCTTTCGAGCCTCAGCGTCAGTAACAGACAAGACAGCCGCTTTCGCCACTGGTATTCTACCATATATCTACGCATTTCACCGCTACACATGGTGTTCTACTGTCCTCTTCTGTACTCAAGTCGCCTAGTTTCCAATGCACTTCTTCGGTTAAGCCTAAGGCTTGCA
+
--<CCGCDFGFGGGG,C@<FGFGGFFFGGF8EFFGG,C<C<F9,,BFCEC8D<FG::BCFG<FCFF<F,6C@F,,F7@FFE7A:FEF@FGFECGCGFGDGEEFEE4@EFABGDEGF9F9A>C88CGGFEFF?FG8EDDB=>EFGGG8D=EFCD=8DFFDGGE61=CF3EFGDGAFDFGFFGGFGEGCGGGGGGG+@DGCFFF*:*
@M02526:341:000000000-JB3KD:1:1101:22700:7434 2:N:0:AACTAAT+ACGGCAC
ATATGGACTACAAGGGTTTCTAATCCTGTTTGCTCCCCACGCTTTCGCATCTCAGCGTCAGTATCTGTCCAGAAGGTCGCCTTCGCCACCGGTATTCCTCCACATCTCTACGCATTTCACCGCTACACGTGGAATTCTACCTCCCTCTACAGTACTCTAGTTAGACAGTTTTAAATGCAATTCCCAGGTTGAGCCCAGGGCTTTC
+
@CCCCGFFDEF8@FGGFFE9@EFGFGG,;EG8C,CFGG8@+@6CFC@@@CF<C9<D@F76F6<FE@F6FGFCFFGGGG7EFFFE4CFFGGDEG@FFGGE<FFFGD4,?4@FDG7CECDFGG@C7EE,4=AFGGGFGA9,=@=EECFGGDEGFFAD=?+DEAF8AAF8A,=DDGGGGGFG5D?FGGGCEFG677EGG7DC?CFFF0
@M02526:341:000000000-JB3KD:1:1101:13209:7440 2:N:0:AACTAAT+ACGGCAC
ACGGACTACCAGGGTATCTAATCCTGTTTGCTCCCCACGCTTTCGCACCTCAGCGTCAATATGTGTCCAGTAAGTCGCCTTCGCCACTGGTGTTCTTCCGAATATCTACGAATTTCACCTCTACACTCGGAATTCCGCTTACCTCTCCACAATTCTAGCGATGCAGTCTTAAAGGCAATTCCGGAGTTGAGCCCCGGGCTTTCAC
+
CCCCCDGGGGGGGGGGGGGGGGGGGGGGGGGGGGGGGGGGGGGGGGGGGGGGGGGGGGGGGGGGGGGGGGGGGGGGGGGGGGGGGGGGGGGGGGGGGGGGGGGGGGGGGGGGGGGGGGGGGGGGGGGGGGGGGGGGGEGGGGFFGGGGGGGGGCFGGGGGGGGGGGGGFFGFGGGGGGGFGFFGGGGGGGCFGGGGDGGGGFFFF
@M02526:341:000000000-JB3KD:1:1101:25362:7443 2:N:0:AACTAAT+ACGGCAC
TCTGTGGACTACTGGGGTTTCTAATCCTGTTTGCTACCCACGCTTTCGAGCATGAACGTCAGTGTTATCCCAGGAGGCTGCCTTCGCCATCGGTATTCTTCCACATCTCTACGCATTTCACTGCTACACGTGGAGTTCTACCTCCCTCTGCCACACTCTAGTCTGCCAGTTTCAAATGCACTTCCCAAGTTAAGCCCGGGGCTTT
+
CCCCCGGGGFFGG,ECEF@FGGGGGGFGGGGFGGGGGGGFFFGGGGGGCFGGGE9FG8DFECCCFGCGE9FFG7FECEGFGGGFGFGEGGFFCFFCFGGDBFFGGGGCGGGGGG@ECGGCGFGGGG=,>+E,@BEFFFGDGFDF,@,,@8,@+@FGFGG8D=EE8=F8AEFEDA+=DDDFDCFGG6@,17@::8D,=07DC*9AA
@M02526:341:000000000-JB3KD:1:1101:21658:7444 2:N:0:AACTAAT+ACGGCAC
TGGACTACCAGGGTATCTAATCCTGTTTGCTACCCATGCTTTCGAGCCTCAGCGTCAGTAACAGACCAGACAGCCGCTTTCGCCACTGGTATTCTACCATATATCTACGCATTTCACCGCTACACATGGTGTTCTACTGTCCTCTTCTGTACTCAAGTCGCCTAGTTTCCAATGCACTTCTTCGGTTAAGCCGAAGGCTTTCACC
+
CCCCCE<CFEGCEEGGFGFGGGGGEFGDFDFGGF<9F@EFGFGCGGG@FGGFFDFE7FGGGGFGGAFCD@CF8@DFG+FEC@FGG:FE8EFCGG,FD<,CEFGGFGGGGGGCEFFFBEEGBEGECFGECGAACEF;CDC,,9;D;FDFDFEGCGC0DFF+@EGGE8@ECGGFGFG=D8DFCGF?8DG+,=9?E67+C?FCFFFF8
@M02526:341:000000000-JB3KD:1:1101:3893:7455 2:N:0:AACTAAT+ACGGCAC
ATGATGGGACTACTAGGGTTTCTAATCCTGTTTGCTCCCCACGCTTTCGCACCTCAGCGTCAGTTCCGGGCCAGTGAGCCGCCTTCGCCACTGGTGTTCTTGCGAATATCTACGAATTTCACCTCTACACGCGCAGTTCCACTCACCTCTCACGGACTCAAGATCCGCAGTAACAAAGGCAGATCCAAGGTTGAGCCTTGGGATT
+
@CC-AE@CGGGGE<,CFGCFCFGCGG9CFFEFGGGGG8E@FGGGGDGCGGCCCFGG?FG:@BFGGF<@E7FGGGFGCFGGEGF,?=<FCCFFFGGFCFGGGGGECCCEFFCFGGG8FGGGCA4=BFGFGG+=CEE++6@CDD,@?FD,=D,,68@6?8ACFF7,,@,9:ECF+2?*;5957D**42<@FGF?CGGF>;*;CFF46
@M02526:341:000000000-JB3KD:1:1101:13030:7467 2:N:0:AACTAAT+ACGGCAC
ATTGGGACTACACGGGTTTCTAATCCTGTTTGCTACCCATGCTTTCGAGCCTCAGCGTCAGTAACAGACCAGACAGCCGCTTTCGCCACTGGTAATCTACCATATATCTACGCATTTCACCGCTACACATGGTGTTCTACTGTCCTCTTCTGTACTCAAGTCACCCAGTTTCCTATGCACTTCTTCGGTTAAGCCGAAGGCTTTT
+
B<CC@C<F<8,<CFGCGF7,C9FFG9,,;CDFGD@F<C6F<8,<EE:C<FFF,;CFEC:CFGFAEGG?@F,E<C@FCGGE+?F@CCGGGFGGGGGFFFGGGGGGGGGG;F9DEGBEGEGGGG>E@EFFEGGGFFEECDFFGGGGGGGGFGD=DGF9=61=FGFFFG8?@E8EG8D?FC@F?FDFFGCGGC>9=AFCDGDCC?FF*
@M02526:341:000000000-JB3KD:1:1101:16969:7470 2:N:0:AACTAAT+ACGGCAC
CTCTAGGACTACCGGGGTTTCTAATCCTGTTCGCTCCCCTAGCTTTCGCGCCTCAGCGTCAGGCAAGGCCCAGAGATCCGCCTTCGCCACCGGTGTTCCTCCTGATATCTGCGCATTTCACCGCTACACCAGGAATTCCGATCTCCCCTACCTGCCTCCAGCTCGAGAGTATCGGACGCAGTCCCGGGGTTGAGCCCCGGCATTT
+
C-ACCGDFGFEGFGGGGEGGGGG<FGFGGGGGGGFFGGGFFCCFAFGEGEGE7FFGGGGGEG<DFGDCFEGGGGGGGGGGFF@=FFGFFEFGEGCGGGGGFGGGGCGGFGFGG7C7?@FGGGGGE@FGGGGGGDF8DFGGDEGFGFEGGGGGF8C?CCC9EG89:C5>7CG:;*;*<DDFD9CDGDEEGED5+ACGGG583:);:
@M02526:341:000000000-JB3KD:1:1101:18988:7498 2:N:0:AACTAAT+ACGGCAC
GGGACTACCGGGGTTTCTAATCCTGTTTGCTCCCCACGCTTTCGCACCTCAGCGTCAGTACCGGGCCAGTGAGCCGCCTTCGCCACTGGTGCTCTTGCGAATATCTACGAATTTCACCTCTACACTCGCAGTTCCACTCACCTCTCCCGGACTCGAGATTGCCAGTATCAAGGGCAGTTCTGGAGTTGAGCTCCAGGATTTCACC
+
CCCCCGGGGGGGGGGGGGGGGGGGGGGGGGGGGGGGGGGGGGGGGGGGEGGGGGGGGGGGGGGGGGGGGGFGGGGGGGGGGGGGGGGGGGFGFGGG<FGGGGGGGGGGGGGGGGGGGGGGGGGGGCFGGGGGGGGGF9EGGGGGFGGGGGGGGGGGG?EGGGGGGGA;;:AFFGGGGGGFGF8C>DGCFGF?FGGGGC8FFF>FF
@M02526:341:000000000-JB3KD:1:1101:7743:7505 2:N:0:AACTAAT+ACGGCAC
CTGGACTACTGGGGTATCTAATCCTGTTTGCTCCCCACGCTTTCGCACCTCAGCGTCAGTCTTTGTCCAGGGGGCCGCCTTCGCCACCGGTATTCCCCCACATCTCTACGCATTTCACCGCTACACATGGAATTCTACCCCCCTCTACAAAACTCTAGATACACAGTTTTGAATGCCATTCCTAGGTTGAGCCCGGGGATTTCAC
+
CCCCCGGGGFFGEFFEGGFFGGFFGG@FGGGDFGGGCGCG7FDFGGDGG,EEFFCCCCGGG,CFDFDE<EEEGGGGGDGGGGG7FFEGDFFFFFCGDFFEGG@E;9,AEEE@EEAE9?FFE8CGFF9=BCFFDFFE,EFFFEGEGGCCECE6C?F;<=EC7<5AFFGACC69@AFFGGG6CFC9:C:C,<6FFGG/978?4A:+8
@M02526:341:000000000-JB3KD:1:1101:10224:7508 2:N:0:AACTAAT+ACGGCAC
ATGGACTACTCGGGTTTCTAATCCTGTTTGCTCCCCACGCTTTCGCACCTCAGCGTGAGTATCGGGCCAGTGAGCCGCCTTCGCCACTGGTGTTCTTGCGAATATCTACGAATTTCACCTCTACACTCGCAGTTCCACTCACCTCTCCCGAACTCAAGTCTCCCAGTATCAAAGGCAGTTCCGGAGTTGAGCTCCGGGATTTCAC
+
CCCCCGGGGGGGGGGGGGGGGGGGGGGGGGGGGGGGGGGGGGGGGGGGGGGGGGGGGGGGGGGGGGGGGGGGGGGGGGGGGGGGGEGGGGGGGGGGGGGGGGGGGGGGGGGGGGGGFGGGGGGGGGGGGGEGEGGGGGGGGGGGGFGGGGGGGGGGGGGGFGGGGGGGGGFFGGGGGGGFGGGGDGGGGFGGGGGGDGDGGFFFF
@M02526:341:000000000-JB3KD:1:1101:17054:7529 2:N:0:AACTAAT+ACGGCAC
TCGGACTACCCGGGTATCTAATCCTGTTTGATCCCCACGCTTTCGTGCCTCAGTGCCAATCAACCTGTAGCCAGCTGCCTTCGCAATCGGTGTTCTATGTCATATCTAAGCATTTCACCGCTACATGACATATTCCGCTGACCTCCAGATAATTCAAGACCTATAGTATCAATGGCAGTTTCCATGTTAAGCACGGAGATTTCAC
+
CCCCCCGGCFGGGGGGGGGGFFGEGGGGGGGGGGGGGGGGGGG9FFGGGGGFGGGGGGFGGFDGFGGGGGGGGGGGGGFFGGFGGGGCGGGGGGGGAFGFGGGGGGGGAFGGGGGGGGGGGEGGGFGGGGGGGGAD=BEGG?FEFFGGGGGGCFGGGGGDG8FFFGGGFGCGDAFFGDDFGGGGGGGGGGGGGGGEGDCF?9@CF
@M02526:341:000000000-JB3KD:1:1101:9991:7550 2:N:0:AACTAAT+ACGGCAC
GAGGACTACCAGGGTTTCTAATCCTGTTCGCTCCCCACGCTTTCGCTCCTCAGCGTCAGTAACAGCCCAGAGACCTGCCTTCGCCATTGGTGTTCTTCCCGATATCTACACATTCCCCCGTTACACCGGGAATTCCAGTCTCCCCTACTACACTCAAGCCCGCCCGTATCCGGCGCAGACCCATCGTTAAGCGATGGGCTTTCAC
+
C-6BCDE,CE@,8C,C@E9CFACAFE@F9@@FGGGGGGGDEGCFFCCCFE66,ECECFCFEFA,,CCF8<<<FFFG,FGEGDGGGGCB<FFFGGFGG9FG7CECFF;AFG?EFGFA,4CF8E7>EDFC@C7C:E;E;,6@@FCGGGGGFGGD6,6+0+6@F>==:EE@C6E++C>C**;*;>DCFG=FCFCFGC<=49<C76ACF
@M02526:341:000000000-JB3KD:1:1101:27747:7550 2:N:0:AACTAAT+ACGGCAC
CGGACTACCAGGGTTTCTAATCCTGATTGCTACCCATGCTTTCGAGCCTCAGCGTCAGTAACAGACCAGCCAGCCGCTTTCGCCCCTGGTATTCTACCATATATCTACGCATTTCACCGCTACACATGGTGTTCTCCTGTCCTCTTCTGTCCTCATTTCGCCCTTTTTCCTCTGCACTTCTTCTCTTTCTCCCACCTCCTTCCCC
+
C-@@<+6CEEC7;C@FEFGFG<<@@,;E,,C@FFG9<F8FFFFGC<BF<FG?ECCFGGFFA<FFGDCCC,,CC7C@:F77FGDE,@F@7EAFFDCEE<,,?FFFG,@=CF,@FFG,C,?FCBEG8F:9>=FG:FE9=>=D,@,@FD,,7@,6CD=+6678@EE6,,=,,=,7=,=+=8A+6DG+,6=,2,7@,,0++5+3=A5AF
@M02526:341:000000000-JB3KD:1:1101:18575:7555 2:N:0:AACTAAT+ACGGCAC
GACTAGGACTACACGGGTTTCTAATCCTGTTTGCTACCCACGCTTTCGAGCATGAACGTCAGTGTTATCCCAGGAGGCTGCCTTCGCCATCGGTATTCTTCCACATCTCTACGCATTTCACTGCTACACGTGGAGTTCTACCTCCCTCTGACACACTCTAGTCTGCCAGTTTCAAATGCTCTTCCCAAGTTAAGCTCGGGGATTT
+
CCCCCGGGGGGGGGGGGGGGGGGGGGFGGGGGGGGGGGGGGGGGGGGGGGGGGGGGFFGGDGGGGGGGGFFGGGGDDGGFEGGGGFGGGGGGGGCFGGGFGGGEGFGGGGGGGGGGGGGGGGFGGGGGGGGGGGEGGGGGGGGGFGGGGEGFGGFGGFCFGFGGGGGGFGGGGFFFDGGFGGGGFFGG8FGGGFGEFGG>C@DFF
@M02526:341:000000000-JB3KD:1:1101:9812:7568 2:N:0:AACTAAT+ACGGCAC
ACACCGGACTACTCGGGTATCTAATCCTGTTTGCTACCCATGCTTTCGAGCCTCAGCGTCAGTAACAGACCAGACAGCCGCTTTCGCCACTGGTATTCTACCATATATCTACGCATTTCACCGCTACACATGGTGTTCTACTGTCCTCTTTTGTACTCAAGTCGCCTAGTTTCCAATGCACTTCTTCGGTTAAGCCGAAGGCTTT
+
CCCCCGGGDGGGAFGGEGGGGGGGCGGGGGGGGGGDGGGGGDEGGGGCFFGGCFFFGGGGGGGGGGGGEGGGGGGGGGGEGGGGG@GGGGGGGCEGGGGGGGGGGGGADGGD@EGGGGGFGGGGGGE:EFGGGGGGGGGGGFGGGGGGGCGGFFFDCDFFFGGGEECEGGGGGGGGGGFFGGGGCDGD>GEEGGGFGGGCDFFFF
@M02526:341:000000000-JB3KD:1:1101:12100:7585 2:N:0:AACTAAT+ACGGCAC
CGTGGGGACTACAAGGGTTTCTAATCCTGTTCGCTCCCCACACTTTCGCTCCTCAGCGTCAGGTAATGCCCAGAGAACCGCCTTCGCCACCGGTGTTCCTCCTGATATCTGCGCATTTCACCGCTACACCAGGAATTCCGTTCTCCCCTGCATACCTCTAGTCTGCCCGTATCGGAAGCAGGCTCAGGGTTAAGCCCTGAGTTTT
+
CCCCCGE7CEFGGGFFEDCFGGGFGEGGFGFGGGFGCGFFCFGFFGGCGFEFCGGFFCFGD7FFGEFGGGFGGFGDFEFFFGGGGGGDEEECEGGEGCECFFGC9:=FGGFDEGGEFGGGGGGGGGGGGBD8:7EGGGFGGGGGFADEGGGGDGCCGFGGGGGGAF@FCGGG6+0795CFGFDGGCECGG>F7<CEGGC4*4+3B
@M02526:341:000000000-JB3KD:1:1101:13896:7595 2:N:0:AACTAAT+ACGGCAC
AGCGGGACTATACGGGTATCTAATCCCATTCGCTCCCCTAGCTTTCGTCTCTCAGTGTCAGTGTCGGCCCAGCAGAGTGCTTTCGCCGTTGGTGTTCTTTCCGATCTCTACGCATTTCACCGCTCCACCGGAAATTCCCTCTGCCCCTACCGTACTCCAGCTTGGTAGTTTCCACCGCCTGTCCAGGGTTGAGCCCTGGGATTTG
+
CCCCCGGG,FFGGGGGGGGGGGGGGGGGGGGGGGGGGGGGGGGGGGGGGGGGGGGGGGGGGGGGGGGGGGGGGGGGGFGGGGGGGGGGGGGFFGGGGGGGGGGDEGGGGGGGGGGGGGGGGGGGGGGGGGGDGGGGGDGGGGGGGGGGGGGGGGGGGGGGGGGGCGGGGGGGGGGFGDGFGGGGGGGGGGGGFGGGGGGGGFAF+
@M02526:341:000000000-JB3KD:1:1101:7803:7628 2:N:0:AACTAAT+ACGGCAC
GGCTGGACTACTGGGGTATCTAATCCTGTTTGCTACCCACGCTTTCGAGCATGAACGTCAGTGTTATCCCAGGAGGCTGCCTTCGCCATCGGTATTCTTCCACATCTCTACGCATTTCACTGCTACACGTGGAGTTCTACCTCCCTCTGACCCACTCTAGTCTGCCAGTTCCAAATGCACTTCCCAATTTAAGCTCGGGGATTTC
+
CCCCCECEFCFFFGGGECGGFGFGGGAFGGGGGG9FGGGGEGGGFGGF<FFGGGFGGGEEEFA@<AFGGGGGGGGGGGFGFGGGGGGGGFFBC=FAEGGGCFFCFGAEFFG@EEGGGGGGFFFFGGGGEFGGEFF8FGGGGGGG6?FG8=EFF8=DFCF8;EFFCFFFGA,7DA+==8=DDD6DFF8,7:=,7ADFG6>C7A*;C
@M02526:341:000000000-JB3KD:1:1101:8815:7630 2:N:0:AACTAAT+ACGGCAC
GCGGACTACAGGGGTATCTAATCCTGTTCGCTCCCCACGCTTTCGCTCCTCAGCGTCAGTAACAGCCCAGAGACCTGCCTTCGCCATTGGTGTTCTTCCCGATATCTACACATTCCACCGTTACACCGGGAATTCCAGTCTCCCCTACTGCACTCAAGCCCGCCTGTATCCGGCGCAGACCCACCGTTAAGCGATGGGCTTTCAC
+
CCCCCGGGGGGGGEEGGGGDFGGGGGGGGGEFGCGGGGGGDEGGGGBDCFFFGFE@CEGGFFGGF<FGGFGGGGGGGGGDGGGGGGGGGGFCF@FEFFFGFCFGGDGFGGGGGGGGGGGGGGGGGGDFGG:FDEGGFGGG,=DF8?EDDFCAFFFGFCDGGGEGGFGGGAFG>CDGGGGAC47CGGCEEFGGEGGGD;<FGF41:
@M02526:341:000000000-JB3KD:1:1101:24321:7635 2:N:0:AACTAAT+ACGGCAC
GAGGACTACCCGGGTTTCTAATCCTGTTTGCTACCCACGCTTTCGAGCATGAACGTCAGTGTTATCCCAGGAGGCTGCCTTCGCCATCGGTATTCTTCCACATCTCTACGCATTTCACTGCTACACGTGGAGTTCTACCTCCCTCTGACACCCTCTAGTCTGCCAGTTTCAAATGCACTTCCCAAGTTAAGCTCGGGGATTTCAC
+
CCCCCGGGGGGGGGGGGGGGGGGGGGGGGGGGGGGGGGGGGGGGGGGGGGGGGGGGGGGGGGGGGGGGGGGGGGGGGGGGGGGGGGGGGGGGGGGGGGGGGGGGFGGGGGGGGGGGGGGGGGGGGGGGGGGGGGGGGGGGGGGGGGGGGGGGGGGGGGGGGGGGGGGGGGGGGFGGGGGFGGGGDGGGGGGGCCDGGG>DFFFFA
@M02526:341:000000000-JB3KD:1:1101:13069:7645 2:N:0:AACTAAT+ACGGCAC
AATGTGGGACTACAAGGGTTTCTAATCCTGTTTGCTCCCCACGCTTTCGCACCTCAGCTTCAGTCTTTGTCCAGGGGGCCGCCTTCGCCACCGGTATCCCTCCACATCTCTACGCATTTCACCGCTACACATAGAATCCTACCCCCCTCTACACAACTCTAGATACCCAGTTTTGAATGCCATTCCCAGGTTGAGCTCGGGCATT
+
CCC?CFGG,CFG<,CEC,;C@C<E@EFD6<FF9,EDE8FFC@6:CFCFFEGG78,,;6,CE@<FG@FEG9<9@CFGG7@+>=FF,F,BFC=EFE77F,EF8A=8F44A9,=,??CEE?EFDFG7+8FFEF9B8,,3=,@=3@6D8@C>EFG87=DDCCC;F7:;AF,,,:CGDE*;8?>F59F7C7EE6*A?,<*A+;?DD)0;A
@M02526:341:000000000-JB3KD:1:1101:25785:7647 2:N:0:AACTAAT+ACGGCAC
AGACGGACTACCCGGGTTTCTAATCCTGTTCGCTACCCATGCTTTCGCTCCTCAGCGTCAGTTACTGCCCAGAGACCTGCCTTCGCCATCGGTGTTCCTCCTGATATCTGCGCATTCCACCGCTACACCAGGAATTCCAGTCTCCCCTACAGCACTCAAGTTATGCCCGTATCGCCTGCAGTCCCGCAGTTAAGCTGCGGGCTTA
+
CCCCCGGGGGGGGGGGGGGGGGGGGGGGGGGGGGGGGGGGGGGGGGGGGGGGGGGGGGGGGGGGGGGGGGGGGGGGGGGGGGGGGGGGGGGGGGGGGGGGGGGGGGGGGGGGGGGDGGGGGGGGGGGGGGGGGGGGGGGFGFGGGGGGGGGFFGGGGGGFGGGGGGEGGGGGGEGGC+=AFGGGGGGGGGGGGGGGCGGGGF4;/
@M02526:341:000000000-JB3KD:1:1101:28526:7650 2:N:0:AACTAAT+ACGGCAC
GAGGGGGACTACACGGGTATCTACTCCTGTTTGCTCCCCACGCTTTCGCGCCTCAGCGTCAGATCCGGACCAGTAAGCCGCCTTCGCCACTGGTGTTCTTGCGAATATCTACGAATTACACCTCTACACTCGCAGTTCCACTTACCTCTTCCGGTCTAAAGCCATGCAGTAACGAGGGCAATTCTGTGGTTGAGCCACAGGCTTT
+
-B@@,6C+F<,EEF@:7F@<FGE,6<AF@FFF<EFGFFGFG77C:,C,B7BC,B8C<76@@,,CFGF@?F:FF<?,B94@:F:,E,8??FEFC?<,@<,5<F@>FE7A9,4E:+A84,9CEGFCFGGGG;FF+++663>@ED9=,6=,,227=7?D9+;;,3D,@,@,,@A,?@C***39;*4B,==,6;CEC09,*22C*6)2;
@M02526:341:000000000-JB3KD:1:1101:21585:7656 2:N:0:AACTAAT+ACGGCAC
CGAAGGGACTACTGGGGTATCTAATCCTGTTTGCTCCCCACGCTTTCGCACCTCAGCGTCAATACCTGTCCAGTTAGTCGCCTTCGCCACTGGTGTTCTTCCGAATATCTACGAATTTCACCTCTACACTCGGAATTCCACTAACCTCTCCAGGATTCTAGCAATCTAGTTTCAAAGGCAGTTCCGGGGTTGAGCCCCGGGCTTT
+
CC<CCGGGGGFFGEFDEGEGGEGGGGCGGGGGGGGGGGEGGGGGGGGGGGGGGGGGGGGGGEFGGGGGEGGFGGGFFFGGGGGDGGGGCGFGGGGGGFFGGGGCBFFGGGGFCFFGGGGGGGGGGFGGGGGGGDCGGFGGGGGFGGGGCEGGF8D=8FC:FEGF9?FCGGGGGGCFGGDDCFDCEDCEGGGGGGGGCCGD9ADAF
@M02526:341:000000000-JB3KD:1:1101:11082:7659 2:N:0:AACTAAT+ACGGCAC
CTGGACTACCGGGGTTTCTAATCCTGTTTGCTACCCACGCTTTCGAGCATGAACGTCAGTGTTATCCCAGGAGGCTGCCTTCGCCATCGGTATTCTTCCACATCCCTACGCATTTCACTGCTACACGTGGAGTTCTACCTCCCTCTGACACACTCTAGTCTGCCAGTTTCAAATGCACTTCCCAAGTTAAGCTCGGGGATTTCAC
+
CCCCCGGFGGGGGGFGGGGGGGFGGFEFGGGGGGGGGGGGDGGGGGGGGGGGGGGGFGGGGGGGGGCFDGGGCFGFDFGFGGEFGGGGEGGGGGGDGGGGGGGDFEFEGGG:FGGG9EDFD9=EFGGGGGGFFGGGGGGGGGGGGDDEGFFFGFC?83EGGAAE8DEGGGFFGGGG7FGFGGGGGFGGG;FF7EGGGGG?DFF6=
@M02526:341:000000000-JB3KD:1:1101:18213:7673 2:N:0:AACTAAT+ACGGCAC
ACATGCTGCTCATATTAGTTATCATTATTGCCCTCTCCCCCTGCTTTCCTTCTTTTTCATTCCCTCCCCTTTCCCTCCCCTCCTCATCCATTACCCTCCCTTCACCTACCCCCTTCCCTCCTTCCTTTCCCTTGCCCCCTATCTCTCTCCCCCACTCACCCATCTCCCCACCATTCCCTACCACCCATCCACCATTTTCACACTC
+
-68-,;,6,6,,6,,6;,<,,,,;,,6,,,,,,;C,,C,B+8,,,;,6,,C,,,,,,6,;<,,;,C@B,,,,,,;,;@,,AC4,9,5,,5,,,,,,,A@,,9,,9,,,9,,9+4,9A=F,=,,99,,4449,,,49,+6++,,,,,2,9,9+6+6+++,6,+,1,,6,+1@C+,+3++6+6A+2++6,,,,1=,+,++6++59*0
@M02526:341:000000000-JB3KD:1:1101:19252:7682 2:N:0:AACTAAT+ACGGCAC
AGGACTACCGGGGTTTCTAATCCCGTTTGCTACCCTAGCTTTCGCGCCTCAGCGTCAGTATCAGCCCAGCAACCCGTCTTCACCTCAGGTGTTCCTCTTGATATCTACGCATTTCACCGCTACACCAAGAATTCCGATTGCCCCTTCTGTACTCTAGCATGACAGTATCAGCTGACCGTTCCGAGTTAAGCCCGGAGATTTCACC
+
@6@BC<DFFGG7F@FCC@DGF<CF@CFDFGG<FAFGG8FEFGGG@@C@@C@F<:CC7@FEFFEF86@FFGDCFCCFFGGGAGGG,B<,,CFGEGGFFE<?FFFGD9===@4+@EGFFG=FC>CEFGCF8==,,;>8=6+=EGEG+A=,=F,==CFD+?F,=6DD9FAFFADG7=DDD>D:;C+0CCEGFCE6C7C7;4*+=F9E4
@M02526:341:000000000-JB3KD:1:1101:3896:7691 2:N:0:AACTAAT+ACGGCAC
GGAGGACTACCAGGGTATCTAATCCTGTTTGCTCCCCACGCTTTCGCATCTCAGCGTCAGTATCTGTCCAGAAGGTCGCCTTCGCCACCGGTATTCCTCCACATCTCTACGCATTTCACCGCTACACGTGGAGTTCTACCTCCCTCTACAGTACTCTAGTTAGACAGTTTTAAATGCAATTCCTAGGTTGAGCCCAGGGCTGTCA
+
C?CCCFFGG8CEFFGE8FGFGFAF9FGG<FCFEFDFGGGCGCFFGCGC@CEF<CCGGGGCF9EFGGGGGGD9F<A@FDCCGGG@F@FG<>=>7D@FGGGGG4,=4ECF9EGGE7:FFFFGGGEECDFC84?+,,@EFGGA=DDGDGG9DDEFFEFGGGFFFFDFEGG=,@:CDGGGGGGFGF=DFDD,@=CCF6=FFF+@+*;;+
@M02526:341:000000000-JB3KD:1:1101:24803:7710 2:N:0:AACTAAT+ACGGCAC
CTAGGGGACTACCCGGGTATCTAATCCTGTTCGCTACCCATGCTTTCAAACCTCAGCGTCAGTTACAGACCAGAGAGCCGCCTTCGCCACTGGTGTTCTTCCATATATCTACGCATTCCACCGCTACACATGGAGTTCCACTCTCCTCTTCTGCACTCAAGAAAGGCAGTTTCAGATGCAATTCCTCAGTTAAGCTGAGGCCTTT
+
CCCCCGGGGGGGGGGEGGGGGGGGGGGGGGGGGGGGGGGGGGGGGGGGGGGGGGGGGGGGGGGGGGGGGGGGGFFGGGGGGGGGGGGGGGGGGGGGGGGGGGGGGGGGGGGGGGGGGGGGGGGGGGGGGGGGGCFGGGGGGGGFGGGGFEGGGGGGGDFGCGGGGFCFEFGGGGGGGGGFGGGGGG75@ECFGGGGGGDGG>CFF
@M02526:341:000000000-JB3KD:1:1101:24424:7730 2:N:0:AACTAAT+ACGGCAC
ATTCGGATTTCATCGGCTGCTCCCCTTTTGTTCTCTTCTCCACCGTCTGATGCACTTCCCATGTTTTTCATCGTCCCCCCCGGTCCCTCGGGTCACTTCCTTTACCCTTTCCCATACATCCTTCATACGTGGGTATTTTGCTCCCTCCTCTCCATCTGTCTCTCCCCTCTTAATATCTGCTCCTCACCACAATTCCGCCCTGCCT
+
8-,6,,,,6;,,,,,,6,=,,,;,,,;E,,;,;,,,,;6,;F,,+;B<,;<,,;,6,,;,,,,6,<,:6;,,,,,8@,++>+++4+,,:+,@,4,99?,,,,9,4,,C,,99,,9,,,,9,9CED,,4444++6,,,4,,7,66@1,+,,,,03++++,,,7,,3,6,+,,2+,+6++5+2+:+,+5,,1,,,,27***3***;*
@M02526:341:000000000-JB3KD:1:1101:24703:7734 2:N:0:AACTAAT+ACGGCAC
TGGGACTACCAGGGTATCTAATCCTGTTTGCTACCCACGCTTTCGAGCATGAACGTCAGTGTTATCCCAGGAGGCTGCCTTCGCCATCGGTATTCTTCCACATCTCTACGCATTTCACTGCTACACGTGGAGTTCTACCTCCCTCTGACACACTCTAGTCTGCCAGTTTCAAATGCACTTCCCAAGTTAAGCTCGGGGATTTCAC
+
CCCCCGGGGGGGGGGGGGGGGGGGGGGGGGGGGGGGGGGGGGGGGGGGGGGGGGGGGEEGGGGGGGGGGGGGGGGGGGFFGGGGGGGGGGGGGGGGGGGGGG@FFFGGGGDEGECCFGGGGCEGGGGGGGGGGGGGGFFGGGGGGGGGGGGGG,AFFGGGGGGFEGGGGF,=F8DDCF8DFFGGFFGFGGGG9=DEGGDCF*?71
@M02526:341:000000000-JB3KD:1:1101:5294:7740 2:N:0:AACTAAT+ACGGCAC
CCGGACTACCCGGGTATCTAATCCTGTTTGCTCCCCACGCTTTCGTGCATGAGCGTCAGTGCAGGCCCAGGGGATTGCCTTCGCCATCGGTGTTCCTCCGCATATCTACGCATTTCACTGCTACACGCGGAATTCCATCCCCCTCTGCCGCACTCCAGCCATGCAGTCACAAATGCAGTTCCCAGGTTGAGCCCGGGGATTTCAC
+
CCCCCGGGGGGFGCFGGFGGGGGGGGGGFGGGGGGGFG@FFGEGDGFGFGGGCFEGG>CEFGGGDGGGGGGGGDEDGG<FFGFEGGGGGDEGGGGGGGGGGECEEFFGFGGGGCFGFGGGGGGGGGGGGDCFGGGGGGGGGGGGGFCFFGGEGC?FC6?FF9@CEGGGFEFGGFGDC7=AFGGGG4CCGCGGGGGGGGDDFFFFF
@M02526:341:000000000-JB3KD:1:1101:4803:7748 2:N:0:AACTAAT+ACGGCAC
GGCGGGGACTACATGGGTATCTAATCCTGTTTGCTCCCGACGCTTTCGCGCCTCAGCGTCAGAACCGGACCAGTTAGCCGCCTTCGCCACTGGCGTTCTTGCGAATATCTACGAATTTCACCGCTACACTCGCAGTTCCACTAACCTTTTCCGGTCTCTAGCCGCACCGTCTCAAAGGTAATTCTCAGGTTGAGCCTTGGGCTTT
+
CCCCCEECGEFFF,,CFFA@FF@E@FC@AC9EE@CCEF+,6@CFG7,::6C@@B,C6+=FC@9E<,FC:FGD@EEF95,+@CF:=?8B7+B,A,+8++A9,7++3@+,77,8:+F=<DFF,8+@C+@CCC,+8+3*3,353@C86,,,@9,CD>DCCB,,,,=C*4:*=:*/>1C*+00++31:+2:>*=<*+7;7<*0*75)02
@M02526:341:000000000-JB3KD:1:1101:20390:7763 2:N:0:AACTAAT+ACGGCAC
GACCGGACTACTAGGGTTTCTAATCCTGTTTGCTCCCCACGCTTTCGCACCTCAGCGTCAGTATCGAGCCAGTGAGCCGCCTTCGCCACTGGTGTTCCTCCGAATATCTACGAATTTCACCTCTACACTCGGAATTCCACTCACCTCTCTCGAACTCAAGACCAATAGTTTTGAAGGCAGTTCCGAGGTTGAGCCCCGGGATTTC
+
CCCCCGGGGGGGGGGGGGGGGGGGGGGGGGGGGGGGGGGGGGGGGGGGGGGFGGGGGGGGGGGGGGGGGGGGGFGGGGGGGGGGGGGGGGGGGGGGGGGGGGGGGGGGGGGGGGGGGGGGGGGGGGGGFGGGGGGGFGGGCFGGGGGFGGFGGGGGGGGGGGGGGEFGFGGGGGGGGGGFGGGFGGGGGGFGGGGGGGDGGEF==
@M02526:341:000000000-JB3KD:1:1101:9917:7767 2:N:0:AACTAAA+ACGGCAC
TGTTTGGACTACTAGGGTATCTAATCCTGTTCGCTCCCCATGCTTTCGAGCCTCAGCGTCAGTTACAGACCAGAGAGCCGCCTTCGCCACTGGTGTTCTTCCATATATCTACGCATTTCACCGCTACACATGGAGTTCCACTCTCCTCTTCTGCACTCAAGTCTTCCAGTTTCCGATGCTCTTCCTCAGTTGAGCTGAGGGCTTT
+
CCCCCGGGGGGGGGGGGGGGGGGGGGGGGGGGGGGGGGGGGGGGGGGGGGGGGGGGGGGGGGGGGGGGGGGGGGGGGGGGGGGGGGGGGGGGGGGGGGGGGGGGGGGGGGGGGGGGGGGGGGGGGGGGGGGGGGGGGGGGGFGGGGGGGGGGGGGGGGFGGGGGGFGGGGGGGGGGGGGFGGGGGGGGGGGGGGGGGGGGGFFFF
@M02526:341:000000000-JB3KD:1:1101:22883:7770 2:N:0:AACTAAT+ACGGCAC
GCGGACTACCGGGGTTTCTAATCCTGTTTGCTACCCACGCTTTCGAGCATGAACGTCAGTGTTATCCCAGGAGGCTGCCTTCGCCATCGGTATTCTTCCACATCTCTACGCATTTCACTGCTACACGTGGAGTTCTACCTCCCTCTGACACACTCTAGTCTGCCAGTTTCAAATGCACTTCCCAAGTTAAGCTCGGGGATTTCAC
+
CCCCCGGGGGGGGGGGGGGGGGGGGGGGGGGGGGGGGGGGGGGGGGGGGGGGGGGGGGGGGGGGGGGGGGGFGGGGGGGGGGGGGGGGGGGGGGGGGGGGGGGGGGGGGGGGGGGGGGGGGGGGGGGGGGFFGFGGGGGGGGGFGGGGGGGGGGGGGGGGGGGGGGGGGGGGGGFGGGFFGGGGGGFGGGGGGGDEGGGG>FFFB
@M02526:341:000000000-JB3KD:1:1101:17106:7773 2:N:0:AACTAAT+ACGGCAC
CCAGGGACTACCCGGGTATCTAATCCTGTTCGCTCCCCACGCTTTCGTGCCTCAGCGTCAGTTACAGCCTAGTAAGCTGCCTTCGCAATCGGTGTTCTTGATGGTATCTATGCATTTCACCGCTACACCATCAATTCCGCCTACCTCGTCTGTACTCAAGCCTAACAGTATCCATGGCAGCTCAACAGTTGAGCTGTTGGCTTTC
+
CCCCCGFFGGGGDGGGGGGGGGGGGGGGGGGGGGGEGGGGGGGGGGGGGGGGGFFECFGCGGFFFFDFGGGGDFFFGGGGGGGGGGGGGGGGGGGGGGGGFGGGGGGGGGFDGGGDGFGGGGGGGGGEGGGGCFGGGCFGGGGGGGGGGGGGGGGGGFGGGFGGGGGFGGGGGGGGGGGFGDFC?C9EGGGGGG?FDGGGGFFF5
@M02526:341:000000000-JB3KD:1:1101:6562:7780 2:N:0:AACTAAT+ACGGCAC
TGCGCGGACTACACGGGTTTCTAATCCTGCTTGCTACCCATGCTTTCGAGCCTCAGCGTCAGTAACAGACCAGACAGCCGCTTTCGCCACTGGTATTCTACCATATATCTACGCATTTCACCGCTACACATGGTGTTCTACTGTCCTCTTCTGTACTCAAGTCGCCTAGTTTCCAATGCACTTCTTCGGTTAAGCCGAAGGCTTT
+
CCCCCGGGE7EFGEGGGGGGGGGFFFFGGFGGGGGGGFGGGGCFGFG@<FCECFFFGGGGGGGGGGGGGGGGGCFGGGGDFCFEFCGGD7FFF,AEFFGFGGGGGGGCD;F9DDEEGFGCFG=7+=FFFG@:F9E,@FEGCDFFGFFF8DCD?=D89DEFGGGGG=C>@,2@+7=DDCD9CDGFGGGGC@EG7EDFGGDGGFFFF
@M02526:341:000000000-JB3KD:1:1101:7546:7781 2:N:0:AACTAAT+ACGGCAC
CCGGACTACCGGGGTATCTAATCCTGTTTGCTACCCACGCTTTCGAGCATGAACGTCAGTGTTATCCCAGGAGGCTGCCTTCGCCATCGGTATTCTTCCACATCTCTACGCATTTCACTGCTACACGTGGAGTTCTACCTCCCTCTGACACACTCTAGTCTGCCAGTTTCAAATGCACTTCCCAAGTTAAGCTCGGGGATTTCAC
+
CCCCCGGEEGGCGGGGGGGAFEGFDEGGGGFA<EFGCFEGG:FDF@EEG<FFEGGGGCBEGGGGFGGGFE@FEGEF@FFGEGFGGDB?@4FFE9FFBFEGGGGGGGGGADGF==FGDGFDGGFEFGF?EFC8FFGGCFF=EGE=FG8;E9D8C?DG?FFGGAEE8EEFFDF:9EGGGGDDGGGGFDDCEFCE,@?:7;9?DFFAF
@M02526:341:000000000-JB3KD:1:1101:28091:7784 2:N:0:AACTAAT+ACGGCAC
GACTTCGGACTACCAGGGTATCTAATCCCATTCGCTCCCCTAGCTTTCGTCTCTCAGTGTCAGTGTCGGCCCAGCAGAGTGCTTTCGCCGTTGGTGTTCTTTCCGATCTCTACGCATTTCACCGCTCCACCGGAAATTCCCTCTGCCCCTACCGTACTCCAGCTTGGTAGTTTCCACCGCCTGTCCAGGGTTGAGCCCTGGGATT
+
CCCCC9BEFFCDC6EGDCFFFGCFGGGGGGGFFDGCFGGEFGGGGGGFGGE,C96FFFG6CFFFGFGGGC,@FCFFFGFGCFC@AEECFFF@7<FDAFGF9FFGEC,:FFFFGCFG7FFGEEG8C@BFFGGGGGDDFFGGFA?DFF9@FGGGGEGFDGG?D88DDEEGDFFFCFCCCDDECDF><A<DFG@9C7>,9>*;F>AA4
@M02526:341:000000000-JB3KD:1:1101:17449:7806 2:N:0:AACTAAT+ACGGCAC
CGCGGGACTACCCGGGTTTCTAATCCTGTTTGCTACCCATGCTTTCGAGCCTCAGCGTCAGTAACAGACCAGACAGCCGCTTTCGCCACTGGTATTCTACCATATATCTACGCATTTCACCGCTACACATGGTGTTCTACTGTCCTCTTCTGTACTCAAGTCGCCTAGTTTCCAATGCACTTCTTCGGTTAAGCCGAAGGCTTTC
+
CCCCCGDGGGGGGGGGGGGGGGGGGGGGGGGGGGGGGGGGGGGGGGGGGGGGGGGGGGGGGGGGGGGCGGGGGGGGGGGGGGGGGGGGGGGGGGGGGGGGGGGGGGGGGGGGGGGGGGGGGGGGGGGGGGGGGGGGGGGGGGGGGGGGGGGGGGGGGFGGGGGDGGGGGGGGGGGGGGDFGGGGGGGGGGGEEGGCDGGGG9FF>
@M02526:341:000000000-JB3KD:1:1101:7758:7815 2:N:0:AACTAAT+ACGGCAC
GTCACGGGACTACCCGGGTTTCTAATCCTGTTTGCTCCCCGCGCTTTCGCGCCTCAGCGTCAGTGTCGAGCCAGTGGGCCGCCTTCGCCACTGGAGTTCCTCCGATTATCTACGATTTTCACCCCTACACTCGGAATTCCCCCCACCTCCCTCGAACTCCAGACCGCGAGTTTCGAAGGCCATTCCGGGGTTGGGCCCCGGGATT
+
-A@CCGDE67,CEFFGGGGG7E<F,<F<6FFGGC9AFGGG77+::FGGGGEGF7C8,C@@6CCC,CC6C+B+CFGFGEF@B@CGE<+B:4F,E,,,AEFFDF,FF+8FFCFEFFG+AFCADFC,8>=:8FGGF@E6D,@9,6CC6CE?1,4,3*3*405,A,,***4*7*4*+44C*/)05;6+<:<:*1=***2:9))/9))8?
@M02526:341:000000000-JB3KD:1:1101:10721:7839 2:N:0:AACTAAT+ACGGCAC
GGGGGACTACAGGGGTATCTAATCCTGTTTGCTCCCCACGCTTTCGCACCTGAGCGTCAGTCTTTGTCCAGGGGGCCGCCTTCGCCACCGGTATTCCTCCAGATCTCTACGCATTTCACCGCTACACCTGGAATTCTACCCCCCTCTACAAGACTCTAGCTGGACAGTTTTAAATGCAATTCCCAGGTTGAGCCCGGGGCTTTCC
+
CCCCCGGGGGGFGGGGGGGGGFGGGGGGGGGGGGGGGGGGGGGGGGGGCFGFGGFGGGGGGGGGGGGGGGGGGGGGGGGGGGGGGGEGGGGGGGGFECGFGDFGGGGGGGGGGGGGGGFAEGGGGGGGFGFFFDGGDGGCGDEGGGGGFGGFGFFGGGEECF:EFFGGGCCGGFGFFGGFGGGD,;5EE7?<CFGGGGDDCFFF4
@M02526:341:000000000-JB3KD:1:1101:7921:7839 2:N:0:AACTAAT+ACGGCAC
TGCGGACTACCGGGGTATCTAATCCTGTTTGCTCCCCACGCTTTCGCACCTGAGCGTCAGTCTTCGTCCAGGGGGCCGCCTTCGCCACCGGTATTCCTCCAGATCTCTACGCATTTCACCGCTACACCTGGAATTCTACCCCCCTCTACGAGACTCAAGCTTGCCAGTATCAGATGCAGTTCCCAGGTTGAGCCCGGGGATTTCA
+
CCCCCGGGGGGGGGGGGGGGGGGGGGGGGGGGGGGGGGGGGGGGGGGGGGGGEGGGGGEGGGGGGGGGGGGGGGGGGGGGGGGGGGGGGGGGGGGGGGGGGGGGGGGGGGGGGGGGGGGGGGGGGGGGGFGFFGGGGGGGGGGGGGGGGC7CGGFGGGGGGGGGGGGGCEGGG9CFGC>AGDGGGFFEGF?FGFFGGDGCDFFF+
@M02526:341:000000000-JB3KD:1:1101:10358:7850 2:N:0:AACTAAT+ACGGCAC
GTGGACTACTAGGGTATCTAATCCTGTTCGCTCCCCACGCTTTCGCGCCTCAGCGTCAGTTCCGAGCCAGGTTGCCGCCTTCGCAACTGGTGTTCTTCCCAATATCTACGAATTTCACCTCTACACTGGGAATTCCACAACCCTCTCTCGGACTCTAGTCTGCACGTATCAAATGCAGTTCCCAGGTTAAGCCCGGGGATTTCAC
+
CCCCCGGGGFGGGGGGGGGGGGGGGGGGFGGGGGGGGGGGGDFGGC:FCFGGFGGGGGGGFCCF7:FGGGGAFGGCGGGGGGGGCF@4FFE?FDFGGGGGGGFFGFGGFGCEFGGGGG,:EFCFGGF9ECFFGGGGGGG8EGGGGGGGGG6EDGGGGG:EEFC:FFG8AFFFDGGGGDGFFGGG6DFGGGGGGGGED7>GFFFA=
@M02526:341:000000000-JB3KD:1:1101:18980:7874 2:N:0:AACTAAT+ACGGCAC
CGGAGCGGACTACTGGGGTATCTAATCCTGTTTGCTCCCCACGCTTTCGCACCTGAGCGTCAGTCTTCGTCCAGGGGGCCGCCTTCGCCACCGGTATTCCTCCAGATCTCTACGCATTTCACCGCTACACCTGGAATTCTACCCCCCTCTACGAGACTCGAGCCTGCCAGTTTCAAATGCAGTTCCCGGGTTAAGCCCGGGGATT
+
CCCCCGGDFGGFGGFGGGGGGGGFGGGGGGGGGFFGGFCFGGGCGEFGEGGEGGGGFGGGGGGGGGGGGFGFGGGGGGGGGGGGGGGGGGGGGGGGGAEGGGGF@FGGFEFDCGC@FEFFGGFEGGGGGFGGGGGGGGGGGGFGGDE?CFFGGGGGGFGGG>>EGGGGGGCCFFF7CFGFGGGG?FGE5EECCGGGFFDGDFFBA
@M02526:341:000000000-JB3KD:1:1101:2885:7875 2:N:0:AACTAAT+ACGGCAC
ATCTTCGGACTACAGGGGTATCTAATCCTGTGTGATCCACACGCTGTCGCGCCTGAGCGTCAGAAATGACCCAGTGAGCCGCCGTCGCCACCGGCGTGCTTCCCAAGAACTACGAACGGAACCGAGAAAAGGGGAAGGGCACAACACGCGCGCAGCCGCAAGGTGAAAAGTAGAAATGGCAGTGCCGGAGGGGAGCACGGGGAGG
+
CCB<C<FDDF7E,CC@EE@,,6,CF9,C,C6,;CCCF,,CFCGDGG6E@FFE+B@@C8@@CEEACFFC<,CEDFGBF9AE@7F+8::=CFCFEC+484?AFFE=4?,9,,448?4=+6+8+3888++33,8++@=>@+++++,,+,4***1*9?546<755:/3+03+230++13;+26)9**2+;757:*2/19**2))158<)
@M02526:341:000000000-JB3KD:1:1101:25623:7887 2:N:0:AACTAAT+ACGGCAC
TAGGACTACCCGGGTATCTAATCCTGTTCGCTCCCCACGCTTTCGCGCCTCAGCGTCAGTATCGAGCCAGGTTGCCGCCTTCGCAACCGGTGTTCTTCCCAATATCTACGAATTTCACCTCTACACTGGGAATTCCACAACCCTCTCTCGAACTCTAGTCATCACGTATCAAATGCAGCTCCCAGGTTGAGCCCAGGTATTTCAC
+
CCCCCFGGGGGGDEEGGGGGGGGGGCFFGGGGGGGCFFEGCFGGGGGGGEFGGGGGGGGGGGGCGGGGCGGEDFGGGEECFFFFGGGGGGGDEGGCFGGFGGGFEFFFGGGEDDFGGGGGGFFGEDEFGGGGFGGFFG=DEEGGG,@8E8DGGGGGGFFGGFFC?EGGGGDCC78C7??AFG<@CF@E:C6FFDCFF>C7:EFA+
@M02526:341:000000000-JB3KD:1:1101:21943:7894 2:N:0:AACTAAT+ACGGCAC
GCGGACTACCCGGGTTTCTAATCCTGTTCGCTCCCCACGCTTTCGCGCCTCAGCGTCAGTATCGAGCCAGGTTGCCGCCTTCGCAACCGGTGTTCTTCCCAATATCTACGAATTTCACCTCTACACTGGGAATTCCACAACCCTCTCTCGAACTCTAGTCATCACGTATCAAATGCAGCTCCCAGGTTGAGCCCAGGTATTTCAC
+
CCCCCGGGGGGGGGGGGGGGGGGGGGGGGGGGGGGGGGGGGGGGGGGGGGGGGGGGGGGGGGGGGGGGGGGGGGGGGGGGGGGGGGGGGGGGGGGGGGGGGGGGGGGGGGGGGGGGGGGGGGGGGGGGGGGGGGGGGGGGGGGGGFGGGGGGGGGGGCFGGFGGGGGGGGGFGGGGGGGFGGGGGGGGGFGGGGGGGFGGGFCFF
@M02526:341:000000000-JB3KD:1:1101:26087:7895 2:N:0:AACTAAT+ACGGCAC
AGGACTACCAGGGTATCTAATCCCGTTTGCTCCCCTAGCTTTCGCTCATCAGCGTCAATGCCGGTCCAGGATGCCGCCTTCGCCACCGGTATTCCTCCAGATATCTACGCATTTCACCGCTACACCTGGAATTCTGCATCCCTCTCCCGGATTCAAGCCATCCAGTATCGGATGCAGTTCCCAAGTTGAGCCTGGGGATTTCACC
+
CCCCCGGGGGGGDGGGGGGGGGFGGGGGGGGGGGGGGCGGGGGGGGGGGGGGFGGGGGGGGGGEGGGGG87FFFGGGGGDGF>FGGGCE>CFFG<AEGGGCE<FGGGGGDGDGFGGFGEGEGEFGGGGFGGGGGGGFGDGGGDG,@EGE@8C6EGF+=EGGGGGGG8=ECGE>EGGGFFAG9F+;CEFG6CFGGF77C4F>9+B*
@M02526:341:000000000-JB3KD:1:1101:16125:7906 2:N:0:AACTAAT+ACGGCAC
CGGTGGACTACTCGGGTTTCTAATCCTGTTTGCTACCCACGCTTTCGAGCATGAACGTCAGTGTTATCCCAGGAGGCTGCCTTCGCCATCGGTATTCTTCCACATCTCTACGCATTTCACTGCTACACGTGGAGTTCTACCTCCCTCTGACACACTCTAGTCTGCCAGTTTCAAATGCACTTCCCAAGTTAAGCCCGGGGATTTC
+
CCCCCG@G<,C,6,6+,=;,;CF9<<E,;@FCFGGGGGGC:FCCFG@EFGGGFECFGFGGCCFGGC@,CCAFGG:CEFFCGEEAEGGDFGGGGDDEFEFFFGGGGF;;FGFG7FC=CFDGGDFEE,CF8E8:F88DFGGFGFCFGGF8,,7=A?8DDD8,@DEGC=8D8BEFGEGDG?=FFF=FG7==2=EC8,+6@DG6DFFFF
@M02526:341:000000000-JB3KD:1:1101:7190:7922 2:N:0:AACTAAT+ACGGCAC
AAGGACTACACGGGTTTCTAATCCTGTTCGCTCCCCACGCTTTCGCGCCTCAGCGTCAGTATCGAGCCAGGTTGCCGCCTTCGCAACCGGTGTTCTTCCCAATATCTACGAATTTCACCTCTACACTGGGAATTCCACAACCCTCTCTCGAACTCTAGTCATCACGTATCAAATGCAGCTCTCAGGTTGAGCCCAGGTATTTCAC
+
CCCCCGGGGGGGGGGGGGGGGGGGGGGGGGGGGEGGGGGGGGGGGGGGGGGGGGGGGGGFGGGCGGGGGCFGGGGGGGGGGGGGGDGGGEGGGGGGGGGGGGGGGGGGGGDGGGGGFGGFGFGGGGGAEFCGAEEFDF?DGGGGGFGGGGFGGGGGGFAFFGGGGGGFGGGADFF?8FGAF8D:;CFFFGFGCG5FFGCGGFFFF
@M02526:341:000000000-JB3KD:1:1101:9009:7931 2:N:0:AACTAAT+ACGGCAC
GGGACTACAGGGGTTTCTAATCCTGTTTGCTACCCACGCTTTCGAGCATGAACGTCAGTGTTATCCCAGGAGGCTGCCTTCGCCATCGGTATTCTTCCACATCTCTACGCATTTCACTGCTACACGTGGAGTTCTACCTCCCTCTGACACACTCTAGTCTGCCAGTTTCAAATGCTCTTCCCAAGTTAAGCTCGGGGATTTCACA
+
CCCCCGGGGGGGGGGGGGGGGGGGGGGGGGGGGGGGGGGGGGGGGGGGGGGGGGGGGGGGGGGGGGGGGGGGGGGGGGGGGGGGGGGGGGGGGGGGGGGGGFGGGGGGGGGGGGGGGGGGGGGGGGGGGGGGGGGGGGGGGGGGFGGGGGGGFGGGGGGGGGGGGGGGGGGGGGGGGGGFGGGFGGGGGGGFGGGGGDCFDAFF?
@M02526:341:000000000-JB3KD:1:1101:24314:7934 2:N:0:AACTAAT+ACGGCAC
GCCGGACTACTCGGGTATCTAATCCTGTTTGCTACCCATGCTTTCGAGCCTCAGCGTCAGTTACAGACCAGACAGCCGCTTTCGCCACTGGTATTCTACCATATATCTACGCATTTCACCGCTACACATGGTGTTCTACTGTCCTCTTCTGCACTCAAGTTACCCAGTTTCCTATGCACTTCTACGGTTAAGCCGTAGGCTTTCA
+
CCCCCGGGGGGGGGGGGGGGGGGGGGGGGGGGGGGGGGGFGGGGGGGGGGGGGGFGGGGGGGGGGGGGGGGGGGGFGGGGGGGGGGGGGGGGFGGGGFGGGGGGGGGGGGGGGGGGGGGGCGGGGGGGGGGGGGGGGGGGFGGGGGGGGGGGGGGGGGFGGGGGGGFFFGGGGGGFG8=FFGGGGGCGGGFGGGGGGGGCGFFF7
@M02526:341:000000000-JB3KD:1:1101:24379:7972 2:N:0:AACTAAT+ACGGCAC
AGGAGGGACTACAAGGGTATCTAATCCTGTTTGCTCCCCACGCTTTCGCACCTCAGCGTCAGTCTTTGTCCAGGGGGCCGCCTTCGCCACCGGTATTCCTCCACATCTCTACGCATTTCACCGCTACACATGGAATTCTACCCCCCTCTACAAAACTCTAGATACACAGTTTTGAATGCCATTCCCAGGTTGAGCCCGGGGATTT
+
@CCC87CCEFCFFFGC;FGEEC@CFF<FGCF<@F<EGCG<@@F@C8FC7@CC<EECAFG7FCFFFCAEFGFFGA:FEG+@FF:CEDC:FCGFD:FFAF9CF<F:FFEFD;F===:C+@=F9,@EEEGFFGGGC=,,,7>DFG=ECG>6CCFFC9;?FGGGFFCFCA@C::,;CGDGGGGFG78:,;<D>?6CCFFC>)8CC;6;A
@M02526:341:000000000-JB3KD:1:1101:21218:7984 2:N:0:AACTAAT+ACGGCAC
AGGTGGACTACTGGGGTTTCTAATCCTGTTTGCTACCCATGCTTTCGAGCCTCAGCGTCAGTAACAGACCAGACAGCCGCTTTCGCCACTGGTATTCTACCATATATCTACGCATTTCACCGCTACACATGGTGTTCTACTGTCCTCTTCTGTACTCAAGTCGCCTAGTTTCCAATGCACTTCTTCGGTTAAGCCGAAGGCTTTC
+
CCCCCGDGGGGG@EGGGGGGGFGGFGGGGGGGGGGGGGFGFGGGGGGGGGG8F<FGGGCCEGF@FFGGGGEFGGGGGGGGECFFGGGGGGGGGGDFGDC<FFGGGGGFGGGGGGGEGGGGGGGEDGGGGGGFGEECDDA=>@FFGGGGDGAFGGGGGGGGGG6C>CC?AEDEDGGF?6DF7==FG9+@EE6@AFG6D>CCF>**9
@M02526:341:000000000-JB3KD:1:1101:10733:7997 2:N:0:AACTAAA+ACGGCAC
TGAGGACTACCGGGGTTTCTAATCCTGTTCGCTCCCCACGCTTTCGCGCCTCAGCGTCAGTATCGAGCCAGGTTGCCGCCTTCGCAACCGGTGTTCTTCCCAATATCTACGAATTTCACCTCTACACTGGGAATTCCACAACCCTCTCTCGAACTCTAGTCATCACGTATCAAATGCAGCTCCCAGGTTGAGCCCAGGTATTTCC
+
CCCCCGGGGGGGGGGGGGGGGGGGGGGGGGGGGGGGGGGGGGGGGGGGGGGGGGGGGGGGGGGGGGGGGGGGGGGGGGGGGGGGGGGGGGGGGGGGGGGGGGGGGGGGGGGEGGGGGGGGGGGGGGGGGGGGGGGGGGGGGGGGGGGGEFEFGGGGGGGGGGGGGGGGGGGGGGGGGGGFGGGDFGGGGGGGGGGGGGGFGFFF+
@M02526:341:000000000-JB3KD:1:1101:16744:8023 2:N:0:AACTAAT+ACGGCAC
AAACGGGGACTACCGGGGTATCTAATCCTGTTTGCTACCCACGCTTTCGAGCATGAACGTCAGTGTTATCCCAGGAGGCTGCCTTCGCCATCGGTATTCTTCCACATCTCTACGCATTTCACTGCTACACGTGGAGTTCTACCTCCCTCTGACACACTCTAGTCTGCCAGTTTCAAATGCACTTCCCAAGTTAAGCTCGGGGATT
+
CCCCCGGGGGGGCFGGGGGGGGGGGGFGGGGGGGGGGGGGGGCGGGGGGGGGGGGGGGGGGGGGGGGGGGGGGGGGGGGGGGGFFGFGGGGGGGEGEGGGGGGFFGGGGGFGGGGGGGDG;E;EGGGGGGGFFG>G>?FAFGGDGGGCGFFAD?FFGCEFGDFC:AFGGGGDFGGGGFFF?DFG<FGG6EFCECFG+=>;>?EEF
@M02526:341:000000000-JB3KD:1:1101:10230:8044 2:N:0:AACTAAT+ACGGCAC
GGGGGACTACCAGGGTATCTAATCCTGTTCGCTCCCCATGCTTTCGCTCCTCAGCGTCAGTTAATGCCCAGAGACCTGCCTTCGCCATCGGTGTTCCTCCTGATATCTGCGCATTTCACCGCTACACCAGGAATTCCAGTCTCCCCTACATCACTCTAGTCTGCCCGTACCCACCGCAGATCCGGAGTTGAGCCCCGGACTTTCC
+
CCCCCGGGGGGGGGGGGGGGGGGGGGGGGGGGGGGGGGGGGGGGGGGGGGGGGGGGGGGGGGGGGGGGGGGGGGGGGGGGGGGGGGGGGGGGGGGGFFGGGGGGGGGGGGGGGGGGGGGGGGGGGGGGGGGGGGGGGGGGGGGGGGGGGGGGGGGGGGGGGGGGGGGGGGEGGGGGGG>9DGGFGGGGGEGFGGFEGGDGGFFF4
@M02526:341:000000000-JB3KD:1:1101:26040:8047 2:N:0:AACTAAT+ACGGCAC
TCAGGACTACTCGGGTATCTAATCCTGTTTGCTACCCACGCTTTCGAATCTCAGCGTCAGTTACGAGCCAGAAAGCTGCCTTCGCCATTGGTATTCCTCCAGATATCTACGGATTTCACCCCTACACCTGGAATTCCACTTTCCTCTCTCGCACTCTAGCAGCACAGTATCAAATGCAGTTCACAGGTTAAGCCTAGGGCTTTCA
+
C9@CCGCEFFCFEEGGEGGGGFFGGG,ECGG9FE@FG,FCGD:F,@<FDG9FCEFG:C:8CFCFFCFFGGAFG8FFGEG<F,5@FFG:5F8A?FFC<EE=F,CFGGGGGGFBECCEE,EEFGGCEFGE=:FF:B8D,DED=@EECFAF9=+@C6CFG?CFFC,@E?@,===8+7?3==F<7=+=2+@EFGGGGGG?8?797A9C+
@M02526:341:000000000-JB3KD:1:1101:11228:8051 2:N:0:AACTAAT+CCGGCAC
CGGACTACTCGGGTATCTAATCCTGTTCGCTCCCCACGCTTTCGCTCCTCAGCGTCAGTAACAGCCCAGAGACCTGCCTTCGCCATTGGTGTTCTTCCCGATATCTACACATTCCACCGTTACACCGGGAATTCCAGTCTCCCCTACTGCACTCAAGCCCGCCCGTATCCGGCGCAGACCCATCGTTAAGCGATGGGCTTTCACA
+
-A,-,8,6,C,,+68,C;;C6,;C;E@<F+BFFCC@+:7FG@FB@FG+CC@,C:FGCEEEA9<<FDFGFEC@FDEAF@@EFE7FFDDA8CFFE@FF?<,@C:@FGCEFDEFGFGCFGGGGDGGGGGGGGGGGFCEDFC9@FDFEDFGGGGGGGGGGGGGFEGEEEEGGGCGEGGGGDGGFGFGGGGGGFGGGGGDGGFDDGFFFA
@M02526:341:000000000-JB3KD:1:1101:24833:8057 2:N:0:AACTAAT+ACGGCAC
TTCAGGACTACCAGGGTATCTAATCCTGTTCGCTCCCCACGCTTTCGCGCCTCAGCGTCAGTATCGAGCCAGGTTGCCGCCTTCGCAACCGGTGTTCTTCCCAATATCTACGAATTTCACCTCTACACTGGGAATTCCACAACCCTCTCGCGAACTCTAGTCATCACGTATCAAATGCAGCTCCCAGGTTGAGCCCAGGTATTTT
+
CCCCCFGGGGD@<A7F<FFEFFFEFEF<FGFGDCGGGGGGGEC:FEFGGFG7FEFAFFGGGGGFFDDCFGCFDFFCC@CFCFCFGGGGGGE>FFGGGGFBFGDGGGGGGFGGGGC8E?F9FGFGG9EFF:ECEFFGGBFFGCC8CC@,=+++6@D?<BCA@D=@7;3A;CGGFGG7<+=9C77310CDC6=?9C91/*39=+4B1
@M02526:341:000000000-JB3KD:1:1101:12442:8093 2:N:0:AACTAAT+ACGGCAC
CGGGGACTACTGGGGTTTCTAATCCAATTCGCTCCCCTAGCTTTCGTCTCTCAGTGTCAGTGTCGGCCCAGCAGAGTGCTTTCGCCGTTGGTGTTCTTTCCGATCTCTACGCATTTCACCGCTCCACCGGAAATTCCCTCTGCCCCTACCGTACTCCAGCTTGGCAGTTTCCACCGCCTGTCCAGGGTTGAGCCCTGGGATTTGA
+
CCCCCGGGFGACEFGGEFGGGGGGG,CFG9FGGGGGGGGGGGGGGGGD@CEFGGCGGGFGGGGGGGGGGGGGDFGGGDGFGGGGGGGGEBFGFGGGGGAE,?FCGGGFGGGGGGGGGGG9CGGEEFFF@FFGGFGGD?9F8@FGCFFEFGGGFGGF6FGGGFC8@GGG9:CFGG9CDC*3CFG72?CGGGFFFGCEC>C4FA4+4
@M02526:341:000000000-JB3KD:1:1101:12253:8098 2:N:0:AACTAAT+ACGGCAC
CGGGGACTACCCGGGTTTCTAATCCTGTTTGCTCCCCACGCTTTCGCACCTGAGCGTCAGTCTTCGTCCAGGGGGCCGCCTTCGCCACCGGTATTCCTCCAGATCTCTACGCATTTCACCGCTACACCTGGAATTCTACCCCCCTCTACGAGACTCAAGCTTGCCAGTATCAGATGCAGTTCCCAGGTTGAGCCCGGGGATTTCA
+
CCCCCEFFGGGGGGGGGGGGGGGGGFGGGGGGGGGGGGGGGGGGGGGGGGGGGGGGGGGGGGGFGGGGGGGGGGGGGDGGGGGGGGGGGGGGDGGGFEGGGGGGGGGGGGGGGGDGGGGGGGGGGGGGGGGGGGGGGGGFGGGGGGGGGGGEGGGGGGGFCGGDCEGGGGGGD<FGGGGFGG+;FGGDGEGGG?FEDGGDGFAFC
@M02526:341:000000000-JB3KD:1:1101:8698:8106 2:N:0:AACTAAT+ACGGCAC
TGGACTAACGGGTTTCTAATCCCGTTCGCTCCCCATGCTTTCGCACTCCAGCGTCGGTGGGGACCCAGAGAGCTGCCTTCGCTTTTGGCCTTCCTTCGTAGATCTCCGGATTTCACCCCTACACACGAAATTCCACTCTCCTCTGTCTCACTCAAGTGAATTGGTTTCGAGAGCATTCCACCAGTTTTTGGCGACTTTCACTTTC
+
CCCCCGGGGGGGGGGGGGGGGGGGGGGGGGGGGGGGGGGGGGGGGGGGGGGGGGGGGGGGGGGGGGGGGGGGGGGGGGGGGGGGGGGGGGGGGGGGGGGGGGGGGGGGGGGGGGGGGGGGGGGGGGGGGGGGGGGGGGGGGGGGGGGGGGGGGGGGGGGGGGGGGGGGGGGGGGGGGGFFFGGGGGGGGGGGGEGGGGGGGFFF8
@M02526:341:000000000-JB3KD:1:1101:12373:8123 2:N:0:AACTAAT+ACGGCAC
GGAGCGGGACTACCGGGGTTTCTAATCCTGTTTGATCCCCACGCTTTCGCACATCAGCGTCAGTTACAGACCAGAAAGTCGCCTTCGCCACTGGTGTTCCTCCATATCTCTGCGCATTTCACCGCTACACATGGAATTCCACTTTCCTCTTCTGCACTCAAGTTTTCCAGTTTCCAATGACCCTCCACGGTTGAGCCGTGGGCTT
+
CCCC?FEGGGGGGGDGGGGGGGGGDEGGGGGGGG9EGGGEGGGGGGGGGGGGGGGGGFGGGGGGGGGFGGFFGGGFGGGGGGGGGGGGGGGGGFGGGGGGGGGGGGGGDFGFEGGEGEFGGGGEDGGGGGGGFFGGGGGGGGGGGFGGGGGGGGGFGGGGGGG:E8FFGFEFFGG@FDFFGGGGFGFGGGFGGFDFGGD49>FAA
@M02526:341:000000000-JB3KD:1:1101:4158:8131 2:N:0:AACTAAT+ACGGCAC
GGGGACTACAGGGGTTTCTAATCCTGTTTGCTCCCCACGCTTTCGCACCTCAGCGTCAATATGTGTCCAGTAAGTCGCCTTCGCCACTGGTGTTCTTCCGAATATCTACGAATTTCACCTCTACACTCGGAATTCCACTTACCTCTCCACAATTCTAGCGATGCAGTCTTAAAGGCAATTCCGGAGTTGAGCCCCGGGCTTTCAC
+
CCCCCDFGGGGGGGGGGGGGGFGCEFGGGGGGGGGGGGGGGGGGGGGGGDGGCG@FEGGGGEDFCFGEFFFFFGEEFEEGGGGGGGGGGGGFG@FGGGGGDGDGGGGGGGGGGGGFGGGCFGGGGGGGGGDGGGGGGFFGGGGGGGGGGGGGGGGF@FC68DCADFGGDFFGC8CD?+=@GGGGGDGGG7CFFDDG**3CDAF>F
@M02526:341:000000000-JB3KD:1:1101:21862:8152 2:N:0:AACTAAT+ACGGCAC
GGGACTACCAGGGTTTCTAATCCTGTTTGCTACCCACGCTTTCGAGCATGAACGTCAGTGTTATCCCAGGAGGCTGCCTTCGCCATCGGTATTCTTCCACATCTCTACGCATTTCACTGCTACACGTGGAGTTCTACCTCCCTCTGACACACTCTAGTCTGCCAGTTTCAAATGCACTTCCCAAGTTAAGCTCGGGGATTTCACA
+
CCCCCGGGGGGGGFGGGGGGGGGGGGGGGGGGGGGGGGGGGGGGFGGGGGGGGGGGGGGGGGGFGGFFGFGGGGGGGGGGGGGGGGGGGGGGGGGGGGGGGGGGGGGGGGGGDGGGGGGGGGGGGGGDGCGGGGGGGC9EGGGGGGGGGGGGGGGGGGGFGGGGGGGGGGFGGGGGGGGFGGG=FGFG:FC,DEGGGGGFFFFF9
@M02526:341:000000000-JB3KD:1:1101:11992:8159 2:N:0:AACTAAT+ACGGCAC
AGGGTGGACTACAAGGGTATCTAATCCTGTTTGCTCCCCGCGCTTTCGCGCCTCAGCGTCAGTGTCGAGCCAGTGGGCCGCCTTCGCCACTGGTGTTCCTCCGAATATCTACGAATTTCACCTCTACACTCGGAATTCCACCCACCTCTCTCGAACTCCAGACCGCGAGTCTCGAAGGCCATTCCGGGGTTGAGCCCCGGGATTT
+
CCCCCGGGGGGGGGGGGGGGGGGGGGGGGGGGGGGGGGGGGGGGGGGGGGGGGGGGGGGGGGGGGGGGGGGGGGGGGGGGGGGGGGGGGGGGGGGGGGGGGGGGGGGGGGGGGGGGGGGGGGGGGGGGGGGGGGGGGGGGGGGGGGGGGGGGGGGGGGGGGGGGGGGDGGGGGGGGCGGFGGGGGGGGGGGGGGGGGGGGG:>AF
@M02526:341:000000000-JB3KD:1:1101:25916:8162 2:N:0:AACTAAT+ACGGCAC
CAGGACTACTGGGGTATCTAATCCTGTTTGCTCCCCACGCTTTCGCACCTCAGCGTCCAGTATGAGCCAGTAAGCCGCCTTCGCCACTGGTGTTCTTCCGAATATCTACGAATTTCACCTCTACACTCGGAATTCCACTTACCTCTCTCACCTGCTAGCTCGGCAGTCTTAAAGGCAATTCTGGAGTTGAGCTCCAGGCTTTCAC
+
CCCCCGGGGGGGGGGGGGGGGGGGGGGGGGGGGGGGGGGGGGGGGGGGGGGGGGGGGGGGGGGGGGGGGGGGGGGGGGGGGGGGGGGGGGGGGGGGGGGGGGGGGGGGGGGGGGGGGGGGGGGGGGGGGGGGGGGGGGGFFGGGGGGGGGGGGFGGGGGGGGCCGGFFGGGGFFGGGGGFGGGGGGGGGGGGDGDFGGGGGFFCF
@M02526:341:000000000-JB3KD:1:1101:22642:8183 2:N:0:AACTAAT+ACGGCAC
GTGCGGACTACTCGGGTTTCTAATCCTGTTTGCTCCCCACGCTTTCGTGCATGAGCGTCAGTCTTGACCCAGGGGGCTGCCTTCGCCATCGGTGTTCCTCCACATCTCTACGCATTTCACTGCTACACGTGGAATTCTACCCCCCTCTGCCAGACTCCAGCCTTGCAGTCTCCAACGCAATTCCCAGGTTGAGCCCGGGGATTTC
+
CCCCCGGGGGGGGGGGGGGGGGGGGFGGGGGGGFGCGGGGGGGGGGGCDFGGGGGGGGGGGGGGGCDG<FFGGGGGGGGGGFFGGGGGDFFGGDEGGGGGGGGG@EBFG9FEGG7CFCFGGGGGGGFGGEEFC@FFFFGCGGFGGGGGFGFC6?D=DGGCGGGA6,@CCFGFDG+;C5C@DGF;ED64<9C,?E;FDDG:CEA4:
@M02526:341:000000000-JB3KD:1:1101:3911:8187 2:N:0:AACTAAT+ACGGCAC
GAAGGGACTACTGGGGTTTCTAATCCTGTTTGCTCCCCACGCTTTCGCGCCTCAGCGGCAGTAATAGGACCAGGTCGCCGCCTTCGCCACCGGTGTTCTTCCCAATATCTACGAATTTCACCTCTACACTGGGAATTCCACGACCCTCTTCCGTACTCAAGCCTAAACGTATCAAGTGCAGCCCCCAGGTTAAGCCCAGGAATTT
+
@-8A<FGF<FEE<8,@8@@,C,FG9,<@F,FFF9FDGGEGEE:@,E7F@FE7C86CC+6@7CFF,<C<EEFGG7@D:=C:CF@FC,CF7FF7C+4@:F9,95A4,?E;@E;FFG8>FF,,CEEFFAF;F,CA:,37=,,6@++@1=,@D9=D+4@6+=2<ECG9,,,414@20,2258+?CF59E7CE7,=EFCFC8FFGGA);B
@M02526:341:000000000-JB3KD:1:1101:9141:8238 2:N:0:AACTAAT+ACGGCAC
ATTTGGACTACCGGGGTTTCTAATCCTGTTTGCTCCCCACGCTTTCGCACCTCAGCGTCAGTCTTTGTCCAGGGGGCCGCCTTCGCCACCGGTATTCCTCCAGATCTCTACGCATTTCACCGCTACACCTGGAATTCCACCCTCCTCTACAAGACTCCAGCCTGTCAGTCTCAGATGCTGTTCCCGGGTTGAGCCCGGGGATTTC
+
CCCCCFGGGGGGGDGGEGFGGGFGGGGGGGGGGCGGGGGGGGGGGGGGGGGGGGGGGGGGGGGFGGGGGGGGGCBFGGGDGGGGGGGGGGGGGGGGGGGGGGFGGCFGGGGGEEGGGGGFFGGGGGGGGGGGGCFGGGGGGGGGEFGGGGGGFCFFGGGGGGGGGGGG;ECCFFFGGGGFDF7@97CGGECCE6CEDCDDGDAA7
@M02526:341:000000000-JB3KD:1:1101:26419:8244 2:N:0:AACTAAT+ACGGCAC
GGGGGACTACCAGGGTATCTAATCCTGTTCGCTACCCATGCTTTCGAATCTCAGCGTCAGTTACAGACCAGAGAGCCGCCTTCGCCACTGGTGTTCTTCCATATATCTACGCATTCCACCGCTACACATGGAGTTCCACTCTCCTCTTCTGCACTCAAGAAAGGCAGTTTCAGATGCAATTCCTCAGTTAAGCTGAGGCCTTTCA
+
CCCCCEGGGGDGECBFFGDEAFGAFF<;EFFDCEG<<<EEFEE6EF@<FCFFFFFGFFC:C@FFAFADGGGCGGGFCFG7:CFF,BFFEF8ABFFGGGGACCFGFBFFCGGCGG7E?,AFEGDGGDGFGEGGCFGFF;ED?AFGEFGFFGGFF8DDFGFAGFGGFGE==FGCFFF=F=?9=DFGGGGF,CEGGGGGGGG7C*@7+
@M02526:341:000000000-JB3KD:1:1101:4383:8251 2:N:0:AACTAAT+ACGGCAC
GAGGAAGGACTACCGGGGTATCTAATCCTGTTTGCTCCCCACGCTTTCGCACCTCAGCGTCAGTCTTTGTCCAGGGGGCCGCCTTCGCCACCGGTATTCCTCCACATCTCTACGCATTTCACCGCTACACATGGAATTCTACCCCCCTCTACAAAACTCTAGATACACAGTTTTGAATGCCATTCCCAGGTTGAGCCCGGGGATT
+
--,AC@EFFGGGGGGGGGGGGGGGGAFGGGGGGGGGFGGGGGGGGGGGGGGG@FGFGF@FGEGGFGGGGFGGFGGFEEG:FEGEGGFDGGCF@EFCFEGGGGDEFGCEFDGGGFFEGFGGFFGGGGGGGG9:CEFFGDFGAEFFE8:CECGF?@C7AFFGGGFGGGCFC5FEGF4C=>9+97B:FCFFFCGGFC4CC9CC<8):=
@M02526:341:000000000-JB3KD:1:1101:8718:8256 2:N:0:AACTAAT+ACGGCAC
TAGTGGACTACCAGGGTATCTAATCCTGTTTGCTACCCACGCTTTCGAGCATGAACGTCAGTGTTATCCCAGGAGGCTGCCTTCGCCATCGGTATTCTTCCACATCTCTACGCATTTCACTGCTACACGTGGAGTTCTACCTCCCTCTGACACACTCTAGTCTGCCAGTTTCAAATGCACTTCCCAAGTTAAGCTCGGGGATTTC
+
CCCCCGGGGGGGGGGGGGGGGGGGGGGGGGGGGGGGGGGGGGGGGGGGGGGGGGGGGGGGGGGGGGGGGGGGGGGGGGGGGGGGGGGGGGGGGGGGGGGGGGGGGGGGGGGGGGGGGGGGGGGGGGGGGGGGGGGGGGGGGGGGGGGGGGGGGGGGGGDGGGGGGGGGGGGGGGGGGGGFGGGGGGGFFGGGGGGGGGGGGFFF9
@M02526:341:000000000-JB3KD:1:1101:13347:8264 2:N:0:AACTAAT+ACGGCAC
GATTGGACTACTCGGGTATCTAATCCTGTTCGCTACCCATGCTTTCGCTCCTCAGCGTCAGTTACTGCCCAGAGACCTGCCTTCGCCATCGGTGTTCCTCCTGATATCTGCGCATTCCACCGCTACACCAGGAATTCCAGTCTCCCCTACAGCACTCAAGTTATGCCCGTATCGCCTGCAGTCCCGCAGTTAAGCTGCGGGCTTA
+
CCCCCGGGGGGGGGGGGGGGGGFGGGGGGGGGGGGGGGGGGGGGGGGGGCFGGGGGGGGGGGFFFGGGGGGFGGGGGGGGGGGGGEGGGGGGFGGGGCFGGGGGGGGGGGGGGGGGGGGGGGGGGGGGGGGGGGGGGGGGGGGGGFGGGGGGGGGGGGGGFGGGGGGGGGGGGEGGGGGFGGGGFDGEGGGFGGGC>FGGDFFFA
@M02526:341:000000000-JB3KD:1:1101:19736:8265 2:N:0:AACTAAT+ACGGCAC
TTTGGACTACCGGGGTTTCTAATCCTGTTTGCTACCCACGCTTTCGAGCATGAACGTCAGTGTTATCCCAGGAGGCTGCCTTCGCCATCGGTATTCTTCCACATCTCTACGCATTTCACTGCTACACGTGGAGTTCTACCTCCCTCTGACACACTCTAGTCTGCCAGTTTCAAATGCTCTTCCCAAGTTAAGCTCGGGGATTTCC
+
CCCCCGGGGGGGGGGGGGGGGGGGGGGGGGGGGGGGGGGGGGGGGGFGGGGGGGCCFFGGGGGGGGGFGGGGGGGEGGGGGGGGGEGGGGGGGGGGGGFGGGGGGGGGGGGGGGDGFGGGGFGGGGGGGGGGGGFFFCFGGEFGGGGFFFDGGGGGGGGGGGFGGGGGGGGGGGGGDDGFFGFC8DGGGGGDGFFGGGGGGFFF+
@M02526:341:000000000-JB3KD:1:1101:3986:8286 2:N:0:AACTAAT+ACGACAC
CGGTGGACTACCAGGGTATCTAATCCTGTTCGCTCCCCACGCTTTCGTCCCTCAGCGTCATTAACAGCCCAGAGACCTCCCTTCGCCATTGGTGTTCTTCCTGATATCTACACATTCCACCGTTACACCGGGAATTCCAGTCTCCCCTACTGCACTCAAGCTCGCCCGTATCCGGCGCAGACCCATCGTTAAGCGATGGGCTTTC
+
CCCCCG8E,,C6,;B,,,;,6EDAEE9CEFE@CCGEG>FFE7FG,EB,B@F<@FCF7@FF,CF,,<,6DCFCF8E@F<,@,AAE<F@@7EF8FGGGGGGGG,?,CA,?CFFGGFGGFGGGGEG@CEF9,F@E+@==EBFFG,,DD86D81@,+E?D8=?,@,3+@8++@E8D+1+;+;CA*;C0,04:EGGF9ECG*5C*7;FAF
@M02526:341:000000000-JB3KD:1:1101:8272:8301 2:N:0:AACTAAT+ACGGCAC
GACAGGGGACTACCGGGGTTTCTAATCCTGTTTGCTCCCCACGCTTTCGTGCATGAGCGTCAGTGCAGGCCCAGGGGATTGCCTTCGCCATCGGTGTTCCTCCGCATATCTACGCATTTCACTGCTACACGCGGAATTCCATCCCCCTTTGCCGCACTCCAGCGATGCAGTCACAAATGCAGTTCCCAGGTTGAGCCCGGGGATT
+
CCCCCGDECFGGGGGDDGGEEFGGGGGGGGGGGGGGFGGGGGGGGEGFGGGGFGGGGFGGGGGGGFCFGGCGGGGGGDGGGGCDFF7CFEGGGGEGFGGGGGFGDEEGFEGGGDGEEGGGGGGFEGADEFCFGE+8DFGGGGGGGCE=8@79@+;CDGGGFFGEGGDEGGGGGG77C>+B=C8FCFCGGGGGGGGGGGGDGA::A
@M02526:341:000000000-JB3KD:1:1101:14296:8305 2:N:0:AACTAAT+ACGGCAC
CCCGCGGACTACCAGGGTATCTAATCCCATTCGCTCCCCTAGCTTTCGTCTCTCAGTGCCAGTGTCGCCCCAGCAGCGTGCTTTCGCCGTTGGTGTTCTTTCCGATCTCTACGCATTTCACCGCTCCACCGGAAACTCCCTCCGCCCCTACCGTACTCCAGCTTGGTAGTTCCCACCGCCTGTCCAGGCTTGAGCCCTGGGATTT
+
BC<@C@++@FECF?;;FE8CACFC9CF<FE<C<CFFFD:F8E,F9CFBFC8FF9,CF,,96,6:FC,,B@7C@AEF,@,4@@,9AFEE7@,,=F,9+C5?FGGG+?CCE,9C:C+6+,C99EEG+CE:E4>7+3+,7EE@8=++1@+9++,@+5+3=F7,<@:,8:EEA@A,2,:7CDDED4+;E8<8*=0/,,;ECCC**;AA;
@M02526:341:000000000-JB3KD:1:1101:21402:8319 2:N:0:AACTAAT+ACGGCAC
TTGGACTACCAGGGTTTCTAATCCCATTCGCTCCCCTAGCTTTCGTCTCTCAGTGCCAGTGTCGGCCCAGCAGAGTGCTTTCGCCGTTGGTGCTCTTTCCGATCTCTACGCATTTCACCGCTCCACCGGAAATTCCCTCTGCCCCTACCGTACTCCAGCTTGGTAGTTTCCACCGCCTGTCCAGGGTTGAGCCCTGGGATTTGAC
+
CC8ACCFGGGGFEGFGGGFGFFEGGGDFFGEGGGGGFCEFG<FGGGG?FCFCEGGGGGGG<CF@CGCFGEFFFGGGGGGCEGDEEEF@:FFCGGGGGGGG>7@FEGGGGGEE@F;FDDCEG@EGGGFGGE=FGGG9DFGG8DGGGG?FGDD+==FGGGGG88CF8AD:EFDEDDDD=7+4AFCC?D,8CCF6CEG77?;D43=93
@M02526:341:000000000-JB3KD:1:1101:9469:8324 2:N:0:AACTAAT+ACGGCAC
AAAGGACTACCGGGGTTTCTAATCCTGTTTGCTACCCACGCTTTCGAGCATGAACGTCAGTGTTATCCCAGGAGGCTGCCTTCGCCATCGGTATTCCTCCACATCTCTGCGCATTTCACTGCTACACGTGGAGTTCTACCTCCCTCTGACACCCTCTAGTCTGCCAGTTTCAAATGCACTTCCCAAGTTAAGCTCGGGGATTTCA
+
CCCCCGGGGGGGGGGGGGGGGGGGGGGGGGGGGGGGGGGGGGGGGGGGGGGGGGGGGGGGGGGGGGGGGGGGGGGGGGGGGGGFGGGGGFGGGGGGGGGFGGGGGGGGGGGGGGGGGGGGGGGGGGGGF:FDGGGGGGGGGGGGGGGGGGFFGGGGGGDFGGGGGGGGGGGGGEGGGGGFGGGGGGGGFGGGGGGGGGGDCAFF+
@M02526:341:000000000-JB3KD:1:1101:16486:8343 2:N:0:AACTAAT+ACGGCAC
GGGATGTACTACCGGGGTATCTAATCCTGTTTGCTCCCCACGCTTTCGCACCTGAGCGTCAGTCTTCGTCCAGGGGGCCGCCTTCGCCACCGGTATTCCTCCAGATCTCTACGCATTTCACCGCTCCACCTGGAATTCTACCCCCCTCTACGAGCCTCACGCTTGCCAGTATCAGATGCCGTTCCCAGGTTGAGCCCGGGGATTT
+
9-A@CE;FFGC9<FE@@C,<,EF,FEGGDEEG,F@FGGD@:@66@<C@FCGEC6;<CFGGCECCE,FD<CC6EFD@FGG@EGEBF,BB:B=F7F:<EFFFF8?A,44CFE,C@@48C<F;ED@ED++,38,6>8,>DFD,DAG+CEGGGCF+****0;111@*;5CFC,4,=9,B4+=?):7/;8*,:*44;,07?5)))9>:5*
@M02526:341:000000000-JB3KD:1:1101:15786:8350 2:N:0:AACTAAT+ACGGCAC
CCGGGACTACCCGGGTATCTAATCCTGTTTGCTACCCATGCTTTCGAGCCTCAGCGTCAGTTACAGACCAGACAGCCGCTTTCGCCACTGGTATTCTACCATATATCTACGCATTTCACCGCTACACATGGTGTTCTACTGTCCTCTTCTGCACTCAAGTTACCCAGTTTCCTATGCACTTCTACGGTTAAGCCGTAGGCTTTCC
+
CCCCCGGGGGGGGGGEGGGGGGGGGGGGGGGGGFGFGGGGGGGGGGGGGGGGGGGGGGGGGGGGGGGGGGGGGGGGGGGGGGGGGGGGGGGGGGGGGGGGGGFGFGGGGGGGGGGGGGGGGGGGGGGGGGGGGFGGGGGGGGGGGGGGGGGGGGGGGGGGFGGGGGGGGGGGGGGGGGGFGGGGGGGGGGGGGGGGD>DGGFFF+
@M02526:341:000000000-JB3KD:1:1101:11316:8363 2:N:0:AACTAAT+ACGGCAC
TCGGGACTACCCGGGTTTCTAATCCTGTTCGCTCCCCACGCTTTCGCTCCTCAGCGTCAGTAACAGCCCAGAGACCTGCCTTCGCCATTGGTGTTCTTCCCGATATCTACACATTCCACCGTTACACCGGGAATTCCAGTCTCCCCTACTGCACTCAAGCCCGCCCGTATCCGGCGCAGACCCATCGTTAAGCGATGGGCTTTCA
+
CCCCCGGGGGGGGGGGGGGGGGGGGGGGGGGGGGGGGGCGGGGGGGGGGGGGGGGGGGGGGGGGGGGGGGGGGGGGGGGGGGGGGGGGGGGGGGGGGGGGGGGGGGGGGGGGGGGGGGGGGGGGGGGGGGGGGGGGGGGGGGGGGGGGGGGGGGGGGGGGGGGGGDGGGGGGGEGGGGGFGGGGFGGGGGGGGGGGGGGGCF;A+
@M02526:341:000000000-JB3KD:1:1101:18597:8363 2:N:0:AACTAAT+ACGGCAC
CAGCGGGACTACAGGGGTATCTAATCCTGTTCGCTCCCCATGCTTTCGAGCCTCAGCGTCAGTTACAGACCAGAGAGCCGCCTTCGCCACTGGTGTTCTTCCATATATCTACGCATTTCACCGCTACACATGGAGTTCCACTCTCCTCTTCTGCACTCAAGTCTTCCAGTTTCCGATGCTCTTCCTCAGTTGAGCTGAGGGCTTT
+
CCCCCGGGGGGGGGGGGGGGGGGGGGGGGGGGGGDGGGGGGGGGFGGGGGGGGGGGGGGGGFGGGGGGGGGGGGGGGGGGGGGGGGGGGGGGGGGGGGGGGGGGGGGGGFGGGGGGGGGGGGGGGGGGGGGGGGGGGGGGGGGGFGGGGCFFGGGGGGGGGGGGGGGGGGGGGFGGGGGFGGGGGGCFGGFFGGGGGFFCDEFFA
@M02526:341:000000000-JB3KD:1:1101:17054:8385 2:N:0:AACTAAT+ACGGCAC
AAGGACTACAGGGGTATCTAATCCTGTTTGCTACCCACGCTTTCGCGTCTCAGCGTCAGTTACCGTCCAGATGGCCGCCTTCGCCACCGGTGTTCCTCCCCATATCTACGAATTTCACCTCTACTTGGGGAATTCCGCCATCCTCTCCGGCACTCAAGCTAAGCAGTTTCGGGCGCACTTCCTCAGTTGAGCTGAGGGATTTCAC
+
CCCCCGGGGGGGGEFGGGGGGGGGGGGGGGGGGGGGGGEGGGGGGCGGGGGFGGGFGFGGFGGFEGGGGGFGGGGGGGGGGGGEGGGGGGEGGGGGGGGGGGGGFGGGGGGGFGGGFFFFGFDFGGCFBCGDFGGGCGGGGGFGG=DFGEGEDGGFFCFFGGGGGFFGGGG>DEGGGG*93CDGFGGFGCFGGG6A5*?DDF>A+
@M02526:341:000000000-JB3KD:1:1101:22432:8406 2:N:0:AACTAAT+ACGGCAC
AAGGACTACCCGGGTTTCTAATCCTGTTTGCTCCCCACGCTTTCGCATCTCAGCGTCAGTATCTGTCCAGAAGGTCGCCTTCGCCACCGGTATTCCTCCACATCTCTACGCATTTCACCGCTACACGTGGAATTCTACCTCCCTCTACAGTACTCTAGTTAGACAGTTTTAAATGCAATTCCTAGGTTGAGCCCAGGGCTTCCAC
+
CCCCCGGGGGGGGGGGGGGGGGGGGGGGFGGGGFGGGGGGGGGGGGGGGFGGGFGFGGCFGFGGGGGGGGGGGGGGGGGGGGGDGEEEGGGGGGGGGGEFGGGGGGGGGGGGGGGGGGGGGGGGGGGGGGGGGGGGGGGGFGGGGGGGGGGGGGGGGGGGGGGGFGGGGGFGFFFGGGGFGGGGGGGGFDCG?FGGGG5CFFFF8
@M02526:341:000000000-JB3KD:1:1101:22784:8412 2:N:0:AACTAAT+ACGGCAC
CGGACTACAAGGGTTTCTAATCCTGTTTGCTCCCCACGCTTTCGCACCTGAGCGTCAGTCTTCGTCCAGGGGGCCGCCTTCGCCACCGGTATTCCTCCAGATCTCTACGCATTTCACCGCTACACCTGGAATTCTACCCCCCTCTACGAGACTCAAGCTTGCCAGTATCAGATGCAGTTCCCAGGTTGAGCCCGGGGATTTCACA
+
CCCCCGFGGGGGGGGGGGGGGGGGGGGGGGGGGGGGGGGGGGGGGGGGGGGGGGGGGGGFGGGGGGGGGGGGGGGGGGGGGGGGGGGGGGGGGGGGGGGGGGGFGGGGGGGGGGGGGGGGGGGGGGGFGGGDGGGGGGGGGGGGGGGGGEEGGGGGGGGGGGGGGGGGGGGGGGGGGGGFGFGGGGGGGGGGGGDGGGGGGFFFA
@M02526:341:000000000-JB3KD:1:1101:20143:8419 2:N:0:AACTAAT+ACGGCAC
GGGGACTACCGGGGTTTCTAATCCTGTTCGCTCCCCACGCTTTCGCGCCTCAGCGTCAGTATCGAGCCAGGTTGCCGCCTTCGCAACCGGTGTTCTTCCCAATATCTACGAATTTCACCTCTACACTGGGAATTCCACAACCCTCTCTCGAACTCTAGTCATCACGTATCAAATGCAGCTCCCAGGTTGAGCCCAGGTATTTCAC
+
CCCCCGGGGGGGGGGGGGGGGGGGGGGGFGGCGGGGGGGGGGGGGGGDGGGGGGGGGGGGEFGGFFGGGGGGDGDFGCFGGGGGGGGGGGGGEGGGGGGGGGGGGGGGGGGFGGGGGGGGGGGGGGGFDGGFG>FGGGGGGGGFFDD=EEDGGFFGGGGGGGGGGGGDFGGEGGGGFFGFGGGDGFEE>,1<CFFGGG+:CFFFB
@M02526:341:000000000-JB3KD:1:1101:5349:8428 2:N:0:AACTAAT+ACGGCAC
TGGGACTACTGGGGTATCTAATCCTGTTTGCTCCCCACGCTTTCGAGCCTCAGCGTCAGTTACAGACCAGAGAGCCGCCTTCGCCACTGGTGTTCCTCCATATATCTACGCATTTCACCGCTACACATGGAATTCCACTCTCCTCTTCTGCACTCAAGTCTCCCAGTTTCCAATGACCCTCCCGGGTTGAGCCGGGGGCTTTCAC
+
CCCCCGGGGGF@FGFFGGGGGGGGGGGGGDGCGGGGGGGGGGGGGFFEGGGGGGGCGEGGGFGGGGGGG?@EGEGGGGGGGGGGGGGGGGEGGGGFGGGGGGGGGGFFGGGGGGGFGGDFGCEGGF9,CB,4C,,@EG9D9DFFF8AFADF8FFG?FCGGGGF,8DGG88=E9,+2A+=?D68+=+4@7C,,5:DG5777<AB81
@M02526:341:000000000-JB3KD:1:1101:27703:8438 2:N:0:AACTAAT+ACGGCAC
CGTGGGACTACAGGGGTTTCTAATCCTGTTTGCTACCCACGCTTTCGAGCATGAACGTCAGTGTTATCCCAGGAGGCTGCCTTCGCCATCGGTATTCTTCCACATCTCTACGCATTTCACTGCTACACGTGGAGTTCTACCTCCCTCTGACACACTCTAGTCTGCCAGTTTCAAATGCTCTTCCCAAGTTAAGCTCGGGGATTTC
+
CCCCCEDGGFGGGGGGEGGGGGGFGFGGGGFGGGGG<FGGGGGGGGGGGGGGGGGGGGGGGGGGGGGGGGGGCGGGGGGCGGGGFGGEEGGGGGGGGGGGGGGGGGGGGGGGGGGDGGGGGGFGGGGGDGGGGGGGGGGGCGGGGGGGGGGGGDDFDF8EGGGGGGGGGGGGGGGGGFDBFFFGFFGGGGGFGGFGGGGGGAFF?
@M02526:341:000000000-JB3KD:1:1101:9423:8469 2:N:0:AACTAAT+ACGGCAC
GCGGACTACAGGGGTATCTAATCCTGTTTGCTACCCACGCTTTCGAGCATGAGCGTCAGTGTTATCCCAGGAGGCTGCCTTCGCCATCGGTATTCTTCCACATCTCTACGCATTTCACTGCTACACGTGGAGTTCTACCTCCCTCTGACACACTCTAGTCTGCCAGCTTCAAATGCTCTTCCCAAGTTAAGCTCGGGGATTTCAC
+
CCCCCGGGGGGGGGGFGGGGGGGGGGGGGFGGGGGGFGEGGGGGGGGGGGGGGGGGGGGGGGGFGGGGGGGGGGGGGGGGGGGGGGGGGGGGGFFGGFFGGGGEEGGGGGGCGGGE@EFFGGGGGGGGGGGGGGGGFGGCGGGGGGD;AFF1=?DFGGGCFFGGGGGGFDFFGGGGFGFFGGGGGGGGGGGGFFDGDGDGGFFFF
@M02526:341:000000000-JB3KD:1:1101:27146:8484 2:N:0:AACTAAT+ACGGCAC
CGATGGACTACCAGGGTTTCTAATCCCATTCGCTCCCCTAGCTTTCGTCTCTCAGTGTCAGTGTCGGCCCAGCAGAGTGCTTTCGCCGTTGGTGTTCTTTCCGATCTCTACGCATTTCACCGCTCCACCGGAAATTCCCTCTGCCCCTACCGTACTCCAGCTTGGTCGTTTCCACCGCCTGTCCAGGGTTGAGCCCTGGGATTTG
+
C9CCCGGFDDFGGGGGGF@FFGFEFGGGFGGGG7FGGG@FFFGFGGGGGGGACEEFC@FFCGGAGEDGCGGFFFFFDF9FGFEGDGCE4BFFGCGGGGFG,FFCCGGGFGGFEBGGGGGGGDECGGGGGDGGGGFGGGC8EE8@9DFDDF8=F+==96DFFCFE+6,6@@+,?<7:+;957<;CCFC@FC54<CFGF794*;AF+
@M02526:341:000000000-JB3KD:1:1101:21681:8511 2:N:0:AACTAAT+ACGGCAC
AGGGGACTACCGGGGTATCTAATCCTGTTCGCTACCCATGCTTTCAAACCTCAGCGTCAGTTACAGACCAGAGAGCCGCCTTCGCCACTGGTGTTCTTCCATATATCTACGCATTCCACCGCTACACATGGAGTTCCACTCTCCTCTTCTGCACTCAAGAAAGGCAGTTTCAGATGCAATTCCTCAGTTAAGCTGAGGCCTTTCC
+
CCCCCGGGGGGGGGGGGGGGGGGGGGGGGGGGGCGGGGGGGGGGGGGGGGGGGGGGGGDGGGGGGGFGGGGGGGGGGGGGGGGGGGGGGGGGGGGGGGGGGGGGFGGGGGGGGGGGGGGGGGGGGGGGGGGGGGGGGGGGGGGGGGGGGGGGGGGGGGGF?=@DDGGGGFGGGFFGGGDBGGF<FCGGGFGDGGGGGGGGGFFF+
@M02526:341:000000000-JB3KD:1:1101:24879:8511 2:N:0:AACTAAA+ACGGCAC
ACGTAGGACTACCAGGGTTTCTAATCCTGTTCGCTACCCATGCTTTCGAACCTCAGCGTCAGTTACAGACCAGAGAGCCGCCTTCGCCACTGGTGTTCTTCCATATATCTACGCATTCCACCGCTACACATGGAGTTCCACTCTCCCCTTCTGCACTCAAGAAAGGCAGTTTCAGATGCAATTCCCCGGTTGAGCCGAGGGCTTT
+
CCCCCFEFGGGGGGGGGGGGGGGGGGGGGGGGGGGGGGGGGGGGGGGGGGGGFGGGGGGGGGGGGGGGGGGGGGGGGGGGGGGGGGGGGGGGGGGGGGGGGGGGGGGGGGGGGGGGGGGGGGGGGGGGGGGGGGGGGGGGGGGCFEFGGGGGGGGGGGDGGGGGGGGGDGGGGGGGGGGFGGGGGGGGGEEGFFCEDGDGGFFFF
@M02526:341:000000000-JB3KD:1:1101:23490:8546 2:N:0:AACTAAT+ACGGCAC
AGGTGGACTACACGGGTTTCTAATCCTGTTTGCTACCCACGCTTTCGAGCATGAACGTCAATGTTATCCCAGGAGGCTGCCTTCGCCATCGGTATTCTTCCACATCTCTACGCATTTCACTGCTACACGTGGAGTTCTACCTCCCTCTGACACACTCTAGTCTGCCAGTTTCAAATGCTCTTCCCAAGTTAAGCTCGGGGATTTC
+
CCCCCGGGGGGGGGGGGGGGGGGGGGGGGGGGGGGGGGGGGGGGGGGGGGGGFGFGGDFGCGGGGGGGGGGGGGGGGGGGGGGGGGGEGGGGGGGGGGGGGGGGGGGGGGFGGGGGFGFGGGGGGGCGGGGGGFGGGGGGGDGGDGGG?FGGGGGFGGGGGGGFGDGCEFFFFFDFDCFFGGGGGGGCGGCDFF@FGGGD6AA6?
@M02526:341:000000000-JB3KD:1:1101:21498:8553 2:N:0:AACTAAT+ACGGCAC
TCGGACTACAGGGGTATCTAATCCTGTTTGCTCCCCACGCTTTCGCACCTCAGCGTCAGTATCGAGCCAGTGAGCCGCCTTCGCCACTGGTGTTCCTCCGAATATCTACGAATTTCACCTCTACACTCGGAATTCCACTCACCTCTCTCGAACTCAAGACCAATAGTTTTGAAGGCAGTTCCGAGGTTGAGCCCCGGGATTTCAC
+
CCCCCGFGFGGGGGGGGGGGGGGGGGGGGGGGGGGGGGGGGGGGGGGGGFGGGGGGGGGGGFGG@FEGGGFFGGGGGGGGGGGGGGGGFGFFGGGGGGGGGGGGGGGGGGGGGGGGGGGGGGGGGGEGGGGDGGGGGD,@FFGGGGGGGGGFGFCFF6FGGGGGGGGGGG8CGFGGFDGFGFGDGGGGGGFGAFGG4CDGCAFFB
@M02526:341:000000000-JB3KD:1:1101:6914:8566 2:N:0:AACTAAT+ACGGTAC
CGAAGGGACTACCAGGGTATCTAATCCCGGTTGCTTCCCACGCTTTCGCTCCTCAGCGGCCGTGTCAGTCCAGAAGGCCGCCCTCGCCACTGGTATTCCTCCAGAACTCCACCCATTTCACCGCTACACCTTGCATTCTACCTTCCTCTCCTGCACTCAAGTCCGCCAGTTCTAAATGCAATTTCTAGGTTGAGCCCGGGGCTTT
+
6CC-,86CDF8,C,EGCEGG,6,C,CE,@+@F:@F,CCF,;8+,BF<@6,C:;C9CAF+@++68,:,C,,CCEACE,,48+>+@,++@,=8BEDA,C?FF,,9F,,,94,AA,+A,A@F,,C+++++,6AB,8>E9EE9,@@98,@99,6,,680=++@EAED9+1+1+2<:+,?++5=+++=+@+2@9BE79,*4*;*9C?>FF
@M02526:341:000000000-JB3KD:1:1101:23301:8580 2:N:0:AACTAAT+ACGGCAC
TAGGGACTACCCGGGTTTCTAATCCCATTCGCTCCCCTAGCTTTCGTCTCTCAGTGTCAGTGTCGGCCCAGCAGAGTGCTTTCGCCGTTGGTGTTCTTTCCGATCTCTACGCATTTCACCGCTCCACCGGAAATTCCCTCTGCCCCTACCGTACTCCAGCTTGGTAGTTTCCACCGCCTGTCCAGGGTTGAGCCCTGGGATTTGA
+
CCCCCGGGGGGGGGGGGGGGGGGGGGGGGGGGGGGGGGGGGGGGGGFGFGGGGGFGGGGGGDEGGGGGGGGGFGGFFGGGGGGGGGGGGGGGGGGGGCGGGGDGGGGGGGGGGGGGGFGGGGGGGGGGGGGGGGGGGGGGFDGGFGGGGGGGGGGG?FFGGFFEFGGGGGGGGGFGGG+9?FGCGGCDFGFFFGGFGGGDDFF94
@M02526:341:000000000-JB3KD:1:1101:11339:8605 2:N:0:AACTAAT+ACGGCAC
GCCCGGACTACCAGGGTTTCTAATCCTGTTTGCTCCCCACGCTGTCGTGCCTCAGCGTCAGTTCCGGACCAGTGGGCCGCCTTCGCCACCGGTGTTCTTGCGAATATCTACGAATTTCACCTCTACACTCGCAGTTCCACCCACCTCTTCCGGACTCAAGAGCACCAGTATCAAAGGCCGTTCCGAGGTTGAGCCCCGGCATTTC
+
CCCCCGGGGGGGGGGGGGGGGGGGGGGGGGGGGGGGGGGGGGGGGGGGGGGFGGGGGGGGGGGGGGGGGGGGGGGGGGGGGGGGGGGGGGGGGGGGGGGGGGGGGG9FGGGGGGGGGGGGGGGFGGGGFGGGGGGGFGGGGGFGGGGFGGGGGDGGGGGGGGGGGGFG:9EGGGGGGGGFGCGGEDGGGGGGFCFGGGGGDF4F7
@M02526:341:000000000-JB3KD:1:1101:19024:8605 2:N:0:AACTAAT+ACGGCAC
CTACCCGGACTACCGGGGCTTCTAATCCCATTCGCTCCCCTAGCTTTCGTCTCTCAGTGTCAGTGTCGGCCCAGCAGAGTGCTTTCGCCGTTGGTGTTCTTTCCGATCTCTACGCATTTCACCGCTCCACCGGAAATTCCCTCTGCCCCTACCGTACTCCAGCTTGGTAGTTTCCACCGCCTGTCCAGGGTTGAGCCCTGGGATT
+
C9,-A,C@CF@FFGDG7C+6CEE<FGGGF@ECFFEGEFFGG<FGGFGGGFGGGGGC<FGFGGGGAFGGEE:FGGGFF8F5<EEFEEFGGE+C:FF7EFF9E,A:+CEFDFFGGGGGEGGGGGFC>+@FGEC@C3C+EBFGCEGGCCFGGG688E?FGFG?FC6,E9*42@CACG+=209BC*3AEF7DFCC>ECCGGGGGGF)?A
@M02526:341:000000000-JB3KD:1:1101:6778:8614 2:N:0:AACTAAT+ACGGCAC
AGGACTACCAGGGTATCTAATCCTGTTTGATCCCCACGCTTTCGTGCCTCAGTGTCAAGCAACCTGTAGCCAGCTGCCTTCGCAATCGGTGTTCTATGTCATATCTAAGCATTTCACCGCTACATGACATATTCCGCTGACCTCCAGCTAATTCAAGACCTATAGTATCAATGGCAGTTTCCATGTTAAGCACGGAGATTTTACC
+
--,8A<CCFG,;F@,6,C<F6;,<,CCCF,CE<FD@FGGGG8F,F,,C,C,666;,,<,,C,6CF@C6EF,,,,C<FG9FGGC,4C,FEG,6,CF9,FGGGAG;B,9,9??F,44EFE,6C8ED;E:?EF:E;E,@@84=89@D,,9,93,=DE@=+6DGG?E96,@,,77,+1=+0=?;9?FD9FGGFGGCFC8C+++2++??A
@M02526:341:000000000-JB3KD:1:1101:25785:8640 2:N:0:AACTAAT+ACGGCAC
TAAGGACTACTCGGGTATCTAATCCTGTTTGCTCCCCACGCTTTCGCGCCTCAGCGTCAGTAAAAGGACCAGGTCGCCGCCTTCGCCACCGGTGTTCTTCCCAATATCTACGAATTTCACCTCTACACTGGGAAGTCCACGCCCCTCTTCCCTACTCAAGCCTAAACGTATCAAGTGCAGCCCCCCGCTTAAGCCCAGGAATTTC
+
CCB<C,CFFFG@F,@FGDC6@CECCFFEG,E,6CFFGGGGGDCCFG7+@@:@<6C@CFCCE9EFGG7F8C,EFFFF>CCEG:=AFG7FEFGDGEFEGGBF9?F:4EFGGCFG7,4+9F9FF9ED4,=F,A,8,8=D,,@E>+3@>?EFA,BFG8?8?=,,,D=<E<D7;7@7C<C=;;C<C7979*;**4:EFACE4*/**2)=8
@M02526:341:000000000-JB3KD:1:1101:28503:8652 2:N:0:AACTAAT+ACGGCAC
TATGAGGACTACACGGGTTTCTAATCCTGTTTGCTCCCCACGCTTTCGCACCTGAGCGTCAGTCTTCGTCCAGGGGGCCGCCTCCGCCACCGGTATTCCTCCAGATCTCTACGCATTTCACCGCTACACCTGGAATTCTACCCCCCTCTACGAGACTCAAGCTTGCCAGCAACAGATGCAGTTCCCAGGTTGAGCCCGGGGACTT
+
CCCCCF8FGGGEA,B7@FFCGG9CEF,CEFDC8E,CFFEF+6@:FDGEC7FDGEC8,FFG@CFFGAFCFFG:FF@FGGG::=F,ACFC@7,@+@4FCGD,EECD:=8,AFAEFEE7F<;FFAEG8+838=6D8>8E8BFADGDFG7C:?9FFC9**2CGC<C,,@CC9<*,,;:7CC8CA8:72,*9CGCF68C*0/75CC>)8/
@M02526:341:000000000-JB3KD:1:1101:14062:8652 2:N:0:AACTAAT+ACGGCAC
TGGACTACCGGGGTATCTAATCCCGTTTGCTACCCTAGCTTTCGCGCCTCAGCGTCAGTATCAGCCCAGCAACCCGTCTTCACCTCAGGTGTTCCTCTTGATATCTACGCATTTCACCGCTACACCAAGAATTCCGATTGCCCCTTCTGTACTCTAGCATGACAGTATCAGCTGACCGTTCCGAGTTAAGCTCGGAGATTTCACA
+
C<CCCGGGGGGGGGGGGGGGGGGGGGGGGGGGGGGGGGGGGGGGGGGGGGGGGGGGGGGGGGGGGGGGGGGGGGGGGGGGGGGGGGGGGGGGGGGGGGGGGGGGGGGGGGGGGGGGGGGGGGGGGGGGGGGGGGGGGEGGGGGGGGGGGGGGGGGFGGGGFGGGDGGGGGGGGGGGGGGFGGGGGGGGGGGCFGGCDDFGGFFF9
@M02526:341:000000000-JB3KD:1:1101:12234:8654 2:N:0:AACTAAT+ACGGCAC
AGCAGGACTACAGGGGTTTCTAATCCTGTTTGCTACCCACGCTTTCGAGCATGAACGTCAGTGTTATCCCAGGAGGCTGCCTTCGCCATCGGTATTCTTCCACATCTCTACGCATTTCACTGCTACACGTGGAGTTCTACCTCCCTCTGACACACTCTAGTCTGCCAGTTTCAAATGCTCTTCCCAAGTTAAGCTCGGGGATTTC
+
CCCCCGGGGGGGGGGGGGGGGGGGGGGGGGGGGGGGGGGGGGGGGGGGGGGGGGGGGGGGGGGGGGGGGGGGGGGGGGGGGGGGGGGGGGGGGGGGGGGGGGGGGGGGGGGGGGGGGGGGGGGGGGGGGFFFGFGGGGGGGGGGGGGGGGGGGGGGGGGGGGGGGGGGGGGGGGFGGGGFGGGGGGGDGGGDFGDGGGGGGFFF=
@M02526:341:000000000-JB3KD:1:1101:4973:8658 2:N:0:AACTAAT+ACGGCAC
TAGGACTACAGGGGTATCTAATCCTGTTTGCTCCCCACGCTTTCGCACCTGAGCGTCAGTCTTCGTCCAGGGGGCCGCCTTCGCCACCGGTATTCCTCCAGATCTCTACGCATTTCACCGCTACACCTGGAATTCTACCCCCCTCTACGAGACTCAAGCTTGCCAGTATCAGATGCAGTTCCCAGGTTGAGCCCGGGGATTTCAC
+
CCCCCGGCGFCFGGGGGFDFGGGGGGGGGCFFEEFGGCCGDGGGGGGGGGGFGDGGFFGFCGGGFG@FGFCGEGG@F@FEEGGGGGGCFCFEGGEFFGGGGGF?DFGGGGGGGGG;9<FGGGCGGGGGGF,DFGGGGGGCFCCGDCFFGGG7>ACCFCCGGGGGGGCC;ACCC77?CFCFCFCGFDGF7CFEGGGGDC5<F4AFA
@M02526:341:000000000-JB3KD:1:1101:23135:8690 2:N:0:AACTAAT+ACGGCAC
TTACGTGGACTACACGGGTATCTAATCCTGTTTGCTACCCATGCTTTCGAGCCTCAGCGTCAGTAACAGACCAGACAGCCGCTTTCGCCACTGGTATTCTACCATATATCTACGCATTTCACCGCTACACATGGTGTTCTACTGTCCTCTTCTGTACTCAAGTCACCCAGTTTCCTATGCACTTCTTCGGTTAAGCCGAAGGCTT
+
CCCCCGFGGGGGGGGGGGGGGGGFFGGGGGGGGFGGGGGGGGGFGGGGGGCGDGGGDFGGGGGGGFGGEFGGGGGGEGGGGGCGFGEGGGGGGGGGGGGGGGFGGFGGGGGCFF+@FE;EGGFEGG@FFGGFEEGFDEGGDGG?FGCGGGGFGGFCFGGGGG8AFGDDFG8ADFGG9DDF=FDDFGGDGGGGEGFADGGGDBFFF
@M02526:341:000000000-JB3KD:1:1101:12962:8696 2:N:0:AACTAAT+ACGGCAC
CAGGGACTACCGGGGTATCTAATCCTGTTTGCTCCCCACGCTTTCGCACCTGAGCGTCAGTCTTCGTCCAGGGGGCCGCCTTCGCCACCGGTATTCCTCCAGATCTCTACGCATTTCACCGCTACACCTGGAATTCTACCCCCCTCTACGAGACTCAAGCTTGCCAGTATCAGATGCAGTTCCCAGGTTGAGCCCGGGGATTTCA
+
CCCCCGGGGGGGGGGGGGGGGGGGGGGGGGGGGGGGGGGGGGGGGGGGGGGGGGGGGGEGGGGGGGGGGGGCGEGGGGGGGGGGGGGGGGGGGGGGFGGGGGGGGGGGGGGGGGGGGGGGDGGDEGGGGG8FFGGGGFGEGGEGGGGGGGGGGGGGGGCFGCCGGGGGGGGEGFGFD>>FGFGGGFFGFFDCGGGGCDCCD8AF:
@M02526:341:000000000-JB3KD:1:1101:7694:8696 2:N:0:AACTAAT+ACGGCAC
GGGGGGACTACCCGGGTTTCTAATCCCATTCGCTCCCCTAGCTTTCGTCTCTCAGTGTCAGTGTCGGCCCAGCAGAGTGCTTTCGCCGTTGGTGTTCTTTCCGATCTCTACGCATTTCACCGCTCCACCGGGAATTCCCTCTGCCCCTACCGTACTCCAGCTTGGTAGTTTCCACCGCCTGTCCAGGGTTGAGCCCTGGGATTTG
+
CCCCCGGGGGGCFGGGGGGGGGGGGGGGGGGGGGGGGGGGGGGGGGGGGGGGGGGGGGGCFFDFGGGGGGGGGGGGGGGGGGGGGGGGEGGFGGGGGGFGGGDEGGGGGFGGGGGGGGGGF7E@EEGGGGGGGGGGGGGGGGGGGGGGGGGGGFGGGGGGGGGGDG7CFGGGGGGGGGGFGGGG?CECEGCGGGC57<FGGFFF/
@M02526:341:000000000-JB3KD:1:1101:12564:8699 2:N:0:AACTAAT+ACGGCAC
TCAAGGACTACACGGGTATCTAATCCTGTTTGCTCCCCACGCTTTCGCGCCTCAGCGTCAGATCCGGACCAGTAAGCCGCCTTCGCCACTGGTGTTCTTGCGAATATCTACGAATTTCACCTCTACACTCGCAGTTCCACTACCTCTTCCGGTCTCAAGCCATGCAGTATCGAAGGCAATTCTGTGGTTGAGCCACAGGCTTTCA
+
CCCCCGEAFEGGGGGGFEEEFGGDGCGGGGGECCFGGGEFFGGGFGCFCGCFCFCG@@FFC@F<CF7@FGGGGGGCFFCE@FBFFG@@FGGCDEF@FGD?EGGD:FDDAEFFEFGG?B=FG=DFFF,FGGGGGCECFF;DE=FGGGGGGGGGGGGGD?FGGCF7FGGGEFGDGG6CDF7AFGFCGGFGGGGGGGCEFGGGGFFF+
@M02526:341:000000000-JB3KD:1:1101:28771:8708 2:N:0:AACTAAT+ACGGCAC
TCCCGGACTACTGGGGTTTCTAATCCTGTTCGCTACCCATGCTTTCGCTCCTCAGCGTCAGTTACTGCCCAGAGACCTGCCTTCGCCATCGGTGTTCCTCCTGATATCTGCGCATTCCACCGCTACACCAGGAATTCCACTCCCCCCTACAGCACTCAAGTTATGCCCGTATCGCCTGCAGTCCCGCAGTTAAGCTGCGGGCTTA
+
-AAC@FEGG<FG<C<F@@BF<<FDGCCFCFDFGFEEFFFFDG@@FFGGGGGGGGF?CCFC@FEGGFAFGG@8,C,6BF,@FEGGGGFDCDCEEG:F,,5A=E,==A=EFCFCF7F8F?FGDGGEGEGGGG86D>,47>E,4D,=EECE?E,@D=+2@CC8,=,@8AGGGECFF67CDGGFC80*@*C;CE,=,5=23ADC)4)0)
@M02526:341:000000000-JB3KD:1:1101:7566:8735 2:N:0:AACTAAT+ACGGCAC
GCTGGAGGACTACTAGGGTATCTAATCCTGTTTGCTACCCACGCTTTCGAGCATGAACGTCAGTGTTATCCCAGGAGGCTGCCTTCGCCATCGGTATTCTTCCACATCTCTACGCATTTCACTGCTACACGTGGAGTTCTACCTCCCTCTGACACACTCTAGTCTGCCAGTTTCAAATGCACTTCCCAAGTTAAGCTCGGGGATT
+
CCCCCGGGGGGGGGGGGGGGGGGGGGGGGGGGGGGGGGGGGGGGGGGGGGGGGGGGGGGGGGGGGGGGGGGGGGGFGEGGGGGGGGGGGGGGGGGGGGGGGGGGGGGGGGCGGGGGGDGGGGGGGGGGGGGGGGCGGGGGGGGGGGGGGGGGGGGGGGGGGGG8DFGGGGGGGGFGFGGFGGGGGGGGGGGGGDFF+DC+;@EAA
@M02526:341:000000000-JB3KD:1:1101:12522:8739 2:N:0:AACTAAT+ACGGCAC
ATGGGACTACTCGGGTTTCTAATCCTGTTCGCTCCCCACGCTTTCGCGCCTCAGCGTCAGTATCGAGCCAGGTTGCTGCCTTCGCAACCGGTGTTCTTCCCAATATCTACGAATTTCACCTCTACACTGGGAATTCCACAACCCTCTCTCGAACTCTAGTCATCACGTATCAAATGCAGCTCCCAGGTTGAGCCCAGGTATTTCC
+
CCCCCGGGGGGGGGGGGGGGGGGGGGGGGGGGGGGGGGGGGGGGGGGGGGGGGGGGGGGGGGGGGGGGGGGGGGGGGGGGGGGGGGGGGGGGGGGGGGGGGGGGGGGGGGGGGGGGGGGGGGGGGGGGGGGGGGGGGGGGGGGGGGGGGGGGGGGGGGGGFGGGAFGGGGGGGGGGGDFFGGGGGGGDG>F9FGFF>C7FFFFFA
@M02526:341:000000000-JB3KD:1:1101:26981:8758 2:N:0:AACTAAT+ACGGCAC
GTTGGGACCACCGGGGTTTCTAATCCTGTTTGCTCCCCACGCTTTCGTGCATGAGCGTCAGTGCAGGCCCAGGGGATTGCCTTCGCCATCAACGTTCCTCCGCACATCTACGCATTTCACTGCTACTCGCGGACTTCCATCCCTCTATGCCGCACTCCAGCCGTACATCCCAAACTGCACACCCCCGGCTAAGCCCGCGGTTTTC
+
6BCC,+CF,696@++77C@DFFGGFF9E<CC,<F9FGG8+@F7,CFGG,:CE,C,6@F7,6CF,C9,6B:@F7F+7:?,,?<?F7,,B,,,,,,B?<<D?E:::+6,,,,=AC+?+,,:449E9,C,AE=:+@++@E,6,,,6,6,,7E8@+=ED0A+,,<::**1*,,:1<;7**52C*+*3/*)*4/*A6+C4C3)2:))2)3
@M02526:341:000000000-JB3KD:1:1101:5287:8764 2:N:0:AACTAAT+ACGGCAC
CGGACTACCAGGGTTTCTAATCCTGTTTGCTCCCCACGCTTTCGCACCTCAGCGTCAGTCTTTGTCCAGGGGGCCGCCTTCGCCACCGGTATTCCTCCACATCTCTACGCATTTCACCGCTACACATGGAATTCTACCCCCCTCTACAAAACTCTAGATACACAGTTTTGAATGCCATTCCCAGGTTGAGCCCGGGGATTTCACA
+
CCCCCGGGDCFCFFFCFFCCG9EFGGGGGGGGGFGGEEGGGGGGGGGEGGG?E@GEGGGGGGGCFFFEGGCFFGGGDGEFCGG7FGGGEG7FCGEEEGF@FGGGGGGFFDGGEFFGGGGGGGGGGGGGGCGGGGGGFE8DC>EEGGGGGFCE?GGDF+@FFGGGGFGGGCEGG7C7ADFFCCDF59CGGGGGDEDGC<DCCAFFA
@M02526:341:000000000-JB3KD:1:1101:6039:8789 2:N:0:AACTAAT+ACGGCAC
TGGGTAGGACTACCGGGGTTTCTAATCCTGTTTGCTCCCCACGCTTTCGCACCTCAGCGTCAGTACCGGGCCAGTGAGCCGCCTTCGCCACTGGTGTTCTTGCGAATATCTACGAATTTCACCTCTACACTCGCAGTTCCACTCACCTCTCCCGGACTCAAGATCTCCAGTATCAAAGGCAGTTCCAAGGTTGAGCCTTGGGATT
+
CCCCCGGGGGGGGGGGGGGGGGGFGGGGGGGGGGGGGGGGGGGGGGGGGGGGGFGGGGGGGGGGGGGGGGGGGGGGGGGGGGGGGGGGGGGGGGGGGGGGGGGGDGEGGGGGGGGGGGGGGGGGGGGGGGGGFGGGGGGGGGGGGFGGG9=EFEGGGGGGGGGGGGGG7@CGGGGCFCCAGDGFFGGGG>FFGGFFFGGGGFFFF
@M02526:341:000000000-JB3KD:1:1101:24461:8802 2:N:0:AACTAAT+ACGGCAC
CATCCGGACTACAAGGGTATCTAATCCTGTTCGCTCCCCATGCTTTCGCTTCTCAGCGTCAGTAGTGGCCCAGAGACCTGCCTTCGCCATCGGTGTTCCTCCTGATATCTGCGCATTCCACCGCTACACCAGGAATTCCAGTCTCCCCTACCACACTCTAGCCTGCCCGTACCCACTGCAAGTCCGGAGTTGAGCCCCGGATTTT
+
CCCCCE:FFGGGGGFFGGGFGGGGEGEFGGGGFGEFC@FGFEGCEEFGGGFGGGGFGGGGEGGGFFGGGGGEGFFGF<BFEFE@EFGEGGDGGGEEGGEFGFGFFAFEEFFGGEGDFFEFEECG7CGGGGGGDFCFCGGGGGGFF9,@EFGGF8DGGGGFGG8@88FFGGEGGF?CCFGF+;DGADCECEGF79CGGDGDC?DFF
@M02526:341:000000000-JB3KD:1:1101:7253:8806 2:N:0:AACTAAT+ACGGCAC
CGGACTACAAGGGTATCTAATCCTGTTCGCTCCCCACGCTTTCGCGCCTCAGCGTCAGTATCGAGCCAGGTTGCCGCCTTCGCAACCGGTGTTCTTCCCAATATCTACGAATTTCACCTCTACACTGGGAATTCCACAACCCTCTCTCGAACTCTAGTCATCACGTATCAAATGCAGCTCCCAGGTTGAGCCCAGGTATTTCACA
+
CCCCCGGGGGGGGGGGGGGGGGGGGGGGGGGGGGGGGGGGGGGGGGGGGGFGGGGGGGGGGGDGGGGGFG@FGGGGGGGGGGGEGGGGCBEGGGGGGGGGFGGGGGGGG=EGDFGGGGFFCGGGGF:F8BFGGCFFGGDE8EFGDG8A88DFGGFGGFGFFGGFEGFGGGGGGGGGGGGFGGGGGF9FGGGGGFGFGG7FFFFFA
@M02526:341:000000000-JB3KD:1:1101:23244:8875 2:N:0:AACTAAT+ACGGCAC
CGTGGACTACAGGGGTTTCTAATCCTGTTTGCTCCCCACGCTTTCGCACCTCAGCGTCAATACGTGTCCAGTGAGTCGCCTTCGCCACTGGTGTTCTTCCGAATATCTACGAATTTCACCTCTACACTCGGAATTCCACTCACCTCTCCACGATTCTAGCGATGCAGTCTTAAAGGCAATTCCGGAGTTGAGCTCCGGGCTTTCC
+
CCCB8@E<@FFEGEGF@FGGEE,ECFFGGGGGFFEG@CFCG@FFCGGGD7CFF<AFFCB,EAGG@CCCFC89C,@FF@EGC7=@CFD:BFFEEA?EFDFF4,@EAF;;EFF+,A=ECFEFEF9EG,E;E?CCF+,>D,@,@EFGFGFEDE=A+@8D93=A@+@6=D8@8BE87@22D+=67+?C+09:FA;EF9*<CC9>/;FA+
@M02526:341:000000000-JB3KD:1:1101:21051:8878 2:N:0:AACTAAT+ACGGCAC
AGGACTACCCGGGTTTCTAATCCTGTTCGCTCCCCATGCTTTCGAGCCTCAGCGTCAGTTACAGACCAGAGAGCCGCCTTCGCCACTGGTGTTCTTCCATATATCTACGCATTTCACCGCTACACATGGAGTTCCACTCTCCTCTTCTGCACTCAAGTCTTCCAGTTTCCGATGCTCTTCCTCAGTTGAGCCGAGGGCTTTCACA
+
CCCCCGGGGGGGGGGGGGGGGGGGGGGGGGGGGGGGGGGGGGGGGGGGGGGGGGGGGGGGGGGGGGGGGGGGGGGGGGGGGGGGGGGGGGGGGGGGGGGGGGGGGGGGGGGGGGGGGGGGGGGGGGGGGGGGGG9EG9BFGGGGGGFGGGGGGGGGGGGGGGGGFFFGGFGGGGG8FGGFGGGGGGFF:EGGGGGC5C5CDFFF9
@M02526:341:000000000-JB3KD:1:1101:18727:8882 2:N:0:AACTAAT+ACGGCAC
GTCAAGGACTACAGGGGTATCTAATCCTGTTTGCTCCCCACGCTTTCGCGCCTCAGCGTCAGTTACAGACCAAAGAGTCGCCTTCGCCACTGGTGTTCCTCCACATCTCTACGCATTTCACCGCTACACGTGGAATTCCACTCTTCCCTTCTGCACTCAAGTCTCCCAGTTTCCAATGACCCTCCACGGTTGAGCCGTGGGCTTT
+
CCCCCGGGGGGGGGGGGGGGGGGGGGGGGGGGGGGGGGGGGGGGGGGGGGGGGGGGGGGGGGGGGGGGFGGGGGGGGGGGGGGGGGGGGGGGGGGGGGGGGGGGGGGGGGGGGGGGGGGGGGGGGGGGGGGCGDGFGGGGGGGGGGGGGGGGGGGGGGGGGGCFGFGFGGFGGEGGCFFFGGCFC7EEEGEGGGGGGGGGGFFFF
@M02526:341:000000000-JB3KD:1:1101:21261:8892 2:N:0:AACTAAT+ACGGCAC
AGGACTACTCGGGTATCTAATCCTGTTTGCTACCCACGCTTTCGAGCATGAACGTCAGTGTTATCCCAGGAGGCTGCCTTCGCCATCGGTATTCTTCCACATCTCTACGCATTTCACTGCTACACGTGGAGTTCTACCTCCCTCTGACACACTCTAGTCTGCCAGTTTCAAATGCTCTTCCCAAGTTAAGCTCGGGGATTTCACA
+
CCCCCGGGGGGGGGGGGGGGGGGGGGGGGGGGGGGGGGGGGGGGGGGGGGGGGGGGGGGGGGGGGGGGGGGGGGGGGGGGGGGGGGGGGGGGGGGGGGGGGGGGGGGGGGGGGGGGGGGGGGGGGGGGGGGGGGGGGGGGGGGGGGGGGGGGGGGGGGGGGGGGFGGGGGGGGGGGGFFFGGGGGDFADGGDGGGEGDGGGFFFE
@M02526:341:000000000-JB3KD:1:1101:15703:8903 2:N:0:AACTAAT+ACGGCAC
CTTGGACTACACGGGTTTCTAATCCTGTTTGCTACCCATGCTTTCGAGCCTCAGCGTCAGTAACAGACCAGACAGCCGCTTTCGCCACTGGTATTCTACCATATATCTACGCATTTCACCGCTACACATGGTGTTCTACTGTCCTCTTCTGTACTCAAGTCACCCAGTTTCCTATGCACTTCTTCGGTTAAGCCGAAGGCTTTCA
+
CCCCCGGGGGGGGGGGGGGGGGGGGGGGGGGGGGGGGGGGGGGGGGGGGGGGGGGGGGGGGGGGFGGGGGGGGGGGGGGGGGGGGGGGGGGGGGGGGGGGGGGGGGGGGGGGGGGGGGGGGGGGGGGGGGGFGGGGGGGGGGGGGGGGGGGGGGGGGGCGGGGFGGGGFGGGGDGDGGGFGGGGGGGGGEF9FFG76D>FGFFF+
@M02526:341:000000000-JB3KD:1:1101:6235:8914 2:N:0:AACTAAA+ACGGCAC
ACGTGGACTACCAGGGTTTCTAATCCTGTTTGCTCCCCACGCTTTCGCACCTCAGTGTCAATACCTGTCCAGTTAGTCGCCTTCGCCACTGGTGTTCTTCCGAATATCTACGAATTTCACCTCTACACTCGGAATTCCACTAACCTCTCCAGGATTCTAGCAATCTAGTTTCAAAGGCAGTTCCGGGGTTGAGCCCCGGGCTTTC
+
CCCCCGGGCGGGGGGGGGGGGGGGGGGGGGGGGGGGGGGGGGGEGGEGGGGFFGGGGGGGGGGGGGGGGGGGGGGGGGGGGGGGGGGGGGGGCGGGGGGGGGGGGFGGGGGGGGGGGGGGGFFGGGGGEFGGGGGGGGGGGGGGGGGGGGGGGGGDFGGAFGF8EGGCGGGGGG8DFGGAFFGFG8>EGG>C7F9FGGGDG5AA9
@M02526:341:000000000-JB3KD:1:1101:22560:8946 2:N:0:AACTAAT+ACGGCAC
AAGACTGACTAGACGGGTATCTATTCTTGTTTGCTACCCACGCTTTCGAGCATGACCGTCAGTGCTATCCCAGCAGGCTGCCTTCGCCATCTGTATTCTTCCACCTCTGTACGCCTTTCACTGATACGCGATGCCGTCTACCTCCCTCTCACACACGCTAGTTTGCCTCTATCAAAGGCCCTTCCTTAGTCAAGCACGCGGCTTT
+
--,AC96,C66,,6,,+@F<,6,,,6,CF,E8,C6FG,F,,6@,B,F,,,,+,C,,,@F6F@,C,C,,,,9,C,:E,CF,F,5,5,,,,B4,:,,C,C5F55,,,A,,,4C=,+4,,,,,4,,,,C,+6++4++,+6@DGGGGG?+,,@,@F+ADC+=C++,37@,,,,,,7+,+62+6*+=6+,+,,,7,,,,+4;*******/
@M02526:341:000000000-JB3KD:1:1101:23266:8950 2:N:0:AACTAAT+ACGGCAC
CTAGGAGGACTACAAGGGTATCTAATCCTGTTTGCTCCCCACGCTTTCGCACCTCAGCGTCAATACATGTCCAGTTAGTCGCCTTCGCCACTGGTGTTCTTCCGAATATCTACGAATTTCACCTCTACACTCGGAATTCCACTAACCTCTCCATGATTCTAGCGATGTAGTTTCAAAGGCAGTTCTGGAGTTGAGCTCCAGGCTT
+
CCCCCGFGGGGGGGGGGGFGFGG<@FE<FGGGGGGGGGGGGE+FFGGGGCCGGGGGFFGGGEEGGG9FGEFEGGGGFFFG@FGGGG7FGCFGGGG8FFGFGGGDE@BFEGF;EF7@FG=F9EE@FGEFFGFE78+4DCEGGGAF8EFGGGGDGFF?DGGGG=DEEGGDFFGEDGFFFFDB+=D9F9,36AEE9,=C=DD69*@6;
@M02526:341:000000000-JB3KD:1:1101:18814:8955 2:N:0:AACTAAT+ACGGCAC
GTGGACTACCGGGGTATCTAATCCTGTTTGCTCCCCACGCTTTCGCACCTGAGCGTCAGTCTTTGTCCAGGGGGCCGCCTTCGCCACCGGTATTCCTCCAGATCTCTACGCATTTCACCGCTACACCTGGAATTCTACCCCCCTCTACAAGACTCTAGCTGGACAGTTTTAAATGCAATTCCCAGGTTGAGCCCGGGGCTTTCAC
+
CCCCCGGGDGGGGGGEGGGGGGGGGGGGGGGGGGGGGGGGGGGGGGGGGGFGCGGGGGGGGFGGGGGGGCGGGGGGGGGGGGGGGGGGGGGDFGGFCFFGGGGGGGGGFFFEGGGGCGGDGGGEFGC@DGFFFGGGGGDFGGGGGGGGGFF6CEGGGC9EC?EGGFFGGFCFFGFGGGGBGDCD6DFDGGFGFFGCDGGDDFA=C
@M02526:341:000000000-JB3KD:1:1101:3427:8958 2:N:0:AACTAAT+ACGGCAC
GGGACTACAGGGGTATCTAATCCCGTTTGCTCCCCTAGCTTTCGCTCATCAGCGTCAATGCCGGTCCAGGATGCCGCCTTCGCCACCGGTATTCCTCCAGATATCTACGCATTTCACCGCTACACCTGGAATTCTGCATCCCTCTCCCGGATTCAAGCCATCCAGTATCGGATGCAGTTCCCAAGTTGAGCCTGGGGATTTCACA
+
C-CCCG8,66@@CFFFGGCGFG<ECEF@CFFD8,@E<<FGGGFCF7CFDFFGGGGC,8CFFGGC@E7EGFDGFGF::CFGGFGGGGGGGG7FFGGCAEFGGGGGGGGGFGFDGGFGGGGG@+@EFGGEEGFEFDDCFGFF8DGGGG?AE6ECDFGGCGFFD=DFFG8@D6EC>7?DDFGFGGGGGGGGGGFGDGGFDDDFGFFF+
@M02526:341:000000000-JB3KD:1:1101:5880:8973 2:N:0:AACTAAT+ACGGCAC
CGGACTACAAGGGTATCTAATCCTGTTGGCTCCCCATGCTCTCGTGCCTCAGTGTCAATCAAGTCGTAGTAGCCTGCCTTCGCAATCGGTGTTCTGGGTCATATCTATGCATTTCACCGCTACATGACCCGTTCCAGCTACCGCCAACTCATTCCAGAACCCCAGTTTCCAACCACATCTAACTGTTGAGCAGCTAGCTTTCATA
+
CCC@CGFG?DEGGGGGGGGCFFGGGGFCFGFEGDFFG8FFGF<FGGGGDGGG@FFGFFGGG?FFEEGGGGFFGFGGGGGGGGC:FGGG,,BFFFGC,EFFDGDGG;;,,E;FGFFGCG>FEEEE,;:EEEG:FFEF,>=8@F+@8@CFFGFF@D+?9???8EGDEFGFAFFFGD>DG6D;F??D8?E=ECF,AFCCCFF9CFF+?
@M02526:341:000000000-JB3KD:1:1101:20757:8981 2:N:0:AACTAAT+ACGGCAC
GGCATTGGACTACAAGGGTTTCTAATCCTGTTTGCTCCCCACGCTTTCGCACCTCAGCGTCAGTAATGGTCCAGTGAGCCGCCTTCGCCACTGGTGTTCCTCCGAATATCTACGAATTTCACCTCTACACTCGGAATTCCACTCACCTCTACCATACTCAAGACTTCCAGTATCAAAGGCAGTTCCAGAGTTGAGCTCTGGGATT
+
CCCCCGGGGFGGGGGGGGGGGGGGGGGGGGGGGGGGGFGEGFGGGGGGGGGGGCGGGGGGGGGGGGGFGGGGFGEGEFGGGGGGGGGGGGGGGGGGGGGGGGGGGGGGGGGGGGGFFGGGGGGGGGGGGGCFGGGGGFGFGGGGGGGGGGGGDCGFFGGGFFGGGGGGGGGGGGGFGGGFCDGGGGGGGGGGCFFFFGGGGFFFA
@M02526:341:000000000-JB3KD:1:1101:7217:9043 2:N:0:AACTAAT+ACGGCAC
GGCCCAGGACTACTGGGTTTTCTAATCCTCTTCGCTCCCCACGCTTCCGTCCCTTAGCGTCAGTAACGCCTTGGCGACCTGCCTTCGCTATCGGCGCTCTGAGTGATCTCTATGCATCTCACCACTACAACTTCCATTCTGCTCGTCTCAAGCCTACTCAAGCCCCGACGTATCGCACTCGCTTGCTCGGTTGAGCCGCGTGACT
+
8A,@,,,,:C866E,,,,,,=E<,,C,6C,C,C,B@F7F,,86+,6,C6,66,,,,,,+BBB7ECE9,6@E,EEEF+@=F,,A5,C,84,,,8++6+>7D9,,C4,,4,9,,C,CF,,9C,9@,@8,4,,8,4,4@,,@,,4,7++@1D:F,2@+=8AE81=,++++++14@D@*****3***/*/,,1=11*,;,0)))/)8)+
@M02526:341:000000000-JB3KD:1:1101:25809:9043 2:N:0:AACTAAT+ACGGCAC
GATTCAACTACCGGGGCTTCTAATCCTGTTCGCTACCCATGCTTTCGCTTATCAGCGTCAGTAGTGGCCCAGAGACCTGCCTTCGCCATCGGTGTTCTTCCTTATATCTCCGCATTTCACCGCTACACCAGGAATTCAACTCTCCCCTATCACACTCTAGTCTGCCCGTACCTACCGCAAGTTCGGGGTTGAGCCTCGAATTTTC
+
B-AC,,,66EE<+6+76+;,@F<FFF<FEC@,@F76,;F<FEGGFF:F,C,C6,6;6B6F8EG,6,,,CFFF6E,6DGFFGF<=,8B,8B?C,BC:B5A,C9,949C;;44@F@++,5,444++@8C,@FFG+>EF9,4,,,,,,61@@,2=D9==++7,@,@,=6,16++1+7C+?D>@>+?+@*@CGCEGGG4CCD**32+++
@M02526:341:000000000-JB3KD:1:1101:17303:9044 2:N:0:AACTAAT+ACGGCAC
TTAACTGGACTACTCGGGTATCTAATCCTGCTTGCTCCCCACGCTTTCGCACCTCAGCGTCAATACATGTCCAGTTAGTCGCCTTCGCCACTGGTGTTCTTCCGAATATCTACGAATTTCACCTCTACACTCGGAATTCCACTAACCTCTCCATGATTCTAGCGATGTAGTTTCAAAGGCAGTTCTGGAGTTGAGCTCCAGGCTT
+
CCCCCGGGGGGGGGGGGGGGGGGGGGGGGGGGGGGGGGGGGGGGGGGGGGGGGGGGGGGGGGGGGGGGGGGGGGGGGGGGGGGGGGGGGGGGGGGGGGGGGGGGGGGGGGGGGGGGGGGGGGGGGGGGGGGGGGGGGGGGGGGGGGGGGGGGGGGGGGGGGGGGDGGGGGGGGGGGGGGFGDGGGGGFDFGGDGGGGGGGGFFFF
@M02526:341:000000000-JB3KD:1:1101:3275:9045 2:N:0:AACTAAT+ACGGCAC
AGCACGGACTACAGGGGTTTCTAATCCTGTTTGCTCCCCACGCTTTCGCACCTCAGCGTCAGTCTTTGTCCAGGGGGCCGCCTTCGCCACCGGTATTCCTCCACATCTCTACGCATTTCACCGCTACACATGGGATTCTACCCCCCTCTACAAAACTCTAGATACACAGTTTTGAATGCCATTCACAGGTTGAGCCCGGGGATTT
+
C9@9CFGGGGGGGGGGGGGE<EEEFEFFGGGAF,6FGCFGG@CECD9BCFG@<EFFFGC>FGGGFF9FCFG<@FECEE:CF=:,C<FFFGFGGF7FFGAFEDFGGF,C;94FD>:CCE9FF,@78CFFGGGGA78E@FFFF9,@@6CEFF97+4+;FCGFF:E7<FFGGGGCF6CC>FG4?+=B,+5A9E?>CGFGGD4CD:=;8
@M02526:341:000000000-JB3KD:1:1101:27128:9058 2:N:0:AACTAAT+ACGGCAC
TTCTAGGACTACTGGGGTTTCTAATCCTGTTTGCTCCCCACGCTTTCGCACCTCAGCGTCAGTCTTTGTCCAGGGGGCCGCCTTCGCCACCGGTATTCCTCCACATCTCTACGCATTTCACCGCTACACATGGGATTCTACCCCCCTCTACAAAACTCTAGATACACAGTTTTGAATGCCATTCCCAGGTTGAGCCCGGGGATTT
+
CCCCCGGGGGGGGGGFGGGGGGGGGGGGGGGGGGGGGGGGGEGGGGGGGGGGFGGGGGGGCGGFGGGGGGGGGDFGGGGGGGGEC7FFGGGGGG7FGGGDGGGFGGGGGGGGGGGGGFGAEFGGEGGGGGGF8@GG,@BFGEFFGE=>F7CC?,;FGGGFG7A:FFGC>FFGGGGGGDFFCFG@C4=D5?9CFCCGFC4DD4BFF
@M02526:341:000000000-JB3KD:1:1101:12897:9063 2:N:0:ACCTAAT+ACGGCAC
GGAGGGGACTACTGGGGTATCTAATCCTGTTTGCTCCCCACGCTTTCGCGCCTCAGCGTCAGAACCGGACCAGTTAGCCGCCTTCGCCACTGGTGTTCTTGCGAATATCTACGAATTTCACCTCTACACTCGCAGTTCCACTAACCTCTTCCGGTCTCTAGCCGAACAGTATCAAAGGCAATTCCCAGGCTGAGCCTGGGGCTTT
+
@<<BC>7+CEF8F,@87F7FFGC,6,,C,EFAFFFG<FFGFD7FFFGCF7+FFEFFF7@B@,E9,CB@+@>FGEAE9AFF@C7FGCCG:FGGGGFE+??EEAFC:F>FGGGFDEEGCDF,@FGFDEGFFGFFCC8+7@FCFGF,=DGDCFFFC+=DD8CFFGGGEGGC6C,,?F+224;@C7:+=CC6*==F>77CFGC4)6?F?
@M02526:341:000000000-JB3KD:1:1101:22085:9068 2:N:0:AACTAAT+ACGGCAC
GAGGACTACAGGGGTATCTAATCCTGTTCGCTCCCCACGCTTTCGCTCCTCAGTGTCAGTATCGGCCCAGAGACCCGCCTTCGCCACCGGTGTTCCTCCTGATATCTGCGCATTTCACCGCTACACCAGGAATTCCAGTCTCCCCTACCGAACTCCAGCATGCCCGTACTGAATGCAGACCCGGAGTTAAGCTCCGGGATTTCAC
+
CCCCCGGGGGGGGGGGGGGGGGGGGGGGGGGGGGGGGGGGGGGGGGGGGGGGGGGGGGGGGGGGGGGGGGGGGGGGGCFGGGGGGGGGGGGGGGGGGGGGGGGGGGCEGGGGGGGGGGGEGGGGGGFGGGFGGGGGGGCDGG=DGFEFGGGGGGFFFGGGGGGGGGGGGGGGFGGGF8=FFGDCDDEGGGGGCFGGGDGGGFF6=
@M02526:341:000000000-JB3KD:1:1101:3635:9087 2:N:0:AACTAAT+ACGGCAC
ACCGGCGGACTACAGGGGTTTCTAATCCTGTTCGCTCCCCACGCTTTCGCTCCTCAGCGTCAGTAACAGCCCAGAGACCTGCCTTCGCCATTGGTGTTCTTCCCGATATCTACACATTCCACCGTTACACCGGGCATTCCAGTCTCCTCTACTGCACTCAAGCCCGCCCGTATCCGGCGCAGACCCACCGTTAAGCGATGGGCTT
+
ABA@C>C>C:FE<6CFFGGGGGGCEFD@F<FFGDFEGGDF8+@CFGGGGGGC:@,6FCGFGGECFGGFGC,BCFFFCDDEE:F9BD7=FECFF=?<AC<FEFGGGG@CECEEEFFGFFGGGFGG=CFGFG@+6@+@=EC@;ADFG8A,5E,@F9?FG8E,19EFGGGCCCEGGGGDCG):)99FEC*==E755*;?D<D538A)0
@M02526:341:000000000-JB3KD:1:1101:23934:9099 2:N:0:AACTAAT+ACGGCAC
CCGGACTACAAGGGTTTCTAATCCTGTTTGCTCCCCACGCTTTCGCACCTGAGCGTCAGTCTTCGTCCAGGGGGCCGCCTTCGCCACCGGTATTCCTCCAGATCTCTACGCATTTCACCGCTACACCTGGAATTCTACCCCCCTCTACGAGACTCAAGCTTGCCAGTATCAGATGCAGTTCCCAGGTTGAGCCCGGGGATTTCAC
+
CCCCCGGGGGGGGGGGGGGGGGGGGGGGGGGGGGGGGGGGGGGGGGGGGGGGGGGGGGGGGGGGGGGGGGGGGGGGGGGGGGGGGGGGGGGGGGGGGGGGGGGGGGGGGGGEGGGGFGGGGGGGGGGGGGCGGGGGGGGGGGGGGGGGG7EEGGGGGGGGGGGGGGGDFGGGGGGGGGGFGGGGGGEFGGGGGGGEGGGDGFFFF
@M02526:341:000000000-JB3KD:1:1101:11451:9099 2:N:0:AACTAAT+ACGGCAC
CAGGGGGGACTACCCGGGTTTCTAATCCCGTTTGCTACCCTAGCTTTCGCGCCTCAGCGTCAGTATCAGCCCAGCAACCCGTCTTCACCTCAGGCGTCCCTCTTGATATCTACGCATTTCACCGCTACACCAAGAATTCCGATTGCCCCTTCTGTACTCTAGCATGACAGTATCAGCTGACCGTTCCGAGTTAAGCTCGGAGATT
+
CCCC<+@+7@EF8E8F@ECCEG<<CFAC<:FDE7FFAEGGG8<?<C?F44+@FE@AFD=FF78C@,CFFGFFA=FDEGFEECGFCGGCEF<BD,,8C+5+3F<FC,@3,@@=,<FEC79@9@E*B8BFFF<*2,,?;CGGCEE8*=9<FC6EG9;@;+=FCFEED9F790=EDF>F*;F*;DC9EFFGGGC=C9>?C4*95.85/
@M02526:341:000000000-JB3KD:1:1101:22068:9102 2:N:0:AACTAAT+ACGGCAC
TCCGAGGACTACTGGGGTATCTAATCCGGTTCGCTCCCCACGCTTTCGTGCCTCAGTGTCAGAAACAGCCCAGTAACCTGCCTACGCCATTGGTGTTCCTTCTGATATCTACGGATATTACCCCTACTTCAGAAATTCCAGTTACCTCTGCTGTTCTCGAGCTTGTGAGTTTGAATAATAGCCTGAATGGTTGAGCCACCAGATT
+
CCCCC:CFFGGGGGGGDGGGGGGGFFCFGBFGGGGGEGGFGDGGGGGGGGGG<FGFGGGGGGGGGGFGGGGGGGGGGGGGGGGGGGCGGGGGGFGFEGAFGEGGGGGGGGGFFGGGGGGGDFGGGGGGGGGFF=FGGGGGGGFGFGGGG?FGFGC=DGGGGGG?FGGGFGFGF,DF9@@DFGGFGFFGGGGGGGGG0:C7;CFF?
@M02526:341:000000000-JB3KD:1:1101:16540:9128 2:N:0:AACTAAT+ACGGCAC
GAAGGGGACTACCCGGGTATCTAATCCTGTTTGCTACCCACGCTTTCGCGCCTCAGCGTCAGTGTCAGTCCAGAAGGCCGCCTTCGCCACTGGTATTCCTCCAGATCTCTACGCATTTCACCGCTACACCTGGAATTCTACCTTCCTCTCCTGCACTCAAGTCCGCCAGTTCCAAATGCCGTTCCCAGGTTAAGCCCGGGGCTTT
+
CCCCCGGGGGGGGGGGGGGGGGGGGGGGGGGGGGGGGGGGGGGGGGGGGGGGGGGGGGGGGGGGGGGGGGGGGGFFGFGGGGGGGGGGGGGGGGCGGGGGGGGGGGGGGGGGGGGGGGGGGGGGGGGGGGGGGGGGGGGGGGGGGGGGGGGGGGGGGGGGGGGGGGGGGGGGGGGGGGGFGGGGGGGGGGGC:FGFGGGDGFFFF
@M02526:341:000000000-JB3KD:1:1101:10688:9146 2:N:0:AACTAAT+ACGGCAC
CTGGACTACAAGGGTATCTAATCCTGTTTGCTACCCATGCTTTCGAGCCTCAGCGTCAGTGACAGACCAGACAGCCGCTTTCGCCACTGGTATTCTACCATATATCTACGCATTTCACCGCTACACATGGTGTTCTACTGTCCTCTTCTGTACTCACGTCGCCTAGTTTCCAATGCACTTCTTCGGTTAAGCCGAAGGCTTTCAC
+
CC@C@FEFGGGFGD<FFGFEGFGGDFEGGGGFFGGGGGFFFFGGGEEGGGEGCGCGGGGFGGFFGGGGDC<FFGFDDF@FGGGGGGGGFEAAFGGGGFGGFFGG9;EFCF@CCEGGGGGGGGGGGGGFECFCEEFGFGGGEGC=BEFGFEGFGGFC+6DFDECEGFFGGGGFFGGGDGGFFGFG?DGG=CFGGGGCGGF?CAFC;
@M02526:341:000000000-JB3KD:1:1101:21750:9148 2:N:0:AACTAAT+ACGGCAC
CTCGGACTACCGGGGTTTCTAATCCCGTTCGCTCCCCATGCTTTCGCACTCCAGCGCCGGTGGGGACCCAGAGAGCTGCCTTCGCTTTTGGCCTTCCTTCGTAGATCTCCGGATTTCACCCCTACACACGAAATTCCACTCTCCTCTGTCTCACTCAAGTGAATTGGTTTCGAGAGCATTCCACCAGTTTTTGGCGACTTTCACT
+
CCCCCGGGGGGGGGGGGGGGGGGGGGGGGGGGGGGGGGGGGGGGGGGGGGGGGGGGGGGGGGGGGGGGGGGGGGGGGGGGGGGGGGGGGCFFGGGGGGGGGGGGGGGGGGGG7@FGGFGGGGGGGGGDGEGGEFGGGGGGGFGGGGGGGGGGGGGGGGGGGFFGGGGFGGGEGFCDGGGFGGGGGFFEGGGGGGGEGDGGGFFFF
@M02526:341:000000000-JB3KD:1:1101:28264:9159 2:N:0:AACTAAT+ACGGCAC
TCGGACTACCCGGGTATCTAATCCTGTTTGCTCCCCACGCTTTCGCACCTCAGCGTCAGTCTTCGTCCAGGGGGCCGCCTTCGCCACCGGTATTCCTCCACATCTCTACGCATTTCACCGCTACACATGGAATTCTACCCCCCTCTACAAACCTCTAGATACACCGTTTTCAATGCCATTCCCAGGTTGAGCCCGTGCATTTTAC
+
CBCCC@+,,CFFGGE:E@6;C@CF9@CFGFF9<FGGGE@@,BF97@CEG,;C<FGEC::E@F@,C@CF7CF:FCFFGCFGG=4BFFEGGGFF?DEFE,AEFA,,AEA,;+:+8CFEDAF@C>8E=F,==FCF9DC,>@FF8@EDC69E92,,35+3:+:E:,3<,*,4A7,2=,+;CCFFDC*;CFFF6CCFC*2/7**=C+++;
@M02526:341:000000000-JB3KD:1:1101:25298:9160 2:N:0:AACTAAT+ACGGCAC
TGTTGGACTACCCGGGTTTCTAATCCTGTTCGCTCCCCATGCTTTCGAGCCTCAGCGTCAGTTACAGACCAGAGAGCCGCCTTCGCCACTGGTGTTCTTCCATATATCTACGCATTTCACCGCTACACATGGAGTTCCACTCTCCTCTTCTGCACTCAAGTCTTCCCGTTTCCGATGCTCTTCCTCCGTTGAGCTGAGGGCTTTT
+
CCCCCGFCFEGG,CFGGGGGGFGGFGFFGFGGGEGGGGGGGGGGGGGGACE8FGGGGGGDGGGGGGGGCGDFGGGGGG>EFCFGGGG7B?FGFGFGGGGGGGGGGFGGGGGGG7CEGGFEFEG@EGGGFFCGF8@DEGGG9DDGGGGGGGG=DF?8D?DC=DEAE=,6DFFCFED=8D==;:+=2<:CCF6;@2=65;DGGFFF*
@M02526:341:000000000-JB3KD:1:1101:20411:9160 2:N:0:AACTAAT+ACGGCAC
TGGACTACTGGGGTTTCTAATCCTGTTTGATCCCCACGCTTTCGCACATCAGCGTCCGTTACAGACCAGAGAGCCGCCTTCGCCACTGGTGTTCCTCCATATCTCTGCGCATTTCACCGCTACACATGGAATTCCACTCTCCTCTTCTGCACTCAAGTTCCCCAGTTTCCAATTACCCTCCACGGTTGAGCCGTGGGCTTTCACA
+
B<BBCF@CFACFGFGC@EEFFCGFFFGGCCFGGGGFCCF:FGE@@FEG<@,;EFF@+7@E@B<CEFG<@ECFCFF:CFFF,9?FFC8,B?<FGBG9?FEAFA,9,4,,+@+6CGC9?FEE>CC9E9FEFFF:F=FF996E8DEDAGA;7E8EGGFGDFEC,9=DE8FFFGGGF,=FDCD?+30;69C6A7FFC7*;*3CFGA@91
@M02526:341:000000000-JB3KD:1:1101:17251:9180 2:N:0:AACTAAT+ACGGCAC
CGTGGACTACACGGGTATCTAATCCTGTTTGCTACCCACGCTTTCGAGCATGAACGTCAGTGTTATCCCAGGAGGCTGCCTTCGCCATCGGTATTCTTCCACATCTCTACGCATTTCACTGCTACACGTGAAGTTCTACCTCCCTCTGACACACTCTAGTCTGCCAGTTTCAAATGCTCTTCCCAAGTTAAGCTCGGGGATTTCA
+
CCCCCGGGGGGGGGGGGGGGGGGGGGGGGGGGGGGGGGGGGGGGGGGGGGGGGGGGGGGGGGGGGGGGGGGGGGGGGGGGGGGGGGGGGGGGGGGGGGGGGGGGGFGGGGGGGGGGGGGGGGGGGGGGGGGGGFGGGGGGGGGGGGGGFFGGGGGGFGGGGGGGGGGGGGGGGGGGGGGFGGGGGGGGGFDFGD8=8CDDGFFF?
@M02526:341:000000000-JB3KD:1:1101:21575:9201 2:N:0:AACTAAT+ACGGCAC
TACGGGGACTACAGGGGTTTCTAATCCTGTTCGCTCCCCATGCTTTCGAGCCTCAGCGTCAGTTACAGACCAGAGAGCCGCCTTCGCCACTGGTGTTCTTCCATATATCTACGCATTTCACCGCTACACATGGAGTTCCACTCTCCTCTTCTGCACTCAAGTCTTCCAGTTTCCGATGCTCTTCCTCAGTTGAGCTGAGGGCTTT
+
CCCCCGGGGGGGGGGGGGGGGGGGGGGGFGGGGGGGGGGGGGGGGGGGGGGGFGGFGGGGGGAFFGGGGGGGGGGGGGGGGGGGGGGGGGGFGGGGGGGGGGGGGGDEEGGGGGGGGGGGGGGGGDGEGGEFF8EFGGGFFGFFGGGGGGGGGGGG8?FC9DFGGGGGDFGFFGGDGGGAF?CFGGGGGGG7A6CGCCD7DEFFF
@M02526:341:000000000-JB3KD:1:1101:12596:9208 2:N:0:AACTAAT+ACGGCAC
GGGACTACCCGGGTATCTAATCCTGTTTGCTCCCCACGCTTTCGTGCATGAGCGTCAGTCTTGACCCAGGGGGCTGCCTTCGCCATCGGTGTTCCTCCACATCTCTACGCATTTCACTGCTACACGTGGAATTCTACCCCCCTCTGCCAGACTCCAGCCTTGCAGTCTCCAACGCAATTCCCAAGTTAAGCTCGGGGATTTCACG
+
CCCCCGGGGGGGGGGGGGGFGGGGGGGGGGGGGGGGGGGGGGGGGGGGGGGGGGGGGGGGGGGGGGGGGGGGGGGGGGGGGGGGGGGGGGGGGGGGGGGGGGGGGGGGFGFGGGGGGGGGGGGGGGGGGGFGGGGGGGGDCEGGGGGGGGGGGGGGGGGGGFG?GGGGGGGFFDGDGGGFGGCGGGGGGGGFGDGGDDCFGFFF?
@M02526:341:000000000-JB3KD:1:1101:27977:9213 2:N:0:AACTAAT+ACGGCAC
AATGGACTACAAGGGTATCTAATCCTGTTTGCTCCCCACGCTTTCGTGCATGAGCGTCAGTGCAGGCCCAGGGGATTGCCTTCGCCATCGGTGTTCCTCCGCATATCTACGCATTTCACTGCTACACGCGGAATTCCATCCCCCTCTGCCGCACTCCAGCCGTGCAGTCACAAATGCAGTTCCCAGGTTAAGCCCGGGGATTTCA
+
CCCCCGGGGGGGGGGGGGGGGGGGGGGGGGGGGGGGGGGGGGGGGGGGGGGGGGGGGGGGGGGGGGGGGGFGGGGGGCFGGGGGGGGGGGGGGGGGGGGGGGGGGFGGGGGGGGGGGGGGGGGGGGGCGGGDGGGGGGGGGGGGGGGGGGGGGGGGGGGF68:7CFGGG9F9DCFFGGGFGGGGGGGGGGGGGGGGGGGDDFFF+
@M02526:341:000000000-JB3KD:1:1101:19251:9213 2:N:0:AACTAAT+ACGGCAC
GGGACTACACGGGTTTCTAATCCTGTTTGCTCCCCACGCTTTAGTGCATGAGCGTCAGTGTAGGGCCAGGGGATTGCCTTCGCCATCGGTGTTCCTCTGCATATCTACGCATTTCACTGCTACACCCGGAACTCCATCCCCCTCTGCCTCACTCCAGTCATGTAGTCACAAATGCAGTTCCCAGGTTACGCACGGGGATCTCACA
+
CC<@C<<<<<CF7FGGGC@FFGGCAE<<CFF98DFF@6:F7F,;6,CEC,<6C:F@F7E<,6CC,6,8CC,@FE,F<EEEGGG,:FBC,88?:A?F5,5,9A,CFDFG77,:=E,@AD,4C>EE8,+++++4A,,@E=,6D+=CDFF8,,,D9,=8++,,,3,86@==A=8E7D??=+?;?A76@;,,,+41@757**?*=998;
@M02526:341:000000000-JB3KD:1:1101:18689:9214 2:N:0:AACTAAT+ACGGCAC
TCTATGGACTACACGGGTTTCTAATCCTGTTTGCTCCCCACGCTTTCGCGCCTCAGCGTCAGATCCGGACCAGTAAGCCGCCTTCGCCACTGGTGTTCTTGCGAATATCTACGAATTTCACCTCTACACTCGCAGTTCCACTTACCTCTTCCGGTCTCAAGCCATGCAGTATCGAAGGCAATTCTGTGGTTGAGCCACAGGCTTT
+
CCCCCGGGGGGGGGGGGGGGGGGGGGGGGGGGGGGGGGGGGGGGGGGGGGGGGGGGGGGGGGGGGGGGGGGGGGGGGGGGGGGGGGGGGGGGGGGGGGGGGGGGGGGGGGGGGGGGGGGGGGGGGGGGGGGGGGGGGGGGGGGGGGGGGGGGGGGGGGGG?FGGGFGGGGGGGGGGDGGFGGGGGGGGGGGGGGGGGGGGGFFFF
@M02526:341:000000000-JB3KD:1:1101:21954:9215 2:N:0:AACTAAT+ACGGCAC
CTGGACTACAGGGGTTTCTAATCCCATTCGCTCCCCTAGCTTTCGTCTCTCAGTGTCAGTGTCGGCCCAGCAGAGTGCTTTCGCCGTTGGTGTTCTTTCCGATCTCTACGCATTTCACCGCTCCACCGGAAATTCCCTCTGCCCCTACCGTACTCCAGCTTGGTAGTTTCCACCGCCTGTCCAGGGTTGAGCCCTGGGATTTGAC
+
CCCCCGGGGGGGGGGGGGGGGGGGGFFGGGGGGGGGGGGGGGGGGGGGGGGGGGGGGGGGGGGGGGGGGGGGGGGGGGGGGGGGGGGEGGGGGGGGGGGGGGGGGGGGGGGGGGGGGGGGGGGGGGGGGGGGGGGGGGGGGGGGGGGGGGGFGGGGGFGGGGEDFGGGGGAFDFGGGGGFFFFGEC@EGGDGF>DGFDFGGFF6=
@M02526:341:000000000-JB3KD:1:1101:3940:9216 2:N:0:AACTAAT+ACGGCAC
TTAACGGGACTACTGGGGTATCTAATCCTGTTTGCTCCCCACGCTTTCGTGCATGAGCGTCAGTGCAGGCCCAGGGGATTGCCTTCGCCATCGGTGTTCCTCCGCATATCTACGCATTTCACTGCTACACGCGGAATTCCATCCCCCTCTGCCGCACTCCAGCCATGCAGTCACAAATGCAGTTCCCAGGTTGAGCCCGGGGATT
+
CCCCCGDGCGGGFG,CFFFEGGGCDFGGGGGGGFGGGGGE?FGGEGGGGGGGGGDF@AFGGGDFFGGG@E@:CGCFGEGGF9FEFCFEGCGGGGGGGGGGGCGDGGBFAFFFFGGGFGGGGGFGGGGGGF=+:=E>FFADFFE,A@CEGCEGGCDDGGC9CCGCFGGGGCACFGFGG>>F7CCG?FF?CCGFGGGFCGGGGFF4)
@M02526:341:000000000-JB3KD:1:1101:7971:9235 2:N:0:AACTAAT+ACGGCAC
GCGGACTACTCGGGTTTCTAATCCTGTTTGCTCCCCACGCTTTCGCACCTCAGCGTCAGTCTTTGTCCAGGGGGCCGCCTTCGCCACCGGTATTCCTCCACATCTCTACGCATTTCACCGCTACACATGGAATTCTACCCCCCTCTACAAAACTCTAGATACACAGTTTTGAATGCCATTCCCAGGTTGAGCCCGGGGATTTCAC
+
CC8C87@,66E,CG@6FFG,,;,6<CEEDGD@F<CFDFFC::C@C7FCC<CE@FGFGDCGFFFGGFFEFGCEGGGEFGEGGFFGGEGGGDEGFFFGFGCFGGGGGGGGGCGGGGGGGGGGGGGGGGGFFCGGGGGGGGGG?EEGGGGG9A,CFGGGGG7@:D7CGGGGGGDGGGFGGGGFCC7FG4EE,,1=CFCGGD)CFFFF6
@M02526:341:000000000-JB3KD:1:1101:8275:9253 2:N:0:AACTAAT+ACGGCAC
TGCAGGGACTACCAGGGTTTCTAATCCTGTTCGCTACCCATGCTTTCGCTCCTCAGCGTCAGTTACTGCCCAGAGACCTGCCTTCGCCATCGGTGTTCCTCCTGATATCTGCGCATTCCACCGCTACACCAGGAATTCCAGTCTCCCCTACAGCACTCAAGTTATGCCCGTATCGCCTGCAGTCCCGCAGTTAAGCTGCGGGCTT
+
CCCCCGGGGGGGGGGGGGGGGGGGGGGGGGGGGGGGGGGGGFGGGGGGGGGGGGGGGGGGGGGGGGGGGGGGGGGGGGGGGGGGGGGGGGGGGGGGGGGGGGGGGGGGGGGGGGGGGGGGGGGGGGGGGGGGGFFGGGGGGGGGGGCEGFGGGGGGGGGFFGGGG9FGGGGGGGGGGGGFFGGGGGGGGGGGGFGGGGGGGFFFA
@M02526:341:000000000-JB3KD:1:1101:20875:9263 2:N:0:AACTAAT+ACGGCAC
GCCGGACTACAAGGGTATCTAATCCTGTTTGCTACCCACGCTTTCGAGCATGAACGTCAGTGTTATCCCAGGAGGCTGCCTTCGCCATCGGTATTCTTCCACATCTCTACGCATTTCACTGCTACACGTGGAGTTCTACCTCCCTCTGACACACTCTAGTCTGCCAGTTTCAAATGCACTTCCCAAGTTAAGCTCGGGGCTTTCC
+
CCCCCGGGGGFGFGGGEFGGGGGGGGGGGGGGGFGGGGGGGGGGGG@FGGG<FFGGGGGGGGFFFGGGGEEFGEGGFGGGGGGGGGDGFGGGGGGGGGGGGGGGGGGGGGGGGGGGGGGFGGGGGGGGGGCDCGGGG=F=FF8EGFFFA=AFGEGGCGAF@,@DFFGGGGGC9,?F9DGFGGGGAFDEGCGCFAFCDDD+=:9A+
@M02526:341:000000000-JB3KD:1:1101:17235:9265 2:N:0:AACTAAT+ACGGCAC
ACTATGGCCTACTCGTGTTTCTAATCCTGTTCGCTCCCCACGCTTTCGCTCCTCAGCGTCAGTATCCGCCCAGAGTCCCGCCTTCCCCACCGGTGTTCCTCCTGATATCTGCGCATTTCATCGCTACACCAGGAATCCCAGATCCCCCTACCGCAATCCAGCCTGCCCGTATCGAATGCAAGCCCGGGGTTCAGCCCCGGGAATT
+
CC@CA9,,=<ECCC;,6CCFD,6,CC,C@CC<,@66@8CCFDF@C,FCF@<C<@@8FE6,6C,CCF,,,C+6CE8@FFGEFC7,:,,9,+4==++84A,,94A,AFE;C,,,+648FFGD,9,8@+@,4EB8+@E,,6=,,@,,@,6+6+66=+6++6,,=,@,,135:C+4+199292++;?97?***4*,,4+0**/)/)))0
@M02526:341:000000000-JB3KD:1:1101:8456:9267 2:N:0:AACTAAT+ACGGCAC
AAGGACTACTCGGGTATCTAATCCTGTTTGCTCCCCACGCTTTCGCACCTCAGCGTCAATATGTGTCCTGTAAGTCGCCTTCGCCACTGGTGTTCTTCCGAATATCTACGAATTTCACCTCTACACTCGGAATTCCACTTACCTCTCCACAATTCTAGCGATGCAGTCTTAAAGGCAATTCCGGAGTTGAGCCCCGGGCTTTCAC
+
CCCCCGGGGGGGGGGGGGGGGGGGGGGGGGGGGGGGGGGGGGGGGGGGGFGGGGGGGGGGGGGGGGGGGGGGGGGGGGGGGGGGGGGGGGGGGGGGGGGGGGGGGGGGGGGGGGGGGGGGGGGGGGGGGGDGGGGGGGGGGGGGGGGGGGGGGGGFGGGGGG>EFGGGGGGGGGGGGGGFGGGGGGGGGGGGGGGGDCDGGFFFF
@M02526:341:000000000-JB3KD:1:1101:15508:9315 2:N:0:AACTAAT+ACGGCAC
GTAACGGACTACACGGGTTTCTAATCCTGTTCGCTCCCCACGCTTTCGCGCCTCAGCGTCAGTATCGAGCCAGGTTGCCGCCTTCGCAACCGGTGTTCTTCCCAATATCTACGAATTTCACCTCTACACTGGGAATTCCACAACCCTCTCTCGAACTCTAGTCATCACGTATCAAATGCAGCTCCCAGGTTGAGCCCAGGTATTT
+
CCCCCGGGGGGGGGGGGGGGGGGGGGGGGGGGGGGGGGGGGGGGGGGGGGGGGGGGGGGGGGGGGGGGGGGGGGGGGGGGGGGGGGGGGGGGGGGGGGGGGGGGGGGGGGGGGGGGGGGGGGGGGGGGGGGFGGGGGGGGGFGGGGGGCGGGGFFGGCGFEEFGGGCFGFGGGGGGGGGFCFGGGGGGGGGFGGGGGGG47>BFF
@M02526:341:000000000-JB3KD:1:1101:17883:9330 2:N:0:AACTAAT+ACGGCAC
GGGCGGGACTACCGGGGTATCTAATCCTGTTTGATCCCCACGCTTTCGTGCCTCAGAGTCAATATTCGTGTAACGAGCTGCCTTCGCAATTGGTGTTCTATGTCATATCTAAGCATTTCACCGCTACATGACATATTCCGCTCATCTCCACGGTATTCAAGACAGATAGTATCAACGGCAGTTTCCGAGTTAAGCTCGAAGATTT
+
CCCCCFCCFGGGF:@C7@FFGFGFFGGGGGGG?AF@DF7CFGGEGEFGGFGCGFEFE=FGFGGCFGGGGCEFFE,?>::FGGGGGGGG+=E=:ECBCFFAEEEEEFG,AABFEFEGGEFGGGGGGEGGG,>FDD39@EGGGC>EAFAFF8DED=:CGCGFGGGGCC<,@EFFFGFGG5C>47D=FGGE5ECFCGGGGD46*)1=B
@M02526:341:000000000-JB3KD:1:1101:16009:9333 2:N:0:AACTAAT+ACGGCAC
GAGAGGACTACCAGGGTTTCTAATCCTGTTTGCTCCCCACGCTTTCGTGCCTCAGCGTCAGTGTTAGCCCAGGGGGCTGCCTTCGCCATCGGTGTTCCTCCGCATCTCTACGCATTTCACTGCTACACGCGGAATTCCACCCCCCTCTGCCACACTCCAGCCCGCCAGTTTCCATGGCCCTTCCCAGGTTAAGCCCGGGGCTTTC
+
CCCCCGGGGGGGGGGGGGGGGFFGGGGGGGGGGGGGGG@FEGGGGGGGGGGFGGGGGGGEGGGGGGGGGGGFGGGGGGGGGGGGGGGGGGEGGGGGGGCGGGGGGGGGGGGGECGGGGGGGGGGGGGGGGGDFGGGGGGGGGGGG6>A7EGGGGG7CGCFGGGEGE*;2=:@FFC>GFF4;CFGGC?:,=,4,4CGD)CDD=:F+
@M02526:341:000000000-JB3KD:1:1101:25419:9344 2:N:0:AACTAAT+ACGGCAC
CGACTGGACTACCCGGGTATCTAATCCTGTTCGCTCCCCACGCTTTCGCGCCTCAGCGTCAGTATCGAGCCAGGTTGCCGCCTTCGCAACCGGTGTTCTTCCCAATATCTACGAATTTCACCTCTACACTGGGAATTCCACAACCCTCTCTCGAACTCTAGTCATCACGTATCAAATGCAGCTCCCAGGTTGAGCCCAGGTATTT
+
CCCCCGGGGGGGGGGGGGGGGGGGGGGGGGGGGGGGGGGGGGGGGGGGGGGGGGGGGGGGGGGGGGEFGGGGGGGGGGGGGGGGGGGGGGGGGGGGGGGGGGGGGGGGGGGGGGGGGGGGGGGGGGGGGGGGGGGGGGGGGGGGGGGG88DFGGGGGGGGGGGGGGGGGGGG6FGGGGGFGGDGGGGGGGGGFGGGFFGGGFFFF
@M02526:341:000000000-JB3KD:1:1101:22321:9344 2:N:0:AACTAAT+ACGGCAC
GGGACTACAAGGGTTTCTAATCCTGTTTGATCCCCACGCTTTCGCACATCAGCGTCAGTTACAGACCAGAGAGCCGCCTTCGCCACTGGTGTTCCTCCATATCTCTGCGCATTTCACCGCTACACATGGAATTCCACTCTCCTCTTCTGCACTCAAGTTCCCCAGTTTCCAATGACCCTCCACGGTTGAGCCGTGGGCTTTCACA
+
CCCCCGGGGGGGGGGGGGGGGGGGGGGGGGGGGGGGGGGGGGGGGCGGGGGGGGGGGGGGGGGGGGGGGGFGGGGGGGGGGGDFGGGGGFGGGGGGGGGGGGFGGGFGGDGGGFGGGFGGGGGGFGGGGGGGGGGFFFGGGGGGGFGGGGGGDGGGGDGDFFGGECDGGGFGFEFDCGDFDGGC>FGGGFFFGGCGGDFGGFFF9
@M02526:341:000000000-JB3KD:1:1101:23358:9347 2:N:0:AACTAAT+ACGGCAC
GGGGACTACAGGGGTATCTAATCCTGTTTGCTACCCACGCTTTCGCGTCTCAGCGTCAGTTACCGTCCAGATGGCCGCCTTCGCCACCGGTGTTCCTCCCCATATCTACGAATTTCACCTCTACTTGGGGAATTCCGCCATCCTCTCCGGCACTCAAGCTAAGCAGTTTCGGGCGCACTTCCTCAGTTGAGCTGAGGGATTTCAC
+
CCCCCGGGGGGGGGGGGGGGGGGGGFGGGGGGFGGGGGGGGGGGGGGGGGGGGGGGGGGGEGGGGGGGGGCFFGGGGGGGGGGGGGGGGGGDGGGGGGGGGGGCFGGGGGGGGGGD<FGFGGGGGCFGGGGFGGGGDEGG>EGGGCFFECEEGFDGDDFGE,<@E9FCEFGCCEDGDG49CFDG=9F7CF?FGGGGGD<<FFFA8
@M02526:341:000000000-JB3KD:1:1101:25578:9379 2:N:0:AACTAAT+ACGGCAC
GGCGGACTACTGGGGTATCTAATCCTGTTTGCTCCCCACGCTTTCGTGCATGAGCGTCAGTGCAGGCCCAGGGGATTGCCTTCGCCATCGGTGTTCCCCCGCATATCTACGCATTTCACTGCTACACGCGGAATTCCATCCCCCTCTGCCGCACTCCATCGCTGCAGTCACAAACGCACGTCCCAGGTTGAGCCCGGGGACTTCC
+
@<CCC7F:<<F@FEFG;EFF<C<CFC,;CCCF<FGFCCFGG:C<ECFGGFF9@EG7F@F,C,6EE8CGG@F<@7+B<FGDEF9,@FCCF=EFF=FBF,AC:FCE@,,A,FFGDGGGF9AEFFD>EEGGGGGDGD8ED;3EF8+6=C8=D,@E>+;D0+,74*,4*,,@F9FE>7*3;9*)/97C:FFF,0<=C?85)9D));6@1
@M02526:341:000000000-JB3KD:1:1101:4426:9398 2:N:0:AACTAAT+ACGGCAC
CGGACTACCGGGGTATCTAATCCTGTTTGCTCCCCACGCTTTCGCGCCTCAGCGTCAGTAAAAGGACCAGGTCGCCGCCTTCGCCACCGGTGTTCTTCCCAATATCTACGAATTTCACCTCTACACTGGGAATTCCACGACCCTCTTCCCTACTCAAGCCTAAACGTATCAAGTGCAGCCCCCAGGTTAAGCCCAGGAATTTCAC
+
CBCCCGGGGGGGGGGGGGGGGGGGGGGGFGGGGGGGGCFGGGGDGGGGGGGGGGGGGGGGGGGGGGGGGGEGGGGGEFGGGGEGGGGGGGGGGGGGGGGGGGGGGGGGGDG:FGGGGGGGGGGGFCGGGGGGGGGGGGG=CEEDFGGGGGGGGGGGG69EFFFFFGGGFGGGGGGGGFF>9DGGGGGGGGGGGGFGCFFGGFFFC
@M02526:341:000000000-JB3KD:1:1101:9306:9399 2:N:0:AACTAAT+ACGGCAC
GGGGACTACCCGGGTATCTAATCCTATTTGCTCCCCACGCTTTCGGGACTGAGCGTCAGTTACATCCCAGATCGCCGCCTTCGCCACTGGTGTTCCTCCATATATCTACGCATTTCACCGCCACACATGGAATTCCACGATCCTCTAATGCACTCTAGCTATTTCGTTTCCACGGCTTACTGAAGTTAAGCTTCAGGCTTTCACC
+
CCCCCD@CEGGGGGG@FC@CFFEFE<<FGCF<CFGGGGGGEGGFEFF7FF8FEG:C@@CFGEF9@C<F<ECFFGGEDEGGGCDFGCEEDGGGGFGG<AFFGFF9EFA;AFD@FGGA@@E=>+4@EECCEFGDDG;A9E+==@E9A=@D8=8BFAD=BFFGA8CC,=DDGCCCCED77=+*2=2;,?E7,<,@,@7,CDF9;0=BF
@M02526:341:000000000-JB3KD:1:1101:5366:9402 2:N:0:AACTAAT+ACGGCAC
GTAGCGGACTACAAGGGTATCTAATCCTGTTTGCTCCCCACGCTTTCGCGCCTCAGCGTCAGTAATGGTCCAGTTGGCCGCCTTCGCCACCGGTGTTCTTGCGAATATCTACGAATTTCACCTCTACACTCGCAGTTCCACCAACCTCTACCATACTCAAGCGTCCCAGTATCGAAGGCCATTCTGTGGTTGAGCCACAGGCTTT
+
<CCB<@F7FEGDGFGGGGGFCFAFACAFCF<FDFAFEDGGD@FB@FFFGE+@:,,F@C:CFGFGAFAAGGG9EGFGG8A:+4C=F@:7:?8:E:+@@?FAFGDDBFGGCFGGCFG8FFFF;FFFBFGFFFF:CEE+>6@E,83=+66=EFAFFFCG?FD8=,ACGGG9@1,,?+*4*959CC8EF7,7917CGEFGFCG975;AF
@M02526:341:000000000-JB3KD:1:1101:25015:9405 2:N:0:AACTAAT+ACGGCAC
TGGACTACACGGGTATCTAATCCCATTCGCTCCCCTAGCTTTCGTCTCTCAGTGTCAGTGTCGGCCCAGCAGAGTGCTTTCGCCGTTGGTGTTCTTTCCGATCTCTACGCATTTCACCGCTCCACCGGAAATTCCCTCTGCCCCTACCGTACTCCAGCTTGGTAGTTTCCACCGCCTGTCCAGGGTTGAGCCCTGGGATTTGACG
+
CCCCCGGGGGGGGGGGGGGGGGGGGGGGGGDEFGGGGGGGGGGGGGGGEGGGGGGGGGGGGGGGGGGGGGGGG@GGGGGGGGGEGGGCFGGGGGGGGGGGGGGGGGGGGGGDFGGGGGGG7EEGGGGGGGGDGFGGAFFGGGGGGGGGGGCGFFDFFGGGGGGFFFFFGGGGG6CDDFFFGGGGGGGGFFEGGGGFFGGGC+BC9
@M02526:341:000000000-JB3KD:1:1101:13039:9408 2:N:0:AACTAAT+ACGGCAC
TGGACTACTCGGGTTTCTAATCCTGTTCGCTCCCCACGCTTTCGCGCCTCAGCGTCAGTATCGAGCCAGGTTGCCGCCTTCGCAACCGGTGTTCTTCCCAATATCTACGAATTTCACCTCTACACTGGGAATTCCACAGCCCTCTCTCGAACTCTAGTCATCACGTATCAAATGCAGCTCCCAGGTTGAGCCCAGGTATTTCACA
+
CCCCCGGGGFGGGGGGGGGGGGGGGGGGGGGGGGGGGGGGGGGGGGGGGGGGGGGGGGGGGGGGGGGGGGGGGGGGGGGGGGGGGGGGGGGGGGGGGGGFGGGGGGGGGGGGGGGGGGCGGGGGGGGGGGGGGGGGGGGFEGGGGGGGGGGGGGGGGGGGGFGGGGGGGGGGGGGGGGGFGGGGEGGGGGGCFFGGGGGGGFFFF
@M02526:341:000000000-JB3KD:1:1101:5387:9408 2:N:0:AACTAAT+ACGGCAC
GTGCCCGGACTACCGGGGTATCTAATCCTGTTTGCTACCCATGCTTTCGAGCCTCAGCGTCAGTGACAGACCAGACAGCCGCTTTCGCCACTGGTATTCTACCATATATCTACGCATTTCACCGCTACACATGGTGTTCTACTGTCCTCTTCTGTACTCAAGTCGCCTAGTTTCCGATGCACTTCTTCGGTTAAGCCGAAGGCTT
+
CCCCCGGGGGCGFFGGGGFFGGGGGGGCFGGGGGGGGGGGFGGGGGAFDFGGGGGGDFGGC:@EEFFGGGGGGGGGGGGGGGGGGGGGGGGGCFGGGGGCECFE9=@;AFGGGCFGEGGGGGFEGGGGGGFGC8=>DEF;EFGFGFGGGGFGFAFFFFFCC?FF>>EGE,@F7D9CDG+@CFFG?CG:FCEE>CFFGCGGC96??
@M02526:341:000000000-JB3KD:1:1101:25678:9413 2:N:0:AACTAAT+ACGGCAC
GGGACTACTGGGGTTTCTAATCCTGTTTGCTCCCCACGCTTTCGCACCTGAGCGTCAGTCTTTGTCCAGGGGGCCGCCTTCGCCACCGGTATTCCTCCAGATCTCTACGCATTTCACCGCTACACCTGGAATTCTACCCCCCTCTACAAGACTCTAGCTGGACAGTTTTAAATTCAATTCCCAGGTTGAGCCCGGGGCTTTCCCA
+
C<<CCFFFGFEGDEGGFGGFFEGGFGGGGGGGGGEGGGGGGGGGGGGGGG<EECFGGCGGGGGFC<<EC,@FGCGDGFGEG<FFDEGCFG7DA9CFAF<E<EE;FFFFFDFF@;AEECFEC@8=EFFFGDGGFF;DFDF+@ECGG9FD92,,5AFGGFG7C8:7:C:C:FG7<,<CCF@FG5C*4;,,1,2?7CD5)));0+1;*
@M02526:341:000000000-JB3KD:1:1101:8408:9416 2:N:0:AACTAAT+ACGGCAC
CTGCGCGGACTACCCGGGTTTCTAATCCCATTCGCTCCCCTAGCTTTCGTCTCTCAGTGTCAGTGTCGGCCCAGCAGAGTGCTTTGGCCGTTGTTGTTCTTTCCGATCTCTACGCATCTCACCGCTCCACCGGAAATTCTCTCTGCCCCTACCGTACTCCAGCTTGGTAGTTTCCACCGCCTGTTTAGGGTTGAGCCCTGGGATT
+
CCCCC@FE@7@C,EC:FBF;FFC<,CC,FEF,CE@FFEDEAD<FE,6<FC@F@,C9CFF,6EEF<@F7++,@@=C6A,=?FGC,,,:?=>@=C,9,A?EFGG9,=+@>:F9,F7F8=+A44,,@CE:+6AEEGG7BFEA3@3@FA9,@D=66++6=D62@78E69FGG7CFF+,+5C5*00<CG,2B9E5FF5,*<CF**:?)/;
@M02526:341:000000000-JB3KD:1:1101:26636:9433 2:N:0:AACTAAT+ACGGCAC
ACGGACTACCAGGGTATCTAATCCTGTTTGCTCCCCACGCTTTCGCACCTGAGCGTCAGTCTTCGTCCAGCGGGCCGCCTTCGCCACCGGTATTCCTCCAGATCTCTACGCATTTCACCGCTACACCTGGAATTCTACCCCCCTCTACGAGACTCAAGCTTGCCAGTATCAGATGCAGTTCCCAGGTTGAGCCCGGGGATTTCAC
+
9CCCCFG?E@6C7,CA<6C@@E<FC<6EFFGFGFC6,@6@BCGE@:7@C<EFFF@@:,CEEGAEFFGCB<,@@F@=>CGGCCG>:BFEFFC+DABEFFEFFE?AFDF=FF:FC+4=FEFGGCEDGGEDF8DCECGGGGGGGGGGGGGGDE9CGGGGF9ECFGGGGGGDGGGGGGFGG7CCGGGGG4CFFF6C?FGEGC3<CFFFF
@M02526:341:000000000-JB3KD:1:1101:3046:9447 2:N:0:AACTAAT+ACGGCAC
GAGGGACTACCCGGGTATCTAATCCTGTTTGCTCCCCACGCTTTCGCGCCTCAGCGTCAGTAAAAGGACCAGGTCGCCGCCTTCGCCACCGGTGTTCTTCCCAATATCTACGAATTTCACCTCTACACTGGGAATTCCACGACCCTCTTCCCTACTCAAGCCTAAACGTATCAAGTGCAGCCCCCAGGTTAAGCCCAGGAATTTC
+
CCC?@BFGGGGGGGGGGFGGGGGGGGEGGGGGFGFGGGGGGGGGGGGGGFCGGEGGGGGGFGGGGGFGGG@ACEGGGGGGGGGGGGGGGG7FEGGDGGGGGGGGGGGGEGGGGGGFFFGGG9FFFFGGGFGFGGCFCF9EEEGCGCFGFFFGD=FFFFF69FGG?CGCFFFD+=9DGGGFGGGGGGD:<C7ACFGGGG>5CFFFA
@M02526:341:000000000-JB3KD:1:1101:27516:9460 2:N:0:AACTAAT+ACGGCAC
ACTGCGGGACTACCGGGGTATCTAATCCTGTTTGCTCCCCACGCTGTCGTGCCTCAGCGTCAGTTCCGGACCAGTGAGCCGCCTTCGCCACCGGTGTTCTTGCGAATATCTACGAATTTCACCTCTACACTCGCAGTTCCACTCACCTCTTCCGGACTCAAGATCCACAGTATCAAAGGCAGTTCCGAGGTTGAGCCTTGGGATT
+
CCCCCGGGGGGGGGGGDFGGGGGGGGGGGGGGGGGGGGGGGGGGGGGGGGGGGGGGGGGGGGGGGGGGGGGGGGGGGGGGGGGGGGGGGGGGGGGGGGGGGDGGGGGGGGGGGGGGGGGGGGFGGGGGGGGFFGGDEGGGGGGGFGGGGGGGGEGGDDCFGGGFGGGGGGGGGFGGFGGAF4?CFGGGGC5EG8D6DDGGFFFFF
@M02526:341:000000000-JB3KD:1:1101:7979:9460 2:N:0:AACTAAT+ACGGCAC
AGAATGGACTACCGGGGTTTCTAATCCTGTTTGCTACCCACGCTTTCGAGCATGAACGTCAGTGTTATCCCAGGAGGCTGCCTTCGCCATCGGTATTCTTCCACATCTCTACGCATTTCACTGCTACACGTGGAGTTCTACCTCCCTCTGACACACTCTAGTCTGCCAGTTTCCAATGCACTTCCCAAGTTAAGCTCGGGGATTT
+
CC8CCF8<EF<E<7@CEFGGFFF9FGGGGGGGGG9EGGGGGFGG:FGG8E::FFCAEFFDFFCCEEGGGGGGGFGC:FFF:FEFF<F:FEFFFGFDGGGG<FGGGGGGGGGGGGGG@EFGGGGGGGGDF@FGD8FGGGGGGGCGGDFFGFGGGGCDDFFFFGGEGFGF?@DCG,?D+=?+=DGGGG9=FGGG:772;:76>***3
@M02526:341:000000000-JB3KD:1:1101:16153:9470 2:N:0:AACTAAT+ACGGCAC
GATGCGGACTACCGGGGTATCTAATCCCATTCGCTCCCCTAGCTTTCGTCTCTCAGTGTCAGTGTCGGCCCAGCAAAGTGCTTTCGCCGTTGGTGTTCTTTCCGCTCTCTACGCATTTCACCGCTCCACCGGAAATTCCCTCTGCCCCTACCGTACTCCAGCTTGGTAGTTTCCACCGCTTGTCCAGGGTTGCGCCCTGGGATTT
+
C@CC@@7BFE@FFFGGDGGD9FF<EED,,CAFFF,EFGEGF8,EFFFG6@FFEF9FDDED9EF,<E,6+@:@F<@,:E9?9CADFFGGGFGEGGF=FGF<DCEE+CEGGEEEF++4:EFFFEEE7CG?8FGGG@89BDFGGG8=E?=FDCFG>FD77<E?FGF7,AFF,E7<@:5<DDD*;7;*=9F67;AE5*::?C<5*6129
@M02526:341:000000000-JB3KD:1:1101:17356:9475 2:N:0:AACTAAT+ACGGCAC
TGGGACTACCGGGGTATCTAATCCTGTTTGCTCCCCACGCTTTCGCACCTCAGCGCCAACAGTCGTCCAGTGAGCCGCCTTCGCCACTGGTGTTCTTCCGAATATCTACGAATTTCACCTCTACACTCGGAATTCCACTCACCTCTCCGACGTTCAAGCGATGCAGTCTTAAAGGCAATTCCGGAGTTGAGCTCCGGGCTTTCAC
+
CCCCCGGGGGGGGGGGGGGGGGGGGGGGGGGGGGGGGGGGGGGGGGGGGFGGGGGGGGGGGGGGGGGGGGGGGGGGGGGGGGGGGGGGGGGGGGGGGGGGGGGGGGGGGGGGGGGGGGGGGGGGGGGGGGCFDGGGGGGGGGGGGGGDEGGGGGGGGGGGDGGGGGCFGGGGGFGGGGGFG+9DGDGGGGGGGGGGGGGGGFFFB
@M02526:341:000000000-JB3KD:1:1101:10795:9476 2:N:0:AACTAAT+ACGGCAC
GGCGGACTACAAGGGTTTCTAATCCTGTTCGCTCCCCACGCTTTCGCGCCTCAGCGTCAGTATCGAGCCAGGTTGCCGCCTTCGCAACCGGTGTTCTTCCCAATATCTACGAATTTCACCTCTACACTGGGAATTCCACAACCCTCTCTCGAACTCTAGTCATCACGTATCAAATGCAGCTCCCAGGTTGAGCCCAGGTATTTCA
+
CCCCCGGGGGGGGGGGGGGGGGGGGGGGGGGGGGGGGGGGGGGGGGGGGGGGGGGGGGGGGGGGGGGGGGGGGGGGGGGGGGGGGGGGGGGGGGGGGGGGGGGGGGGGGGGGGGGGGGGGGGGGGGGFFF8DFFGGGGGGGGGGGGFGEGGGGGGGGGEFGFGGGGGGGGGGGGGGGGGFCGGGGGGCCFGFFGGGGGGGGFFF+
@M02526:341:000000000-JB3KD:1:1101:21974:9486 2:N:0:AACTAAT+ACGGCAC
GTAGGGACTACTAGGGTTTCTAATCCTTTTTGCTCCCCACTCTTTCGCACCACAGCGTCAATTCCGGTCCAGTAAGCCGCCTTCGCCACTGGTGTTCTTCCGAATATCTACGAATTTCACCTCTACACTCGGAATTCCACTTACCTCTCCCGGATCCAAGCGATGCAGTCTCAAAGGCAGCTCTGGAGTTGCGCTCCATGCTTTC
+
C@ACC@,,;CFF9FC8F<FEFCFEDFG,CAC:FEGG@FAF,CF@CFGGEDG,C@FFFB@B@C<<,EFEEEFGFE996F7@:FEFDBFE7?FFG<=?FGF9EFC7F4==,,?FC:F=AFA,CE,4>FA=,A:=:+9@;FEGGGGCE;E?D,AED+0@=D89D8C,3@@=D@,,6@+9CD65+5;;EF,@@CC,41*@79527@A3+
@M02526:341:000000000-JB3KD:1:1101:11110:9496 2:N:0:AACTAAT+ACGGCAC
TCGGACTACCCGGGTATCTAATCCTGTTCGCTCCCCACGCTTTCGCGCCTCAGCGTCAGTATCGAGCCAGGTTGCCGCCTTCGCAACCGGTGTTCTTCCCAATATCTACGAATTTCACCTCTACACTGGGAATTCCACAACCCTCTCTCGAACTCTAGTCATCACGTATCAAATGCAGCTCCCAGGTTGAGCCCAGGTATTTCAC
+
CCCCCDGGGGGGGGGGGGGGGGGGGGGGGGGGGGGGGGGGGGGGGGGGGGGGGGGGGGGGGGGGGGGGGGGGGGGGGGGGGGGGGGGGGGGGGGGGGGGGGGGGGGGGGGGGGGGGGGGGGGGGGGGGGGGGGGGGGGGGGGGGGCGGGGGGGGGGGGGGGGGGGGGGGGGGGGGGGGGFGGGGGGGGGGGGGGGGGGGGGFFFA
@M02526:341:000000000-JB3KD:1:1101:19125:9500 2:N:0:AACTAAT+ACGGCAC
TGGACTACTAGGGTATCTAATCCTGTTTGCTCCCCACGCTTTCGCACCTCAGCGTCAATACCTGTCCAGCGAGTCGCCTTCGCCACTGGTGTTCTTCCGAATATCTACGAATTTCACCTCTACACTCGGAATTCCACTCGCCTCTCCAGGATTCTAGCCATCTAGTTTCAAAGGCAGTTCCAAGGTTGAGCCCTGGGCTTTCACC
+
CCCCCGGGGGGGGGGGGGGGGGGGGGGGGGGGGGGGGGGGGGGGGGGGFGGGGGGGGGGGGFGFFGGGGGFGGGGGGGGGGGGGDG8EFGGGGGGGGGGDGGGGGGGGG>FGGGGGGG9FGFGGG;FGGGGGGGGGGFGCEGEGFGGGF8F,?FGGGGG8DE9CEFGGG::E9FGFGFGFGGGFFGG67EFGGGGGGGGGGFFFF
@M02526:341:000000000-JB3KD:1:1101:23728:9526 2:N:0:AACTAAT+ACGGCAC
CGGACTACCGGGGTTTCTAATCCTGTTTGCTCCCCACGCTTTCGCGCCTCAGCGTCAGTAAAAGGACCAGGTCGCCGCCTTCGCCACCGGTGTTCTTCCCAATATCTACGAATTTCACCTCTACACTGGGAATTCCACGACCCTCTTCCCTACTCAAGCCTAAACGTATCAAGTGCAGCCCCCAGGTTAAGCCCAGGAATTTCAC
+
CCCCCGGGGGGGGGGGGGGGGGGGGGGGGGGGGGGGGGGGGGGGGGGGGGGGGGGGGGGGGGGGGFGGGFGEGGGGGGGGEGGGGEGGGGGGGEGGGGEFG?FGGG9FEFGCGGEFGGGGGGCGGGGGGGGCGGGGGGGDGGGGGFGGGCGGF9DGDDFGF@FFGGGGGGGGGFFCFFGFGGGGGFGGGGFGGGFGGGCFGFFA+
@M02526:341:000000000-JB3KD:1:1101:22921:9553 2:N:0:AACTAAT+ACGGCAC
CGGGACTACCAGGGTATCTAATCCCATTCGCTCCCCTAGCTTTCGTCTCTCAGTGTCAGTGTCGGCCCAGCAGAGTGCTTTCGCCGTTGGTGTTCTTTCCGATCTCTACGCATTTCACCGCTCCACCGGAAATTCCCTCTGCCCCTACCGTACTCCAGCTTGGTAGTTTCCACCGCCTGTCCAGGGTTGACCACTGGGATTTGAC
+
CCCCCFGGGFFGGGGGFFFGGGGGGFGFEFGGGGGFGFGGGGGGGEC@EFFCEFEGGGGGFGDCEF7@CCFGGFFGGGGGGGEFFGGEEFFFFEFEG9E?F@@@=FEEDFGFFG9EFGDFGCGGGFGGGCCGGFFE=,DGFGEFDFGGEEEFGGGGGGGGGGCDEAFGGEDAFFGGCDG+9+5A?5A6EG,@,@*A970;*/9B8
@M02526:341:000000000-JB3KD:1:1101:14392:9557 2:N:0:AACTAAT+ACGGCAC
CGGACTACCGGGGTTTCTAATCCTGTTCGCTCCCCACGCTTTCGCGCCTCAGCGTCAGTATCGAGCCAGGTTGCCGCCTTCGCAACCGGTGTTCTTCCCAATATCTACGAATTTCACCTCTACACTGGGAATTCCACAACCCTCTCTCGAACTCTAGTCATCACGTATCAAATGCAGCTCCCAGGTTGAGCCCAGGTATTTCACA
+
CCCCCGGGGGGGGFGGGGGGGGGGGGGGGGGGGGGGGGGGGGGGGGGGGGGGGGGGGGGGGGGGGGGGGGGGGGGGGGGGGGGGGGGGGDGGGGGGGGGGGGGGGGGGGGGGGGGGGGFGGGGGGGGGGGGGGGGCGGGGGGGGGGGGGGGGGGGF?CE7EC:CEGGGGGGGGGGGGG>AGGGGCFGGGGGGGEGGGCFGGFFFA
@M02526:341:000000000-JB3KD:1:1101:20397:9563 2:N:0:AACTAAT+ACGGCAC
GGGACTACCGGGGTATCTAATCCTGTTTGCTCCCCACGCTTTCGCACCTGAGCGTCAGTCTTCGTCCAGGGGGCCGCCTTCGCCACCGGTATTCCTCCAGATCTCTACGCATTTCACCGCTACACCTGGAATTCTACCCCCCTCTACGAGACTCAAGCTTGCCAGTATCAGATGCAGTTCCCAGGTTGAGCCCGGGGATTTCACA
+
CCCCCGGGGGGGGGGGGGGGGGGGGGGGGGGGGGGGGGGGGGGGGGGGGGGGGGGGGGGGGGGGGGGGGGGGGGGGGGGGGGGGGGFGGGGGGGGGGGGGFFGFGGGGGGGGGGGGGGGGGGGGGGGGGG@GGGGGGGGDGGGGGGGGDGGGGGGGGGGGGGGGGGCFFGCGGGGGGGGFGGF>FGGCGGGGCEGGGGGGGF6F1
@M02526:341:000000000-JB3KD:1:1101:7773:9576 2:N:0:AACTAAT+ACGGCAC
CTTACGGGACTACAGGGGTTTCTAATCCTGTTTGCTCCCCACGCTGTCGCGCCTCAGCGTCAGTAACGGACCAGGTCGCCGCCTTCGCCACCGGTGTTCTTCCCAATATCTACGAATTTCACCTCTACACTGGGAATTCCACGACCCTCTTCCGTCCTCTAGCCCACCAGTCTCAAGCGCAGCCCCCAGGTTAAGCCCAGGAATT
+
CCCCCGGGGGGGGGGGGGGGGGGGGGGGGGGGGGGGGGGGGGGGGGGGGGGGGGGGGGGGGGGGGGGGGGGGGGGGGGGGGGGGGGGGGGGGGGGGGGGGGGGGGGGGGGGGGGGGGGGGGGGGGGGGGGFFCFGGGGGGGGGDGGGGGGGGGGFFGGGGCCGFGGGGGGGGGGGGGGGFGGGGGGGGDGGGGGGGGGGGG>AFA
@M02526:341:000000000-JB3KD:1:1101:21076:9589 2:N:0:AACTAAT+ACGGCAC
TTGCGGACTACTGGGGTTTCTAATCCTGTTCGCTACCCATGCTTTCGCTCCTCAGCGTCAGTATCGGCCCAGAGACCCGCCTTCGCCACCGGTGTTCCTCCTGATATCTGCGCATTTCACCGCTACACCAGGAATTCCAGTCTCCCCTGCCGAACTCAAGTGATGCCCGTATCGACCGCGCGCCCAGAGTTGAGCCCCAGGTTTT
+
CCCCCGGGGGGGGGGGGGGGGGGGGGGGGGGGGGGGGGGGGGGGGGGGDGGDFGGGGGGGGGGGGGGGGGGGGGGGGGGGGGGGGGGGGGGGGGGGGGDGGGGGGGGGGGGGGGGGGGGGGGGGGGGGGGGGGGGGGGGGGGEGGGGGGGGGDGGGGGGFGGGGGGGGGEGGG7DCGGG4C5DGG4:;C:FC77;FGGGGF49CF
@M02526:341:000000000-JB3KD:1:1101:29198:9594 2:N:0:AACTAAT+ACGGCAC
CGAGGACTACAAGGGTTTCTAATCCCATTCGCTCCCCTAGCTTTCGTCTCTCAGTGTCAGTGTCGGCCCAGCAGAGTGCTTTCGCCGTTGGTGTTCTTTCCGATCTCTACGCATTTCACCGCTCCACCGGAAATTCCCTCTGCCCCTACCGTACTCCAGCTTGGTAGTTTCCACCGCCTGTCCAGGGTTGAGCCCTGGGATTTGA
+
@CCCCF@FGGGFFGGEFGGGGGGGFGGGGGGGGCFDGGFCGGGGGGGGGGAFF66<FGFGGGGGGDGDGGFCFFGFACEC<FFF7BEFC?FC7=?FGG9F<BFFGFE9;FGEEGGDFFFGCBBCCEEEEDGG+EBFBFGFGG=98D=DFGG=+AF+6=@8AFG6EEFD8EAFCF+=CD+<FCCGG7;:,:CFCFCCDDCFCFFA+
@M02526:341:000000000-JB3KD:1:1101:12955:9604 2:N:0:AACTAAT+ACGGCAC
GGGACTACACGGGTTTCTAATCCTGTTTGCTCCCCACGCTTTCGCACCTCAGCGTCAGTACCGGGCCAGTGAGCCGCCTTCGCCACTGGTGTTCTTGCGAATATCTACGAATTTCACCTCTACACTCGCAGTTCCACTCACCTCTCCCGGACTCAAGATCTCCAGTATCAAAGGCAGTTCCAAGGTTGAGCCTTGGGATTTCACC
+
CCCCCGGGGGGGGGGGGGGGGGGGGGGGGGGGGGGGGGGGGGGGGEGGGGGGGGGGGGGGGGGGGGGGGGGGGGGGGGGGGGGGGGGGGGGGGGGGGGGGGGGGGGGGGGGGGGGGGGGGGGGGGGGGGGGGGGGGGGGGGFGGFG8DGEEGGGGGGGFGGGGFFGFGGGGGGGGGGGGFGGFFGGGFGGGGGGGG>FFGGFFFB
@M02526:341:000000000-JB3KD:1:1101:13795:9607 2:N:0:AACTAAT+ACGGCAC
GGCGGGGGACTACCGGGGTATCTAATCCCATTCGCTCCCCTAGCTTTCGTCTCTCAGTGTCAGTGTCGGCCCAGCAGAGTGCTTTCGCCGTTGGTGTTCTTTCCGATCTCTACGCATTTCACCGCTCCACCGGAAATTCCCTCTGCCCCTACCGTACTCCAGCTTGGCAGTTTCCACCGCCTGTCCAGGGTTGAGCCCTGGGATT
+
CCCCCGDGGGGGGGGGGGGGGGGGGGGGGGGGGGGGGGGGGGGGGGGGGGGGGGGGGGGGGGGGGGGGGGGGGGGGGGGGGGGGGGEDGGGGCGGGGGGGGGGGDFGGGGGGGGGGGGGGGGGGGGGGGGGGGGCGGGGGGGGGGGGGGGG5AEFG7DGCFFDD;EEF,:CFGFFFFFGFGGDF?FCGGDFCEFFGGG4*:AAFF
@M02526:341:000000000-JB3KD:1:1101:16106:9618 2:N:0:AACTAAT+ACGGCAC
CGTGGACTACCGGGTTTCTAATCCTGTTTGCTACCCACGCTTTCGAGCATGAACGTCAGTGTTATCCCAGGAGGCTGCCTTCGCCGTCGGTATTCTTCCACATCTCTACGCATTTCACTGCTACACGTGGAGTTCTACCTCCCTCTGACACACTCTAGTCTGCCAGTTTCAAATGCACTTCCCAAGTTAAGCTCGGGGATTTCAC
+
CCCCCGGGGGGGGGGGGGGGGGGGGGGGGGGGGGGGGGGGGGGGGGGGGGGGGGGGGGGGGGGGGGGGGGGGGGGGGGGGGGGGGGGGGGGGGGGGGGGGGGGGGGGGGGGGGGGGGGGGGGGGGGGGGGGGGGGGGGGGGGGGGGGGGGGGGGGGGGGGGGGGGGGGGGGGGGGGGGGFGGGGGGGGGGFGAFDEGGDGGFFFF
@M02526:341:000000000-JB3KD:1:1101:17876:9626 2:N:0:AACTAAT+ACGGCAC
CGGACTACCCGGGTATCTAATCCCGTTTGCTCCCCTGGCTTTCGCGCATCAGCGTCAGTGTCAGCCCAGCAACCCGTCTTCACCTCAGGTGTTCCTCTTGATATCTACGCATTTCACCGCTACACCAAGAATTCCGATTGCCCCTTCTGCACTCTGGCACAGCAGTATCACTTGGCCGTTCTGAGTTAAGCTCAGAGATTTCACA
+
CC@CCGGGGGGGDGGGGGGGGGGGGGGGGGGGGGGGFFGGGGGGGGGGGGGFGGGGGGGGGGGGGGGGGGGGGGGGEGGGGGGGCFFFFEGGDGGGGGFFFGFFGGGGGGGGGGGGGGEGGGGGGGGGGFGGGGFG6BEDFEEFFGGGFGGGGGGGDCEGGGGGFFFFGFGGGG?FGGG>DFGGGGGGGGGGGGG7C*=CEFAFB
@M02526:341:000000000-JB3KD:1:1101:28182:9638 2:N:0:AACTAAT+ACGGCAC
TCTAGGACTACAAGGGTATCTAATCCTGTTTGCTCCCCATGCTTTCGCACCTCAGTGTCAGTATTAGGCCAGAAGGCTGCCTTCGCCATCGGTATTCCTCCAGATCTCTACGCATTTCACCGCTACACCTGGAATTCTACCTTCCTCTCCTATACTCTAGCCATCCAGTATCGAATGCAATTCCCAAGTTAAGCTCGGGGATTTC
+
CCCCCGGGGGGGGGGGGGGGGGGGGGGGGGGGGGGGGGGGGGGGGGGGGGFFGGGGGGGGGGFGGGGGGGGGGGFGGGGDGGGGGGGGEGGGGGFFGGGGGGGGGGGGGGGGGGG7FGGGGGGGGGGGGGGGD8EGGGFFFFFGGGGGGGGGGGGGGGGGGGGGGGGGGGFGGGGGGGGDGGGGGGGGGGGFGGDGDGGGGBAA;
@M02526:341:000000000-JB3KD:1:1101:17674:9663 2:N:0:AACTAAT+ACGGCAC
TGGACTACAAGGGTATCTAATCCTGTTTGCTACCCACGCTTTCGAGCATGAACGTCAGTGTTATCCCAGGAGGCTGCCTTCGCCATCGGTATTCTTCCACATCTCTACGCATTTCACTGCTACACGTGGAGTTCTACCTCCCTCTGACACACTCTAGTCTGCCAGTTTCAAATGCTCTTCCCAAGTTAAGCTCGGGGATTTCACA
+
CCCCCGGGGGFGGGGGGGGGGGGGGGGGGGGGGGGGGGGGGGGGGGGGGGGGGGGGGGGGGGGGGGGGGGGGGGGGGGGGGGGGGGGGGGGGGGGGGGGGGGGGGGGGGGGGGGGGGGGGGGGGGEGGGDGGFGGGGGGGGGGGGFEGFFGGGGGC8FEGGFGDFDFDGGCGFCDFGGGFGGGGGGGGGGG=EGGGG>GGFFFF9
@M02526:341:000000000-JB3KD:1:1101:28559:9673 2:N:0:AACTAAT+ACGGCAC
CAGGACTACTAGGGTATCTAATCCTGTTCGCTCCCCATGCTTTCGAGCCTCAGCGTCAGTTACAGACCAGAGAGCCGCCTTCGCCACTGGTGTTCTTCCATATATCTACGCATTTCACCGCTACACATGGAGTTCCACTCTCCTCTTCTGCACTCAAGTCTTCCAGTTTCCGATGCTCTTCCTCAGTTGAGCTGAGGGCTTTCAC
+
CCCCCFGFFGGGGGGGGGGGGGGFGFGGGGG@FGGGGGGGGGCFGGGGGFGG<FEGGGGGG<FGGFGGFCEFGEGFGGGGEGGGGGGGGGGFGFGGGGGGGGEFAFGGGFGDGGGAAFEEGEGGFGGGFFCFFGGA9DGGGGGFDFEFF;ADFCFGGFGGFFFFFAFGFGG>8EDGDFF?FDFGGDFCFC?GGG679>CGC?FCC
@M02526:341:000000000-JB3KD:1:1101:10171:9691 2:N:0:AACTAAT+ACGGCAC
TTGGACTACCCGGGTATCTAATCCTGTTTGCTCCCCACGCTTTCGCACCTCAGCGTCAGTTCCGGGCCAGTGAGCCGCCTTCGCCACTGGTGTTCTTGCGAATATCTACGAATTTCACCTCTACACTCGCAGTTCCACTCACCTCTCCCGGACTCAAGATCCCCAGTATCAAAGGCAGTTCCAAGGTTGAGCCTTGGGATTTCAC
+
CCCCCFF<<8C@CECGGGGG,CFGFGGGGCFFGGGGFF@FGGG98FFGG,C,,,CCF@,CF@C@FCE:@@F,C<FFDGGG:?FFGEGF@8FGFC?E?AEEECFDFEF;ECF@EFGGGFGFFGA,6E;:4CF7@BA=,D9ECEE9@FG8=@?CC@FFCFDGGGDFFC@EGGGGFGC5997AGGF9<FGC,@CGGGG649CF4AF>A
@M02526:341:000000000-JB3KD:1:1101:27834:9692 2:N:0:AACTAAT+ACGGCAC
GGGGACTACCCGGGTATCTAATCCTGTTTGCTCCCCACGCTTTCGCATCTCAGCGTCAGTATCTGTCCAGAAGGTCGTCTTCGCCACCGGTATTCCTCCACATCTCTACGCATTTCACCGCTACAAGTGGAATTCTACTTCCCTCTACAGTACTCTAGTTAGACAGTTTTAAATGCAATTCCTAGGTTGAGCCCAGGGCTTTCAC
+
8<6-8@C<<DEEGEG7@DFFFCGF<C@@96<E9<6C,7@+FFCFCCC@+C<F<<F,,@6CFEFCE6<F9E9@EDGGG+:@AF7:?,4A=4F:<5<,5AFG8EAE9F@F=FFGC@AFFGGGGGGGG,CEFC,:FDAD;E,4,,44@826E==8DAFF==FCD=DDFFEF8D36+@@=FGG++?D9EFG8,,<77ED,0+3CDA<B<
@M02526:341:000000000-JB3KD:1:1101:11559:9698 2:N:0:AACTAAT+ACGGCAC
AGGGACTACACGGGTTTCTAATCCTGTTTGCTCCCCACGCTTTCGCGCCTCAGCGTCAGTGTCGGACCAGTTGGCCGCCTTCGCCACCGGTGTTCTTGCGAATATCTACGAATTTCACCTCTACACTCGCAGTTCCACCAACCTCTTCCGAACTCAAGTGTCCCAGTATCGAAGGCCATTCTGTGGTTGAGCCACAGGCTTTCAC
+
CCCCCGGGGGGGGGGGGGGGGGGGGGGGGGGGGGGGGGGGGGGGGGGGGGGGGGGGGGGGGGGGGGGGGGGGGGGGGGGGGGGGGGGGGGGGGGGGGGGGGGGGGGGGGGGGGGGGGGGGGGGGGGGGGGGGGGGGGGGGGGDGGGGGGGGGGGGGGGGGCGEGGGGGGGGGGGGGGFFFGGGFGGGGGGGGCCFGGFFDG4AFB
@M02526:341:000000000-JB3KD:1:1101:6198:9698 2:N:0:AACTAAT+ACGGCAC
GGGGGATTACCGGGGTTTCTAATCCTGTTGGCTCTCCACGCTTTCGTACCACAGCGTCAGTATTGGGCCAGTGAGCCGCCATCGCTACTGGTGTTCTTGCGCATATCTTCGATTATCACCTCTACACTCGCAGTTCTACTCACCTTTCCTGGACTCACGATCCCCTGCATCAATGACTGTTCCAGGATTTATCCTTGGGCTTTCT
+
CCCCCC6CFFC,+@+@7@EF,EF,66,;C,,;@,,,6,,8+8,9CB6<@@,6CE,+,,B@@E6,CC<EFCE9CFF,6C+++,4,,4,4?,,:,:4,9EF,6+@C+4,,,:4A,C+99,,,C,C>;,,4,++++8,7,8@EE8E=DE,,=,,,+66=A+,+66+,+,6,1,@,+,++4++4+++?767DG9C7E7+@+****;0A+
@M02526:341:000000000-JB3KD:1:1101:19487:9701 2:N:0:AACTAAT+ACGGCAC
AAACGGACTACAAGGGTATCTAATCCTGTTTGCTCCCCACGCTTTCGCATCTCAGCGTCAGTATCTGTCCAGAAGGTCGCCTTCGCCACCGGTATTCCTCCACATCTCTACGCATTTCACCGCTACACGTGGAATTCTACCTCCCTCTACAGCACTCTAGTTAGACAGTTTTAAATGCAATTCCCAGGTTGAGCCCAGGGCTTTC
+
CCCCCGGGGGGGGGGGGGGGGGGGGGGGGGGGGGGGGGGGGGGGGGGGGGGGCFGGDGGDFGGCFGGGFGFCGGGCGGGGGGGGGGGGGGGGGGGFGGGGGGGGGGGGGFGGGDEGFGGGGGGGGEGFGFGGGG9DFGGGGGGGGGGGGGGGGGGDGFAFGFGGGGGGDGGGGGGGFFGFDGFDGDFFGGGFFFG?FGGGDFFF+
@M02526:341:000000000-JB3KD:1:1101:9623:9701 2:N:0:AACTAAT+ACGGCAC
AAGGACTACCAGGGTATCTAATCCTGTTTGCTACCCACGCTTTCGAGCATGAACGTCAGTGTTATCCCAGGAGGCTGCCTTCGCCATCGGTATTTTTCCACATCTCTACGCATTTCACTGCTACACGTGGAGTTCTACCTCCCTCTGACACACTCTAGTCTGCCAGTTTCAAATGCTCTTCCCAAGTTAAGCCCGGGGATTTCAC
+
CCCCCGGC@FGGEGGGGFFFGA9CA<EGGGGGCGG8FGEEGGGGG?DFCEGFEFG<DCCEEFGGGGGGGG7FFGGGGGGFGG@C:F@FCDGGFGGGGGGG,AAE?EEGA=@FGEGGF<B,EF,,@>C496@,9@EGGF9,9D=DDE,,E==8=FGGG83=,@EF,@DD;DFAFA@C+69DGG++1+EFCD,=,+?E=C9DGFFF+
@M02526:341:000000000-JB3KD:1:1101:3249:9713 2:N:0:AACTAAT+ACGGCAC
AAGCGGACTACCCGGGTTTCTAATCCTGCTTGCTACCCATGATTTCGAGCCTCAGCGTTAGTAACAGACCAGACAGCCGCTCTCGCCACTGGTCTTCTACCATATATCTACGCATGTCACCGCTACACATGGTCTTCTACTATCCTCTTCTGTACTAAAGTCACACAGGTTCTTATGCACTTCTTCGGTTAAGCCGAAGTCTTTC
+
68@C,@:@+,,;,+8@68@,C,6,,6;,,CFE,@C<E,CE66EF<,CC@:+6C,,,786@FCF,<C,F@,9<EF<ECGG7++:=:,>FCG<EE,CEF9,,9A<,,C9@4AAE:C4+9AFF98CB74A,@=,AA,64D=BCC,,,=6EFEG,3DF+?++,67=:,,,+1,@E=+622+++;D+++6=@EEC+AFF6:>***54++?
@M02526:341:000000000-JB3KD:1:1101:17665:9719 2:N:0:AACTAAT+ACGGCAC
TGTGGACTACTCGGGTTTCTAATCCTGTTTGCTACCCACGCTTTCGAGCATGAACGTCAGTGTTATCCCAGGAGGCTGCCTTCGCCATCGGTATTCTTCCACATCTCTACGCATTTCACTGCTACACGTGGAGTTCTACCTCCCTCTGACACACTCTAGTCTGCCAGTTTCAAATGCTCTTCCCAAGTTAAGCTCGGGGATTTCC
+
CCCCCGGGGGGGGGGGGGGGGGGGGGGGGGGGGGGGGGGGGGGGGGGGGGGGGGGGGGGGGGGGGCFGFGGGGGGGGGGGGGGGGGGGGGGGGGGGGGGGGGGGGGGGGGGGGGGGGGGFGGGFGGGGGGGGGFGGGGGGGGGGGGGGGGGFFGGGGGGGGGGGGGGGCFGFGGFGF?FFGGF=,DFCDF8@FAFEG>DCGFFF+
@M02526:341:000000000-JB3KD:1:1101:17480:9720 2:N:0:AACTAAT+ACGGCAC
TGTACGGACTACAGGGGTATCTAATCCTGTTTGCTCCCCACGCTTTCGCACCTCAGCGTCAATACCAGTCCAGTGAGCCGCCTTCGCCACTGGTGTTCTTCCGAATATCTACGAATTTCACCTCTACACTCGGAATTCCACTCACCTCTCCTGGATTCAAGCGATGCAGTATCAAAGGCAATTCCAGAGTTGAGCTCTGGGCTTT
+
CCCCCGGDGGGGGGGGGGGGGGGGGGGGGGGGGGFGGGGGGGGGGGGGGGGGGGGGGGGGGGGGGGGGGGGGGGGGGGGGGGGGGGGGDGGGGGGGGGGGGGGGGGGGGGGGGGGF@FGGGGFGGGGGGFGGDEGFGGGCFFGGGGGGGGGGGGGGGGGFGFGGGGGGGGGGFFCGGGGFGFCFFGGGGGGEFDFCFGGDDFFFF
@M02526:341:000000000-JB3KD:1:1101:6331:9728 2:N:0:AACTAAT+ACGGCAC
CCGGACTACCGGGGTTTCTAATCCCGTTCGCTCCCCATGCTTTCGCACTCCAGCGTCGGTGGGGACCCAGAGAGCTGCCTTCGCTTTTGGCCTTCCTTCGTAGATCTCCGGATTTCACCCCTACACACGAAATTCCACTCTCCTCTGTCTCACTCAAGTGAATTGGTTTCGAGAGCATTCCACCAGTTTTTGGCGACTTTCACTT
+
CCCCCGGGGGEEDD+@FFEFGGEFGGGGGGGGGGFEFFGGFGGGGGEFDGEFEGGCFGDGGGGDEB@FEFEGFGGGGFFGCFF74:=A<FGAEFFDGFGF<FFGFFAFCFF@FFFGGGGCEGFFFGGGGGGG89BDFC>DEDFGGGGFGDCFFG?FGGEFEGFC97=6@CGDGDDGGF>6DF7?>C9DFFFECGDCD4C+BA8AF
@M02526:341:000000000-JB3KD:1:1101:2317:9734 2:N:0:AACTAAT+ACGGCAC
TTGGGACTACTCGGGTTTCTAATCCCATTCGCTCCCCTAGCTTTCGTCTCTCAGTGTCAGTGTCTGCCCAGCATAGTGCTTTCGCCGTTGGTGTTCTTTCCGATCACGACGCAGTTCACCGCTCGACCGGAAATTCCCTCTGCCCCTACCGTAATCGAGCTTGGTAGTTTCTGCCGCCTGTCCAGGGTTGAGCCGGGGGAGTTGG
+
866ABE,CCGG8B@@C@,C6EFC@,6CC9,C@,;:FGF@<,CFE9F@6FFGCE,CEFF<<C6E,,CF,,CE@@,C,6C,C,:,C7FB@@@,,BB,A,,9AB:F,8,9,6@FDF7@E,CE9+C+44BB+=44+FA3,>3@@,3,3,61D,,@FG+0D+086@38+,2@E,,;,2,2999DFD*3BFC7:;?7C<E**:)2))2)+)
@M02526:341:000000000-JB3KD:1:1101:17364:9737 2:N:0:AACTAAT+ACGGCAC
TGGGACTACCAGGGTATCTAATCCCGTTCGCTCCCCATGCTTTCGCACTCCAGCGTCGGTGGGGACCCAGAGAGCTGCCTTCGCTTTTGGCCTTCCTTCGTAGATCTCCGGATTTCACCCCTACACACTAAATTCCACTCTCCTCTGTCTCACTCAAGTGAATTGGTTTCGAGAGCATTCCACCAGTTTTTGGCGACTTTCACTT
+
CC8CCFDCEGGFF7ECEFEFCC@CEGGGF@@F6C,B,6@F@CFC@@FGGG<EFFGGGGDE,CCCECFEEGDFG:F9E@FFGG7=:=<?E7=FGG<FFGGEGGF@FGGGFFGGGG?FFFGGEDDGGGFE,46=FEFG;EFGGFGFFF8DGFFCGFFG+8E=F,=:,@==DA1==CDFFGFFCCFGFG9,ECFEEF7>CGDGF6C98
@M02526:341:000000000-JB3KD:1:1101:17467:9747 2:N:0:AACTAAT+ACGGCAC
AGGGCTACAGGGGTTTCTAATCCTGTTTGCTCCCCATGCTTTCGCACCTCAGTGTCAGTATTAGGCCAGAAGGCTGCCTTCGCCATCGGTATTCCTCCAGATCTCTACGCATTTCACCGCTACACCTGGAATTCTACCTTCCTCTCCTATACTCTAGCCATCCAGTATCGAATGCAATTCCCAAGTTAAGCTCGGGGATTTCACA
+
CCCCCGGGGGGGGGGGGGGGGGGGGGGGGGGGGGGGGGGGGGGGGGGGGGGGGGGGGGGGGGGGGGGGGGGGGGGGGGGGGGGGGGGGGGGGGGGGGGGGGGGGGGGGGGGGGGGGGGGGGGGGGGGGGGGGGGGGGGGGGGGGGGGGGGFGGGGGGGGGGGFGFGGGGGGGGGGGGGGFGGGGGGGGGGGAFDGGGCDGGFFF<
@M02526:341:000000000-JB3KD:1:1101:16680:9748 2:N:0:AACTAAT+ACGGCAC
GGGGGGGGACTACCCGGGTATCTAATCCTGTTTGCTCCCCACGCTTTCGCGCCTCAGCGTCAGATCCGGACCAGTAAGCCGCCTTCGCCACTGGTGTTCTTGCGAATATCTACGAATTTCACCTCTACACTCGCAGTTCCACTTACCTCTTCCGGTCTCAAGCCATGCAGTATCGAAGGCAATTCTGTGGTTGAGCCACAGGCTT
+
CCCCCGGGGGGGGGGGGGGGGGGGGGGGGGGGGGGGGGGGGGGGGGGGGGGGGGGGGGGGGGGGGGGGGGGGGGGGGGGGGGGGGGGGGGGGGGGGGGGGGGGGGGGGGGGGGGGGGGGGGGGGGGGGGGDGGGGGGGGGGGGGDFGGGGGGGGDCGGGGCFGGGGGGFGGGGGGGGGGFGDGGGGGGGGGGGGFGGGGGD5FFF
@M02526:341:000000000-JB3KD:1:1101:20693:9769 2:N:0:AACTAAT+ACGGCAC
TGGGGACTACACGGGTTTCTAATCCTGTTTGCTACCCACGCTTTCGAGCATGAACGTCAGTGTTATCCCAGGAGGCTGCCTTCGCCATCGGTATTCTTCCACATCTCTACGCATTTCACTGCTACACGTGGAGTTCTACCTCCCTCTGACACACTCTAGTCCGCCAGTTTCAAATGCACTTCCCAAGTTAAGCTCGGGGATTTCC
+
CCCCCEGDGGGGGGGGGGGGGGGGGGGGGGGGGGGGGGGGGGGGGGGGGGGGGGGGGGGGGGGGGGGFGGGGGGGGGGGGGGGGGGGGGGGGGGGGGGGGGGGFFFGGGGGGGGGGGGGGGGGGGGGGGGGGGGGGGGGGGGGGGGGGFGGGGGGGFGGGGGGGGGCDFGGGGGGGGFFFGGGGGFGFGGGGGCGGGGGDGFFF+
@M02526:341:000000000-JB3KD:1:1101:19567:9779 2:N:0:AACTAAT+ACGGCAC
GGCGGACTACCCGGGTTTCTAATCCTGTTTGCTACCCACGCTTTCGAGCATGAACGTCAGTGTTATCCCAGGAGGCTGCCTTCGCCATCGGTATTCTTCCACATCTCTACGCATTTCACTGCTACACGTGGAGTTCTACCTCCCTCTGACACACTCTAGTCTGCTAGTTTCAAATGCTCTTCCCAAGTTAAGCTCGGGGATTTCA
+
CCCCCGGGGGGGGGGGGGGGGGGGGGGGGGGGGGGGGGGGGGGGGGGGGGGGGGGGGGGGGGGGGGGGGGGGGGGGGGGGGGGGGGGGGGGGGGGGGGGGGGGGGGGGGGGGGGGGGGGGGGGGGGGGGFGGGGGGGGGGGGGGGGGGGGGGGGGGGGGGGGGG,EGGGFDGGGGGGGGFGGGGGGGGGGGGFFGGGGGGGFFF@
@M02526:341:000000000-JB3KD:1:1101:23322:9782 2:N:0:AACTAAT+ACGGCAC
GGGACTACTGGGGTTTCTAATCCTGTTTGCTACCCACGCTTTCGAGCATGAACGTCAGTGTTATCCCAGGAGGCTGCCTTCGCCATCGGTATTCTTCCACATCTCTACGCATTTCACTGCTACACGTGGAGTTCTACCTCCCTCTGACACACTCTAGTCTGCCAGTTTCAAATGCACTTCCCAAGTTAAGCTCGGGGATTTCACA
+
CCCCCGGGGFGGGGGGGGGGGGGGGGGGGGGGGGGGGGGGGGGGGGGGGGGGGGGGGGGGGGGGGGGGGGGGGGGGGGGGGFGGGGGGGGGGGGGGGGGGGGGGGGGGGGGGGGGGGGGGGGGGGGGGGGGGGGGGGGGGGGGGGGGGFGGGGGGGGGGGGGGGGGGGGGGGGGGGGGGFGGGGGGGGGGGDGGGEGCDGGFFFC
@M02526:341:000000000-JB3KD:1:1101:21202:9803 2:N:0:AACTAAT+ACGGCAC
AAGCCAGGACTACCGGGGTATCTAATCCCGTTTGCTACCCTAGCTTTCGCGCCTCAGCGTCAGTATCAGCCCAGCAACCCGTCTTCACCTCAGGTGTTCCTCTTGATATCTACGCATTTCACCGCTACACCAAGAATTCCGATTGCCCCTTCTGTACTCTAGCATGACAGTATCAGCTGACCGTTCCGAGTTAAGCTCGGAGATT
+
CCCCCGGGGGGGGGGGGDGDGGGGGGGGGGGGGGGGGGGGGGFFGGGGGGGGGDGGGGGGGGGGGFGGGGGGGGGGGGGGGEGGGGGGGGGGGGGGGGGFGGGGGGGCGFGGGGGGGGGGGDFGGGGGGGGGGGGGGGFGGGC6@FFFGGFGGGGGGGGGGGGGGGGGGGGGCGFGGGGFGGGGGGGGGEDEGGGGGGGGGFFFF
@M02526:341:000000000-JB3KD:1:1101:18285:9807 2:N:0:AACTAAT+ACGGCAC
TCCGCGGACTACCGGGGTTTCTAATCCTGTTTGCTACCCACGCTTTCGAGCATGAACGTCAGTGTTATCCCAGGAGGCTGCCTTCGCCATCGGTATTCTTCCACATCTCTACGCATTTCACTGCTACACGTGGAGTTCTACCTCCCTCTGACACACTCTAGTCTGCCAGTTTCAAATGCTCTTCCCAAGTTAAGCTCGGGGATTT
+
CCCCCGGGG:@EFGGFGGGGGGA<FFGGGGGGGGCEGGGGGGGGGGFBFGGGFGFGGGG@FFCFGGGFGGGGGGGGGGGFGGDGGGGGDFGGGG<=FFGGFGGGGGEGGFFDGGGGGGGGGGFFGFGGGGGFGCEGFGGAE9,@@EGGC,@AF8FGFFGEFGGFFGF8AFGGGGFC9?FC7;28:DFGF<CEFGG,7CGGG>DFF
@M02526:341:000000000-JB3KD:1:1101:19449:9817 2:N:0:AACTAAT+ACGGCAC
GGGACTACCCGGGTATCTAATCCTGTTTGCTCCCCATGCTTTCGTACCTCAGCGTCAGTATTAGGCCAGATGGCTGCCTTCGCCATCGGTATTCCTCCAGATCTCTACGCATTTCACCGCTACACCTGGAATTCTACCATCCTCTCCCATACTCTAGCTTCCCAGTATCGAATGCAATTCCCAAGTTAAGCTCGGGGATTTCACA
+
CCCCCGGGGGGGGGGGGGGGGGGGGGGGGGGGGGGGGGGGGGGGGGGGGGGGGGGGGGGGGGGGGGGGGGGGGGGGGGGGGGGGGGGGGGGGGGGGGGGGGGGGGGGGGGGGGGGGGGGGGGGGGGGGGGGGGGGGGGGGGGGGGGGGGGGGGGGGGGGGGGGGGGGGGCGGGGG9FGGFFGGGGGGGGGG8EE8EGGGGGFFF;
@M02526:341:000000000-JB3KD:1:1101:7382:9824 2:N:0:AACTAAT+ACGGCAC
TCGTGGACTACTGGGGTTTCTAATCCTATTTGCTCCCCACGCTTTCGGGACTGAGCGTCAGTTACATCCCAGATCGCCGCCTTCGCCACTGGTGTTCCTCCATATATCTACGCATTTCACCGCTACACATGGAATTCCACGATCCTCTAATGCACTCTAGCTATTTGGTTTCCACGGCTTACTGAAGTTAAGCTTCAGGCTTTCA
+
CCCCCGGGGGGGGGGGGGGGGGGGGGGGGGGGGGGGGGGGGGGGGGGGGDGGGGGGGGGGGGGGGGFGGGGGGGGGGGGGGGGGGGGGGGGGGGGGGGGGGGGGGGGGGGGGGGGGGGGGGGGGGGGGGGGGGGGGGGGGGGGGGGGGGGGGGGGGGDGFGGFFGGGGFGFGFGG6CGGFGGGCFGGGGGGGGFCFFGGGDFFF6
@M02526:341:000000000-JB3KD:1:1101:21677:9828 2:N:0:AACTAAT+ACGGCAC
GGGGACTACACGGGTATCTAATCCTGTTTGCTCCCCACGCTTTCGCACCTCAGCGTCAATACATGTCCAGTTAGTCGCCTTCGCCACTGGTGTTCTTCCGAATATCTACGAATTTCACCTCTACACTCGGAATTCCACTAACCTCTCCATGATTCTAGCGATGTAGTTTCAAAGGCAGTTCTGGAGTTGAGCTCCAGGCTTTCAC
+
CCCCCGGGGGGGGGGGGGGGGGGGGGGGGGGGGGGGGGGGGGGGGGGGGGGGGGGGGGGGGGGGGFGGGGGGGGGGGGGGGGGGGGGGGGGGGGGGGGGGGGGGFGGGGGGGGGGGGGGGGGGGGGGGGGGEGGGFGGGFGGGGGFGGFF;FDGGGGCFDCGGGGGGGGGGGGGGGFDFFGFCFFDDFC@CFEGGGGCFFGFFFF
@M02526:341:000000000-JB3KD:1:1101:2983:9838 2:N:0:AACTAAT+ACGGCAC
TTCAGGACTACCCGGGTATCTAATCCTGTTTGCTCCCCACGCTTTCGCACCTGAGCGTCAGTCTTCGTCCAGGGGGCCGCCTTCGCCACCGGTATTCCTCCAGATCTCTACGCATTTCACCGCTACACCTGGAATTCTACCCCCCTCTACGAGACTCAAGCTTGCCAGTATCAGATGCAGTTCCCAGGTTGAGCCCGGGGATTTC
+
CCCCCGGGGGGGGGEGGGGGGGGGGGGGGGGGGGGGGGGGDGGGGGGGGGGGFGCGGGGGGGGFGGGGGGG8E,CEFGGCCCFGFGGEGF:CFGGGGGGGGFGFFGD9EFGGGGDCFGGGGGC>EGGGFF@@GGFCDFCFCE+87@EFCF?E+97DGDEGGGDCFGGDGGGE@=FDCFGFFFGFGGG@?FF,0,C54D<DCE8;:
@M02526:341:000000000-JB3KD:1:1101:24367:9842 2:N:0:AACTAAT+ACGGCAC
GGGGACTACAGGGGTTTCTAATCCTGTTCGCTCCCCATGCTTTCGAGCCTCAGCGTCAGTTACAGACCAGAGAGCCGCCTTCGCCACTGGTGTTCTTCCATATATCTACGCATTTCACCGCTACACATGGAGTTCCACTCTCCTCTTCTGCACTCAAGTCTTCCAGTTTCCGATGCTCTTCCTCAGTTGAGCTGAGGGCTTTCAC
+
@BCCCGGGGGGGGGGGGGGGGGGGGFGGGGGGGGGGGGGGGGFGGGGGGGGGFGGGGGGFGGGGGGGGGGGGGGGGGGGGGGGGGGGGGGGCFGGGGGGGGGGGGGGGGGGGGGGGGGGGGGGGGGGGGFGGFGGGGGFGGFGAFFDFCGGGGGGG6DFGGGGGGGGGGGGGGGGGFGFFGCDFF6CFCCFGFGGGFCDG>>A+=
@M02526:341:000000000-JB3KD:1:1101:26816:9854 2:N:0:AACTAAT+ACGGCAC
CTAGGACTACTGGGGTATCTAATCCTGTTTGCTCCCCACGCTTTCGTGCATGAGCGTCAGTGCAGGCCCAGGGGATTGCCTTCGCCATCGGTGTTCCTCCGCATATCTACGCATTTCACTGCTACACGCGGAATTCCATCCCCCTCTGCCGCACTCCAGCGATGCAGTCACAAATGCAGTTCCCAGGTTGAGCCCGGGGATTTCA
+
CCCCCFGGGGGGGGGGGGGGGGGGGGGGGGGGGGGGGGGGGGGGGGGGGFGFC@FFGGGGGGGGGGG@FEFFEGGGGGGGGGGDFGGGGGGGGGGGFGGGGGGGC;ECFGGE@F7EGFC=EFAFGFGCGDGDGG8EFF9EGGGGGG?DGF>ECEGGFG,@ECGGGFGGGCFGGG>CFFFFFGGG7D>:FGGFGGGGGGG4<49B+
@M02526:341:000000000-JB3KD:1:1101:15142:9858 2:N:0:AACTAAT+ACGGCAC
GGCGGACTACACGGGTACCTAACCCTTTTCGCCCCCCACGCTTTCGCTTTTAAGCGCCAGTAGTGCCCCAGAGACCTCCCTTCCCCACCGGCGTTCCTCCTGACACCTGCGCATTTCACCCCTCCACCAGGAATTCCAGTCTCCCTTACCACCCCCCAGTCAGCCCGTACCCATCGCAAGTCCGGGGTTGAGCCCTGGATTTCCC
+
CC8@<F++,,,,8@E@+,,,<6,66;,;6,+,8@FF7CF7+B@,,8,BC,,,:,,++8@+C@,<6,9E,,,6,CC7=,:,AEF,A,:++7+++8>@,9A<,,,,,46,,A+++@FD<,3,,+++@>=D,3+=FF,>,,,,65@FF6529@,,++*00*4=C<,21;*1*/=,*,225*)/+4C/C5/:*/=7CF8*118@79+*1
@M02526:341:000000000-JB3KD:1:1101:7775:9859 2:N:0:AACTAAT+ACGGCAC
CATCGGGGACTACAGGGGTATCTAATCCTGTTTGCTACCCACGCCTTCGAGCATGAACGTCAGTGTTATCCCAGGAGGCTGCCTTCGCCATCGGTATTCTTCCACATCTCTACGCATTTCACTGCTACACGTGGAGTTCTACCTCCCTCTGACACACTCTCGTCTGCCAGTTTCAAATGCACTTCCCAAGTTAAGCTCGGGGATT
+
CCCCCCF:FGGGGGGFE@BFFGGC<F9@FEGDGFGG<EFDFEEGGFFGGE8FGFFGAFFFFCFEFGGGGGGGGGFCCEFGF@FFDFFFGEFFGDGCFGG9EC?,EF89CFFDFEGE@CFGGGGFGGFGDGDGFE@EFFFGFFGGGGG8=FGAF=+0==FF,3@C@?FFCD@A@GDFFG=D=FFFFGGFFGGFF729BFDDG>>5?
@M02526:341:000000000-JB3KD:1:1101:26170:9880 2:N:0:AACTAAT+ACGGCAC
TACAAGGACTACTCGGGTATCTAATCCTGTTTGCTCCCCACGCTTTCGTGCATGAGCGTCAGTGCAGGCCCAGGGGATTGCCTTCGCCATCGGTGTTCCTCCGCATATCTACGCATTTCACTGCTACACGCGGAATTCCATCCCCCTCTGCCGCACTCCAGCAATGCAGTCACAGATGCAGTTCCCAGGTTAAGCCCGGGGATTT
+
CCCCCGGFGGGG9;BFEGG@EFFCGGGFGC9FDGFFE@CFGDG@B<<FEFGCFFGGGGF:CFAE,CEFG7@@FFGDGGGCEDFCFEGDGG@EEGG@CGGGFGDGGGGGCGGGGGGGGGGGGGGGGGGGGGGGGGGGGGGGGGFFGGGGGGGFDCCDDFGGFGFC7CFGGGGGGGG58>GFGGGGGGGGGCFGGGGGGDDDDE>FA
@M02526:341:000000000-JB3KD:1:1101:22827:9887 2:N:0:AACTAAT+ACGGCAC
CTCGGGACTACCAGGGTTTCTAATCCTGTTTGCTCCCCACGCTTTCGTGCCTCAGCGTCAGTGTTAGCCCAGGGGGCTGCCTTCGCCATCGGTGTTCCTCCGCATCTCTACGCATTTCACTGCTACACGCGGAATTCCACCCCCCTCTGCCACACTCCAGCCCGCCAGTTTCCATGGCCATTCCCAGGTTAAGCCCGGGGCTTTC
+
CCCCCGGGGGGGGGGGGGGGGGGGGGGGGGGGGGGGGGGGGGGGGGGGGGGGGGGGGGGGGGGGGGGGGGGGGGGGGGGGGGGGGGGGGGGGGGGGGGGGGGGGGGGGGGGGGGGGGGGGGGGGGGGGGGGGGGGGGGGGGGGGGGGGGGGGGGGGGGGGGGGGGGGGGGGGGGGGGGGFGGGGGGGGGGGGGGGGGGGGGDAF6
@M02526:341:000000000-JB3KD:1:1101:15131:9890 2:N:0:AACTAAT+ACGGCAC
TGGGACTACTGGGGTATCTAATCCTGTTTGCTCCCCACGCTTTCGCACCTCAGCGTCAGTACCGGGCCAGTGAGCCGCCTTCGCCACTGGTGTTCTTGCGAATATCTACGAATTTCACCTCTACACTCGCAGTTCCACTCACCTCTCCCGGACTCAAGATCTCCAGTATCAAAGGCAGTTCCAAGGTTGAGCCTTGGGATTTCAC
+
C-@CCGCFGDFFGGFBFFEGGGGGGGGGGDGGGGGGGGFGEGGFFGGGGGGGGGGGEGGGFCF:FCEEEGGFGG<FGGFEFEFGGGGGGGCGGGGFGCFG@FGGGFGGGGGGGGGGGGG9EECGGG=EFE@FFGFGGGFGCGGGGGG8@=EGGEFFGFEFG=DFC?C9FGC;D7?9+3+?<DG=9*<D7FGFG6CEFGFGGFFFA
@M02526:341:000000000-JB3KD:1:1101:21048:9900 2:N:0:AACTAAT+ACGGCAC
GCGGACTACAAGGGTTTCTAATCCTGTTCGCTCCCCACGCTTTCGCGCCTCAGCGTCAGTATCGAGCCAGGTTGCCGCCTTCGCAACCGGTGTTCTTCCCAATATCTACGAATTTCACCTCTACACTGGGAATTCCACAACCCTCTCTCGAACTCTAGTCATCACGTATCAAATGCAGCTCCCAGGTTGAGCCCAGGTATTTCAC
+
CCCCCGGGGGGGGGFGGGGGGGGGGGGGGGGGGGGGGGGGGGGGGGGGGGGGGGGGGGGGGGGGGGGGGGGGGGGGGGGGGGGGGGGGGGGGGGGGGGGGGGGGGGGGGGGGGGGGGGGGGGGGGGGGGGGGGGGGGGGGGGGGGCFGGGGGGGGGGGGGGGGGGGGGAFGFGGGGGGGFFGGGGGGGGGFFGEFGG9FGGFFF9
@M02526:341:000000000-JB3KD:1:1101:21570:9936 2:N:0:AACTAAT+ACGGCAC
GGCGGAGGACTACCGGGGTATCTAATCCCGTTTGCTCCCCTGGCTTTCGCGCATCAGCGTCAGTGTCAGCCCAGCAACCCGTCTTCACCTCAGGTGTTCCTCTTGATATCTACGCATTTCACCGCTACACCAAGAATTCCGATTGCCCCTTCTGCACTCTAGCACAGCAGTATCACTTGGCCGTTCTGAGTTAAGCTCAGAGATT
+
CCCCCGDGGGGGGGGGGGGGGGGGGGGGGGGGGGGGGGGGGGFGGGGGGGGGGGGGGGGGGGGGGGGGGGGGGGGGEGGGEFGGGFGGGGGDFCFGEGGGGGGGFGGGGGGGGGGGGGGGGGGGGGGGGGGGGGGGGGGGGCGGDFGF?FGGGGGGGGGGGGGGG6EFFGGGFG@CFGGFFFGGGCGGGGFFGEGG8?FGGFFFA
@M02526:341:000000000-JB3KD:1:1101:18862:9937 2:N:0:AACTAAT+ACGGCAC
GTACGGGACTACCAGGGTATCTAATCCTGTTTGCTACCCATGCTTTCGAGCCTCAGCGTCAGTAACAGACCAGACAGCCGCTTTCGCCACTGGTATTCTACCATATATCTACGCATTTCACCGCTACACATGGTGTTCTACTGTCCTCTTCTGTACTCAAGTCGCCTAGTTTCCAATGCACTTCTTCGGTTAAGCCGAAGGCTTT
+
CCCCCGGGGGGGGGGGGGGGGGGGGGGGGGGGGGGGGGGGGGGGGGGGGGGGGGGGGGGGGGGGGGGGGGGGGGGGGGGGGGGGGGGGGGGGGGGGGGGGGGGGGGGGGGGGGGGGGGGGFGGGGGGGGGGGGGGGGGGGGGGGGCFGGGGGGGGGGGGGGGGGGGGGGGFGGGFGGGGFGGGGGGGGGGGGFGGGGGGGGFFFF
@M02526:341:000000000-JB3KD:1:1101:14383:9955 2:N:0:AACTAAT+ACGACAC
TCCACGTACTACCCGGGTTTCTAACCCTGTTTGCTACCCATGCTTTCGAGCATCAGCGTCAGTAACAGACAAGACAGCCGCCTTCGCCACTGTTATTCTATCATATATCTACGTATTTCGCCGCTACACATGGTGTTCTACTGTCCTCTTCTGTACTGAAGTCACCCAGTTTCCGATGCACTTCTTCGGTTAAGCCGAAGGCCTT
+
B@A@@,,CD6C66,8C+6B@<EFA,6,CC;<E,C@C9F<CF,,,6CC6F,F+,C8CF7@6,,6C,,6:C,,:,9,6BFGD++4,C<C,,8BF,A,9FF<F,:AA,,,,94,,,4,9,,CEE=+@=4=,,44CEE,4+@F;,7,EFDFGG,E,?=++6+,,6EF8,,6@816@+3+=+68+=6=A,6,+@@9A,@+@?5*0***30
@M02526:341:000000000-JB3KD:1:1101:12913:9969 2:N:0:AACTAAT+ACGGCAC
AGGACTACCGGGTATCTAATCCTGTTTGCTCCCCACGCTTTCGCACCTGAGCGTCAGTCTTCGTCCAGGGGGCCGCCTTCGCCACCGGTATTCCTCCAGATCTCTACGCATTTCACCGCTACACCTGGAATTCTACCCCCCTCTACGAGACTCAAGCTTGCCAGTATCAGATGCAGTTCCCAGGTTGAGCCCGGGGATTTCACAT
+
CCCCCGGGGGGGGGGGGGGGGGGGGGGGGGGGGGGGGGGGGGGGGGGGGGGGGGGGGGGGGGGGGGGGGGGGGGGGGGGGGGGGGGGGGGGGGGGGGGGGGGGGGGGGGGGGGGGGGGGGGGGGGGGGGGGGGGGGGGGGGGGGGGFGGGGGGGGGGGGGGGGG:FGGGCCGGGGGGGGFGGGGGGGGGGFFEGGGDGDGGFFF6
@M02526:341:000000000-JB3KD:1:1101:20334:9989 2:N:0:AACTAAT+ACGGCAC
CCAGGACTACACGGGTTTCTAATCCTGTTCGCTCCCCACGCTTTCGCTCCCCAGCGTCAGTAACAGCCCAGAGACCTGCCTTCGCCATTGGTGTTCTTCCCGATATCTACACATTCCACCGTTACACCGGGAATTCCAGTCTCCCCTACTGCACTCAAGCCCGCCCGTATCCGGCGCAGACCCATTGTTAAGCGACGGGCTTTCA
+
CACCC?<,CEEF@GGFGGGG<FE<FAEEF<6@,;FGGGGGG7BFDCF@AF,6,@@FF6:@<9<FCCFGFGDFGFFG<AEFFGF<FE7,,,BE,FF95?5FFGGGGEG;4A?:C:F=@DEF@@8>C;AFECECFEF9ECA,@==EG>DCG,=EGG8?8D?FADC+@GCECF?F**<9C>D>CG7FGC7BFGGGF*5*)83>DFFB+
@M02526:341:000000000-JB3KD:1:1101:21921:9991 2:N:0:AACTAAT+ACGGCAC
TTGGGACTACTGGGGTTTCTAATCCTGTTCGCTCCCCACGCTTTCGCGCCTCAGCGTCAGTATCGAGCCAGGTTGCCGCCTTCGCAACCGGTGTTCTTCCCAATATCTACGAATTTCACCTCTACACTGGGAATTCCACAACCCTCTCTCGAACTCTAGTCATCACGTATCAAATGCAGCTCCCAGGTTGAGCCCAGGTATTTCC
+
CCCCCGGGGGGGGGGGGGGGGGGGGGGGGGGGGGGGGGGGGGGGGGGGGGGGGGGGGGGGGGGGGGFGGGGGGGGGGGGGGGGGGGGGGGGEEGGGGGGGGGGGGGGGGGGGGGGGGGGGGGGGGGGGGGGGGFGGGGGGGGGGGGEGGGGFFGGGGGGGGFGGDFGGGGGGGGGGGGGFGGGGG5EGFFGGCCFGGGGFGFFF+
@M02526:341:000000000-JB3KD:1:1101:23805:9998 2:N:0:AACTAAT+ACGGCAC
ATCCGGGACTACCGGGGTATCTAATCCTGTTTGCTCCCCACGCTTTCGTGCATGAGCGTCAGTCTTGACCCAGGGGGCTGCCTTCGCCATCGGTGTTCCTCCACATCTCTACGCATTTCACTGCTACACGTGGAATTCTACCCCCCTCTGCCAGACTCCAGCCTTGCAGTCCCCAACGCAATTCCCAGGTTGAGCCCGGGGATTT
+
CCCCCEGGCF@,EFGECGGGGGGGGGCDFGGGGGGGGGGGEFEGGECEE8@FF9@FFFGEGGGGGG9CCC8FE,66+@CFFCDGGCCCGGGGGEGGGF9FFGGGEFFGGFEGGGGEGGGGGGGF=EFCFGGGDC9BFFGF,E,@=EGGF8@??FGGGGGGGGGGG,<?EGF,;9;9CDD?DD8CFGFFECCCFCFCDGDG3:8A=
@M02526:341:000000000-JB3KD:1:1101:2729:10009 2:N:0:AACTAAT+ACGGCAC
TGGACTACAGGGGTATCTAATCCCGTTTGCTCCCCACGCTTTCGCACCTCAGCGTCAGTCTTTGTCCAGGGGGCCGCCTTCGCCACCGGTATTCCTCCACATCTCTACGCATTTCACCGCTACACATGGAATTCTACCCCCCTCTGCAAAACTCTAGATACACAGTTTTGAATGCCATTCCCAGGTTGAGCCCGGGGATTTCACA
+
CCCCCGGGGGGGGGGGGGGGGGGGGGGGGGGGGGGGGGGGGGGGGGGEEGGFFFFGGG@FGGGGGGGGGGGDGGGGGGGGGGGGGGGGGGGGGGGGGGGGGFGCGGGGGGGGGGGGGGGGGGGGGG8FFGGGFFFGEFGGGGGGGGGG7CFGGGGGFCGGGGGGF:EGGGGFGGFGFGGFGGGGGGFCFFG7C7>CDGG;8FFF6
@M02526:341:000000000-JB3KD:1:1101:5648:10015 2:N:0:AACTAAT+ACGGCAC
CGGACTACTAGGGTTTCTAATCCTATTTGCTCCCCACGCTTTCGGGACTGAGCGTCAGTTACATCCCAGATCGCCGCCTTCGCCACTGGTGTTCCTCCATATATCTACGCATTTCACCGCTACACATGGAATTCCACGATCCTCTAATGCACTCTAGCTATTTGGTTTCCACGGCTTACTGAAGTTAAGCTTCAGGCTTTCACCC
+
CCCCCEFGGGFGGFGGGGGGGDFFGEGGG9FFGGGGGGGE:CFEDCEGGFGCFEGGGEEEFEFGFGGGEFFFEGGGGGGGGGCGGGGFFAFGGGGGGGGGAEFEFGGGCCDECFGACGEGGGGFFGGFGC@AFFE=FCGFFGDG8DD=8EEA=D=FGFAD8@FGF==8=EFFDEGGD?F;=+=+@B<;B7EFFFG,CFG5<FA**
@M02526:341:000000000-JB3KD:1:1101:9122:10035 2:N:0:AACTAAT+ACGGCAC
TGGACTACTCGGGTATCTAATCCTGTTTGCTCCCCACGCTTTCGCACCTCAGCGTCAATATGTGTCCAGTAAGTCGCCTTCGCCACTGGTGTTCTTCCGAATATCTACGAATTTCACCTCTACACTCGGAATTCCGCTTACCTCTCCACAATTCTAGCGATGCAGTCTTAAAGGCAATTCCGGAGTTGAGCCCCGGGCTTTCACC
+
CCCCCGGGGGGGGGGGGGGGGGGGGGGGGGGGGGGGGGGGGGGGGGGGGGGGGGGGGGGGGGGGGGGGGGGGGGGGGGGGGGGGGGGGGGGGGGGGGGGGGGGGGGGGGGGGGGGGGGGGGGGGGGGGGGGGGGGCGGGGGGGGGGGGGGGGGGGGGFGGGGGGGGGGGGGGGGFGGGGFGGDGGDFGGGGGGGGGGGGGGFFFF
@M02526:341:000000000-JB3KD:1:1101:22953:10042 2:N:0:AACTAAT+ACGGCAC
ACACTGGACTACACGGGTTTCTAATCCTGTTTGCTCCCCACGCTTTCGCACCTCAGCGTCAGTATCGAGCCAGTGAGCCGCCTTCGCCACTGGTGTTCCTCCGAATATCTACGAATTTCACCTCTACACTCGGAATTCCACTCACCTCTCTCGAACTCAAGACCAATAGTTTTGAAGGCAGTTCCGAGGTTGAGCCCCGGGATTT
+
CCCCCGGFGGGGGGGGGGGGGGGGGGGGGGGGGGGGDEFGGGGGGGGGGGDECFGGGGGGGGGFGGFGGGGGGGGDGGGGGGGGFGG7FFGGGGGGGGGGFCCGGGGGFFGGGGDGFGGGGGGGGGGGGCGGGGGGGGGGFGGGGGGGGGFGGGGGGGGGGGGGGDE,9@FFGGGGGGGFGGGGGGGEEE6CGGGGGGDCGD/;;
@M02526:341:000000000-JB3KD:1:1101:20953:10061 2:N:0:AACTAAT+ACGGCAC
CGAGGGGGACTACCGGGGTTTCTAATCCTGTTTGCTACCCACGCTTTCGAGCATGAACGTCAGTGTTATCCCAGGAGGCTGCCTTCGCCATCGGTATTCTTCCACATCTCTACGCATTTCACTGCTACACGTGGAGTTCTACCTCCCTCTGACACACTCTAGTCTGCCAGTTTCAAATGCACTTCCCAAGTTAAGCTCGGGGATT
+
CCCCCGGGGGGGGGGGGGGGGGGGGGGGGGGGGGGGGGFGGGGGFGGGGGGGGGGGGGGGGGGGGGGGGGFFGGFGGGGGGGGFGFGGGGGGGGEGGGGGFGGFGFGGGGGGGGGGGGFGGGGGGGGGGGGGGGGGGGGGGFGGGGGGGGFGGDFFG8FGGGGGGGGDF?FGGFFGC7DFGGGGGGGFFGGGGGDFCFGGD>AAA
@M02526:341:000000000-JB3KD:1:1101:26477:10079 2:N:0:AACTAAT+ACGGCAC
CGTGGGACTACTGGGGTATCTAATCCTGTTTGCTACCCACGCTTTCGAGCATGAACGTCAGTGTTATCCCAGGAGGCTGCCTTCGCCATCGGTATTCTTCCACATCTCTACGCATTTCACTGCTACACGTGGAGTTCTACCTCCCTCTGACACACTCTAGTCTGCCAGTTTCAAATGCACTTCCCAAGTTAAGCTCGGGGATTTC
+
CCCCCG8DFGGFGGGGG,FEDGGFGDGGGFEFGCFFEGFGGGGDCFGDC:FFG9CFGFFGGEF@@FFFGGFGGGDGGFCEFG<FGCGGGF:FG<FGGFGGFGGF@FC;DFFFFGG8CF;E=E9@EF@EEGFEDGEFGGA=9DFGGGGGGC=DD8?FGCDFDD;DFF=,DEGFFAG893DFGFFDGGGFDEF,@E7ADDGCC>?99
@M02526:341:000000000-JB3KD:1:1101:28802:10104 2:N:0:AACTAAT+ACGGCAC
GGGGGACTACTGGGGATCTAATCCTGTTTGCTACCCACGCTTTCGCGCCTCAGCGTCAGTGTCAGTCCAGAAGGCCGCCTTCGCCACTGGTATTCTTCCCGATCTCTACGCATTTCACCGCTACACCGGGAGTTCTACCTTCCTCTCCTGCACTCAAGCCCGCCAGTTCCAACTGCGGTTCCCAGGTTGAGCCCGGGGCTTTCAC
+
-BC<6+@CFGGGGCE;@@FFC@FEGGGGGF9FEGGG,B+6FE<ECE7FE@CG8FE6C:6CFCFG,CCCFDGGGFEBCF@G=E,,CCFFGFGGFBFGF9FFE7C@,=EFGF@FF7AF9FFDEC8CEGG@@:FCF,E;ADEG,8D=9,@DGFFGD=FFF+,@C:>CECGFGAF77,*3;CD?99C>69EGF?9ECGCCC<5><AFFF
@M02526:341:000000000-JB3KD:1:1101:23749:10109 2:N:0:AACTAAT+ACGGCAC
GCGGACTACCCGGGTATCTAATCCCATTCGCTCCCCTAGCTTTCGTCTCTCAGTGTCAGTGTCGGCCCAGCAGAGTGCTTTCGCCGTTGGTGTTCTTTCCGATCTCTACGCATTTCACCGCTCCACCGGAAATTCCCTCTGCCCCTACCGTACTCCAGCTTGGTAGTTTCCACCGCCTGTCCAGGGTTGAGCCCTGGGATTTGAC
+
CCCCCGGGFFGGEGGGGGGGGGG<FGGGGGGGGFGGFGGGG9FGGEFFFFGGGFGGGGGFGGFEEGEGGE8FFGGGGCFFGGEGGGGGGGGGGGGGGGGGGGGDGGGGAFGGGGGGFGGGGEGDFCFFGGGGGCE,>EFGGGFGGGGGFEDFD?FFGDGCAFGGFFFFDFCEGCDD**9FC?>C9<9CG,<919*ADFGG4AF81
@M02526:341:000000000-JB3KD:1:1101:22484:10111 2:N:0:AACTAAT+ACGGCAC
GCGGACTACAAGGGTTTCTAATCCTGTTTGCTCCCCACGCTTTCGCGCCTCAGCGTCAGTAAAAGGACCAGGTCGCCGCCTTCGCCACCGGTGTTCTTCCCAATATCTACGAATTTCACCTCTACACTGGGAATTCCACGACCCTCTTCCCTACTCAAGCCTAAACGTATCAAGTGCAGCCCCCAGGTTAAGCCCAGGAATTTCA
+
CCCCCGGGGGGGGGGGGGGGGGGGGGGGGGGGGGGGGGGGGGGGGGGGGGGGGGGGGGGGGGGGGGGGGGGGGGGGGGGGGGGGGGGGGGGGGGGGGGGGGGGGGGGGGGGGG?FGGGGGGGGGGGGGGGGGGGFGGGGGGGGGGGGGGGGGGGGGGGGGGGGFGGGGGGGGGGGFGGGFGG7DEGFGGGGGGCFGGGGGGFFFF
@M02526:341:000000000-JB3KD:1:1101:20219:10136 2:N:0:AACTAAT+ACGGCAC
TGGCGGGACTACCAGGGTATCTAATCCTGTTCGCTCCCCACGCTTCCGCTCCTCAGCGTCAGTAACAGCCCAGAGACCTGCCTTCGCCATTGGTGTTCTTCCCGATATCTACACATTCCACCGTTACACCGGGAATTCCAGTCTCCCCTACTGCACTCAAGCCCGCCCGTATCCGGCGCAGACCCATCGTTAAGCGATGGGCTTT
+
CCCCCGGGGGGGGGGGGGGGGGGGGGGGGGGGGGDGGGGGGGGGGGGGGGGGGGGGGGGGGGGGGGGGGGGGGGGGGGGGGGGGGGGGGGDGGGGGGGGGGGGGGGGGGGGGGGGGGGGGGGGGGGGGGGGGGGGGGGGGGGGGGGGGGGGGFGGGGGGGGGGGGGGGGGGFGGGGGGGFGDGGGGGGGGGGGGGEDGGGGFFFF
@M02526:341:000000000-JB3KD:1:1101:25434:10143 2:N:0:AACTAAT+ACGGCAC
TTTCAGGACTACACGGGTTTCTAATCCTGTTTGCTCCCCACGCTTTCGTGCATGAGCGTCAGTGCAGGCCCAGGGGATTGCCTTCGCCATCGGTGTTCCTCCGCATATCTACGCATTTCACTGCTACACGCGGAATTCCATCCCCCTCTGCCGCACTCCAGCCATGCAGTCACAAATGCAGTTCCCAGGTTGAGCCCGGGGATTT
+
CCCCCGGFFFGGGGGGGGGGGGGFGGGGGGGFGGGGGGGGGGGGCGGGGGGGGGGGGGGGGGGFFFGGGGGGGFGECGFFCGGGGGGFGEGEDGGGEFGDFGGGGGEGGFGGFGGGEGGGGGGGGGGC@CFGGGGFGGGGFGGGGGGGF?GGGGGGGGF,CFGGE6EDFF?A8E55C<DFGGFGGGFGGGGFCEFGDGDGGE>AF
@M02526:341:000000000-JB3KD:1:1101:21760:10165 2:N:0:AACTAAT+ACGGCAC
GGGGACTACCGGGGTTTCTAATCCTGTTTGCTACCCATGCTTTCGAGTCTCAGCGTCAGTAACAGCCCAGATAGCCGCCTTCGCCACTGGTATTCTTCCATATATCTACGCATTTCACCGCTACACATGGAGTTCTACTATCCTCTGCTGTACTCAAGTTTCCCAGTTTCCAATGCACTTCTCCGGTTAAGCCGAAGGCTTTCAC
+
CCCCCGGGGGGGGGGGGGGGGFGGGGGGGGGGGGGGGGGGGGGGGGGGGGGGFGGGGGGGGGGGGGGGGGGGGGGGGGGGCGGGGGGGGGGGGCFFGGGGGGGGFGGGGGGGGGGGGGGGGGGGGGFGGGGGGGGGGGGFFG?FGGGGGGGGGGGGGGF8FGEFGGGGCFGGGGGGGFGFGGGGGGEGGGGGGGGGGGFGGFFFF
@M02526:341:000000000-JB3KD:1:1101:5533:10167 2:N:0:AACTAAT+ACGGCAC
CGGACTACTGGGGTATCTAATCCTGTTTGATCCCCACGCTTTCGTGCCTCAGTGTCAGTCAACCTGTAGCCAGCTGCCTTCGCAATCGGTGTTCTATGTCATCTCTAAGCATTTCACCGCTACATGGCCTATTCCGCTGACCTCCAGATTATTCAAGTGCTATAGTATCAATGGCAGTTTCCCTGTTAAGCACGCAGATTTCACC
+
BCCCCGGG<,CFGGC<EFGGFGGGGFGGGGGGGGGGG:FFGGGGGGGFEGGDDFGGG,FEG<,E,6FFGF,EFGGGGGGGGGG,>FGGGGGGGGG,C,5,@F,FEFGGGGGAFGGFGGGDGGGGC,,,,4AFGGFGG>+@FGGG=,,=D,@AFGFCF+,3,,,6@ECCFG8F9DGGD=97=++3@DEGGGG8@=0=+=FCFFFFF
@M02526:341:000000000-JB3KD:1:1101:16110:10171 2:N:0:AACTAAT+ACGGCAC
GTCCGGACTACCCGGGTTTCTAATCCCGTTCGCTCCCCTAGCTTTCGCGCCTCAGCGTCAAGAATGGGCCAGGTAGTCGCCTTCGCCACTGGTGTTCCTCCCGATATCTACGCGTTTCACCACTACACCGGGAATTCCACTACCCTCTCCCACCTTCAAGCCGATCAGTTTCCGATGCAGTTTCCCAGTTAAGCCGGGAGATTTC
+
CCCCCGGGGGGGGGGGGGGGGGGGGGGGGGGGGGGGGGGGGGGGGGGGGGGCGGGGGGGGGGFGGGGGGGGGGGGGGGGGGGGGGGGGGGGGGGGGGGGGGGGGGGGGGGGGGGGGGGGGGGGGGGGGGGGGGGGGGGGGGGGGGGGFGFGGGGGGGGGGGGGGEGGGGGGGGGGGGGFFDGGGGGCFGGGGGGCGDDGGGFFFF
@M02526:341:000000000-JB3KD:1:1101:22752:10202 2:N:0:AACTAAT+ACGGCAC
GGACCGGACTACCCGGGTTTCTAATCCTGTTCGCTCCCCATGCTTTCGAGCCTCAGCGTCAGTTACAGACCAGAGGGCCGCCTTCGCCACTGGTGTTCTTCCATATATCTACGCATTTCACCGCTACACATGGAGTTCCACTCTCCTCTTCTGCACTCAAGTCTTCCAGTTTCCGATGCTCTTCCTCAGTTGAGCTGAGGGCTTT
+
CCCCCGGGGGGGGGGGGGGGGGGGGGGGGGGGGGDGGGGGGGGGGGGGGGGGGGGGGGGGGGGGGGGGGGGGGGGGGGGGGGGGGGGGGGGGGGGGGGGGGGGGGGGGGGGGGGGGGGGGGGGGGGGFFFGGGGGGGGGGGGGGGGGGGGGGGGGGGGGGGGGGGGGGGGGGGEGGGGGFGGGGGFGGGGGGGGGGGGGGDEFFF
@M02526:341:000000000-JB3KD:1:1101:10805:10204 2:N:0:AACTAAT+ACGGCAC
TTCGGGACTACTAGGGTATCTAATCCTGTTTGCTCCCCACACTTTCGTGCCTCAGCGTCAGTTTGAGCTTAGTTAGCTGTCTTCACTATCGGTGTTCTTGACGATATCTAAGCATTTCACCGCTACACCGTCAATTCCGCCAACCCCAACTCGACTCAAGCCCTACAGTATCAATGCCACCCTCCCGGTTAAGCCGGGATATTTC
+
CCCCCDGGGGGGGEEEF,CFGCEFFAFFGFGF,EFGGEECCCEFFFGCDFFEGGCFCFFCCFGG<;C8E8EFFCEFG9EEEFFGGGGGF,CBFFEGGFG,E==7C4>FGCF=EGGGGGGGFCE@=BEFDCF:?>FGGG?EGC?FE+CE6C8A+1=CD6=?,@FCGEDFFDAFDF7+==DFGG6D99CG9ECFGGGGGGGGG6B99
@M02526:341:000000000-JB3KD:1:1101:13425:10219 2:N:0:AACTAAT+ACGGCAC
TAGTTGGACTACACGGGTATCTAATCCTGTTTGCTCCCCACGCTTTCGTGCATGAGCGTCAATCTTGACCCAGGGGGCTGCCTTCGCCATCGGTGTTCCTCCACATCTCTACGCATTTCACTGCTACACGTGGAATTCTACCCCCCTCTGCCAGATTCTAGCCTTTCAGTCTCCATCGCAATTCCCAGGTTGAGCCCGGGGATTT
+
CCBCCC,;E@,FCGC@BFCC@FC<@FCC@EDF@,CC,9:@FEG@@CFGCGGDFCE,CB@@@,<CFF<,@FGGGGGGEDEE:?FFF=B:BE<=44=FGGFCE=FFGGGG;EFGCEECCFEFFGGGF9=BF:FD:89,4@EC94@=88>CF8=,+@6?GFGFFG=DD,@<FG,<29CFC=??DG>F,9FDCE9,7<C@C;9**:86?
@M02526:341:000000000-JB3KD:1:1101:27725:10233 2:N:0:AACTAAT+ACGGCAC
GTCGGGACTACAAGGGTATCTAATCCTGTTTGCTACCCACGCTTTCGAGCATGAACGTCAGTGTTATCCCAGGAGGCTGCCTTCGCCATCGGTATTCTTCCACATCTCTACGCATTTCACTGCTACACGTGGAGTTCTACCTCCCTCTGACCCACTCTAGTCTGCCAGTTTCACATGCACTTCCAAAGTTAAGCTCGGGGATTTC
+
CCCCCDC6C6;CFDGGGGGFCAE<EDF<CF9@9FAFGCF@FEFDCFEFEF7@DD<,EC@CEG6CFAE9FC8ECFC@C8<@FGCF,BFFGGEG?EGG,,5EE9AA,,,AAEG7+=FCFAFFFG9BEAFFEB@>F888EGCD=,=8@@GF8=;1+,000=@BE=DDA23DE=,=F,=8+2?8D?FD,=E,@@FEFG?=8C+9>9:6B
@M02526:341:000000000-JB3KD:1:1101:28278:10247 2:N:0:AACTAAT+ACGGCAC
GGGACTACCCGGGTATCTAATCCTGTTTGCTCCCCACGCTTTCGCACCTCAGCGTCAATACATGTCCAGTTAGTCGCCTTCGCCTCTGGTGTTCTTCCGAATATCTACGAATTTCACCTCTACACTCGGAATTCCACTAACCTCTCCATGATTCTAGCGATGTAGTTTCAAAGGCAGTTCTGGAGTTGAGCTCCAGGCTTTCACC
+
CCCCCGFFGGGGGGGGGGGGGGGGGGGGGGGGGGGGGGGGGGGGGGGGEFGGGGGGGGGFFGFGGGGGGFGGGFFDGGDGGGGG,CFEFGGGGGFGGGGGGGGGFFGGGGGGFGGGGGGGGGGGGGGGGGGGFGGGGGGGGGGGGGGC;E8=9AFFFCE>EGGFGGGGGGGGGGGGGDGCFGC?DFFFGGFCFGFGCFFFFFFFF
@M02526:341:000000000-JB3KD:1:1101:23597:10249 2:N:0:AACTAAT+ACGGCAC
AGGACTACCAGGGTTTCTAATCCTGTTCGCTACCCATGCTTTCGCTCCTCAGCGTCAGTTACTGCCCAGAGACCTGCCTTCGCCATCGGTGTTCCTCCTGATATCTGCGCATTCCACCGCTACACCAGGAATTCCAGTCTCCCCTACAGCACTCAAGTTATGCCCGTATCGCCTGCAGTCCCGCAGTTAAGCTGCGGGCTTACAC
+
CCCCCGGGGGGGGGGGGGGGGGGGGGGGGGGGGGGGGGGGGGGGGGGGGGGGGGGGGGGGGGGGGGGGGFGGGGGGGGGGGGGGGGGGGGGGGGGGGGGGGGGGGGGGGGGGGGGGGGGGGGGGGGGGGGGGGGGGGGGGGGGGGGGGGGGGGGGGGGGGGFGGGGGGGGGCGGGGGGGFGGGGGDGGACGGGGCEGDGG49409
@M02526:341:000000000-JB3KD:1:1101:29173:10257 2:N:0:AACTAAT+ACGGCAC
AACAAGGGACTACCCGGGTTTCTAATCCTGTTTGCTCCCCACGCTTTCGCACCTGAGCGTCAGTCTTTGTCCAGGGGGCCGCCTTCGCCACCGGTATTCCTCCAGATCTCTACGCATTTCACCGCTACACCTGGAATCCTACCCCCCTCTACAAGACTCAAGCCTGCCAGTTTCAAATGCAGTTCCCAGGTTAAGCCCGGGGCTT
+
CCCCCGFGFDAFFFGGGDGCFAEFFEFFGFGGGGF@FGFGGGG>FCGGGGC@FFECFFFEGDCGGDG<FGFECCGGE7@FB@>C:FF:,FFFEFG>FGBFD?<FEFFGGBAEFFE8F@AFEFGGDDGGGGG,A,@8D,@F9=DDFEGDGG7CGFF+;89CC3,@F,;?<FGGD@@CC98@@+CGGFGFG5C?9E7<F4C7):)8=
@M02526:341:000000000-JB3KD:1:1101:7690:10265 2:N:0:AACTAAT+ACGGCAC
TGGACTACCCGGGTTTCTAATCCTGTTCGCTACCCATGCTTTCGCTCCTCAGCGTCAGTTACTGCCCAGAGACCTGCCTTCGCCATCGGTGTTCCTCCTGATATCTGCGCATTCCACCGCTACACCAGGAATTCCAGTCTCCCCTACAGCACTCAAGTTATGCCCGTATCGCCTGCAGTCCCGCAGTTAAGCTGCGGGCTTACAC
+
CCCCCGGGGGEFGGGGGGGGGGGGGGGGGGGGGGGGGGGGGGGGGGGGGGGGGGGGGGGGGGGGGGGGGGGGGGGGGGGGGGGGGGGGGGGGDGGGGGGGGGGGGGGGGGGGGGGGGFGGGGGGGGGGGGGGGGGGGFGGGGGGGFGGGGGGFFGGGDFGGFGFGGGGGGGGGGGGGGGFC9DDGGGGFGGGGGGGGGGGFFFF8
@M02526:341:000000000-JB3KD:1:1101:8259:10274 2:N:0:AACTAAT+ACGGCAC
AGGACTACACGGGTTTCTAATCCTGTTTGCTACCCACGCTTTCGAGCATGAACGTCAGTGTTATCCCAGGAGGCTGCCTTCGCCATCGGTATTCTTCCACATCTCTACGCATTTCACTGCTACACGTGGAGTTCTACCTCCCTCTGACACACTCTAGTCTGCCAGTTTCAAATGCTCTTCCCAAGTTAAGCTCGGGGATTTCACA
+
CCCCCGGGGGGGGGGGGGGGGGGGGGGGGGGGGGGGGGGGGGGGGGGGGGGGGGGGGGGGGGGGGGGGGGGGGDGGGGGGGGGGGGGDGGGGGGGGGGGGGGGGGGGGGGGGGFGGFGGGGFFGGGGGGGGGFGGGGGGGGGGGGGGGGGDECFFGGGGGGFGFFGGFGFFFCEFGGDFFGGGFGGGGGGG8DGGG>67=FFFFC
@M02526:341:000000000-JB3KD:1:1101:23528:10286 2:N:0:AACTAAT+ACGGCAC
CTGCGGACTACCAGGGTTTCTAATCCTGTTCGCTCCCCACGCTTTCGCGCCTCAGCGTCAGTATCGAGCCAGGTTGCCGCCTTCGCAACCGGTGTTCTTCCCAATATCTACGAATTTCACCTCTACACTGGGAATTCCACAACCCTTTCTCGAACTCTAGTCATCACGTATCAAATGCAGCTCCCAGGTTGAGCCCAGGTATTTC
+
CCCCCGGGGGGGGGGEGGEEADGGCEGEFGGGG:EFGG8C7FDGGGEGCFG@FDAFEGEGGGFGG7@FGGGGGGGFGGCGF:FGFGEGGGGC48FCGGFFGGGGG8;E,CF@7,4>AA,CE>E9EGD@;F8:A=FFGGCFGDC@E,,,@2@==DFFFFGG:FG,@;@9FGG,2;CF+:DFG>9FFGG8,2@,1<DGGG4CGFFF6
@M02526:341:000000000-JB3KD:1:1101:26247:10312 2:N:0:AACTAAT+ACGGCAC
CGGACTACTGGGGTTTCTAATCCTGTTTGCTACCCACGCTTTCGAGCATGAACGTCAGTGTTATCCCAGGAGGCTGCCTTCGCCATCGGTATTCTTCCACATCTCTACGCATTTCACTGCTACACGTGGAGTTCTACCTCCCTCTGACACACTCTAGTCTGCCAGTTTCAAATGCTCTTCCCAAGTTAAGCTCGGGGATTTCACA
+
CCCCCGEGGGGFGFGGGGGGGGGGDGGGFFGGGGGGGGGGGGGGGGGGGFGGGGGGGGGGCEFGGGGFGFGE:FFGDGEFFGGGGGGGGEFDGFEFGGGGGGGGGGGGGGGGGGGFGGGGGGGGGGGCEGGFGGGGGGGGFGEGGFDFDFGGGGGGGGFGGGGGGGGGGGGGGGFCFGCDGGG=?DF8DEF8DGGGDGGD6EFF?
@M02526:341:000000000-JB3KD:1:1101:23051:10319 2:N:0:AACTAAT+ACGGCAC
GCCGGGACTACAGGGGTTTCTAATCCTGTTTGATCCTCACGCTTTCGCACATCAGCGTCAGTTACAGACCAGAAAGTCGCCTTCGCCACTGGTGTTCCTCCATATCTCTGCGCATTTCACCGCTACACATGGAATTCCACTTTCCTCTTCTGCACTCAAGTTTTCCAGTTTCCAATGACCCTCCACGGTTGAGCCGTGGGCTTTT
+
CCCCCGGGGGGGGFGGGGGGGGGGGFGGGGGGFGGGCGEGGGGGGGGGGGGGGGFGGGGGEFGDGGGGG7DFGGGGFGGGGGGGGGFGGGGFGGGGGFGGE<FGGGGGGFGDGGGGGGGGGGGGGGGGGG?FEGGFGFGFGFFGGGGGGGGGGGGGGFGFFFGFFFGGGCEGFGGFGFGFFGG68D>@FGEGCD;EGGDGGFFF*
@M02526:341:000000000-JB3KD:1:1101:19980:10321 2:N:0:AACTAAT+ACGGCAC
CGGAGGACTACTAGGGTTTCTAATCCTGTTCGCTCCCCACGCTTTCGCGCCTCAGCGTCAGTATCGAGCCAGGTTGCCGCCTTCGCAACCGGTGTTCTTCCCAATATCTACGAATTTCACCTCTACACTGGGAATTCCACAACCCTCTCTCGAACTCTAGTCATCACGTATCAAATGCAGCTCCCAGGTTGAGCCCAGGTATTTC
+
CCCCCGGGGGGFGGGGGGGGFGGGGGGFGGGGGGGGGGGGGGGGGGGGGGGGGGGGGGGGGGGGGGGGGGGGGGGGGGDGGGGGFGGGGGGGGGGGGGGGGGGGGGGGGGGGGGGGGGGGGGGGGGGGGGGGGGGGGGFGGGGEGGG8EGFEGGGGGGGGGGGGGGGGGFGGGGCGFFGFFCFGGGG>FGFFGFGFFFGFFFFFA
@M02526:341:000000000-JB3KD:1:1101:28091:10337 2:N:0:AACTAAT+ACGGCAC
GGGGACTACCGGGGTATCTAATCCTGTTTGCTACCCACGCTTTCGAGCATGAACGTCAGTGTTATCCCAGGAGGCTGCCTTCGCCATCGGTATTCTTCCACATCTCTACGCATTTCACTGCTACACGTGGAGTTCTACCTCCCTCTGACACACTCTAGTCTGCCAGTTTCAAATGCTCTTCCCAAGTTAAGCTCGGGGATTTCAC
+
CCCCCGGGGGEGGGGGGGGGGGGGFGFFGGGGGGFGGGGGGGGGGGGGGGGGGGGGGGGGGGGGGGGGGGGGGGGGGGGGGGGGGGGGGGGGGGGGGGGGGGGGGGGGGGGGGGGGGGGGGGGGGGGGGGGGDFGFGGGGGGGGGGGDFFEGC?DFFFGGGGGGGGGGGGGGGGGGGFGFGGGGGGGFGGCFCFDEGGCDCAFFB
@M02526:341:000000000-JB3KD:1:1101:26258:10357 2:N:0:AACTAAT+ACGGCAC
CGGAGGACTACTAGGGTTTCTAATCCTGTTCGCTCCCCACGCTTTCGCGCCTCAGCGTCAGTATCGAGCCAGGTTGCCGCCTTCGCAACCGGTGTTCTTCCCAATATCTACGAATTTCACCTCTACACTGGGAATTCCACAACCCTCTCTCGAACTCTAGTCATCACGTATCAAATGCAGCTCCCAGGTTGAGCCCAGGTATTTC
+
CCCCCGGFGGGGFGGGGGDGGGGGGGGGGGGGGGGGGGGGGGGGGGGGGGGGGGGGGGGGDGDFFCF@FGGGFFFFFFGGFGEGGGGGGAGGGGGGGGGGGGGDGG;FGGGFEGGG,EAFGGGGFGGGFGGGFCG8FGGF>D=EEG?DF,68DFCFG?FGGGG8=:@6C7@FCEC78DFF?9FCGDF8EGFGGGG*@9>9+=F+=
@M02526:341:000000000-JB3KD:1:1101:6718:10362 2:N:0:AACTAAT+ACGGCAC
AAACGGACTACCGGGGTTTCTAATCCTGTTTGCTCCCCACGCTTTCGCACCTGAGCGTCAGTCTTCGTCCAGGGGGCCGCCTTCGCCACCGGTATTCCTCCAGATCTCTACGCATTTCACCGCTACACCTGGAATTCTACCCCCCTCTACGAGACTCAAGCTTGCCAGTATCAGATGCAGTTCCCAGGTTGAGCCCGGGGATTTC
+
CCCCCGGGGGGGGGGGGGGGGGGGGGGGGGGGGGGGGGGGGGGGGGGGGGGGGGGGGGGGGGGGGGCGGGGGGGGGGGGGGGGGGGGGG8FGGGGGGGGGGGGFGGGGGGGGGGGGGGGGGGGGEGGGGGGGCGGGGGGGGGGGGGGGGGGGGGGGGGGGGGGGGGGGGCFGGGGGGGGFFFFFFGGGGGFEDGGGGDGG354A8
@M02526:341:000000000-JB3KD:1:1101:24827:10363 2:N:0:AACTAAT+ACGGCAC
CTATGGGACTACCGGGGTTTCTAATCCTGTTTGCTCCCCACGCTGTCGCGCCTCAGCGTCAGTACCGAGCCAGGTGGCCGCCTTCGCCACCGGTGTTCTTCCCAATATCTACGAATTTCACCTCTACACTGGGAATTCCACCACCCTCTCCCGGCCTCTAGCCAACCAGTCTCAAGCGCAGCCCCCAGGTTGAGCCCGGGAATTT
+
CCCCCFGDGGGGGGGGG@FGGGGGFGFFFGFGEFEGGGGGGGGGGCGFGGGGGGGFGGGGGGGGGGGGDGGGFFFGGGFEGGGFGFGGGCFDFGGGGGGGFGGFGGGFGGGFGCGGGGGDFGEFEF;;DCBEFFDF8D>:EECFC@FGDF,,?CD?GGGGGGDGFGDE>EG,?=C>CDDEDGGG5DED5EEC8CC?DCDGGF48:
@M02526:341:000000000-JB3KD:1:1101:24705:10366 2:N:0:AACTAAT+ACGGCAC
GGCGGGACTACCAGGGTTTCTAATCCTGTTTGCTCCCCACGCTTTCGCACCTCAGCGTCAATACATGTCCAGTCAGTCGCCTTCGCCACTGGTGTTCTTCCGAATATCTACGAATTTCACCTCTACACTCGGAATTCCACTGACCTCTCCATGATTCAAGCGATGCAGTCTTAAAGGCAGTTCCGGAGTTGAGCTCCGGGCTTTC
+
CCCCCGGGGGGGGGGGGGGGGGGGGGGGGGGGGGGGGGGGGGGGGGGGGGGGGGGGGGGGGGGGGGGFGGGGGGGGGGGGGGGGGGGGGGGGGGGGGGGGGGGGGGGGGGGGGGGGGGGGGGGGGGGGGGGGGGGFGGGGC?FGGGGGGGGGGGGGGGGGGGGGGGGGGGGGGFGGGGGFGGFGGGECEGCFGFDGGGGGGFFF>
@M02526:341:000000000-JB3KD:1:1101:13489:10377 2:N:0:AACTAAT+ACGGCAC
CGGACTACCAGGGTTTCTAATCCTGTTTGCTCCCCACGCTTTCGCACCTCAGCGTCAGTCTTTGTCCAGGGGGCCGCCTTCGCCACCGGTATTCCTCCACATCTCTACGCATTTCACCGCTACACATGGAATTCTACCCCCCTCTACAAAGCTCTAGATACACAGTTTTGAATGCCATTCCCAAGTTGAGCCCGGGGATTTCACA
+
CCCCCGGGGGGGGGGGGGGGGGGGGDGGGGGGGGGGGGGGGGGGGGGGDGGGGGGGGGGGGGGGGGGGGGGGGGGGGGGGGGGGGGGGGGDGGGGGGGGGGGGGGGGGGGGGGGGGGGGGGGGGGGGGGGGGGGGGGGGGGGGGGGGG?FGGGGGGGGGFGGGGGGGGGFGAFGGGGGGFCFGGGGGGGGGGGGCGGGGGCFFF8
@M02526:341:000000000-JB3KD:1:1101:11579:10379 2:N:0:AACTAAT+ACGGCAC
GCGGCGGACTACCGGGGTTTCTAATCCTGTTTGCTACCCACGCTTTCGAGCATGAACGTCAGTGTTATCCCAGGAGGCTGCCTTCGCCATCGGTATTCTTCCACATCTCTACGCATTTCACTGCTACACGTGGAGTTCTACCTCCCTCTGACACACTCTAGTCTGCCAGTTTCAAATGCACTTCCCAAGTTAAGCTCGGGGATTT
+
CCCCCGGGGGGGGGGGGGGGGGGGGGGGGFGGGGGGGGGGGGGGGGGGGGGGGGGFGGGGGGGGGGGGGGGGGGGGGGGGGGGGGGGGGGGGGGGGGGGGGGGGGFGGGFFGGGGGGGGFGGGGGGGGGGG8FGGGGGGGGGGGGGGGGGGGGGGGGGGCGGGGGGGGGGGGGFGFFGGAGGGGGGGGFGGGGGG7CDGDC44);
@M02526:341:000000000-JB3KD:1:1101:25712:10384 2:N:0:AACTAAT+ACGGCAC
TTGGACTACAAGGGTTTCTAATCCTGTTTGCTACCCACGCTTTCGCGCCTCAGCGTCAGTGTCAGTCCAGAAGGCCGCCTTCGCCACTGGTATTCCTCCAGATCTCTACGCATTTCACCGCTACACCTGGAATTCTACCTTCCTCTCCTGCACTCAAGTCCGCCAGTTCCAAATGCCGTTCCCAGGTTAAGCCCGGGGCTTTCAC
+
CCCCCGGFGGGEG@FFGGGFGGGGGFEFGGDGGGGGGGGGGGGGCFGDGGEDFGGEGGGGGGGGGGGGGGGFGCF8FEGCGGGGGGGGGGGGFEFGGGGGGFFFGGGG;FEGGGGGGGFGGEGC=EEFGGCEGGGGGFGGGGGGGCFGAFGGGGFGCFEGGGGDEGGFGGGGDDFGGGG>FCFGGGGFGE<FGGDGGGG49AFFC
@M02526:341:000000000-JB3KD:1:1101:20297:10391 2:N:0:AACTAAT+ACGGCAC
GGGACTACAAGGGTTTCTAATCCTGTTTGCTCCCCACGCTTTCGCACATCAGCGTCAGTACCGGGCCAGTGAGCCGCCTTCGCCACTGGTGTTCTTCCGAATATCTACGAATTTCACCTCTACACTCGGAGTTCCACTCACCTCTCCCGGACTCAAGCTCTCCAGTATCAAAGGCAGTTCTGGAGTTGAGCTCCAGGATTTCACC
+
CCCCCGGGGGGGGGGGGGGGGGGGGGGGGGGGGGGGGGGGGGGGGGGGGGGGGGGGGGGGGFGGGGGGGGGGGGGGGGGGGGGGGGGGGGGGGGGGGDGGGGGGGGGGGGGGGGGGGGGGGGGGGGFGGGGGGGGGGGGGGFGFGGGGGGGGGGGGGGFGGGGGGGGFGGGFGCGGGFGFGGGGGGGGGGGFGGGGGGGGGFFFF
@M02526:341:000000000-JB3KD:1:1101:25196:10405 2:N:0:AACTAAT+ACGGCAC
GATTCGGACTACCCGGGTTTCTAATCCTGTTTGCTCCCCACGCTTTCGCACCTGAGCGTCAGTCTTTGTCCAGGGGGCCGCCTTCGCCACCGGTATTCCTCCAGATCTCTACGCATTTCACCGCTCCACCTGGAATTCTACCCCCCTCTACAAGACTCTAGCTGGACAGTTTTAAATGCAATTCCCAGGTTGAGCCCGGGGCTTT
+
CCCCCGGGGGGGGGGGGGGGGGGGGGGGGGGGGGGGGGGGGEEGGGGFECGEE<<@FC@B:@CFGGGACFCDFGGGCGE@FEGCEFF?=FGGEEEGFGG<FE<EEEFGGG94AFCGGGGGGFCCC+@AF:8FDFGD8DDDFGGGGGGCCFGG6C6?FGFCEFCFFCC,*@CFGFGCDC=F>DFGGGCE7F?,<=CF55CD<>>FA
@M02526:341:000000000-JB3KD:1:1101:14491:10435 2:N:0:AACTAAT+ACGGCAC
AGGACTACCGGGGTATCTAATCCTGTTTGCTCCCCACGCTTTCGCATCTCAGCGTCAGTATCTGTCCAGAAGGTCGCCTTCGCCACCGGTATTCCTCCACATCTCTACGCATTTCACCGCTACACGTGGAATTCTACCTCCCTCTACAGTACTCTAGTTAGACAGTTTTAAATGCAATTCCTAGGTTGAGCCCAGGGCTTTCACA
+
CCCCCGGGGGGGGGGGGGGGGGGGGGGGGGGGGGGGGGGGGGGGGGGGGGGGGGGGGGGGGGGGGGGGGGGGGGGGGGGGGGGGGGGGGGGGGGGGGGGGGGGGGGGGGGGGGGGGGGGGGGGGGGGGGGGGGFGGGGGGCEGGGGFGGGGGGGGGGGGGGGGGGGGGGGGGGGGGGGGFGGFGGGGGGGGGFGGGGGGGGFFF+
@M02526:341:000000000-JB3KD:1:1101:29004:10436 2:N:0:AACTAAT+ACGGCAC
GCACGGGGACTACTTGGGTAACTAATCCTGTTTGCCCCCCATGCTTTCGCACCTCCGCGTCAATATGCGTCCAGTAAGTCGCCTTCGCCACTGGTGTTCTTCCGACTATCTACGAATCTCACCTCTACACACGGAATTCCACCTACCTCTCCACAATTCTAGCGATTCAGCTTTAAAGCCAATTCCGGACTCGGGCCCCGGGCTC
+
-8,8,6+6+6;6,C,,C,,C,C@9,C,ECAEEG8,666+@+,CE,,,;CFEEG,,,@F@FCF:@F<9,6BC=:C6,,C?,4@,,,,:,,4BA,,C84@F5,5C=7+@FGAFDFDC,E+C,8,E,,C?F9E,4+8=CDE,E,,,@==,=EE?@=?=8A6@CE,,1+,+5,2@,272++=+**4C89;,:E*114*/C/)/:<?B))
@M02526:341:000000000-JB3KD:1:1101:22397:10439 2:N:0:AACTAAT+ACGGCAC
GGGACTACTCGGGTATCTAATCCTGTTTGATCCCCACGCTTTCGTGCCTCAGCGTCAATTAAACCATAGTAAGCTGCCTTCGCAATCGGTGTTCTGAGACATATCTATGCATTTCACCGCTACTTGTCTCATTCCGCCTACCTCTAGTTCATTCAAGCCCATCAGTATCAAGGGCACTGCGATAGTTGAGCTACCGTCTTTCACC
+
CCCCCGGGGGGGGGGGGGGGGGGGGGGGGGGGGGGGGGGGGGGGGGGGGGGGGGGGGGGGGGGGGGGGGGGGGGGGGGGGGGGGGGGGEGGGGGGGGGGGGGFGGGGGGGGGGGGGGGGGGGGGGGGGGGGGGGGGGGGGGGGGGGGGGGGGGGGGGGGGGGGGGGGGGGGGGGGGGGGFGDGDGGGGGGGGGGGGFGFFGFFFF
@M02526:341:000000000-JB3KD:1:1101:4718:10448 2:N:0:AACTAAT+ACGGCAC
GTTTGGACTACAAGGGTATCTAATCCCTTTTGCTCCCCACGCTTTCGTGCCTGAGCGTCAGCAATTGTCCAGGTAGCCGCCTTCGCCTCTGGTATTCCTCATGATATCTACGCATTTCACTGCTACACCATGAATTCTGCTACCCTCTCCAATGCTCTAGCCAAGTAGTTTGAGGTGCAATTCTGGAGTTAAGCTCCAGGCTTTT
+
CCC<CEGGGGGGFFGGGGGAFFFGGGGGGGGGGCDGGGGGGGGGGGDFDGGGFEFGEEGGEGFFF,CCEFE@EFGGDFFGGCGGGCFGG@EGGGGGDFEAFF9=FGFDFF9BCGEGGGGGGGGGGGGGG:E;EGGFF,>EDFF,@,@D?DF,D?DFFGFDDEF,=AFGGGED??C?6DGCF=DGA+3@DFFAAF=CDCF6FFFF*
@M02526:341:000000000-JB3KD:1:1101:18799:10449 2:N:0:AACTAAT+ACGGCAC
AAATCAGGACTACAAGGGTTTCTAATCCTGTTTGCTCCCCACGCTTTCGCACCTCAGCGTCAGTTCCGGGCCAGTGAGCCGCCTTCGCCACTGGTGTTCTTGCGAATATCTACGAATTTCACCTCTACACTCGCAGTTCCACTCACCTCTCCCGGACTCAAGATTCCCAGTATCAAAGGAAGTTCCGAGGTTGAGCCTCGGGATT
+
CCCCCGFGGGGGGGFEGEGG@AFGGGFGGGGGGGGGGEGGGGDGGGGGGGGGGCFGGGGGGGDGGDCFEFGGGGGGFFGGEEFEFFDGGGGGGGGGGGGGAFFGGGGGGGFGGGGGGGGGGGGFGGGGGGFG7CGEEGDGFGFGF8=DGFG8=E8=8DDGGGEE9FFCGCC:;CCC+=0*+;3@FCCGGGGGGC7CG4CDG>?DF
@M02526:341:000000000-JB3KD:1:1101:13396:10451 2:N:0:AACTAAT+ACGGCAC
GTCAGGACTACACGGGTTTCTAATCCTGTTTGATCCCCACGCTTTCGTGCCTCAGCGTCAATTAAACTTTAGTAAGCTGCCTTCGCAATTGGTGTTCTGTGACATATCTATGCATTTCACCGCTACTTGTAACATTCCGCCTACCTCAGGTTCATTCAAGCCCATTAGTATCAAAGGCACTGCGATGGTTGAGCCACCGTCTTTC
+
CC@CCGGGGGDFGEGGCFGGGGGFFGGGFFGGFGGCFGGGGGG7FFFFGGGCEFGGGFGGGGGG@FG9<EFGFEGGCFFGG9EFGGGGGGF8EFGGGGGF9FGGGFGGGGGCGGE;FFFFGEGGGGGFFG,4A9E=FAFGE8CD?EG88=DEDGDDFDAE8EFF?,467C3DD,=9DCDF?DCGEFGGGC>FGFFGFG6F>6?F+
@M02526:341:000000000-JB3KD:1:1101:19142:10460 2:N:0:AACTAAT+ACGGCAC
TGGCTTGGACTACCGGGGTTTCTAATCCCGTTCGCTCCCCATGCTTTCGCACTCCAGCGTCGGTGGGGACCCAGAGAGCTGCCTTCGCTTTTGGCCTTCCTTCGTAGATCTCCGGATTTCACCCCTACACACGAAATTCCACTCTCCTCTGTCTCACTCAAGTGAATTGGTTTCGAGAGCATTCCACCAGTTTTTGGCGACTTTC
+
CCCCCGGDGGGGGFGGGGGGGGGGGGGGGGGGGGGCGGGGGGGGGGGGGGGGGGGGGGGGGGGGGGGGGGGGGGGGGGGEGFGGGGGGGGGGGCFFFGGGGGGGFGFCFGGGGGGGGEGGGGGGGGGGGGGGGGGGGGGGFGGGGGFGGGGGGAFGGGGGGGGGGCCGFGFGGGGGG5DFGG@FGGGDFGFFFGGGGGGDGFFFC
@M02526:341:000000000-JB3KD:1:1101:5570:10485 2:N:0:AACTAAT+ACGGCAC
GGTTCGGACTACCCGGGTATCTAATCCTGTTCGCTCCCCACGCTTTCGTGCCTCAGCGTCAGTTACAGCCTAGTAAGCTGCCTTCGCAATCGGTGTTCTTGACGGTATCTATGCATTTCACCGCTACACCATCAATTCCGCCTACCTCGTCTGTACTCAAGCCTAACAGTATCCATGGCAGTTCAACAGTTGAGCTGTTGGCTTT
+
CCCCCGGGGGFGGGGGDGGFD9FDFGFFGDFGGGCFGGGFCFGF:FFGGGGF@<ECFFGGDDFFGFGCGGF@EFGDFFGGGDG,ECFFCFFGG=FFCFGGFDGFDGG@EFFFD9EFGCFG;,6>@EFGGFFGGGGGFGGGGDEGG8DFEEGFFFGFGFD8EDEFGGFFFFFGGFGCDCFFCDFGGGGGGGG72<CCFGF7FFFFF
@M02526:341:000000000-JB3KD:1:1101:14261:10495 2:N:0:AACTAAT+ACGGCAC
GCTGTGGACTACCGGGGTATCTAATCCTGTTCGCTCCCCATGCTTTCGAGCCTCAGCGTCAGTTACAGACCAGAGAGCCGCCTTCGCCACTGGTGTTCTTCCATATATCTACGCATTTCACCGCTACACATGGAGTTCCACTCTCCTCTTCTGCACTCAAGTCTTCCAGTTTCCGATGCTCTTCCTCAGTTGAGCTGAGGGCTTT
+
CCCCCGFGGGGGGGGGGGGGGGGGGGGGGGGGGGGGGGGGGGGGGGGGGGGGFGGGGEFGGGGGGGGGGGGGGGGGGGGGGGGGGGGGGGGGFGGGGGGGGGGGFGGGGGGGFGGGGGGGGGGGGGGGGFFGGGGGGGGGGGGGGGGGGGGACEGGGFFGGGGGGGGGGGEFGGGGGGGFGGGGGGFGFGGG7CFGGG5CDFFFF
@M02526:341:000000000-JB3KD:1:1101:13282:10498 2:N:0:AACTAAT+ACGGCAC
CCGTGGACTCCCGGGTTTCTAATCCTGTTTGATCCCCGCACTTTCGAGCCTCAGTGTCAGTTATAGTTTCGTCAGCTGCCTTCGCAATCGGTGTTCTATGACATCTCTATGTATTTCACCACTACATGTCATATTCCGCCAACGGCAACTATACTCAAGCCCTACAGTATCAATGGCAATTTCTGGGTTAAGCCCAGAGATTTCA
+
CCCCCEFGGFCFED@6CFGGGGGGGGGGGFGGFGGGGGGGGGGGGC<FEGFGGGEFGG9AFFGGDCGGGGDD7FGGGGGGGGGGGBECFF7FCGECFFGFGEGGFGFGGFGGGGGGGGGGGFGGFFGGGGGGFEFEG?C6@=D6CEEDGGGGGGGGG8?DGGGGGGGF=DFCGFGFFG?DGCFGGFDGEFGAE<FGGG+:7=CC+
@M02526:341:000000000-JB3KD:1:1101:6991:10534 2:N:0:AACTAAT+ACGGCAC
GGGACTACTCGGGTTTCTAATCCTGTTCGCTCCCCACGCTTTCGCGCCTCAGCGTCAGTATCGAGCCAGGTTGCCGCCTTCGCAACCGGTGTTCTTCCCAATATCTACGAATTTCACCTCTACACTGGGAATTCCACAACCCTCTCTCGAACTCTAGTCATCACGTATCAAATGCAGCTCCCAGGTTGAGCCCAGGTATTTCACA
+
CCCCCGGGGGGGGGGGGGGFGGGGGGGGGGGGGGGGGGGGGGGGGGGGGGGGGGGGGEGGGGGGGGGGGGGGGGGGGGGGGGGGGGGGGCGGGGGGGGGGGGGGGGGGGEGGGGGFFGGGGGGGGFGGGGGGGGGGGGGGGGFGGGGGGGGG?FGGGFGGGGGGGGGFGGGGGGGGGGGFGGGGGGGGGFGFFGGFGGCFGFFFC
@M02526:341:000000000-JB3KD:1:1101:26133:10538 2:N:0:AACTAAT+ACGGCAC
GGTGTCGGACTACCGGGGTTTCTAATCCTGTTTGCTCCCCACGCTTTCGCACCTCAGCGTCAATACGTGTCCAGTAAGTCGCCTTCGCCACTGGTGTTCTTCCGAATATCTACGAATTTCACCTCTACACTCGGAATTCCACCTACCTCTCCACGATTCAAGCGATGCAGTCTCAAAGGCAGTTCTGGAGTTAAGCTCCAGGATT
+
CCCCCGGGGGGGGGGGGGGGGGGGGGGGGGGGGGGGGGGGGGGGGGGGGGGGGGGGGGGGGGGGGGGGGGGGGGGGGGGGGGGGGGGGGGGGCGGGGGGGGGGDGGGGGGGGGGGGGGGGGGGGGGGGGGGGGGGGGGGGGGGGGGGGGGGFG?DGGGGGGGGGGGGGGGGGGGDFGGGFGGGGGGGGGGGGGGGGGGGGGFF>B
@M02526:341:000000000-JB3KD:1:1101:24025:10553 2:N:0:AACTAAT+ACGGCAC
CCGGACTCAGGGTTTCTAATCCTGTTTGCTACCCATGCTTTCGAGCCTCAGCGTCAGTAACAGACCAGACAGCCGCTTTCGCCACTGGTATTCTACCATATATCTACGCATTTCACCGCTACACATGGTGTTCTACTGTCCTCTTCTGTACTCAAGTCGCCTAGTTTCCAATGCACTTCTTCGGTTAAGCCGAAGGCTTTCACAC
+
CCCCCCEFFD@FCEEGFGEEFGGGGGGFGGGFDF@F<F<6CFG8CCBFE<<FCGGGGFFGGGGGG?AFEGGGEFGGEDDGGGGDEEFEFEEFGGC<E8F<E@,FGGFFE4FC;=BEFCF:CGDG@F49@:AFDGGGG9@E?4EF9E;=CDE=BEC+6BCGGGD=FC=FGG:D+@DDDFFFFGG6@DGFGGF7;CG6C?CFC+++3
@M02526:341:000000000-JB3KD:1:1101:23984:10570 2:N:0:AACTAAT+ACGGCAC
CCGTGGGACTACTGGGGTATCTAATCCTGTTTGCTACCCACGCTTTCGAGCATGAACGTCAGTGTTATCCCAGGAGGCTGCCTTCGCCATCGGTATTCTTCCACATCTCTACGCATTTCACTGCTACACGTGGAGTTCTACCTCCCTCTGACACACTCTAGTCTGCCAGTTTCAAATGCACTTCCCAAGTTAAGCTCGGGGATCT
+
9CCCCFGGEGGGGGGGGGDGAGGGGGGGGGGGGGGGGFGGGDGGGGGGFGGGGGGDFFGGGGGGFGGGGGFGFFGGGGGGGGGGGGGFCEGGGGGGGCFGGGFGFCDBFGGGGGGGGGGGGGDGGGGGGEGFGG=FGFGGGFGGGCGG8A8FG?DDFFGGDFGDCGGGCFGF8DFFDFGFGFGGG6AFGGGGGGGDFDDDGDF>*
@M02526:341:000000000-JB3KD:1:1101:13786:10585 2:N:0:AACTAAT+ACGGCAC
GGCCCGGACTACCCGGGTATCTAATCATGTTCGCTCCCCACGCTTTCGCGCCTCAGCGTCAGTATCGAGCCAGGTTGCCGCCTTCGCAACCGGTGTTCTTCCCAATATCTACGAATTTCACCTCTACACTGGGAATTCCACAACCCTCTCTCGAACTCTAGTCATCACGTATCAAATGCAGCTCCCAGGTTGAGCCCAGGTATTT
+
CCCCCEGGGGGGGGGGGGGGGGGGGGGGGGGGGGGGGGGGGGGGGGGGGGGGGGGGGGGGGGGGGGGGGGGGGGGGGGGGGGGGGGGGGGGGGGGGGGGGGGGGGFGGGFGGGGGGGGGGGGGGGGGGGGGGGGGGGGGGGGGGGGGG,DFGGCGGGGGGGGGDGGFFGC?FGCGGGGGFCFFGGGGGGGGCCCGGGGGGGFFFF
@M02526:341:000000000-JB3KD:1:1101:5346:10591 2:N:0:AACTAAT+ACGGCAC
TGGACTACCGGGGTATCTAATCCTGTTCGCTCCCCATGCTTTCGAGCCTCAGCGTCAGTTACAGACCAGAGAGCCGCCTTCGCCACTGGTGTTCTTCCATGTATCTACGCATTTCACCGCTACACATGGAGTTCCACTCTCCTCTTCTGCACTCAAGTCTTCCAGTTTCCGATGCTCTTCCTCAGTTGAGCTGAGGGCTTTCACA
+
CCCCCGGFGGGGGGGGGGDFGGGGGGGFBFGGGGGGGGGGGGGEFGGGGGGGGGGGGGEFGGGGFGGGGGGGGGGFGGGGGCGGGGGGGGGGGGGGGGGGCGGGGGGGGGGGGGGGGGGGGCEGGFGDCEFGGGGGGFGFGGGGGGGCE9FDFFGFGGGGGFDFGGGFGFGGGGC=DDGFGCGFDFGAA9FDFFDGGGFFGFFF9
@M02526:341:000000000-JB3KD:1:1101:27249:10598 2:N:0:AACTAAT+ACGGCAC
GTAGGACTACACGGGTATCTAATCCTGTTCGCTCCCCATGCTTTCGAGCCTCAGCGTCAGTTACAGACCAGAGAGCCGCCTTCGCCACTGGTGTTCTTCCATATATCTACGCATTTCACCGCTACACATGGAGTTCCACTCTCCTCTTCTGCACTCAAGTCTTCCAGTTTCCGATGCTCTTCCTCAGTTGAGCTGAGGGCTTTCA
+
CCCCCGGGGGGGGGGGGGGGGGGGGGGGGGGGGGGGGGGGGGGGGGGGGGGGGFGGGGGGGGGGGGGGGGGGGGGGGGGGGGGGGGGGGFGGGGGGGGGGGGGGGGGGGGGGGEGGA@FGGGGGGGGFGGGGFGGGGGGGCCGGGGGGGGAEGGGGCFGGGGGGGGFFGGGGGDGDDDFFGGGFGGGFGCFGGG??CDGGGFFF+
@M02526:341:000000000-JB3KD:1:1101:7367:10601 2:N:0:AACTAAT+ACGGCAC
TGGGGACTACCCGGGTTTCTAATCCTTATCGTTACCCGAGCCTTCGTACCTCAACGTCAGTTTTTACATAGAAGGATGCCTTCGCCGTGTATCAGTCTCTTTGGTATCATAATATTATATCACTACTCCAAAAATTCTTCCTTCTCTTATAAAACTCTAGTAAAAAAGTACTCATTTAGAGTTTAATTTACCGTCTAGGTACCCT
+
CCCCCCFGEFFFEEDEC@FGGCFGGGGFGGGGFGGFFGGEEGFFGGGGGGDGGGGGGGEGFEFGGGGFGGFGGGGGGGGGGGGGDGEFGGGGGGGGGGGFGGGGEFGGFGFFGFGF<FG=FFGGGGGGGGDFCFGGGGGGDGGFAFFFCGGG+B=F6DFGFCAFGGD>FGFGCCGGDFGFGGFGGGGGGCDFEGGGGGFGGFB*;
@M02526:341:000000000-JB3KD:1:1101:16114:10615 2:N:0:AACTAAT+ACGGCAC
GGGACTACTAGGGTATCTAATCCCATTCGCTCCCCTAGCTTTCGTCCCTCAGTGTCAGTACAGGCCTAGCAGAGCGCCTTCGCCACCGATGTTCTTCCCAATCTCTACGCATTTCACCGCTACACTGGGAATTCCCTCTGCCCCGAACGTACTCTAGTCTTGTAGTTTCCACCGCCTATATGCGGTTAAGCCGCACGCTTTAACA
+
CCCCCGGGGGGGGGGGGGGGGGGGGGGGGGGGGGGGFGGGGGGGGGGGGGGFGGGGGGGGGGGGGGGGGGGGCFGGGGGGGGGGGGGGCFCGGGGGGGGGGGGGGGGGGGGGGGGGGGGGGGGGGGGGGGGGGGFGGGGFGFGGEEGGGFGGGGGGGGGGGGGFGGGFFEFFGGGGGGGBG7FGGGGGGGGGGGGGGDGDGFEF:
@M02526:341:000000000-JB3KD:1:1101:8010:10618 2:N:0:AACTAAT+ACGGCAC
TCAGGACTACTCGGGTTTCTAATCCTGTTTGCTCCCCGCGCTTTCGCATCTCAGCGTCAGTATCTGTCCAGAAGGTCGCCTTCGCCACCGGTATTCCTCCACATCTCTACGCATTTCACCGCTACACGTGGAATTCTACCTCCCTCTACAGTACTCTAGTTAGACAGTTTTAAATGCAATTCCTAGGTTGAGCCCAGGGCTTTCA
+
CCCCCGGGGGGGGGGGGGGGGGGGGGGGGGGGGGGGGGGGGGGGGGGGGGGGGGGGGGGGGGGGGGGGGGGGGGGGGGGGGGGGGGGGGGGGGGGGGGGGGGGGGGGGGGGGGGGGGGGGGGGDGGGGGGGDFFGGGCGGGGGGFGGGGGGGGGGGGGGGGGFGGGGGGGGGGGGGGGGFGGGGGGGGGGGGGGGGGFDGGFFF;
@M02526:341:000000000-JB3KD:1:1101:16333:10623 2:N:0:AACTAAT+ACGGCAC
AAGGACTACCGGGGTATCTAATCCTGTTTGCTCCCCACGCTTTCGTGCATGAGCGTCAGTCTTGACCCAGGGGGCTGCCTTCGCCATCGGTGTTCCTCCACATCTCTACGCATTTCACTGCTACACGTGGAATTCTACCCCCCTCTGCCAGACTCCAGCCTTGCAGTCTCCAACGCAATTCCCAGGTTGAGCCCGGGGATTTCAC
+
CCCBCCFGFGEGEFGEGGGGGFEFFGFFGGFGGCFCGGGGGDFFGGGFGEGGGGGGGGGGGGGGGF<FE<CFDCCFGGGGGGDC=FGGGCFFGGGGGGGFFGGGCFFGGGGGGGGGGGGFFG;;EDGFD=+9FEFFGG9,@+=EGGGGGF?8DF+=AGDGGF,@E@FGFFFFCGCG9DDFGGGC?C?:CE,=,:7>4495;AA84
@M02526:341:000000000-JB3KD:1:1101:5328:10633 2:N:0:AACTAAT+ACGGCAC
GGGGGACTACCGGGGTATCTAATCCTGTTTGCTCCCCACGCTTTCGCACCTGAGCGTCAGTCTTCGTCCAGGGGGCCGCCTTCGCCACCGGTATTCCTCCAGATCTCTACGCATTTCACCGCTACACCTGGAATTCTACCCCCCTCTACGAGACTCAAGCTTGCCAGTATCAGATGCAGTTCCCAGGTTGAGCCCGGGGATTTCA
+
CCCCCGGGGGGGGGGGGGGGGGGGGGGGGGGGGGGGGGGGGGGGGGGGGGGG8FGEEGGGGGGGGGGGGGGGGDGGGGGGGGGGGGGGGDFG7FGGGGGGGGDGGGGGGGGGGGGGGGGGGGGGGGGGGGGGFGGGGGGFGGEEEGGGGF>9DEGGGGGGGGGGGGFGG@CCFGGGGGFFGGFDFGEFFFCGGFGEDDDGGFAF:
@M02526:341:000000000-JB3KD:1:1101:21998:10633 2:N:0:AACTAAT+ACGGCAC
TGGACTACCCGGGTATCTAATCCTGTTTGCTCCCCACGCTTTCGCACCTCAGCGTCAATACGTGTCCAGTAAGTCGCCTTCGCCACTGGTGTTCTTCCGAATATCTACGAATTTCACCTCTACACTCGGAATTCCACTTACCTCTCCACGATTCAAGCGATGCAGTCTCAAAGGCAGTTCTGGAGTTAAGCTCCAGGATTTCACC
+
CCCCCGGGGGGGGGGGGGGGGGGGGGGGGGGGGGGGGGGGGGGGGGGGGGGGGGGGGEGGGGGGGGGGGGGGGGGGGGGGGGGGGGGGGGGGGGGGGGGGGGGGGGGGGGGGGGGGGGGGGGGGGGGGGGGGGGDGGGGGGGGGGGGGGGEFGGGGGGGGFEGGGGGGGGFDGGGGGGGFGGGGGGGGGGGGGGGGGFGGGFFFF
@M02526:341:000000000-JB3KD:1:1101:20120:10642 2:N:0:AACTAAT+ACGGCAC
TGCCCGGACTACACGGGTTTCTAATCCTGTTCGCTCCCCACGCTTTCGTCCATCAGCGTCAGTAAGGCCTTGGCGACCTGCCTTCGCTATCGGTGTTCTGAGTGATATCTATGCATTTCACCGCTACACCACTCATTCCGGCCGCCTCAAGCCTACTCAAGACCCGCAGTATCGAAGGCGGTTCCGCGGTTGAGCCGCGGGATTT
+
CCCCCGGGGGGGGGGGGGGGGGGGGGGGGGGGGGGGGGGGGGEGGGGDFGGGGGGGGGGGGGGCGGFGFG8FGGGGGGGGGGGGGGG>FGGGGGGEEGFFFDEFFGCFGGFFGGGGGFGGGGEGGGGGGGFFGFFGGGFD3@ECGEGD8DDF=8DGGGGGGGGGGDGDEGCGGCFGCDGBC)9CFGGGGEE=CFFGG3C5>;D5=
@M02526:341:000000000-JB3KD:1:1101:7238:10648 2:N:0:AACTAAT+ACGGCAC
CCGGACTACCAGGGTATCTAATCCTGTTTGCTACCCACGCTTTCGAGCATGAACGTCAGTGTTATCCCAGGAGGCTGCCTTCGCCATCGGTATTCTTCCACATCTCTACGCATTTCACTGCTACACGTGGAGTTCTACCTCCCTCTGACACACTCTAGTCTGCCAGTTTCAAATGCACTTCCCAAGTTAAGCTCGGGGATTTCAC
+
CCCCCGGGGGGGGGG?FGGGGGGGGGGGGGGGGGGGGGGGGGGGGGGGGGGGGGGGGDEGGGGGGGGGGGFGGGGGGGGGGGGGGGGGGGGGGGGGGGGGGGGGGGGGGGGGGGGGFGGGGGGGGGGGGGGGGFGFFFGFEFEF8=FGGGG8DGFFD?DGGGGGGGGGGGGCFFGGGGGFGGGGFFGGGGGGACDGGD?DFFA@C
@M02526:341:000000000-JB3KD:1:1101:11720:10652 2:N:0:AACTAAT+ACGGCAC
AGGACTACAGGGGTTTCTAATCCTGTTTGCTCCCCACGCTTTCGCACCCCAGCGTCAGTCTTTGTCCAGGGGGCCGCCTTCGCCACCGGTATTCCTCCACATCTCTACGCATTTCACCGCTACACATGGAATTCTACCCCCCTCTACACAACTCTAGATACACAGTTTTGAATGCCATTCCCAGGTTGAGCCCGGGGATTTCACA
+
CCCCCGGFGGGGGGGGGGCFEFDGGGGFFGGFEFGGECGGGGGGDGGF,@FEFEFGGEGGGGGFGFGGGGGGCFC::@FG9<FFFGGGEGFC,95EFGEGGGGGGGGGGGCCFEGFGCEEECGBF==FFGFDFEFCFCBCEGCEG,<E,<@CDFGCD7C7E9EFCGGGC6@,?:CF5CFFGGGG59F>7FGG5E5CGDGGGFFF6
@M02526:341:000000000-JB3KD:1:1101:25869:10652 2:N:0:AACTAAT+ACGGCAC
TCGGGACTACCGGGGTATCTAATCCTGTTTGCTCCCCACGCTTTCGCACCTCAGCGTCAATACGTGTCCAGTAAGTCGCCTTCGCCACTGGTGTTCTTCCGAATATCTACGAATTTCACCTCTACACTCGGAATTCCACTTACCTCTCCACGATTCAAGCGATGCAGTCTCAAAGGCAGTTCTGGAGTTAAGCTCCAGGATTTCA
+
CCCCCGGGGGGEEGDGDGGGFGFGGGFFGFGGGGGFFFGGGGGGGGGCEGGGGGGGGGGGGGGGGGEFGGGFGGGGGGGEGGG=CGGGGGFGGGGGGGGGGCCGCFGGGGFEGGFGGGFGFGGGGFGCGGGDE8FFGGGGFGGGGGFGGFGGGDGGG+@8CG?CGFGGGGGGGGC?9790?F@FEFGGGGGDGGGGGGGFGFFFC
@M02526:341:000000000-JB3KD:1:1101:19386:10654 2:N:0:AACTAAT+ACGGCAC
TCGGACTACACGGGTTTCTAATCCTGTTTGCTCCCCACGCTTTCGCACCTCAGCGTCAATACCTGTCCAGTTAGTCGCCTTCGCCACTGGTGTTCTTCCGAATATCTACGAATTTCACCTCTACACTCGGAATTCCACTAACCTCTCCAGGATTCTAGCAATCTAGTTTCAAAGGCAGTTCCGGGGTTGAGCCCCGGGCTTTCAC
+
CCCCCGGGGGGGGGGEGGGGGGGGGGGGGGGGGGGGGGGGGGGGGGFGGGGGGGGGGGEGFFFFFFGGGGGFGGGGGGGGGGGGGGGGGGGGGGGGGGG7FEG7FGGGGGCGGGGGGGGGGGGGGGGEGGDGGGGGGGGDDGGGGGFGEGF8FGGGGFFAE=EFGGGGGGEGG9F++==DFG>CEGGGGFFFG59EGDGGGFFFF
@M02526:341:000000000-JB3KD:1:1101:17880:10656 2:N:0:AACTAAT+ACGGCAC
TGACACGGACTACAGGGGTTTCTAATCCTGTTTGCTCCCCACGCTTTCGCACCTGAGCGTCAGTCTTCGTCCAGGGGGCCGCCTTCGCCACCGGTATTCCTCCAGATCTCTACGCATTTCACCGCTACACCTGGAATTCTACCCCCCTCTACGAGACTCTAGCCTGCCAGTTTCGAATGCAGTTCCCGGGTTGAGCCCGGGGATT
+
CCCCCGGGGGGGGGGGGGGGGGGGGGGGGGGGGGGGGGGGGGEGGGGGGGGGGGGGGGGGGGGGGGGGGGGGGGGGDGGGGGGGGGGGGGGGGGGGGGGGGGGGGGGGGGGDGGGGGGGGGGGGGGCGGGGGFGGGGGGGGGGGFGGGGGGGGC*CDFGGGCFGGGGGGGFFGGGGFGGFGGFGGGGGGGGG5<FEGFGGGEFFF
@M02526:341:000000000-JB3KD:1:1101:5803:10658 2:N:0:AACTAAT+ACGGCAC
GCTTTCGGACTACAGGGGTTTCTAATCCTGTTTGCTCCCCACGCTTTCGTGCATGAGCGTCAGTGCAGGCCCAGGGGCTTGCCTTCGCCATCGGTGTTCCTCCGCATATCTACGCATTTCACTGCTACACGCGGAATTCCATCCCCCTCTGCCGCACTCCAGCGATGCTGTCACAAATGCAGTTCCCAGGTTGAGCCCGGGGCTT
+
CCCCCG@CFFGGF86E,@FFFDF9CFGCFGEFDEGAFGFGFE7FGCGGDGCFFCFEFFGGEFCFGG9,CFCFGGF@F+@F7FECEF<FFFGGGGFEG?FF,A=FEGCG=@DFDB=+68CF;EF94,C4CFFFF@@+@BCEEGGCFF8=EF8=DCDGGGC9,<DC*9*@,2@E@;+;*A+=7+=8:FC7EEG6,48C45))7>))0
@M02526:341:000000000-JB3KD:1:1101:19078:10678 2:N:0:AACTAAT+ACGGCAC
TGGACTACCGGGGTATCTAATCCTGTTCGCTCCCCACACTTTCGCTCCTCAGCGTCAGGTAATGCCCAGAGAACCGCCTTCGCCACCGGTGTTCCTCCTGATATCTGCGCATTTCACCGCTACACCAGGCATTCCGTTCTCCTCTGCATACCTCCAGTCTGCCCGTCTCGAAAGCACGTTCACAGTTAAGCTGTGAAATTTCACT
+
C98CCGGGG@CEEFGGFEGEEGFF@;;,@FEGDDBEFEGGGGGCECGGGGG@FFECFG8CEAE<FGG8<ADEFGGDGGGGGGGGGGGGGFFGGGEFFG<EFAFFFF;?FEGGF9FAFFDC+6CBFG::=+AADFFFF?B+@9,3=@DDFGCE7=FD==D8AAFF6C+,41@,+4++0@0;C7++<4EEC,,7<<C,B+=BFFFF9
@M02526:341:000000000-JB3KD:1:1101:12478:10687 2:N:0:AACTAAT+ACGGCAC
AGGGACTACCCGGGTTTCTAATCCTGTCCGCTCCCCACGCTTTCGCTCCTCAGCGTCAGTAACAGCCCAGAGACCTGCCTTCGCCATTGGTGTTCTTCCCGATATCTACACATTCCACCGTTACACCGGGAATTCCAGTCTCCCCTACTGCACTCAAGCCCGCCCGTATCCGGCGCAGCCCCATCGTTAAGCGATGGGCTTTCAC
+
@CC@<EGFGGGGGGGGEGGGCFGGGDEFGGFGGGGGFG:FFGDGGG:FG@FAEFGGGG7ECEG<CFGGGE<EFGGGGGGFFDDGGECEF,FFFCGGGGGGG7FGGGGFGGGCGGGGGGGDEEGGFGGFDE7FGFGGG9EF,DEGGG8EGFGDGFFF6+@1@=C>?@CEGGG597*@7>74CDCFG7EGFG,CE*75CC<<FFFAF
@M02526:341:000000000-JB3KD:1:1101:13428:10690 2:N:0:AACTAAT+ACGGCAC
GCCCGGACTACCGGGGTTTCTAATCCTGTTTGCTCCCCACGCTTTCGCATCTCAGCGTCAGTATCTGTCCAGAAGGTCGCCTTCGCCACCGGTATTCCTCCACATCTCTACGCATTTCACCGCTACACGTGGAATTCTACCTCCCTCTACAGTACTCTAGTTAGACAGTTTTAAATGCAATTCCTAGGTTGAGCCCAGGGCTTTC
+
CCCCCGGGGGGGGGGGGGGGGGGGGGGGGGGGGGGGGGGGGGGGGGGGGGGGGGGGGGGGGGGGGGGGGGGGGGGGGGGGGGGGGGGGGGGGGGGGGGGGGGGGGGGGGGGGGGGGGGGGGGGGEGGGGGDEGGGGGGGGGGGGGGGGGGGFGGGGGGGGGGGGGGGGGGGG@GGGCGGFGGGGGGG6CGFGFECFGGCCDFFF4
@M02526:341:000000000-JB3KD:1:1101:11308:10695 2:N:0:AACTAAT+ACGGCAC
GTGTTGGGACTACCCGGGTATCTAATCCTGTTTGCTCCCCACGCTTTCGCACCTGAGCGTCAGTCTTCGTCCAGGGGGCCGCCTTCGCCACCGGTATTCCTCCAGATCTCTACGCATTTCACCGCTACACCTGGAATTCTACCCCCCTCTACGAGACTCAAGCTTGCCAGTATCAGATGCAGTTCCCAGGTTGAGCCCGGGGATT
+
CCCCC?ECEGGGGGGGGGGDGGGFFGGGGGGGGGGGGGGGGGGGGGGGGGGGGGGGGGGGGGGGGGGGGGGGGGGGGGGGGGGGGGGGGGGGGGGGGGGGGGGGGFGGGGGGGGGGGGGGGGGGGGEGFGGGGGG8FGGGGGCGGGGGGGGGFG5CDGGCG6FGGGGGFGF?:CCGGF79?CFGGGGGGGFGG6<FGGGDCAF3A
@M02526:341:000000000-JB3KD:1:1101:16271:10713 2:N:0:AACTAAT+ACGGCAC
GGAGGGACTACTGGGGTATCTAATCCTGTTTGCTCCCCACGCTTTCGTGCATGAGCGTCAGTCTTGACCCAGGGGGCTGCCTTCGCCATCGGTGTTCCTCCACATCTCTACGCATTTCACTGCTACACGTGGAATTCTACCCCCCTCTGCCAGACTCCAGCCTTGCAGTCTCCAACGCAATTCCCAGGTTGAGCCCGGGGATTTC
+
CCCCCGGGGGGGGGGGGGGGGGGGGGGGGGGGGGGGGGGGGGGGGGGGGGGGFGGGGGGGGFGGGGFGGGGGGGGGGGGGGGGGGGGGGGGGGGGGGGGGGGGGGGGGGGGGGGGGGGGGGGGGGGGGGGGD7EGGGGGGGGFECGGGGGGGGGGGG?FGGGGGFGGGGF,CCCGGGGDFCDGFGGGCCEGGGG>CDDDGGEFF6
@M02526:341:000000000-JB3KD:1:1101:21324:10715 2:N:0:AACTAAT+ACGGCAC
GGGACTACAGGGGTTTCTAATCCTGTTCGCTCCCCATGCTTTCGAGCCTCAGCGTCAGTTACAGACCAGAGAGCCGCCTTCGCCACTGGTGTTCTTCCATATATCTACGCATTTCACCGCTACACATGGAGTTCCACTCTCCTCTTCTGCACTCAAGTCTTCCAGTTTCCGATGCTCTTCCTCAGTTGAGCTGAGGGCTTTCACA
+
CCCCCGGGGGGGGGGGGGGGGGGGGGGGGGGGGGGGGGGGGGGGFGGGGGGGGGGGGGGGGGGGGGGGGGGGGGGGGGGGGGGGGGGGGGGGGGGGGGGGGGGGGGGGGGGGGGGGGGGGGGGGGGGFFGGGGGGGGGGGGGGGGGGGGGGGGGGFFFGGGGGGGGGGGGGGGGGGGGGFGGGGGGGCF6CGGFFGDGGGGFFFC
@M02526:341:000000000-JB3KD:1:1101:17564:10765 2:N:0:AACTAAT+ACGGCAC
GTGGACTACTAGGGTATCTAATCCCGTTCGCTCCCCATGCTTTCGCACTCCAGCGTCGGTGGGGACCCAGAGAGCTGCCTTCGCTTTTGGCCTTCCTTCGTAGATCTCCGGATTTCACCCCTACACACGAAATTCCACTCTCCTCTGTCTCACTCAAGTGACTTGGTTTCGAGAGCATTCCACCAGTTTTTGGCGACTTTCACTT
+
CCC9CGGGGGGGGGGGGGGGGGGEGGGGGCGGGGGGDFFFGGGGGGGGGGGGFGGGGG>GEDDGEGGGFFGGGGGGGGGGGGGGGGFGFGGGGGGGGGGGGAFGGGGGGGGGGGGGGGGGGGCFCGFGDGGEGG>F,EEGFGGFGGGGGFGCDEGDFGFGG,DEE?=DDGEC:ADFGCGFG+=C@FFFGGGG5FD5DGDFF63=B
@M02526:341:000000000-JB3KD:1:1101:14236:10776 2:N:0:AACTAAT+ACGGCAC
GCACGGACTACTGGGGTATCTAATCCTGTTTGCTCCCCACGCTTTCGTGCATGAGCGTCAGTCTTGACCCAGGGGGCTGCCTTCGCCATCGGTGTTCCTCCACATCTCTACGCATTTCACTGCTACACGTGGAATTCTACCCCCCTCTGCCAGACTCCAGCCTTGCAGTCTCCAACGCAATTCCCAGGTTGAGCCCGGGGATTTC
+
CCCCCGGGGGGGGGGGGGGGGGGGGGGGGGGGGGGGGGGGGGGGGGGGGGGGFGGGGGGGGGGGGGGGGGGGGGGGGGGGGGGGGGGGGGGGGGGGGGGGGGGGGGGGGGGGGGGGGGGGGGGGGGGGGGGGGGGGGGGGFG?EGGGGGGGGGGGGGGGGGGGGGGGFGGGGGGGGDGGFGGGGFFGGGGGGGGGGDGGDCBFF1
@M02526:341:000000000-JB3KD:1:1101:9947:10778 2:N:0:AACTAAT+ACGGCAC
CTCGGACTACTGGGGTATCTAATCCTGTTTGCTACCCACGCTTTCGAGCATGAACGTCAGTGTTATCCCAGGAGGCTGCCTTCGCCATCGGTATTCTTCCACATCTCTACGCATTTCACTGCTACACGTGGAGTTCTACCTCCCTCTGACACACTCTAGTCTGCCAGTTTCAAATGCACTTCCCAAGTTAAGCTCGGGGATTTCC
+
CCCCCGGGGGGCFFGGGGGGGGGGGGGGGGGGGGGGGGGGGGGGGGCFGDGGGGGGGGGGGGGGDGGGGGGGGGGGGGGGGGGFGGGGGCGGGGGGGGGGGGGGGGGGGGGGGGGGGGGGGGGGGGGEGFDGGGGGGFGGGGGGGGGGGGGGGGGGGDFGGGGGGGGGGGGGGGGGG?FFGGGGG?FGFFDEGFGGGGGDGFFF=
@M02526:341:000000000-JB3KD:1:1101:14844:10797 2:N:0:AACTAAT+ACGGCAC
GAAGGACTACAGGGGTTTCTAATCCCATTCGCTCCCCTAGCTTTCGTCTCTCAGTGTCAGTGTCGGCCCAGCAGAGTGCTTTCGCCGTTGGTGTTCTTTCCGATCTCTACGCATTTCACCGCTCCACCGGAAATTCCCTCTGCCCCTACCGTACTCCAGCTTGGCAGTTTCCACCGCCTGTCCAGGGTTGAGCCCTGGGATTTGA
+
CCCCCGGGGGGGGGGGGGGGGGGGGGFGGGGGGGGGGGGGGGGGGGGGDFGGGGGGGGGGGGGFGEGGGGGGGGGGGGGGGGGGDGGGGGGGGGGGGGGGGGG:CFFGCGFGGCGGGGGGGGGGGGGGGDGGEGGGGGGGGGGFDFGGGGGGFCGGGCEGGGFGFGGGGGGGGGGCDGGFGGGG?GDGGEFGGGGGFGGGGF4=+
@M02526:341:000000000-JB3KD:1:1101:8374:10816 2:N:0:AACTAAT+ACGGCAC
GTGGACTACCGGGGTATCTAATCCTGTTTGCTCCCCACGCTTTCGTGCATGAGCGTCAGTGCAGGCCCAGGGGATTGCCTTCGCCATCGGTGTTCCTCCGCATATCTACGCATTTCACTGCTACACGCGGAATTCCATCCCCCTCTGCCGCACTCCAGCCGTGCAGTCACAAATGCAGTTCCCAGGTTAAGCCCGGGGATTTCAC
+
CCCCCGGGGGGGGGGGGGGGGGGGGGGGGGGGGGGGGGEGGGGGGGFGGGGGGGGGGGGGGGGGGGGGGGGGGGGGGGGGGGGGGGGGGGGGGGGGGGGGGGGDFFGGGFGCGGGGGFGGGGGGGGGGGG@:FDFGGGGGGGGGGGDFGGGGGGGGGGFFG8CEGGGGGFGC>@FGCGGFGGGGGGGG7CGGGFGDDG:DGFFFF
@M02526:341:000000000-JB3KD:1:1101:25851:10827 2:N:0:AACTAAT+ACGGCAC
CGAGAGGACTACAAGGGTTTCTAATCCTGTTTGCTCCCCACGCTTTCGTGCCTCAGCGTCAATGATCGTGTAGTAAGCTGCCTACGCAATTGGTGTTCTATGTCATATCTAAGCATTTCACCGCTACATGACATATTCCGCTTACCTCCACGATATTCAAGATTGATAGTATCCACGGCAGTTTCCGAGTTAAGCTCGGAGATTT
+
CCBC<6B<FC@E8@9F@F@@@CC<EE<FFCF<CFEEGGGFF7F@FGGGG<@E<ECEFGG:F:<ECCF@FEFFGG<EDFG<F8<@8@7@:FG@FB4ECFGGGGGF;FG9A,F;,9=E?EFFCACE7CGFC@A:=B,@EFGFE@E>DC,A9@DE++=?CCD,;,43E9F:,=@=DE98==C5=DGCG=CCE7+;;;D2=++3*90=B
@M02526:341:000000000-JB3KD:1:1101:11032:10839 2:N:0:AACTAAT+ACGGCAC
ATGAGGGACTACCAGGGTATCTAATCCTGTTCGCTCCCCACGCTTTCGCGCCTCAGCGTCAGTATCGAGCCAGGTTGCCGCCTTCGCAACCGGTGTTCTTCCCAATATCTACGAATTTCACCTCTACACTGGGAATTCCACCACCCTCTCTCGAACTCTAGTCATCACGTATCAAATGCAGCTCCCAGGTTGAGCCCAGGTATTT
+
@CCCCFGGGGGGCFGGGGGGGGGGGGGGGGG9BFGGGGGGGGGGGGGDGGGGGGGFGGGGGGGFCF@FFGGGG@FGGGGGGGGGGFG,@E=CFGEFFGGGGGGGGGGGGGFGG7FFGGGGGGFGGGGGGD9FGGGGFGGCF,=DGGGG8@,ADDDGFGGGAFFFFGDFGG9FFCGGGCFFC7CFF7@E>CEC97CGGF>FGFFFF
@M02526:341:000000000-JB3KD:1:1101:25871:10842 2:N:0:AACTAAT+ACGGCAC
GGAAGGACTACCCGGGTTTCTAATCCTGTTCGCTCCCCACGCTTTCGCTCCTCAGCGTCAGTAACAGCCCAGAGACCTGCCTTCGCCATTGGTGTTCTTCCCGATATCTACACATTCCACCGTTACACCGGGAATTCCAGTCTCCCCTACTGCACTCAAGCCCGCCCGTATCCGGCGCAGACCCATCGTTAAGCGATGGGCTTTC
+
CCCCCGGGGGGGGGGGGGGGGGGGGGGGGGGGGGGGGGGGGGGGGGGGGGGFGGGGGFGGGGGGGGGGFGCGGGGGGGGGGGGGGGGGGGGGGGGGGGGGGGGGGGGGGGGGGGGGGGGGGEGGGGGGGGGGGGGGGGFFGFFGGGGGGGGCGGGGGGGCFGGGGGGGGGGGGGGGGGGFCGFGGGGGGGGGGGGGGGGGGAFFA
@M02526:341:000000000-JB3KD:1:1101:28650:10843 2:N:0:AACTAAT+ACGGCAC
ACTGGACTACTCGGGTATCTAATCCTGTTCGCTCCCCACACTTTCGCTCCTCAGCGTCAGGTAATGCCCAGAGAACCGCCTTCGCCACCGGTGTTCCTCCTGATATCTGCGCATTTCACCGCTACACCAGGAATTCCGTTCTCCCCTGCATACCTCCAGTCTGCCCGTATCGAAAGCACGTTCACAGTTAAGCTGTGAAATTTCC
+
CCCCCGGGGGGGGGGGGGGGGGGGGGGGGGGGGGGGGGGGGGGGGGGGGGFGGGGGGGDEGGGGGGGGGGFGGGGGGGGGGGGGGGGGGGGGGGGGGGGGGGGGGGGFFGEGGGGGGGGGGGCGGDGGBFGGGEGGGGGGGGGGGGGGGGGGGGF?FC?FFGGGGGGGCFGCGGGCF7CDGGGGF>CE:BAAFGGFF9F7CFF@+
@M02526:341:000000000-JB3KD:1:1101:22070:10861 2:N:0:AACTAAT+ACGGCAC
TCCGAAGGACTACTAGGGTTTCTAATCCTGTTCGCTCCCCACGCTGTCGTGCCTCAGCGTCAGTAACAGCCTAGTCAGCTGCCTTCGCAATCGGGGTTCTGGACCGTATCTATGCATTTCACCGCTACTCGGTCCATTCCGCCAACCTCGTCTGTACTCAAGCCTCACAGTATCCAGGGCAGTTCCGTTGTTGAGCAACGGGCTT
+
CCCCCGC7EFFGFGFFGGGFFGGFGGGCFGFGGGGEEGGGFEFGEGGGGGFDFGGGFFGGGGGGGGGF<EDFGGGGGGGGGGFFFFFGEFFGFFC:FFGGEFGGFEGGAEFEG=FGFGFGCFFCGGEEDGGDEEEDGFFG?CGGDGGCGGFEGFDFFGFGGDFGGF,A?9EGFFGGF?C?F+;7ECCGD:CG>CFFFGG479AE>
@M02526:341:000000000-JB3KD:1:1101:25854:10866 2:N:0:AACTAAT+ACGGCAC
ATGGACTACTAGGGTTTCTAATCCCCTTCGCTCCCCATGCTTTCGCACCCCAGCGTCGGTAGGGACCCAGAGAGCTGCCTTCGCTTTTGGCCTTCCTTCGTAGATCTTCGGCTTTCACCCCTCCTCACGAAATTCCACTCTCCTCTTTCTCACTCAAGTGAATTGGTTTCGCGAGCATTCCGCCAGTTTTTGGCGACTTCCACTT
+
CCCCCC9EFFFGGE6CFA<@EDDFG,CFE8C,;@FG,6,6,C@<:F:7FF:,8C@CF7:FFEF,CDFFF8C<CFFEEFGG<E,?,:4:B>F8=FFGCGF7<4<@AEEE977=DFGD<FGGG74>,9,9,+>@8E,>;D,@68EAF937:EFC=,6+=6E9@,@AEEGF?,6+0@7=C6;99?DG*9,@EFGG*<?*3/?+08AFF
@M02526:341:000000000-JB3KD:1:1101:13455:10871 2:N:0:AACTAAT+ACGGCAC
GGGACTACAGGGGTATCTAATCCTGTTCGCTCCCCATGCTTTCGAGCCTCAGCGTCAGTTACAGACCAGAGAGCCGCCTTCGCCACTGGTGTTCTTCCATATATCTACGCATTTCACCGCTACACATGGAGTTCCACTCTCCTCTTCTGCACTCAAGTCTTCCAGTTTCCGATGCTCTTCCTCAGTTGAGCTGAGGGCTTTCACA
+
CCCCCGGGGG?FEBFGFGGGGGGGGGGGDGGGGGGGGFFGGGFF@FGEFGGGCF@F:FFG9FEGFGGGGGF<FCDGGEGDFFECCGGGFGGGGCFAAFGGGGGGGGGGGGGGGEFFEGGGGGGGGGGG8FFGGGGGGGGGGGGFGGGGGGGGGGG?DDAGEGGFCFCFGGGGGGG8FGGFGGGFGFGG8?F:FFCD>DGGGFFF@
@M02526:341:000000000-JB3KD:1:1101:11943:10876 2:N:0:AACTAAT+ACGGCAC
AGGACTACCGGGGTTTCTAATCCTGTTCGCTCCCCACGCTTTCGCTCCTCAGCGTCAGTAACAGCCCAGAGACCTGCCTTCGCCATTGGTGTTCTTCCCGATATCTACACATTCTACCGTTACACCGGGAATTCCAGTCTCCCCTACTGCACTCAAGCCCGCCCGTATCCGGCGCAGACCCACCGTTAAGCGATGGGCTTTCACC
+
CCCCCGGGEGGGGGGGGGGFGGGGGEGFFGGGGGGGGCEFGGGEC:FFFFC@FDGGCGGGAE<FFGGGGAF<FEGGGGGFFEGGECEECFGGGGGGGGGGFGEFGGGGGGDFFFGGGGGFGDGEGGGCECEFGGGGCFG,EFGGGGGGGG8FGGDGDGFGGGGGC@CFGGDEGGDDG49?FDGGCDEDGFGGEFDE:DDFCFFF6
@M02526:341:000000000-JB3KD:1:1101:14640:10904 2:N:0:AACTAAT+ACGGCAC
GTGGGGGGACTACACGGGTTTCTAATCCTGTTTGCTCCCCACGCTTTCGCACCTGAGCGTCAGTCTTTGTCCAGGGGGCCGCCTTCGCCACCGGTATTCCTCCAGATCTCTACGCATTTCACCGCTACACCTGGAATTCCACCCCCCTCTACAAGACTCTAGCTGGACAGTTTTAAATGCAATTCCCAGGTTGAGCCCGGGGCTT
+
CCCCCGCEFCFD8E<F7FGGFAFCAFEFFAFFGFF,FFFCAFC:FGGGB:FF@FCCGGGGGGGDFFGF9FFGGGGGCFGGGGGG7@CCEGGGG7FCFGGCAFFG7F9?9<F9DG>C@F9@CCEEGGEGGGGC@7C6F?FGGGGGGG***0:?C<=*0*<++<CF7*:CF5:<0:CF*C*7::D7CCC9C=C9*<CCDCDC735@<
@M02526:341:000000000-JB3KD:1:1101:20112:10911 2:N:0:AACTAAT+ACGGCAC
TCAGGACTACCAGGGTATCTAATCCCATTCGCTCCCCTAGCTTTCGTCTCTCAGTGTCAGTGTCGGCCCAGCAGAGTGCTTTCGCCGTTGGTGTTCTTTCCGATCTCTACGCATTTCACCGTTCCACCGGAAATTCCCTCTGCCCCTACCGTACTCCAGCTTGGTAGTTTCCACCGCCTGTCCAGGGTTGAGCCCTGGGATTTGA
+
C9CBCFGGGGCF<7@FFGGGGFGGGG8CFGGGGGGGGGFGGGGGGGGGGGGGFFECEFGGGGGGEDGGEFFGGGGGGGGGGGGGDGGGEGFFFFGFGGFGC=FGGDGGGGGGGG@AFAEFEGGGG;FGGG>+:EE9>4>DFGGFDGGGGGCDGEGFGCFGGGG6E9@AFGGGFGGGGGC0<?DCC?CFFGCCGDFCCFC5C*;:4
@M02526:341:000000000-JB3KD:1:1101:2554:10915 2:N:0:AACTAAT+ACGGCAC
TCGGGACTACCCGGGTATCTAATCCTGTTTGATCCCCACGCTTTCGTGCCTCAGTGTCAATATTCCTGTAGCAAGCTGCCTTCGCAATTGGTGTTCTATGTCATATCTAAGCATTTCACCGCTACATGACATATTCCGCTTACCTCCAGAAAATTCAAGAGCTATAGTATCAATGGCAGTTTCCAAGTTAAGCTCGGAGATTTCA
+
CCC@CC+CFCE@FFCE@FF9AGG96FFGCAFGGGGGGGGGDG>D<FED@FEEFGFFFGFEFGGGGGGAEECCCEFG6EE@,?FEFGF:<DFFGF@FFGFGFGFGFC9==CFFC;@EFFCF7CECEGGGGGGFA9EFGGGGCG@DADEGDDGCC,+?9=;DCFFC,CEGGFFGGDFG?DGDF8C9:CF=8DFFF82@?DGG?C79?
@M02526:341:000000000-JB3KD:1:1101:10316:10920 2:N:0:AACTAAT+ACGGCAC
GCAGGACTACAAGGGTTCCTAATCCTGTTTGCTACCCACGCTTTCGAGCATGAACGTCAGTGTTATCCCAGGAGGCTGCCTTCGCCATCGGTATTCTTCCACATCTCTACGCATTTCACTGCTACACGTGGAGTTCTACCTCCCTCTGACACACTCTAGTCTGCCAGTTTCAAATGCTCTTCCCAAGTTAAGCTCGGGATTTCAC
+
CCCCCGGGGGGGGGGGGGGGGGGGGGGGGGGGGGGGGGGGGGGGGGGGGGGGGGGGGGGGGGGGGGGGGGDGGGGGGGEFGGG@FGGGGGGGGGGGGGGGGGGGGGGGGGGGGGGGGGGGEGGCFFGEFF77EEGGGGGGGGGGGGGGGGGGGGGGG+EGGGGGGGGDFGGGGEFFCGGFGGGGG?EFGFAEFEC8DCCGFFFE=
@M02526:341:000000000-JB3KD:1:1101:4819:10926 2:N:0:AACTAAT+ACGGCAC
GTTGGGGACTACAAGGGTTTCTAATCCCATTCGCTCCCCTCGCTTTCGTCTCTCAGTGTCAGTGTCGGCCCAGCAGAGTGCTTTCGCCGTTGGTGTTCTTTCCGATCTCTACGCATTTCACCGCTCCCCCGGATATTCCCTCTGCCCCTACCGTACTCCAGCTTCGTAGTTTCCACCACCTGTCCAGTGTTGACCCCTGGGTTTT
+
<CCCCF:77CFFEEGFCFEFFFF,,C@,,CEFAF:FGGGG,+7F@DGGCFGG<F,CFEAA6;C,CF7+@BF@FGDF,D59CF<FG:CF>B:6=F,96CFC<<E,,@EGGAF?==+C:<F,4E+@+@F+4@F+F+3,@FFGEG?,,E,@===FC8+=?+5,,3<:,1@C+@,,52++;*9:C*5;<;C,,259,,A97>F>7*:)0
@M02526:341:000000000-JB3KD:1:1101:15159:10936 2:N:0:AACTAAT+ACGGCAC
CGGGGGGACTACAGGGGTTTCTAATCCTGTTTGCTCCCCACGCTTTCGCACCTGAGCGTCAGTCTTTGTCCAGGGGGCCGCCTTCGCCACCGGTATTCCTCCAGATCTCTACGCATTTCACCGCTACACCTGGAATTCTACCCCCCTCTACAAGACTCTAGCTGGACAGTTTTAAATGCAATTCCCAGGTTGAGCCCGGGGCTTT
+
CCC9CG+7@=,96,<:>FG:ECFGGFG9DFFGFGFGGGGGGGGGGGGGGGGGGGGFGEEGGGGGGGGGGGGGGGGGGGGDEGGGGCGGGGGGGG7FFGFGGGGGGGGFGGGGGGGGGGGGGGGGGDGGGFGGGGGFCEFGGGGEGGGGGGGFF9FGGGGFFGGGEGGGGGFGFFCFGGGFFGGGGGGGGGGGGGGFGGGGCDE4?
@M02526:341:000000000-JB3KD:1:1101:18675:10952 2:N:0:AACTAAT+ACGGCAC
AGAGACGGACTACCGGGGTATCTACTCCTGTTCGCTCCCCATGCTTTCGCACTCCAGCGTCGTTGGGGACCCAGAGAGCCGTCTTCGCTTGTGTTCTTCCTTCGTAGATCTCCGTTTTTCACCCCTACACACGAACCTCCACTCTCCTCTGTCCCACACAAGTGAATTGTTTTCGAGAGCATTCCACCAGTTCTTGGCGACTTTC
+
CCCC,<B,@FGCC,F7@+866,E<,C<,,,;,6,C,E:FC,C,,6,;@@F:C+,C86F:B7:+8,<+6,@,6CFC,,?D,+,8,9F<E,B+B<,,9,AEF,:?+A:++4C=FBB?,,++ACF==C84E8,::>++++,@D8@ADFG8=E8DD789+++41+4,5323E92,10,;C9F9?G*+=,+,4,7<@,,+=20557?DFF
@M02526:341:000000000-JB3KD:1:1101:5232:10953 2:N:0:AACTAAT+ACGGCAC
TGTAGGACTACTCGGGTTTCTGATCCTGTTTGATCCCCACGCTTTCGTGCCTCAGTGTCAATCAACCTGTAGCCAGCTGCCTTCGCAATCGGTGTTCTATGTCATATCTAAGCATTTCACCGCTACATGACATATTCCGCTGACCTCCAGATAATTCAAGACCTATAGTATCAATGGCAGTTTCCATGTTAAGCACGGAGATTTC
+
C@CCCF9<FFFFFFGCFG7E<A<,C@@FGAEC9FGGFF@FFCGGGGGGGGGGFC<FAFGFFGGGGGGEFFF<FGF?FGFGGGGF<F:@FFG7F@CGFGGGGGDAFFFFGG;FGGGGGGGFGGEGGGGADFFFGFGGGFGGGD=E@=DFG8=E9;D9C8;88D@8ECFFFGGGGGGGGGG>==?EGFF8CFFFFGF@DDGC=FFF9
@M02526:341:000000000-JB3KD:1:1101:29000:10956 2:N:0:AACTAAT+ACGGCAC
ACAAGGGACTACCCGGGTATCTAATCCTGTTTGCTACCCACGCTTTCGAGCATGAACGTCAGTGTTATCCCAGGAGGCTGCCTTCGCCATCGGTATTCTTCCACATCTCTACGCATTTCACTGCTACACGTGGAGTTCTACCTCCCTCTGACACACTCTAGTCTGCCAGTTTCAAATGCACTTCCCAAGTTAAGCTCGGGGATTT
+
CCCCCGCGGGGGGGGGGGGGGGGGGGGGGFFGGGGDFGGGGGGGGGGGGGGGGGFGGGGGGGGGGGGGGGGGGGFFGFGFGGGGGGGGGGGGGGGGGGGGGGGGF@EGGGGGFG7EFFGGGGGGGGG9==FD:88DFGGGGGGGGGGGGGFGCCFDGGDFGGGFEFFGGGGGGGGFC+=DGGGCFF,DEF@FAFGC@>DDDF>?;
@M02526:341:000000000-JB3KD:1:1101:18029:10957 2:N:0:AACTAAT+ACGGCAC
GACAGGACTACTAGGGTATCTAATCCTGTTTGCTCCCCACGCTGTCGCGCCTCAGCGTCAGTAATGGACCAGCTCGCCGCCTTCGCCACCGGTGTTCTTCCCAATATCTACGAATTTCACCTCTACACTGGGAATTCCGCGAGCCTCTTCCATCCTCTAGCTCTGCCGTATCAAGCGCAGTTCCCAGGTTGAGCCCAGGACTTTC
+
CCCCCGGGGGGGGGGGGGGGGGGGGGGGGGGGGGGGGGGGGGGGGGGGGGGGGGGGGGGGGGGGGGGGGGGGGFGGGGGGGGGGGGGGGGGGGGGGGGGGGGGGGGFGGGGGGFGGGGGGGGGGGGGGGGGGGGGGGGDGBEGGGGGGGGGGGGGGGGGFGFGG9EGGGEGGGGGGGGGEGGGGGGDCGGG7CGGFGGGGGFFF@
@M02526:341:000000000-JB3KD:1:1101:12430:10967 2:N:0:AACTAAT+ACGGCAC
GGGGACTACAGGGGTTTCTAATCCTGTTTGCTACCCATGCTTTCGAGCCTCAGCGTCAGTTACAGACCAGACAGCCGCTTTCGCCACTGGTATTCTACCATATATCTACGCATTTCACCGCTACACATGGTGTTCTACTGTCCTCTTCTGTACTCAAGTTACCCAGTTTCCTATGCACTTCTACGGTTAAGCCGTAGGCTTTCAC
+
CCCCCGGGGGGGGGGGGGGGGGGGGGGGGGGGGGGGGGFGGGGGGGGGGGGGGGGGGGGGGGGGGGGGGFGGGGGGGGGGGGGGGGGGGGGAFGGGFGGGFFFGGGGGGFGGGGGGGGGGGGGGGGGGGGGGGGGGGGGFGGGGGGGGGGGGGGGGGGGGGGGFFDGGGGGGGGGGGGGFGGFG+@EGEFFEGEGGGGFGGFFFF
@M02526:341:000000000-JB3KD:1:1101:19366:10969 2:N:0:AACTAAT+ACGGCAC
TGCACCGGACTACTCGGGTTTCTAATCCTGTTCGCTCCCCATGCTTTCGCTTCTCAGCGTCAGTAGTGGCCCAGAGACCTGCCTTCGCCATCGGTGTTCCTCCTGATATCTGCGCATTTCACCGCTACACCAGGAATTCCAGTCTCCCCTACCACACTCTAGTCTGCCCGTACCCACCGCAAGTTCGAGGTTGAGCCTCGAATTT
+
8-@@@CB@@@@EAFC6@7FFFGG<@CFDEGEFD,+6EGCF@F8@EFAF:FFCE<CE,CFCCBC@FCF8<F<CFF@F8B9@<F<=,F<::?FCE:=48CFAFGGG,,CAFFFEE+6=4?;FC=F8>>=B,4644@>,@DDFFDDFADA=8DFGGFGGGGGGCGFFFDG98=EECCFDDGD>6C7B;CGDECGFFDFFFGGDCAAFF
@M02526:341:000000000-JB3KD:1:1101:24724:10979 2:N:0:AACTAAT+ACGGCAC
GCGGGACTACCGGGGTTTCTAATCCTGTTTGCTCCCCACGCTTTCGCACCTGAGCGTCAGTCTTTGTCCAGGGGGCCGCCTTCGCCACCGGTATTCCTCCAGATCTCTACGCATTTCACCGCTACACCTGGAATTCTCCCCCCCTCTACAAGACTCAACTTGGCCAGTTTTAAATGCAATTCCAAGGTTGAGCCGGGGGCTTTCC
+
CCCCCGGGGGGGGGGGGGGGGGGGGGGGGGGGGGGGGGGGGGGGGGGGGGGGGGGGGGGGGGGGGGGGGGGGEDGGGGGGGGGGGGGGGGGGEGGGGGGGGGGGGFGGGGGGGGGGGGGGGGGGGGGG8F,D,@,,6,@FGEE:*:,,2@9,0:+3**,55D,,,,;ACE7=C,+++=0B0CF+,0*<,,4,4:8CGG:3DF4**
@M02526:341:000000000-JB3KD:1:1101:18464:10988 2:N:0:AACTAAT+ACGGCAC
GGGACTACCGGGGTATCTAATCCTGTTCGCTCCCCATGCTTTCGAGCCTCAGCGTCAGTTACAGACCAGAGGGCCGCCTTCGCCACTGGTGTTCTTCCATATATCTACGCATTTCACCGCTACACATGGAGTTCCACTCTCCTCTTCTGCACTCAAGTCTTCCAGTTTCCGATGCTCTTCCTCAGTTGAGCTGAGGGCTTTCACA
+
CCCCCGGGGC@FCF@EGGGGGC@FCGGFCG:CC@FDGFCFDFFCCFEGCDEF@EFGGG<FEGGGEGGGFECG7FEGGGDEGGGGGGFEFGGFDFFFFGGGGGFFGGGGGGGGGFFGGGGG@EGGGGG9F:FGGFADFGG8FFFGGGFDGGGGFGGGGDGFFFGGGGDFGGGGDCDFFGGFCFFFFFGAC?6E,2;C>CFFGFFF9
@M02526:341:000000000-JB3KD:1:1101:24815:11011 2:N:0:AACTAAT+ACGGCAC
GCGGGCTACCGGGGTTTCTAATCCTGTTTGCTCCCCACGCTGTCGTGCCTCAGCGTCAGTTCCGGACCAGTGGGCCGCCTTCGCCACCGGTGTTCTTGCGAATATCTACGAATTTCACCTCTACACTCGCAGTTCCACCCACCTCTTCCGGACTCAAGATCTCCAGTATCAAGGGCAGTTCCGAGGTTGAGCCCCGGGATTTCAC
+
@CCCCGFFGGEGCGFFFGFCGGGGA6CFFEFFGGGG8C:C:,CC6F@FG9EFFGCFF,@FEFF,@BEF<FCC8AFFCEFEGD<BFCGGGGG7FGGFF9F:@+@=@F,EF+@EFGGG,CF,@=BFGG9FDGGEGCEEEFGE=EECFFGGGGG6DC>7;FCEGACFCFGGGG7,7C**9C99FGDDDDGGG6CCF*/=9CD7CFF6A
@M02526:341:000000000-JB3KD:1:1101:24569:11012 2:N:0:AACTAAT+ACGGCAC
GAGGACTACAAGGGTATCTAATCCTGTTCGCTCCCCATGCTTTCGAGCCTCAGCGTCAGTTACAGACCAGAGGGCCGCCTTCGCCACTGGTGTTCTTCCATATATCTACGCATTTCACCGCTACACATGGAGTTCCACTCTCCTCTTCTGCACTCAAGTCTTCCAGTTTCCGATGCTCTTCCTCAGTTGAGCTGAGGGCTTTCAC
+
CCCCCGGGGGGGGGGGGGGGGGGGGGGGGGGGGGGGGGGGGGGGGGGGGGGGGGGGGGGGGGGGGGGGGGGGGGGGGGGGGGGGGGGGGGGGGGGGGGGGGGGGGGGGGGGGGGGGGGGGGGGGGGGGGGGGGFGGGGGGGGGGGGGGGGGGGGGGGGGGGGGGGGGGGGFGGGDGGGGFGGGGG6EGC7CCCECFFDCGGFFFF
@M02526:341:000000000-JB3KD:1:1101:22598:11029 2:N:0:AACTAAT+ACGGCAC
CGGACTACTGGGGTTTCTAATCCTGTTTGCTCCCCACGCTTTCGCACCTCAGCGTCAGTACCGGGCCAGTGAGCCGCCTTCGCCACTGGTGTTCTTGCGAATATCTACGAATTTCACCTCTACACTCGCAGTTCCACTCACCTCTCCCGGACTCGAGATTGCCAGTATCAAGGGCAGTTCTGGAGTTGAGCTCCAGGATTTTACC
+
CCCCCGFGGCFFGGGGGGGGGGGGGGGGGGGGGGGGGGGGGGGGGGGGCFGGGGGGGGGGGGGGGGGGGGGGGGGDGGGGGGGGGGGGFGGGGGGGGGGGGGGGDFGFGEFGGGGGGGGGGGGGGFGGGG>@FGGGGGGGGGGGFCGGGGGGGGGGGGGGGGCFFFEGGCEFFCGGGGFFG7FGCGDDGGFCGGGGGGGGGFFFF
@M02526:341:000000000-JB3KD:1:1101:11503:11049 2:N:0:AACTAAT+ACGGCAC
TGGGACCCGGGTATCTAATCCTGTTTGCTCCCCACGCTTTCGCATCTCAGCGTCAGTATCTGTCCAGAAGGTCGCCTTCGCCACCGGTATTCCTCCACATCTCTACGCATTTCACCGCTACACGTGGAATTCTACCTCCCTCTACAGTACTCTAGTTAGACAGTTTTAAATGCAATTCCTAGGTTGAGCCCAGGGCTTTCACACC
+
CCCCCFGGGGGGGGGGEGGGGFGGGGGGGGGGGGGFGGGGGFGGEG9FGFGGGGGGGGGGGGGCGGGGGGGGGGGGGEGGGGGGGCFGGGGGGGGGGFFGGGGGGGGGGGFFFGGGGGG:EGGGGGGDGGGGGGGGGGGDEGGGGGGGGGGGFFGGGGFGDDFECFFEGGGGDGFGGGGFGGGGGGGGGGGGGGDGGFFGGFFFE
@M02526:341:000000000-JB3KD:1:1101:28703:11082 2:N:0:AACTAAT+ACGGCAC
TGGACTACCAGGGTATCTAATCCTGTTTGCTACCCACGCTTTCGAGCATGAACGTCAGTGTTATCCCAGGAGGCTGCCTTCGCCATCGGTATTCTTCCACATCTCTACGCATTTCACTGCTACACGTGGAGTTCTACCTCCCTCTGACACACTCTAGTCTGCCAGTTTCAAATGCACTTCCCAAGTTAAGCTCGGGGATTTCACA
+
CCCCCGGGGGGGGGGGGGGGGGGGGGGGGGGGGGGGGGGGGGGGGGGGGGGGGGGGGGGGGGGGGGGGGGEGGGGGGGGGGFGGGGGGGGGGGGGGGGFGGGGGGGGGGGGGGGGGGGGGGGGGGDGGGGGGGGGGGGEFGGGGGFDGGGFGGGGGGGGGGGGGGGGGGGGGG8DFGGGFGGGDEGGGGGG8EGGEDCDCGFFF?
@M02526:341:000000000-JB3KD:1:1101:22393:11082 2:N:0:AACTAAT+ACGGCAC
ACCGGACTACACGGGTATCTAATCCTGTTTGCTACCCACGCTTTCGCGCCTCAGCGTCAGTGTCAGTCCAGAAGGCCGCCTTCGCCACTGGCATTCCTCCAGATCTCTACGCATTTCACCGCTACACCTGGAATTCTACCTTCCTCTCCTGCACTCAAGTCCGCCAGTTCCAAATGCCGTTCCCAGGTTAAGCCCGGGGCTTTCA
+
CCCCCGGGGGGGGGGGGGGGGGGGGGGGGGGGGGGGGGGGGGGGGGGGGGGGGGGGGGGGGFGGGGGGGGGGGGGGGGGGGGGGGGGGGGGGGGGGGGGGGGGGGGGGGGGGGGGGGGGGGGGGGGGGGGGCGGFGGGGGGGGGGGGGGGGGGGGGGGGGGGGGGGGFGGGGGGGFGGGFCGFGFGG8CCGFDGGEGGDGGFFF+
@M02526:341:000000000-JB3KD:1:1101:17471:11082 2:N:0:AACTAAT+ATGGCAC
CGGACTACAGGGGTTTCTAATCCTGTTTGCTCCCCACGCTGTCGCGCCTCAGCGTCAGTAATGGACCAGCTCGCCGCCTTCGCCACCGGTGTTCTTCCCAATATCTACGAATTTCACCTCTACACTGGGAATTCCGCGAGCCTCTTCCATCCTCTAGCACAGCCGTATCAAGCGCAGTCCCCAGGTTGAGCCCAGGAATTTCACG
+
CCCCCGGGGGGGGGGGGGGGGGGGGGGGGGGGGGGGGGGGGGGGGGGGGGGGGGGGGGGFEGGGGGGGGGEGGGGGGGGGGGGGGGGGGGGGGGGGGGGGGGFGGGGGGGFGGGGGGGGGGGGGGGDGGGGGGGGGGGGGGGGGGGGGGGGGGGGGGGGGGGGGGGGGGDGGGCDGGGGFGGDGGGGFGGGGGGCGGGGGGF6B)
@M02526:341:000000000-JB3KD:1:1101:10963:11090 2:N:0:AACTAAT+ACGGCAC
AGTGTGGGACTACCCGGGTTTCTAATCCTGTTTGCTCCCCACGCTTTCGCACCTCAGCGTCAATACCAGTCCAGTGAGCCGCCTTCGCCACTGGTGTTCTTCCGAATATCTACGAATTTCACCTCTACACTCGGAATTCCACTCACCTCTCCTGGATTCAAGCGATGCAGTATCAAAGGCAATTCCAGAGTTGAGCTCTGGGCTT
+
CCCCCGGGGGGGGGGGGGGGGGGGGGGGGGGGGGGGGGGGGGGGGGGGGGGGGGGGGGGGGGGGGGGGGGGGGGGGGGGGGGGGGGGGGGGGGGGGGGGGGGGGGGGGGGGGGGGGGGGGGGGGGGGGGGGGGGGGGGGGGGGGGGGGGGGGGGGGGGGGGGGGGGGGGGGGGGGGGGGFGGGGGGGGFGGGFFGGGGG>DFFFF
@M02526:341:000000000-JB3KD:1:1101:13508:11092 2:N:0:AACTAAT+ACGGCAC
CGGACTACCCGGGTATCTAATCCTGTTCGCTCCCCACGCTTTCGCGCCTCAGCGTCAGTATCGAGCCAGTTTGCCGCCTTCGCAACCGGTGTTCTTCCCAATATCTACGCATTTCACCTCTACACTGGGAATTCCACAACCCTCTCTCGAACTCTAGTCATCACGTATCAAATGCAGCTCCAAGGTTGAGCCCAGGTATTTCACA
+
CCCCCGGG8CCGGGCFGGGGGGGGGGGGGGGFGGGGGDFGGGGGDGGGGGGGGGGGGGGEEFFD,CFGG6CDFG<FGGGGGGGGGDGGG@EFGGGGGC,5FFGGGGGGG+@FGGGGGGCGGGGGG9?,@FFGGGGGGF8+@CGGC??FGA@FGGFGGDDF:E,4@E6,@,7,?CFGG+4@7**4@CGG6CEF4,*425DFGFFF9
@M02526:341:000000000-JB3KD:1:1101:25484:11103 2:N:0:AACTAAT+ACGGCAC
GGGTTCGGACTACCGAGGGTATCTACTCCTGTTTGTTACCCACGCTTTCGAGCATGAACGTCAGTGTTATCCCAGGTGGCTGCCTTCGCCATCGGTATTCTTCCACATCTCTACGCATTTCACTGCTACACGTGGAGTTCTACCTCCCTCTGACACACTCTAGTCTGCCAGTTTCAAATGCACTTCCCAAGTTAACCTCGGGGAT
+
C<CCCFGGGEGGGGGGGGDF8FGGG,CFGGFGGGCFG,FFG<FECGEFGGGFECFGAFGFFGC@FGGGG<FGGGGFGGGFGCGAFGGD@FEFGEGGGEFGG<FFGGFFGGDFGEEG+@FFF,CF9EFAFFGDGGEG,,>EFDE=FE=EGGF8DGGGFDDGG8A@=:=EG?8F9EGD?CF+=9++,2@@9;9CFE+,=CCDD5@*?
@M02526:341:000000000-JB3KD:1:1101:12321:11116 2:N:0:AACTAAT+ACGGCAC
CGGGGACTACCAGGGTATCTAATCCCGTTCGCTCCCCATGCTTTCGCACTCCAGCGTCGGTGGGGACCCAGAGAGCTGCCTTCGCTTTTGGCCTTCCTTCGTAGATCTCCGGATTTCACCCCTACACACGAAATTCCACTCTCCTCTGTCTCACTCAAGTGAATTGGTTTCGAGAGCATTCCACCAGTTTTTGGCGACTTTCACT
+
CCCBCCCGGGGGDEDEDGGGGGGGEFGFGGDGGGGFEFF<FGGGGGGGGGGGFGGGGFGG@7::C,@F@GFGEGEGGEFGFFGFEFGDFEFC@EFGGGGFGE=DEFGFGGGGGCECECFE8BF7ECEGEEDGCGGFF,@FFD?@EGGFF:=AFFGD==?FFF:DE8DGFGGG?FC9FGGFF9EGG5CAF7:@>>F>/;DD7F68=
@M02526:341:000000000-JB3KD:1:1101:14452:11120 2:N:0:AACTAAT+ACGGCAC
GGGACTACCGGGGTATCTAATCCTTTTCGCTACCCATGCTTTCGAACCTCAGCGTTAGTTACATACCAGAGAGCCGCCTTCGCCCCTGGGGTTCTTCCATATATCTACCCATTCCACCGCTACACACGGAGTTCCACTCTCCTTTTCTGCACTCAAGACATGCAGTTTCAGATGCAATTCCCCAGTTAAACTAAGGCTTTCCCCC
+
BCCC6,,,,++8C+@,,<,C<,CC,;E<@7,6CFF,,,;,CF,@C,CFCC@FE@C,66CE,,,6CCFF?@FDGGG7:FCF,9?F,+,,:,+8@<?5,C?@<E,,,499,4,9E@,,9F+@+BC,8,++@>=?FDF,@,D,@D8,6=,,,,@1+,=D=?,,,6@A,=9FC,,7+,5+@C8@F+=C>9A<2,:,,4;7>*;C++0**
@M02526:341:000000000-JB3KD:1:1101:21438:11122 2:N:0:AACTAAT+ACGGCAC
CGACAGGGACTACTGTGGTATCTAATCTTGTTTGCTCCCCACGCTGTCGCGCCTCAGCGTCAGTAACGGACCAGTTCGCCGCCTTCCCCACCGGTGTTCTTCCCAATATCTACGACTTTCACCACTACAATGGGAATTCCACGCCCCTCTTCCGTACTCTAGCCCACTAGTCTACAGCTCAGCCGCTAGGTTAAGCACAGGAATT
+
-C,A@:8C8CC,CF9,,,;FEF,,;C,,CEFGG,C,E@DE<6+@8C6E<F+8@FGE8F+@@F7F<CF,CEFE<F6CB,@FG7:F7A,,9BC,@+=+@6EEEAB99AEF,E;4A+4+4?;=E,E,D,48,,,,4,8@FFEF,@+66CC6+1@9D+=+==DA;,@E3,@,,@,,+,+5*43@**37*3***4=9,=5<2;;**);)/
@M02526:341:000000000-JB3KD:1:1101:21116:11124 2:N:0:AACTAAT+ACGGCAC
AGGACTACTCGGGTTTCTAATCCTGTTTGCTCCCCACGCTTTCGCACCTGAGCGTCAGTCTTTGTCCAGGGGGCCGCCTTCGCCACCGGTATTCCTCCAGATCTCTACGCATTTCACCGCTACACCTGGAATTCTACCCCCCTCTACAAGACTCTAGCTGGACAGTTTTAAATGCAATTCCCAGGTTGAGCCCGGGGCTTTCACA
+
CCCCCGGGGGGGGGGGGGGGGGGGGGGGGGGGGGGGGGGGGGGGGGGGGFGGGGGGGGGGGGGGGGGGGGGGGGGGGGGGGGGGGGGGGGGGGGGGGGGGGGGGGGGGGGGGGGGGGGGGGGGGGGGGGGGGGGGGGEGGGGGGGGGGGGGGGGGGGGGGGGGGGGGFFGFGGGGGFGGFGGGGGFG6EFGGGGGGGGGGGFAC:
@M02526:341:000000000-JB3KD:1:1101:10567:11129 2:N:0:AACTAAT+ACGGCAC
TCGCGGGGACTACCAGGGTATCTAATCCTGTTTGCTACCCACGCTTTCGAGCATGAACGTCAGTGTTATCCCAGGAGGCTGCCTTCGCCATCGGTATTCTTCCACATCTCTACGCATTTCACTGCTACACGTGGAGTTCTACCTCCCTCTGACACACTCTAGTCTGCCAGTTTCAAATGCACTTCCCAAGTTAAGCTCGGGGATT
+
CCCCCGEGGGGGGGGGGGGGGGGGGGGGGGGGGGGGGGGGGGGGGGGGGGFGGGGGGGGGGGGGGGGGGGGGGGGGGGGGGGGGGGGGGGGGGGGGGGGGGGGGGGGGGGGGGGGGGGGGGGGGGGGGGGGGFGGGGGGGGGGGGGEGGGGGGGGGGGGGFGGGGGGGGGGGGGGGGGGFGGGGGGGGGGGGGGGGCFGDGEBFF
@M02526:341:000000000-JB3KD:1:1101:9209:11136 2:N:0:AACTAAT+ACGGCAC
AGTAAGGACTACAGGGTTTCTAATCCTGTTTGCTACCCACGCTTTCGAGCATGAACGTCAGTGTTATCCCAGGAGGCTGCCTTCGCCATCGGTATTCTTCCACATCTCTACGCATTTCACTGCTACACGTGGAGTTCTACCTCCCTCTGACACACTCTAGTCTGCCAGTTTCAAATGCACTTCCCAAGTTAAGCTCGGGGATTTC
+
CCC@BECCFGGE<FFGD@FAFFAFEE<EFFFF<@FGFF<C:FFFCFG@FF@FEGGDFGC:FCFFGGFEDCAFFF@CFGGGEDFGGGGGGFGEGGGGGGFGE9F:FGGGGGGDCBBEFGGGGGFFECFFEFFC7EEFECDFB,=4CF?FG8ECFFDDGFD8EGGFGGFFGGCEG:+3=?=DGCFGFGGFGCEGGGFF>8C6CE5AC
@M02526:341:000000000-JB3KD:1:1101:18354:11139 2:N:0:AACTAAT+ACGGCAC
CTAGGGACTACCAGGGTATCTAATCCTGTTCGCTCCCCACGCTTTCGCGCCTCAGCGTCAGTATCGAGCCAGGTTGCCGCCTTCGCAACCGGTGTTCTTCCCAATATCTACGAATTTCACCTCTACACTGGGAATTCCACAACCCTCTCTCGAACTCTAGTCATCACGTATCAAATGCAGCTCCCAGGTTGAGCCCAGGTATTTC
+
CCCCCGGGGGGGGGGGGGGGGGGGGGGGGGGGGGGGGGGGGGGGGGGGGGGDGGGGGGGGGGGGGGGGGGGGGGGGGGGGGGGGGGGGGGGGEGGGGGGGGGGGGGGGGGGGGGGGGGGGFGFG9FGGGGFGGGGGDEFGGGGGGDC?@@FGGGGGGGGGCFGGGGGGGGGFGGGGGGGFF?DGGGGGGGGGGGGGGGGGGFFF9
@M02526:341:000000000-JB3KD:1:1101:17599:11148 2:N:0:AACTAAT+ACGGCAC
TTCGGACTACAGGGGTATCTAATCCTGTTTGCTCCCCACGCTTTCGCACCTGAGCGTCAGTCTTCGTCCAGGGGGCCGCCTTCGCCACCGGTATTCCTCCAGATCTCTACGCATTTCACCGCTACACCTGGAATTCTACCCCCCTCTACGAGACTCAAGCTTGCCAGTATCAGATGCAGTTCCCAGGTTGAGCCCGGGGATTTCA
+
CCCCCGGGGGGGGGGGGGGGGGGGGGGGGGGGGGGGGGGGGGGGGGGGGGGFGGGGGGEGGGGGGGGGGGGGEDGGGGGGGGGGGGGGGGGGGGGGGGGGGGGGGGGGGGGGDGGGGGGGGGG>EFGGGGGG:EFGGGGGGGGGGGGGGGCEDGGGGGGGGGGGGGGGDGGGFFGCCFFFFGGG7?>EG=CCGGGGGCGDDFFF1
@M02526:341:000000000-JB3KD:1:1101:28948:11152 2:N:0:AACTAAT+ACGGCAC
CAGGACTACTAGGGTTTCTAATCCTGTTTGATCCCCACGCTTTCGTGCCTCAGTGTCAATATTCCTGTAGCAAGCTGCCTTCGCAATTGGTGTTCTATGTCATATCTAAGCATTTCACCGCTACATGACATATTCCGCTTACCTCCAGAAAATTCAAGAGCTATAGTATCAATGGCAGTTTCCAAGTTAAGCTCGGAGATTTCAC
+
CCCCCGGGGGGGGGGGGGGGGGGGGGGGGGGGGGGGGGGGGGGGGGGGGGGGGGGGGGDFFGGGGGGGGGGGGGGGGGGGGGGGGFGGGGGGGGGGCFGGGGGGGGGG;CFGGGGGGGGGGGGGGGGGGGGGGGGGGGGGGGGGGGGGG,=FGFFGGFGGGGGGGGGGGGGGGGGGGGFFGGGGDFGGGGGG8EGGDGGFFFFFF
@M02526:341:000000000-JB3KD:1:1101:22714:11157 2:N:0:AACTAAT+ACGGCAC
TTGGACTACCCGGGTATCTAATCCTGTTCGCTCCCCCCCCTTTCGCCCCCCACCGCCAGTACCAACCCAGGTTGCGGCCTTCGCACCCGGGTTTTTTCCAAATATCTACGAATTCCACCCCTCACCTGGGAATTCCCCACCCTCCCCCCGAACTCAATCCATCCCGTACAAAATCAAGTCCCCAGTTTGGCCCAGGGAATTTCAA
+
CCCCCFGGGGGGGGGGGGGGGGCFGGGGGGGGGGG7@6+7CG<<,,,B+++++,6++++:,,9,5,B,,C,CE,C++@+?,:++@+@:@+++8++A>DF,@<,;,7,,,+=,@F,,,93+++8,,,8@D+,,<,8,,,73@E**147*4:?*7,1**+,0,,,,**/**/<E*+00**+1;C**=*=11*+3C**2***2>66**
@M02526:341:000000000-JB3KD:1:1101:26619:11168 2:N:0:AACTAAT+ACGGCAC
CGGGACTACCAGGGTTTCTAATCCTGTTTGCTCCCCACGCTTTCGCACCTGAGCGTCAGTCTTCGTCCAGGGGGCCGCCTTCGCCACCGGTATTCCTCCAGATCTCTACGCATTTCACCGCTACACCTGGAATTCTACCCCCCTCTACGAGACTCAAGCTTGCCAGTATCAGATGCAGTTCCCAGGTTGAGCCCGGGGATTTCAC
+
CCCCCGGGGGFDGGGGGGGGGGGGGGGGGDFGGGGGEGEGFGGGCG:FFF8ECFFGGEEGFFGFFGGGGG,6@6@FGGGGGGGGGEGFF>+8DFFGFGG89?EFFD9EFFGFGGFG9FF=E+@CGGCFFGG=F@F;7@=8DGGGGC,ECCCE6EFCFGG<F?:,@7D,=ECCCEGGGGGFGGGG7@FG7FGGGGD*:<<D<AAAF
@M02526:341:000000000-JB3KD:1:1101:19898:11170 2:N:0:AACTAAT+ACGGCAC
TGGCGGACTACAGGGGTATCTAATCCTGCTTGCTCCCCACGCTTTCGCACCTCAGCGTCAATACATGTCCAGTCAGTCGCCTTCGCCACTGGTGTTCTTCCGAATATCTACGAACTTCACCTCTACACTCGGAATTCCACTGACCTCTCCATGATTCAAGCGATGCAGTCTTAAAGGCAGTTCCGGAGTTGAGCTCCGGGCTTTC
+
C<@CCGGGEGGGGGGDGGGGGGGGGGGFGGGGGGGGGGGGGGGGGGGGEEG8EFFGGGEG@<<FFFGGGGGGFECFFGGGGGGFGGEEEGGGGFG,FGEGGGGFGGAFGGGGGGGGGFGGGCEEFFFG;EC7CCFGGGGGGFFCFGG?EGGGGCFGGDGGGGEF6EDGGGFGGF9DGGFAFFCEGD6EGFFC@CFGGG>C7AAF>
@M02526:341:000000000-JB3KD:1:1101:23716:11181 2:N:0:AACTAAT+ACGGCAC
GCAGTTGGACTACCCGGGTATCTAATCCTGTTTGCTCCCCACGCTTTCGCACCTGAGCGTCCGTCTTCGTCCAGGGGGCCGCCTTCGCCACCGGTATTCCTCCAGATCTCTACGCATTTCACCGCTACACCTGGAATTCTACCCCCCTCTACGAGACTCAAGCTTGCCAGTATCAGATGCAGTTCCCAGGTTGAGCCCGGGGATT
+
BCCCCC<<,,CEEFC:6@FGFFF9CEA<,EFFGFEFFGGGGD@FE@FC@FDEGGF8,,6@F+@EF<FGG<@:,CF,@CGDGGEG@EDCCEGGDDCEFFFGA<FC,=CEFGA,C7B>@FFF,EFE8EGEFGGG8C@8AFGGGG9,=+;EEF7@9**393@F9:<CF,*<,9A9B,+9C+=;=+58C7CFGFG6,<CF4C)7>>3>A
@M02526:341:000000000-JB3KD:1:1101:18996:11188 2:N:0:AACTAAT+ACGGCAC
TCGGACTACAGGGGTTTCTAATCCTGTTTGCTCCCCACGCTGTCGCGCCTCAGCGTCAGTAATGGACCAGCTCGCCGCCTTCGCCACCGGTGTTCTTCCCAATATCTACGAATTTCACCTCTACACTGGGAATTCCGCGAGCCTCTTCCATCCTCTAGCACAGCCGTATCAAGCGCAGTCCCCAGGTTGAGCCCAGGAATTTCAC
+
CCCCCEGGGGGGGGGGGGGEGGGGGGGGGGCGGGGGGGGGGGGGGGDFE@FGFGGGGGGGGGGFGCGGFFGFFGGGDGGG@FFGEGGGGGGGGGGGGGCGFFGGGGGGGGGEGGGG9FGGGFFGGGGGGFGGFFGADCE6CEGFGFGGGGFGGCFFFGGFEGFGGGEGGGCF597*;?9>F7?F>C<<8CCGGFF=DCGG;CCFC
@M02526:341:000000000-JB3KD:1:1101:8105:11191 2:N:0:AACTAAT+ACGGCAC
TAACGGACTACAGGGGTATCTAATCCTGTTCGCTACCCATGCTCTCGTGCCTCAGTGTCAATGCTGGCCGTAGTCACCTGCCTTCGCAATCGGGGTTCTGGGTCATATCTATGCATTTCACCGCTACATGACCCGTTCCAGTGACCGCCAGCCCATTCAAGTTGCCCAGTTTCCAGCCACATCCGACGGTTAAGCCGCCGGCTTT
+
CCCCCGDGBDGGGGGGGCFGGGG<@EFCFFGGGGGGFGGGEGGGDFGGGGFEGFGGGFFFFFGGGGGGGGGGGGGAEFGGGGGGGGGGC@FGC7=FEGGDCFFGGG,=FEDCEFFGGGG9FGGGGGG9EGG:EEE>,DFD=A9FF88@ECEG8EGF=EEDF=ED8=?,66EDCEG9=FCF?CC7:7CC@:7@C;CF*;C75?6??
@M02526:341:000000000-JB3KD:1:1101:11818:11194 2:N:0:AACTAAT+ACGGCAC
CGTAGTGGACTACTAGGGTTTCTAATCCCGTTCGCTCCCCATGCTTTCGCACTCCAGCGTCGGTGGGGACCCAGAGAGCTGCCTTCGCTTTTGGCCTTCCTTCGTAGATCTCCGGATTTCACCCCTACACACGAAATTCCACTCTCCTCTGTCTCACTCAAGTGAATTGGTTTCGAGAGCATTCCACCAGTTTTTGGCGACTTTC
+
CCCCCGGGGGGGGGGGGGFGGGGFGGGGGGGGGGGFGGGGGGGGGGGGGGGGGGGGGGGGGGEGGGGGGGGGGGGGGGGGGGGGGGGGGGGGGGGGGGGGGGGGGGGGGGGFFEG@FGFGGGGEGGGGGGFGGGGGGFGGGGGGGGGGGGGGG8FFD+@6DDDEF=EG?GGGFFGGFF6@97CDD9FGG:CFGCD>>>*9CBEF:
@M02526:341:000000000-JB3KD:1:1101:21039:11222 2:N:0:AACTAAT+ACGGCAC
TAAGGGACTACTAGGGTATCTAATCCTGTTTGCTACCCACGCTTTCCATCATGAACGTCAGTGTTATCCCAGGAGGCTGCCTTCGCCATCGGTATTCTTCCACATCTCTACGCATTTCACCGCTACACGTGGAGTTCTACCTCCCTCTGACACACTCTAGTCTGCCAGTTTCAAATGCACTTCCCAAGTTAAGCTCGGGGATTTC
+
--A<,,CFF8C9<EF8@,6,E,CF9CFC@FF?E<,,;<,:@:,,CF,,,CEE9FAECFCC:FG<FFGDFFGFG,,BF8A:F9EC77F7CGGDGFFFF,E@F9<??8,CAB;D:FG7@E;AE>CEEGFGGGD++,9,@;@8E,9DEFGG?CGGGFG???8BAE,@=,4,6,=E8E+?@9=8=D6==?,@DFG,==+@==+++:;:F
@M02526:341:000000000-JB3KD:1:1101:10235:11223 2:N:0:AACTAAT+ACGGCAC
ATATGGACTACTCGGGTTTCTAATCCTGTTTGCTCCCCACGCTTTCGCGCCTCAGCGTCAGTAATGGTCCAGTTGGCCGCCTTCGCCACCGGTGTTCTTGCGAATATCTACGAATTTCACCTCTACACTCGCAGTTCCACCAACCTCTACCATACTCAAGCGTCCCAGTATCGAAGGCCATTCTGTGGTTGAGCCACAGGCTTTC
+
-B@CCEFFGFGGG;@CFGGGGE<FFGGGGGGFGGGGGGFGEGGGGGCFCGGGGC6EBFG>BF<,E,6EFG<CFF,9BF@FFGGG@FGCGGCGFEFGGGGEGE7FF=EGGGGGD:FGGGFGGGGGEFGGGGFG:CCGGGFGGFFGGGGGFGG8D9DFG7=,@8EGEG77CEFG77:69FGFGGGGGGGGGGGEGFG?G7CGGFFF8
@M02526:341:000000000-JB3KD:1:1101:22903:11227 2:N:0:AACTAAT+ACGGCAC
AGGGACTACCGGGGTTTCTAATCCTGTTCGCTCCCCATGCTTTCGAGCCTCAGCGTCAGTTACAGACCAGAGAGCCGCCTTCGCCACTGGTGTTCTTCCATATATCTACGCATTTCACCGCTACACATGGAGTTCCACTCTCCTCTTCTGCACTCAAGTCTTCCAGTTTCCGATGCTCTTCCTCAGTTGAGCTGAGGGCTTTCAC
+
CCCCCGGGGGGGGGGGGGGGGGGGGGGGGGGGGGGGGGGGGGGGGGGGGGGGGGGGGGGGGGGGGGGGGGGGGGGGGGGGGGGGGGGGGGGGGGGGGGGGGGGGGGGGGGGGGGGGGGGGGGGGGGGGGGGGGGGGGGGGGGGGGGGGGGGGGGGGGGGGGGGGGGGGGGGGGGDGFGFFGGCGGFGGGGGGGFGGGGGGGFFFF
@M02526:341:000000000-JB3KD:1:1101:22136:11229 2:N:0:AACTAAT+ACGGCAC
TGGACTACCGGGGTATCTAATCCTGTTTGCTCCCCACGCTTTCGCACCTCAGCGTCAGTAATGGTCCAGTGAGCCGCCTTCGCCACTGGTGTTCCTCCGAATATCTACGAATTTCACCTCTACACTCGGAATTCCACTCACCTCTACCATACTCAAGACTTCCAGTATCAAAGGCAGTTCCAGAGTTGAGCTCTGGGATTTCACC
+
CCCCCGGGGGGGGGGGGGGGGGGGGGGGGGGGGGGGGGGGGGGGGGGGGGGGGGGGGGGGGGGGGGGGGGGGGGGGGGGGGGGGGGGGGGGGGGGGGGGGGGGGGGGGGGGGGGGGGGGGGGGGGGGGGGGGGGGGGGGGGGGGGFGGGGGGGGGGGGGGGGGGGGGGGGGGGGGGGGGFGGG:FGGGGGGFGGGGGGGGGFFFF
@M02526:341:000000000-JB3KD:1:1101:13706:11235 2:N:0:AACTAAT+ACGGCAC
GTCGGGACTACACGGGTTTCTAATCCTGTTTGCTCCCCACGCTTTCGCACCTCAGCGTCAATACCAGTCCAGTGAGCCGCCTTCGCCACTGGTGTTCTTCCGAATATCTACGAATTTCACCTCTACACTCGGAATTCCACTCACCTCTCCTGGATTCAAGCGATGCAGTATCAAAGGCAATTCCAGAGTTGAGCTCTGGGCTTTC
+
CCCCCGGGGGGGGGGGGGGGGGGGGGGGGGGGGGGGGGGGGGGGGGGGGGGFGGGGGGGGGGGGGGGGGGGGGGGGGGGGGGGGGGGGGGGGGGGGGGGGGCGGGFFGGGGFFFGGGGGGGGGGGGGGGGGGGGGGGGGGFGDFGGGGGGGGGGGGGGGGGGGGEEGGGGGGFGGGGGGFGGGGGGFCFGGGGGGGGGGGGFFF>
@M02526:341:000000000-JB3KD:1:1101:16323:11249 2:N:0:AACTAAT+ACGGCAC
CGGACTACCGGGGTATCTAATCCTGTTTGCTCCCCACGCTTTCGTGCATGAGCGTCAGTCTTGACCCAGGGGGCTGCCTTCGCCATCGGTGTTCCTCCACATCTCTACGCATTTCACTGCTACACGTGGAATTCTACCCTCCTCTGCCAGACTCCAGCCTTGCAGTCTCCAACGCAATTCCCAGGTTGAGCCCGGGGATTTCACG
+
CCCCCGGGCEGGGGGGGFFGGGGGGGGGGGGFGGGGGGGECGGGGEGGEGG<FFGGGGGGGGGFGGGGGGD7FGBFFGFFGGDGGFGGGGGGGEEFCEFGFFGGGGFF:F:CFGFFGC9FA9EGGD?FBC:FFGEGGGG,@EDGG8E8,,@DDFCGCG6EC8@2=DEACF:CFDGC6::B;9*91AF:FGGFGCGED55*;=BF)
@M02526:341:000000000-JB3KD:1:1101:15178:11261 2:N:0:AACTAAT+ACGGCAC
ACAGGGGACTACCAGGGTTTCTAATCCTGTTCGCTCCCCACGCTTTCGCGCCTCAGCGTCAGTATCGAGCCAGGTTGCCGCCTTCGCAACCGGTGTTCTTCCCAATATCTACGAATTTCACCTCTACACTGGGAATTCCACAACCCTCTCTCGAACTCTAGTCATCACGTATCAAATGCAGCTCCCAGGTTGAGCCCAGGTATTT
+
CCCCCGGGGGGGGGGGGGGGGGGGGGGGGGGGGGEGGGGGGGGGGGGGGGGGGGGGGGGGGGGGGGGGGGGGGGGGGGGEGGGGGGGGEGGGGGGGGGGGGGGGGGGGGGGGFGGGGGGFGGEGGGGFFFGGGGGGGGGGGGGGGG==,@EFDFFGGGGGGGGGGG:CGF:CGGFCFGGFGGCFGGGGGGGFGFGGDGGGGFFFF
@M02526:341:000000000-JB3KD:1:1101:7610:11283 2:N:0:AACTAAT+ACGGCAC
CGAGGGACTACCCGGGTATCTAATCCCATTCGCTCCCCTAGCTTTCGTCTCTCAGTGTCAGTGTCGGCCCAGCAGAGTGCTTTCGCCGTTGGTGTTCTTTCCGATCTCTACGCATTTCACCGCTCCACCGGAAATTCCCTCTGCCCCTACCGTACTCCAGCTTGGTAGTTTCCACCGCCTGTCCAGGGTTGAGCCCTGGGATTTG
+
CCCCCD@FGGGGGGGGGGGGGGGGGGGGGGGGGGGGGGGGGGGGGGGGGGGGGGGGGGGGGGGGGGGGGGGGGGGGGGGGGGGGGGGGGGGGGGGGGGGGGGGGGGGGGGGGGGGGGGGGGGGGGGGGGGEEFGGGGGFGGGFFG?FGGGGGGGGGGGGGGGGGGGCACGFGGGGGGGGFGGFDFGGDEFEFGGGGG*;7?FFF+
@M02526:341:000000000-JB3KD:1:1101:24602:11292 2:N:0:AACTAAT+ACGGCAC
CCTGGACTACAAGGGTATCTAATCCTGTTTGCTCCCCACGCTTTCGTGCATGAGCGTCAATCTTGACCCAGGGGGCTGCCTTCGCCATCGGTGTTCCTCCACATCTCTACGCATTTCACTGCTACACGTGGAATTCTACCCCCCTCTGCCAGATTCAAGCCTTGCAGTCTCCATCGCAATTCCCAGGTTGAGCCCGGGGCTTTCA
+
CCCCCFGGGGGFGGDGGGGGGGAFDFEGDGGG<FGGGGGECGGFGGEFGFGGGGGGGGGGGGGGGAFFFGFGGCCGCCGFGGG7CFGGGGEGGECFG,E=EGF@GGGFDFGGEGEEGGGGGGGGGDGC=FDG:FEFD=DFGGGEEGGGGGFDCD?DGGAFG?A=8E,EF,EFFFGDGD6B8FFGDCCG6CE,@97;CD*;DAAF+
@M02526:341:000000000-JB3KD:1:1101:3995:11293 2:N:0:AACTAAT+ACGGCAC
GTGGTAGGACTACCAGGGTATCTAATCCTGTTTGCTACCCACGCTTTCGAGCATGAACGTCAGTGTTATCCCAGGAGGCTGCCTTCGCCATCGGTATTCTTCCACATCTCTACGCATTTCACTGCTACACGTGGAGTTCTACCTCCCTCTGACACACTCTAGTCTGCCAGTTTCAAATGCTCTTCCCAAGTTAAGCTCGGGGATT
+
CCCCCGG8FGGGGGGGGGGGGGGGCGGGGGGGGGGGFGGFGGGEGGGGGGGGGGGGGGGEF7FFFFGGGGFFGEGCCCFGGGGGGGGGGECGGEFEDFGFFGGFFFFGGGFGGCFBFCGGGFGEFGGGCFGGAB+,>8EF9;EFDEGGGGGGGC8=DFFGGCFEGGFG?8DD@C=F8==DGGFGGGD8EDAFCAFFGFDGG*9?C
@M02526:341:000000000-JB3KD:1:1101:2926:11302 2:N:0:AACTAAT+ACGGCAC
GGGGACTACAGGGGTATCTAATCCTGTTTGCTCCCCACGCTTTCGCATCTCAGCGTCAGTATCTGTCCAGAAGGTCGCCTTCGCCACCGGTATTCCTCCACATCTCTACGCATTTCACCGCTACACGTGGAATTCTACCTCCCTCTACAGTACTCTAGTTAGACAGTTTTAAATGCAATTCCTAGGTTGAGCCCAGGGCTTTCAC
+
CCCCCGGGFGGGGGGGGGGFGGGGGGGGGGGGGGGGGGCGGDFGGGGEGGGGGGGGGGGGGGGGGGGGGGFGGGGGGGGGGGGGGGGGGGGGGAEFGGGGGGFGG9EGGGGGGGGGFGGDGEGGGGGGGCFGGGGGGGGFGFGDEGGGGFCFGFGGGFFGGGCDFGEFFCC?FGGGGFCFGDGGCD=EFGGGGGGGGCCF?AFFC
@M02526:341:000000000-JB3KD:1:1101:11953:11334 2:N:0:AACTAAT+ACGGCAC
ACCAGGACTACCGGGGTATCTAATCCTGTTTGCTACCCACGCTTTCGAGCATGAACGTCAGTGTTATCCCAGGAGGCTGCCTTCGCCATCGGTATTCTTCCACATCTCTACGCATTTCACTGCTACACGTGGAGTTCTACCTCCCTCTGACACACTCTAGTCTGCCAGTTTCAAATGCACTTCCCAAGTTAAGCCCGGGGATTTC
+
CCCCCGGGGGFGCCGGGGGGGGFGGGGGGGGGGG9FGGGGGGGGGGG8EGGGDFFGGGGGGEFGGCGGGGDEGGGGGFGGGGGGGGGGGGDECCFGGGFGGGGGFGGGGCGFGGGGGGGGGGGGGGGGEG?GFFEFCF9CFFGGGGGGGCEFG8DFFGGGFGGGGGEGEFGGCAFGGGG?FGGGGGGGGFDGGG+ADDGD7:>F+
@M02526:341:000000000-JB3KD:1:1101:12445:11335 2:N:0:AACTAAT+ACGGCAC
AGCGGACTACCGGGGTTTCTAATCCTGTTTGCTCCCCACGCTTTCGCACCTCAGCGTCAGTCTTTGTCCAGGGGGCCGCCTTCGCCACCGGTATTCCTCCACATCTCTACGCATTTCACCGCTACACATGGAATTCTACCCCCCTCTACAAAACTCTAGATACACAGTTTTGAATGCCATTCCCAGGTTGAGCCCGGGGATTTCA
+
CCCCCGGGGGGGGGGGGGGGGGGGGGGGGGGGGGGGGGGGGGGGGGGGGGFGGGGGGGGGGGGGGGGGGGGGGGGGGGGGGGGGGGGGGGGGGGGGGGGGGGGGGGGGGGGGGGGGGGGGGGGGGGGGGGGGGGGGGFGFGGGGGGGGGGGFGGGGGGGGGFGGGGGGGGG6DGGGGGGFGGGGGGCCFGFGGGGGGGD<CFFF+
@M02526:341:000000000-JB3KD:1:1101:14280:11341 2:N:0:AACTAAT+ACGGCAC
TTCCGGACTACTGGGGTTTCTAATCCTGTTTGCTCCCCACGCTTTCGCATCTCAGCGTCAGTATCTGTCCAGAAGGTCGCCTTCGCCACCGGTATTCCTCCACATCTCTACGCATTTCACCGCTACACGTGGAATTCTACCTCCCTCTACAGTACTCTAGTTAGACAGTTTTAAATGCAATTCCAAGGTTGAGCCCAGGGCTTTC
+
CCCCCGGGGGGGGGGGGGGGGGGGGGGGGGGGGGGGGGGGGGGGGGGGGGGFGGGGGGGGGGFGGGGGGGGGGGGGGGGGGGGGGGGGGGGGGGGGGGGGGGGGGGGGGGGGGGGGGGGGGGGGGGGGGGGGDGGGGGGGGGGGGGGGGGGGGGGGGGGGGGGGGGGGGGGGGGGGGGGFGGGGGGGGGGGFGGGGGFGGGFFFA
@M02526:341:000000000-JB3KD:1:1101:15571:11367 2:N:0:AACTAAT+ACGGCAC
GCCGGACTACCCGGGTATCTAATCCTGTTTGCTCCCCACGCTTTCGCACCTCAGCGTCAATACCTGTCCAGTTAGTCGCCTTCGCCACTGGTGTTCTTCCGAATATCTACGAATTTCACCTCTACACTCGGAATTCCACTAACCTCTCCAGGATTCTATCAATCTAGTTTCAAAGGCAGTTCCGGGGTTGAGCCCCGGGCTTTCA
+
CCCCCCGGGFGGGDEGGGGGGCFCEF@FGE<F6EFGGEG7FF:@FCE7:CCGGGGGGGGDFDGCECEGGGFGG<FGGEGGGGGFEECCF<FG,FFGGGGG7,:FFADGFFD@BECGF,,C@=EEECAFC=4+8=EFFAFG8,=@F8,1=D=DFGGFC@3CDFCE9=8@D:ADGGG6=0=;DG@?699E59CC?E5C*@7@7A9A+
@M02526:341:000000000-JB3KD:1:1101:27408:11368 2:N:0:AACTAAT+ACGGCAC
CCCACGGACTACAGGGGTTTCTAATCCTGTTCGCTCCCCATGCTTTCGCTCCTCAGCGTCAGTTAATGCCCAGAGACCTGCCTTCGCCATCGGTGTTCCTCCTGATATCTGCGCATTTCACCGCTACACCAGGAATTCCAGTCTCCCCTACATCACTCTAGTCTGCCCGTACCCACCGCAGATCCGGAGTTGAGCCCCGGACTTT
+
CCCCCGGGGGGGGGGEG@@FGGFGGGCFFGGFGGDGGGGGGGGGG@FFGFGCE@EFFC@FFGGF<FGGGGFGFCFGGDFGGGGBFGEEGGGGGEG:FGF9FGGGDFGGGGGGGGGGGGAFF=>@EC:FGCGGDDFGGGGGGGGFGDFCFFGGGGCDGCCFCGFGAF=D>EEEDFGDG>DDG67C@FEDEGGGF?CF7C9C9B>A8
@M02526:341:000000000-JB3KD:1:1101:18551:11370 2:N:0:AACTAAT+ACGGCAC
TCCCGGACTACAGGGGTTTCTAATCCCATTCGCTCCCCTAGCTTTCGTCTCTCAGTGTCAGTGTCGGCCCAGCAGAGTGCTTTCGCCGTTGGTGTTCTTTCCGATCTCTACGCATTTCACCGCTCCACCGGAAATTCCCTCTGCCCCTACCGTACTCCAGCTTGGTAGTTTCCACCGCCTGTCCAGGGTTGAGCCCTGGGATTTG
+
CCCCCGGGGGGGGGGGEFGGGGGGGGG,EGGGGDGFGGD@FGGDGGGGG@FGGGGGGGGGGGGFCFGGGCFGFGGFCEEFGF?FG7CFFGGGCDFGGGGGFFGGFEE=DFGCG:=>FGGGGGG7CGGGD>FCF7EGGGGGGGGG??FGGGGGGGGGGGGGGGAFGGGGFGGGGGGFGGG?GGGCGGGGGGDGGE4CGGGGGFF4:
@M02526:341:000000000-JB3KD:1:1101:20031:11378 2:N:0:AACTAAT+ACGGCAC
TAGGCGGGACTACTGGGGTATCTAATCCTGTTTGCTCCCCACGCTTTCGCACCTGAGCGTCAGTCTTTGTCCAGGGGGCCGCCTTCGCCACCGGTATTCCTCCAGATCTCTACGCATCTCACCGCTACACCTGGAATTCTACCCCCCTCTACAAGACTCTAGCTGGACAGTTTTAAATGCAATTCCCAGGTTGAGCCCGGGGCTT
+
CCCCCDCCCFGGFFD<E+CFGGDFFFE,EEFFE<F@FGGGF+6FECCGGGGGGF<<DGEFGGGGGGFFGGFGGF<FCCC:FGGC@FFGCEGGC=>FDEGGFAFD:=FGGGCDFDFGF+CFFFG7E@FGDFCFGD:?C6DFBEFD77CEGGGGGF*9DGG,25D7D7,=,=?7DGFC:@:C>F+2:1<CGGG?FGGF<9573)838
@M02526:341:000000000-JB3KD:1:1101:7605:11399 2:N:0:AACTAAT+ACGGCAC
TGGACTACACGGGTATCTAATCCTGTTTGCTCCCCACGCTGTCGCGCCTCAGTGTCAGCAACTGCCCAGCAGGCCGCCTTCGCCACCGGTGTTCTTCCGGATCTCTACGCATTCCACCGCTACACCCGGAATTCCACCTGCCTCTACAGTGCTCCAGTCGCCCAGTTCGCATGGCCGACTCAGGGTTGAGCCCCGAGCTTTCACC
+
CCCCCGGGGGGGGGGGGGGGGGGGGGGFGGFGGGGGGGGGGGGGGEGGGGGDGFGGGGGFGGGFGGGGFGFEFGGGGGGGGFGGGGGGEGCFGGGGGGGGGCFGGFGGGGDFGGGGGGGGGGGGGGGGG7FFGGGDFGF8DGGGGFGGGGFF@FGFDFGEGGGGGFFGEGCEGFGGGDDBG7>4CFGGCFGGGGG=7C<FCFFFF
@M02526:341:000000000-JB3KD:1:1101:13176:11404 2:N:0:AACTAAT+ACGGCAC
TTTGGGACTACACGGGTATCTAATCCTGTTCGCTCCCCACGCTTTCGCGCCTCAGCGTCAGTATCGAGCCAGGTTGCCGCCTTCGCAACCGGTGTTCTTCCCAATATCTACGAATTTCACCTCTACACTGGGAATTCCACAACCCTCTCTCGAACTCTAGTCATCACGTATCAAATGCAGCTCCCAGGTTGAGCCCAGGTATTTC
+
CCCCCGGGGGGGGGGGGGGGGGGGGGGGGGGGGGGGGGGGGGGGGGGGGGGGGGGGGGGGGGGGGDGGGGGGGGGGGGGGGGGGGGGGGGGGGGGGGGGGGGGGGGGGGGGGGGGGGGGGGGGGGGGGGGGGGGGGGGGGGGGGGGGGGGGGGGGGGGGFGGGGGGGGGGGGGGGGGGGFGGGGGGGGGGGGGGGGGGGGGFFFA
@M02526:341:000000000-JB3KD:1:1101:8602:11415 2:N:0:AACTAAT+ACGGCAC
TTAAAGGGACTACAAGGGTTTCTAATCCTGTTTGCTCCCCACGCTTTCGCACCTCAGCGTCAGTCTTTGTCCAGGGGGCCGCCTTCGCCACCGGTATTCCTCCAGATCTCTACGCATTTCACCGCTACACCTGGAATTCCACCCCCCTCTACAAGACTCCAGCCTGTCAGTCTCAGATGCTGTTCCCGGGTTGAGCCCGGGGATT
+
CCCCCFGGGGGGGGGGGGGGGGGGGGGGGGGGGGGGGGGGGGGGGGGGGGGGGGGGGGGGGGGGGGGGGGGGGGGGGGGGGGGGGGGGGGGGGGGGGGGGGGGGGGGGGGGGGGGGGGGGGGGGGGGGGGGGGGGGGGGGGGFGGGGGGGGGGCDGGGGGF6FGGFGGFGGGGGGGFGGFGGGGGGGEGGGGGGGGGGGGGF3BF
@M02526:341:000000000-JB3KD:1:1101:16795:11417 2:N:0:AACTAAT+ACGGCAC
CAGTTGGCCTACCGGGGTATCTAATCCTGTTTGCTACCCACGCTTTCGAGCATGAACGTCAGTGTTATCCCAGGAGGTTGCCTTCGCCATCGGTATTCTTTCACATCTCCACGTATTTCCCCGCTACACGTGGATTTCTTCCTGCCTCTGACACACTCTCGTCTGCCAGTCTCAATGGCCCCTCCCAAGTTACGCCCGGGCATTT
+
-8A8,,C,;F,F,++++86;6<,C,CF<@6C,E@@F,EGG,+@FGEF7FGC:CE6,,,C7,,E,9C,6E6FFD,,,,,94A??,5,,4889,44,AF?BA,,9,,CEG,,AF4,9945:,9,44++@,9?F,+B,,@;,,,@,7@1,@E,7E+80=++,,+6@,@8=,2@2E+@F++++*=+=DG+,392@2,199*@D>**;*=
@M02526:341:000000000-JB3KD:1:1101:7472:11422 2:N:0:AACTAAT+ACGGCAC
CGGACTACTAGGGTTTCTAATCCTGTTTGCTCCCCACGCCTTCGCGCCTCAGTGTCAGTTAAGATCCAGGTTGTCGCCTTCGCCACTGATGTTCTTTCCGATATCTACGCATTTCACCGCTACACCGGAAATTCCACAACCCTCTATCTCACTCGAGTTAATCCGTTTTCGACGCACTTCCCAGGTTAAGCCCGGGCATTTCACA
+
C@CC@+EFD@ECFEFCFGEGEF9EF;6@F<F@FGCEG7FEAFGDGBFGDGGGECCFFGFFGFFF9CEFF<9EGGGGGG@CF,,4@C@ED,C,CFFAFGGD74@FFFFC@@F7FFFEE?=44>@=EE@F++@EEFGFGGCGGGCD@=EG8E8D=FFG+2@:@::=8E3@EGC?C@DC+7+;:CF*439A,<C79@/9*3C8:B>9+
@M02526:341:000000000-JB3KD:1:1101:29075:11430 2:N:0:AACTAAT+ACGGCAC
TGATGGGACTACCGGGGTTTCTAATCCCGTTCGCTCCCCATGCTTTCGCACTCCAGCGTCGGTGGGGACCCAGAGAGCTGCCTTCGCTTTTGGCCTTCCTTCGTAGATCTCCGGATTTCACCCCTACACACGAAATTCCACTCTCCTCTGTCTCACTCAAGTGAATTGGTTTCGAGAGCATTCCACCAGTTTTTGGCGACTTTCC
+
CCCCCFCFGGGGGGGGGGGGGGGGGGGGGGGGGGGGGGGGGGGGGGGGGGGGGGFGGGEGGGGGGGGGGGGGGGGGGGGGGGGGGGGGGGGGGGFGGGGGGGGGFFEGCGGDGDDGGGGGGGGGGGGGGGGFFGCGGGGGGGGGGGGFFGGGCFGGGGGGFGGFCGGEGGGGGGGGGGGFGFGFGGG8F?FGEGGCC;/7DBFF4
@M02526:341:000000000-JB3KD:1:1101:23587:11456 2:N:0:AACTAAT+ACGGCAC
GGGACTACTAGGGTTTCTAATCCTGTTCGCTCCCCATGCTTTCGAGCCTCCGCGTCAGTTACAGACCAGACAGCCGCCTTCGCCACTGGTGTTCTTCCATCTATCTACGCATTTCACCGCTACACATGGAGTTCCACTCTCCTCTTCTGCACTCAACTCTTCCAGTTTCCGATGCCCTTCCTCAGTTGAGCTGAGGGCTTTCACA
+
A@8-B<<@@,EF@6CFEGGGEDFCG6C<6@BFGCF,<CFCFDF:6ECFAF,6@F@F,CGGGG<<<FDF8F,99EFGEGE@FC7F:FGF?FF,8BEFGFF<,C5CFF4A7@++@9;EF?ECC7CCFFF,4A,9?>E,@;D=@E=@,E=,,=,A+=+0+6@AAF9,3=D,8@=C66?+DF6D8+++@CC9E772,@+1+;;@FF+3<
@M02526:341:000000000-JB3KD:1:1101:17199:11465 2:N:0:AACTAAT+ACGGCAC
GTTGGGGGACTACTAGGGTATCTAATCCCATTCGCTCCTCTAGCTTTCGTCCCTCAGTGTCAGTACAGGCCTAGCAGAGCGCCTTCGCCACCGATGTTCTTCCCAATCTCTACGCATTTCACCGCTACACTGGGAATTCCCTCTGCCCCGAACGTACTCTAGTCTTGTAGTTTCCACCGCCTATATGCGGTTAAGCCGCACGCTT
+
CCC9CDEGGGGGGGGGGGGGGGGGGGGGGGGGGGGGGGGGGDGGGGGGGGGGGGGGGGGGGGGGGGGGGGGGGGGGGFGGGGGGGGGGGGGGGGGGGGGGGGGGGGGGGGGGGGGGGGGGGGGGGGGGGGGGGGGFGGGGGGGGGGGFFGGGGDGGGGGGGGGGGGFGDEGGGGGGGGGFDGCGFF7EECEGGG7CF9CDDEDBB
@M02526:341:000000000-JB3KD:1:1101:27638:11470 2:N:0:AACTAAT+ACGGCAC
GCAGAGGACTACACGGGTATCTAATCCTGTTCGCTCCCCACGCTTTCGCGCCTCAGCGTCAGTATCCAGCCAGGTTGCCGCCTTCGCAACCGTCGTTCTTCCCATTACCTACGTATTTCACCTCTACACTGGGAATTCCACAACCCTCTCTCGCACTCTATTCATTACGTATCAAATGCACCCCCCTGGTTGAGCCCAGGTATTT
+
-A,@<CDGFCFF<FECF6F<ECAFCCFEEG9,BCBFB@FG7:C7:@C,C6F@:CC,C@FGG:<,6C,CEC<<<DF,E8B++@FFF7FB:+BF4,486F<,,A4C,,=,A9,A?,,9,54A,,944,C,@4,,,,8@,@DDFE@EE+=AFFG861+6++@@,7@F,,5,+42@+,+=9DG7+******4;AFC,=?C4C<4848+4
@M02526:341:000000000-JB3KD:1:1101:20245:11484 2:N:0:AACTAAT+ACGGCAC
CGATGGACTACCCAGGTTTCTAATCCTATTTGCTCCCCACGCTTTCGGGACTGAGCGTCAGTTACATCCCAGATCGCCGCCTTCGCCACTGGTGTTCCTCCATATATCTACGCATTTCACCGCTACACATGGAATTCCACGATCCTCTAATGCACTCTAGCTATTTGGTTTCCACGGCTTACTGAAGTTAAGCTTCAGGCTTTCA
+
CCCCCG8<E,CE<EFGEGG9CCF<,EC<EGG9@9,FFGFG:F:CFACGGEFFD6@FGG@@:@FFGGGFFGC8FEFGBF@CF:F9=BFE7EBF?,BF,EFDFGGEFGCC9EE:FFEGF,@EE@E@8CEGFG=FFCEEAE,=+@@EG;DE=FFDC98==DDAFFGGGFDADFF8DFF8CC75D6BC,=9;,<2<:FCFC7:7?AA++
@M02526:341:000000000-JB3KD:1:1101:15463:11489 2:N:0:AACTAAT+ACGGCAC
CACATGGACTACCAGGGTTTCTAATCCTGTTTGCTACCCACGCTTTCGAGCATGAACGTCAGTGTTATCCCAGGAGGCTGCCTTCGCCATCGGTATTCTTCCACATCTCTACGCATTTCACTGCTACACGTGGAGTTCTACCTCCCTCTGACACACTCTAGTCTGCCAGTTTCAAATGCTCTTCCCAAGTTAAGCTCGGGGATTT
+
CCCCCGGGGGGGGGGGGGGGGGGGGGGGGFGGGGGGGGGGGGGGGGGGGGGGGGGGGGGGGGGGGGGGGGGGGGGGGGGGGGGGGGGGGGGGGGGGGGGGGGGGGGGFGGGGGGGGGGGGGGGGGGGGGGGGGGGGGGGFGGGGGGGGGGGGGGGGGGGGGGGGEGGGGGGGGGGGGGGFGGGGGGGGGGGGGGF,==DDG>FFF
@M02526:341:000000000-JB3KD:1:1101:2794:11515 2:N:0:AACTAAT+ACGGCAC
GCGAGGGACTACCAGGGTATCTAATCCTGTTTGCTACCCACGCTTTCGAATCTCAGCGTCAGTTACGAGCCAGAAAGCTGCCTTCGCCATTGGTATTCCTCCAGATATCTACGGATTTCACCCCTACACCTGGAATTCCACTTTCCTCTCTCGCACTCTAGCAGCACAGTATCAAATGCAGGTCCCAGGTTAAGCCTAGGGCTTT
+
B@CCCGDGFFFG@FF@FGGFGGGCFGGGGCGFFGEGGGGGGCEE@F9CFFE@CFFFGGGGGDF<FGGFGG7FFGGEFGG?FFFGGGGCEE??F,BAEEG9,AFDGGGEAFGFGGG7:E,@E9@EDDFFF,?FGGGCFFF8EFCDFFF8;?8EDGGG8FGFFGEEEG8?GFF8DCFGCFGFF60D8=9FF?EEGGG?7DFFGFFF5
@M02526:341:000000000-JB3KD:1:1101:15393:11536 2:N:0:AACTAAT+ACGGCAC
CTGGACTACCGGGGTATCTAATCCTGTTCGCTCCCCACGCTTTCGCGCCTCAGCGTCAGTATCGAGCCAGGTTGCCGCCTTCGCAACCGGTGTTCTTCCCAATATCTACGAATTTCACCTCTACACTGGGAATTCCACAACCCTCTCTCGAACTCTAGTCATCACGTATCAAATGCAGCTCCCAGGTTGAGCCCAGGTATTACAC
+
CCCCCGGGGGGGGGGGGGGGGGGGGGGGGGGGGGGGGGGGGGGGGGGGGGGGGGGGGGGGGGGEGGGGGGGGGGGGGGGGGGGGGGGGGGGGGGGGGGGGGGGGGGGGGGDGGGGGGGGGGGGGGGFGGGGFGGGGGGGGGGGGGFFGGGGGGGGGGGGGGGGGGGGGGGGGGFGGGGGAGGGGGGGGFGFGGGGGGGGGGFFFF
@M02526:341:000000000-JB3KD:1:1101:13812:11537 2:N:0:AACTAAT+ACGGCAC
AGGACTACAGGGGTATCTAATCCTGTTTGCTACCCATGCTTTCGAGCATGCACGTCAGTGTTATCCCAGGAGGCTGCCTTCGCCATCGGTATTCTTCCACATCTCTACGCATTTCACTGCTACACGTGGAGTTCTACCTCCCTCTGACACACTCTAGTCTGCCCGTTTCAAATGCTCTTCCCACGTTAAGCTCGCGGATTTCACA
+
-B<<,C<FDC6C+886;ECFF,CEFC<FGEG<@FFCE,E@EAF@<CFBFG,CFC<C:FGCFE9F,C@,;,<:,@,:@FF<F<=@C:FB7@,,::@F?F9?4=ACEFEFC+FC@C;,9F,A>E>9>,4,+?:=A,@,9@9DF=E8D,,@9=8=8E3+66,=D44,66=@D;:,33+6=E+@DG7+1=8@+,,2,6+4;3+*7B+1+
@M02526:341:000000000-JB3KD:1:1101:29033:11555 2:N:0:AACTAAT+ACGGCAC
CTCGTAGGACTACAAGGGTTTCTAATCCTGTTTGCTCCCCACGCTTTCGCATCTCAGCGTCAGTATCTGTCCAGAAGGTCGCCTTCGCCACCGGTATTCCTCCACATCTCTACGCATTTCACCGCTACACGTGGAATTCTACCTCCCTCTACAGTACTCTAGTTAGACAGTTTTAAATGCAATTCCCAGGTTGAGCCCAGGGCTT
+
CCCCCGGGGGGGGGGGGGGGGGGDGFGGGGGGGGGGGGGGGGGGGGGGGGGGG<EFGGGGGGGGGGGGGGGGGGGGGGGGGGCFGGGGGGGGGGG7FFFFCGGGGGGG;FFGGGGGGGGGGGGGG7CGGGGGGGG9AFFGGGGGG?EEGGGGGGGGGFAEGGGGFF8E==@EFGGDGF+=FFGGGGCFGCF9AEDGGFC6DEF5A
@M02526:341:000000000-JB3KD:1:1101:14562:11556 2:N:0:AACTAAT+ACGGCAC
GGGACTACCCGGGTTTCTAATCCTGTTTGCTACCCACGCTTTCGAGCATGAACGTCAGTGTTATCCCAGGAGGCTGCCTTCGCCATCGGTATTCTTCCACATCTCTACGCATTTCACTGCTACACGTGGGGTTCTACCTCCCTCTGACACACTCTAGTCTGCCAGTTTCAAATGCACTTCCCAAGTTAAGCTCGGGGATTTCACA
+
CCCCCGGGCFGGGGGGGGGGGGGGGGGGGGGGGFGGGGGGGGGGF@GGGGGGGGGGGGGGGGFCEFGGGGGGGGCFGGGGGGGGGGGGGGGGGGGGGGGGGGGGGGGGGGGGGGGGGEGGGFGGGEGGGDDGGGGGGG=EFGGGGD8DFCGGGFGGGFGGGGGGGGGGGAFGGGGG?DGFGGGDFGGFGGG7CGGGGGGGGFF61
@M02526:341:000000000-JB3KD:1:1101:7996:11556 2:N:0:AACTAAT+ACGGCAC
GCCTGGACTACCGGGTATCTAATCCTGTTTGCTCCCCATGCTTTCGCACCTCAGTGTCAGTATTAGGCCAGAAGGCTGCCTTCGCCATCGGTATTCCTCCAGATCTCTACGCATTTCACCGCTACACCTGGAATTCTACCTTCCTCTCCTATACTCTAGCCATCCAGTATCGAATGCAATTCCCAAGTTAAGCTCGGGGATTTCA
+
CCCCCGGGGGFGGGGGGGGGGGGGGGGGGGGGGGFGGGGGGGGGGGGGGGGGGGGGGGGGGCFGFGGGGGGGGGGGGGGGGGGGGGGGGGGGGGGGGGGGGGGGGGGGGGGGGEGGGGGGGGGGGGGGGGGCAFGGGGGGGGGGGGFGGGFCCGGGGF8EGDGGFGGGFGGGGGGGGGFFFGGGGGGGGFGF,=DGDGGGGFFF+
@M02526:341:000000000-JB3KD:1:1101:26662:11574 2:N:0:AACTAAT+ACGGCAC
TTCCCGGACTACCCGGGTTTCTAATCCTGTTCGCTCCCCATGCTTTCGCTCCTCAGCGTCAGTATCGGCCCAGAGACCCGCCTTCGCCACCGGTGCTCCTCCTGATATCTGCGCATTTCACCGCTACACCAGGAATTCCAGTCTCCCCTACCGAACTCTAGTCTGCCCGTATCGGCTGCAGGCCCGGGGTTGAGCCCCAGGTTTT
+
CCCCCGGGGGGGGGGGGGGGGGGGGGGGGGGGGGGGGGGGGGGGGGGGGGGGGGGGGGGGGGGGGGGGGGGGGFGGGGGGGGGGGGGGGGGGGGGFGGGGGGGGFGGGGGGGGGGGGGGGGGGGGGGGGGGGGGGGGGGGGGGFGGGGGGGGGG>DCFGGGGGGGGGGGGGGF@DDDGGFGGGGGDGG5EGGGGFGGGGGGFFFF
@M02526:341:000000000-JB3KD:1:1101:8496:11580 2:N:0:AACTAAT+ACGGCAC
GTTAGGGACTACCGGGGTTCCTAATCCCGTTTGCTACCCTAGCTTTCGCGCCCCACCGTCGGTACCAGCCCAGCAACCGGCCTTCACCCTAGGTGTTCCCCTTGATATCTACGCATTTCACCGCTACCCCAAGAATTCCGATTGCCCCTTCTGTCCCCTATCATGCCGGTTTCAGCTACCCGTTCCGGTTTAACCTCGGACATTT
+
-86-,C,,66@F,CFG+6C,;,C,,C,,,CF<,,66CFE@,,;CF,668+@@++6+,+66++@F,66CFG,F,,C<FG++++@=5,C,9+,B,5,C+C5,AA9,4=@,,,,,4+6@F,44C,6=+++,8+33,8,@,@,,+=E=E,@++,6,+,+2++,+,5,7,,3+4@**5E++++2;?49*,;C**=*C,,;,09C4));B:
@M02526:341:000000000-JB3KD:1:1101:28729:11591 2:N:0:AACTAAT+ACGGCAC
GGGGTGGGACTACTGGGGTATCTAATCCTGTTTGCTACCCATGCTTTCGAGCCTCAGCGTCAGTAACAGACCAGACAGCCGCTTTCGCCACTGGTATTCTACCATATATCTACGCATTTCACCGCTACACATGGTGTTCTACTGTCCTCTTCTGTACTCAAGTCGCCTAGCTTCCAATGCACTTCTTCGGTTAAGCCGAAGGCTT
+
CCCCCEGGGGGGGGGGGGGGGGGGGGGGGGGGGGGGGGGGGGGGGGGGGGGGGGGGGGGGGGGGGGGGGGGGGGGGGGGGGGGGGGDGGGGGGGGGGGGGGGGGGGGGGGGGGGGGGGGGGGGGGGGGGGG8FGGGGGGGGGGGGGGDFGGGGGGFDGGGGGGGGGGGGGGGGGGFGGGFGGGCFGGGGGGGEGGGGGG>>?F>A
@M02526:341:000000000-JB3KD:1:1101:12802:11597 2:N:0:AACTAAT+ACGGCAC
GTCCGGGGACTACTGGGGTTTCTAATCCCGTTCGCTCCCCATGCTTTCGCACTCCAGCGCCGGTGGGGACCCAGAGAGCTGCCTTCGCTTTTGGCCTTCCTTCGTAGATCTCCGGATTTCACCCCTACACACGAAATTCCACTCTCCTCTGTCTCACTCAAGTGAATTGGTTTCGAGAGCATTCCACCAGTTTTTGGCGACTTTC
+
CCCCCGGGEGGGGGGGGEGGGGGGGGGFGGGGGCGFGGGGGGGGGGGGGGGGDGGGGGGGGGGGGGGGFGGGGGGGDFGGCGG9FGGGGGGGGDFGGGGGGGGGGGGDGGGGGGGGGGGGGGGGGGGGGGGGDGCEFFGGGFGGGGGGGFFGGCCFGFGGGGGGFEGGGGEFDFDGDCGFGGCGGDE6=>=E@?FCCGGDGF;8:
@M02526:341:000000000-JB3KD:1:1101:24116:11600 2:N:0:AACTAAT+ACGGCAC
AAGGACTACTAGGGTTTCTAATCCTGTTCGCTCCCCATGCTTTCGAGCCTCAGCGTCAGTTACAGACCAGAGAGCCGCCTTCGCCACTGGTGTTCTTCCATATATCTACGCATCTCACCGCTACACATGGAGTTCCACTCTCCTCTTCTGCACTCAAGTCTTCCAGTTTCCGATGCTCTTCCTCAGTTGAGCTGAGGGCTTTCAC
+
CCCCCGGGGGGGGGGGGGGGGGGGGGGGGGGGGGGGGGGGGGGGGGGGGGGGGGGGGGGGGGGGGGGGGGGGGGGGGGGGGGGGGGGGGGGGGGGGGGGGGGGGGGGGGGGGGGGGGGGGGGGGGGGGGGGGGGGGGGGGGGGGGGGGGGGGGGGGFGGGGGGGGGGGGGGGDGGD+DGFGGGGFFGFCAFCFGGGGGGCFFFFF
@M02526:341:000000000-JB3KD:1:1101:11459:11606 2:N:0:AACTAAT+ACGGCAC
GCGAAGGGACTACCGGGGTTTCTAATCCTGTTTGCTCCCCACGCTTTCGCACCTGAGCGTCAGTCTTTGTCCAGGGGGCCGCCTTCGCCACCGGTATTCCTCCAGATCTCTACGCATTTCACCGCTACACCTGGAATTCTACCCCCCTCTACAAGACTCAAGCCTGCCAGTTTCAAATGCAGTTCCCAGGTTAAGCCCGGGGATT
+
CCCCCGEGGGGGGGGGGGGGGGGGGGGGGCFGGGGGGGGGGGGGGGGGGGGGGGGGGGGGGGGGGGGGDGGGGGGGGGGGGGGGGGGGGGDGGGGGGGGGGGFFGGGGGGGGGGGGGGGGFGGGGGGGGGGGGGGGGDGGGGGGGGGGGGGGGGGFGFGG?EFGGGGGGFGFCFGG>:DFGG?FGGGGGGGGGCGFGFGGG3>AF
@M02526:341:000000000-JB3KD:1:1101:26286:11621 2:N:0:AACTAAT+ACGGCAC
GAGGACTACTCGGGTTTCTAATCCTGTTTGCTACCCACGCTTTCGCGCCTCAGCGTCAGTGTCAGTCCAGAAGGCCGCCTTCGCCACTGGTATTCCTCCAGATCTCTACGCATTTCACCGCTACACCTGGAATTCTACCTTCCTCTCCTGCACTCAAGTCCGCCAGTTCCAAATGCAATTCTCAGGTTGAGCCCGGGGCTTTCAC
+
CCCCCGGGGGGGGGEEGGGGGGGFFFGGGGGGGGEFFGGGGGGGGGGGG@FGGGGGGGGGGGGGGGGGGGGCEGGDGGGGGGFGGGGGGGGCFFFGGGGGGGCFGGGGGGGGGGCFFGGGGGEEGGGGGGGGGGGGGGGGGGGGGGGGDFGGGAFGD6FGGGGGGCFDGGGDFFCDFGGFGFGGG6FFGGGGFFGGD*@DFAFFF
@M02526:341:000000000-JB3KD:1:1101:25501:11641 2:N:0:AACTAAT+ACGGCAC
GGGCCGGACTACCCGGGTATCTAATCCTGTTTGCTCCCCACGCTTTCGCACCTCAGCGTCAGTTCCGGGCCAGTGAGCCGCCTTCGCCACTGGTGTTCTTGCGAATATCTACGAATTTCACCTCTACACTCGCAGTTCCACTCACCTCTCCCGGACTCAAGATCACCAGTATCAAAGGCAGTTCCGAGGTTGAGCCTCGGGATTT
+
CCCCCEGGGGGGGGGGGGGGGGGGGGGGGGGGGGGGGGGGGGGEGGGEGCFG@D<CFCFGGEEGFGE:CFGGGGFGGGGEGGCEG7FGGGGGFA<FFGGGCFGG@FGGGGFGFEGGGGGGGGDGGGGGGFGFFGGGGGG,EFGGGGGGEGGGGGGG>C6CGGCC,@FGGGFGGGGGGGGFGC8CC9*@7=FC?6CFCDDDD>DFF
@M02526:341:000000000-JB3KD:1:1101:15997:11642 2:N:0:AACTAAT+ACGGCAC
TCGATGGACTTCCGGGGTTTCCTATCCTGCTTTATCCCCACGCTTTCCTGCCTCAGTGTCCATTCCTGTGTAGTCAGCTCCCTGCGCCATTTGTGTTCTATCTCATTCCTAAGCCTTTCACCGCTACATCACATACTCCGCTTACCCCCACAGTATCCACGACACTTCGTATCCATCGCAGTTTCCGGGTTAAGCCCCCCGATTT
+
-6,-,,,CC,6CA,+6@++6;6,;FC,,6,;;,,C,CCF,@++@:CE,;,CFCCC,6,<6,<E9,C6,C,,<CE<,:E,54D<84@@C4@<9,C8EFA@,9,C,C;,,4,9,,:4@,E,CE9=CB+C,,94E,@@4DFGEG++49A,8?+6+6,+=3+,,++6+6,7,+6=,0,?D+8?*++6+@C+++14+722,3*****///
@M02526:341:000000000-JB3KD:1:1101:11584:11646 2:N:0:AACTAAT+ACGGCAC
TGTTATGGACTACTCGGGTTTCTAATCCTGTTCGCTCCCCACGCTTTCGCGCCTCAGCGTCAGTATCGAGCCAGGTTGCCGCCTTCGCAACCGGTGTTCTTCCCAATATCTACGAATTTCACCTCTACACTGGGAATTCCACAACCCTCTCTCGAACTCTAGTCATCACGTATCAAATGCAGCTCCCAGGTTGAGCCCAGGTATT
+
CCCCCGGGGGGGGGGGGGGGGGGGGGGGGGGGGGGEGGGGGGGGGGGGGGGGGGGGGGGGGGGGGGGGGGGGGFGGGGGGGGGGGGGGGGGGGGGGGGGGGGGGGGGGGGGGGGGGGGGGGGGGGGGGGGGGGGGGGCEFGFGGGGGGG?FEFGGGGGGGGGGGGGGGGGGDDCFFFGGFGGGGGGGGGGGGGGGGGGGGGFF6E
@M02526:341:000000000-JB3KD:1:1101:21699:11664 2:N:0:AACTAAT+ACGGCAC
TCTCGGGACTACTCGGGTTTCTAATCCTGTTCGCTCCCCACGCTTTCGCGCCTCAGCGTCAGTTCCGAGCCAGGTTGCCGCCTTCGCAACTGGTGTTCTTCCCAATATCTACGAATTTCACCTCTACACTGGGAATTCCACAACCCTCTCTCGGACTCTAGTCTGCACGTATCAAATGCAGTTCCCAGGTTAAGCCCGGGGATTT
+
CCCCCGGGGGGGGGGGGGGGGGGGGGGGGGGGGGGGGGGGGGGGGGGGGGGGGGGGGFGGGGGGGGGGGGGGGGGGGGGGGGGGGGGGGGGGGGGGGGGGGGGGGGGGGGGGGGGGGGGGGGGGGGGGGGGGGGGGGGGGGGGGEEGG8FGGGGGGGGGGGGGGGGGGGGGGGGGGGGGFGGGGGGGGGGGGGGGGGGGGGFFFF
@M02526:341:000000000-JB3KD:1:1101:13153:11687 2:N:0:AACTAAT+ACGGCAC
TGCGGACTACCAGGGTATCTAATCCTGTTTGCCCCCCACGCTTTCGCGCCTCAGCGTCAGTAAAAGGACCAGGTCGCCGCCTTCGCCACCGGTGTTCTTCCCAATATCTACGAATTTCACCTCTACACTGGGAATTCCACGACCCTCTTCCCTACTCAAGCCTAAACGTATCAAGTGCAGCCCCCAGGTTAAGCCCAGGAATTTC
+
C<@CCGE@<@F@EGGECC,,6CC@F<<6CFFG,6DFGEE+@,BF,688CF,BCCD6B@@@E<<FA<FGGGGGGFFGGGGGGGGGGGGGGFGGEGGGGGGGGGGGGFGGGGGG:FGGGGGGGCGGGGGGCFGGGGGGGGDF=+@CEFGGGGC9CFGGGGG?9DC9,25@EGGG@FCFGGC+;79D>7C5FGGGFGG5*;C<*?FFB
@M02526:341:000000000-JB3KD:1:1101:5930:11732 2:N:0:AACTAAT+ACGGCAC
GTCACCGGACTACTCGGGTATCTAATCCTGTTTGCTCCCCACGCTGTCGTGCCTCAGCGTCAGTTCCGGACCAGTGAGCCGCCTTCGCCACCGGTGTTCTTGCGAATATCTACGAATTTCACCTCTACACTCGCAGTTCCACTCACCTCTTCCGGACTCAAGATCCACAGTATCAAAGGCAGTTCCGAGGTTGAGCCTCGGGATT
+
CCCCCGGGDGGGGDCFGGGGGGGGGGGGGGGGGGGGGGGGGGGGGGGGGGBFGFFGGGGGGGGGGGGGGGGGGGGFFGGGGGGGGGGGGGGGGGGGGGGGGAEGEDEGGGGGGGGGDFGGFFGGGGGGGGGFF7EGGGGGGGGGGGGGFGGGGGGGDDFGGGGCA@EGGGGEDFFGF>FFFDFBFGE:7EGCGGGGGGGGGBDFF
@M02526:341:000000000-JB3KD:1:1101:7536:11778 2:N:0:AACTAAT+ACGGCAC
CCGGGACTACAAGGGTACCTAATCCTGTTTGCTACCCACGCTTTCGAGCATGAACGTCAGTGTTATCCCAGGAGGCTGCCTTCGCCATCGGTATTCTTCCACATCTCTACGCATTTCACTGCTACACGTGGAGTTCTACCTCCCTCTGACACACTCTAGTCTGCCAGTTTCAAATGCACTTCCCAAGTTAAGCTCGGGGATTTCA
+
CCCCCGGGGGGGGGGGGGGGGGGGGGGGGGGGGGGGGGGGGGGGGGGGGGGFGGGGGGGGGGGGGGGGGGGGGEGGGGGGGGGGGGGGGGGGGGGGGGGGGGGGGGGGGGGGGGGGGGGGGGGGGGGGGGGEGGGGGGGGGGGGGGGGFGGGGGGGGGGGGGGGGGGGGGGGGGGGFGGFGGGGGGGGGGFGGEFGDGGGGFFFC
@M02526:341:000000000-JB3KD:1:1101:29497:11783 2:N:0:AACTAAT+ACGGCAC
TGGACTACCGGGGTATCTAATCCTGTTTGCTCCCCACGCTTTCGCACCTCAGCGTCAATACCTGTCCAGCGAGTCGCCTTCGCCACTGGTGTTCTTCCGAATATCTACGAATTTCACCTCTACACTCGGAATTCCACTCGCCTCTCCAGGATTCTAGCCATCTAGTTTCAACGGCAGTTCCAAGGTTGAGCCCTGGGCTTTCACC
+
CCCCCGGGGGGGGGGGGGGGGGGGGGGGGGGGGGGGGGGGGGGGGGGGCEGFGGGGGEGGGGGGGGGGGGGGGGGGGGGGGGGGGGGGGGGGGGFGGGEGEEFGGGFGFEGGGGGGFEAFCFGGGFGFGGGGGGFDFCFGEEEGEGGGC?DFFGCFDGGGGGGGGGGCGGG,@ECGD?FFFFFF5D9DFGGGGGGGGGGGDFFFB
@M02526:341:000000000-JB3KD:1:1101:25594:11784 2:N:0:AACTAAT+ACGGCAC
TACGGACTACCCGGGTATCTAATCCTGTTTGCTACCCACGCTTTCGAGCATGAACGTCAGTGTTATCCCAGGAGGCTGCCTTCGCCATCGGTATTCTTCCACATCTCTACGCATTTCACTGCTACACGTGGAGTTCTACCTCCCTCTGACACACTCTAGTCTGCCAGTTTCAAATGCACTTCCCAAGTTAAGCTCGGGGATTTCA
+
C@CCC@FGGGGGGGGECFGGGFFGGGGGGGGGGGGGGGG@FGGFGG<EFGFFAFFDGGGGGGGCGGGGGGGGDFGFGGGGGGGGDGEGGGGF8FFGG<FGGGG8FFGGFGBEFGGGGGGGGFGGGGGGGFGFFEEFGFGEFGGGGFDGGGGGGG?DDGGADFGGGGGGGGGGGGGGFGGFGGFGGG?FFGDGGAFEGCDGD6AF+
@M02526:341:000000000-JB3KD:1:1101:6154:11794 2:N:0:AACTAAT+ACGGCAC
GTCGCGGACTACCGGGGTATCTAATCCTGTTTGATCCCCACGCTTTCGCACATCAGCGTCAGTTACAGACCAGAGAGCCGCCTTCGCCACTGGTGTTCCTCCATATCTCTGCGCATTTCACCGCTACACATGGAATTCCACTCTCCTCTTCTGCACTCAAGTTCCCCAGTTTCCAATGACCCTCCACGGTTGAGCCGTGGGCTTT
+
CCCCCGGGGGGGGGGGGGGGGGGGGGGGGGGGGGGGGGGGGGGGGGGGGGGGGGGGGGGGGGGGGGFGGGGGGGGGGGGGGGGGGGGGGGGGGGGGGGGFGGGGGGGGGGGGEGGGGGGGGGGGGGGGGGGGGGGGGGGGGGGGGGGGGGGGGGGGGGGGGGGGGGGGDFGGGGGGGGGFGGGGGGGGGGGGGCGGGDCDGFFFF
@M02526:341:000000000-JB3KD:1:1101:28340:11841 2:N:0:AACTAAT+ACGGCAC
CGTCCAGGACTACAGGGGTATCTAATCCCGTTTGCTCCCCTGGCTTTCGCGCATCAGCGTCAGTGTCAGCCCAGCAACCCGTCTTCACCTCAGGTGTTCCTCTTGATATCTACGCATTTCACCGCTACACCAAGAATTCCGATTGCCCCTTCTGCACTCTAGCACAGCAGTATCACTTGGCCGTTCTGAGTTAAGCTCAGAGATT
+
CCCCCGGGGGGGGGGGGGGGGGGGGGGEEGGGEGGFGGGGGCGGGGGGGGGGGGGGGGGGGGGGGGGGEGGGGGGGGGGGGGGGGGGGGFFGFGGGGEGGAFGGFFGFGGGGGGGGG@FGGGGGGCGGGGFFGGFGGDGGGGGEC8AFGGFGGGGFFDFDFAFFFFGGGGGGDAGGFDFFCGGDEGGGGGGGGDGA79CGGFFFF
@M02526:341:000000000-JB3KD:1:1101:21560:11849 2:N:0:AACTAAT+ACGGCAC
GGGACTACACGGGTATCTAATCCTGTTTGCTACCCACGCTTTCGAGCATGAACGTCAGTGTTATCCCAGGAGGCTGCCTTCGCCATCGGTATTCTTCCACATCTCTACGCATTTCACTGCTACACGTGGAGTTCTACCTCCCTCTGACACACTCTAGTCTGCCAGTTTCAAATGCTCTTCCCAAGTTAAGCTCGGGGATTTCACA
+
CCCCCGGGGGGGGGGGGGGGGGGGGGGGGGGGGGGGGGGGGGGGGGGGGGGGGGGGGGGGGGGGGGGGGFGGGGGGGGGGGGGGGGGGGGGGGGGGGGGGGGGDGGGGGGGGGGGGGGGGGFGFGGGGGDGGGGGGGGGGGGGGGGEGGGGGGGGGGGGFGGGFGGGGGGGEGGGDFGGFGGGGFGGGGDGGFCGGDDDGGFFF7
@M02526:341:000000000-JB3KD:1:1101:14519:11870 2:N:0:AACTAAT+ACGGCAC
AAGGACTACAAGGGTATCTAATCCTGTTTGCTCCCCACGCTTTCGTACCTCAGCGTCAACAGTCGTCCAGTGAGTCGCCTTCGCCACTGGTGTTCTTCCGAATATCTACGAATTTCACCTCTACACTCGGAATTCCACTCACCTCTCCGACGTTCTAGCGATGCAGTCTTAAAGGCAATTCCGGAGTTGAGCTCCGGGCTTTCAC
+
CCCCCGGGGGGGGGGGGGGGGGGGGGGGGGGGGGGGGGGGGGGGGGGGGGGGGGGGGGEEGGGGGFGGGGDFGGGGGGGGGGFGGDFGFFGGGGGGGFGGGGGGGGGGGGDFGGGGGGGDFGGGGG;FGDGGGGGGFG,@FGGGGGGGGGGGDGGGCGFGEGCEFGFFGGGGF9DGGGDFGGGDCDEGGGGGGGGGGGGDGFFFA
@M02526:341:000000000-JB3KD:1:1101:13325:11873 2:N:0:AACTAAT+ACGGCAC
AAGGACTACCCGGGTTTCTAATCCTGTTTGCTACCCATGCTTTCGAGCCTCAGCGCCAGTAACAGACCAGACAGCCGCTTTCGCCACTGGTATTCTACCATATATCTACGCATTTCACCGCTACACATGGCGTTCTACTGTCCTCTTCTGTACTCAAGTCACCCAGTTTCCTATGCACTTCTTCGGTTAAGCCGGAGGCTTTCAC
+
CCCCCDGGGGGGGGGGGGGGGGGGGGGGGGGGGGGGGGGGGGGGGGGGGGGGGGGGGGGGGGGGGGGGGGGGGGGGGGGGGGGGGGGGGGGFGGGGGGGGGGGGGGGGGGGGGGGGGGGGGGGGGGGGGGGGGGGGGGGGGGGGGGGGGGGGGGGGGGGGGGGGGGGDGGGGGGGGGGGFGGGGGDGGGGGGGGGGGGGGGFFFC
@M02526:341:000000000-JB3KD:1:1101:8728:11887 2:N:0:AACTAAT+ACGGCAC
ACGTCGGACTACCCGGGTTTCTAATCCTGTTCGCTCCCCATGCTTTCGAGCCTCAGCGTCAGTTACAGACCAGAGAGCCGCCTTCGCCACTGGTGTTCTTCCATATATCTACGCATTTCACCGCTACACATGGAGTTCCACTCTCCTCTTCTGCACTCAAGTCTTCCAGTTTCCGATGCTCTTCCTCAGTTGAGCCGAGGGCTTT
+
CCCCCGGEGGGGGGGGGGGGGGGGGGGGGGGGGGGGGGGGGGGGGGGGGGGGGGGGGGGGGGGGGGGGGGGGGGGGGGGGGGGGGGGGGGGGGGGGGGGGGGGGGGGGGGGGGGGGGGGGGGGGGGGGGGGGGGGGGGGGGGGGGGGGGDGGGGGGGGGGGGGGGGGGGGGGGGGGGGGFGGGGGGGGGGGGGGGGGGDGGEFFF
@M02526:341:000000000-JB3KD:1:1101:10277:11892 2:N:0:AACTAAT+ACGGCAC
CATGGACTACTGGGGTATCTAATCCTGTTCGCTCCCCACGCTTTCGCGCCTCAGCGTCAGTATCGAGCCAGGTTGCCGCCTTCGCAACCGGTGTTCTTCCCAATATCTACGAATTTCACCTCTACACTGGGAATTCCACAACCCTCTCTCGAACTCTAGTCATCACGTATCAAATGCAGCTCCCAGGTTGAGCCCAGGTATTTCA
+
CCCCCGGGGGGGGGGGGGGGGGGGGGGGGGGGGGGGGGGGGGGGGGGGGGGGGGGGGGGGGGGGGGGGGGGFFGGGGGGGGGGGGGGGGGGGGGGGGGGGGGGGGGGGGGGDFGGGGGGGGGGGGGGFGGGGGGGGGGGGFGGGGGGGGGGGGGGGGGGGGFGGGGGGFGGGFGGGGGGFGCFGGGCGEFCFG?FGGGGFFFFF+
@M02526:341:000000000-JB3KD:1:1101:4775:11901 2:N:0:AACTAAT+ACGGCAC
TGGTGGACTACAGGGGTATCTAATCCTGTTTGCTACCCACGCTTTCGAGCATGAACGTCAGTGTTATCCCAGGAGGCTGCCTTCGCCATCGGTATTCTTCCACATCTCTACGCATTTCACTGCTACACGTGGAGTTCTACCTCCCTCTGACACACTCTAGTCTGCCAGTTTCAAATGCACTTCCCAAGTTAAGCTCGGGGATTTC
+
@ACCCGDGGGFEFGGEGGGFGGGGFGFFGGGGGGGGGGGGGGGGGGGCFGGGFEFGGGGEGGGGGGCGGEFGGGGGGGGGGGGGGGGG7FGGGGGFGGGGGGGGGGGGGGGGGDGGGGGGFGGGGGGGGFBEGFFFGGGGEFDDEGGGGAE?=EGGGGGCGGFGGGGFDFGGGAFGGFDFDGGGGFGCFGGGCFGGGGCD>A?F1
@M02526:341:000000000-JB3KD:1:1101:29328:11909 2:N:0:AACTAAT+ACGGTAC
AGGGGACTACACGGGTATCTAATCCTGTTCGCTCCCCATGCTTTCGAGCCTCAGCGTCAGTTACAGACCAGAGCGCCGCCTTCGCCACTGGTGCTCTTCCATATATCTACGCATTTCACCGCTACACATGGAGTTCCACTCTCCTCTTCTGCACTCAATTCTTCCAATTTCCGATGCTCTTCCTCAGTTGAGCTGAGGGCTTTCA
+
@@@9666C8F8,B:FGC8@@6FFFD,CFACEF,C8CFFGFCGGG9FD,,7E8FCECE@,BE,@@F<@ED,,6C,+@FFEGG:FC:CEEE,,CE,,5E,?E?FFG,94FADCFEG:EEGGGGDCB+=F9E4F8,>=B;;DCFGFFCF8@,EFFGGGG?FA,EFAFD9,6=2=C6+=CC+BF8CDDADFF;,@,5:;9;*<>FCFF+
@M02526:341:000000000-JB3KD:1:1101:8751:11916 2:N:0:AACTAAT+ACGGCAC
CAAAGGGACTACTAGGGTTTCTAATCCTGTTTGCTCCCCACGCTTTCGCACCTGAGCGTCAGTCTTCGTCCAGGGGGCTGCCTTCGCCACCGGTATTCCTCCAGATCTCTACGCATTTCACAGCTACACCTGGAATTCTACCCCTCTCTACGAGACTCAAGCTTGCCAGTATCAGATGCAGTTCCCAGGTTGAGCCCGGGGCTCC
+
C@8CC86,CEF,CCE8,EC;99E<,C6FD6F@,C66E8C<66F:7@FC,C+@FF<C,CF@@@66F9E79,6BF6,@7F+4?<,55,B,4=B:+47A9A<ABFEA?FD@,,A,A=+@+C=@@,9,,CAA8FDCEE8=,EDFGG8D+88,==A=+6==F=8DFGC8D6=,,5EA;,2:+++:+22;=+4@1,,,1,*@;*;4?**:)
@M02526:341:000000000-JB3KD:1:1101:13884:11921 2:N:0:AACTAAT+ACGGCAC
CTGGACTACCCGGGTATCTAATCCTGTTCGCTCCCCACGCTTTCGCGCCTCAGCGTCAGTATCGAGCCAGGTTGCCGCCTTCGCAACCGGTGTTCTTCCCAATATCTACGAATTTCACCTCTACACTGGGAATTCCACAACCCTCTCTCGAACTCTAGTCATCACGTATCAAATGCAGCTCCCAGGTTGAGCCCAGGTATTTCAC
+
CCCCCGGGGGFGGGGGGGGG9FFFGGFGGGGGGGGGCGCEEGGGGDEGGGGGGGDGGGGGGGGDGDEGGGGGFEGGGGGGFGGGGGGGGGCFGGGGGGGGGFGCFGGGGGGGGGGGGGGGGGFGGGGGGFFGGGGGFGGGGGGGG=F?EG?FGGGGFFECGGGGFGGGGGGGCFFGGGG6CFGFGFFGFG6EGGGFGGFGGFFFF
@M02526:341:000000000-JB3KD:1:1101:20374:11931 2:N:0:AACTAAT+ACGGCAC
TCAGTGGACTACTAGGGTTTCTAATCCTGTTCGCTCCCCACGCTTTCGCGCCTCAGCGTCAGTATCGAGCCAGGTTGCCGCCTTCGCAACCGGTGTTCTTCCCAATATCTACGAATTTCACCTCTACACTGGGAATTCCACAACCCTCTCTCGAACTCTAGTCATCACGTATCAAATGCAGCTCCCAGGTTGAGCCCAGGTATTT
+
CCCCCGGGGGGFGGGGGGGGGGGGGGGGGGGGGGGGGGGGGGGGGGGGGGGGGGGGGGGGGGFGGGGGGGGGGGGGGGGGGGGGGGGGGGGGGGGGGGGGGGGGGFGGGGGGGGGGCFGGGGGGGGGGGGGGGGGGGGGGGGGGGGGGDECFGGGGGGGGGGGGFGGGGG:BCFGGGCFFGGGGGGGG5CGGGFG6CGGGGFF6B
@M02526:341:000000000-JB3KD:1:1101:13731:11947 2:N:0:AACTAAT+ACGGCAC
CGGACTACCGGGGTTTCTAATCCTGTTCGCTACCCATGCTTTCGAATCTCAGCGTCAGTTACAGACCAGAGAGCCGCCTTCGCCACTGGTGTTCTTCCATATATCTACGCATTCCACCGCTACACATGGAGTTCCACTCTCCTCTTCTGCACTCAAGAAAGGCAGTTTCAGATGCAATTCCTCAGTTAAGCTGAGGCCTTTCACA
+
CCCCCFGFFGGGGGGGGGGGGEGGGGGGDGGGGGGGGFGGGGGGC<FEEGGGGGGGDGGGGGGGGGGGFGGGGGGGGGGGGGGGGGGGGGGGGGGGGGFGGGGGGG9A:CFGGGGGGGGGGGGGGGGGGGGEFGGGGGGGGGGGGGGGGGGGGGGGGFFFDGFFGGGGGGGGG8DCFDFFGFFGDGGFGGGGGFGFFFFGGFFF6
@M02526:341:000000000-JB3KD:1:1101:23433:11955 2:N:0:AACTAAT+ACGGCAC
AGGACTACCGGGGTATCTAATCCTGTTTGATCCCCACGCTTTCGTGCCTCAGAGTCAATCTTCGTGTAGCGAGCTGCCTTCGCAATTGGTGTTCTATGTCATATCTAAGCATTTCACCGCTACATGACATATTCCGCTCACCTCCACGGGATTCAAGACAGAGAGTATCAACGGCAGTTTCCGAGTTAAGCCCGGAGATTTCACC
+
CCCCCGGGGC@BF@FGGGGGGFGGGGGGGGGGGGECGGGGDGGGGGGGGFFGFGGGGGGGGFFFFFDFGGDFGCFDEFGFGGGEGGGF?FFGGGGGGGGGGGGCF9EDFGFGFGF9AFEGEGGFGFFD9FGG=EFF>6CEEGGGG=?=EDGGG99D?FFDC,D8=AECG8E=C8+37CFFCCDGGGGGDACCEG*444?CC>CFF
@M02526:341:000000000-JB3KD:1:1101:17990:11981 2:N:0:AACTAAT+ACGGCAC
GTTCGGGGACTACACGGGTTTCTAATCCTGTTCGCTCCCCATGCTTTCGAGCCTCAGCGTCAGTTACAGACCAGAGAGCCGCCTTCGCCACTGGTGTTCTTCCATATATCTACGCATTTCACCGCTACACATGGAGTTCCACTCTCCTCTTCTGCACTCAAGTCTTCCAGTTTCCGATGCTCTTCCTCAGTTGAGCTGAGGGCTT
+
CCCCCGGGGGGGGGGGGGGGGGGGGGGGGGGGGGGDGGGGGGGGGGGGGGGGGGGGGGGGGGGGGGGGGCGGGGGGGGGGGGGGGGGGGGGGGGGGGGGGGGGGGGGGGGGGGGGGGGGGGGGGGGGGGGGGGGGGGGGGGGGGGGGGGGGGFCFGFGGGGGGGGGGGGFGGFGCGGGGFGFFFGGGGGGGGGGGGGDGGGEDFF
@M02526:341:000000000-JB3KD:1:1101:12963:12032 2:N:0:AACTAAT+ACGGCAC
CCCCGGACTACCAGGGTATCTAATCCTGTTTGATCCCCACGCTTTCGTGCCTCAGTGTCAATATACCTGTAGCCAGCTGCCTTCGCAATTGGTGTTCTATGTCATATCTAAGCATTTCACCGCTACATGACATATTCCGCTGACCTCCAGATAATTCAAGACCTATAGTATCAATGGCAGTTTCCATGTTAAGCACGGAGATTTC
+
CCCCCCFGGGGGGGGGGGGGGGGGGGGGGGGGGGGGGGGGGGGGGGGGGGGGGGGGGGGGGGGGGGGGGGGGGGGGGGGGGGGGGDGGGGGGGGGGGGGGGGGGGGGGGGGGGGGGGGGGGGGGGGGFGGGGGGGGGGGGGGEGGGGFGGGGGGGGGGGGGGGGGGGGGGGGGGGGGGGFGGFGGGGGGGGGGGGGDGGDDFCF+
@M02526:341:000000000-JB3KD:1:1101:24147:12041 2:N:0:AACTAAT+ACGGCAC
AGGACTACTCGGGTTTCTAATCCTGTTTGATCCCCACGCTTTCGGGTCTGAGTGTCAGTGTTAGGCCAGTTACCCGCCTTCGCCTCCGGTATTCCTCTTGATATCTACGTATTTCACCACTACACCAAGAATTCTAGTAACCTCTCCTACACTCAAGCTTCGCAGTATCGAATGCACTTCCAGGGTTGAGCCCTGGGCTTTCACA
+
CCCC<FFCAF;C@EFGGEEEGGEFGGGD@<F<6<@ECCGGGDFEGGGGGFGFEFGFC9FFEF<FFF<EEEFAEFEFGGEFEFE:FFCBECG@<F9,?FGFGGFFGFDAFGEFGGGFA,=DE@=EF8F:FFBEFGDE,@DEGGAEFEFGGFGFGCDGCCDA=EGGGGFG,@F?FCGF==8DFCFF+6,68E8@6@=7+:F?FFFF;
@M02526:341:000000000-JB3KD:1:1101:8770:12046 2:N:0:AACTAAT+ACGGCAC
GCTGCGTCCCGTAGGAAGATCGGAAGAGCGTCGTGTAGGGAAAGAGTGTGTGCCGTGTGTAGATCTCGGTGGTGGGCGGGGCGTTAAAAAAAAAAAAAAAAAAACGAGAAGAATGCAAGAAGAAAACTGTAAAGAACAAGACAATAGTCTCCACACCCCTAACCGATCTGCACCTTACACGCCGCTCTTACTATTCTAACCTCTC
+
CCCCCGGEGGGFFGGGGGGGGGGGGGGGGGFGGFGGGFGGGFGGGGFFFGFGDFGFF6CE9<<,,<,CD,@F,,B+,8+++++++4+:,<CECGF+:**315****4*4*+,,,,+27,4++28+++,+7,2,++**2**2*+0+0++00+02****)***2****:*/+:9****2***1///*)**++30++*0***2**)*)
@M02526:341:000000000-JB3KD:1:1101:7995:12047 2:N:0:AACTAAT+ACGGCAC
CACAGGACTACCAGGGTTTCTAATCCTGTTTGCTCCCCACGCTTTCGTGCATGAGCGTCAATCTTGACCCAGGGGGCTGCCTTCGCCATCGGTGTTCCTCCACATCTCTACGCATTTCACTGCTACACGTGGAATTCTACCCCCCTCTGCCAGATTCAAGCCTTGCAGTCTCCATCGCAATTCCCAGGTTGAGCCCGGGGCTTTC
+
CCCCC8EFFGDCFGGFFFFGGF9FFEFCCFFEGCGFFCE@F@F@GGGG8CGGFF?FEGEC:EGGGE@FGCGCFG+6:FF7FFGGGDGGGFGDBCFGGGFG8<FFGGFFFFEFGFGG<AEFGGGGGFGFEFFDE9EDFGGGGG6C@EEFG8DFFGGFGG:E9FGFGGGGGECEGFF7:C>A6?FFFGDGGGGGDG*;?CGGDDFF;
@M02526:341:000000000-JB3KD:1:1101:17521:12052 2:N:0:AACTAAT+ACGGCAC
CGTAGGACTACACGGGTATCTAATCCTGTTTGCTCCCCACGCTTTCGCACCTGAGCGTCAGTCTTCGTCCAGGGGGCCGCCTTCGCCACCGGTATTCCTCCAGATCTCTACGCATTTCACCGCTACACCTGGAATTCTACCCCCCTCTACGAGACTCAAGCTTGCCAGTATCAGATGCAGTTCCCAGGTTGAGCCCGGGGATTTC
+
CCCCCGGGGGGGGGGGGGGGGGGGGGGGGGGGGGGGGGGGGGGGGGGGGGGGGGGGGGGGGGGGGGGGGGGGGGGGGGGGGGGGGGGGGGGGGGGGGGGGGGGGGGGGGGGGGGGGGGGGGGGGGGGGGGGGGGGGGGGGFGGGGGGGGGGGGGGGGGGGGGGGGGGGGGGGGGGGGGGFGGGGGGGGGGGGGGGFDCCCD>AF7
@M02526:341:000000000-JB3KD:1:1101:12758:12054 2:N:0:AACTAAT+ACGGCAC
AATGGACTACTGGGGTTTCTAATCCTGTTTGCTCCCCACGCTTTCGCACCTCAGCGTCAGTCTTTGTCCAGGGGGCCGCCTTCGCCACCGGTATTCCTCCACATCTCTACGCATTTCACCGCTACACATGGAATTCTACCCCCCTCTACAAAACTCTAGATACACAGTTTTGAATGCCATTCCCAGGTTGAGCCCGGGGATTTCA
+
CCCCCGGGGGGGGGGEEGGGGGGGGGFGGGGGGGGGGGGGGGGGGGGGGGEFFGGGGGGGGGGGGGGGGGGGGGGGGGGGGGGGGGGGGGGGDFGGGFGGGGGGGGGGGGGGGGGGGGGGGGGGGGGGGGGGGGGGFFGDGGGGGGGGGGGGGGGGGGGGGGGGGGGGGGGGGGGGGCFAGGGGGGGGFFGGG6CEGGGDDFFF=
@M02526:341:000000000-JB3KD:1:1101:26853:12073 2:N:0:AACTAAT+ACGGCAC
CCGCCGGACTACACGGGTTTCTAATCCTGTTTGCTCCCCACGCTTTCGCACCTCAGCGTCAGTCTTTGTCCAGGGGGCCGCCTTCGCCACCGGTATTCCTCCACATCTCTACGCATTTCACCGCTACACATGGAATTCTACCCCCCTCTACAAAACTCTAGATACACAGTTTTGAATGCCATTCCCAGGTTGAGCCCGGGGATTT
+
CC?CCGD@FFGFCGGDDGGGFFGGFGGGGGFGGFFGCFGFFCG@FGGEC@FGCCCGGGGGECGGGFFGFFGFGFEGGG@CFGGGGGGEGCFCC@CDFEE@FGFGGGGGGGGFFGGGE<FGGD+@E8FGGCFGGF=DFGGGG8DF7EGEG7<E9?FGGGFF97DCCEGFC:@FGGG:CDFA*CFGF47<:<9CC6<FGDCDC>EAA
@M02526:341:000000000-JB3KD:1:1101:21507:12081 2:N:0:AACTAAT+ACGGCAC
GGGACTACTGGGGTATCTAATCCTGTTCGCTCCCCACGCTTTCGCGCCTCAGCGTCAGTATCGAGCCAGGTTGCCGCCTTCGCAACCGGTGTTCTTCCCAATATCTACGAATTTCACCTCTACACTGGGAATTCCACAACCCTCTCTCGAACTCTAGTCATCACGTATCAAATGCAGCTCCCAGGTTGAGCCCAGGTATTTCACA
+
CCCCCGGGGC<AEFCEEFGGGGGFFGFGEEGGGGGFGGGCEFGGGCFGGGGGGGGGGEGGGGGCGGGGGG@FFGGEGGGGGGGEFGGGEEGGEGGGGFGFFG<DFGGGCFFFDFGGFFGGGDDFGG:=E4EGEFFGGGFGCGGG8F9FEDFGGGGGGGGEA@FD6FEGGG7ECFGGCGDFGGFC@;9@CGEFFGG7?DFGGFFF6
@M02526:341:000000000-JB3KD:1:1101:24706:12090 2:N:0:AACTAAT+ACGGCAC
GGGACTACCCGGGTATCTAATCCTGTTTGATCCCCACGCTTTCGTGCCTCAGAGTCAATCTTCGTGTAGCGAGCTGCCTTCGCAATTGGTGTTCTATGTCATATCTAAGCATTTCACCGCTACATGACATATTCCGCTCACCTCCACGGGATTCAAGACAGAGAGTATCAACGGCAGTTTCCGAGTTAAGCCCGGAGATTTCACC
+
CCCCCGGGGGGGGGGGGGGGGGGGGGGGGGGGFGGGGGGGGGGGGGGGGGGGGGGGGGGGGGGGGGGGGGGEGGGCGFGGGGCGCGGGGGGGGGGGGGGGGGGFFGGGGGGGGGGGGEFGDGGGGGGGGGGGGGGDD+CEFF@FGED6EEEGGGGGGCDFGCFFGGGGGGFGGGGDGFGFGGGGGGGFFGGGGGGC7?DF+=@FF
@M02526:341:000000000-JB3KD:1:1101:13441:12108 2:N:0:AACTAAT+ACGACAC
AGACGGACTACACGGGTTTCTAATCCTGTTCGCTCCCCATGCTTTCGCTTCTCAGCGTCAGTAGTGGCCCAGAGACCTGCCTTCGCCATCGGTGTTCCTCCTGATATCTGCGCATTCCACCGCTACACCAGGAATTCCAGTCTCCCCTACCACACTCTAGCCTGCCCGTACCCACTGCAAGTCCGGAGTTGAGCCCCGGATTTTC
+
CCCCCGGGGGGGGGGGGGGGGGGGGGGGGGGGGGGGGGGGGGGGGGGGGGGFGGGGGGGGGGGGGGGGGGGGFGGGGGGGGGGGGGGGGGGGGGGGGGGGGGGGGGGGGGGGGGGGGGGGGGGGGGGG?FGGGGGGGGGGGGGGGGGGGGGGGGGGGGGGGGGFFFGGGGGGGCDGGGGFGGGGGGEE@CCGGGFGGG>DC?FF8
@M02526:341:000000000-JB3KD:1:1101:17035:12109 2:N:0:AACTAAT+ACGGCAC
CTGGACTACACGGGTTTCTAATCCTGTTTGCTCCCCACGCTTTCGCGCCTCAGCGTCAGAACCGGACCAGTAAGCCGCCTTCGCCACTGGTGTTCTTGCGAATATCTACGAATTTCACCTCTACACTCGCAGTTCCACTTACCTCTTCCGGTCTCAAGCCCGACAGTATCGAAGGCAATTCTGTGGTTGAGCCACAGGCTTTCAC
+
CCCCCGGGGGGGGGGGGGGGGGGGGGGGGGGGGGGGGGGGGGGGGGGGGGGGGGGGGGGGGGGGGGGGGGGGGGGGGGGGGGGGGGGFGGGGFGGGGGGGGGGGGGGGGGGGGGGGGGGGGGGGGGGGFGFGGGGGGFGGGGGGGGGGGGGGGEGGGGGGGGGGGGGGFGGGGG>FGGGFGGGGGGGGGGGGGGGGGGGGGFFFF
@M02526:341:000000000-JB3KD:1:1101:5466:12112 2:N:0:AACTAAT+ACGGCAC
TAAGGACTACAGGGGTATCTAATCCTGTTTGCTCCCCACGCTTTCGCACCTGAGCGTCAGTCTTCGTCCAGGGGGCCGCCTTCGCCACCGGTATTCCTCCAGATCTCTACGCATTTCACCGCTACACCTGGAATTCTACCCCCCTCTACGAGACTCAAGCTTGCCAGTATCAGATGCAGTTCCCAGGTTGAGCCCGGGGATTTCC
+
CCCCCGGGGGGGGGGGGGGGGGGGGGGGGGGGGGGGGGGGGGGGGGGGGGGGGGGGGGGGGGGGGGGGGGGGGGGGGGGGGGGGGGGGGGGGGGGGGGGGGGEGGGGGGGGGGGGGGGGGGGGGGGGGGGGGGGGGGGGGGGGGGGGGGGGGGGGGGG6CGGGGGGFGGGGGFGGGGGGFGGCFFD>FFFGGGCGEGGGGGAFF+
@M02526:341:000000000-JB3KD:1:1101:5119:12128 2:N:0:AACTAAT+ACGGCAC
GAGGACTACAGGGGTATCTAATCCTGTTTGCTACCCACGCTTTCGAGCATGAACGTCAGTGTTATCCCAGGAGGCTGCCTTCGCCATCGGTATTCTTCCACATCTCTACGCATTTCACTGCTACACGTGGAGTTCTACCTCCCTCTGACACACTCTAGTCTGCCAGTTTCAAATGCACTTCCCAAGTTAAGCTCGGGGATTTCAC
+
6686@@ACGD8@FC@@FCEF<;@@EEFEGFFGEE<EFGCGGEFGG8<FEGGAF@DCF,CGDFGGFGCF<F76FF:<@FGGGG<,=,CFFFE8FFFGGGGEFEC=9FFE;=:FFB9EFEGA9E,,99@9,+64AFGF9,E=>FEGGD8,@9D?D@F++=@=EFCFCFFGFFGE3,6?@++*?F==,=FGG,=E,@C6=660?9C9+
@M02526:341:000000000-JB3KD:1:1101:25157:12133 2:N:0:AACTAAT+ACGGCAC
GCTGCGTCCCGTAGGATAAAGATCGGAAGAGCGTCGTGTAGGGAAAGAGTGTGTGCCGTGCGTAGATTTCGGTGGCCTCGGGGGCAACACTAAATAAAAATCCATATATATACCTTTTCCACTTCTTACCTCAAAACTACACTCCACTCCTACTACTTCTAGTTCCCCAGTCTCCACACACCCACCGCACACTTCCCCCCACTTT
+
CCCCCGGGGGGGGGGGGGGGGGGGGG@FFFGGGFGGFGGGGDG<DFFGF@@CEFGGFCG@,@@@77,,,CC+68>,9,,,,4+++++94+,4,B,,99,F,,,94C,,8A4,,,,,,548C,,,86,C,A,78,6,@,,,7=@,@,,2,,6,=,+=+?DD,@D,,@9AE+12=,5+5:;**0***0*4*=*4,,2,3;)))))1*
@M02526:341:000000000-JB3KD:1:1101:25141:12138 2:N:0:AACTAAT+ACGGCAC
GCAGCAGGACTACACGGGTATCTAATCCTGTTTGCTACCCACGCTTTCGAGCATGAACGTCAGTGTTATCCCAGGAGGCTGCCTTCGCCATCGGTATTCTTCCACATCTCTACGCATTTCACTGCTACACGTGGAGTTCTACCTCCCTCTGACACACTCTAGTCTGCCAGTTTCAAATGCACTTCCCAAGTTAAGCTCGGGGATT
+
CCCCCEED>FFFGGFGGDFEFGFGFGGGAFGGG?FFFGFDCDB@CCCGG8FCCFGGDFGGDCCFFGGEGGGGGGGGGGDDFEGGGGGGGGGFGGGEFGGGGAFGGGGGGGGGGGGGGGGGGGGGGFEG9EFGDGGCDFGGFGGGGGGGDG,,?=DFGFGGGFCEFCF8A=8DDFFDFGFF?FFGGGD9@FFFGGGADCDDGFDFF
@M02526:341:000000000-JB3KD:1:1101:24998:12146 2:N:0:AACTAAT+ACGGCAC
CTGTGCGGACTACCCGGGTATCTAATCCTGTTCGCTCCCCACGCTTTCGCTCCTCAGCGTCAGTAACAGCCCAGAGACCTGCCTTCGCCATTGGTGTTCTTCCCGATATCCACACATTCCACCGTTACACCGGGAATTCCAGTCTCCCCTACTGCACTCAAGCCCGCCCGTATCCGGCGCAGACCCATCGTTACGCGATGGGCTT
+
CCCCCFGCGGGGGGGGGGGGGGGGFGGGGGGGFGGEGGGGGGGGEG@FEFEGEDGG8FEGGGEGGGGGFGGGGCFCCFGGFGGGGGFFGEGFGCFDEFGGCFGFE=CCEGGGGCGCFCFGFGEEDGGGGGFGEEGCFGGF98=EFG@DEFGGG?FGGGGD6?FGGDG>EEGEGGGG*9D?8C5FGG=@6/:CF73C7C3D<A5FF
@M02526:341:000000000-JB3KD:1:1101:19684:12164 2:N:0:AACTAAT+ACGGCAC
CTGGACTACCAGGGTTTCTAATCCTGTTTGCTACCCATGCTTTCGAGCCTCAGCGTCAGTAACAGACCAGACAGCCGCTTTCGCCACTGGTATTCTACCATATATCTACGCATTTCACCGCTACACATGGTGTTCTACTGTCCTCTTCTGTACTCAAGTCACCCAGTTTCCTATGCACTTCTTCGGTTAAGCCGAAGGCTTTCAC
+
CC<CCCDGGGGGGDEGGFEFGFGGGGGGGGFEDFGGGFFFGEFDEEEDGGG<FECBG@FFGGGFGFGGGGFFG@EFGD@FGGGGGGGGGGA,CFFG9EGCCGFGDFGGGGGGGGGGGAFEGE7EGGGCFGGGGGFG9EFF==EFF=FFFGGGGG???CEEFEFGFGGGEFGGCCFGFGGFGGCFGGGGEFGGGCG+=DD6CFF9<
@M02526:341:000000000-JB3KD:1:1101:27028:12170 2:N:0:AACTAAT+ACGGCAC
CAATGGGACTACCCGGGTATCTAATCCTGTTCGCTCCCCACGCTTTCGCGCCTCAGCGTCAGTATCGAGCCAGGTTGCCGCCTTCGCAACCGGTGTTCTTCCCAATATCTACGAATTTCACCTCTACACTGGGAATTCCACAACCCTCTCCCGAACTCTAGTCATCACGTATCAAATGCAGCTCCCAGGTTGAGCCCAGGTATTT
+
CCCCCFGGGGGGFGGGGGGFGGFFGGGGGGGGGGGGGGGGGDEFEFGGGGGEFGGGGGGGGGG@,F,CDFGGGFFGGGGGGCFGGGDEGGGGGGEGGGFGGDGFFFGGFEGG7?@FFFGGGGDEGFGGGFDGG88DFGGGGF@EEGGGGD,==CCDDFGGG<FFCGCF>FF,0,?5==D@?55CGGGGGGGDFEFFGDF4F6ABF
@M02526:341:000000000-JB3KD:1:1101:22190:12191 2:N:0:AACTAAT+ACGGCAC
AGGACTACTCGGGTTTCTAATCCCATTCGCTCCCCTAGCTTTCGTCCCTCAGTGTCAGTACAGGCCTAGCAGAGCGCCTTCGCCACCGATGTTCTTCCCAATCTCTACGCATTTCACCGCTACACTGGGAATTCCCTCTGCCCCGAACGTACTCTAGTCTTGTAGTTTCCACCGCCTATATGCGGTTAAGCCGCACGCTTTAACA
+
CCCCCGGGGGGGGGGGGGGGGGGGGGGGGGGGGGGGGGGGGGGGGGGGGGGGGGGGGGGGGGGGGGGGGGGGGGGGGGGGGGGGGGGGDGGGGGGGGGGGGGGGGGGGGGGGGGGGGGGGGGGGGGGGGGGGGGGGGGGGGGGGGGGGGFGGGGGGGGGFFFEGGGGGGGGGGGGGDGGFGFGGGGEDGGGGGGGGGGGGGFFFF
@M02526:341:000000000-JB3KD:1:1101:29470:12234 2:N:0:AACTAAT+ACGGCAC
CTTACGGACTACACGGGTATCTAATCCTGTTTGCTCCCCACGCTGTCGCGCCTCAGTGTCAGCAACTGCCCAGCAGGCCGCCTTCGCCACCGGTGTTCTTCCGGATCTCTACGCATTCCACCGCTACACCCGGAATTCCACCTGCCTCTACAGTGCTCCAGTCGCCCAGTTCGCATGGCCGACTCAGGGTTGAGCCCCGAGATTT
+
8AC@B<B;C:EGE,FFGG7@@9FEFGG9FFA9F9,CEFGGGDE:@FADFDGEGGDGEFG9CF<D<FCC9FCFGGFGGEGGGCC@ECGCFGE4@@+8C,AFCA7>:+8AFFGFEGG8FGEFGEGGDGGFGGB:>88EEFD=9@88AA8DGDFFD=+=C?79?:A@EEEE>F7@?5C4*3;//*/@5FFD=C6CGF;:*:5:)));@
@M02526:341:000000000-JB3KD:1:1101:27303:12234 2:N:0:AACTAAT+ACGGCAC
GGGGGACTACTGGGGTATCTAATCCTGTTTGCTCCCCACGCTTTCGCACCTGAGCGTCAGTCTTCGTCCAGGGGGCCGCCTTCGCCACCGGTATTCCTCCAGATCTCTACGCATTTCACCGCTACACCTGGAATTCTACCCCCCTCTACGAGACTCAAGCTTGCCAGTATCAGATGCAGTTCCCAGGTTGAGCCCGGGGATTTCA
+
CCCCCGGGGGGGGGGGGGGGGGGGGGGGGGGGGGGGGGGGGGGGGEGGGGGGGGGGGGGGGGGGGGGGGGGGGGGGGGGGGGGGGGGGGGGGGGGGGGGGGGCDGGGGGGGGGGGGGGGGGGGGGGGGGGGFGGGGGGGGGGGGGGGGGGGDDGGGGGDFGGGGGGFGGGGGGGD78FGAFDFGCGCFGGCGGGGGGGGGGFFF@
@M02526:341:000000000-JB3KD:1:1101:12280:12234 2:N:0:AACTAAT+ACGGCAC
AGGACTACAAGGGTTTCTAATCCTGTTTGCTCCCCACGCTTTCGCACCTCAGCGTCAATACCTGTCCAGCGAGTCGCCTTCGCCACTGGTGTTCTTCCGAATATCTACGAATTTCACCTCTACACTCGGAATTCCACTCGCCTCTCCAGGATTCTAGCCATCTAGTTTCAAAGGCAGTTCCAAGGTTGAGCCCTGGGCTTTCACC
+
CCCCCGGGGGGGGGFEGGGGGGGGGGGGGGGGGGGGGGGGGGGGGGGGGGGGGEGGGFFGGGFGGDGGGGGCGGGGGGGGGGGGGFGGCGFGGFFFGGGGCGEGGGGGF:FGGGGGGGFFGGGGGGGGGGGGGFFFFBBDGGGGGGGGGGDE8FGGGGGGGG=D9FF8ECGFFDGFDGGFGGGFGGGGGFF7?CFFFGGGGFFFF
@M02526:341:000000000-JB3KD:1:1101:7449:12256 2:N:0:AACTAAT+ACGGCAC
CGCAGGACTACAAGGGTATCTAATCCTGTTTGCTACCCACGCTTTCGAGCATGAACGTCAGTGTTATCCCAGGAGGCTGCCTTCGCCATCGGTATTCTTCCACATCTCTACGCATTTCACTGCTACACGTGGAGTTCTACCTCCCTCTGACACACTCTAGTCTGCCAGTTTCAAATGCTCTTCCCAAGTTAAGCTCGGGGATTTC
+
@CC@CEGGGGGGGGGGGGGGGGGGGGGGGGGGGGGGFGGGGGCFFGGFFGGGGGFFGGGGEGFGECFFEFFFFFEEFFFGGGGGEGGGCAFFFFGAE<FFFFGGFCFFG;FFGGGGG9FFGF9EGFGGEGGDE8EGGGGFD?FGGCGG,9@=DGGGF?CAEGGGGGCAEFFGGGGCFG+DFGGGGGGGDFFFFG7DDCD7D>FF1
@M02526:341:000000000-JB3KD:1:1101:8996:12257 2:N:0:AACTAAT+ACGGCAC
ATGCCGGACTACACGGGTTTCTAATCCTGTTGGCTCCCCATGCTCTCGTGCCTCAGTGTCAATCAAGTCGTAGTAGCCTGCCTTCGCAATCGGGGTTCTGGGTCATATCTATGCATTTCACCGCTACATGACCCGTTCCAGCTACCGCCAACTCATTCAAGAACCCCAGTTTCCAACCACATCTAACTGTTGAGCAGCTAGCTTT
+
CCCCCGDGGGGGGGGGD@FFGGAFGGFGGGGFCF8FEGFCGGDAFEGEFGGD9FFGFFGGFGGGGGGEFGGGGGGGGGGGGGFEGGGFFGGGGGDFEGGGCFGGFCFAFGFFGDFFE?FCFBEGECEFGGGFFDECFGFFGGGGGEGGCEGFFGFGGFGCFFGGGGCE+6@:6,?EGGDFG+CCGGGGGA:9:E>FGG9FFA>>;
@M02526:341:000000000-JB3KD:1:1101:16469:12262 2:N:0:AACTAAT+ACGGCAC
GGGAGGACTACACGGGTTTCTAATCCCGTTCGCTCCCCATGCTTTCGCACTCCAGCGTCGGTGGGGACCCAGAGAGCTGCCTTCGCTTTTGGCCTTCCTTCGTAGATCTCCGGATTTCACCCCTACACACGAAATTCCACTCTCCTCTGTCTCACTCAAGTGAATTGGTTTCGAGAACATTCCACCAGTTTCTGGCGCCTTTCAC
+
9-CCCECGGGGGGGGGGGGGGGGGGGGEGGGCFCGGGGGG@FGGGGGGEG:FFGGGGGGGDGCGGCCCFGCFGGECFBFGG@FGEEGEGGGGFGGGGGGDBFGGC=EGFFGG@CFCFGCFGGG8FGFF9FCEFGFAFGDCCGCDGGGG?DFDD=FGGGE?D8@=DF9CFFGG6?=0*2*<@FGGGF@CFGGGG,=C7*39CFFFF
@M02526:341:000000000-JB3KD:1:1101:23976:12268 2:N:0:AACTAAT+ACGGCAC
GAGGACTACTGGGGTTTCTAATCCTGTTTGCTACCCATGCTTTCGAGCCTCAGCGTCAGTTACAGACCAGACAGCCGCTTTCGCCACTGGTATTCTACCATATATCTACGCATTTCACCGCTACACATGGTGTTCTACTGTCCTCTTCTGTACTCAAGTTACCCAGTTTCCTATGCACTTCTACGGTTAAGCCGTAGGCTTTCAC
+
@@<<@FFGGGGGFFFGGGGGGGGGGCEFFEGGGGGGDEEFFGGGF@FGFFGA<EECF:@FF9EAGGGGCF,D@FFCGF@FGGEGGEGGGDFFEGGEFGFFF,CA;DCDF@EFEGGGGCGGGEEGFGGGCAD:?>EFDFGFFFFAFGGGGGGA=C@D68EFGGGFCGFFGGGGGGGGCFFFGGGGG6EGGFCFFCCED79CCFFFC
@M02526:341:000000000-JB3KD:1:1101:19723:12285 2:N:0:AACTAAT+ACGGCAC
ATGTCAGGACTACACGGGTTTCTAATCCTGTTTGCTCCCCACGCTTTCGCACCTGAGCGTCAGTCTTCGTCCAGGGGGCCGCCTTCGCCACCGGTATTCCTCCAGATCTCTACGCATTTCACCGCTACACCTGGAATTCTACCCCCCTCTACGAGACTCAAGCTTGCCAGTATCAGATGCAGTTCCCAGGTTGAGCCCGGGGATT
+
CCCCCDF<ED@EGGDBEFE@@CEFF<FFFFCEE,E<EFGGGECG@CFECGGGGFFGG8BF@F7CFFGFEGE@CFFC@7FFGGEEEGCEC4FGGEGGFAE,,A?F,9CFDC@EFDGDE:AE;EGGGGCFF:==FF8E93ED;FFGEE@EDEGCF7>*3:C99<6C743A9CCC@F7:22++*+==CF<,4*4,,0*=8*?5D53>8
@M02526:341:000000000-JB3KD:1:1101:19846:12286 2:N:0:AACTAAT+ACGGCAC
CGATGGACTACAAGGGTATCTAATCCTGTTCGCTCCCCACGCTTTCGCTCCTCAGCGTCAGTAACAGCCCAGAGACCTGCCTTCGCCATTGGTGTTCTTCCCGATATCTACACATTCCACCGTTACACCGGGAATTCCAGTCTCCCCTACTGCACTCAAGCCCGCCCGTATCCGGCGCAGACCCATCGTTAAGCGATGGGCTTTC
+
CCCCCGFGGGGGGFGGGGGGGGGGGGGGGGGGGGGGGGGGGGGGGGGGGGGGGGGGGGGGGGGGGGGGGGGGGGGGGGGGGGGGGGGGGGGGGGGGGGGGGGGGGEEGGGGGGGGGGGGGGGGGGGGGGGGG7CGGGGGGGGGGFGGGGGGGGGGCGGGGGGGGGGGGGDGGGGDGDDGF4DDGGFGGGGGGFGGGGGGGGA4A9
@M02526:341:000000000-JB3KD:1:1101:19704:12292 2:N:0:AACTAAT+ACGGCAC
TGGAGGACTACTAGGGTATCTAATCCTGTTCGCTCCCCACGCTGTCGTGCCTCAGCGTCAGTAACAGCCTAGTCAGCTGCCTTCGCAATCGGGGTTCTGGACCGTATCTATGCATTTCACCGCTACTCGGTCCATTCCGCCAACCTCGTCTGTACTCAAGCCTCGCAGTATCCAGGGCAGTTCCGTTGTTGAGCAACGGGCTTTC
+
CCCCCGGGGGGGGGGGGGGGGGGGGGGGGGGGGGGGGGGGGGGGGGGGGGGGGGGGGGGGGGGGGGGGGGGGGGGGGGGGGGGGGGGGGGGGGGFGGGFFGGGGGGGGGGGGGGGGGGGGGGGGGGGGGGGGGGGGGFGGGGGGGGGGGGGFFGGGGGGGGGGGEG>EEFGGGGDGDDFEGGFGGFGEGFFGGGGGGGGGGFFF8
@M02526:341:000000000-JB3KD:1:1101:8937:12318 2:N:0:AACTAAT+ACGGCAC
TGGACTACCGGGGTTTCTAATCCTGTTCGCTCCCCATGCTTTCGAGCCTCAGCGTCAGTTACAGACCAGAGAGCCGCCTTCGCCACTGGTGTTCTTCCATATATCTACGCATTTCACCGCTACACATGGAGTTCCACTCTCCTCTTCTGCACTCAAGTCTTCCAGTTTCCGATGCTCTTCCTCAGTTGAGCTGAGGGCTTTCACA
+
CCCCCGGGGGGGGGGGGGGGGGGGGGGGGGGGGGGGGGGGGGGGGGGGGGGGGGGGGGGGGGGGGGGGGGGGGGGGGGGGGGGGGGGGGGGGGGGGGGGGGGGGGGGGGGGGGGGGGGGGGGGGGGGGGGGGGGGGGGGGGGGGGGGGGGGGGGGGGGGGGGGGGGGGGGGGGGGGGGGFGGGGGGGGGGGGGGGGGGGGGFFFC
@M02526:341:000000000-JB3KD:1:1101:8479:12333 2:N:0:AACTAAT+ACGGCAC
ATCGGACTACTCGGGTATCTAATCCCGTTCGCTCCCCATGCTTTCGCACTCCAGCGTCGGTGGGGACCCAGAGAGCTGCCTTCGCTTTTGGCCTTCCTTCGTAGATCTCCGGATTTCACCCCTACACACGAAATTCCACTCTCCTCTGTCTCACTCAAGTGAATTGGTTTCGAGAGCATTCCACCAGTTTTTGGCGACTTTCACT
+
CCCCCGGGGGGGGGGGGGGGGGGGGGGGGGGGGGGGGGGGGGGGGGGGGGGGGGGGGGGGGGGGGGGGGGGGGGGGGGGGGGGGGGGGGGEGGGGGGGGGGGFGGGGGGGGGGGGGGGGGGGGGGGGFGGGGGDGGGGGGGFGGGGGGGGGGGGGGFFFGGGGGGGGGGGGEFGGGGGGFGGGGGGGGGGGGGGFEDDGGGFFFA
@M02526:341:000000000-JB3KD:1:1101:8364:12345 2:N:0:AACTAAT+ACGGCAC
CGGACTACCCGGGTATCTAATCCTACTTGCTCCCCACGCTTTCGGGACTGAGCGTCAGTTACATCCCAGATCGCCGCCTTCGCCACTGGTGTTCCTCCATATATCTACGCATTTCACCGCTACACATGGAATTCCACGATCCTCTAATGCACTCTAGCTATTTGGTTTCCACGGCTTACTGAAGTTAAGCTTCAGGCTTTCACCG
+
CCCCCGGGGGGGGGGGGGGGGGGGGGGGGGGGGGGGGGGGGGGGFGGGGGGGGGGGGGGGGGGGGGGGGGGGGGGGGGGGGGGGGGGGGGGGGGGGGGGGGGGGGGGGGGGGGGGGGGGGGGGGGGGGGGGGGGGGGDGGGGGGGGFGGGGGGGGGGGGGFGGGGGGGFGGGGGGGGGGFGGDGGGGAFGGGGGGGGGGGGFFF*
@M02526:341:000000000-JB3KD:1:1101:5170:12347 2:N:0:AACTAAT+ACGGCAC
AGTAGGACTACTGGGGTTTCTAATCCTGTTCGCTCCCCTAGCTTTCGCGCCTCAGCGTCAGGCAAGGCCCAGAGATCCGCCTTCGCCACCGGTGTTCCTCCTGATATCTGCGCATTTCACCGCTACACCAGGAATTCCGATCTCCCCTACCTGCCTCCAGCTCGAGAGTATCGGACGCAGTCCCGGGGTTGAGCCCCGGCATTTC
+
CCCCCGGGGGGGGGGGGGGGGGGGGGGGGGGGGGGGGGGGGGGGGGGGGGGGGGGGGGGGGGGGGGGGEFGGGGGGGGGGGGGGGGGGGFGGGGGGGGGGGGGGGGFFGGGGGGGGGGGGDEGGGGGGGGGGGCGGGGGGGGGGGGGGGGFGGGGFFFGGG8EGGDEGGGGGDGGGGGGFDF?FGGGGGGGGGGGECDGGDEFF8
@M02526:341:000000000-JB3KD:1:1101:26922:12351 2:N:0:AACTAAT+ACGGCAC
CTTGGGGGACTACACGGGTATCTAATCCTGTTTGCTCCCCACGCTTTCGCACCTGAGCGTCAGTCTTTGTCCAGGGGGCCGCCTTCGCCACCGGTATTCCTCCAGATCTCTACGCATTTCACCGCTACACCTGGAATTCTACCCCCCTCTACAAGACTCAAGCCTGCCAGTTTCACATGCAGTTCCCAGGTTAAGCCCGGGGATT
+
CCCCCGGGGGGGFEGGGGGGGGFGGGGGGGGGGGGFGGGGGGGCFGGGGGGGGGGGGGGGEGGGGGGGGGGGGGGGGGGGGGGGGGGGGGGGGGGGFGGGGGCFGFFGCGGGGGGGGGGGGGGGGGGGGGGFGGC?GFGGGGFDFEGEEFGGGF79CD7CC9ECFDGGFFC:9FG+2CF>>GCFGGGC6*?EEGCFCFG4C5>>F
@M02526:341:000000000-JB3KD:1:1101:18397:12354 2:N:0:AACTAAT+ACGGCAC
GTGATTGGACTACCAGGGTATCTAATCCTGTTTGCTCCCCACGCTTTCGCATCTCAGCGTCAGTATCTGTCCAGAAGGTCGCCTTCGCCACCGGTATTCCTCCACATCTCTACGCATTTCACCGCTACACGTGGAATTCTACCTCCCTCTACAGTACTCTAGTTAGACAGTTTTAAATGCAATTCCTAGGTTGAGCCCAGGGCTT
+
CCCCCGGGGGGGGGGGGGGGGGGGGGGGGGGGGGGEGGGGGGGGGGGGGGGEGDFGGGGGGDGGGGGGGGGGCFGCGGGGGGGGGGGGGGGGGGGGFGGGDGGGGGGGGGFGGGGGGGGGGGGGGGGGGGGGGGGGGGGGGGGGGGGGGGGGGGFGGGGGGGGGGGFGGGGFGGGGGGGFCFCFGGGGFGGGGCFC=?FGF@>FF
@M02526:341:000000000-JB3KD:1:1101:20527:12364 2:N:0:AACTAAT+ACGGCAC
GGGACTACCCGGGTATCTAATCCTGTTTGCTCCCCACGCTTTCGCACCCCAGCGTCAGTACCGGGCCAGTGAGCCGCCTTCGCCACTGGTGTTCTTGCGAATATCTACGAATTTCACCTCTACACTCGCAGTTCCACTCACCTCTCCCGGACTCGAGATTGCCCGTATCAAGGGCAGTTCTGGAGTTGAGCTCCAGGATTTCACC
+
CCCCCE<CFGCGGGEFFFCGFCGC<EFGAA<6CFGEE@F,BF<@CGGC,@@@EFE6@CEDFC7:BCF7C<EF<,E+>F:F<,?F:CC,FE,BB?B9,C+FC>A@F,494?,,AFBDFG9A4@@,E,A7CCFBD;DC>,38=D8==DDDEG8>CE+97+:9,@E6:9:CG:,,*49@74B6:+*=10A,:7CF?CFGGF;7C:AFF
@M02526:341:000000000-JB3KD:1:1101:17721:12364 2:N:0:AACTAAT+ACGGCAC
GAGGCGGACTACTGGGGTATCTAATCCTGTTTGCTCCCCACGCTGTCGCGCCTCAGCGTCAGCAACGGCCCAGCAGACCGCCTTCGCCACTGATGTTCTTCCCGATCTCTACGCATTCCACCGCTACACCGGGAATTCCATCTGCCTCTACCGTGCTCAAGCCTGACAGTTTAGCAGGCAGCCCTGCGGTTAAGCCGCAGGATTT
+
CCCCCGDGGGGGGFGGGGGGGGGFGGGGGGGGGGGGGGGGGGGGGGFGFFGG7FCGGGCCGGGCGGGGGGGGGGGGGGGGGCEEGFGGDGGGG,CCFGG,EF?FGCCFEGGGCCEGDFFFFF78+@FGG>FEECEGGGGGCFC3<CFGFGGGG7*9;FF?EFDADCFGDEFE@?+=C5<;*2?DC;CGGC:=?@FGDGDGDF;FF
@M02526:341:000000000-JB3KD:1:1101:12667:12381 2:N:0:AACTAAT+ACGGCAC
CGGACTACCCGGGTATCTAATCCCATTCGCTCCCCATGCTTTCGCACCCCAGCGTCGGTAGGGACCCAGAGAGCTGCCTTCGCTTTTGGCCTTCCTTCGTAGATCTTCGGATTTCACCCCTCCTCACGAAATTCCACTCTCCTCTGTCTCACTCAAGTGAATTGGTTTCGAGAGCATTCCGCCAGTTTTTGGCGACTTTCACTTT
+
CCCCCGGGGGGGGGGGGGGGGGGGGGGGGGGGGGGGGGGGGGGGGGGGGGGGGGGGGGGGGGGFGGGGGGGGGGGGGGGGGGGGGGGGGGGGGGGFGGGGGGGGGGGGGGGGGGGEGFGGGGGGGGGGGFGGGGGGGGGGGGAEFGGGGGGGGGGGGGGE7@EECFGGGGGFGEGGGGGFFGDGDGGGGGGGFGGGGGGGGFFFF
@M02526:341:000000000-JB3KD:1:1101:29611:12385 2:N:0:AACTAAT+ACGGCAC
TTGGACTACTGGGGTATCTAATCCTGTTTGCTCCCCACGCTTTCGCACCTCAGCGTCAATATGTGTCCAGTAAGTCGCCTTCGCCACTGGTGTTCTTCCGAATATCTACGAATTTCACCACTACACTCGGAATTCCACTTACCTCTTCACAATTAAAGCGATGCAGTCTTAAAGGCCGTTCCCGTGTTGCGCCCTGGGCTTTCCC
+
BC@@CFGGGG9F8CFGGGGGGG9EGFDGEDDFA,6@FG@EE@CDCCCF:EFGFGGGFF7FG<<FGAFGGGGGFE,BFECFFFGEGGGG=A?FGGGGF9<B?FFFGF9FFFGGG7=ECCF,@E@F8F,=DEF:BEDFAF9=,=@AF,,@E6,6+3++==96@8+@9@@,,7@D8,2++6+0===+,6,379CC97;,9097*0<+3
@M02526:341:000000000-JB3KD:1:1101:4321:12389 2:N:0:AACTAAT+ACGGCAC
GCAGGACTACCGGGGTTTCTAATCCTGTTCGCTCCCCACGCTTTCGCGCCTCAGCGTCAGTATCGAGCCAGGTTGCCGCCTTCGCAACCGGTGTTCTTCCCAATATCTACGAATTTCACCTCTACACTGGGAATTCCACAACCCTCTCTCGAACTCTAGTCATCACGTATCAAATGCAGCTCCCAGGTTGAGCCCAGGTATTTCC
+
CCCCCGFFFGFC+@FFEGGG9FFGGGFGGGGGGGGGGCGFGGGGGEDEGEGGGDGGGGGGGC9E,,CFGGFFFCGFG:FGGGG<FFCFFFCBGGGGGGGGGE8FCFDGAFG:FFGFGGCFEFGGFGGDDFDC,=DFFCFFFGGGFGGGCDC8DGFGGDA;AA;EEFCFF7AEFGGDGF7A0?DG6A7DF>E9EAF9FGFG7@CF+
@M02526:341:000000000-JB3KD:1:1101:13330:12389 2:N:0:AACTAAT+ACGGCAC
CGTGGGACTACCCGGGTATCTAATCCCATTCGCTCCCCTAGCTTTCGTCTCTCAGTGTCAGTGTCGGCCCAGCAGAGTGCTTTCGCCGTTGGTGTTCTTTCCGATCTCTACGCATTTCACCGCTCCACCGGAAATTCCCTCTGCCCCTACCGTACTCCAGCTTGGTAGTTTCCACCGCCTGTCCAGGGTTGAGCCCTGGGATTTG
+
CCCCCGGGGGGGGGGGGGGGGGGGGGGGGGGGGGGGGGGGGGGGGGGGGGGGGGGGGGGGGGGGGGGGFGGFGGGGGGGGGGGGGGGGGGGGGGGGGGGGGGGGGGGGGGGGGGGGGGGGGGGGGEGGGGGGGGGGGGGGGGGGGGGGGGGGGGGGGFF?FDFGGGFGGGGGGGGGGGGDGFFGGGGGGGEFGGGGGGGGGFFF6
@M02526:341:000000000-JB3KD:1:1101:3809:12406 2:N:0:AACTAAT+ACGGCAC
CTGGGGACTACCCGGGTTTCTAATCCTGTTTGCTACCCACGCTTTCGAGCATGAACGTCAGTGTTATCCCAGGAGGCTGCCTTCGCCATCGGTATTCTTCCACATCTCTACGCATTTCACTGCTACACGTGGAGTTCTACCTCCCTCTGACACACTCTAGTCTGCCAGTTTCAAATGCTCTTCCCAAGTTAAGCTCGGGGATTTC
+
CCCCCGGC8FC<FCEGC@;FGFFD<F<CCFFE<6EFFGCGEEEBDGGGGGGGGGGGGFDEGCEEGGGFFGFFGGGGG8FGGFECFF7FFGFGFG?EGDECGGGFEFFFFGGGGGGGD9FFEECBFFFFGEGGGGG,,@EFEEFGGGGF?FA?FFGFF8DEFGGA9EF?FFFGCCDDDF?DFDGDGGGGFFE@AFBCDGGGGBFF+
@M02526:341:000000000-JB3KD:1:1101:20097:12410 2:N:0:AACTAAT+ACGGCAC
TCGGGGACTACCGGGGTATCTAATCCCATTCGCTCCCCTAGCTTTCGTCTCTCAGTGTCGGCCCAGCAGAGTGCTTTCGCCGTTGGTGTTCTTTCCGATCTCTACGCATTTCACCGCTCCACCGGAAATTCCCTCTGCCCCTACCGTACTCCAGCTTGGTAGTTTCCACCGCCTGTCCAGGGTTGAGCCCTGGGATTTGACGGCG
+
CCCCCGGGGGGGGGGGGGGGGGGGGGGFFGGGGGGGGGGGGGGGGGGGGGGGGGGGGGGGGGGGGGGGGGFGGGGGGGGGGGGGGGGGGGGGGGGGGFGGGGGGGGGGGGGGGGGGG7FFFGGGGGGGGGGGGGGGGGGGGGGGGGGGGGGGGGGGGGGGGGGGGGGGGGGGGGGGGGGFGGGGGGGGGGGGGGGGGGFGGFFF>
@M02526:341:000000000-JB3KD:1:1101:8377:12434 2:N:0:AACTAAT+ACGGCAC
GGGACTACCGGGGTATCTAATCCGGTTCGCTCCCCACGCTGTCGTACCTCAGCGTCAGTTTGTGCCCAGTCGGCTGCTTTCGCCCTTGGTGTTCCTGCCAATCTCTACGCATTTCACTGCTACACTGGCAATTCCACCGACCTCTGCACAACTCCAGCGCACCGGTTTGGAACGGCCGCTCCCGGTTAAGCCGGGAGATGTTACA
+
C@<CCEFGGE>F7@FGGGGFGGAF@FGGCGCDE<FFEGGGGEGGGAFGFF,@F:CGE,CFF@C<C,CC,:CFGEGGGGGEFCE=FEGF8BCFCEFGFGD=FFGDFGGFGG7FFFGFFFFFCGGGGGFGG8AAFGG9D@@C+3+@E8EAEEDEF,=DDCGEGGGDCGDC7EC7?EDGGDDDGG<C=/:50=F6:5<5CCGGC6+31
@M02526:341:000000000-JB3KD:1:1101:21527:12437 2:N:0:AACTAAT+ACGGCAC
TGGGACTACTCGGGTTTCTAATCCCTTTTGCTCCCCACGCTTTCGTGCCTGAGCGTCAGCAATTGTCCAGGTAGCCGCCTTCGCCTCTGGTATTCCTCATGATATCTACGCATTTCACTGCTACACCATGAATTCTGCTACCCTCTCCAATGCTCTAGCCAAGTAGTTTGAGGTGCAATTCTGGAGTTAAGCTCCAGGCTTTCAC
+
CCCCCGGGGGGGGGGGGGGGGGGGGGGGGGGGGGGGGGGGGGGGGGFGGGGGGGGGGGGGGGGGGGGGGGGGGGGGGGGGGGGGGGGGGGGGGGGGGGGFGGGGGGGGGGGGGGGGGGGGGGGGGGGGGGGGGFBFGGGGGGGGGGGGGGGGGFGGGFGFGGCFGGGGGFF6FGGGGGGFGGFGGGGGGFFGDFGGGGGGGFFFC
@M02526:341:000000000-JB3KD:1:1101:6989:12438 2:N:0:AACTAAT+ACGGCAC
GTGTGGACTACTCGGGTATCTAATCCCGTTCGCTCCCCATGCTTTCGCACTCCAGCGTCGGTGGGGACCCAGAGAGCTGCCTTCGCTTTTGGCCTTCCTTCGTAGATCTCCGGATTTCACCCCTACACACGAAATTCCACTCTCCTCCGTCCCCCTCAAGTGAATTGGTTTCGAGAGCATTCCACCAGTTTTTGGCGACTTTCAC
+
-AACCBFDFGF@CFG>F@EFEG9EFCE;FGE@F:FGGE<E8CFGE@@@@FFG<<@DC@CFCF@FGGEGGEDFE<F?FFFGGGD<=FC7FDG@FFGEF=F?FCE=7:9CEGEEE:FG,A=F9EEC+>A=9?FDCCFFGD;E;DDF8@DFGEG++1===FD,@D=CFFGDFG:E7EGFC9FFGFG=ECF8CF::4**=D*9CDF=8A
@M02526:341:000000000-JB3KD:1:1101:23509:12447 2:N:0:AACTAAT+ACGGCAC
TGGACTACACGGGTATCTAATCCCGTTTGCTCCCCTAGCTTTCGCTCCTCAGCGTCAATGTCGGTCCAGGATGCCGCCTTCGCCACCGGTATTCCTCCAGATATCTACGCATTTCACCGCTACACCTGGAATTCTGCATCCCTCTCCCGAATTCAAGCCATCCAGTATCACACGCAGTTCCCAGGTTAAGCCTGGGGATTTCACG
+
CCCCCGGGGGGGGGGGGGGGGGGGGGGGGGGGGGGGFGGGGGGGGGGGGGGGGGGGGDGGGGGGGGGGGGGGGGGGGGGGGGGGGGGGGGGGGGGGGGGGGGGGGGGGGGGEGGGGGGGGGGGGGGGGGGGGGGGGGGGGFGGGGGFGG6EGGGGGGGGGGGGGGGGGGGGGGGGGGGGFGGGGGGGGCGGGGGGFD5CCGFFF4
@M02526:341:000000000-JB3KD:1:1101:4604:12462 2:N:0:AACTAAT+ACGGCAC
AGGTGGGACTACCCGGGTATCTAATCCCGTTCGCTCCCCATGCTTTCGCACTCCAGCGTCGGTGGGGACCCAGAGAGCTGCCTTCGCTTTTGGCCTTCCTTCGTAGATCTCCGGATTTCACCCCTACACACGAAATTCCACTCTCCTCTGTCTCACTCAAGTGAATTGGTTTCGAGAGCATTCCACCAGTTTTTGGCGACTTTCC
+
[truncated: 32,716,092 more chars]
